# Supplementary material for: Resolving cell state in iPSC-derived human neural samples with multiplexed fluorescence imaging
Source: Commun Biol. 2021 Jun 24;4:786. doi: 10.1038/s42003-021-02276-x (PMC8225800; doi:10.1038/s42003-021-02276-x)
Supplement: Supplementary file 4 — Supplementary Data 1 [file 42003_2021_2276_MOESM4_ESM.zip]

Archive with 21 entries (21 files):
- New folder/Cortical_neuron_DNACellBodies.csv
- New folder/Cortical_neuron_DNAcellbodies_pax6_negative.csv
- New folder/Cortical_neuron_DNAcellbodies_pax6_positive.csv
- New folder/Cortical_neuron_DNACellExpanded.csv
- New folder/Cortical_neuron_DNACellSurrounding.csv
- New folder/Cortical_neuron_DNAExcitatory_Neurons.csv
- New folder/Cortical_neuron_DNAExcitatory_Neurons_filtered.csv
- New folder/Cortical_neuron_DNAExperiment.csv
- New folder/Cortical_neuron_DNAImage.csv
- New folder/Cortical_neuron_DNAImmature_Astrocytes.csv
- New folder/Cortical_neuron_DNAInhibitory_Neurons.csv
- New folder/Cortical_neuron_DNAmature_Astrocyte_filtered.csv
- New folder/Cortical_neuron_DNAmature_Astrocytes.csv
- New folder/Cortical_neuron_DNANeurites.csv
- New folder/Cortical_neuron_DNANeuronal_progenitor.csv
- New folder/Cortical_neuron_DNANeurons.csv
- New folder/Cortical_neuron_DNANeurons_filtered.csv
- New folder/Cortical_neuron_DNANuclei.csv
- New folder/Cortical_neuron_DNANuclei_pax6_negative.csv
- New folder/Cortical_neuron_DNANuclei_pax6_positive.csv
- New folder/Cortical_neuron_DNARadial_Glia.csv
