# Supplementary material for: Resolving cell state in iPSC-derived human neural samples with multiplexed fluorescence imaging
Source: Commun Biol. 2021 Jun 24;4:786. doi: 10.1038/s42003-021-02276-x (PMC8225800; doi:10.1038/s42003-021-02276-x)
Supplement: Supplementary file 4 — Supplementary Data 1 [file 42003_2021_2276_MOESM4_ESM.zip › New folder/Cortical_neuron_DNACellBodies.csv]

ImageNumber	ObjectNumber	Metadata_FileLocation	Metadata_Frame	Metadata_Series	Metadata_myChannel	Metadata_myCycle	Metadata_myWell	Metadata_myWell	Metadata_myWell	AreaShape_Area	AreaShape_Center_X	AreaShape_Center_Y	AreaShape_Center_Z	AreaShape_Compactness	AreaShape_Eccentricity	AreaShape_EulerNumber	AreaShape_Extent	AreaShape_FormFactor	AreaShape_MajorAxisLength	AreaShape_MaxFeretDiameter	AreaShape_MaximumRadius	AreaShape_MeanRadius	AreaShape_MedianRadius	AreaShape_MinFeretDiameter	AreaShape_MinorAxisLength	AreaShape_Orientation	AreaShape_Perimeter	AreaShape_Solidity	Children_cellbodies_pax6_negative_Count	Children_cellbodies_pax6_positive_Count	Intensity_IntegratedIntensityEdge_ThresholdNeurites	Intensity_IntegratedIntensityEdge_actin_reference	Intensity_IntegratedIntensityEdge_cd44	Intensity_IntegratedIntensityEdge_dna_reference	Intensity_IntegratedIntensityEdge_gfap	Intensity_IntegratedIntensityEdge_map2	Intensity_IntegratedIntensityEdge_pax6	Intensity_IntegratedIntensityEdge_synapsin_I	Intensity_IntegratedIntensityEdge_tubulin_alpha	Intensity_IntegratedIntensityEdge_tubulin_beta	Intensity_IntegratedIntensityEdge_vgat	Intensity_IntegratedIntensityEdge_vglut1	Intensity_IntegratedIntensityEdge_vimentin	Intensity_IntegratedIntensity_ThresholdNeurites	Intensity_IntegratedIntensity_actin_reference	Intensity_IntegratedIntensity_cd44	Intensity_IntegratedIntensity_dna_reference	Intensity_IntegratedIntensity_gfap	Intensity_IntegratedIntensity_map2
1	1	nan	0	0	nan	nan	A1	A1	A1	3297	491.0	0.0	1.0	2.1851046987427414	0.8871264533552135	1.0	0.4545078577336642	0.22786740002377567	122.78688637904419	119.36917525056458	25.942243542145693	7.324280736313917	6.0	61.0	56.66939467402341	0.32585690775565995	426.40599999999847	0.610781771026306	1	0	231.0	10.660440985113382	9.057892732322216	6.630563830956817	16.464698280207813	4.109269900247455	11.017776777036488	11.570092344656587	14.147203799337149	14.496131857857108	7.559166910126805	8.198748782277107	33.372640669345856	2280.0	117.2043338175863	120.14787552598864	241.40747719909996	189.71378681715578	46.99365264736116
1	2	nan	0	0	nan	nan	A1	A1	A1	3108	964.0	35.0	1.0	1.6036185130975025	0.8479561280580027	1.0	0.4504347826086956	0.29339817738351925	99.40322479346635	102.44998779892558	18.439088914585774	5.891757294621825	5.0	58.847871719188205	52.690311059901155	-51.99913621240927	364.851999999999	0.6776409026490788	1	0	206.0	15.096803292632103	8.204776116646826	8.57569242734462	14.873746922239661	4.028870094567537	10.475623714737594	9.144472466781735	20.576607895083725	13.55245290696621	10.260608864948153	8.638193381018937	22.561364149674773	2122.0	149.3134512314573	84.26308112032712	183.45719115808606	159.43323448766023	43.8500194074586
1	3	nan	0	0	nan	nan	A1	A1	A1	3506	410.0	51.0	1.0	1.4389062901288008	0.7615048729768803	1.0	0.5288084464555053	0.3166815351873287	94.98357953296889	91.3892772703669	19.6468827043885	6.524619689785376	5.830951894845301	64.31196942844082	61.564479449570285	53.871524925832595	372.99199999999905	0.7287466223238415	1	0	220.0	30.769939756020904	16.390463149175048	9.440848448313773	19.440528001636267	4.906782668083906	15.740535588003695	17.888853304088116	24.728175846859813	26.428992180153728	10.077073362655938	13.998245257884264	42.720546301454306	2031.0	325.94264176581055	184.2014347873628	221.83331093098968	213.86388970166445	53.63443999923766
1	4	nan	0	0	nan	nan	A1	A1	A1	5673	856.0	60.0	1.0	1.499218604599357	0.7102253735068055	1.0	0.510989010989011	0.19491490066272663	120.14575803865364	126.19429464123962	21.213203435596427	6.651800250641023	5.656854249492381	89.16510707520939	84.57953476804218	-3.86398566155504	604.7679999999979	0.6328294941156785	1	0	372.0	21.170336477458477	11.358068252913654	12.963180035352707	19.28409248404205	6.429266860708594	21.36131843365729	20.09878693241626	35.80378428660333	18.98815901018679	15.589532354846597	14.528221634216607	41.87866029329598	4197.0	240.6536359814927	111.92681833449751	551.8109562434256	232.8753191595897	72.5572753995657
1	5	nan	0	0	nan	nan	A1	A1	A1	1308	605.0	112.0	1.0	1.2032951021352114	0.7830315974545276	1.0	0.6097902097902098	0.5178884238069271	53.73474794427156	55.10898293381942	15.811388300841896	5.443409579136764	5.0	34.93107499061545	33.42204206775904	-75.85764462094681	178.15199999999965	0.8749163879598663	1	0	57.0	13.102998432703316	1.6201724437996745	11.181445066817105	4.311757082119584	1.9271381935104728	12.535652754828334	5.067795870825648	3.159136346541345	2.7779812440276146	6.150896493345499	2.0739757595583797	11.077088557183743	567.0	86.98307788465172	15.07246524747461	218.4440683228895	30.243366261012852	16.880857723765075
1	6	nan	0	0	nan	nan	A1	A1	A1	3712	778.0	109.0	1.0	1.616975052690565	0.8534682520451379	1.0	0.42997799142824045	0.34355748849782625	109.47520433543164	119.85407794480753	21.93171219946131	7.169003683124632	6.0	65.06996424240455	57.05243768900661	49.91824082277762	368.475999999999	0.7117929050814955	1	0	204.0	11.45905246771872	9.286671272478998	9.649378222413361	25.80694287456572	4.4609750816598535	13.368642752058804	18.356557595543563	27.828732769936323	16.292301840148866	9.509010499343276	11.260257880203426	34.957427247427404	2022.0	129.23946035746485	107.43863615952432	286.1646755244583	362.821042586118	57.629709736444056
1	7	nan	0	0	nan	nan	A1	A1	A1	1808	636.0	117.0	1.0	1.8717071984043179	0.9117083979590238	1.0	0.35025184037194884	0.3515292992019287	85.76582979816378	96.66436778875658	15.132745950421556	5.077150432883066	4.242640687119285	37.415863115410005	35.23585518200258	-57.83481244916436	254.2279999999994	0.759026028547439	0	1	178.0	10.667551673948765	4.9969024322927	9.102754277177155	14.692042459733784	3.188921975903213	19.046356952749193	16.72588700708002	15.010788199491799	8.905043125152588	10.073044959455729	8.580956755205989	34.53644630499184	1512.0	109.30444816406816	34.99943559616804	171.107484604232	145.04179477039725	28.21274149045348
1	8	nan	0	0	nan	nan	A1	A1	A1	4960	109.0	122.0	1.0	2.1706845721439056	0.8595801089737474	1.0	0.3585887796414112	0.2683235159027786	147.190425714313	149.80654191322887	22.20360331117452	7.146274942870148	6.082762530298219	81.48537836177303	75.21445678356642	28.775958586782956	481.9659999999985	0.589703959101177	1	0	298.0	18.073060204274952	15.40445567946881	11.778377986513078	27.127870661206543	7.6279850993305445	22.10286111291498	22.632181303575635	32.21452662907541	26.299870306625962	15.823529510758817	20.488273478113115	29.443747681565583	3506.0	234.97113043349236	201.182864674367	281.30193082708865	331.7715269699693	85.94193997886032
1	9	nan	0	0	nan	nan	A1	A1	A1	2577	734.0	135.0	1.0	1.343378562339351	0.8295693315624646	1.0	0.5713968957871397	0.47144388732896875	81.88457030091759	82.97590011563598	20.12461179749811	7.12073366859268	6.0	46.372936404429154	45.72464937206003	71.26081392516869	262.0879999999995	0.8587137620793069	1	0	79.0	10.462668827734888	9.68657969776541	10.996673556044698	14.56311902962625	3.36218817345798	13.499626230448484	11.663202905096114	22.489234823733568	15.350927036255598	9.105210967361927	9.61074238922447	13.167421945370734	554.0	127.70560809597373	103.18054504413158	262.93449343089014	148.06123468931764	41.29988583177328
1	10	nan	0	0	nan	nan	A1	A1	A1	2242	580.0	140.0	1.0	1.3970485055006234	0.8056250986485034	1.0	0.5388127853881278	0.42751674690794056	76.75699444855661	74.67261881037788	17.69180601295413	6.5019880517823285	5.656854249492381	51.45730019329565	45.47281554463536	-68.47366943589581	256.71199999999965	0.7553908355795148	1	0	114.0	29.505272055976093	9.754985944367945	10.59349964465946	15.83897151146084	3.3702144008129835	18.455909059382975	16.4470283575356	20.06790267676115	15.76079960167408	8.933531725779176	11.56093692407012	38.725154682062566	1346.0	315.75118669401854	89.7544063096866	315.90394468791783	144.96496539842337	36.177691558375955
1	11	nan	0	0	nan	nan	A1	A1	A1	4341	403.0	147.0	1.0	1.4071384828467322	0.6086952830766312	1.0	0.5116690240452617	0.3362278352407883	97.56321149464347	108.57716150277645	20.615528128088304	7.245269855911428	6.4031242374328485	81.62628815986	77.40705117673689	63.28223553834082	402.7939999999985	0.6708909666950004	1	0	219.0	118.16481267288327	13.845319298096001	11.602441479451954	22.617013845592737	6.263218169100583	27.241733455099165	20.592950329184532	20.283375289291143	22.97824070416391	23.944090931676328	14.17982763145119	41.66689566895366	2821.0	1441.334662426263	161.3236900549382	254.8671248378232	301.9391168858856	84.66436308249831
1	12	nan	0	0	nan	nan	A1	A1	A1	1774	473.0	148.0	1.0	1.4712775829520512	0.7834099448372301	1.0	0.4846994535519126	0.44903327916959374	69.18014376792408	71.7007670809734	17.69180601295413	5.877522242506578	5.0	43.840620433565945	42.99582714200858	-36.22298092679403	222.81399999999957	0.7750109217999126	1	0	113.0	29.313862957060337	9.270389884710312	8.426245494745672	13.646463706158102	3.2947127679362893	13.789379773661494	11.153032779693604	15.513801764696836	15.476066242903471	9.671213887631893	10.058045336976647	38.165224554017186	1047.0	314.36665941774845	87.54973695799708	140.80106847174466	148.68058299925178	35.83523327764124
1	13	nan	0	0	nan	nan	A1	A1	A1	3023	668.0	150.0	1.0	1.536460356792011	0.8730834123053738	1.0	0.4699937810945274	0.3252602299662101	97.62448621136384	100.30453628824571	20.615528128088304	6.704448117059919	5.385164807134504	51.20064535914267	47.59885586405565	64.48923761293516	341.7499999999992	0.7898105813193991	0	1	190.0	19.907530394382775	7.295170543715358	11.342397220432758	21.82594032306224	4.398001112043858	18.94515911862254	17.875623726285994	19.921385533176363	12.975127840414643	11.329457570798695	12.502693275921047	44.536400340497494	1781.0	162.41771599277854	90.56643056962639	392.3270315239206	252.45578714925796	47.03474511671811
1	14	nan	0	0	nan	nan	A1	A1	A1	3149	958.0	161.0	1.0	1.7853299716700508	0.5824864654139208	1.0	0.39342828585707146	0.25577325521841937	92.71878114558888	94.37160589923221	19.6468827043885	5.946253847921747	5.0	81.38804717839308	75.3655712529856	48.824563347666675	393.335999999999	0.5933113518605747	1	0	265.0	17.265674861148	6.242633756250143	10.014908088371158	19.36653706431389	5.251361903734505	13.323689696379006	11.121141399256885	15.369100489653647	10.543785814195871	13.525597062893212	6.841214658692479	25.285481135360897	2235.0	129.50608109682798	62.70284614432603	179.18785430118442	169.09639162756503	47.82600174937397
1	15	nan	0	0	nan	nan	A1	A1	A1	4323	520.0	179.0	1.0	1.3843385591060242	0.7895977103642855	1.0	0.4929866575436196	0.3447478811932383	105.06633565993444	112.80514172678478	25.96150997149434	8.294531162970078	7.0	73.59040366319658	64.4713143951647	-86.43091079595985	396.9599999999989	0.7390375245747501	1	0	245.0	57.630426422692835	17.1690089488402	11.040344910696149	29.666315771639347	6.143328030593693	29.386266922578216	23.214465611614287	29.805706914514303	29.08876177854836	16.451392465271056	21.110429590567946	76.3299762737006	3298.0	957.4561383845285	225.61651062127203	438.44876826554537	439.236744184047	86.1225762469694
1	16	nan	0	0	nan	nan	A1	A1	A1	2548	847.0	184.0	1.0	1.3442111230619744	0.20435980650325625	1.0	0.5126760563380282	0.4074286295585082	66.66680312312273	77.20103626247513	20.0	6.782166995160138	5.385164807134504	65.2490828958681	65.25985637669365	-33.451971676432954	280.3359999999993	0.7132260321903429	1	0	100.0	12.928999822586775	5.492729093879461	9.884031432680786	9.375310926698148	3.072373569943011	12.358510726131499	9.078263530507684	14.41329062730074	10.117860717698932	8.164568577893078	6.1903563141822815	13.219852035865188	1376.0	94.74840957298875	58.42175966128707	293.34386208001524	131.93278425559402	35.60691263061017
1	17	nan	0	0	nan	nan	A1	A1	A1	2129	971.0	201.0	1.0	1.1250781629418145	0.6969284268885036	1.0	0.6258083480305703	0.4779047647424449	63.415564386541035	68.6804193347711	18.027756377319946	6.820597351432925	6.0	48.1816916456455	45.47788153639673	65.77898974942862	236.60399999999964	0.8266356047369443	1	0	95.0	19.40849931165576	5.35927368234843	13.88152894191444	12.424536511301994	3.3924620570614934	17.60080874338746	14.588403221219778	11.931014007888734	8.89886324107647	15.834058202803135	9.85229267925024	18.419790973886847	1090.0	148.88299407903105	56.15565751027316	309.8387733241543	139.61716663092375	39.91512952372432
1	18	nan	0	0	nan	nan	A1	A1	A1	2068	1023.0	209.0	1.0	1.7141123267617657	0.9347421013041233	1.0	0.6312576312576312	0.47259543304432466	89.41587192749112	90.79647570252934	26.0	8.800282698147432	7.810249675906654	35.0	31.7718643545441	80.61032310848512	234.4959999999998	0.9052309039177063	1	0	97.0	12.569527694955468	5.760799570009112	8.515388728119433	8.756725408136845	2.582467395812273	12.867292316630483	9.784634172916412	10.322575744241476	10.35864806175232	11.055466528981924	10.344731848686934	11.945876250043511	915.0	169.69031840749085	89.39812343660742	179.62084402237087	128.81788375973701	39.23587417136878
1	19	nan	0	0	nan	nan	A1	A1	A1	4677	569.0	214.0	1.0	1.7612216151815623	0.8960989091150403	1.0	0.39485014774166316	0.2848837487328836	132.16061435955612	128.79829191413992	26.019223662515376	7.576726842720348	6.4031242374328485	76.0060101205694	58.66007267400018	39.311507852842965	454.20799999999855	0.6486823855755894	1	0	334.0	75.03788828290999	21.20535595715046	7.7276875441893935	42.25593963637948	7.607858445495367	27.551613652147353	25.337590660899878	36.3136798068881	34.10908680781722	17.40933858975768	21.76113530062139	93.01069673895836	3894.0	830.0278938803822	270.9216301161796	298.5859318925068	572.3679718188941	94.23234967701137
1	20	nan	0	0	nan	nan	A1	A1	A1	3559	270.0	224.0	1.0	1.5112586883984995	0.862528732369185	1.0	0.49361997226074894	0.4079765778437348	104.27700048847102	103.40696301506973	18.867962264113206	7.264955634692076	6.708203932499369	61.84675596279916	52.76500571334181	-14.338018709862713	331.09399999999914	0.7432390101284327	0	1	223.0	54.06775012984872	6.999526991508901	10.916868866421282	15.857236632145941	4.253696530126035	34.72303347568959	21.529503347352147	13.655909045599401	12.317799653857946	13.526909317821264	8.92349130474031	42.09442302957177	3129.0	656.1728084385395	75.98484817426652	263.74096326809376	247.3107959991321	61.190127816051245
1	21	nan	0	0	nan	nan	A1	A1	A1	1860	873.0	240.0	1.0	1.1813260426972807	0.7158086033850662	1.0	0.5783582089552238	0.5443159822479589	61.28410262915555	68.60029154456998	21.02379604162864	7.161262785693715	6.0	43.272569862340085	42.794476188596164	27.133771727356418	207.2219999999998	0.9053297639328304	1	0	74.0	24.180697398260236	4.006240959279239	13.343846786767244	8.401434371247888	3.1746242567896843	15.021698337048292	10.854856236837804	11.242908389307559	6.590157922357321	11.348256640136242	5.213244848884642	18.689784112386405	382.0	147.3163349730894	45.75893816445023	225.03805600479245	57.46881840378046	28.750759324990213
1	22	nan	0	0	nan	nan	A1	A1	A1	1303	227.0	245.0	1.0	1.1753472606960431	0.7592378256259442	1.0	0.5568376068376069	0.6094574344649843	52.31980037027786	53.16013544000805	14.7648230602334	5.63970978369994	5.0	35.81340531141935	34.050420836251355	-54.461157854848395	163.90999999999985	0.8586490939044482	0	1	81.0	7.690775950439274	2.237796609289944	7.189654421061277	4.447699713520706	1.793072422966361	12.565163598395884	3.451606025919318	5.044541111215949	4.7137255016714334	4.771725043654442	3.007492193952203	16.19005107693374	1127.0	81.57360205985606	21.062592648901045	144.17019925639033	45.76914631575346	17.616327295079827
1	23	nan	0	0	nan	nan	A1	A1	A1	2796	968.0	249.0	1.0	2.394252225338315	0.9129315167772374	1.0	0.3455691509084168	0.20856393316776442	120.6969971565288	109.62207806824317	18.027756377319946	5.411818841753969	4.242640687119285	51.03241805272108	49.257987709002364	36.728340760978654	410.4439999999988	0.5957174816235219	1	0	248.0	64.98223814368248	11.243518751114607	18.482505526393652	16.218219324946404	5.522407917305827	32.87045091949403	18.72869465406984	21.315632837824523	19.70833908766508	25.27545594610274	12.61886020284146	28.261997533030808	1983.0	440.8440828509629	97.56820044759661	250.24881398119032	140.65006516780704	45.714504034258425
1	24	nan	0	0	nan	nan	A1	A1	A1	2840	800.0	252.0	1.0	1.5542134702488497	0.8295557625729779	1.0	0.4876373626373626	0.33526218179322265	92.44596693406481	90.13878188659973	15.0	5.720647048532168	5.0990195135927845	60.07493172033938	51.62403612738397	-16.661402240965558	326.26599999999917	0.7107996496058065	1	0	215.0	10.936141080223024	8.98826587293297	8.32367439288646	14.912321671843529	3.9820096446201205	13.671168151311576	11.320424219593406	25.501350486651063	15.811642657965422	8.187060384079814	9.426901694387197	31.98663319926709	2451.0	103.71705233864486	88.08023231569678	168.74584587849677	148.2416269024834	40.85262870695442
1	25	nan	0	0	nan	nan	A1	A1	A1	3158	483.0	255.0	1.0	1.0878504203299308	0.703255442912398	1.0	0.6934563021519543	0.635736560610963	76.14813566206895	76.84399781375251	24.698178070456937	9.407790451813696	8.246211251235321	57.58396760131179	54.136546619531856	32.10236345647959	249.84599999999952	0.9145670431508834	1	0	47.0	45.372091222554445	10.715770229697227	12.885999881662428	13.870572995394468	3.8420386388897896	18.880979677662253	16.51201649568975	15.083802593871951	19.192431438714266	13.931303882971406	13.25275051034987	18.95794615894556	1232.0	563.7835204936564	170.70592847652733	253.16644596401602	212.57795094884932	68.56278360262513
1	26	nan	0	0	nan	nan	A1	A1	A1	3055	334.0	267.0	1.0	2.019217002288933	0.9082488169260345	1.0	0.35581178662939666	0.30053662193896175	115.44554057303664	105.47511554864494	20.518284528683193	6.418966026104901	5.0990195135927845	54.92941176470588	48.30593570925185	-57.86339321778351	357.4059999999989	0.6604691384715166	1	0	156.0	113.00978126004338	14.064652478322387	13.40990317426622	21.852018047124147	5.220294538885355	30.298954732716084	25.093736179172993	20.876997105777264	23.097566267475486	16.63131152652204	14.047623435035348	52.08644240163267	1494.0	1031.2985890991986	121.88014065101743	198.8875567484647	243.05589406751096	51.89459100924432
1	27	nan	0	0	nan	nan	A1	A1	A1	2750	694.0	268.0	1.0	1.8776701353324283	0.9164932106861111	1.0	0.36574012501662456	0.2845848438579491	106.3141358802508	114.85643212288984	20.518284528683193	6.091676249516964	5.0	45.12124242052611	42.530995606470306	-34.06719050342315	348.4699999999992	0.6875000000000001	1	0	277.0	16.0731060532853	9.390997236594558	4.887251100502908	14.954375468194485	4.518074347637594	9.742839708924294	12.049744465388358	17.673289068974555	15.831479439511895	8.951094842515886	8.011596882715821	29.6737316576764	1975.0	137.11949364375323	78.10005369689316	231.20843837875873	123.38684690929949	40.97077927272767
1	28	nan	0	0	nan	nan	A1	A1	A1	1531	830.0	273.0	1.0	1.0491745633204632	0.4166650562065272	1.0	0.5664076951535331	0.7388946440179349	47.30534805060231	53.150729063673246	18.439088914585774	6.805572435007691	6.0	41.6166546702873	43.00340353240083	23.43032305369484	161.36199999999985	0.911038381434097	1	0	79.0	13.615533793345094	3.61049821972847	8.426871142350137	7.129747466184199	1.82081332616508	13.710261632688344	8.453147165477276	10.464637213386595	6.053818590939045	7.479514774866402	4.469459076412022	15.03454637248069	1034.0	103.23373794835061	37.950423585250974	150.53528664261103	79.51035341061652	21.886061052791774
1	29	nan	0	0	nan	nan	A1	A1	A1	1348	887.0	277.0	1.0	1.1706696459137407	0.6506739247731999	1.0	0.5977827050997783	0.4989602017150614	50.46547230338844	59.481089431852205	17.0	5.756702545303243	5.0	38.25546887539616	38.321322616914145	-23.747008323760937	184.2539999999998	0.8388301182327318	1	0	115.0	21.383535530418158	4.5544060580432415	13.743999307975173	12.827435726299882	3.106492727994919	12.91964602842927	11.488715955987573	12.25420006737113	7.632822206243873	9.033142620697618	6.30580610409379	24.465354366227984	597.0	137.9584346404299	45.655558227561414	369.65078188851476	117.13788060471416	29.562935982830822
1	30	nan	0	0	nan	nan	A1	A1	A1	2427	59.0	283.0	1.0	1.8814058843759192	0.893327866700341	1.0	0.532587228439763	0.2879106384052735	98.22451432320008	93.05912099305473	14.317821063276353	4.992895266997138	4.47213595499958	47.635496890358176	44.142639064042065	82.42186450881321	325.4699999999993	0.7322371398400965	1	0	170.0	7.925001930445433	4.972030232660472	8.834302326664329	8.702967943623662	3.8426642566919327	15.642435383051634	5.085175909101963	13.827771472744644	10.22760363202542	16.71854736842215	6.52632946614176	11.150515050627291	1714.0	102.75068312697113	54.29074567556381	89.56020482070744	74.94300789292902	32.68484044075012
1	31	nan	0	0	nan	nan	A1	A1	A1	1199	1008.0	285.0	1.0	1.2652661006944017	0.8124534417815651	1.0	0.6092479674796748	0.5476245190120653	53.672669884588835	56.859475903318	13.416407864998739	5.51691876696853	5.0	34.42666659365444	31.2925660947459	35.34282670125813	165.87199999999996	0.8530771967271433	1	0	82.0	24.470206828787923	5.8834516033530235	8.499778784811497	5.942305656149983	2.636499596759677	8.466926071792841	8.729671202600002	6.951186403632164	10.268299371004105	6.5994354244321585	6.884046718478203	12.363012168556452	904.0	232.58010240085423	59.73980337008834	143.48081194609404	56.91770821250975	25.79304201900959
1	32	nan	0	0	nan	nan	A1	A1	A1	2807	435.0	283.0	1.0	1.1534715337310075	0.7109548063614687	1.0	0.6322072072072072	0.6577792717188874	74.19720000104316	75.69015788066504	23.853720883753127	8.413405538987414	7.615773105863909	57.27564927611035	52.178268307366004	-18.419491404713764	231.57199999999963	0.9011235955056179	1	0	75.0	50.70435654744506	11.18124670162797	8.892973236739635	12.374212242662907	3.413946785032749	18.520683594048023	16.03921576961875	12.168612226843834	18.271305412054062	13.786144765093923	10.396093688905239	30.692225582897663	838.0	683.9079421591014	164.97586053982377	366.5852752085775	183.7156635131687	50.754146941937506
1	33	nan	0	0	nan	nan	A1	A1	A1	1989	938.0	286.0	1.0	1.073623749083323	0.5033480368783955	1.0	0.6242937853107344	0.5883074926453057	55.75900494286192	58.855755878248644	19.924858845171276	7.248520296603095	6.324555320336759	50.81558951671263	48.1804509505935	-21.730728777921044	206.1199999999997	0.8710313115830961	1	0	87.0	29.18011762946844	7.302265971899033	7.9098191959783435	11.664637228474021	3.0377813577651978	16.8704966455698	10.56849013082683	12.72870983928442	13.040543222799897	14.013427967205644	6.839658232405782	22.65862530656159	1112.0	248.71499216742814	85.40285361465067	221.80251799616963	132.96186784096062	33.71714374423027
1	34	nan	0	0	nan	nan	A1	A1	A1	3176	540.0	298.0	1.0	1.2921711086312897	0.7654880042882667	1.0	0.5368492224475997	0.36248099375085163	85.86437309784004	87.29833904490967	19.235384061671343	6.745590608821942	5.830951894845301	54.43964706364097	55.24944506760098	-21.413311383558508	331.819999999999	0.8075260615306382	0	1	205.0	52.37627237010747	14.101121584884822	13.84129093401134	22.772442180663347	4.571709795854986	26.327779095619917	22.68233773112297	17.70017553307116	24.074403045699	15.67598994448781	18.776745295152068	19.90711835771799	2207.0	546.1705348948017	154.69057797081769	316.9291984187439	279.548333177343	51.150179639458656
1	35	nan	0	0	nan	nan	A1	A1	A1	2879	782.0	309.0	1.0	2.0547984728512487	0.9393515597410199	1.0	0.420906432748538	0.28630633635517727	115.92294865559093	119.20570456148481	16.0312195418814	5.832387108429732	5.0	53.01780795253309	39.756441925828504	-3.0215782313661603	355.4759999999989	0.6359620057433178	1	0	223.0	26.6253758398816	6.4780957121402025	9.552636032924056	26.801098587922752	4.547631065361202	18.08268870227039	12.828259754925966	17.17322043515742	11.962493307888508	13.390646254643798	6.871335982345045	25.069565854035318	2367.0	236.92228620592505	54.2639661738649	310.9830322749913	232.142504141666	43.76638469751924
1	36	nan	0	0	nan	nan	A1	A1	A1	2904	866.0	310.0	1.0	1.1137535798756655	0.5939939966449025	1.0	0.5611594202898551	0.4743443872274114	70.63936229691278	75.7099729229908	21.02379604162864	7.682736302848025	6.708203932499369	59.86123319061943	56.827210514433304	-74.69671035053858	277.3679999999995	0.8131037379252415	1	0	178.0	32.00146482978016	6.350637095980346	26.90432600583881	21.920744655653834	3.626901681534946	17.0794232301414	12.924635753966868	14.375860285013914	11.267811112105846	13.217761540785432	8.078156745992601	24.29956517368555	2061.0	298.1414663884789	86.99122647475451	516.2612190349028	277.3531550373882	51.039780667982996
1	37	nan	0	0	nan	nan	A1	A1	A1	2954	578.0	319.0	1.0	1.1989882175612097	0.7781827664672388	1.0	0.6232067510548523	0.5438192323702019	80.33357140669406	78.2368199762746	21.095023109728988	7.851003609281431	7.0710678118654755	56.393276261462894	50.452526087489375	-67.38360703039311	261.2659999999993	0.8569770815201625	0	1	73.0	30.24373240582645	10.810620298609138	12.089295821264386	14.996505731716752	3.7821164438501	20.290012940764427	21.418722804635763	15.866605639457703	17.489936713129282	13.666880324482918	10.949523135088384	24.014572367072105	1247.0	576.5422905450687	150.77666925266385	549.9129168214276	213.6046542422846	52.60994921717793
1	38	nan	0	0	nan	nan	A1	A1	A1	6337	319.0	315.0	1.0	1.750327788593569	0.6228184126327311	1.0	0.37767447404493715	0.17462451649163888	132.1399797400916	141.718029904455	22.360679774997898	6.5984058417590905	5.656854249492381	114.25136803108487	103.38188371083169	82.42384301037147	675.2959999999975	0.573043360311073	1	0	444.0	146.65102621354163	24.375921375118196	24.64666211605072	39.9545892784372	9.828641251660883	56.665949596092105	44.64303049258888	36.51561767980456	42.294529650360346	32.65206379443407	28.947509000077844	106.32448299787939	5623.0	1540.4594333628193	263.1720003951341	334.06192194856703	464.3693910157308	115.13275415822864
1	39	nan	0	0	nan	nan	A1	A1	A1	4776	166.0	323.0	1.0	2.356692178454867	0.9530277595690375	1.0	0.3401951705961963	0.20938239406286935	161.7379084207527	160.90991268408544	21.0	6.127562312289946	5.385164807134504	59.30925981481092	48.98765698934778	-34.465087286226144	535.3859999999981	0.6705981465880371	0	1	325.0	45.4940871167928	14.21142905484885	19.483894183300436	31.033295285888016	7.336339392699301	31.79623107984662	29.561867715790868	31.117936983704567	26.941252779215574	27.4399176761508	22.752269821241498	28.043228819034994	3744.0	384.1551083428785	168.925612796098	300.7609371468425	319.00949174538255	75.975296148099
1	40	nan	0	0	nan	nan	A1	A1	A1	1293	959.0	328.0	1.0	1.1528296585395847	0.644324014385821	1.0	0.6709911779968863	0.49607486303668624	48.92279284080373	50.15974481593781	14.866068747318506	5.322762849858724	5.0	40.0	37.41383383284015	69.06228602717384	180.97999999999985	0.8248803827751197	1	0	86.0	41.85037003830075	6.185824387706816	9.85799956601113	8.525032425299287	3.0204165941104293	14.419806204736233	11.055497091263533	9.322804618626833	10.680415067821741	11.889173723757267	6.40723280236125	16.27980467118323	913.0	371.46822329983115	49.13353186380118	251.79147002846003	76.69382775574923	27.83201358653605
1	41	nan	0	0	nan	nan	A1	A1	A1	1947	436.0	338.0	1.0	1.084914217469322	0.48042406789704994	1.0	0.6216475095785441	0.5840848264740303	55.10248455914826	61.05735008989499	20.0	7.0681172205258145	6.0	48.345721601062785	48.326880544053644	-73.4037868650837	204.66799999999967	0.8659106070713809	1	0	103.0	62.12539880722761	11.594277899712324	7.270679797977209	11.97405967488885	3.9974517598748207	18.454291578382254	16.343511063605547	11.338521424680948	18.85337606072426	16.254871448501945	9.314717330038548	28.80350948125124	1332.0	558.6193789262325	132.26262309402227	214.60305183380842	127.84527369961143	39.652918526902795
1	42	nan	0	0	nan	nan	A1	A1	A1	1983	756.0	341.0	1.0	1.5260625463857551	0.7674222468301584	1.0	0.5699913768324231	0.24133138853894495	73.82572357161251	72.80109889280519	14.422205101855956	4.467121484696786	3.605551275463989	46.25177314803203	47.33277384152958	-6.053688518654621	321.3359999999991	0.7282409107601909	1	0	173.0	20.73380647599697	6.200030545704067	8.102006586268544	17.543266902677715	3.863859030418098	11.974883671849966	11.16719315201044	12.015060706064105	11.44600598141551	10.298558070324361	5.878233038820326	45.21438926644623	1174.0	160.27776025608182	37.034577143378556	244.53623279184103	117.43186091724783	28.49343119841069
1	43	nan	0	0	nan	nan	A1	A1	A1	2316	396.0	349.0	1.0	1.5590412239694855	0.9247097271582158	1.0	0.6009340944473275	0.5935641378922744	89.50579556440897	85.7962703152066	16.97056274847714	6.79918062646794	6.324555320336759	35.282114253639854	34.07243825358486	-67.53247919300071	221.43199999999962	0.9043342444357675	1	0	77.0	58.83601141348481	10.997116081416607	8.759945074096322	12.868375699967146	3.3619287610054016	20.50531780719757	15.495674047619104	10.585809119045734	17.605203326791525	17.726207420229912	9.186938289552927	26.995498571544886	915.0	646.3294576704502	144.32143149524927	224.8788280999288	164.1134053170681	42.337484075687826
1	44	nan	0	0	nan	nan	A1	A1	A1	1209	959.0	358.0	1.0	1.3570769732644479	0.8659420480143641	1.0	0.49753086419753084	0.5190719103268536	57.77977821565915	56.22277118748239	13.0	5.125396424594927	4.47213595499958	31.33249610460822	28.898229540474734	28.05420384108802	171.0819999999999	0.8496134926212229	1	0	40.0	11.229922981001437	6.385534452274442	12.547829410992563	9.510597430169582	2.882291925139725	12.434836347587407	9.906721569597721	10.582589460536838	11.592782493680716	10.624505998566747	7.097749314270914	12.132814498618245	241.0	103.18583964370191	51.77306792233139	200.35382623504847	77.73568347468972	24.56939053442329
1	45	nan	0	0	nan	nan	A1	A1	A1	4879	911.0	357.0	1.0	1.537216283447523	0.877364103982651	1.0	0.4435454545454545	0.3026804779388365	124.40029529369585	132.00378782444085	21.095023109728988	7.595662794053305	6.4031242374328485	66.26115408397699	59.69039741036012	47.288494632269874	450.0679999999986	0.7663551401869159	1	0	200.0	33.85712967906147	13.448020156472921	22.20865185186267	25.833432488143444	7.172426989302039	28.21483181603253	19.6666972162202	26.15494019445032	25.693308914080262	28.164782190695405	16.574303820729256	29.135088187642395	1706.0	402.0314492955804	165.63477581832558	543.1853673933074	328.49291262216866	103.3387355953455
1	46	nan	0	0	nan	nan	A1	A1	A1	1971	1004.0	367.0	1.0	1.1721996524151777	0.6247933719736011	1.0	0.6796551724137931	0.4360747389481789	60.4115276623278	63.245553203367585	19.924858845171276	7.386391533598262	6.082762530298219	48.126098816372355	47.168725126251985	79.53376049986358	238.32399999999973	0.829720058934961	1	0	99.0	15.744899678044021	8.5978332310915	7.138674033805728	9.43961242120713	3.405508524738252	13.275196503847837	10.213672123849392	13.787136646918952	15.149446915835142	13.371694516390562	8.54573892802	17.002990750595927	645.0	144.29694065917283	95.45732840243727	203.78153679519892	106.54390811175108	36.06712468061596
1	47	nan	0	0	nan	nan	A1	A1	A1	2198	834.0	370.0	1.0	1.9630168595059505	0.823437870498377	1.0	0.41914569031273835	0.22727824669465357	91.0518684584256	93.17188417113823	14.142135623730951	4.442734609122839	4.0	55.76925316366455	51.663416960634024	3.295880139655797	348.6099999999991	0.6105555555555556	1	0	210.0	28.58648045361042	7.2902266178280115	18.222797092050314	21.81567114032805	4.456076944246888	15.662317891605198	11.73855196684599	19.44321357551962	13.51313041523099	15.295307884924114	8.70191503688693	51.88860916066915	1567.0	204.08311591856182	50.716304515488446	341.55939648952335	129.44269501697272	32.69955011084676
1	48	nan	0	0	nan	nan	A1	A1	A1	4204	488.0	373.0	1.0	1.4991396946691766	0.8917789990106236	1.0	0.6361985472154964	0.36713386863142816	115.24504749445943	118.86967653695369	23.259406699226016	7.920492112354749	7.0	52.5780240466738	52.145068766388526	87.09899730540452	379.3359999999991	0.8143341404358352	1	0	237.0	106.3741053827107	18.99845888093114	13.580407411791384	22.61950104869902	6.7851224932819605	42.809658873826265	33.89991616643965	19.946547608822584	32.98851000145078	22.527519688010216	24.38281832076609	62.374349700286984	2583.0	1387.7616084776819	248.02621560916305	306.11975327692926	291.6636914703995	88.78637419175357
1	49	nan	0	0	nan	nan	A1	A1	A1	2695	203.0	379.0	1.0	1.5866278018773483	0.8829365888104832	1.0	0.45732224673341254	0.3732312135649454	94.33472349098477	86.02325267042627	15.033296378372908	5.991521682771814	5.385164807134504	51.29380709275449	44.28942232128033	-30.722244353406747	301.22799999999944	0.7354345749761223	0	1	200.0	56.60917064733803	12.98982225265354	12.432196556590497	18.456549959257245	4.893751483410597	23.06410318426788	19.5019912738353	21.499473549425602	25.18954754061997	12.926787249743938	15.683054845780134	36.84063476137817	2326.0	690.2223241943866	142.83126601111144	156.6876480896026	241.89883335866034	49.260868527926505
1	50	nan	0	0	nan	nan	A1	A1	A1	2547	432.0	390.0	1.0	1.2140921898645216	0.8091169987975902	1.0	0.6007075471698113	0.4439599144158909	76.4269292162733	80.4114419718985	19.235384061671343	7.170182257642476	6.082762530298219	46.71062199401305	44.91210025938515	-17.974389637556303	268.5019999999995	0.8584428715874621	1	0	135.0	82.6507513448596	12.698512271046638	8.808758682571352	14.767269378527999	4.8017853340134025	27.120271695777774	17.774776831269264	11.58075837790966	21.73568320646882	20.697779865935445	13.41969944164157	34.0428930670023	1456.0	785.594339042902	158.66063947603106	194.95655779726803	175.77483818680048	62.77898861095309
1	51	nan	0	0	nan	nan	A1	A1	A1	2532	545.0	394.0	1.0	1.2381634863578335	0.780100022151545	1.0	0.5722033898305084	0.5319629728102901	75.66733270415328	75.21303078589507	18.0	7.0435700603765845	6.4031242374328485	48.98716635731031	47.34163152266904	-73.1872766121492	244.56599999999958	0.827045565899069	1	0	121.0	47.22311742976308	13.982208035886288	10.550621860660613	17.633188344538212	4.207385379821062	23.833554541692138	22.34468601644039	16.59896245971322	22.072007328271866	14.922652035951614	13.560662284493446	55.29971768707037	1558.0	472.9389487877488	181.19552952423692	265.2018160810694	206.81226862967014	49.87002392113209
1	52	nan	0	0	nan	nan	A1	A1	A1	2729	170.0	399.0	1.0	1.8976415989742852	0.8841394254704102	1.0	0.3430978124214232	0.3235216118685275	103.89475760954639	100.2845950283492	18.681541692269406	5.896087501130068	5.0	55.32742561299051	48.54203641168625	39.60089742364327	325.57799999999895	0.6602153138986331	1	0	172.0	56.147127490490675	11.16853591427207	10.83352412097156	19.801281802356243	5.041168884374201	25.058304784819484	24.467017700895667	19.281971492804587	20.405432164669037	16.17465479299426	16.360311353579164	26.721828054636717	2028.0	593.6280004438013	109.9712981544435	148.19401883054525	190.27528820186853	52.56887192558497
1	53	nan	0	0	nan	nan	A1	A1	A1	2338	601.0	396.0	1.0	1.1287022293320574	0.7082576597147976	1.0	0.532695374800638	0.49367198670585094	66.90950474742232	76.94153624668537	21.213203435596427	7.21709234019851	6.082762530298219	47.13894803541229	47.235034283950455	68.61061150807429	243.95399999999938	0.8592429253950753	1	0	129.0	31.02493325434625	11.615121692419052	8.98417645599693	14.299183681607246	3.910551628097892	21.514518975280225	17.249836046248674	16.069321781396866	19.807370137423277	16.29355302080512	10.781353518366814	39.3162584528327	1066.0	267.2598918527365	133.77758457139134	268.4951253933832	174.51928011327982	45.96827674936503
1	54	nan	0	0	nan	nan	A1	A1	A1	2990	661.0	400.0	1.0	1.4735753684410122	0.6926409157299778	1.0	0.4799357945425361	0.39585076312719447	85.80097212624732	88.84255736976509	19.6468827043885	6.938370085786847	6.0	65.23614378123177	61.886746639585894	-81.82127497073402	308.08799999999934	0.7133484432780626	1	0	144.0	22.166689607314765	14.02713056281209	10.951766249723732	18.56670481711626	5.2887617610394955	18.194018464535475	17.703959739767015	23.955870863050222	26.217715786769986	16.656595811247826	13.289250060915947	26.50218965485692	1373.0	233.4578777300194	167.44997369870543	270.01104798261076	220.28662563115358	63.00798077415675
1	55	nan	0	0	nan	nan	A1	A1	A1	1365	570.0	418.0	1.0	1.240455210842402	0.7357450445949139	1.0	0.5883620689655172	0.5311502134782398	54.34176973621358	57.0350769263968	16.278820596099706	5.665945299431007	5.0	39.0	36.80343161842322	12.161738518139703	179.70599999999993	0.908183632734531	1	0	88.0	13.174547951668501	10.269748993217945	10.374792160466313	11.573220413178205	2.613809430040419	12.997543273493648	11.034271782264113	11.75043873861432	16.387747019529343	7.328130044043064	7.871595351025462	42.01377889327705	635.0	97.75417719874531	101.98370349779725	214.1200124770403	92.29932107403874	23.795407191850245
1	56	nan	0	0	nan	nan	A1	A1	A1	1947	141.0	419.0	1.0	1.4131512029991413	0.8240732399659444	1.0	0.5245150862068966	0.43451985105151403	72.76083604707941	77.79460135510689	15.811388300841896	5.725466651752998	5.0	43.10793685219903	41.2177963307363	32.22205445506922	237.29199999999952	0.7989331144850225	1	0	113.0	34.774074943736196	5.3044022507965565	9.248233777470887	15.240054985508323	3.8242771215736866	21.76733042858541	13.178210120648146	11.842893105000257	9.797299157828093	16.835339855402708	6.666224183514714	9.813717901706696	946.0	278.9495688835159	47.86292842309922	106.48381807282567	126.6258336994797	39.3047992028296
1	57	nan	0	0	nan	nan	A1	A1	A1	4175	842.0	428.0	1.0	1.6930418124813107	0.7743571523251325	1.0	0.36671058410188845	0.23443324561905857	113.20057537001018	119.54915307102765	21.0	6.307870582016222	5.0990195135927845	78.19013696122045	71.62752435514598	-52.84848804687828	473.06799999999856	0.5884010992882813	1	0	307.0	30.266086819581687	16.14316019229591	12.87327385880053	32.23089959099889	8.105241515673697	29.29784094542265	27.338323081843555	39.12037849519402	30.76308849826455	33.13217360433191	21.861890675500035	40.775219378992915	3415.0	378.4979784116149	162.3476467411965	255.77468564081937	361.42891618423164	94.09588819090277
1	58	nan	0	0	nan	nan	A1	A1	A1	3149	61.0	435.0	1.0	1.1288425938366589	0.4441400717622743	1.0	0.5451869806094183	0.5929701570192575	70.78364662051446	76.11832893594026	23.706539182259394	8.310998666193592	7.280109889280518	61.63272495535217	63.41912938311355	68.17411946599084	258.3299999999995	0.853156326198862	1	0	161.0	24.559304263442755	5.361089523881674	7.012863372452557	16.96958882175386	3.466987131163478	11.70405127108097	12.169207303784788	13.544914895668626	9.27051194012165	10.8369573764503	6.969878697767854	21.136324047110975	2585.0	357.3699701773003	97.59920683223754	139.4198371162638	409.6199893699959	47.363699150271714
1	59	nan	0	0	nan	nan	A1	A1	A1	1917	174.0	442.0	1.0	1.1599969642022798	0.8085060797991983	1.0	0.634558093346574	0.7528667479211045	64.80379170499035	64.81512169239521	18.384776310850235	7.363484485479747	6.708203932499369	36.405897606445215	38.13624236364619	51.30560321861773	178.87799999999982	0.9523099850968704	0	1	0.0	21.959533086046576	6.797390745952725	10.543389044702053	7.366460672579706	2.623956672847271	17.00498977676034	8.169802417047322	13.301411427557468	14.112489487975836	8.310307504609227	8.231586182489991	7.72152285091579	775.0	161.20270078536123	80.33910143841058	287.2927291058004	92.00947608612478	34.1787138376385
1	60	nan	0	0	nan	nan	A1	A1	A1	2193	651.0	439.0	1.0	1.1699962206569494	0.7621340179151522	1.0	0.6024725274725274	0.6106728609931332	67.79335275517145	69.35416353759881	19.209372712298546	7.310880984267185	6.708203932499369	45.19712778767767	43.890724395033956	14.098724823934337	212.43199999999956	0.8810767376456409	1	0	92.0	24.83718638587743	7.519798598252237	7.977080998942256	12.146364533342421	3.0473792888224125	15.12498672772199	13.691142182797194	12.63230337947607	13.082810727879405	11.801342815160751	8.561409963294864	39.360586032271385	1421.0	214.56942109949887	94.2368966024369	299.10159469023347	140.93853683769703	36.25066020805389
1	61	nan	0	0	nan	nan	A1	A1	A1	938	292.0	449.0	1.0	1.1964191135850752	0.8161611856858061	1.0	0.6568627450980392	0.6635041338570553	46.28317704427954	45.79301256742124	12.041594578792296	4.807089365076603	4.242640687119285	27.24701818548224	26.743544269631613	56.91899378061998	133.28600000000006	0.8963210702341137	1	0	0.0	13.473991055041552	6.722590997815132	6.47753107920289	8.2755017131567	2.5900206100195646	10.779125642031431	10.925200276076794	8.66102084517479	11.34924852102995	5.855451283976436	6.295857168734074	27.37422738969326	0.0	124.16661342978477	58.21535073593259	185.57657720893621	70.62433828413486	21.73809426277876
1	62	nan	0	0	nan	nan	A1	A1	A1	5206	573.0	461.0	1.0	1.494261998233057	0.8296413749855236	1.0	0.5206	0.238163807475165	122.69633888966277	127.34991166074674	25.019992006393608	7.544682980330054	6.0	78.97684377737023	68.5009593110011	12.975189085478702	524.1059999999984	0.6749643459095034	1	0	335.0	102.63436329271644	30.78252847120166	14.042938952334225	34.70496683381498	9.29355310741812	46.18567186873406	40.9444877281785	30.204394603148103	49.80172423273325	42.14044393785298	31.568459628149867	104.00106801837683	3935.0	1010.2681016167626	381.73392874747515	428.083482963033	433.53006843011826	107.1191582325846
1	63	nan	0	0	nan	nan	A1	A1	A1	2474	790.0	459.0	1.0	1.5962062124049647	0.7934935700499889	1.0	0.46644042232277527	0.38140927464959884	85.56084907972357	82.46211251235322	18.973665961010276	6.097436104951034	5.0	53.976456054646434	52.07050469393565	62.92294053677281	285.50199999999927	0.7046425519794931	0	1	123.0	23.58297104202211	10.852216406725347	12.118577838875353	21.672922870144248	4.915373491123319	22.140840751118958	13.359182128682733	24.78573279455304	21.12637524306774	21.111345103010535	13.888761775568128	25.153078615665436	1355.0	154.49391963146627	119.7151448437944	278.36261555645615	208.54578506480902	50.16386693622917
1	64	nan	0	0	nan	nan	A1	A1	A1	4276	743.0	470.0	1.0	1.764472684643592	0.7621242444628783	1.0	0.378005657708628	0.2466085870288008	116.17295473047227	115.43396380615195	17.0	5.840659916020184	5.385164807134504	75.95545350319377	75.21394859005346	-28.633486955899162	466.7879999999989	0.6230511438146583	1	0	269.0	55.826322020962834	22.603799520991743	14.642328620888293	31.477790536358953	8.567193157970905	33.00227361731231	24.697840854525566	41.26746018324047	44.687464786693454	34.14189363270998	27.918776187114418	43.66550694964826	3291.0	533.1115743014961	242.53351691551507	288.58330687787384	367.9271688759327	104.87080232799053
1	65	nan	0	0	nan	nan	A1	A1	A1	2421	343.0	470.0	1.0	1.3471661681665577	0.8292328535017209	1.0	0.5420958351992835	0.38392083719184306	79.46565069028848	81.54140052758476	18.027756377319946	6.25377807173285	5.385164807134504	55.850605210589066	44.41361269576346	-64.60183877616043	281.5019999999994	0.7445794248808242	0	1	135.0	103.08151374012232	15.458289444446564	9.63118947390467	14.52822158113122	4.569970275275409	26.536064755171537	22.23898685351014	13.56884109787643	25.221194751560688	21.63869685307145	14.156588111072779	34.117692824453115	1461.0	1179.7839163020253	158.82018787041306	346.83378374483436	141.5389488823712	44.778607175685465
1	66	nan	0	0	nan	nan	A1	A1	A1	4572	408.0	482.0	1.0	1.4307368173242296	0.4936649759161155	1.0	0.48596938775510207	0.26626081132401264	97.24541048573576	104.80935072788114	23.345235059857504	7.794062945566963	6.324555320336759	90.9170529124311	84.56968195893882	73.53559469940434	464.51999999999845	0.6895927601809956	1	0	226.0	142.72486454248428	21.327641747891903	15.504142860881984	23.632303416728973	7.442359080538154	46.26500340551138	40.136034213006496	20.497489964589477	38.17503632232547	31.501670978963375	31.250110622495413	60.42096595838666	1824.0	1720.343632657081	247.0121007990092	301.65619950927794	272.8863207232207	90.88894533086568
1	67	nan	0	0	nan	nan	A1	A1	A1	3136	118.0	498.0	1.0	1.1879290421307338	0.5948412334950922	1.0	0.6225928131824499	0.5261612230071947	75.82742823062209	79.39773296511683	24.0	8.376112768297926	7.0710678118654755	66.36275327722473	60.953363346592816	63.52241033322839	273.6739999999995	0.8242870285188595	1	0	103.0	13.98602276854217	4.073014437220991	17.470405134372413	8.734355727210641	3.3689174000173807	20.268680851906538	8.635477229952812	7.676951278932393	8.064499899744987	14.603707960806787	4.291752534918487	7.806973394937813	1677.0	175.17380051780492	45.45970885641873	398.19452235568315	112.50011488515884	43.84771530982107
1	68	nan	0	0	nan	nan	A1	A1	A1	4449	484.0	507.0	1.0	1.1688730927398665	0.7834509498566106	1.0	0.6102880658436214	0.6822330122978878	97.60653004601325	96.74709297958259	26.248809496813376	10.464159114597386	9.486832980505138	62.01383246002382	60.657932010537614	52.43888581987642	286.2659999999994	0.9274546591619762	1	0	0.0	92.1272449195385	15.005386460572481	15.810879733413458	14.342488825321198	4.763424148783088	29.26988633722067	23.147585306316614	12.833035789430141	26.608941793441772	18.766582798212767	17.01530484482646	36.9132067412138	0.0	1714.5399107076228	280.81574777141213	506.2651259973645	259.5069664232433	89.49344674218446
1	69	nan	0	0	nan	nan	A1	A1	A1	5694	285.0	517.0	1.0	1.4861475631447731	0.7735634729605307	1.0	0.4439766081871345	0.1846342801998645	123.79392237641184	136.49908424601244	25.495097567963924	7.506098586186191	5.830951894845301	78.6163825694658	78.45053943506728	70.05527189124935	622.525999999998	0.6459810539452038	1	0	406.0	180.5606623739004	26.165804558433592	18.90890367794782	36.019684156402946	10.611078129149973	55.55384153500199	42.54160379245877	32.0731517970562	43.35706118866801	41.84557879343629	27.2250095596537	99.24237426556647	4029.0	1720.7627987600863	259.77061168756336	308.6349284378812	411.642130644992	117.56925376877189
1	70	nan	0	0	nan	nan	A1	A1	A1	2458	360.0	522.0	1.0	1.1274374840680763	0.70601103974482	1.0	0.6002442002442002	0.5779012749750124	68.4914367618315	71.34423592694787	21.02379604162864	7.822683769628812	7.0	51.08712281629353	48.505692176245645	-57.946037062612476	231.18999999999954	0.869165487977369	1	0	47.0	81.77376961708069	11.958480212837458	10.361516733653843	9.711879167705774	3.7191577199846506	22.014969065785408	16.26466778665781	9.340199902653694	19.6092317327857	19.796520955860615	12.787930063903332	23.269672699272633	732.0	969.0386220514774	148.58785409480333	227.84924109186977	119.38686219602823	46.76197480689734
1	71	nan	0	0	nan	nan	A1	A1	A1	1139	407.0	557.0	1.0	1.2568498739482061	0.7410034717250364	1.0	0.5649801587301587	0.3246218327279209	50.10894444174715	51.07837115648854	11.0	4.144947796317279	3.605551275463989	34.3765947038853	33.64821607300893	55.390069922936924	209.97999999999976	0.8078014184397163	1	0	63.0	69.5852904394269	9.509651316329837	8.461341283284128	8.843900222331285	3.2205844298005104	18.591866943985224	13.927702743560076	8.720729412510991	16.711146734654903	14.70167088136077	14.216617088764906	29.57560084015131	484.0	499.25955575704575	65.94139019958675	67.60299090389162	58.15786993689835	21.198062241077423
1	72	nan	0	0	nan	nan	A1	A1	A1	1355	575.0	553.0	1.0	1.4044024785296034	0.7482190395584832	1.0	0.45653638814016173	0.3338469623363355	57.971503741335255	61.71709649683789	13.0	4.764111441724212	4.0	49.205653627244715	38.461297541189346	-5.899398072338265	225.83999999999958	0.6800501882057717	1	0	133.0	83.90383766591549	12.179812364280224	13.297001630067825	13.407553263008595	4.742427742108703	17.78197910450399	18.256824631243944	10.305806081742048	21.510536402463913	11.214862329885364	17.843900192528963	52.47698173671961	1128.0	596.2025943994522	90.03286809846759	181.3432061392814	89.58237590827048	32.257923380471766
1	73	nan	0	0	nan	nan	A1	A1	A1	1275	488.0	562.0	1.0	1.3846085243101498	0.8930461277819681	1.0	0.7451782583284629	0.6788408798557881	61.10538688911573	59.22837157984339	13.92838827718412	5.546952232620653	5.0	28.0	27.495293045481535	83.39364308816525	153.62999999999994	0.9395725865880622	1	0	0.0	51.63483615219593	8.754863828420639	8.55590145289898	6.6802777126431465	2.7764095654711127	16.785351283848286	11.616327192634344	5.501304667443037	15.461966909468174	15.317067299038172	12.057053469121456	20.973846033215523	0.0	565.3393451198936	81.57061120867729	124.89283599331975	62.06573596410453	24.36543843243271
1	74	nan	0	0	nan	nan	A1	A1	A1	2549	116.0	568.0	1.0	1.187716611623612	0.636926595094743	1.0	0.7002747252747252	0.47657226909074535	69.469809626086	73.24616030891995	20.591260281974	7.096451921679333	6.0	54.61314947377312	53.555974996262336	84.9052238498649	259.2539999999997	0.8257207644962747	1	0	135.0	19.869138648733497	8.271564850583673	8.835614561103284	11.959044802002609	3.633829278871417	17.522606255486608	12.937804289162159	16.597833226434886	14.630899533629417	15.182803116738796	9.942168338224292	13.600015283562243	1044.0	213.38742668367922	103.02226325403899	171.11464115884155	103.89938221685588	38.6478373343125
1	75	nan	0	0	nan	nan	A1	A1	A1	5039	631.0	569.0	1.0	1.5091896816946488	0.7089380649845265	1.0	0.3616853287395923	0.26206878028974356	113.54581766932732	132.9661611087573	26.419689627245813	7.8910065797627365	6.324555320336759	86.4563571321123	80.08054311847077	61.74465802588521	491.55199999999843	0.6130543220390535	0	1	300.0	120.37303711101413	26.280231934040785	23.423453184776008	33.387075651437044	8.77589081786573	43.05062951520085	43.384573217481375	26.41918064467609	43.93933007493615	31.610986655578017	37.04269478097558	111.63440903276205	3009.0	1362.8106499426067	330.96499632298946	727.0333259254694	377.58434462733567	98.23444023542106
1	76	nan	0	0	nan	nan	A1	A1	A1	3360	45.0	580.0	1.0	1.4741718119969103	0.8765115115357116	1.0	0.43898615103214006	0.3874268200101632	101.05564637269853	102.6498904042279	20.808652046684813	7.381656599720327	6.4031242374328485	50.95496325437569	48.64625792335781	51.13859083543172	330.12599999999924	0.7855055523085914	1	0	161.0	15.869687945581973	9.057312936522067	10.873228067532182	15.084168791770935	4.069077621214092	17.502861047163606	16.11616697255522	19.1845578616485	14.62001989223063	11.610711861401796	10.160555474460125	29.00691247265786	1938.0	202.80025961715728	108.971160819754	251.65058408956975	205.5826204624027	49.318044180981815
1	77	nan	0	0	nan	nan	A1	A1	A1	1342	557.0	580.0	1.0	1.269338501841817	0.8408328990797788	1.0	0.5985727029438002	0.6256057267675738	57.88939353093914	58.69412236331676	15.556349186104045	5.71700581099607	5.0	34.435446853496764	31.33522637363148	4.094653673092508	164.1839999999999	0.9049224544841538	0	1	22.0	60.45830471813679	9.110338006168604	7.938231473788619	9.051773831248283	3.121339749544859	17.763958122581244	14.692774891853333	6.479926750063896	16.247653901576996	11.266849759966135	10.943266987800598	28.140413485467434	166.0	561.8587628901005	90.60617996752262	240.3477069400251	84.13525608554482	29.797528175637126
1	78	nan	0	0	nan	nan	A1	A1	A1	3000	225.0	564.0	1.0	1.5389391286642307	0.8292974045119943	1.0	0.4755865567533291	0.2819218276388418	94.52836548709516	97.6165969494942	18.0	5.830674751824732	5.0	63.70013726636446	52.823158989085826	50.86813338927402	365.679999999999	0.6928406466512702	1	0	216.0	88.1103378161788	12.848142238333821	15.847852336242795	16.15275804977864	5.139726907014847	28.120271608233452	18.711482416838408	19.821316853165627	24.001892123371363	19.402838196605444	15.496772733516991	50.97462426312268	2321.0	931.713480912149	109.54670045990497	180.59324066806585	201.301014771685	51.24788310471922
1	79	nan	0	0	nan	nan	A1	A1	A1	872	0.0	588.0	1.0	1.4013826010950707	0.8828626580552493	1.0	0.6459259259259259	0.4682643585976122	50.48079743980567	53.33854141237835	20.518284528683193	7.214978897405791	6.324555320336759	24.0	23.707360864459176	87.6758899155164	152.97399999999993	0.8961973278520041	1	0	37.0	4.220813306979835	1.1991302473470569	4.917082478292286	5.658365766517818	1.3541466407477856	6.376760484650731	4.701152063906193	2.698130778968334	2.064118415117264	2.917601302266121	1.5352254649624228	10.888471907004714	86.0	48.266987196169794	9.801251329481602	65.11099414993078	40.996841539628804	13.406958187930286
1	80	nan	0	0	nan	nan	A1	A1	A1	3050	154.0	599.0	1.0	1.9356882808892073	0.7430322432279503	1.0	0.29022742411266533	0.141104507296762	101.75330980610445	113.13708498984761	11.661903789690601	3.9512181813990477	3.605551275463989	73.98013998792918	68.09897448862505	56.16721958192258	521.1759999999981	0.5021816086276447	0	0	336.0	92.48784612957388	19.43830017093569	21.828595456667244	21.48294811230153	7.297459428198636	36.58895253017545	18.977035217918456	26.816067738458514	40.035812897607684	21.84269476030022	23.41368743404746	38.65098036266863	2351.0	637.402227865532	132.27898090705276	138.74363344162703	157.46532418206334	53.53116689249873
1	81	nan	0	0	nan	nan	A1	A1	A1	1935	360.0	590.0	1.0	2.3548752035739544	0.9139155690521094	1.0	0.3536184210526316	0.21597437852977722	99.67570961190201	97.98469268207153	11.0	4.15666367276809	3.605551275463989	51.50490336077535	40.45880305201727	-77.97846420106902	335.5399999999993	0.548469387755102	1	0	146.0	86.47446408867836	17.626855870708823	14.111131474375725	15.863675950095057	5.789333974011242	34.48421462625265	25.40398258715868	15.776409607380629	31.28534372523427	25.746700257062912	23.759472096338868	32.429251566529274	1218.0	717.2601203322411	117.94671553373337	129.86430168524384	113.30252568610013	39.70106072258204
1	82	nan	0	0	nan	nan	A1	A1	A1	2754	878.0	608.0	1.0	1.8708865767257936	0.9007769745694951	1.0	0.5483870967741935	0.3494906141791379	104.91688511415869	92.5418824100742	19.849433241279208	6.20630626144036	5.0990195135927845	49.851999276553705	45.56351307785478	83.92134472650528	314.6799999999992	0.6603524757223355	1	0	141.0	14.197726426646113	9.184863054193556	10.055451317690313	12.074296159669757	3.9748073779046535	18.592980907298625	7.693247890099883	21.00354011077434	17.720485281199217	15.507835540920496	9.648676311597228	20.295261974446476	1174.0	157.6838332703337	119.2802170580253	232.06056326255202	118.7091174852103	40.434256807900965
1	83	nan	0	0	nan	nan	A1	A1	A1	1213	546.0	613.0	1.0	1.0752479642216581	0.5135122062430595	1.0	0.5917073170731707	0.5437820426573302	43.72859106962913	52.55473337388365	15.620499351813308	5.594106115478206	5.0	37.5733073425475	37.52272950305478	-19.48853363478761	167.42599999999982	0.8554301833568406	1	0	60.0	39.88754077255726	9.70041960850358	7.611062774434686	7.329961102455854	2.9344319934025407	19.47672239691019	13.482139371335506	4.953780442476273	17.206790275871754	11.84010073915124	13.569924518465996	27.152376644313335	285.0	348.6346225216985	80.40254843980074	103.31486994586885	63.91265753284097	25.70847652386874
1	84	nan	0	0	nan	nan	A1	A1	A1	1953	774.0	616.0	1.0	1.8575461346590183	0.9129110137644687	1.0	0.42549019607843136	0.3490620525393933	88.88014031722918	92.19544457292888	17.08800749063506	5.740630567524892	4.47213595499958	36.14189429447003	36.277197798177184	53.62339696254105	265.15799999999916	0.777622934501294	0	1	114.0	12.150179289281368	14.121248189359903	12.28509951941669	16.2841688208282	4.034378600306809	20.088822689838707	17.593133475631475	24.58176553249359	23.615930452942848	12.01849393825978	12.303349371999502	53.686381524428725	837.0	147.99685676489025	121.20616486296058	226.55033190455288	135.22563535068184	35.154680899344385
1	85	nan	0	0	nan	nan	A1	A1	A1	1904	580.0	626.0	1.0	1.3606582488735408	0.8732036156875651	1.0	0.5010526315789474	0.46694933707614694	72.94506410852402	78.7210264160726	18.027756377319946	6.196955503784549	5.385164807134504	40.841577868131154	35.55018284379061	-23.55854004687444	226.36199999999957	0.8038843149672789	1	0	104.0	68.50707250088453	13.332372047007084	10.529579663649201	12.504951573908329	3.8982223495841026	25.152208723127842	19.951735727488995	8.283146424219012	22.951369524002075	16.147936206310987	14.285084284842014	47.49761202186346	1147.0	765.8700687736273	135.90696596354246	274.42153060249984	125.85986131429672	39.519890361465514
1	86	nan	0	0	nan	nan	A1	A1	A1	2465	294.0	635.0	1.0	1.584224338217575	0.8675841527758174	1.0	0.4700610221205187	0.31859251380558873	89.18059596395591	92.20086767487604	14.142135623730951	5.434326611333023	5.0	49.62358310319802	44.34865387332424	41.99495343625922	311.8139999999993	0.7339586124758076	1	0	157.0	70.78831158578396	17.37674529105425	13.180514265783131	16.48035405948758	5.647470844909549	29.03929201886058	24.949965741485357	16.73644618317485	29.115861803293228	23.11017021536827	16.157198503613472	57.70563830435276	1551.0	629.0630964189768	162.57351064309478	129.33058704528958	153.76139494404197	53.033615910448134
1	87	nan	0	0	nan	nan	A1	A1	A1	5236	736.0	632.0	1.0	1.6273194321690478	0.8447708272927618	1.0	0.42331635540464063	0.18815441973792943	129.6634045674255	132.0	21.213203435596427	6.887705555093481	5.830951894845301	88.12456134012456	69.38655143028058	74.76593793421584	591.3539999999979	0.6238532110091743	0	1	413.0	96.6895552072674	32.487495221197605	15.51148244459182	51.83186093904078	10.512245428748429	46.42525379359722	45.1823758110404	44.48183423280716	51.55194941535592	28.335393325425684	30.094346579164267	161.94599836319685	4551.0	1086.5020072888583	339.8030523993075	580.545754859224	594.5610901657492	118.19380546733737
1	88	nan	0	0	nan	nan	A1	A1	A1	1328	607.0	648.0	1.0	1.1236282764601533	0.5883091746577381	1.0	0.5918003565062389	0.6637244212737123	47.91619589996127	51.07837115648854	16.64331697709324	6.019486975905585	5.385164807134504	40.316482641261956	38.74676497321809	18.37291890749107	158.56599999999997	0.902787219578518	1	0	59.0	49.47869098186493	8.659357607364655	7.815762594342232	9.297718796879053	2.6254520658403635	14.930876646190882	13.056168459355831	6.511635025963187	14.645288735628128	11.167681399732828	7.495063714683056	36.655863389372826	1071.0	444.8721749149263	93.01013208553195	111.04914942197502	99.21945541352034	27.859296718612313
1	89	nan	0	0	nan	nan	A1	A1	A1	2230	977.0	650.0	1.0	1.1578831005651409	0.7330165054437248	1.0	0.5792207792207792	0.6183767670311751	66.98848023764938	72.73238618387272	21.95449840010015	7.658228237742981	6.708203932499369	47.80418775559812	45.56629119538936	40.229904168967	212.87799999999967	0.8975649023948479	1	0	99.0	7.982909950427711	8.166430182754993	6.74937058147043	14.393652277998626	2.813733140937984	8.770275420509279	10.488441314548254	19.120866684243083	13.132631428539753	6.412848122417927	8.638422227464616	17.50589765701443	1189.0	119.43131185043603	96.86124993115664	286.74128353223205	157.43625563010573	34.016617313958704
1	90	nan	0	0	nan	nan	A1	A1	A1	1897	251.0	619.0	1.0	1.4315490373350175	0.8464580558644622	1.0	0.5727657004830918	0.4035394001450896	73.33183279727655	71.25307010929424	17.204650534085253	5.757205811295604	5.0	45.0	39.04593082432245	-85.17673655018497	243.04999999999964	0.7603206412825652	1	0	104.0	51.18095696717501	9.68960099015385	10.086900152266026	14.093095295131207	4.500099191442132	22.59235529229045	18.72608532011509	11.741542711853981	16.33627831749618	15.132448345422745	12.135515382513404	57.75306296348572	1408.0	551.0334936529398	97.37586053088307	109.86831483338028	142.4697644263506	43.78056020848453
1	91	nan	0	0	nan	nan	A1	A1	A1	2238	58.0	636.0	1.0	1.5067308412872191	0.7402296394054739	1.0	0.4764743453268043	0.24831134677781777	76.8170367055311	76.68767828015137	13.0	4.468590303810051	4.123105625617661	56.01826704544301	51.64825215853205	21.920422807511823	336.53999999999917	0.6762350808279195	1	0	183.0	42.237247325479984	13.800488380715251	13.622644404880702	15.811047591269016	4.993102954700589	20.133501270785928	16.972915295511484	14.545754221267998	23.444937895983458	15.236591162160039	14.903822367079556	26.880003038793802	1647.0	227.34999659657478	116.16624731384218	147.27515104599297	144.7096821088344	38.50673710927367
1	92	nan	0	0	nan	nan	A1	A1	A1	3780	909.0	656.0	1.0	1.956063394788168	0.9205897226204254	1.0	0.6081081081081081	0.3638782727248842	127.61077205799533	113.29607230614837	21.470910553583888	7.329233436748947	6.324555320336759	54.91657830423822	49.83597886601204	2.5066981059992473	361.303999999999	0.70032422417786	1	0	163.0	27.28061348106712	13.589257705025375	11.006179923191667	24.952193463221192	4.972320174798369	25.474067247472703	21.29266808927059	29.787594460882246	21.767650907859206	15.287830936722457	13.48848710488528	39.5770810181275	1855.0	265.39386633224785	142.48793813120574	529.7558257989585	329.5342493150383	61.64701342396438
1	93	nan	0	0	nan	nan	A1	A1	A1	2153	519.0	657.0	1.0	1.0861528597692962	0.6681804073187882	1.0	0.6448038334830788	0.6788536770674896	61.864177964222584	64.28841264178172	20.518284528683193	7.625138254641586	7.0	49.23915228400118	46.02690447162071	66.02707672793464	199.6359999999998	0.9061447811447811	1	0	85.0	35.131349608302116	11.811429001390934	7.400762960314751	8.831448836252093	3.285145366564393	19.61373308673501	15.2154421210289	4.79821471311152	19.835431545972824	13.731395415961742	11.352147709578276	29.28020137734711	838.0	399.80907950922847	157.62713080644608	148.6455941349268	112.54192442819476	46.4726331634447
1	94	nan	0	0	nan	nan	A1	A1	A1	4195	665.0	672.0	1.0	1.7457996498378774	0.9241010987001378	1.0	0.5164983994090125	0.40849520304482206	127.36134022293707	130.31116606031887	23.706539182259394	8.25759228945153	7.0710678118654755	54.27574133589495	48.67089235455305	81.28901750421171	359.233999999999	0.7761332099907493	1	0	206.0	72.34019979834557	20.167269427329302	10.768566442653537	21.589730698615313	6.094651754014194	27.72980852238834	23.117036689072847	21.93224999681115	33.145891569554806	22.77555509097874	21.39075307920575	55.62298016808927	2993.0	888.2652019932866	284.47794365137815	273.49726156517863	311.86498861014843	83.88699215371162
1	95	nan	0	0	nan	nan	A1	A1	A1	1227	468.0	671.0	1.0	1.1862669612427175	0.7980987769328126	1.0	0.6107516177202589	0.6715349873978455	52.12833967173806	55.226805085936306	14.422205101855956	5.662911265605407	5.0	30.785860890500217	31.408712933692165	44.843518628570486	151.52799999999996	0.9173831775700935	1	0	59.0	34.47029836475849	8.935286473482847	6.949782581999898	6.879041759297252	2.416174582205713	14.67939269170165	11.984954599291086	3.992736728861928	15.219104312360287	12.934798248112202	10.607934664934874	21.932005755603313	794.0	251.30681313574314	84.37317482382059	136.8326086718589	66.69619301147759	22.57335788011551
1	96	nan	0	0	nan	nan	A1	A1	A1	1148	440.0	687.0	1.0	1.0126561433780932	0.3889554962892376	1.0	0.7368421052631579	0.8521257623350473	40.015009896973744	40.792156108742276	17.46424919657298	6.341587428226979	5.656854249492381	35.77708763999664	36.864089770193296	-24.76479936040978	130.11400000000006	0.940983606557377	1	0	0.0	31.59763503074646	7.8662699572741985	7.218905948102474	5.555565752089024	1.9281910564750433	12.018982227891684	11.39845885336399	3.8094911240041256	13.06677346676588	8.206881828606129	7.706202786415815	15.459845952689648	0.0	327.1843447908759	82.22217142954469	137.77538717538118	56.90049605071545	20.689158586785197
1	97	nan	0	0	nan	nan	A1	A1	A1	1655	350.0	694.0	1.0	1.1418960074083269	0.669018895495826	1.0	0.6071166544387381	0.5080577225088585	55.644837604396784	60.74537019394976	17.4928556845359	6.349172152278226	5.385164807134504	44.96920868471815	41.35776931550358	47.68343660677151	202.32399999999987	0.8712819162937614	1	0	85.0	53.41536574810743	11.275013390928507	9.615884650498629	8.59255363047123	3.2991836639121175	19.799130242317915	14.246189083904028	8.871091783046722	19.183062463998795	16.879880972206593	11.422598600387573	26.851667001843452	531.0	610.5757237523794	110.6232091896236	141.49877186864614	85.00518832914531	33.29666611272842
1	98	nan	0	0	nan	nan	A1	A1	A1	1280	396.0	695.0	1.0	1.2998474726363585	0.7589328303710149	1.0	0.5470085470085471	0.5013727987228046	54.51980119471466	59.30430001273095	15.0	5.315763549423181	4.47213595499958	36.39312379364348	35.501599920706354	-65.31995639941368	179.11399999999995	0.8032632569814873	0	1	63.0	49.201358050107956	10.314595278352499	8.265705347061157	7.418036188930273	2.9805447719991207	18.44464786350727	13.087006937712431	7.154787536710501	17.125673331320286	14.26657509431243	9.712092779576778	23.105485662817955	671.0	360.976470567286	90.69358374550939	162.24103160202503	61.318486388772726	24.090699763968587
1	99	nan	0	0	nan	nan	A1	A1	A1	2176	575.0	698.0	1.0	1.170756810379921	0.7638500527617501	1.0	0.5474213836477987	0.4888764528114966	67.61479239304224	74.43117626371358	19.026297590440446	6.540110037146962	5.830951894845301	50.68428308385291	43.638164646237946	-85.26822693427734	236.5019999999994	0.8229954614220878	1	0	77.0	64.80894182249904	10.915205664932728	9.15590144135058	9.203738443553448	3.7071488723158836	25.139818467199802	16.42180509120226	6.829907692968845	18.363973420113325	19.618188828229904	14.126893997192383	22.29634552821517	757.0	775.108095087111	123.09558273293078	307.7544518020004	100.08500821143389	41.043290043249726
1	100	nan	0	0	nan	nan	A1	A1	A1	5754	753.0	708.0	1.0	1.3456969927584237	0.7786968873846901	1.0	0.550622009569378	0.28421937130232927	118.76089580016458	118.86967653695369	21.93171219946131	7.71185121722252	7.0	75.52146518081312	74.51062365383714	-30.54545577773981	504.38599999999815	0.7695085255767302	0	1	301.0	64.38127715233713	24.659281373023987	11.563561520539224	40.836713280528784	8.548561888746917	32.26326398923993	34.0041657499969	44.93363847211003	38.0784466881305	23.71033807657659	21.176607901230454	92.35538268182427	3863.0	1097.354787427932	346.2568405326456	362.6551315905526	582.7693297108635	124.14410690497607
1	101	nan	0	0	nan	nan	A1	A1	A1	2257	894.0	699.0	1.0	1.1671730433556493	0.7968707520106224	1.0	0.563968015992004	0.6081952874439692	70.03954378251744	74.73285756613352	20.12461179749811	7.517501874274483	6.708203932499369	43.1348985048829	42.31437774497601	32.04992116021207	215.94799999999964	0.9033420052031219	1	0	18.0	7.590005349367857	6.920973556116223	12.47899597324431	8.758480180054903	2.4578469805419445	16.486472847871482	7.46405737195164	16.49868008028716	11.022186627611518	8.818936477415264	7.170244905166328	6.162935850210488	521.0	74.93589702155441	76.43158644717187	327.77790536452085	93.1248190086335	30.470481684431434
1	102	nan	0	0	nan	nan	A1	A1	A1	4382	207.0	691.0	1.0	1.3753671783568842	0.7581894675352407	1.0	0.4785932721712538	0.3402205809221023	103.62395229138528	109.32977636490436	24.20743687382041	7.658215602086549	6.708203932499369	76.95481007514773	67.5663714293351	-9.04129291566835	402.30999999999864	0.7233410366457577	1	0	276.0	78.16668957658112	17.764309145510197	9.942076776176691	17.561104753986	6.045395630411804	33.61168843880296	25.337209111079574	13.719646032899618	31.043122060596943	21.505500860512257	20.872587133198977	60.56006721407175	3011.0	985.0650495383888	248.17668472602963	170.13209783565253	244.26410363800824	81.35443708393723
1	103	nan	0	0	nan	nan	A1	A1	A1	2142	252.0	720.0	1.0	1.7825424446501292	0.8390521733922223	1.0	0.3338008415147265	0.2849128441147074	86.5127441125752	97.73944955850733	14.317821063276353	5.073270627349098	4.47213595499958	50.70260445342681	47.06734174499157	-48.459455739287925	307.3679999999993	0.6590769230769231	1	0	149.0	73.15168985724449	15.41200889274478	10.337804237380624	11.865796901285648	5.0330052906647325	21.449424039572477	19.662760350853205	9.815548984333873	25.521843306720257	15.251957006752491	14.584084887057543	34.72428472712636	1229.0	633.1691927462816	135.88925021141768	110.93228076864034	105.74630371108651	43.629450171254575
1	104	nan	0	0	nan	nan	A1	A1	A1	3470	80.0	715.0	1.0	1.761604440670176	0.7820557658515527	1.0	0.37223771722806265	0.20791424494717234	105.73110964205584	118.37651794169315	16.278820596099706	5.2432214542978715	4.47213595499958	70.51879182175486	65.89252154610092	3.346069473284046	457.9599999999987	0.5635403978887535	1	0	318.0	102.49153882265091	15.104036096483469	15.37338828947395	17.635965595021844	5.954436616040766	28.259968020021915	21.271793700754642	10.388860944658518	25.493522580713034	19.8165255934	14.979598727077246	39.9159533046186	2805.0	1002.7458000294864	133.94346574507654	273.003952040337	160.21551871486008	51.894163843244314
1	105	nan	0	0	nan	nan	A1	A1	A1	3232	444.0	731.0	1.0	1.8001705285723946	0.7887451811551692	1.0	0.44183185235816813	0.2740086476493874	103.54682132445548	96.77293009927931	15.297058540778355	5.44524013725008	5.0	75.23361988483347	63.6523323925102	77.14196718341005	384.9979999999988	0.6058674664917051	1	0	226.0	91.61498448066413	19.43350887298584	22.56742199137807	15.64226751960814	5.451392441056669	25.120119094848633	22.985565055161715	16.323750702664256	31.508567947894335	20.81385524943471	22.625741999596357	33.76997032016516	2133.0	1067.084504680708	193.7856416106224	383.22200383991003	189.98225404135883	56.86456136032939
1	106	nan	0	0	nan	nan	A1	A1	A1	2438	554.0	747.0	1.0	1.3910866690266486	0.8915777149202383	1.0	0.5147804054054054	0.5387360799941989	84.55823343778347	84.64632301523794	19.924858845171276	6.88484857246187	6.324555320336759	43.33242567690214	38.29369498538983	37.65458993269502	238.46999999999954	0.8871906841339156	1	0	140.0	53.13311976194382	10.38200968503952	7.837918672710657	10.890150308609009	3.6251163724809885	23.341237507760525	15.53890286758542	7.376592680811882	17.311345133930445	21.347432609647512	8.914641048759222	41.36739154160023	1861.0	715.6991221234202	133.33083129115403	273.4013884291053	132.73550048097968	50.040741911157966
1	107	nan	0	0	nan	nan	A1	A1	A1	2854	608.0	749.0	1.0	1.1821084832684023	0.7663538241666925	1.0	0.661873840445269	0.5898971760458732	77.89857940576658	76.68767828015137	23.345235059857504	8.024448182328218	7.0710678118654755	54.756935188334936	50.04350593714454	-86.20933139698882	246.57199999999943	0.8743872549019606	1	0	65.0	60.583626836538315	12.514564782381058	10.556359239853919	11.741741061210632	4.770946844480932	23.60738542675972	19.35954834893346	10.131120814010501	20.498390164226294	19.76910050213337	13.119508627802134	27.994949344545603	1087.0	685.6240329742432	174.93891853652894	278.07101553864777	162.37431940063834	65.51187947858125
1	108	nan	0	0	nan	nan	A1	A1	A1	5560	948.0	746.0	1.0	1.3701672326329792	0.3672838636330662	1.0	0.4777042701262995	0.21687325772119712	101.8298903191146	119.57006314291216	24.596747752497688	7.229717907067591	5.830951894845301	98.87934549613503	94.71288714349555	80.95483778630498	567.5959999999978	0.6377609543473274	1	0	390.0	25.8976272335276	17.494712793268263	12.627359501086175	31.999572814442217	8.239475138485432	24.908186530694366	27.03157096169889	46.699229513294995	28.77488376572728	22.939772651530802	21.00109874177724	47.81177994981408	3738.0	278.7159844003618	178.04608287103474	437.0616315752268	350.49427080433816	89.12077574711293
1	109	nan	0	0	nan	nan	A1	A1	A1	2318	367.0	758.0	1.0	1.374623144699521	0.7413557683857156	1.0	0.4899598393574297	0.32324428407312994	74.71804899841143	87.66413177577246	18.439088914585774	5.940945318235461	5.0	52.877769553740094	50.14419645260077	26.85532528633747	300.1899999999994	0.6859002811066726	1	0	193.0	88.23135697096586	15.123018288984895	11.57988865301013	16.788311578333378	5.037445652298629	26.456748377531767	24.489066902548075	16.19040209800005	24.286137204617262	15.594094756990671	11.936644565314054	63.886961191892624	1649.0	789.9649349972606	139.123140566051	132.66283682454377	159.3643703982234	47.63978049252182
1	110	nan	0	0	nan	nan	A1	A1	A1	1721	115.0	773.0	1.0	1.2417662459533758	0.48114028586161917	1.0	0.427471435668157	0.23207794076578112	55.43458308074371	68.9492567037528	15.132745950421556	5.126261260737704	4.123105625617661	48.58617213612008	48.596373232062085	-9.35200746346646	305.2659999999994	0.675166732051785	1	0	43.0	42.38336778059602	9.69440758228302	13.471946345642209	8.096101369708776	3.6105592725798488	21.976699490100145	16.364629611372948	5.514763141050935	15.91140615940094	11.73705655708909	10.295216301456094	24.8399176299572	405.0	284.5814301632345	74.02145427465439	170.0784924607724	63.786572301760316	26.74139028880745
1	111	nan	0	0	nan	nan	A1	A1	A1	1422	515.0	778.0	1.0	1.3522523219582068	0.5207035597024886	1.0	0.48203389830508475	0.3201319803230338	53.18795032931842	58.034472514187634	10.295630140987	4.080711690285382	3.605551275463989	44.714606114780885	45.40855036109668	76.80820307626851	236.2599999999996	0.7156517362858582	1	0	79.0	49.8416111767292	10.239688720554113	9.1993896253407	11.505729792639613	3.568795321509242	18.72365914657712	12.491920370608568	9.545998357236385	17.092118732631207	12.28949424251914	10.513710267841816	27.383871290832758	596.0	338.87501300498843	71.41010154690593	161.79647536575794	87.02967881970108	25.384390154853463
1	112	nan	0	0	nan	nan	A1	A1	A1	3610	896.0	774.0	1.0	1.7805171494738878	0.8932409468675485	1.0	0.3941478327328311	0.3316248237211875	116.50989522409778	129.87686476043376	21.95449840010015	6.798559075146784	6.0	59.07030364311165	52.380315834756	80.33750143747442	369.85799999999887	0.7208466453674122	1	0	205.0	22.826932216994464	8.232105012983084	9.378179629333317	16.94207681156695	5.415686320513487	14.127214472740889	10.927214471623302	18.480552438646555	13.864225253462791	16.174273337237537	9.230838511139154	27.003326472826302	2501.0	194.6704207221046	87.89103574864566	202.6892656609416	244.77856151480228	68.59066186659038
1	113	nan	0	0	nan	nan	A1	A1	A1	4532	165.0	790.0	1.0	1.5368236814536482	0.8795848088994308	1.0	0.4966575342465753	0.3357315064457334	120.07423163910148	125.29964086141668	24.73863375370596	8.225678831336978	7.211102550927978	62.475971851772975	57.12436941782045	83.88573341179763	411.8639999999985	0.7399183673469387	1	0	120.0	68.46669729053974	15.636392848566175	18.404959267005324	14.893080055713654	5.668513046577573	33.40186158567667	25.303318928927183	8.51976809464395	24.301060508936644	22.14949261955917	14.221744107082486	47.322438292205334	1762.0	1098.3112698085606	228.54633468016982	495.02215631119907	173.19342392496765	73.79572801943868
1	114	nan	0	0	nan	nan	A1	A1	A1	3150	352.0	799.0	1.0	1.4884069755197933	0.7583111011937034	1.0	0.4162262156448203	0.27533804559015973	91.41565957341791	96.89685237405806	19.313207915827967	5.972434508772445	5.0	66.48292548800255	59.5932138670877	-52.55730096641086	379.16399999999896	0.6874727193365343	1	0	216.0	82.50112160295248	16.485526829957962	12.757702014409006	23.738475628197193	6.520134322345257	31.378805266693234	25.074052043259144	22.227389961481094	25.62087443098426	17.51534301787615	12.597894289530814	81.7904478982091	2432.0	889.3790038973093	169.87586815841496	165.5902497889474	239.41956217586994	65.59578888304532
1	115	nan	0	0	nan	nan	A1	A1	A1	2203	553.0	798.0	1.0	1.2486433385283933	0.773344714656531	1.0	0.54114468189634	0.3521018789063484	70.61979476078379	75.0066663703967	18.384776310850235	6.315465592415933	5.385164807134504	49.37931034482759	44.77194472197091	61.432711944775654	280.39999999999947	0.7752947386943515	1	0	98.0	45.31242846697569	10.60381475277245	11.016617084853351	13.952361330389977	4.116807848215103	23.73647679761052	12.663721707649529	12.384603708982468	16.820508152246475	17.075974717736244	9.746974909678102	32.319783536717296	862.0	448.0499272979796	95.79726877622306	196.2753797909245	128.3008471718058	35.485008298419416
1	116	nan	0	0	nan	nan	A1	A1	A1	4455	619.0	818.0	1.0	1.1926006042402575	0.6000581457775042	1.0	0.6551470588235294	0.3428953171568504	90.70707449867946	103.39245620450265	27.0	9.290378889929253	8.0	77.53955071667498	72.56170362441163	80.86718983342882	404.06199999999905	0.7363636363636361	1	0	235.0	85.85224682837725	19.469214968383312	12.672770290635526	23.650934636592865	7.376852096989751	36.85746551677585	26.47748527303338	22.361257368698716	31.294590707868338	24.429159995168447	16.649103553965688	76.93914694339037	2266.0	977.388891749084	235.71827323641628	293.12182846851647	305.46257765591145	99.01197883859277
1	117	nan	0	0	nan	nan	A1	A1	A1	3196	240.0	818.0	1.0	1.9247959218890256	0.5476588731559717	1.0	0.3617430673457838	0.2653691591285137	95.85407604404047	99.53893710503444	16.1245154965971	5.541744331994124	5.0	83.6086704109012	80.20126974531007	-60.016848711467844	389.02999999999895	0.5594748358862145	1	0	240.0	88.56903942860663	16.16318003460765	10.474982852116227	19.41588471084833	5.755413172766566	25.21449604164809	25.73435570858419	15.914305409416556	26.311924930661917	14.36897841654718	16.29547575674951	44.17549421451986	2742.0	957.7784544117749	165.0229956097901	408.5922183645889	214.2026554904878	57.010132358409464
1	118	nan	0	0	nan	nan	A1	A1	A1	4297	416.0	822.0	1.0	1.6637261474451117	0.8326094654348565	1.0	0.3939310597726439	0.29223026391130064	117.84872099367742	122.87391912037315	22.20360331117452	6.870422345626611	5.830951894845301	70.7202185733931	65.27175415192907	-38.24668370663664	429.8579999999987	0.6518012893439513	1	0	259.0	81.41220696642995	19.466773541644216	11.558266601525247	23.13225002028048	6.507103132084012	26.415182823315263	23.93408107571304	26.795330803841352	31.17686738446355	21.16334785334766	18.052246881648898	55.86884876899421	2460.0	988.1329821944237	229.12526181340218	239.98854084406048	239.19148587342352	74.87719582207501
1	119	nan	0	0	nan	nan	A1	A1	A1	1712	196.0	842.0	1.0	1.1827836110422663	0.79555469521644	1.0	0.5187878787878788	0.5444847624367137	61.37321130422739	65.27633568147036	17.204650534085253	6.314473430817738	5.656854249492381	42.84794637053639	37.18491028561541	76.16369855093436	198.77599999999964	0.8328873753344683	1	0	48.0	30.07544058933854	9.127321284264326	10.5326619297266	6.817746262997389	2.6238651303574443	17.15280380472541	14.233081571757793	6.582665752619505	14.079606287181377	9.410650791600347	8.376623198390007	15.368474813178182	710.0	213.4648050032556	95.7729154266417	208.54587634839118	67.97567732259631	27.3016557963565
1	120	nan	0	0	nan	nan	A1	A1	A1	1107	738.0	852.0	1.0	1.0476952026043551	0.4507948074951892	1.0	0.6923076923076923	0.5740619917835117	40.54147890779884	42.37924020083418	14.317821063276353	5.185855120802752	4.47213595499958	35.97796260356398	36.188443228060066	-24.732650159682464	155.66799999999992	0.9010989010989011	1	0	37.0	28.343343250453472	6.119661269709468	8.991088710725307	8.24739453010261	1.9315938195213675	10.1581140011549	6.485282683745027	10.711223002523184	9.484275631606579	6.324391568079591	6.132585663348436	7.482230884954333	222.0	245.5202256217599	45.080064157024026	86.5220720730722	85.86082249879837	16.556267760694027
1	121	nan	0	0	nan	nan	A1	A1	A1	1335	169.0	860.0	1.0	1.1451214978250597	0.7540568022489459	1.0	0.5834790209790209	0.7136263014440818	52.129808622099794	51.24451190127583	15.556349186104045	6.014285998229303	5.385164807134504	33.54101966249684	34.2393384439808	-31.007349993383272	153.32399999999996	0.9365135040336723	1	0	0.0	21.286198254674673	6.405874729156494	9.454703584313393	5.112764166668057	2.0696116695180535	13.366567481309175	10.172976300120354	4.51757076382637	10.258670926094055	5.952193507924676	5.803448555991054	10.918883105739951	0.0	165.59642935171723	66.8843520283699	145.94134453311563	55.897245863452554	22.193850773386657
1	122	nan	0	0	nan	nan	A1	A1	A1	1989	699.0	858.0	1.0	1.7764226448955065	0.8448630145782945	1.0	0.3993975903614458	0.33668703328281596	83.5425823905295	83.02409288875127	16.0	5.236838757678628	4.47213595499958	46.62744987428599	44.69383608131674	66.29810139955532	272.4639999999995	0.6341463414634146	1	0	180.0	62.85043095052242	14.424826435744762	20.276508770883083	18.818616036325693	4.404394619166851	13.411078091710806	17.224734887480736	20.02554364129901	22.68064394593239	11.229251584038138	14.719630762934685	46.491081066429615	1665.0	643.8155184611678	120.96794097870588	348.5881439745426	158.11578563973308	36.556634097360075
1	123	nan	0	0	nan	nan	A1	A1	A1	2344	462.0	857.0	1.0	1.9490021111540805	0.9244830369377947	1.0	0.4055363321799308	0.31423837830267365	100.646105813528	92.13034245024816	15.524174696260024	5.356332941001675	4.47213595499958	45.27547559215526	38.36862870359035	-30.392054751676955	306.1639999999992	0.670001429183936	1	0	159.0	50.714122185483575	12.104905819520354	10.23489738535136	21.28067447245121	4.700267056003213	22.75272760167718	17.639993976801634	20.350682862102985	20.158602269366384	13.34575418010354	12.055848069489002	40.6706339456141	1299.0	429.7049670703709	111.05484126321971	221.51566346362233	192.60674469545484	42.82162230554968
1	124	nan	0	0	nan	nan	A1	A1	A1	2420	81.0	879.0	1.0	1.6712113112593496	0.6270663408006337	1.0	0.3977646285338593	0.29438607972431585	79.96476663840056	81.27115109311545	15.033296378372908	4.962700880272751	4.47213595499958	66.13613326703822	62.28982286460796	22.07779442029311	321.4059999999991	0.6078874654609394	1	0	216.0	40.21896681189537	13.444220669567585	13.41280235722661	11.032791659235954	4.285221663303673	20.787106156349182	18.992980871349573	7.807660086080432	20.92190431803465	13.95396350696683	10.327763803303242	41.71032265201211	1903.0	324.1796291973442	124.17978198826313	165.91815090272576	99.21055951341987	38.65436817333102
1	125	nan	0	0	nan	nan	A1	A1	A1	3476	306.0	879.0	1.0	1.4605475744599967	0.790251394264171	1.0	0.5188059701492538	0.3346139883575919	96.81661602590536	99.40824915468535	20.0	6.483246163125982	5.830951894845301	63.32211031837468	59.327554992072265	-75.34344810644586	361.30399999999906	0.746804168009453	1	0	178.0	42.46480495668948	8.823529466055334	11.269611704163253	13.627603613771498	4.219989353790879	19.329472854733467	10.920698877424002	15.57500578649342	15.120759950950742	12.85723661351949	8.57575341872871	23.455207163468003	2306.0	431.7410702062771	119.64115387015045	264.5260398555547	173.58948690630496	50.45873233862221
1	126	nan	0	0	nan	nan	A1	A1	A1	1583	112.0	881.0	1.0	1.564839654525001	0.8426262808437163	1.0	0.5088396014143363	0.4685387786865573	69.8669041839706	64.38167441127949	13.0	5.07000280821892	5.0	43.87620310334494	37.62324362360326	61.52396817117924	206.04999999999967	0.7754102375704139	1	0	91.0	39.82308685965836	8.403830047696829	10.39899292960763	6.075165919959545	2.733272316865623	15.51157396286726	12.46309607103467	4.708690017461777	13.69452964887023	8.632272835820913	8.230945337563753	13.927351785823703	661.0	356.484290426597	74.47275523841381	140.17370882816613	59.173632545396686	25.830106225796044
1	127	nan	0	0	nan	nan	A1	A1	A1	3981	635.0	883.0	1.0	1.4648250496221396	0.8091598642981058	1.0	0.44605042016806723	0.24301328912425682	104.9139141449578	120.83045973594572	26.076809620810597	7.582214729776744	6.0	66.57236145987933	61.64621557268669	87.71169288972541	453.7179999999988	0.653104749405299	1	0	292.0	69.93362312577665	16.74760052934289	14.790234294719994	27.351979862898588	7.778957839123905	27.538628263399005	24.373495063744485	35.76514836400747	27.57659264653921	19.855207165703177	16.10119786299765	65.28950952552259	2581.0	599.9361109305173	149.1744415871799	443.2740222606808	303.4686812236905	82.52430040203035
1	128	nan	0	0	nan	nan	A1	A1	A1	1578	930.0	889.0	1.0	1.0500522535475334	0.6639176256641655	1.0	0.7319109461966605	0.8515676986826757	51.99714170327872	53.0	19.209372712298546	7.299976986243277	6.4031242374328485	38.18376618407357	38.8837596927257	51.62352344775272	152.59799999999998	0.9621951219512195	1	0	0.0	5.499168400652707	4.837415144778788	8.61043718457222	8.262317867949605	2.4634928116574883	8.980407409369946	6.00662240292877	13.880048848688602	8.010940719395876	9.910124376416206	5.883344789035618	12.48763258755207	0.0	83.80729393847287	66.17772201728076	140.74215321987867	124.32523083966225	35.67090882174671
1	129	nan	0	0	nan	nan	A1	A1	A1	2816	414.0	915.0	1.0	3.0589224626001394	0.9624797372806649	1.0	0.3722897937599154	0.24480902695842305	142.69150701879065	123.68508398347798	13.601470508735444	4.8655281814517455	4.47213595499958	49.936403525001076	38.71984862151445	-9.779449914738223	380.1959999999991	0.574928542262148	1	0	252.0	70.27289220690727	12.011062820442021	11.224628100171685	25.919508687220514	5.545540577732027	17.256214272230864	12.573327242396772	22.706965759396553	20.529808534309268	12.187075607478619	10.431891351006925	41.61991305090487	2433.0	604.7133590653539	106.1285271178931	197.8581526009366	195.23982635699213	45.95106460992247
1	130	nan	0	0	nan	nan	A1	A1	A1	1399	700.0	895.0	1.0	1.330386498363812	0.8558142285658423	1.0	0.5927966101694915	0.5595456058969127	61.108487715018185	64.40496875241847	14.422205101855956	5.4939012463583135	5.0	33.351511594455566	31.610399812611593	-29.247148094486192	177.25399999999985	0.8907991085641516	1	0	101.0	25.059433941729367	8.234058160334826	8.491569428704679	8.415533693507314	2.4016479896381497	8.231067381799221	8.59412529785186	17.51865415275097	12.795605380088091	7.174898931756616	8.694148197770119	12.872693968936801	892.0	204.4697336293757	76.20671415701509	218.2879988765344	125.65049219876528	25.343038246035576
1	131	nan	0	0	nan	nan	A1	A1	A1	2191	752.0	907.0	1.0	1.1132427158298	0.7178476080182591	1.0	0.6412057360257536	0.5671591888060075	64.62646955655583	66.03029607687671	18.867962264113206	7.149096101146099	6.4031242374328485	50.0	44.99296535550995	-81.22729789589235	220.32999999999956	0.8737786640079761	1	0	95.0	29.58641942963004	6.893797212280333	10.800732458010316	12.87183940410614	2.9895933708176017	17.005127009004354	9.271152863278985	9.739711603149772	11.103807143867016	10.69771883264184	5.614175622351468	10.835446778684855	1458.0	316.90519585460424	73.41647993493825	166.27272477187216	297.6923932861537	42.5252615744248
1	132	nan	0	0	nan	nan	A1	A1	A1	2576	127.0	920.0	1.0	2.046029105074478	0.880211002562041	1.0	0.41818181818181815	0.3200633387863385	104.51498345602008	111.04053313993049	19.026297590440446	6.125061285100988	5.0	54.0	49.60098672357819	-4.387749733237357	318.0239999999991	0.6594137975169589	1	0	151.0	41.103868185542524	11.360616507008672	14.272205679677427	11.1600671838969	4.0936446422711015	23.17331201583147	23.446372229605913	8.849042549729347	18.026871137320995	13.982787877321243	11.866712469607592	27.18086527660489	1059.0	279.16635379288346	106.75956385582685	231.98312373831868	103.38910533487797	39.40051907952875
1	133	nan	0	0	nan	nan	A1	A1	A1	1668	64.0	925.0	1.0	1.0942201108921636	0.7385754318944414	1.0	0.639080459770115	0.7343444219965978	56.49589317024668	58.9406481131655	18.384776310850235	7.04888891395515	6.324555320336759	37.16080133588559	38.08788416976528	-28.761858242537453	168.94799999999987	0.9383966244725739	1	0	21.0	9.863721631467342	4.841824966482818	8.801007129251957	4.9660639539361	1.9093461651355028	12.97854583710432	8.669947380200028	3.749065401032567	7.3836729023605585	5.796398896723986	4.292591776698828	7.673807881772518	561.0	98.88278039544821	67.93414219282568	180.77529576048255	60.14984373189509	23.617532789707184
1	134	nan	0	0	nan	nan	A1	A1	A1	2097	786.0	960.0	1.0	1.8176101295027443	0.9136101806540873	1.0	0.3854779411764706	0.38201458196149174	91.15012004962038	83.48652585896721	13.416407864998739	5.246740323556878	5.0	39.73108806800708	37.06084048961975	52.39518822117624	262.6419999999994	0.7253545485991008	1	0	143.0	28.30513460189104	5.670893417671323	7.871061288751662	23.291844129562378	5.0156252440065145	17.646829929202795	12.045899169519544	10.080170941539109	9.324452629312873	13.174883674830198	4.464530427008867	31.21080337651074	1579.0	254.34380124509335	47.06063953973353	92.63175430521369	247.5324945896864	50.78190298844129
1	135	nan	0	0	nan	nan	A1	A1	A1	2164	98.0	946.0	1.0	1.7981270457073562	0.8961923722452271	1.0	0.39582952259008597	0.3781517986048957	90.87654173338726	85.0881895447306	20.518284528683193	6.215754597616712	5.0	42.5912173095289	40.3188023072624	-54.31200663398424	268.1639999999994	0.7469796341042458	1	0	93.0	18.715648092329502	8.204455655068159	11.793408097699285	9.30246434174478	3.5358358444646	16.080064119771123	16.124254262074828	10.352330807596445	13.272434594109654	8.829678814858198	10.526436297222972	21.092637475579977	601.0	159.5314412843436	92.53205182217062	162.67626471351832	94.27199234254658	36.20392180699855
1	136	nan	0	0	nan	nan	A1	A1	A1	1690	32.0	956.0	1.0	1.0900144325486856	0.7342152940538442	1.0	0.7112794612794613	0.7094864662465544	56.63254120499646	57.706152185014034	18.973665961010276	7.136413703789063	6.324555320336759	39.72559177041211	38.44877867312903	21.35849659994701	173.01199999999986	0.9357696566998892	1	0	14.0	14.212664989754558	4.312184354290366	9.052430059760809	7.6009002905339	1.942290392704308	12.980453241616488	7.404135210439563	5.549965670332313	6.868345193564892	6.786251628771424	4.502204935066402	9.277149610221386	77.0	115.34479298628867	41.26875733397901	181.04992767609656	79.67167177796364	22.32179769873619
1	137	nan	0	0	nan	nan	A1	A1	A1	2381	495.0	958.0	1.0	1.8362216251971568	0.8324526089171297	1.0	0.36972049689440994	0.30328433478151395	92.1756405609791	94.64142856064674	16.278820596099706	5.176492496158455	4.47213595499958	58.154212369843655	51.07417674649254	-20.229152348472994	314.09399999999914	0.6451700311610893	1	0	190.0	26.334706615656614	5.81123067624867	8.733257076703012	12.251194041222334	3.768627473153174	13.262073730118573	9.000625637359917	15.123430291190743	9.76095218397677	10.893629411235452	6.965453600510955	23.542152939364314	1738.0	225.8309147367254	51.07274002581835	160.06782669667155	106.69391948450357	35.41495407000184
1	138	nan	0	0	nan	nan	A1	A1	A1	1226	153.0	964.0	1.0	1.5824808679762414	0.8966358068482878	1.0	0.6280737704918032	0.4568616307309025	64.22429142131979	60.8276253029822	12.529964086141668	4.759508767319621	4.242640687119285	30.332668798840913	28.436513866719423	83.82333893500801	183.6359999999997	0.7942986718496922	1	0	12.0	6.515846522524953	6.384588403627276	9.184802055358887	7.3094834722578526	2.5462730014696717	10.202578768134117	12.553933020681143	6.1088731456547976	9.822110299021006	8.380163308233023	6.030457016080618	9.752330826595426	40.0	56.15553530678153	55.63277653604746	89.30598935112357	59.15190366655588	21.10202199127525
1	139	nan	0	0	nan	nan	A1	A1	A1	3895	406.0	979.0	1.0	1.7407979493886654	0.8442964872219061	1.0	0.3791861370716511	0.2541378121967398	115.64315296081993	111.42710621747295	16.76305461424021	6.381462456679142	5.830951894845301	67.39395602211664	61.97042846414431	27.375057021963	438.8579999999986	0.6236490272996559	1	0	260.0	43.18912036996335	10.162951128557324	10.811276476830244	26.127229725942016	5.48783097229898	17.304753235541284	17.626459199935198	30.046418007463217	17.392126481980085	12.165713045746088	11.978759489953518	32.18913564272225	2832.0	512.1331044109538	83.28578668180853	242.98403950501233	290.3902651211247	58.85020263399929
1	140	nan	0	0	nan	nan	A1	A1	A1	3029	533.0	983.0	1.0	1.6950153903572658	0.8964339956554226	1.0	0.4346391160855216	0.34143049923508295	104.38956490761234	103.84603988597736	21.587033144922902	6.623408446523139	5.656854249492381	49.11428788383563	46.263082249572044	-66.3223608078253	333.889999999999	0.7255958797460774	1	0	174.0	43.259265907108784	9.122865656390786	13.416739149019122	20.034622780047357	4.346334039233625	17.563408898189664	12.893141108565032	25.72361338417977	15.337972078472376	17.759578896686435	11.715175147168338	26.71338975429535	1703.0	339.4849012484774	92.61927249561995	217.02980133332312	213.45926617551595	49.45902220159769
1	141	nan	0	0	nan	nan	A1	A1	A1	1228	25.0	990.0	1.0	1.121838371244661	0.7222055366176686	1.0	0.6699399890889253	0.6540893971906179	48.69887850293329	47.41307836451879	14.866068747318506	5.760090403792639	5.0	33.69065908459109	33.68396778082604	-12.552389452890155	153.5979999999999	0.9042709867452132	1	0	56.0	7.585397157818079	4.762523874640465	6.038529039360583	6.16444650106132	1.8057831767946482	10.201235981658101	8.449912309646606	6.880689695477486	7.045181967318058	5.260105285793543	4.258670935407281	15.143755294382572	495.0	65.85967824608088	47.53165494091809	79.48543536663055	58.642099749296904	16.897581567056477
1	142	nan	0	0	nan	nan	A1	A1	A1	2674	126.0	983.0	1.0	1.150012416451153	0.7267249756689217	1.0	0.5386784850926672	0.5564234450853496	72.86676539399625	75.58438992278762	20.808652046684813	7.854536422268835	7.0	52.471992394058915	50.05426027190611	46.12989757730428	245.74399999999966	0.8317262830482115	1	0	84.0	11.154207702726126	7.741542702540755	10.515266629867256	10.324315262958407	2.95155262760818	16.168322334066033	13.13266190700233	9.915739696472883	12.246723163872957	9.142931252717972	7.276508730836213	17.30472270399332	1235.0	134.3271995605901	110.2789809871465	233.79707032162696	131.15707664377987	38.83913970272988
1	143	nan	0	0	nan	nan	A1	A1	A1	1755	333.0	1008.0	1.0	1.7162920962029697	0.9169657285918282	1.0	0.5714750895473787	0.43465227912434645	81.25610041258876	84.17244204607586	17.204650534085253	6.14616805188013	5.385164807134504	36.0	32.418419670039526	12.439855785468989	225.25399999999976	0.7984531392174704	1	0	112.0	10.404806598089635	3.8531471798196435	7.040405902080238	7.156023536808789	2.3721980787813663	10.295582506805658	5.590737790800631	6.810666065663099	5.962508574128151	6.459235544316471	3.4148775711655617	13.055664893239737	1402.0	123.6475320123136	33.80672942660749	153.00642429757863	75.8609904712066	23.776836989447474
1	144	nan	0	0	nan	nan	A1	A1	A1	1378	468.0	1021.0	1.0	1.2832714929280375	0.7214425052446917	1.0	0.65	0.5030835951433964	55.13953264684216	60.30754513325841	19.1049731745428	6.7874418001547845	5.830951894845301	38.594183299304014	38.18271148023092	17.333199998822593	185.52799999999996	0.7722050994676379	1	0	80.0	15.381307618692517	4.248325322754681	4.097535690292716	8.355962498113513	1.9037461038678885	7.741023905575275	5.497108416631818	7.998046850785613	6.65705350227654	5.345479533076286	3.4195620827376842	11.184069689363241	827.0	88.37848468497396	39.920546353794634	125.77595189865679	149.09799384139478	20.800335880368948
2	1	nan	0	0	nan	nan	A2	A2	A2	1253	168.0	0.0	1.0	1.4450904935184614	0.8743190325983576	1.0	0.5800925925925926	0.5863425706291152	61.05006095218213	60.41522986797286	20.0	7.427125464253357	6.708203932499369	31.882008496225964	29.63074813514539	-20.979997585277125	163.87199999999987	0.9496021220159151	1	0	0.0	6.604455662891269	2.5078355195000768	5.510688953101635	6.362218666821718	1.5591363469138741	6.921934854239225	5.739742113277316	6.3495994713157415	4.326619363389909	3.909727655351162	3.266071585007012	4.5891508385539055	0.0	53.82359063066542	29.587152036838233	93.31946290284395	87.57195397093892	22.282490397803485
2	2	nan	0	0	nan	nan	A2	A2	A2	1027	291.0	0.0	1.0	1.37767066944416	0.8682909555556809	1.0	0.7181818181818181	0.65003039349527	53.75166841740298	54.147945482723536	22.0	8.190162746345344	7.211102550927978	25.0	26.663797609860257	-8.05072503255458	140.90400000000002	0.9674988224211022	1	0	0.0	3.6474097725003958	2.4891432020813227	4.480415061116219	5.1396658113226295	1.047394536435604	5.549446865916252	3.462729847058654	5.986526280641556	4.44298467412591	3.1628748010843992	2.5046616420149803	4.212542922236025	0.0	28.429022738710046	31.89277497958392	84.51297783106565	77.66631587594748	15.239887215197086
2	3	nan	0	0	nan	nan	A2	A2	A2	806	814.0	1.0	1.0	1.166809608117971	0.7631150569429356	1.0	0.7126436781609196	0.6901233908106797	41.10854574821065	41.617304093369626	18.027756377319946	6.768801771427836	6.082762530298219	28.0	26.56691762007701	-19.570873194768115	121.14600000000006	0.9465648854961832	1	0	0.0	2.853345565497875	1.1440146612003446	5.614770758897066	1.689768835902214	0.8466315809637308	4.7964751943945885	1.2792858816683292	2.81945526227355	1.9644159702584147	3.069672701880336	1.3328297873958945	1.6146639343351126	0.0	24.649408869445324	12.481330678798258	96.69387366995215	12.791348206810653	9.435233174823225
2	4	nan	0	0	nan	nan	A2	A2	A2	1487	849.0	18.0	1.0	1.0760488910073416	0.64312425315496	1.0	0.6195833333333334	0.6517541327831982	50.65901533078033	50.96076922496363	18.0	6.629033782238743	5.830951894845301	38.81624819061607	38.79274077256207	-35.5741164304474	169.32399999999987	0.9053272450532723	1	0	48.0	5.553475268185139	2.0416113696992397	15.049103485420346	11.118638921529055	2.1985809272155166	7.8950332291424274	7.560830112546682	5.735927384346724	3.667750063352287	6.7314717303961515	2.9979400485754013	16.870359370484948	499.0	87.23151010181755	19.84759307745844	205.22632186114788	116.63651497662067	23.137819659896195
2	5	nan	0	0	nan	nan	A2	A2	A2	2954	97.0	34.0	1.0	1.686700936693058	0.8593896824152178	1.0	0.43672383205204024	0.28886849924868285	100.15350113251672	101.41498903022176	17.72004514666935	5.613297527966115	5.0	56.0	51.21060879351713	-49.90768132299854	358.4759999999989	0.6706777159723011	1	0	210.0	16.465339120477438	7.788799900561571	7.250354795716703	12.68949419260025	3.835614596493542	10.111482435837388	8.036591157317162	17.622613908722997	12.429434711113572	9.91862368118018	7.6378118908032775	18.370687442831695	2048.0	143.26720081362873	78.11233724560589	114.0374765181914	143.3695738837123	41.41159720811993
2	6	nan	0	0	nan	nan	A2	A2	A2	1815	817.0	45.0	1.0	1.1094963679034555	0.4335010379735388	1.0	0.568609022556391	0.48336909251362514	53.16317215868292	56.824290580701486	19.235384061671343	6.530263737873431	5.656854249492381	47.57572568179246	47.90815563966092	3.522866751539054	217.22199999999975	0.837370242214533	1	0	85.0	22.242435356602073	2.2425879491493106	22.247989613562822	10.359105836600065	2.654230589978397	13.26675821468234	5.708278029225767	5.435156807303429	4.027588335797191	10.696101343259215	3.3479972779750824	15.742244571447372	598.0	173.40486768633127	21.376608117483556	267.50171687826514	92.24789836071432	26.23581311479211
2	7	nan	0	0	nan	nan	A2	A2	A2	3487	225.0	71.0	1.0	2.756323274107586	0.9502192351562638	1.0	0.26295151195234145	0.1966363152028174	149.10255644357085	154.12008305214476	19.72308292331602	5.723286677334933	4.47213595499958	56.00063949114778	46.45768767565643	-26.19172154118503	472.0619999999988	0.5284534363870578	1	0	306.0	13.983352480456233	10.254703666083515	10.481529004871845	23.811398565769196	6.2695964546874166	20.847974414005876	16.101854039356112	23.30092321615666	18.418585570529103	14.319279812276363	10.66282145306468	34.994674692861736	2460.0	113.6507519185543	91.9619749803096	178.17561647389084	219.00404406525195	55.70850725937635
2	8	nan	0	0	nan	nan	A2	A2	A2	3219	501.0	73.0	1.0	2.118738245364036	0.8748831047386578	1.0	0.3964285714285714	0.2619594985731364	118.42451377476269	115.10864433221339	17.804493814764857	5.5078239406387715	5.0	65.44213557098561	57.357034284999166	-6.148391028657226	392.9599999999989	0.5841575174666545	0	1	247.0	19.50173193216324	4.472114163450897	8.11990541126579	18.40210579149425	4.665461233817041	12.6442511677742	13.4193026823923	12.234531222842634	8.058777779340744	10.42119480483234	5.685160645283759	26.383718548342586	2745.0	292.1561610661447	43.777600115165114	211.7361107468605	168.5976657960564	45.39156207814813
2	9	nan	0	0	nan	nan	A2	A2	A2	2647	772.0	132.0	1.0	1.7403099956339037	0.8391913004374769	1.0	0.3627021101671691	0.2572631484319283	95.0230343396835	92.34717104492157	18.24828759089466	5.632331413888605	5.0	64.4656785784926	51.67697891093397	39.723552174794875	359.5779999999992	0.6187470780738663	1	0	174.0	30.644708982668817	5.961898249574006	9.042725273407996	14.532204180024564	4.485847285017371	15.025757271796465	8.651758662424982	20.583123613148928	10.50440229009837	12.321812799200416	9.094590689055622	20.374212300404906	1632.0	341.55674079060555	60.48728189524263	228.95371942408383	112.15471145510674	37.34645637590438
2	10	nan	0	0	nan	nan	A2	A2	A2	3476	529.0	134.0	1.0	2.590873259873	0.9543090982988035	1.0	0.3306697108066971	0.25747029790699194	144.84818702571815	151.82226450688975	16.0	5.671056190110341	5.0	51.451644865664754	43.28371762877423	-69.45308424128956	411.88999999999874	0.6773847802786711	1	0	269.0	17.941619073972106	7.052903077565134	8.51168084796518	21.57595182955265	5.122591025196016	19.533302799798548	14.826535483822227	17.806607220321894	12.138445139862597	16.086320402100682	8.605386484414339	26.809247008524835	2890.0	156.0804765773937	61.65967844519764	266.4524607649073	223.9481198033318	52.73934577498585
2	11	nan	0	0	nan	nan	A2	A2	A2	4392	876.0	143.0	1.0	1.6143575605443166	0.7658071535705637	1.0	0.4959349593495935	0.2788400765550689	112.8457517877968	110.78808600206071	20.396078054371138	6.768129752387385	6.0	76.0872113012985	72.56775082400715	5.703179686039601	444.8959999999985	0.6737746414052311	0	0	303.0	29.75576406624168	11.519066179171205	11.23604182805866	35.56012819055468	6.481544249691069	17.005066031590104	15.43797976244241	34.66820793785155	21.75849550589919	16.851255116984248	17.19598691817373	25.393667473457754	3832.0	338.66520212683827	128.55939612165093	255.28322324249893	654.0022742217407	73.00087025016546
2	12	nan	0	0	nan	nan	A2	A2	A2	2263	246.0	141.0	1.0	1.3051744318357765	0.8402694086035543	1.0	0.6705185185185185	0.6275276339872422	76.1635670935392	74.96665925596525	17.46424919657298	6.990537344850537	6.4031242374328485	43.10705513705952	41.29353177892609	89.50343436629899	212.87799999999962	0.8754352030947775	1	0	62.0	12.683421081863344	5.355214795097709	8.337132843211293	9.142275156453252	3.0997177232056856	11.375188825652003	7.169649839401245	10.20593576785177	9.905394157394767	10.629526213742793	5.639688730239868	11.673395851626992	784.0	107.68744978122413	56.26091428101063	140.18913574237376	82.25545149575919	33.84147429279983
2	13	nan	0	0	nan	nan	A2	A2	A2	2644	93.0	162.0	1.0	1.6954746316601357	0.8911271200300405	1.0	0.443326626425218	0.4390641956652228	97.1666412451086	91.60785992479029	20.248456731316587	6.594077076924582	5.830951894845301	54.532711261318866	44.08972680214188	36.28315871974522	275.0879999999994	0.7538132573057733	1	0	155.0	12.063324977643788	4.94346534088254	6.7610590076074	12.117906453087926	3.5343404710292816	11.530937673524022	8.054200106300414	10.785183547995985	8.269245469942689	11.510582123883069	4.719905410893261	14.271396989002824	1679.0	122.14128351025283	53.23857508972287	115.62511661276221	126.96984828449786	39.13331841863692
2	14	nan	0	0	nan	nan	A2	A2	A2	2245	106.0	200.0	1.0	1.2701112013066398	0.768373933133671	1.0	0.5196759259259259	0.38891683891339235	71.70241415945542	79.40403012442127	17.72004514666935	6.318742259492728	5.656854249492381	47.58409613630607	45.88962902554045	-85.81864735862523	269.3299999999996	0.7634755993878592	1	0	136.0	17.92143127694726	7.04513621237129	13.41831084433943	14.814938612282276	3.8300297744572163	18.64654003456235	14.97651631012559	11.876127260737121	11.789135605096817	17.14074919745326	11.348256710916758	19.506843576207757	1249.0	145.01170376874506	63.92205710057169	200.37122152093798	143.9322195518762	42.46259274892509
2	15	nan	0	0	nan	nan	A2	A2	A2	6669	162.0	195.0	1.0	1.2257885610812431	0.619379102857523	1.0	0.47261002055134294	0.3282538305963648	113.30604916643868	136.03308421115798	32.14031735997639	10.848259289109857	9.0	94.73947362225273	88.95567841533028	71.1630809724432	505.2779999999985	0.7561653154940757	1	0	223.0	63.886167880147696	20.23071646131575	21.651010973379016	24.240909473970532	8.323979607783258	39.15939576365054	28.968169681727886	30.36829180829227	35.56182201206684	30.96583509258926	27.006057864055037	33.46909282542765	2204.0	553.911132232286	337.83248708210886	526.4070962555707	402.4521407261491	132.82720752619207
2	16	nan	0	0	nan	nan	A2	A2	A2	4292	391.0	208.0	1.0	1.3929768182476978	0.5772072776527406	1.0	0.5023408239700374	0.28336287498270185	95.43557366142655	111.25196627475849	19.1049731745428	6.719248375146118	5.830951894845301	82.53846153846153	77.93246731932948	-44.71648107101242	436.27799999999854	0.6752143475182883	0	1	249.0	25.73402006085962	13.76513315923512	10.18377969507128	28.163836169056594	6.1669184900820255	25.432043987326324	18.52365915570408	31.132372067309916	25.28540483303368	16.87335015553981	13.93272297270596	44.50658425036818	2957.0	269.13975802809	171.14676177408546	287.7500271303579	323.5854431623593	72.18838834017515
2	17	nan	0	0	nan	nan	A2	A2	A2	3098	289.0	219.0	1.0	1.2830782367065012	0.593267211501752	1.0	0.520672268907563	0.426101123888266	78.27891487521883	89.69392398596462	21.095023109728988	7.322660446997874	6.324555320336759	66.74598884597506	63.01496482313191	-4.000458029155427	302.2659999999992	0.7447115384615385	1	0	139.0	18.82621503993869	11.285816743038595	9.187914899550378	18.688426015898585	5.45751129463315	20.42732887994498	16.817441085353494	21.72069883532822	19.388525238260627	16.637308379635215	13.586984064429998	24.057892829179764	1379.0	184.04658607579768	138.2826279271394	192.78814400918782	222.64693687856197	59.622537951916456
2	18	nan	0	0	nan	nan	A2	A2	A2	1474	242.0	218.0	1.0	1.213661359520948	0.8086911936786978	1.0	0.6657633242999097	0.6707009652253546	58.14240485949992	60.53924347066124	17.46424919657298	6.247042621337897	5.656854249492381	37.976166067537534	34.20130550242607	-28.510838460196982	166.18399999999994	0.9110012360939431	0	1	13.0	8.458472583442926	7.036408014595509	10.843091502785683	8.82391089014709	2.912321673706174	14.074876006692648	11.521995909512043	9.431082624942064	11.954070325940847	9.674448801204562	7.879942048341036	9.043747652322054	376.0	80.04554838873446	72.75870929472148	203.574761855416	95.82130173407495	30.488380392082036
2	19	nan	0	0	nan	nan	A2	A2	A2	4331	545.0	235.0	1.0	1.4716955799547118	0.8200924274466014	1.0	0.4406796906796907	0.30853440741133914	110.41294757667107	118.25819210524064	24.596747752497688	7.7266851589899535	6.324555320336759	76.88650035377852	63.18172038507871	74.13456101222987	419.9979999999987	0.7063524423061243	0	1	240.0	57.77653174381703	11.232929022051394	13.168764830566943	25.462272156961262	5.662516253069043	33.8579843044281	27.8859693845734	26.664545692503452	20.104676969349384	18.870740871876478	13.256855132058263	48.08615246973932	2922.0	492.43408950418234	116.72947332262993	560.9077897751704	270.1073324922472	67.33907126542181
2	20	nan	0	0	nan	nan	A2	A2	A2	1244	0.0	240.0	1.0	1.2662267607259332	0.6823400618143414	1.0	0.4993978321959053	0.43017755677833264	51.108077446071015	63.8200595424354	21.02379604162864	7.731577819977571	6.708203932499369	41.268395344747006	37.36178881020099	51.24416143689101	190.6299999999999	0.8332217012726056	1	0	75.0	15.503852946683764	2.1420309944078326	5.730327336117625	5.6910811103880405	2.2999008372426033	8.761333648115396	6.35060659237206	5.611261171288788	3.4807049771770835	6.40469978377223	2.9403524873778224	11.829114277847111	265.0	70.41728863306344	26.28487085364759	78.51047541107982	33.76253929361701	18.214679328724742
2	21	nan	0	0	nan	nan	A2	A2	A2	1116	220.0	253.0	1.0	1.223687291487563	0.7611485250308029	1.0	0.6035694970254192	0.5909959219397285	49.4624099547084	54.67174773134658	13.601470508735444	5.21378086467045	5.0	33.2577109409848	32.08021188684375	-48.57748000385123	154.044	0.873923257635082	1	0	24.0	8.918608378618956	6.588296329602599	9.325047716498375	7.854322113096714	2.9576714923605323	13.914198562502861	10.908567983657122	7.365438297390938	11.256031155586243	11.304890595376492	8.907133623957634	12.027893470600247	302.0	80.92068358883262	63.79365233331919	105.50814071670175	71.48297870159149	27.476218975149095
2	22	nan	0	0	nan	nan	A2	A2	A2	3939	267.0	278.0	1.0	1.2746437781729132	0.602013720518545	1.0	0.4943524096385542	0.4103564544767392	88.24354778449195	98.2344135219425	24.839484696748443	8.425886002038887	7.0710678118654755	69.10077017194645	70.46121473660301	-25.061967352399307	347.3099999999989	0.7679859621758628	1	0	115.0	22.67531853541732	15.082368239760399	15.362645925953984	18.543389037251472	5.155336867086589	20.981582381762564	19.868864005431533	18.83997862227261	26.636285986751318	14.592141622677445	15.752941188402474	24.803173886612058	1866.0	389.09539941418916	237.73775894381106	345.945205161348	280.72069923207164	73.51767799444497
2	23	nan	0	0	nan	nan	A2	A2	A2	7363	774.0	216.0	1.0	1.4645655725778999	0.7736192363177742	1.0	0.44419642857142855	0.2733488371324682	139.73669037048447	150.44268011438774	29.206163733020468	9.64824516394774	8.06225774829855	93.8708959190933	88.54425912147636	-33.82189452258363	581.799999999998	0.7053695454327727	1	0	383.0	135.725947891362	26.73786536604166	13.284840237349272	50.39728395268321	11.041275702416897	44.45149930100888	40.67760743573308	56.571679316461086	42.19938971474767	30.580621153116226	28.331487039104104	136.00970475375652	5744.0	2315.117935608141	435.07565496861935	317.03979622758925	902.9924472011626	181.91540475562215
2	24	nan	0	0	nan	nan	A2	A2	A2	1432	20.0	277.0	1.0	1.1415228663438153	0.5689910392684083	1.0	0.6433063791554358	0.49535460384479074	49.811415782404374	57.706152185014034	18.35755975068582	6.278209080628378	5.0990195135927845	40.311288741492746	40.962105056209445	-37.605820166591286	190.59799999999973	0.8549253731343285	1	0	119.0	15.324803637340665	4.31575495377183	7.732814551331103	9.896208176389337	2.8564583994448185	11.066086864098907	8.97763030230999	10.69481959566474	6.812664981931448	7.868024725466967	5.1916533280164	17.511283982545137	666.0	132.15303278528154	43.47650884464383	189.30611131340265	109.9420921523124	28.489173900336027
2	25	nan	0	0	nan	nan	A2	A2	A2	4044	426.0	276.0	1.0	2.052046635006307	0.9443747370119701	1.0	0.3503118503118503	0.27096227024182373	137.86074391569997	140.75865870347016	19.79898987322333	6.828917490254308	6.0	58.221132165149896	45.3384471280692	-48.263367622950526	433.06799999999856	0.6867623333616372	0	1	268.0	16.622781766578555	14.314885206520557	11.859556017443538	22.26271461416036	5.95489438995719	19.52408640924841	19.86701773945242	33.68453510478139	26.510750053450465	13.702052344568074	15.562081347219646	29.706111364997923	2500.0	171.18542824406177	166.94500692747533	307.85696221422404	347.61550379451364	69.7926761386916
2	26	nan	0	0	nan	nan	A2	A2	A2	2054	370.0	277.0	1.0	1.1108749557463582	0.6154246679446764	1.0	0.5486111111111112	0.49931491784338927	59.82074435028117	71.56814934033156	20.09975124224178	6.867266113260356	5.830951894845301	48.08326112068523	47.150454097121155	72.08095831620126	227.36199999999963	0.8359788359788359	1	0	61.0	10.96733042690903	9.022217162884772	8.996032650582492	8.514946205541492	2.8720988985151052	18.00596626009792	9.112184346653521	18.80140390433371	14.92201117426157	16.00305177923292	9.873517964966595	11.708567963913083	819.0	122.71883745957166	97.28409269731492	207.48911296762526	122.64473957568407	32.687190297059715
2	27	nan	0	0	nan	nan	A2	A2	A2	3345	73.0	285.0	1.0	1.5017559132568419	0.2947054486272774	1.0	0.3996415770609319	0.25793994910763945	81.66257576751734	95.0789145920377	18.973665961010276	5.936840414589445	5.0	75.27244409014492	78.03578910922215	86.01565200991581	403.68599999999867	0.6353276353276354	1	0	253.0	64.07405199855566	13.09172197431326	19.684733424335718	20.291966238990426	6.243381439708173	30.349370539188385	20.52764173410833	20.79861144721508	22.734721917659044	25.326436327770352	14.326039553619921	30.003830052912235	2555.0	564.6746627092361	135.43233424425125	236.0749374460429	192.9962925799191	59.97268671076745
2	28	nan	0	0	nan	nan	A2	A2	A2	2097	315.0	286.0	1.0	1.6117504119249757	0.8033050625048894	1.0	0.40443587270973963	0.32414151048270623	79.61961518795219	84.8528137423857	17.72004514666935	5.676453773434703	4.47213595499958	47.48839809711431	47.41887719322476	29.51823800250745	285.12599999999935	0.6707180553334401	0	1	123.0	19.913222001865506	8.753429467789829	11.641779158264399	15.607522734440863	3.900709575973451	18.210070963017642	13.89681846741587	14.96757460013032	15.546486617997289	11.066742978058755	9.22389567270875	18.124635712243617	1123.0	162.46208925638348	76.15744283422828	192.50748475734144	151.9046617038548	35.82026422210038
2	29	nan	0	0	nan	nan	A2	A2	A2	1937	225.0	295.0	1.0	2.0606247075144997	0.9162269413635501	1.0	0.38570290720828354	0.3317355513140744	93.46573034402715	92.0869154657707	15.811388300841896	5.083601361977291	4.47213595499958	42.87270826175323	37.447951096815856	-21.625965931533518	270.8779999999996	0.6443779108449769	1	0	207.0	30.44272530823946	10.077561635524035	21.145815210416913	12.867719572037458	4.618768632411957	18.31792173255235	14.394522048532963	13.536781899631023	18.516502615064383	15.418799137696624	14.700068678706884	25.115465061739087	1723.0	241.7928131716326	82.92257581837475	286.846707819961	109.17448700778186	35.79578872770071
2	30	nan	0	0	nan	nan	A2	A2	A2	4426	617.0	313.0	1.0	1.6917044337489402	0.8562504565380702	1.0	0.36981951871657753	0.2099812140125286	122.48820079284762	135.18135966175217	21.93171219946131	6.473298376018522	5.385164807134504	70.00166067099758	63.272614324400735	-85.51391334685488	514.6599999999984	0.615919844141386	1	0	295.0	156.35831231623888	18.396566790528595	15.014679258689284	32.38736556749791	7.667460175231099	42.81393149215728	35.065659631974995	35.79386592935771	31.126390574499965	25.428992120549083	24.0659037604928	71.68903641030192	3307.0	1729.2122229710221	221.02159198466688	280.9980319412425	410.49486592411995	80.92042465042323
2	31	nan	0	0	nan	nan	A2	A2	A2	4915	949.0	313.0	1.0	1.940560493856277	0.9364563333292785	1.0	0.5132087292471547	0.32083907028193837	146.80707460396238	156.46085772486356	26.076809620810597	8.204711109561078	6.708203932499369	59.34721016186639	51.49759820113341	-0.8336750406111577	438.7559999999987	0.7097472924187725	0	1	272.0	15.86163123510778	8.622003535740077	18.38515303749591	19.130601966753602	5.112398005090654	15.896452323533595	16.385015623643994	34.027435740455985	15.68737316597253	12.212985472753644	13.297459457069635	37.72246883157641	3828.0	264.6762193683535	141.64559441246092	488.8496838035062	404.98962407931685	77.5664765080437
2	32	nan	0	0	nan	nan	A2	A2	A2	1292	230.0	325.0	1.0	1.361376167788241	0.8385165641884604	1.0	0.5106719367588933	0.3697969885878385	58.73395376722189	64.07027391856539	13.92838827718412	4.886887544167637	4.242640687119285	33.282011773513744	32.0027280559566	-41.93662370877061	209.53399999999957	0.8197969543147207	1	0	96.0	17.69407187961042	7.690806454047561	10.273945196531713	14.081025410443544	3.0537270344793797	12.462928237393498	10.153109047561884	11.530022133141756	14.18629738688469	12.81667810678482	9.011932596564293	11.821805162355304	453.0	142.13977264985442	66.02839713543653	98.61545738391578	77.77424294315279	24.423163331113756
2	33	nan	0	0	nan	nan	A2	A2	A2	5354	518.0	327.0	1.0	1.472969822366446	0.8131231772812699	1.0	0.42900641025641023	0.29779908807097993	122.27991283363964	133.1465358167459	28.442925306655784	8.835987147757779	7.0710678118654755	79.81677879345165	71.17811722819415	36.72612490084891	475.3159999999983	0.6877769927419873	0	1	238.0	113.11589203588665	15.15344475582242	16.7262837421149	23.73958957567811	7.253086170181632	35.19333192706108	25.493705762550235	24.771313070319593	25.90337989665568	24.72776386886835	24.335515410639346	39.88259715586901	2711.0	932.0470133572817	156.47391528543085	742.1944461669773	291.63144910987467	92.49436240736395
2	34	nan	0	0	nan	nan	A2	A2	A2	3978	800.0	340.0	1.0	1.399352665210467	0.7836751527442026	1.0	0.5509695290858726	0.4025936587258089	100.99466862373397	109.34349546269316	21.213203435596427	7.479771664847476	7.0	63.103487315350286	62.73494659992277	-73.07261385734779	352.3739999999989	0.7814556526863767	1	0	201.0	87.16069246921688	19.626627076417208	13.503837676718831	26.059327103197575	6.97998018283397	21.905836569145322	26.74564738571644	20.633707154542208	30.64405284076929	20.958266601897776	21.314503710716963	71.82130159437656	2847.0	954.6320590516552	274.2094305679202	236.37679142784327	371.70101496204734	93.79923752043396
2	35	nan	0	0	nan	nan	A2	A2	A2	2027	246.0	352.0	1.0	1.5471043028394713	0.8483963590726009	1.0	0.4144346759353915	0.44727008556406517	78.89542777214604	73.348483283569	16.401219466856727	5.73558944185638	5.0	48.18680939642875	41.764203496140574	58.157022647314605	238.6419999999995	0.7467305212746362	1	0	138.0	15.627908719703555	7.650843092240393	6.33685820363462	19.395956358872354	4.05464256927371	13.849286646582186	9.05847258400172	14.161120009608567	14.64049750380218	16.282291928306222	8.040985708124936	15.714564805850387	1521.0	151.49259213544428	84.22961797378957	95.27927084825933	181.44477010704577	42.23077771253884
2	36	nan	0	0	nan	nan	A2	A2	A2	1724	39.0	354.0	1.0	1.2077451952682894	0.7332366701751403	1.0	0.6066150598170302	0.5100840178836903	60.1727539609923	63.28506932918696	15.556349186104045	5.9338396369115305	5.0990195135927845	42.41934718060176	40.91587921316924	-36.881789858311386	206.08799999999957	0.8316449589966233	1	0	45.0	14.155413260683417	4.813000712543726	9.469245435670018	10.07678341679275	2.7202716385945678	12.93008315935731	7.437338875606656	8.297795097343624	9.059571221470833	11.74377054348588	5.8259251192212105	11.145845734514296	270.0	137.53861319739372	46.74796690791845	143.07049682270736	78.48253616690636	26.61927234288305
2	37	nan	0	0	nan	nan	A2	A2	A2	1193	89.0	356.0	1.0	1.3945770104227844	0.8733920710519367	1.0	0.5137812230835487	0.5795116603593119	58.486481162325006	56.302753041036986	12.36931687685298	5.0709073679902765	4.47213595499958	30.231160694274987	28.48395454566982	26.43249928126016	160.83999999999986	0.8660617059891106	1	0	40.0	9.30023655667901	5.900083941407502	8.378164388239384	8.553658377379179	2.8306859117001295	11.676020451821387	8.844861540012062	9.469825323671103	10.618661791086197	10.387075662612915	6.60260932892561	11.280842281877995	236.0	94.12106526549906	47.96528588142246	117.46909303218126	71.03944472968578	24.383184684440494
2	38	nan	0	0	nan	nan	A2	A2	A2	2941	454.0	359.0	1.0	1.8434275155728486	0.8840940332660817	1.0	0.4647597977243995	0.23824596062027187	106.29679955937348	112.04017136723775	19.209372712298546	5.836550221558586	5.0	54.61802678593324	49.67345552521389	-4.454840380869278	393.85799999999904	0.6616422947131608	1	0	157.0	23.88413833733648	10.412909160368145	15.41355004440993	19.32384228799492	6.772243878804147	30.247425090521574	20.3497215481475	27.480415067635477	19.474692977964878	30.084016216918826	16.39473565854132	24.263324863277376	1716.0	175.852003085427	80.06895584613085	258.2973072072491	196.02879407349974	53.995422582142055
2	39	nan	0	0	nan	nan	A2	A2	A2	2481	57.0	383.0	1.0	1.7424670122795245	0.8442863254291133	1.0	0.4135	0.39265409738334817	92.3617584326315	87.23531395025755	17.88854381999832	6.212184113900431	5.385164807134504	54.855107993040875	49.49595890664178	51.53311219608721	281.78199999999947	0.7237456242707118	1	0	100.0	14.209353799000382	8.441809771582484	10.879789426922798	12.962615354917943	4.7321126302704215	13.346883401274681	10.25674834754318	13.315999107435346	15.801175000146031	13.839200433343649	8.283146440051496	14.755230122245848	809.0	134.92430021893233	79.1183339972049	128.07196163665503	160.21863143704832	58.67248065024614
2	40	nan	0	0	nan	nan	A2	A2	A2	3790	139.0	366.0	1.0	1.4196934244486399	0.5381686985634407	1.0	0.4896640826873385	0.28077217196029425	89.38237137374308	94.36630754670864	19.697715603592208	6.318605787338638	5.385164807134504	77.61132169694332	75.33478264337147	-85.9082739644043	411.85799999999887	0.672641760582128	1	0	224.0	47.373907142318785	16.624628103338182	23.096192920580506	20.765606221742928	7.482948058284819	27.57685201521963	21.91770817525685	23.245120934210718	29.36650648713112	28.057557127438486	18.517952270805836	31.58773168642074	1924.0	445.8488140711561	179.18358168751	288.8760206075385	225.4594801152125	79.40198405086994
2	41	nan	0	0	nan	nan	A2	A2	A2	1862	356.0	367.0	1.0	1.0807310539806145	0.5549291138055616	1.0	0.6909090909090909	0.6126675165885748	54.99680886110956	56.22277118748239	18.681541692269406	6.900393245047279	6.082762530298219	46.74192271879219	45.75171534086705	8.115595330048148	195.42599999999982	0.8951923076923077	1	0	50.0	16.72730606701225	6.227634104900062	7.996887196786702	8.48429086431861	2.791500740684569	9.695017968304455	11.516731519252062	15.415533686988056	12.678904443979263	10.320439506322145	7.993865926750004	6.4645456578582525	724.0	107.08873144723475	56.97070291172713	280.01867698226124	89.1726712891832	31.712672806344926
2	42	nan	0	0	nan	nan	A2	A2	A2	2544	308.0	383.0	1.0	1.8675205131798072	0.8897711854683158	1.0	0.48923076923076925	0.2676916331385007	99.9271311494082	99.98499887483122	17.26267650163207	5.471758820090369	4.47213595499958	50.96621923461051	45.60742987051381	79.27450270105885	345.57799999999907	0.7021805133866962	0	1	224.0	24.870725579559803	12.782681000418961	7.559823044575751	18.058213173411787	5.7824521493166685	17.271000353619456	14.001495390199125	27.52095825225115	24.938384188339114	15.216739201918244	13.924620481207967	36.04835569486022	1822.0	209.9615474762395	115.25719105172902	217.93981894105673	164.37854599487036	55.19469013437629
2	43	nan	0	0	nan	nan	A2	A2	A2	1299	452.0	392.0	1.0	1.4240017952962905	0.8824669838686761	1.0	0.5229468599033816	0.46776537735041107	62.06420078270314	68.11754546370561	14.0	5.128343603839542	4.47213595499958	31.956014216637186	29.193407655705315	-7.99082408262332	186.8079999999997	0.8340288924558588	0	1	81.0	14.674341928213835	6.208545065484941	8.277805730700493	12.286320328712463	4.107606640085578	25.31065845489502	12.414679207839072	14.454459459520876	11.742946539074183	17.297184709459543	8.64260321855545	15.59218736924231	898.0	130.36707113683224	61.6285496968776	245.90589758288115	100.35390275996178	40.04222181253135
2	44	nan	0	0	nan	nan	A2	A2	A2	3997	610.0	398.0	1.0	1.8373339915833127	0.9246600446907803	1.0	0.46342028985507244	0.2934876069900735	127.59413358803877	127.81627439414747	21.470910553583888	6.723742703311642	5.830951894845301	60.69412413807742	48.58703549107831	-15.018451488776678	413.6919999999986	0.6682828958368165	0	1	233.0	164.1619442552328	21.71433586254716	15.779079957865179	26.081177975982428	7.916014378890395	42.49906161427498	33.12945754826069	26.190905664116144	37.34317537397146	28.856519427150488	28.313191413879395	64.60201423615217	2781.0	1855.892348125577	261.1697872187942	273.064240925014	317.65651989355683	94.27933205198497
2	45	nan	0	0	nan	nan	A2	A2	A2	1369	647.0	410.0	1.0	1.4681898830685598	0.8480426685003293	1.0	0.5273497688751926	0.35888487052020845	63.17015134676817	63.7808748764079	11.661903789690601	4.215565220963595	4.0	37.50158565788002	33.47562881699677	35.196399862659426	218.9419999999999	0.7807242657542058	1	0	97.0	68.50371565669775	13.766628555953503	8.203707989305258	14.33994048833847	4.146807072684169	22.697291497141123	21.663248669356108	13.51744868978858	22.48657963424921	16.030838513746858	12.807110723108053	40.832776457071304	572.0	446.90463200211525	97.94087150320411	215.02720659598708	103.14999625086784	29.413550175726414
2	46	nan	0	0	nan	nan	A2	A2	A2	1543	487.0	418.0	1.0	1.3970317673982064	0.8412402650454496	1.0	0.5617036767382599	0.4915863414929561	65.12395674331945	67.91170738539859	15.620499351813308	5.65765171500704	5.0	38.996021017180894	35.21001366251909	-8.348179422818008	198.6039999999997	0.8235922070990126	1	0	80.0	52.05818257853389	5.8284428380429745	14.989288231357932	12.582864158786833	3.2253147354349494	24.75016413629055	19.31473253853619	10.823712551034987	10.072098918259144	16.261341333389282	7.353048005141318	14.737941520288587	1077.0	660.9646605178714	58.3631038190797	186.24702837318182	133.99327106028795	32.606805719435215
2	47	nan	0	0	nan	nan	A2	A2	A2	3187	360.0	430.0	1.0	1.3290843711616862	0.7195651871040557	1.0	0.44411928651059085	0.3880274014934658	85.20144703467687	91.54780172128658	19.0	6.901559300317585	6.082762530298219	59.95777476431144	59.16600632267191	-39.72107730225991	321.2659999999992	0.7497059515408139	0	1	225.0	29.8883804557845	9.523628644645214	6.149919918738306	22.702800101600587	6.395346027798951	22.106675874441862	19.002288865856826	24.445120967924595	18.63138785585761	20.74097814131528	15.187365523539484	43.42360575590283	2400.0	430.28673316258937	111.1369043821469	262.0603956412524	306.43173902109265	74.56795637588948
2	48	nan	0	0	nan	nan	A2	A2	A2	8934	762.0	429.0	1.0	1.4753462897103995	0.6704326628913869	1.0	0.3582340911824853	0.23003618839380244	146.86893405743172	162.02777539668932	33.52610922848042	9.809515378829234	7.810249675906654	120.65560374890671	108.97239878616595	-68.25048827378033	698.6019999999977	0.626112551685472	0	1	425.0	140.65349777415395	39.49475850351155	24.659479814581573	52.97180148214102	12.003753799945116	56.93290614429861	53.162630752660334	54.091737292706966	62.77306788787246	35.71258111298084	36.48461136221886	132.27794299833477	6109.0	1765.3835362382233	579.2061194628477	1301.7865422489122	807.3929207883775	186.29282168950886
2	49	nan	0	0	nan	nan	A2	A2	A2	1820	422.0	438.0	1.0	1.2158084155996152	0.8004472106625212	1.0	0.5905256327060351	0.46760155244389284	64.3355883559508	68.6804193347711	18.867962264113206	6.372765718410269	5.656854249492381	43.191187779749214	38.56296111786912	26.47589107349199	221.1579999999995	0.8429828624363132	0	1	87.0	39.87512022815645	10.523552311584353	21.09372096322477	12.500160279683769	2.7772182943299413	26.084321413189173	20.439948184415698	19.645746514201164	19.66892510280013	11.561852486804128	11.42796978726983	15.408651822246611	1169.0	256.5968872234225	98.61234466917813	243.15269703697413	119.65171313099563	28.178835913538933
2	50	nan	0	0	nan	nan	A2	A2	A2	2164	393.0	465.0	1.0	1.0981672040446135	0.6690066309896657	1.0	0.6440476190476191	0.6528782202509734	62.38541205366504	64.8459713474939	21.213203435596427	7.720807406929859	7.0	45.3349796223456	46.368358938992365	49.36941896684841	204.08799999999968	0.926171624224267	0	1	55.0	46.52507828455418	8.713969649747014	10.454871483147144	13.928191099315882	3.079194338992238	16.876966507174075	14.720897268503904	20.789578078314662	16.46114282682538	12.097077906131744	9.899214158765972	19.638300091028214	438.0	352.7414669338614	135.1518885679543	330.20956724416465	187.89768847823143	45.389288377948105
2	51	nan	0	0	nan	nan	A2	A2	A2	2424	347.0	481.0	1.0	1.1727942779812033	0.5875893464834901	1.0	0.591941391941392	0.5258769404196042	66.08130574834165	77.10382610480494	20.248456731316587	7.309409941268945	6.4031242374328485	52.82837082157817	53.47030257658784	48.35943261471627	240.67399999999958	0.8620199146514936	1	0	111.0	33.559624541550875	6.5637140749022365	8.710917863994837	13.47795837186277	3.6631723698228598	21.475104881450534	12.79066146351397	22.286228781566024	12.407034425064921	20.23321882262826	9.781353523023427	19.57698943093419	1419.0	352.19720766693354	94.79980191215873	250.49027254618704	182.85006513725966	47.64892071671784
2	52	nan	0	0	nan	nan	A2	A2	A2	3270	485.0	473.0	1.0	2.4028106020849975	0.9609955200177385	1.0	0.3058361391694725	0.30145008536302403	136.1042436957564	133.68619973654722	16.401219466856727	5.9082731358021165	5.385164807134504	47.78000104471476	37.64152529605564	-41.13102746062771	369.2079999999987	0.7298292601272179	0	0	282.0	108.82223226130009	15.936034218408167	7.292545985430479	27.44747083261609	6.485801508650184	29.478385612368584	24.80996424332261	26.209430120885372	25.904402244836092	22.00540179759264	16.19209581427276	97.71404619887471	3223.0	1356.0571144223213	173.0284126624465	129.73827744554728	290.41036109626293	74.77637942507863
2	53	nan	0	0	nan	nan	A2	A2	A2	5876	689.0	485.0	1.0	1.8522591670770614	0.9167381071196344	1.0	0.45006127450980393	0.25286755956602686	154.32810113454704	159.22311389996113	22.825424421026653	7.523848506454994	6.4031242374328485	74.48812449599951	61.65233665380377	27.222306412924574	540.3799999999984	0.7223553998401868	1	0	323.0	190.41832591220737	32.44138249382377	14.986678902059793	42.87669187411666	10.94319070968777	60.627374693751335	46.970275431871414	38.77637903392315	51.29724592342973	33.296345580369234	31.170809531584382	119.40776670351624	4093.0	2450.5623261220753	418.7941408492625	324.47377793490887	580.9585110172629	149.20148075558245
2	54	nan	0	0	nan	nan	A2	A2	A2	3285	822.0	489.0	1.0	1.4722190318656747	0.6329533308980017	1.0	0.4628064243448859	0.39715055304210783	87.63648143711043	97.16995420396162	20.223748416156685	7.143563680495211	6.324555320336759	70.7708255999431	67.84728330785516	81.46671375216148	322.39999999999935	0.7685109369516903	0	1	162.0	17.239017352461815	12.385824414901435	9.14558634813875	22.54540332313627	4.810452461242676	16.745540576055646	19.17961389478296	21.494499146007	19.964599093422294	12.386785709299147	11.775906013324857	24.94447241537273	1864.0	170.07908802479506	147.56746803876013	356.01190237514675	268.67690566927195	58.735180051997304
2	55	nan	0	0	nan	nan	A2	A2	A2	3282	577.0	511.0	1.0	1.5868550473302727	0.843449705024184	1.0	0.5548605240912933	0.2866733590934382	101.30925710664958	100.40418317978589	20.0	6.380650795794989	5.0990195135927845	59.69074628309711	54.42415846255847	73.58115339125774	379.2979999999991	0.6862519602718243	0	1	207.0	188.12524639070034	20.730373114347458	12.016083041206002	25.510399028658867	6.656717823818326	38.67711915820837	27.430640127509832	24.35965520143509	34.47379268333316	23.748180348426104	20.184786804020405	56.90482937917113	1830.0	2073.154361307621	208.2403297536075	253.73914744146168	244.0865953117609	66.38977681845427
2	56	nan	0	0	nan	nan	A2	A2	A2	2851	839.0	537.0	1.0	1.8787769109759127	0.8988453229712747	1.0	0.4571107904441238	0.4002169843123148	106.81524593137763	102.69371937952194	19.849433241279208	6.537278222860347	5.656854249492381	48.62011970158204	46.813490404786265	22.135334604750323	299.1959999999992	0.724707676664972	0	1	128.0	17.321004047989845	11.202075247652829	9.365270503796637	16.051926503889263	4.109742914326489	17.84664683509618	10.672114149667323	21.22787829115987	18.277866831049323	12.57019912544638	10.245914423838258	20.63787294086069	1519.0	161.22397207003087	114.05876281112432	336.1033187536523	199.83176974300295	47.59224874339998
2	57	nan	0	0	nan	nan	A2	A2	A2	2554	308.0	544.0	1.0	1.3585912744836797	0.8395068577990065	1.0	0.5354297693920336	0.4545780070734215	82.50132592169807	91.44397191723465	18.973665961010276	6.582283373221964	6.0	50.809935618165504	44.82702052312856	-75.02244236707776	265.7119999999994	0.7793713762587735	1	0	100.0	39.82482639141381	7.601861617527902	9.76142521481961	17.654383162036538	4.046524789184332	20.015838904306293	14.227862979285419	26.493904020637274	15.38628213852644	16.63117415457964	10.128145258873701	25.85947966389358	1702.0	340.0860611787066	83.46446962095797	349.62482649087906	222.29787175357342	47.93408135231584
2	58	nan	0	0	nan	nan	A2	A2	A2	5337	511.0	545.0	1.0	1.5532842710062988	0.8864801831089204	1.0	0.45599794941900207	0.26693481905486177	131.64309108504673	158.66001386612822	25.553864678361276	8.603416187786904	7.280109889280518	70.32679335609616	60.92001982616465	-79.7305956446676	501.2459999999984	0.7419197886981302	1	0	247.0	161.93640038371086	27.89570462703705	16.44051273819059	36.04103161394596	9.879743684083223	43.197772197425365	35.622171364724636	40.20401310548186	46.126253210008144	32.553322609514	26.123476043343544	101.6767375394702	2113.0	1738.8185704648495	358.74798262119293	546.9096061522141	442.801541633904	124.8415356669575
2	59	nan	0	0	nan	nan	A2	A2	A2	2480	998.0	556.0	1.0	1.9241202353912439	0.9190941096240887	1.0	0.38509316770186336	0.35317087984128565	102.41657121045645	98.18350166906862	18.24828759089466	5.769845903939837	5.0	45.74563673309303	40.35603027091219	50.71002042653191	297.05599999999936	0.6570406676380979	1	0	179.0	13.540016865357757	7.099610922858119	6.50310523621738	14.541802157647908	3.7560998210683465	9.044220658950508	7.369619316421449	24.898237568326294	11.9080033544451	8.549660542048514	8.763637784868479	23.72878608852625	1893.0	140.91493125073612	64.30771367065609	292.41765481606126	176.6986649511382	38.81110883038491
2	60	nan	0	0	nan	nan	A2	A2	A2	2406	570.0	569.0	1.0	1.5973150060280714	0.7878374691232912	1.0	0.46385193753614806	0.33900313640344176	84.13363157280517	93.96275858019496	14.142135623730951	5.429607928567301	5.0	51.649447504395376	51.81649066437668	-83.46417691906602	298.6419999999995	0.709839209322909	1	0	188.0	104.61733441054821	16.01046772673726	10.078156729228795	21.593881145119667	5.420416598208249	32.39418637007475	22.55580985546112	19.53948275744915	24.8986648991704	21.62661176919937	17.360616475343704	46.62182040885091	1638.0	1058.548530422151	157.89227155596018	191.3264059945941	192.1390862148255	50.81126143783331
2	61	nan	0	0	nan	nan	A2	A2	A2	3801	626.0	570.0	1.0	1.280519522603315	0.7867618695286062	1.0	0.5235537190082644	0.3069492397472894	94.61025694023914	111.83022847155415	26.019223662515376	8.05025368811754	6.324555320336759	58.936156883828914	58.39880938754063	-75.72336285506869	394.47599999999886	0.7787338660110633	0	0	300.0	105.70667565520853	21.717235036194324	10.139513263478875	32.83857483789325	7.766750613227487	36.781506061553955	34.045716151595116	27.173601932823658	34.151750929653645	23.513420324772596	23.943312767893076	76.56215762719512	2878.0	1047.6963905356824	252.95584071800113	153.04457196127623	357.9710537828505	87.66186045575887
2	62	nan	0	0	nan	nan	A2	A2	A2	2740	713.0	567.0	1.0	1.612455535353203	0.8757266735877098	1.0	0.5341130604288499	0.41100710517501854	95.39438884512542	103.36827366266692	19.849433241279208	6.9573545385062	6.0	50.129975007397555	46.05709785258167	-7.597546590163252	289.43799999999914	0.7202944269190326	0	1	92.0	46.455725910142064	14.772076051682234	17.063614895567298	22.034958482719958	5.1291218642145395	23.71680783852935	19.830670667812228	23.117616470903158	23.837689796462655	17.61759369261563	14.687418933957815	33.31851685512811	1233.0	531.2772106826305	181.51593835651875	377.26640754006803	223.98419172130525	55.77447195164859
2	63	nan	0	0	nan	nan	A2	A2	A2	4484	916.0	582.0	1.0	1.43423318343364	0.6829156306995663	1.0	0.49601769911504423	0.27989196450202763	103.18516949207856	115.20850663036997	21.0	6.679950638094154	5.830951894845301	77.60255745190955	75.3764831966484	-83.08556408305866	448.6859999999988	0.6697035322231348	0	1	328.0	28.66599532868713	6.330632538534701	8.127718049101532	25.989593336358666	6.092912215739489	19.892103519290686	16.37822539359331	17.63479064963758	10.931715926155448	18.021484713070095	9.178698437288404	39.3850768012926	3540.0	351.6607006127015	79.49550667963922	339.1577634559944	315.9414972225204	72.58588590286672
2	64	nan	0	0	nan	nan	A2	A2	A2	5453	262.0	584.0	1.0	1.4574642437525969	0.7404745062897332	1.0	0.4188172043010753	0.25435504638316847	117.88672178838719	136.85393673548452	22.135943621178654	7.571242147507909	6.4031242374328485	81.40757855658737	79.22983236524398	72.4409696894385	519.0419999999981	0.6803069053708442	1	0	317.0	38.99584959540516	9.4647745937109	11.076798660680652	28.55593196488917	7.090302935801446	27.53386736754328	16.900465472601354	24.855039377696812	18.906752156093717	23.969146297313273	12.726939855143428	30.06045630387962	3874.0	373.0687272064388	116.94494599290192	445.0014045499265	479.1961244661361	99.9032126031816
2	65	nan	0	0	nan	nan	A2	A2	A2	2032	10.0	610.0	1.0	2.1320696609481034	0.9414581065152415	1.0	0.6271604938271605	0.36970592027989063	99.39589562650795	89.56003573022959	18.973665961010276	6.594749379835318	5.656854249492381	35.0	33.50933781740786	86.53432400763162	262.8079999999997	0.7378358750907771	1	0	93.0	7.512901509180665	5.1688563618808985	6.029816155321896	7.227389942854643	2.4551156079396605	11.398290975950658	4.356496536172926	11.16607922129333	9.667216014117002	9.887861451134086	5.391714393161237	11.954482396133244	815.0	87.52694015111774	75.98269646149129	100.63422619458288	73.95259043388069	27.531334625557065
2	66	nan	0	0	nan	nan	A2	A2	A2	1930	444.0	623.0	1.0	1.1098157377494051	0.7195798877688439	1.0	0.6870772516909932	0.4855429621040261	60.619405539400496	63.89053137985315	19.235384061671343	6.874694355977026	6.0	43.1335136523794	42.094701192333744	47.701209862557235	223.49599999999964	0.9093050647820966	1	0	44.0	58.230945482850075	11.6844587251544	10.605279618874192	15.42523841559887	4.111329836770892	23.5017319470644	14.578011764213443	20.876325603574514	17.997909512370825	24.105134703218937	10.791989022865891	27.066193656995893	122.0	529.1760285571218	119.83440926671028	176.86851312126964	130.40161773003638	37.890089507214725
2	67	nan	0	0	nan	nan	A2	A2	A2	7264	521.0	632.0	1.0	1.2934577278923474	0.7680029720482451	1.0	0.5263768115942029	0.3995789438306018	130.04099075984607	138.45215780189199	34.0	11.209454811947703	9.848857801796104	96.27871273881789	83.28426851155636	80.6893472918004	477.9599999999989	0.7664468477974149	0	1	335.0	177.26140218228102	26.958831179887056	11.106492773629725	35.26334026828408	9.518349023535848	44.797894317656755	36.23138775676489	35.08506906405091	43.4224001839757	33.06782646663487	28.83186087757349	131.78928823769093	5003.0	2831.177736800164	496.73966662585735	472.6581836286932	629.1120323389769	176.41042269859463
2	68	nan	0	0	nan	nan	A2	A2	A2	2403	704.0	624.0	1.0	1.300615983687874	0.6112564996000106	1.0	0.534	0.4923965816043194	69.88373307541714	78.77182237323191	18.439088914585774	6.6102159957455235	5.830951894845301	55.98015235499232	55.30826153485145	35.41712570958844	247.64199999999943	0.7865793780687398	1	0	110.0	19.831738815642893	8.588479476049542	14.641672381199896	12.971892937086523	4.139223352074623	17.368062834255397	9.13585108704865	11.773769776336849	14.476325618103147	18.11346609890461	11.294300748966634	11.680689698085189	904.0	124.40193805471063	77.36331763211638	267.27687517460436	151.7109942054376	54.51198617834598
2	69	nan	0	0	nan	nan	A2	A2	A2	2105	115.0	651.0	1.0	1.1173305743577604	0.6971240897729258	1.0	0.683885640025991	0.6921276710599642	62.84626009560898	67.80117993073571	20.12461179749811	7.55103295211554	6.708203932499369	45.16857314549575	45.05765689776648	48.87943823836952	195.49599999999984	0.9368046283934134	1	0	81.0	7.550209825858474	7.171908171847463	6.585748099721968	12.784863085485995	2.7033493826165795	9.08212404884398	9.099382048472762	16.889982463791966	11.643884971737862	6.095414694398642	8.093400489538908	15.548928053118289	1070.0	121.88961640372872	87.96227993071079	182.2759902505204	144.15997601859272	33.4729078207165
2	70	nan	0	0	nan	nan	A2	A2	A2	2477	49.0	657.0	1.0	1.2430269507656726	0.8369593854251953	1.0	0.6605333333333333	0.6704809367959867	77.59464955679584	76.89603370785778	20.615528128088304	8.017536725163827	7.0710678118654755	43.36473442377237	42.464836380541115	16.15824205454558	215.46399999999957	0.9066617862371891	1	0	33.0	10.210986545309424	5.913878120481968	9.162539106793702	11.95082020573318	2.569497236981988	15.862790886312723	10.568276537582278	13.841367203742266	9.330998692661524	8.794506773352623	5.992477325722575	13.552758100442588	601.0	112.70038942992687	72.34818061999977	267.53229588922113	189.4366829423234	37.88680884428322
2	71	nan	0	0	nan	nan	A2	A2	A2	2039	718.0	664.0	1.0	1.1945159372240808	0.803236334295793	1.0	0.557103825136612	0.6075568466109468	67.60323461193788	66.2872536767062	19.79898987322333	6.980824523050159	6.324555320336759	41.71930009000631	40.26857426109254	-51.30224198615169	205.36199999999965	0.8745442847951964	0	1	30.0	17.464957669377327	4.564324444159865	11.436697939410806	9.981979127973318	3.086488150060177	16.97836268134415	9.599679542705417	8.215396357700229	7.742168329656124	11.404638769105077	4.690577559173107	7.197055004537106	1239.0	199.22500962857157	60.37517380528152	372.94938589818776	197.59273699857295	36.40390653908253
2	72	nan	0	0	nan	nan	A2	A2	A2	1322	423.0	658.0	1.0	1.115890825611306	0.7290071798437371	1.0	0.6741458439571647	0.7481674878388459	50.55945636066028	53.85164807134504	17.204650534085253	6.320419503583934	5.656854249492381	36.0	34.60825373587257	69.00465990267266	149.01199999999992	0.9355980184005662	0	1	2.0	37.941435776650906	8.155581049621105	11.634271781891584	10.077302195131779	2.45571069419384	18.696757443249226	9.020431894809008	15.751064240932465	12.992309488356113	10.743038047105074	7.343801038339734	14.977325100451708	104.0	402.7259024307132	88.96835298836231	284.7241020463407	102.54047460854053	26.03985673096031
2	73	nan	0	0	nan	nan	A2	A2	A2	4286	810.0	659.0	1.0	1.9471775201219887	0.9044911865451429	1.0	0.37040878057211996	0.27261746449598345	133.8734154271085	141.8731828077456	17.69180601295413	6.361772223404001	5.830951894845301	66.37876780451835	57.095982659704376	27.709776672588255	444.4819999999987	0.6167350169076911	1	0	303.0	28.494392379187047	17.919172978028655	20.83015190437436	28.60444037616253	8.16360727418214	20.981963818892837	25.49976355396211	36.744350329972804	31.510902544483542	20.767574600875378	23.62688641436398	36.166537075303495	3329.0	280.3397580049932	205.7779357424006	325.21542734932154	357.18103328906	98.58165908418596
2	74	nan	0	0	nan	nan	A2	A2	A2	4621	597.0	678.0	1.0	1.8586558131661253	0.720023122666014	1.0	0.34505675029868577	0.24387467693628423	121.3050470302276	130.09611831257686	22.090722034374522	6.939423085333218	5.830951894845301	101.9787526166713	84.17964615533006	31.14945847147003	487.9659999999983	0.5677252902512439	0	1	302.0	95.93075451999903	24.007873716764152	12.126405782066286	36.285908293910325	8.359746749512851	28.911238309927285	33.29706270433962	32.30995649378747	37.58268102072179	23.992004352621734	24.217532576993108	85.98815894220024	3514.0	1187.1094991136342	283.0465709101409	377.72549035493284	400.1396816102788	93.103212505579
2	75	nan	0	0	nan	nan	A2	A2	A2	1668	465.0	679.0	1.0	1.2597101578313057	0.8025818263660967	1.0	0.645760743321719	0.5837216699260854	62.77446851882244	64.5600495662759	17.46424919657298	6.211747984159558	5.656854249492381	39.86254490052389	37.44760985210716	-67.62236747767076	189.49599999999978	0.8682977615825092	1	0	84.0	70.93984869122505	11.254306875169277	6.503349371254444	13.047837100923061	3.1779354764148593	15.603830024600029	16.327855359762907	13.956618659198284	16.755031630396843	15.085114860907197	10.582955714315176	20.085160557180643	1345.0	765.2234058082104	107.83424146845937	326.6877089617774	147.16098304092884	32.38059074431658
2	76	nan	0	0	nan	nan	A2	A2	A2	2902	762.0	693.0	1.0	1.1185680250116932	0.7080543066181596	1.0	0.6518418688230009	0.5610532124102372	74.18993606956083	83.48652585896721	24.186773244895647	8.869075192081242	7.810249675906654	51.46396452830285	52.389815714893665	-11.199317957609564	254.94799999999958	0.8904571954587297	0	1	59.0	52.00099189206958	7.482627608813345	10.070847645401955	14.164553322829306	3.7245899261906743	26.293431032449007	19.417288484983146	17.747676834464073	13.172091256827116	21.72730604559183	10.23935301695019	13.177920213900506	757.0	550.9267115686089	92.5036700554192	563.1802093852311	214.7117572268471	53.125612587668
2	77	nan	0	0	nan	nan	A2	A2	A2	1851	29.0	698.0	1.0	1.1604537151478087	0.7986913122180075	1.0	0.694298574643661	0.7172584479922326	63.323315375361375	67.54257916307313	19.235384061671343	7.176094867067227	6.324555320336759	39.528470752104745	38.104232839320666	22.088154486475634	180.08199999999985	0.9492307692307692	1	0	0.0	4.995788507163525	4.946837581694126	9.861341312527657	6.236499602906406	2.0329900197684765	13.708369635045528	5.915693896822631	10.372579575516284	7.7065842524170876	6.108842609450221	4.819043279625475	4.886717033572495	84.0	54.571740434505045	54.34480833634734	158.9944915957749	69.07374705374241	23.993179452605546
2	78	nan	0	0	nan	nan	A2	A2	A2	5133	405.0	698.0	1.0	1.424247383920347	0.701761624381181	1.0	0.4548112706007443	0.2733661780813413	110.95600542929475	113.63538181394033	24.20743687382041	8.06501604394659	7.0	90.70614921044304	79.04637142419665	83.75544205522799	485.7559999999984	0.6901512605042017	0	1	253.0	96.20874335989356	18.579430842772126	19.19314872007817	40.10635533183813	8.548958617262542	46.47542544081807	31.95365835633129	42.27550168801099	29.963912460952997	33.57840849272907	21.468955613672733	79.57752351090312	3156.0	1091.2620740421116	232.1511715594679	361.6102698845789	518.6552532669157	114.33510393835604
2	79	nan	0	0	nan	nan	A2	A2	A2	1557	497.0	707.0	1.0	1.038342984138476	0.500720816460411	1.0	0.7358223062381852	0.8429064022461383	48.492716887239936	48.25971404805462	19.209372712298546	7.154057467670736	6.324555320336759	40.70822759362575	41.97572441537107	18.342226360532052	152.35599999999988	0.9488117001828154	1	0	0.0	44.24145872145891	8.943083848804235	7.813672095537186	9.17293050326407	2.822796992957592	15.654062695801258	9.863538596779108	11.005874745547771	14.045059904456139	14.090409774333239	9.896894806995988	11.27228200249374	143.0	443.5717710070312	111.63823922164738	168.3825893253088	122.52588707208633	32.222934482619166
2	80	nan	0	0	nan	nan	A2	A2	A2	3785	294.0	712.0	1.0	1.906280390709956	0.8873386660429475	1.0	0.34645308924485124	0.24157384355668313	122.89940569208957	139.8070098385628	19.849433241279208	6.563238455002969	5.385164807134504	66.43869047710207	56.671165710078675	61.567867964740834	443.72399999999857	0.5700730476692522	0	1	244.0	64.13015938550234	10.437644069083035	10.816205088980496	23.404730327427387	5.734874530695379	23.701792986132205	15.668986051343381	29.630472321994603	18.877103928476572	16.544609756208956	12.183978080749512	28.07319759670645	2288.0	690.9828797550872	105.07432713359594	275.37038264330477	202.8491039397195	57.623163633048534
2	81	nan	0	0	nan	nan	A2	A2	A2	2764	842.0	728.0	1.0	1.808691436636191	0.908910183460385	1.0	0.44638242894056845	0.30623170990616333	103.99227367706828	102.20078277586722	21.540659228538015	6.290608050587605	5.0	46.31100496327941	43.36393999262675	-36.65055280662125	336.78199999999924	0.7302509907529721	1	0	177.0	26.056794080883265	16.46933701634407	12.917341945692897	27.1977264508605	7.038803718984127	21.17814912367612	19.4311589486897	26.90598914027214	28.867231208831072	23.646067005582154	23.97065695002675	22.8986191265285	1514.0	257.0520945591852	162.7043872140348	218.5650570327416	225.69843631610274	61.03106772899628
2	82	nan	0	0	nan	nan	A2	A2	A2	2494	223.0	733.0	1.0	1.9338389588954479	0.9436001818387564	1.0	0.4988	0.3761726901996158	105.0571823353591	101.6366075781753	15.811388300841896	5.831406359296633	5.0990195135927845	38.669613708831434	34.783082442106206	14.063986544958412	288.64199999999937	0.7876204010737408	1	0	209.0	10.51836418826133	4.513572921976447	9.957351067103446	12.257297608070076	3.616342443972826	10.067612765356898	8.622781763784587	10.636362262070179	8.070679819211364	8.83024341519922	6.649240919388831	20.27457087300718	2161.0	140.46894044056535	51.783596869558096	187.13812486547977	148.36273762304336	37.724559687078
2	83	nan	0	0	nan	nan	A2	A2	A2	1053	804.0	728.0	1.0	1.060382635406042	0.6201005093053036	1.0	0.6685714285714286	0.6740237071722027	41.95328355572992	44.553338819890925	15.811388300841896	5.723564886236188	5.0	32.014702504795956	32.91328969386	-83.53193121190536	140.114	0.8999999999999998	1	0	55.0	29.489188995212317	6.5881895162165165	7.152544470503926	8.361135311424732	3.0024567134678364	12.348378723487258	10.66529332101345	10.187609650194645	10.945571076124907	10.824826380237937	8.075852593407035	10.038452733308077	503.0	281.756115347147	68.43193716555834	266.0302284900099	75.14422854408622	27.367559434846044
2	84	nan	0	0	nan	nan	A2	A2	A2	3045	391.0	752.0	1.0	1.6632546016621552	0.883212821455785	1.0	0.4425872093023256	0.3623709599588137	102.67665180217416	99.76472322419383	17.26267650163207	6.303423656214475	5.830951894845301	53.16471810039313	48.15251582557982	-36.622350463992795	324.95399999999916	0.7378240852919795	0	1	150.0	43.15944144129753	14.191058300435543	10.44170292839408	26.487861521542072	5.910063359886408	32.16128773614764	25.24116887524724	26.153368479572237	21.657877437770367	23.383413452655077	12.232837474904954	70.47591377422214	1709.0	385.5860839225352	155.28955568466336	126.8073092866689	296.85789297893643	67.94296215102077
2	85	nan	0	0	nan	nan	A2	A2	A2	2291	435.0	741.0	1.0	1.8723678018161116	0.8957218766677081	1.0	0.4388888888888889	0.31417793315077464	95.37670232215717	89.58794561770016	15.0	5.436956153850476	5.0	49.25508205144055	42.40589335038265	-73.45214089036737	302.7119999999992	0.686750599520384	0	1	139.0	100.69332433864474	17.184847820550203	9.76038759201765	23.746761307120323	6.747341150417924	20.28395517822355	22.60276193358004	25.652506284415722	26.148928128182888	17.877073395065963	15.219104271382093	51.89329366385937	1475.0	925.2933394871652	153.87266362085938	109.63691178616136	215.79804713092744	63.47182441689074
2	86	nan	0	0	nan	nan	A2	A2	A2	5345	80.0	742.0	1.0	1.4097897908801602	0.4919156164661006	1.0	0.43775593775593774	0.18716917602296113	104.31416090946291	117.41379816699569	23.53720459187964	6.8928908691363935	5.656854249492381	101.45447098711902	90.82038158575631	45.48430930888633	599.0479999999977	0.5910322330955935	1	0	387.0	29.918257487006485	18.667460206896067	12.658075875602663	32.55817507673055	8.714946256950498	26.224338188767433	27.864042188972235	48.37909517157823	30.661738066002727	23.78599222470075	22.863569168373942	52.1226063799113	3350.0	265.01347413659096	171.28560381289572	305.3607848212123	324.6820942154154	85.98440588731319
2	87	nan	0	0	nan	nan	A2	A2	A2	3319	775.0	761.0	1.0	1.660998570443048	0.8902626596127149	1.0	0.43126299376299376	0.35007905656199473	107.67178364609622	110.86027241532469	23.021728866442675	7.216816513283132	6.0	55.10297209993827	49.038841330238895	30.368750302613314	345.1639999999992	0.7340484352537875	1	0	147.0	45.49333959631622	12.716792616993189	32.03309688344598	23.827939331531525	6.76908524800092	30.36133371386677	23.959762047976255	23.927901120856404	21.468238420784473	27.231677728705108	15.289600985124707	25.26823838427663	1693.0	482.832288720645	127.44866140838712	459.0565808163956	300.3790190573782	70.70386853814125
2	88	nan	0	0	nan	nan	A2	A2	A2	3788	707.0	756.0	1.0	1.4871842147203385	0.09267010681301446	1.0	0.4840276003066701	0.31396839802696547	84.75744206332143	103.22790320451152	22.02271554554524	7.222751479538937	6.0	79.56911677209571	84.39271953226488	88.91944354844723	389.373999999999	0.6546837193225025	0	1	216.0	31.86462201643735	6.826718591153622	26.18057533353567	16.30159463454038	5.1996795907616615	21.48096447624266	13.176272256299853	10.350057267583907	11.59220265597105	17.677042838186026	5.921995901502669	19.58893721923232	2426.0	317.43958239257336	89.38457351084799	444.11628936510533	229.02505551930517	64.76646106690168
2	89	nan	0	0	nan	nan	A2	A2	A2	1191	737.0	778.0	1.0	1.2469980901458286	0.8067337327555535	1.0	0.6362179487179487	0.5731254084952355	52.9245076566528	54.78138369920935	14.866068747318506	5.370614580356362	5.0	34.119853890809694	31.27389203423144	82.97432080542303	161.59799999999993	0.8633562885103299	1	0	34.0	21.72265195660293	3.5595941208302975	27.542305808514357	9.65601587574929	2.1199359269812703	11.92898453399539	10.963012147694826	9.858014819212258	6.675944160670042	8.232257606461644	4.775341425091028	9.50624861381948	499.0	172.56974142417312	32.61121549177915	407.0028238091618	88.02027935814112	18.778179723769426
2	90	nan	0	0	nan	nan	A2	A2	A2	3123	33.0	771.0	1.0	1.812950700377193	0.892772039678113	1.0	0.4273399014778325	0.311239837585941	109.3180774814412	116.55899793666725	18.439088914585774	6.127363110341486	5.656854249492381	55.85404283529422	49.248744535070905	80.71697894722966	355.0939999999991	0.7400473933649289	1	0	160.0	12.983337149955332	6.211688457988203	8.412268286570907	12.250080141238868	4.7658656015992165	11.022293467074633	8.501167354173958	13.125459678471088	10.24673839006573	12.97479208279401	6.668574092909694	20.801037673838437	2195.0	120.15783968847245	65.57238157838583	111.01393186394125	178.18603829480708	55.136019240133464
2	91	nan	0	0	nan	nan	A2	A2	A2	6381	514.0	773.0	1.0	1.272116681315131	0.6713509426654075	1.0	0.5179383116883117	0.21718161187527377	115.32593271068428	127.20062892926276	27.294688127912362	7.949611488416092	6.324555320336759	96.1518636986164	85.47261603516097	-37.57073115730402	607.6279999999981	0.6879042690815009	1	0	439.0	146.60961292497814	30.975509295240045	12.212863427586854	44.30539417080581	12.32562758680433	37.27069508470595	38.18265044968575	44.4914625948295	50.217303801327944	39.38307778723538	36.12822156958282	139.04710447788239	5583.0	1979.1817043246701	369.4145423229784	329.4591446276754	614.8806139156222	156.58208659105003
2	92	nan	0	0	nan	nan	A2	A2	A2	1994	247.0	804.0	1.0	1.410467730304563	0.9036938371515154	1.0	0.5275132275132275	0.6455400712641881	77.7166242821287	77.20103626247513	16.97056274847714	6.726199346187691	6.324555320336759	33.74555423962135	33.276643952266845	44.28202679085188	197.01799999999972	0.9407879216796414	0	1	30.0	15.844739565625787	3.42296483553946	8.872190459631383	7.473960500210524	2.233264686539769	15.048325311392546	4.717982796952128	13.057053465396166	6.225711464881897	8.777737107127905	5.620248735882342	11.49503321480006	644.0	172.8840623665601	38.55306348390877	211.6851149201393	85.22520811855793	27.54010859131813
2	93	nan	0	0	nan	nan	A2	A2	A2	1298	692.0	806.0	1.0	1.0496944841717468	0.6282429119171907	1.0	0.7464059804485337	0.7676234773359988	46.47896644066356	47.07440918375928	17.0	6.363712175978649	5.656854249492381	34.99836501139617	36.16143772255239	-80.19855464158029	145.76999999999995	0.9288014311270125	1	0	50.0	9.077027558349073	2.0143434973433614	5.24541084561497	2.856717796996236	1.6303959852084517	9.813351654447615	1.905699254013598	3.487739395350218	3.8858320116996765	7.19949647039175	2.4036621879786253	2.162279710173607	920.0	118.18719787709415	21.477226057089865	219.89323269948363	41.41319921426475	17.71612131688744
2	94	nan	0	0	nan	nan	A2	A2	A2	1415	772.0	804.0	1.0	1.0560314780987334	0.6281640190282696	1.0	0.7168186423505573	0.6885485219386036	48.668342205463176	48.373546489791295	17.46424919657298	6.606088052844194	6.0	38.946906661011454	37.867909952080005	82.5768716892305	160.6999999999999	0.9050207866965143	1	0	69.0	19.73731591552496	4.557076381519437	6.408285673707724	8.094102391041815	2.304890537634492	13.478980742394924	4.243274596519768	11.48284117039293	7.543526375666261	14.582345332950354	5.8314488576725125	10.347966776229441	817.0	241.66262278705835	63.40457786805928	128.55640501715243	123.66424065828323	23.48630521260202
2	95	nan	0	0	nan	nan	A2	A2	A2	2510	800.0	838.0	1.0	2.0255817694686256	0.8556400180018958	1.0	0.42665306816250215	0.28797070962062227	100.91255982253927	110.65260954898443	18.24828759089466	5.6187843732584675	4.47213595499958	52.0	52.229455400697944	84.12152296068915	330.9539999999993	0.6017741548789259	1	0	206.0	14.028046119958162	5.923613370396197	22.612481898628175	20.70025182235986	6.814480838365853	13.8329290272668	15.450141124427319	13.152803857810795	10.159884070046246	15.996246325783432	9.823178476653993	18.945967885665596	1812.0	80.73101432062685	46.249988904222846	268.06775004044175	191.19481221958995	58.848935989663005
2	96	nan	0	0	nan	nan	A2	A2	A2	4000	554.0	883.0	1.0	1.513824597830032	0.6955786371742814	1.0	0.46761748889408467	0.352769611435294	100.70275161707522	106.3296760081587	21.095023109728988	7.376511314973648	6.324555320336759	78.36343271071588	72.34988888617843	48.681991577502664	377.475999999999	0.7192950908110052	1	0	236.0	81.79255384765565	9.91039905603975	11.078614454716444	23.34717335179448	6.063248669728637	21.96647596731782	14.787716508843005	21.32675669156015	16.827512037009	21.60392154753208	10.269199689850211	46.34087117575109	2615.0	1020.721812793985	133.28246018197387	215.38475650642067	240.34717361442745	70.09623910766095
2	97	nan	0	0	nan	nan	A2	A2	A2	1354	67.0	889.0	1.0	1.0668437538884363	0.6843801984712822	1.0	0.7026466009340945	0.7363304870236355	48.99123855987198	50.11985634456667	17.69180601295413	6.391474081186216	5.656854249492381	35.35533905932738	35.72075288440538	56.62535095541846	152.01199999999997	0.9419130434782609	1	0	0.0	5.416998591274023	4.615823622792959	7.097291547805071	8.04493781272322	2.4045777153223753	7.096360716968775	5.77618068177253	12.61022356338799	7.477897323668003	7.99035631865263	5.362767996266484	9.856748322024941	12.0	76.49756638519466	53.101472582668066	80.45116355270147	103.0848555630073	30.269901701249182
2	98	nan	0	0	nan	nan	A2	A2	A2	972	528.0	917.0	1.0	1.1731024575311693	0.724153590251447	1.0	0.5254054054054054	0.5422741620675025	44.35737290648817	49.040799340956916	14.142135623730951	5.086336789581762	4.242640687119285	30.0826447846824	30.590562311254175	76.88359725683168	150.0819999999999	0.8357695614789338	1	0	60.0	26.783581361174583	2.033859777264297	7.474677669815719	6.96162355132401	1.8785229390487075	10.408194107934833	4.590417345054448	4.912169095128775	4.177828650921583	11.472251504659653	3.184573143720627	15.121583914384246	660.0	233.07412880286574	17.663569193333387	83.16282912250608	80.96168456692249	15.654123869724572
2	99	nan	0	0	nan	nan	A2	A2	A2	2166	638.0	960.0	1.0	1.8841848917699227	0.8931804304620623	1.0	0.3705097502565857	0.3350467850747353	92.85738618482767	91.26883367283708	15.811388300841896	5.455445489950205	5.0	45.96194077712559	41.75782498275211	43.97255800500451	285.0239999999991	0.7545723741508448	1	0	143.0	19.710215874016285	12.169314127415419	7.356252416968346	19.414343506097794	4.626092954538763	8.69941255543381	11.942885503172874	18.221194829791784	20.25012592226267	8.55300221964717	12.944625075906515	37.56864273548126	1385.0	206.83924616128206	115.26263845153153	219.36598787270486	184.70998722314835	41.128450718708336
2	100	nan	0	0	nan	nan	A2	A2	A2	2759	706.0	971.0	1.0	1.6574067207448235	0.8944808452903531	1.0	0.5467697185889814	0.40096039201047295	98.37984422221274	90.13878188659973	18.384776310850235	6.4326341590312275	5.830951894845301	47.25920814910777	43.9862452742758	78.69778010073573	294.0559999999992	0.7761991841327892	1	0	128.0	15.818616079166532	8.421789919957519	9.86655989382416	14.959136417135596	4.736507224850357	13.66170745715499	9.454535763710737	14.486717038787901	13.951247436925769	15.550927001982927	7.975951812230051	10.768719037994742	1199.0	122.17283920571208	92.69353803619742	184.26585823576897	170.62815326824784	53.145296731963754
2	101	nan	0	0	nan	nan	A2	A2	A2	4948	383.0	1015.0	1.0	1.2519124742875765	0.5213533557379612	1.0	0.5110514356537905	0.2822289089193212	95.40101482505602	103.58571330062848	31.575306807693888	9.902140218686265	8.0	86.81880661969042	81.40958711654669	50.7296577506087	469.3739999999989	0.7469806763285024	0	1	239.0	26.34938590694219	12.521614440716803	19.4066530354321	22.744838690385222	6.3902952978387475	18.393347088247538	19.713481361977756	23.755886176601052	20.24147405475378	19.143465384840965	17.275349102914333	40.05331505835056	2944.0	268.7219964321703	164.93984950426966	430.2886704588309	344.36810923181474	83.758206079714
2	102	nan	0	0	nan	nan	A2	A2	A2	1714	271.0	1018.0	1.0	1.3895423871699346	0.8677921064578289	1.0	0.6546982429335371	0.532689687590516	69.68083726373824	76.79192665899195	18.681541692269406	7.4770954435193975	7.0	33.0	34.626318630336314	-1.787962292859109	201.08199999999994	0.927238301325399	1	0	2.0	23.36362244747579	3.7678340058773756	7.6379186771810055	8.680781250819564	2.0883955229073763	10.007797356694937	5.995590142905712	9.592767214402556	5.664683034643531	5.700190735980868	4.192416277714074	7.246570518240333	302.0	224.31612150743604	53.564156733453274	141.9777829386294	108.75568793527782	25.72504790406674
3	1	nan	0	0	nan	nan	A3	A3	A3	3341	472.0	50.0	1.0	1.8603971435404478	0.5634470761041364	1.0	0.34144098109351045	0.21274665976529997	96.85132361521211	108.37435120913067	18.027756377319946	5.435495621226708	5.0	83.47497919587298	80.01393025966391	46.714348147190265	444.2339999999988	0.5456475583864118	0	1	300.0	16.743144911713898	7.1451285937801	8.60122076049447	15.2713817730546	5.118349020369351	13.984863081946969	13.507438832893968	25.1984741371125	13.800305168144405	12.152132477611303	10.793225033208728	20.557229024358094	2843.0	212.265568385832	89.62545240111649	196.20196880120784	126.23363128304482	45.46443924307823
3	2	nan	0	0	nan	nan	A3	A3	A3	2918	657.0	57.0	1.0	1.2569655776126025	0.6359320205179805	1.0	0.5648470770421989	0.5108552377245623	76.4234167029095	85.70297544426332	23.706539182259394	7.8114945074455715	6.708203932499369	60.62295081967213	58.97939567761485	-9.244351392176531	267.9159999999995	0.7868410408520965	1	0	128.0	16.219440036453307	2.8510261913761497	8.127824855968356	14.681376366876066	4.523292930796742	14.298435984179378	10.110780541785061	12.139772630296648	5.114030701108277	12.23926149494946	4.83544675540179	10.97045850660652	1534.0	202.72317112609744	40.74126835539937	194.667872460559	202.44139800593257	54.36636944953352
3	3	nan	0	0	nan	nan	A3	A3	A3	1109	423.0	71.0	1.0	1.0424472618701859	0.39283520486726403	1.0	0.7118100128369704	0.8158122739322143	39.93680422631429	41.88078318274385	16.278820596099706	6.01878248183669	5.385164807134504	35.652736880340946	36.726240014707564	12.103509782868855	130.70000000000005	0.9462457337883959	1	0	0.0	5.52852675318718	1.1824826579540968	6.468024704605341	3.973922358825803	1.5085374349728227	7.048661043867469	2.200656154192984	2.0184939429163933	2.2360570784658194	5.289402613416314	1.2882887115702033	2.3212176905944943	0.0	51.83819354791194	15.37702003121376	130.30513483658433	22.741786925122142	13.947875316254795
3	4	nan	0	0	nan	nan	A3	A3	A3	3494	622.0	101.0	1.0	1.6546462001007982	0.9011729129307342	1.0	0.3948022598870056	0.298250279212914	111.16227455785697	129.71121771072848	21.0	6.864313129594915	5.656854249492381	53.29521548874899	48.18437508982873	-20.070422013770855	383.6859999999988	0.7045065026716403	0	1	218.0	36.50080118328333	6.3693293975666165	10.507942358963192	27.033920829184353	6.114976775832474	32.14337387494743	22.682734427973628	36.12080579996109	11.537468563765287	20.442450620234013	12.402471985667944	32.60756856575608	2218.0	274.55178182851523	66.6778519693762	439.24718108028173	285.58516850322485	63.12312544602901
3	5	nan	0	0	nan	nan	A3	A3	A3	2398	621.0	140.0	1.0	1.7661024752567887	0.9366098127657221	1.0	0.5584536562645552	0.3591997018174583	97.8765943099764	115.69356075426151	18.0	6.632963446016219	5.385164807134504	35.76379147249079	34.29343044179372	-4.170208253413638	289.64199999999926	0.7964131517768184	1	0	172.0	22.341908904723823	9.40843826904893	6.797161852940917	30.286717053502798	5.138017870485783	19.410543982870877	13.978957772254944	40.19598696846515	17.027023762464523	16.560769048519433	12.72274359781295	24.59946593735367	1356.0	212.2647137399763	114.78796084970236	232.85477994009852	330.7241782452911	55.445670519955456
3	6	nan	0	0	nan	nan	A3	A3	A3	2858	374.0	161.0	1.0	2.1623697966594793	0.9312982378687922	1.0	0.39562569213732	0.2837292723032016	117.69205404470728	131.93938001976514	20.0	5.9483697477119835	5.0	42.711458562345896	42.87022401207321	-8.673172678753138	355.7819999999992	0.7379292538084172	0	1	227.0	10.15819030534476	3.6523689925670624	7.2616464756429195	28.057053476572037	5.920973546802998	13.42745104059577	9.837735570035875	3.406073131598532	7.214419795200229	11.202960251830518	3.215304834768176	7.8735942877829075	1760.0	98.08201765827835	30.692012205719948	187.07533409260213	220.36470610368997	48.769619615748525
3	7	nan	0	0	nan	nan	A3	A3	A3	4283	803.0	174.0	1.0	2.0326235823640513	0.8531138304325495	1.0	0.32895545314900154	0.16274605598711156	131.7901454508826	143.17821063276352	20.12461179749811	5.746133721083858	4.47213595499958	86.09363515528764	68.75819048410689	27.921768881351838	575.0739999999983	0.5493842996408415	0	1	402.0	48.42346836999059	15.421606817282736	22.337727988138795	48.45307089481503	7.951079644262791	25.92411703336984	25.666788797825575	53.179675029590726	26.012298809364438	18.35072865244001	19.321644986979663	55.15701512992382	3499.0	315.94599862676114	121.54793660342693	315.6772415675223	476.52095875516534	76.60001575667411
3	8	nan	0	0	nan	nan	A3	A3	A3	3858	659.0	173.0	1.0	1.6581994326421343	0.7724369051109224	1.0	0.34051191526919683	0.23883271227423944	107.58404204188349	118.43141475132347	20.223748416156685	6.555078133474983	5.656854249492381	65.42351694908636	68.32571184344741	-27.85774082148225	450.545999999999	0.6114589111657025	0	1	279.0	23.901350473053753	15.693934625945985	14.886366144753993	39.75613041780889	6.569909264333546	21.116456863470376	22.22455186303705	51.39354550372809	28.61976052261889	16.748394020833075	16.460166348144412	29.734783030115068	2530.0	190.95445226784796	154.04704406484962	313.46955103147775	371.9763643173501	64.36801752448082
3	9	nan	0	0	nan	nan	A3	A3	A3	5410	569.0	201.0	1.0	1.4588053853137926	0.579936150908361	1.0	0.42133956386292837	0.23048248497448523	109.7378461210761	119.41942890501528	22.0	7.034605161764044	6.0	99.29101206122401	89.39924556072154	-38.3956324479091	543.1059999999984	0.6280109118346973	0	0	442.0	44.52848098427057	13.758587077260017	6.083527937531471	37.50380723923445	8.245380388572812	24.254505238495767	18.285618451423943	44.708629086613655	28.149217946454883	20.242420107126236	13.910887349396944	34.78057549148798	4548.0	423.773617872037	137.07301493920386	257.2548262681812	593.0880756368861	109.74819621536881
3	10	nan	0	0	nan	nan	A3	A3	A3	3366	749.0	223.0	1.0	1.42399569821254	0.7962862057638219	1.0	0.44208037825059104	0.32959136359313745	94.40482506602876	95.0789145920377	18.681541692269406	6.768058145744936	5.830951894845301	66.36212756685316	57.107372405765325	23.785017131073385	358.2399999999988	0.747086893796471	0	1	176.0	34.771267376840115	8.81693753413856	19.3171283332631	27.923613343387842	4.921477098017931	26.33530174009502	21.14093234576285	29.669932235963643	16.394964560866356	16.05410848930478	10.911696038208902	26.403982589952648	1692.0	351.9671781072393	110.51030773855746	425.17715733591467	369.4730452615768	60.30704243015498
3	11	nan	0	0	nan	nan	A3	A3	A3	5309	827.0	243.0	1.0	1.6690150723424488	0.4524837318162415	1.0	0.4358784893267652	0.2315248305616926	111.92949841838562	123.98790263570072	20.396078054371138	6.876636168572681	6.0	102.65486913231695	99.81566624321324	-40.36690453335	536.7999999999981	0.6039130929359572	0	1	343.0	52.372991762124	16.615304845385253	12.054200082086027	52.68967750109732	7.544060479849577	26.32545966375619	35.419852098450065	58.45421528164297	28.035706104710698	16.33829252142459	23.544487733393908	52.37152668368071	3901.0	512.9077139860019	196.36711725220084	691.56264646817	580.9781497195363	86.9068899769336
3	12	nan	0	0	nan	nan	A3	A3	A3	2261	740.0	272.0	1.0	1.065157840138235	0.5212901520776105	1.0	0.6091056034482759	0.6865495530885749	59.52235209017176	63.953107821277925	23.345235059857504	8.219537671887183	7.0710678118654755	50.20616085249909	50.79515528617349	70.07853401976172	203.43199999999965	0.930835734870317	0	1	75.0	12.58991376310587	6.170061830431223	11.63637749478221	17.662577211856842	4.069703230634332	23.177523482590914	12.073701076209545	27.466727723367512	11.57862208224833	11.519874908030033	10.710078563541174	15.245014157146215	947.0	121.37553996965289	87.63498916383833	443.2842605477199	255.31134511251003	64.6059665568173
3	13	nan	0	0	nan	nan	A3	A3	A3	3547	663.0	285.0	1.0	1.3064878073413078	0.7986351736630088	1.0	0.5339455065482462	0.3194352740426808	92.95460658304323	94.15412895885129	20.591260281974	6.831453742139078	6.0	63.03074333091121	55.94152020749914	-60.43570571704286	373.54599999999886	0.7844741789229238	1	0	149.0	23.805371265858412	4.917708121240139	11.808758712373674	21.728496198542416	6.210666098631918	25.18834220059216	9.315556595101953	11.646173853427172	9.890135055407882	23.77169455215335	5.586160103790462	8.493263164535165	1202.0	256.263981545344	49.73293697554618	310.7496914798394	175.86607181094587	61.78739638440311
3	14	nan	0	0	nan	nan	A3	A3	A3	3504	868.0	304.0	1.0	2.0063418217788485	0.8332339104936389	1.0	0.38286713286713286	0.3396404303883059	116.91281801018553	117.06835610018618	21.633307652783937	6.626932395309528	5.830951894845301	71.93436691379617	64.64351187802886	69.68817333389464	360.061999999999	0.6075422626788037	0	1	213.0	16.236743721179664	8.654306894168258	8.981857053004205	23.943190730176866	4.857526534236968	14.094483869150281	10.717738623730838	20.890104519203305	15.209613222628832	11.15623714774847	8.615472703240812	17.863035020418465	2202.0	191.6119177499786	105.68458114657551	296.76815467327833	245.3764405902475	53.68928091879934
3	15	nan	0	0	nan	nan	A3	A3	A3	2369	770.0	315.0	1.0	1.6352254021636015	0.9052449313476243	1.0	0.4413189269746647	0.42088347214593735	91.29799175904974	97.49358953285082	17.46424919657298	6.201603926573434	5.656854249492381	44.37601569801833	38.79161469530006	66.20247300733095	265.9539999999994	0.7655517854257554	0	1	147.0	11.784924094565213	4.984023836441338	7.872953430749476	16.861661695875227	3.231113165616989	11.608651942573488	6.7184253092855215	15.405554293654859	9.309010498225689	9.645426159724593	5.642725273035467	15.639459823258221	1492.0	133.37065715435892	57.701457475312054	222.76081492658705	167.9163350397721	34.987335273995996
3	16	nan	0	0	nan	nan	A3	A3	A3	4583	83.0	312.0	1.0	1.993169345116211	0.9388957729406056	1.0	0.4755135920315418	0.3116805444508939	143.9664922417236	157.1146078504478	25.317977802344327	7.857905473859738	6.324555320336759	57.83600810017481	49.553494071514436	1.2765933301347843	429.85799999999875	0.700068739020851	0	1	280.0	16.01567102316767	8.281742605380714	14.44460216909647	19.00903336890042	5.166475959122181	15.453482908196747	16.563256287015975	32.463736958801746	15.321309274062514	11.712489563971758	12.786419504322112	36.50579090323299	3562.0	245.25330020301044	127.61971518397331	289.8723283270374	370.21855557058007	71.84016225114465
3	17	nan	0	0	nan	nan	A3	A3	A3	2405	729.0	319.0	1.0	1.8468971455426249	0.8823533933763	1.0	0.4275555555555556	0.2627863301305051	96.1038321352272	89.40357934669059	17.0	5.255898071098295	4.242640687119285	48.79036790187178	45.225251285418466	-44.97275713272118	339.12599999999924	0.7333434974843728	1	0	171.0	11.978271150030196	9.952452908270061	9.043106788769364	16.272632946260273	4.671778479591012	8.942183611914515	7.792248449288309	40.46640727110207	19.00796526297927	7.95280387904495	13.26923016179353	9.778133842162788	1276.0	84.83363125100732	75.19549879617989	314.85836617928	112.69919921085238	37.154696237295866
3	18	nan	0	0	nan	nan	A3	A3	A3	1523	902.0	326.0	1.0	1.4560076763464334	0.8740789526599497	1.0	0.5416073968705548	0.5296973272926809	67.53717275869835	73.24616030891995	16.0	5.675627709335747	5.0	33.58711631001495	32.808470275246144	75.47195551925952	190.08199999999985	0.8342919748014245	0	1	57.0	11.68888374697417	2.6653849333524704	8.359441550448537	12.200946099124849	2.485969351604581	9.073228045366704	6.702006601728499	12.249317184090614	5.329091342166066	6.632379641756415	5.042069129645824	6.126115828752518	701.0	109.75843455642462	34.07777538243681	207.5386128462851	140.33994062058628	24.78793029487133
3	19	nan	0	0	nan	nan	A3	A3	A3	4472	602.0	355.0	1.0	1.760812102292975	0.8894038912709692	1.0	0.3920056100981767	0.25752610827661804	128.57933073705644	136.41847382227965	21.18962010041709	6.835916557402187	5.830951894845301	78.54175538813442	58.77646829331524	21.237676482468494	467.13799999999867	0.6167425182733417	0	1	326.0	27.740611863322556	8.40915544051677	7.846295899711549	24.60009161196649	6.84000919945538	20.90417339093983	14.434287044219673	39.28709861636162	17.19781801570207	20.109224091283977	13.072739770635962	13.706080770120025	3258.0	313.59137951023877	95.86891020089388	313.4787218896672	345.55800752714276	84.40537165571004
3	20	nan	0	0	nan	nan	A3	A3	A3	3737	746.0	397.0	1.0	1.8036135377866807	0.8281833297919259	1.0	0.41283694211224037	0.18693773364843302	114.11153134162595	129.0348790056394	18.439088914585774	5.435987997762945	4.47213595499958	71.08215896990686	63.95463944454865	-21.76168174978744	501.20799999999844	0.602741935483871	1	0	339.0	25.417242758907378	9.765774048864841	11.095368984155357	19.248203276656568	6.431281046941876	18.94239725638181	15.628046113997698	37.25873190164566	19.49022661522031	18.285420067608356	13.14488442055881	19.71207751519978	2405.0	249.89712411444634	80.6616773949936	280.35225500911474	137.5827728509903	56.113634342327714
3	21	nan	0	0	nan	nan	A3	A3	A3	4661	767.0	479.0	1.0	2.2723760378687103	0.9087558348315024	1.0	0.331980056980057	0.23486952903072214	151.2960968655959	156.4736399525492	18.867962264113206	6.557709708738844	5.656854249492381	72.83013770844133	63.140128885735635	-61.280450032845046	499.3799999999985	0.5973726369753284	0	1	317.0	34.512764198705554	6.685175910592079	11.171480912715197	34.718745766207576	6.934767727740109	35.59205003455281	19.40904864575714	39.68296319618821	13.156801737844944	25.66419472824782	13.441794535145164	39.24611270241439	3806.0	467.7394678518176	66.1568480534479	352.78936509788036	394.2654158156365	75.79441571142524
3	22	nan	0	0	nan	nan	A3	A3	A3	4019	811.0	462.0	1.0	2.432372768827336	0.9579291947375573	1.0	0.44096993636164145	0.2651834670593689	151.38852718478796	150.86417732516887	19.924858845171276	6.553949455762252	5.385164807134504	48.42438220647949	43.4492082910522	-81.33948448792664	436.40599999999904	0.6907278508206582	0	1	294.0	27.040573771111667	10.73954379092902	8.221942537464201	47.284840231761336	7.690562325529754	21.912092870101333	29.101670962758362	50.495368767529726	19.156313449144363	19.4337376980111	14.48088810686022	53.7747769318521	3014.0	266.8218819256872	129.66848297510296	353.14853184856474	580.7520108064637	84.68470326717943
3	23	nan	0	0	nan	nan	A3	A3	A3	2993	548.0	545.0	1.0	1.3167260055339558	0.8445666026021414	1.0	0.5469663742690059	0.5532073398367316	88.2069166633207	97.83659846908007	23.08679276123039	8.162812600005074	7.0710678118654755	47.6	47.23043893378288	-50.07380137385442	260.74399999999946	0.8708175734652313	0	1	116.0	10.552193474024534	4.428839578293264	7.815930420532823	13.954512904398143	3.3034409414976835	12.14642559364438	13.16878006607294	18.82040128018707	8.69671170040965	8.782513187266886	7.412253022193909	21.967254219576716	1308.0	121.39263017848134	58.05688599590212	352.0241097724065	131.63004535716027	43.24023834988475
3	24	nan	0	0	nan	nan	A3	A3	A3	3934	625.0	552.0	1.0	2.147627424266498	0.9292747378263151	1.0	0.35081148564294634	0.19203373608933655	137.3620554698017	129.98846102635417	17.88854381999832	5.55312258222249	5.0	59.47940820149441	50.74007475919382	68.7340457378541	507.37999999999835	0.5927376826879616	0	1	343.0	19.59038693178445	11.024368733167648	8.914366421289742	30.82769515365362	6.606393559835851	16.380407457239926	18.80563062336296	50.73606481589377	19.60523385554552	15.460257881321013	17.250278478488326	38.232410228811204	3090.0	149.4982075644657	102.82114942278713	337.3364919964224	300.3610441852361	61.28557300660759
3	25	nan	0	0	nan	nan	A3	A3	A3	4044	368.0	575.0	1.0	1.725185997467754	0.5406498352999696	1.0	0.31392640894271073	0.18082270879458642	101.84459840712233	113.99122773266372	19.6468827043885	5.780462900970963	5.0	93.17396103620939	85.67653797092495	50.8912167917247	530.1319999999987	0.49975284231339595	0	1	383.0	33.35582513269037	9.211978413164616	9.538323109969497	28.482276684604585	7.171618269756436	31.242252252064645	16.43286798708141	38.226260780356824	17.533836932852864	21.532509378157556	12.93536280374974	27.44373250287026	3252.0	261.01812834106386	77.37019966170192	294.1161674698815	445.2200966011733	74.39368321094662
3	26	nan	0	0	nan	nan	A3	A3	A3	3088	745.0	576.0	1.0	2.324738396330581	0.9036164873701387	1.0	0.3282312925170068	0.2015127145280809	124.08809979572236	126.21014222319853	17.69180601295413	5.411647858557053	4.47213595499958	58.260562955367064	53.152199129709125	30.51945052246625	438.82599999999877	0.5870164433038685	0	1	234.0	19.22331585455686	10.236881129443645	14.820584499277174	26.198245237581432	6.322102734819055	21.758007175289094	15.900862157344818	50.01866163685918	18.326344734989107	18.428442816250026	16.009262268431485	18.111268799751997	1533.0	118.26691123470664	87.1054708538577	270.8664993830025	170.5028154719621	50.38634353131056
3	27	nan	0	0	nan	nan	A3	A3	A3	4456	50.0	582.0	1.0	1.6160222840487866	0.7480099903800153	1.0	0.40701497990500546	0.23677107505440012	112.65452249329317	124.59534501738017	20.09975124224178	6.278601806061399	5.385164807134504	82.8121049323795	74.76739471691043	-72.88018711673469	486.3099999999986	0.6250526020479732	0	1	351.0	25.40503554046154	6.364202372729778	7.762127147056162	26.838086646050215	6.342336202040315	18.099580466747284	15.361730424687266	17.46388960443437	11.294071914628148	16.201998966746032	8.953658391721547	40.03489730600268	3435.0	316.97009285446256	73.05508555658162	192.9153433907777	279.82230911403894	69.8437786847353
3	28	nan	0	0	nan	nan	A3	A3	A3	4511	580.0	589.0	1.0	1.4336228861058935	0.6931362200385947	1.0	0.42548575740426337	0.2593898060008224	103.95066921405032	116.18089343777659	22.847319317591726	6.931607702414896	5.830951894845301	76.01421959010221	74.92833030910433	-25.478878452694243	467.4819999999987	0.7017189079878665	0	1	316.0	18.346761286258698	13.15129322372377	8.64820328913629	45.358739741146564	7.2498207446187735	18.66431680880487	22.202990761958063	54.18974597938359	23.0862897913903	14.782314796932042	16.682017226703465	52.109605577774346	3422.0	225.83985679969192	165.98544332105666	385.5583279579878	603.8088050279766	85.10357863269746
3	29	nan	0	0	nan	nan	A3	A3	A3	6560	451.0	611.0	1.0	1.6301582151898484	0.7137326644041451	1.0	0.43386243386243384	0.18898438579440321	134.93363828609859	141.48498153514387	25.179356624028344	7.115307612610176	6.0	118.40608212936246	94.50997882879038	-66.79291918449874	660.4559999999981	0.5839675969199271	0	1	451.0	30.566582859493792	17.924696816131473	11.806759814731777	51.54978276323527	9.697734083049	30.42395676765591	33.719508717767894	81.86431695148349	31.428992183879018	21.595788604579866	25.57904941122979	77.30780493468046	4842.0	307.43015249539167	199.73643167689443	553.8212264105678	715.6728929709643	115.85327000822872
3	30	nan	0	0	nan	nan	A3	A3	A3	4567	747.0	625.0	1.0	2.101759574130756	0.9175623418879969	1.0	0.39782229965156796	0.1840652621158442	145.0321368912358	139.01438774457844	20.223748416156685	5.938634966660908	5.0990195135927845	77.88343975890668	57.66360830343541	-6.823941477169818	558.3859999999981	0.5726286753181619	0	1	370.0	49.18377979379147	12.620264020748436	14.625360485166311	41.94761585816741	8.285008065402508	30.269565940834582	25.247852352447808	39.99673462938517	22.44493781775236	18.98078889772296	13.166109749116004	66.92536812461913	3504.0	421.9152211593464	128.89340095687658	282.50269343331456	439.51686929538846	83.21265023760498
3	31	nan	0	0	nan	nan	A3	A3	A3	2779	948.0	627.0	1.0	1.8101145185239758	0.8782968177141465	1.0	0.37758152173913045	0.3140889057821646	101.96778242538282	93.39164844888434	19.1049731745428	5.851875956636785	5.0	54.36614605629565	48.75240592602759	34.91603415789891	333.4439999999988	0.6872758748608878	0	1	189.0	24.11860830336809	3.592080596834421	11.14921798557043	11.37352563161403	3.8712138775736094	21.058258992619812	9.545998328365386	10.935072927735746	6.943389061838388	15.999374425038695	6.137529564090073	8.771297828294337	1612.0	196.51070453599095	35.66096009686589	235.55431475210935	135.27663105912507	39.82058473024517
3	32	nan	0	0	nan	nan	A3	A3	A3	1348	934.0	665.0	1.0	1.4620470344303427	0.8732155831583711	1.0	0.5131328511610201	0.4811355243330146	63.63803526639921	71.19691004531025	15.652475842498529	5.642171854460627	5.0	32.26229028178601	31.012985968175823	74.51118855715171	187.63599999999988	0.8569612205975845	0	1	63.0	17.935271276161075	1.5310902716591954	8.655817499384284	3.461219236254692	2.0138399517163634	13.417013857513666	1.8829480605199933	1.716807826422155	2.712138568982482	10.80187688395381	1.6620737165212631	2.2961623799055815	264.0	73.5638363212347	13.478858788497746	191.89593368396163	20.882032704539597	16.633447936736047
3	33	nan	0	0	nan	nan	A3	A3	A3	1648	971.0	659.0	1.0	1.0723878657017956	0.6646361537293426	1.0	0.6607858861267041	0.7750376983531165	53.71304753835099	57.42821606144492	19.697715603592208	7.213275611284048	6.4031242374328485	41.96397990844169	40.13262583740784	-89.1177089240168	163.46399999999988	0.9504036908881198	0	1	23.0	8.162264455109835	1.765300989151001	9.185656569898129	14.68419929407537	2.342092021368444	12.921126130968332	7.219241674058139	6.545922028832138	3.2361486312001944	10.842313311994076	3.115693936124444	6.049851255491376	218.0	105.03474491927773	17.40708036161959	189.44249640777707	190.76311907544732	28.43814774416387
3	34	nan	0	0	nan	nan	A3	A3	A3	3989	278.0	656.0	1.0	1.2594167370351994	0.6446667784310629	1.0	0.5771122685185185	0.4015116249227977	89.73852895559165	95.524865872714	23.53720459187964	8.130411103853547	7.0710678118654755	69.96584532609552	68.60184765312952	67.75699575617183	353.3359999999991	0.8331244778613199	0	1	171.0	25.56690328847617	7.013244876638055	12.461585411801934	22.892835834994912	4.704493807628751	28.144777609035373	20.206240977160633	28.937270284630358	12.48523691110313	13.454444230534136	9.970016047358513	39.97148094791919	2071.0	312.1683993237093	82.61504585202783	483.674098030664	358.4146794863045	65.55588663741946
3	35	nan	0	0	nan	nan	A3	A3	A3	5417	340.0	668.0	1.0	1.3933757515853384	0.49635165523840263	1.0	0.5818474758324382	0.2121751936484903	104.53159112410118	120.88010589009261	26.248809496813376	7.142414338377887	5.830951894845301	88.0003016168041	90.74612743848549	48.03579875806931	566.4179999999981	0.6921356928384336	0	1	371.0	35.822079902514815	17.02484171371907	13.004089466296136	50.630060248076916	8.35431454423815	31.871000221930444	37.93952852580696	67.06477449648082	28.94355691410601	20.41588469222188	23.19125660788268	61.2658579563722	3934.0	428.5890294192359	209.42520848847926	500.1428555296734	693.9578089267015	101.81855558417737
3	36	nan	0	0	nan	nan	A3	A3	A3	3371	600.0	670.0	1.0	1.6873593445066544	0.917142379823747	1.0	0.46547914940624135	0.40536715571200344	111.6345840378098	117.5967686630887	20.615528128088304	7.009552694308502	6.324555320336759	53.775066080468584	44.49304921811613	-30.220742050026015	323.2659999999991	0.7937367553567224	0	1	167.0	20.54937053564936	6.475181247107685	8.712855771183968	15.073456923477352	4.184283252805471	15.413275381550193	13.119172980077565	23.319585040211678	11.802471967414021	11.5100481165573	7.6217441307380795	30.981811374425888	2279.0	176.05131648574024	60.79675017297268	333.3828340694308	303.3770504128188	57.36958914902061
3	37	nan	0	0	nan	nan	A3	A3	A3	2241	770.0	707.0	1.0	1.2984328008419979	0.32026919821563543	1.0	0.4850649350649351	0.3289791596314223	62.43236242938555	69.72087205421343	16.492422502470642	5.871225692981723	5.0	56.0	59.14383610145341	89.48194333313077	292.5779999999992	0.7754325259515571	0	1	112.0	23.649683432653546	3.376745284534991	8.630960601381958	5.260441008023918	3.2230564085766673	15.366979437880218	3.8642557729035616	7.009292745962739	6.336553014814854	11.264332103542984	3.733058700338006	18.1884793182835	775.0	133.7674374654889	28.270863161422312	295.7168843271211	37.39000558666885	28.561776373535395
3	38	nan	0	0	nan	nan	A3	A3	A3	3300	244.0	714.0	1.0	1.193052337228438	0.751648436492327	1.0	0.5880256593014968	0.5387790478998634	83.48565938429012	93.86160024205851	21.633307652783937	8.130714284299929	7.280109889280518	58.27801495441507	55.06413277679717	21.448269716241853	277.43199999999945	0.8787112235388098	0	1	136.0	18.20817887596786	6.013946759514511	8.053879617713392	20.695902953855693	3.6922865845263004	19.834363359957933	16.335027175024152	20.946318805217743	9.894132928922772	10.45683986786753	6.905241526663303	31.503624038770795	2147.0	197.6688490388915	81.02832107245922	247.09648312721401	399.4954913528636	58.08509992994368
3	39	nan	0	0	nan	nan	A3	A3	A3	4604	593.0	741.0	1.0	1.4795909502900155	0.29188717494074895	1.0	0.4079390395179869	0.2411672091233493	95.03931865107187	121.37956994486346	21.213203435596427	6.761046324988043	5.830951894845301	94.55027944769365	90.90061838359765	-2.4914391534038467	489.79399999999833	0.6186093382599933	0	1	303.0	19.87924010772258	9.492134043946862	10.11271844804287	35.32587169110775	6.566643809899688	24.06340123899281	20.54616622440517	34.55945679638535	15.940306751988828	15.254139046184719	11.564614374190569	54.65770974010229	3242.0	218.94519019313157	96.66678928676993	355.8929738840088	369.04399234615266	72.27901172079146
3	40	nan	0	0	nan	nan	A3	A3	A3	4410	470.0	737.0	1.0	1.960331092566795	0.8553874640422005	1.0	0.35181491822895894	0.2857624189601859	131.53139903277415	125.39936203984452	18.601075237738275	6.839226431102078	6.082762530298219	87.1903567681543	68.13177750945563	-32.43934991970721	440.3739999999987	0.6136932925132201	0	1	283.0	28.65564961079508	13.90821700450033	9.365651976317167	41.26039523072541	6.614557136781514	21.45091942511499	36.39056995138526	46.32199593819678	22.138063702732325	14.489951990544796	16.7884184345603	68.77201503701508	3126.0	262.5271234763786	148.27772991824895	345.4350965153426	524.3212486822158	79.54816559981555
3	41	nan	0	0	nan	nan	A3	A3	A3	3521	407.0	731.0	1.0	1.6069428562931198	0.8902457402522428	1.0	0.4260133091349062	0.426306418430351	109.07758251293879	103.23274674249446	24.515301344262525	7.565245708723886	6.708203932499369	52.06330987647748	49.682716142266166	-47.015021092129956	322.16399999999913	0.7865519937451132	0	1	156.0	19.3934844462201	8.576226483099163	12.144625005312264	25.840741681866348	4.439032615162432	20.44097047112882	22.862394145689905	25.172610096633434	13.886320287361741	9.759807751514018	9.63776610698551	38.85615327768028	2484.0	245.00264013186097	95.01525946613401	369.9365688143298	397.55887745320797	59.51493136771023
3	42	nan	0	0	nan	nan	A3	A3	A3	3209	358.0	750.0	1.0	1.37216477303887	0.8365988132726364	1.0	0.5206035042180402	0.504784703531812	92.74960133124047	96.66436778875658	25.179356624028344	8.405208981585867	7.0710678118654755	56.11958634794103	50.80972032443439	64.77944695439992	282.64199999999926	0.8422572178477691	0	1	82.0	20.54068822413683	5.378851021640003	9.992858770303428	17.89115752466023	3.6339666042476892	17.734935600310564	13.986572094261646	15.737193864770234	8.792431520298123	10.397756954655051	7.570397544652224	21.423041122034192	1468.0	284.0622112508863	77.49066938459873	445.5262684971094	175.63730880059302	46.27411341667175
3	43	nan	0	0	nan	nan	A3	A3	A3	5275	657.0	757.0	1.0	1.8002499814780692	0.7764304669399821	1.0	0.37305516265912303	0.20461580166506174	131.34237392591274	141.9929575718458	21.840329667841555	6.439578186369276	5.656854249492381	91.71846785046719	82.77234857143684	87.45434297877046	569.1759999999983	0.5806593648522209	0	1	385.0	31.034256576560438	13.0093690790236	10.699305795133114	53.62487218156457	8.193377654999495	26.991668636910617	34.14424361102283	59.14778373297304	21.415137024596334	17.973449358716607	19.27806517481804	79.96052511502057	3830.0	409.47274026460946	154.03929247707129	344.2760517830029	652.4563360698521	93.19995484594256
3	44	nan	0	0	nan	nan	A3	A3	A3	2581	424.0	776.0	1.0	1.2864316634996975	0.8175646396685433	1.0	0.5536250536250537	0.5306431439970053	79.59745630014946	76.55716818169282	19.4164878389476	7.236055272699468	6.4031242374328485	46.26199636518411	45.835147269899615	70.1521901224467	247.22799999999947	0.840853559211598	0	1	113.0	23.664896656759083	8.955764125101268	11.025864047929645	23.95100336149335	3.748363488353789	20.961699832230806	18.5481651481241	29.870924063958228	13.84072633460164	10.403418004512787	10.154131372459233	37.57665375061333	1546.0	252.2386206733063	111.42490308359265	290.41684588231146	234.2593580428511	43.405539273284376
3	45	nan	0	0	nan	nan	A3	A3	A3	3336	926.0	789.0	1.0	2.1269990336699913	0.7938142126493384	1.0	0.2909471480900052	0.20806850914406202	114.67381554018682	119.81652640600127	16.1245154965971	5.242625063441292	4.47213595499958	87.31856156687628	69.7400663318985	-16.772455874104892	448.86399999999867	0.5162488393686165	0	1	300.0	22.58237583283335	6.463569113984704	7.415976222604513	24.641001058742404	6.0125887375324965	16.866300500929356	11.790157958865166	27.39647516887635	12.589700208976865	13.078706097789109	8.494941688142717	21.513222079724073	2765.0	208.90714907180518	58.71389370504767	227.3483791043982	247.23527901433408	53.857832089066505
3	46	nan	0	0	nan	nan	A3	A3	A3	2240	334.0	832.0	1.0	1.32447024587584	0.822002331303561	1.0	0.5572139303482587	0.4351737593268138	75.45384293871648	75.16648189186454	17.69180601295413	6.369186769533002	5.830951894845301	46.21702196221029	42.969765638018366	53.17595933723522	254.3299999999995	0.8405253283302064	0	1	92.0	13.716701031662524	6.386221130378544	11.206149436533451	16.318135340698063	3.1590142948552966	18.441336691379547	13.130251005291939	16.323872800916433	10.15297170355916	9.640543235465884	5.798580950126052	35.66736875381321	1577.0	127.63309706375003	65.28627482336015	215.2758224150166	231.9891206184402	38.41086465772241
3	47	nan	0	0	nan	nan	A3	A3	A3	2845	296.0	826.0	1.0	1.8844932371881153	0.8642715838588355	1.0	0.4597608274078862	0.269181262400283	104.23531118893031	118.51160280748886	19.1049731745428	5.845933026422782	5.0	50.599788597464176	52.4330170091145	88.53191315421053	364.4379999999992	0.6444670970664854	0	1	246.0	18.26971850823611	7.273624833673239	9.524574670940638	20.294956891797483	4.717692867852747	13.851850143633783	10.55461970437318	28.14668493065983	12.846509584225714	8.589105089195073	13.150103098712862	39.345052322372794	2153.0	174.33601904381067	67.17290027439594	189.20250279270113	179.95750392135233	43.85922059137374
3	48	nan	0	0	nan	nan	A3	A3	A3	5073	556.0	841.0	1.0	1.3993793882926908	0.5243657193253519	1.0	0.4810810810810811	0.1712991681136753	102.21553584436393	113.50770898930169	15.811388300841896	5.438383067490703	5.0	92.78458341938322	87.03582906919303	69.2627828424095	610.0419999999982	0.6443950460463639	0	1	400.0	44.28982992563397	19.483970466069877	11.649790244176984	38.91491564176977	8.408651934936643	29.713878135196865	24.50238814856857	61.24841691367328	32.17299162223935	22.907179433852434	18.355840449221432	70.34152749925852	3674.0	351.02055453695357	174.2995199356228	329.95358245354146	393.1578397611156	83.50580664165318
3	49	nan	0	0	nan	nan	A3	A3	A3	1780	406.0	863.0	1.0	1.2552060409352603	0.7257850898753162	1.0	0.55625	0.43022099684952386	62.09779492341768	65.80273550544841	13.601470508735444	5.377643075058207	5.0	46.31418102667446	42.71840882403636	64.98138803610661	228.01799999999966	0.7837956847203875	1	0	138.0	20.622339198365808	6.993545474484563	7.40378425270319	16.529045579954982	2.930861390195787	11.237094718962908	12.430411262437701	18.796383581124246	10.977889696136117	6.655069824308157	7.408773985691369	32.106843791902065	1560.0	183.26771960407495	65.00674472004175	173.24312219116837	181.12834377400577	29.21590007841587
3	50	nan	0	0	nan	nan	A3	A3	A3	4235	443.0	871.0	1.0	1.5518683409816663	0.8622510844535946	1.0	0.4738196464533453	0.2871367105457618	115.23418151822418	124.03628501370073	21.400934559032695	7.039712776301176	6.0	64.1942365014181	58.36393076987451	-28.867825574710025	430.5139999999989	0.7299836249245885	0	1	218.0	27.206164633855224	14.178805240429938	12.851438193581998	30.57007705140859	6.0613565556705	21.493369955569506	28.716228098608553	45.23511098045856	22.336934527382255	15.410345670767128	17.56450756918639	41.84283198788762	2627.0	283.8726028930396	154.0765701159835	405.9714661510661	446.8198065934703	71.1151603301987
3	51	nan	0	0	nan	nan	A3	A3	A3	2974	881.0	891.0	1.0	3.065126760972027	0.9788256020366609	1.0	0.5181184668989547	0.2877274280204163	148.99949092145732	139.29106216839614	15.811388300841896	5.428616158630543	5.0	34.74351399478588	30.499595565094033	2.055399963440414	360.39999999999935	0.6837567536498448	1	0	242.0	13.941420671530068	8.647180925123394	7.280949141830206	21.842633733525872	4.760906415991485	13.494728003628552	8.357808849774301	23.62458232231438	15.265552815049887	11.157808820717037	8.551751014776528	16.574578464962542	2579.0	120.13159418758005	69.69366022199392	225.55472683161497	241.31569409370422	45.86916947923601
3	52	nan	0	0	nan	nan	A3	A3	A3	1042	335.0	895.0	1.0	1.1021396409670794	0.6028628463678687	1.0	0.5542553191489362	0.653075429288414	42.271064016461416	46.69047011971501	15.264337522473747	5.424646789101168	5.0	33.45790179704266	33.72575030034274	-89.84239308442844	141.598	0.8558521560574949	0	1	11.0	11.563500434160233	2.5725185135379434	8.524116875603795	5.000366232357919	1.5954528283327818	11.273365378379822	5.2017090590670705	8.96350038331002	4.124406788498163	5.239230969920754	3.7062790989875793	5.973418821580708	316.0	92.94729534257203	28.015304904431105	133.18023959361017	39.9919738182798	14.210666165687144
3	53	nan	0	0	nan	nan	A3	A3	A3	2471	371.0	902.0	1.0	1.4942463737536988	0.5611415947224789	1.0	0.43580246913580245	0.3103771334476217	74.61311493597259	85.21150157109074	17.029386365926403	5.541355196403961	5.0	60.43684112117279	61.758754526491956	29.956916849162074	316.29799999999926	0.716855236437482	0	1	178.0	21.809201209805906	7.420843814499676	10.263035059906542	24.316823136992753	4.368535946123302	15.824902774766088	24.10666057188064	19.654261126182973	11.550637051463127	8.826016672886908	9.089936717413366	46.00689701922238	1285.0	221.0920886527747	64.29747484903783	196.13969668000937	230.82562035229057	41.38654185086489
3	54	nan	0	0	nan	nan	A3	A3	A3	4527	763.0	910.0	1.0	2.145301735788611	0.7429005859036913	1.0	0.2861567635903919	0.15485120659892337	130.46620390570143	139.60659010233005	17.69180601295413	5.298508928784544	4.47213595499958	111.3884173231243	87.33430682418962	-9.416226478749273	606.1119999999981	0.46066958379973544	0	1	414.0	10.697077950462699	12.482093615457416	10.752224045805633	26.52602437324822	7.1127489525824785	12.787289313040674	14.550911759026349	47.96571313869208	20.623102203942835	10.737773752771318	16.01049824245274	16.8362707355991	3725.0	99.46184528060257	94.98460410628468	299.8440377302468	219.47974407393485	62.101137310266495
3	55	nan	0	0	nan	nan	A3	A3	A3	1892	649.0	921.0	1.0	1.1160607607034811	0.7504629848866405	1.0	0.6892531876138434	0.7892265494460164	61.132101312808345	61.09828148156051	19.79898987322333	7.547187638748585	7.0	39.49696582369778	40.402968783162635	-71.97589174495494	173.5659999999998	0.9591888466413179	0	1	11.0	7.606866570189595	3.228488601744175	7.922880910336971	6.400946074165404	1.997360210865736	11.237109983339906	4.864927127957344	9.574563236907125	5.672327807173133	7.267215987667441	3.638086538761854	5.081483202055097	919.0	103.87710392475128	39.56209681928158	261.86266922485083	47.78193354792893	24.57784412521869
3	56	nan	0	0	nan	nan	A3	A3	A3	2582	300.0	932.0	1.0	1.4654931895555516	0.6872204784070288	1.0	0.45934887030777444	0.3081053408777259	79.32646587636046	81.85963596303125	18.384776310850235	6.113161090078217	5.0	56.07202737850005	57.626624408933345	39.62373677922724	324.5139999999988	0.715433638126905	0	1	156.0	14.435568769462407	10.023376827128232	12.488441285677254	14.984679927118123	3.9344320092350245	19.573266210965812	14.207782085984945	36.509330896660686	16.32596327830106	9.507805000059307	11.190005377866328	18.85520714893937	1602.0	118.908995305188	99.61196334287524	220.16078450344503	166.27754662185907	38.51123854704201
3	57	nan	0	0	nan	nan	A3	A3	A3	2032	333.0	954.0	1.0	1.158600249629484	0.7721107620252128	1.0	0.5898403483309144	0.7439953962649655	65.29632788081419	65.30696746902278	19.79898987322333	7.500199440090932	7.0	42.12779784597518	41.49503142627011	-58.26668731950162	185.2599999999997	0.9630331753554502	0	1	43.0	10.931853204965591	5.562798525206745	10.562630682252347	12.737636383622885	2.3481803787872195	14.59308765642345	15.009689457714558	15.134462494403124	8.475135436281562	6.286854382604361	6.547875231131911	14.95481806062162	824.0	143.681361339055	77.92863376252353	220.578942688182	180.75710714235902	32.08940284419805
3	58	nan	0	0	nan	nan	A3	A3	A3	5210	546.0	943.0	1.0	1.5057748676680847	0.45586923932319656	1.0	0.465760772394064	0.17892768643520993	105.41528627107891	124.23365083583433	26.0	6.6755325216728805	5.385164807134504	91.20447715085326	93.82453409789923	1.7422240621808964	604.901999999998	0.6150395466887025	0	1	396.0	23.562157680280507	12.23631651327014	12.11422906909138	43.996948175132275	8.365423118695617	22.574761616066098	26.833508910611272	42.14163425937295	20.687235904857516	15.046524802222848	13.704799013212323	54.79459818918258	3841.0	231.77587598282844	119.90908731054515	317.13046501390636	482.7390863606706	82.59836784936488
3	59	nan	0	0	nan	nan	A3	A3	A3	4013	392.0	947.0	1.0	1.5995932283314032	0.8412299171937392	1.0	0.513762642427346	0.22341326883435642	112.29836467616944	107.05606008068857	21.93171219946131	6.430580527191828	5.385164807134504	66.90357677137857	60.71720606790979	-7.158351399635174	475.0999999999988	0.6904086021505377	0	1	260.0	24.092942714691162	16.519005126319826	12.927504433318973	36.5018693394959	6.611062833108008	18.429236352443695	33.02867186907679	42.09585718251765	24.85885407961905	11.395590187981725	19.594262623228133	48.75304801482707	2280.0	278.20608872175217	164.05429198686033	479.5322656352073	365.87449505738914	65.20085498597473
3	60	nan	0	0	nan	nan	A3	A3	A3	3808	258.0	945.0	1.0	1.465577587142353	0.7639559194671147	1.0	0.46529814271749753	0.31114159045912954	100.02916419126102	96.16652224137046	21.633307652783937	6.683738087391333	5.830951894845301	70.47979663778867	64.54566222459707	44.050534863825106	392.1699999999987	0.7066246056782336	0	1	225.0	22.974288593046367	7.817486867308617	9.55027087777853	20.376516392454505	5.087602079845965	20.451300867833197	13.348744980059564	31.701075743883848	14.781414561904967	14.102449082769454	10.791531254537404	30.564187019132078	2261.0	221.1912569878623	107.39665862731636	209.7523922137916	297.7902345461771	60.732982812449336
3	61	nan	0	0	nan	nan	A3	A3	A3	2674	681.0	966.0	1.0	2.118243857113584	0.9570004474197259	1.0	0.4854756717501816	0.4252914542011952	115.16840696809953	109.23827168167757	18.24828759089466	6.32832123109023	5.830951894845301	38.791150723297626	33.40879336971831	16.024016687951363	281.0879999999994	0.8228958301277121	0	1	119.0	5.75150684826076	6.124666239134967	8.590783579275012	21.50353252887726	3.7169146509841084	11.63619442936033	9.103349357843399	15.072129433974624	10.009872574359179	7.654489992186427	5.845731315203011	13.022522373124957	1749.0	57.20347935985774	68.23294453229755	252.25636690109968	249.25612302683294	41.551247701980174
3	62	nan	0	0	nan	nan	A3	A3	A3	1677	364.0	980.0	1.0	1.0597022833620102	0.4881199939952624	1.0	0.6204217536071032	0.619796837265764	50.65674898824473	52.46903848937962	19.026297590440446	6.869754575088853	6.082762530298219	42.42640687119285	44.21202160719767	41.78935267571295	184.39399999999983	0.9221886169920263	0	1	97.0	9.59104295540601	6.913832318037748	7.262256813235581	13.009170699864626	2.41181050054729	12.410132019780576	12.515175070613623	15.526192128658295	10.252307921648026	6.001266514882445	7.105607699602842	23.60952160321176	845.0	129.72692461218685	81.465461358428	197.20512726623565	141.897734221071	26.892317284829915
3	63	nan	0	0	nan	nan	A3	A3	A3	1818	318.0	992.0	1.0	1.0435458458867648	0.46711131994772226	1.0	0.6596516690856313	0.6498598842690467	52.04086427082912	55.94640292279746	20.248456731316587	7.341564053451609	6.4031242374328485	45.64604740649092	46.0144549325533	22.302290647940865	187.49599999999978	0.8868292682926829	0	1	101.0	22.455725887790322	5.809582675807178	5.067063416354358	13.867322830483317	2.2955367509275675	14.481452632695436	7.745250650681555	12.068406231701374	8.664530398324132	7.857480745762587	6.295750375837088	13.737621109932661	880.0	185.77891210839152	57.98690791986883	189.3963836496696	176.23952108249068	27.934691589325666
3	64	nan	0	0	nan	nan	A3	A3	A3	4594	161.0	993.0	1.0	1.6655373406834242	0.6424403729551954	1.0	0.4740970072239422	0.1665410548370183	110.62299686902129	123.7457069962429	19.0	5.517497244388431	5.0	92.71056384602916	84.77434900642123	-32.1970995250858	588.7619999999981	0.600562128243676	0	1	369.0	23.40431835409254	7.490760722197592	10.20880452170968	19.756008299067616	6.446280673146248	19.5106279598549	13.30954459682107	20.861814343370497	12.843305129557848	16.69535367656499	10.88143745996058	29.574181891046464	3281.0	213.56627808045596	81.05262884963304	161.24196286220104	207.41261970624328	63.97943136096001
3	65	nan	0	0	nan	nan	A3	A3	A3	2083	420.0	1022.0	1.0	2.061465111659968	0.8529095055715067	1.0	0.45086580086580086	0.29041169820953994	92.57895626616083	90.21086409075129	23.0	7.0844351867715645	5.385164807134504	49.91231111103031	48.331657452375026	-18.43276667800807	300.2219999999995	0.5968481375358167	0	1	169.0	9.716746770776808	8.270099988207221	5.457373959943652	16.23144887574017	3.502006587572396	10.558251317590475	14.772152285091579	24.41319906152785	13.327718025073409	7.988326881080866	8.575066800229251	15.264728841371834	1216.0	89.31752511207014	86.2998857786879	128.3553370339796	123.69648303370923	31.852735437452793
3	66	nan	0	0	nan	nan	A3	A3	A3	1999	519.0	1021.0	1.0	1.2486645423448186	0.7364716715533564	1.0	0.6215796019900498	0.3996623176621172	65.97986645689483	68.00735254367721	19.026297590440446	6.586513935009731	5.830951894845301	47.0	44.63329375800712	-7.358241149727173	250.70599999999985	0.9016689219666215	0	1	95.0	5.761715147644281	3.7858091266825795	5.140810284763575	10.44316781964153	2.380315880291164	5.805920511484146	6.420462362468243	11.58339820522815	5.815091196447611	4.065171320922673	4.773434052243829	15.036987888626754	940.0	77.07077144086361	59.27983538713306	135.46118888352066	120.71526677254587	29.373617368750274
4	1	nan	0	0	nan	nan	A4	A4	A4	2069	552.0	4.0	1.0	2.2398168660057802	0.9526137563474728	1.0	0.359388570435991	0.27576248150276556	103.78345070950904	103.32473082471591	18.439088914585774	5.776244856065105	5.0	37.56594202199647	31.569115962888198	-25.586483319027792	307.0559999999991	0.717530778567713	0	1	188.0	10.187167194671929	6.515373487956822	4.929198171943426	13.893080029636621	3.409033360891044	11.573754507116973	10.273014448583126	13.104417544789612	12.148546636104584	6.695338381454349	4.97064165212214	14.33287555910647	1671.0	97.08262773416936	57.052079231478274	216.2790725743398	137.4286413230002	31.513771453872323
4	2	nan	0	0	nan	nan	A4	A4	A4	2198	828.0	21.0	1.0	1.3464364316922988	0.7759013146631463	1.0	0.59534127843987	0.47905004218075226	73.34936400039173	71.386273190299	19.313207915827967	6.726859349093927	6.0	48.63680151426964	46.27276180257206	-66.04103589638046	240.11999999999964	0.8092783505154636	0	1	91.0	9.569268319755793	2.197039774619043	9.633157843723893	6.995620660483837	2.4111543651670218	14.28877704590559	5.927916399203241	4.904356473125517	3.9148089066147804	7.2868086053058505	2.8094911258667707	9.685389488004148	1424.0	101.10371570754796	29.70486025325954	248.71317600365728	60.541008804924786	28.235675825737417
4	3	nan	0	0	nan	nan	A4	A4	A4	3298	688.0	32.0	1.0	1.4623047543644183	0.8429221231132353	1.0	0.5662774725274725	0.36939429036798926	97.45962639776513	93.68030742904295	16.97056274847714	6.692035099404836	6.324555320336759	58.50955293996784	52.43674743247583	8.798050516452765	334.9539999999991	0.7612233121754182	0	0	202.0	17.654734143987298	9.30778975225985	6.158693861216307	24.93035782314837	3.932463592849672	9.992431536316872	13.573861326090991	27.71538874693215	14.9425955619663	6.7863584542647	11.001220783218741	22.387350304052234	2667.0	188.2017703084275	125.1413904139772	229.52758094854653	384.1056685978547	49.49198172055185
4	4	nan	0	0	nan	nan	A4	A4	A4	1415	901.0	30.0	1.0	1.3072024532531887	0.8266751963392135	1.0	0.6238977072310405	0.5296769388183332	59.77564488833228	58.60034129593445	13.892443989449804	5.692763576716299	5.0990195135927845	40.137688087853086	33.634524668228124	68.9706454797244	183.22199999999972	0.8385185185185186	1	0	58.0	12.120744667947292	3.8661173470318317	7.455848046578467	6.922072183340788	1.9324330678209662	9.30249484628439	7.0804761135950685	7.821210063993931	6.022491801530123	6.596429413184524	4.1017471719533205	13.01640342734754	592.0	110.26352368481457	42.30074021406472	144.49069969262928	70.20485239475965	20.40541711077094
4	5	nan	0	0	nan	nan	A4	A4	A4	1665	935.0	34.0	1.0	1.1559409485904	0.6611217369148178	1.0	0.5821678321678322	0.5133884747273894	55.96495488111837	65.11528238439882	18.0	6.35837677249458	5.656854249492381	43.0	41.98931065874827	-73.54948853377556	201.87799999999967	0.8415466262319939	0	1	63.0	10.242633743211627	5.191958504728973	9.289509476162493	8.560250272974372	2.3795224111527205	11.579674979671836	10.077454781159759	9.933363834396005	8.351079595275223	7.987640203908086	5.638376448303461	10.032578019425273	860.0	80.5467614904046	44.6481576776132	181.3659727051854	92.9450066499412	24.7364768628031
4	6	nan	0	0	nan	nan	A4	A4	A4	1822	973.0	45.0	1.0	1.2860715962478606	0.6380694476472335	1.0	0.4994517543859649	0.37471099932630675	61.15756383640282	73.0	16.76305461424021	5.591981168351866	5.0	48.69066817274901	47.090028706986324	-66.11475575195252	247.18999999999957	0.730114205570026	1	0	107.0	10.318669440224767	6.5284657292068005	9.712504755705595	10.625940359197557	3.2073090942576528	10.789883331395686	13.950865959748626	11.494087092578411	10.84455637075007	7.715449792332947	7.334370980039239	18.423514187335968	620.0	76.40413540136069	59.68566429428756	122.26988651789725	93.24357992131263	27.166293032467365
4	7	nan	0	0	nan	nan	A4	A4	A4	1747	371.0	55.0	1.0	1.245563326974829	0.8056911884991774	1.0	0.5418734491315137	0.5480029555631751	63.998148572294255	68.09552114493287	19.313207915827967	6.355445070085608	5.385164807134504	39.59797974644666	37.90839500919103	-41.03602577409099	200.15199999999973	0.8370867273598467	1	0	62.0	8.531334395520389	3.845273543149233	12.22963305003941	6.723643851466477	2.784649451263249	8.309330955147743	4.078019394539297	8.887434246018529	6.862333092838526	8.798504644073546	3.8185244696214795	4.180743126198649	492.0	70.87443368509412	26.255161549896002	174.09626930952072	73.61585434898734	33.19737568497658
4	8	nan	0	0	nan	nan	A4	A4	A4	4283	593.0	63.0	1.0	1.6688269244817828	0.8667603889402333	1.0	0.41785365853658535	0.24623940320153315	120.54243530318729	126.69648771769484	23.706539182259394	7.08384917044413	5.656854249492381	66.9202924171896	60.11750218331737	80.1198176869014	467.5199999999984	0.6332052040212892	0	1	246.0	26.45209445618093	7.2760662799701095	19.06211948674172	20.096543869003654	5.641687698662281	25.496589637361467	14.791363439522684	22.640817968174815	13.29706265591085	15.156603421084583	9.164522845298052	18.889250114560127	2436.0	375.60157189518213	68.08220084197819	483.6627757968381	237.34850115980953	63.05825947038829
4	9	nan	0	0	nan	nan	A4	A4	A4	2478	1008.0	63.0	1.0	1.89572748520263	0.9176057517500985	1.0	0.559494242492662	0.3455562277537598	101.49815066458427	104.34557968596465	14.560219778561036	5.81679317443936	5.385164807134504	42.0	40.34467664044967	87.134777212482	300.1899999999995	0.7330276586303801	1	0	129.0	15.433554615825415	6.527595968917012	7.850827829912305	8.235736657865345	3.107621909119189	10.698985304683447	6.317662329412997	11.313344035297632	10.705241480842233	7.471290157176554	6.019806235097349	12.089463702403009	1281.0	172.93984924349934	75.8107273792848	207.76604871172458	110.73095315229148	32.91850183531642
4	10	nan	0	0	nan	nan	A4	A4	A4	882	958.0	74.0	1.0	1.0635049475263552	0.6637955688764104	1.0	0.7112903225806452	0.7647369065675244	39.146650035545	39.6232255123179	14.035668847618199	5.33514827690819	5.0	28.605423791132168	29.27833000520887	7.635299974001023	120.38800000000005	0.9225941422594143	1	0	0.0	7.6064850483089685	3.060685127042234	8.043945994228125	5.399389661848545	1.4871137673035264	6.343373779207468	7.237766057252884	4.75916688516736	4.594384681433439	4.318272687494755	2.861615950241685	4.4740520641207695	0.0	55.202517793513834	22.449866575188935	157.90074016526341	38.42827504873276	12.02151530329138
4	11	nan	0	0	nan	nan	A4	A4	A4	823	646.0	88.0	1.0	1.006772812434092	0.44587510514522866	1.0	0.7808349146110057	0.9107963375482737	34.240320644422745	33.95585369269929	14.866068747318506	5.627770069487799	5.0	30.0	30.64834614935914	77.39322244165372	106.56000000000004	0.9597667638483963	1	0	0.0	5.656672015786171	2.0455787098035216	4.597482284530997	5.279957276768982	1.2708018720149994	5.07554745581001	3.9933013040572405	4.3506065253168344	3.5943999495357275	2.802822943776846	1.95474174618721	2.658121632412076	0.0	72.36581990029663	16.76139477081597	245.2775460910052	53.265751173719764	12.020401407964528
4	12	nan	0	0	nan	nan	A4	A4	A4	2982	907.0	91.0	1.0	1.7321290924652044	0.9093347643565579	1.0	0.5634920634920635	0.36597847917442194	105.7374183687962	110.60289327137876	20.8806130178211	6.9192827093924505	5.830951894845301	47.4599103013893	43.99366465509322	78.74204965511035	319.9859999999994	0.7626598465473146	0	1	190.0	11.80175481364131	10.837018453516066	7.811734212562442	15.7891203481704	3.9529717350378633	13.863019759766757	11.447409798391163	24.855512373149395	17.78159757144749	8.80006105080247	10.733287596143782	36.00091548077762	2239.0	141.64333609119058	101.9392388863489	223.65267422702163	147.71911224350333	42.4331429367885
4	13	nan	0	0	nan	nan	A4	A4	A4	5023	712.0	92.0	1.0	1.6516169310145639	0.4157217692759888	1.0	0.40410297666934836	0.2946227194854941	107.35713111450772	120.9297316626478	22.80350850198276	7.191970985196066	6.4031242374328485	97.68577354573065	97.64043492241063	-72.94201686153433	462.8639999999983	0.6136086000488639	1	0	322.0	26.77770663704723	10.742214129306376	8.80099188350141	24.39870307315141	6.5947814509272575	16.223559932783246	17.29022664576769	32.07118336670101	18.707148879766464	13.311955481767654	13.58255900349468	36.859235608018935	4292.0	309.45635202806443	140.5384608823806	259.3969793021679	349.5934545295313	91.06430209893733
4	14	nan	0	0	nan	nan	A4	A4	A4	1128	941.0	96.0	1.0	1.4693451222819907	0.6929297832211774	1.0	0.44976076555023925	0.3285836659109865	52.67288863697897	65.03076195155643	13.416407864998739	4.783712726058583	4.0	37.0	37.97741992534834	-62.31070944071887	207.6999999999999	0.7303334412431206	1	0	104.0	11.001876895315945	6.740291462279856	7.343633198179305	13.017761465162039	2.73263144120574	5.969893951900303	10.202670346945524	14.553093758411705	10.728099494241178	5.350698113441467	7.03544673230499	22.66674286685884	326.0	91.06581220775843	36.64972929749638	298.3705350132659	80.76363775506616	16.533211399801075
4	15	nan	0	0	nan	nan	A4	A4	A4	3500	857.0	108.0	1.0	1.7628542102775728	0.9205360362791161	1.0	0.4987175833570818	0.30113741892639867	116.57636912236957	120.03749414245534	20.518284528683193	6.307296243760361	5.521009528313442	50.04817856557131	45.54145136298658	85.92696550279634	382.1699999999988	0.7071421355692495	1	0	207.0	22.50193034298718	6.905195747502148	9.08340584114194	18.165148420259356	4.724010101519525	17.733165527693927	15.49594874214381	18.257999550551176	11.813595811836421	13.069413318298757	7.7717097867280245	23.879682634957135	2345.0	241.48989135585725	76.06880334857851	244.7471736567095	235.93521072342992	53.70014533493668
4	16	nan	0	0	nan	nan	A4	A4	A4	3867	487.0	130.0	1.0	1.6333220685348973	0.579782215197483	1.0	0.3994009502168973	0.25888978369287974	98.1764085137017	119.8874472161285	20.591260281974	6.200908362075408	5.385164807134504	87.32154794586782	79.99133876949175	-18.292092402685665	433.24599999999845	0.5833899072188279	1	0	279.0	14.07496755104512	7.493232652544975	7.639978677965701	18.653543842956424	5.955611548386514	16.43533997796476	10.84022282063961	28.2835431965068	15.807034432888031	24.419226430356503	11.125520782545209	13.345662656240165	3155.0	191.1014576088637	77.13417299836874	191.20929317642003	232.66973409615457	71.89639167487621
4	17	nan	0	0	nan	nan	A4	A4	A4	2964	666.0	127.0	1.0	1.7086140372610212	0.6821998089365889	1.0	0.3189840723202755	0.2706194293893099	91.5492191390869	106.6255128944288	20.615528128088304	6.10041277816536	5.0	64.1405506595309	66.93765765036132	67.25080819079744	370.991999999999	0.5596676737160121	0	1	251.0	18.974013910628855	4.675959439016879	7.3506370866671205	13.112581071443856	4.758709126152098	15.028259749524295	7.8459602212533355	11.566079220734537	9.214236674830317	12.379247798584402	5.988342155702412	20.986663760617375	2325.0	162.92964097857475	48.21449639182538	362.2355078710243	136.40097688883543	45.89790217205882
4	18	nan	0	0	nan	nan	A4	A4	A4	4396	816.0	166.0	1.0	1.6419858361407405	0.7036797834004795	1.0	0.4149910318134617	0.24240362352069983	110.35125635486672	112.0044641967453	22.0	6.824988602664507	5.656854249492381	91.94342672531022	78.40647119044378	-39.901019609134366	477.3799999999985	0.6400232947514014	0	1	300.0	21.953566855750978	7.612024159170687	9.97416650597006	20.342381945811212	6.2915389239788055	19.65033952705562	14.797070301137865	21.038040831685066	14.088090396486223	15.102525391615927	8.352513957768679	33.77640945557505	3145.0	221.80209096334875	73.52085198368877	395.47438802942634	182.27228250075132	66.18448203336447
4	19	nan	0	0	nan	nan	A4	A4	A4	1094	1023.0	176.0	1.0	1.5634802138825001	0.9246980594457014	1.0	0.7122395833333334	0.5920053718676297	61.638983568198746	63.953107821277925	21.93171219946131	7.873067251512115	7.0	23.0	23.466042716114945	85.7745877793981	152.38799999999992	0.9660044150110377	1	0	1.0	7.730464605614543	2.0479743788018823	4.82769513502717	4.068436706438661	1.224155037663877	5.156145595014095	4.61647976282984	7.085023270919919	3.472404070198536	3.5140612069517374	3.3068589325994253	3.753109037876129	31.0	70.49259180389345	37.34575429093093	144.478599332273	47.019760499708354	16.588647394441068
4	20	nan	0	0	nan	nan	A4	A4	A4	1492	43.0	176.0	1.0	1.444734976856485	0.780965866913839	1.0	0.5137741046831956	0.3666914075949513	62.79255759327332	70.77428911688199	14.212670403551895	4.986740791853594	4.123105625617661	41.68218897861268	39.21858042982743	24.083425746081687	226.1199999999996	0.7226931460402033	1	0	111.0	13.020859083160758	2.87402153480798	5.62174413446337	7.215808350592852	2.5427176505327225	6.571694548241794	3.7311055297032	7.549111169762909	5.278217766433954	7.509742897003889	3.2836805060505867	4.142214108258486	854.0	133.08824299555272	24.66321829520166	150.90055722091347	52.11516004707664	21.032898638397455
4	21	nan	0	0	nan	nan	A4	A4	A4	3306	965.0	187.0	1.0	1.489715684078309	0.5461236727247795	1.0	0.4274078862314156	0.22833945805645692	85.73503290864724	95.96353474106714	21.0	6.177318392763981	5.0	75.78339485520438	71.82062823654151	34.90656063138935	426.5459999999988	0.6037253469685903	0	1	264.0	24.86355386581272	10.11003284715116	9.510826334357262	17.15973146725446	5.152056200429797	18.04399179108441	15.268055245280266	19.633417250588536	15.884992774575949	12.750118300318718	9.54982839897275	37.69045539665967	2115.0	183.07527303136885	81.75233116745949	266.4643019223586	162.46808604709804	47.2173041049391
4	22	nan	0	0	nan	nan	A4	A4	A4	3600	459.0	211.0	1.0	2.291281593113592	0.8831766608556311	1.0	0.32894736842105265	0.21934951514077478	131.0005411945997	132.06059215375342	16.1245154965971	5.261560999206744	5.0	78.43246670697557	61.44455865507139	-30.823872517935985	454.1379999999986	0.51190899395663	0	0	330.0	35.550209938548505	10.854642630554736	9.325673355720937	25.73127342481166	9.689494211226702	29.056794187054038	17.604852403514087	51.99226364213973	24.185381961986423	27.488471780903637	14.097581470385194	20.66605629399419	3306.0	339.1389642274007	101.2480358267203	145.83678983617574	249.58500069752336	98.1372399944812
4	23	nan	0	0	nan	nan	A4	A4	A4	3798	877.0	209.0	1.0	1.2775772892497486	0.7002688410655814	1.0	0.5449849332759363	0.3549689607467202	90.35213561985796	105.94810050208545	25.079872407968907	8.332960316804867	7.0	67.78628611238632	64.5005127018641	-89.80966914236217	366.67999999999904	0.7301739882726137	0	1	173.0	36.31573972478509	8.494575488381088	10.21321431081742	15.954070352949202	4.462989270687103	21.17744715511799	15.196170045994222	18.259632263332605	15.713099911808968	12.878965483047068	7.8538033198565245	37.6733805667609	1903.0	317.468467422761	85.30484523065388	513.775952341035	198.44234435167164	55.88543567340821
4	24	nan	0	0	nan	nan	A4	A4	A4	937	459.0	242.0	1.0	1.0834624921191254	0.5747057841165103	1.0	0.6692857142857143	0.6234643756222167	39.353373646993845	43.382023926967726	14.0	5.193611327292206	4.47213595499958	32.97570712318346	32.205230995807	-25.663171582468117	137.42600000000002	0.9172785119921685	1	0	19.0	12.775997517630458	3.353826210834086	8.109071483835578	10.636835240758955	2.7175250062718987	9.913542360067368	5.8242465909570456	9.124116847291589	9.371740277856588	9.186160070821643	3.548210916109383	5.039383538998663	91.0	97.3534751739353	25.50171676557511	92.91450380533934	111.11194040533155	26.66094461735338
4	25	nan	0	0	nan	nan	A4	A4	A4	2701	497.0	247.0	1.0	1.200514905085345	0.8296659561142299	1.0	0.6641258913203836	0.634473116515022	79.25709612096539	82.73451516749222	21.18962010041709	8.31540561866938	7.280109889280518	45.02978163319429	44.246078808246466	-83.82270956662295	231.2919999999996	0.9281786941580756	1	0	98.0	23.482490373775363	6.41094075422734	8.058121617883444	18.44159604702145	4.517021466977894	15.386327892541885	12.683726264163852	21.528038484975696	14.606088262051344	15.241626661270857	7.8786145225167274	24.297749276272953	1342.0	351.1644467487931	110.48557295277715	233.26047157216817	296.8832382299006	62.047761044465005
4	26	nan	0	0	nan	nan	A4	A4	A4	6161	971.0	252.0	1.0	1.108083054909565	0.6025217492135141	1.0	0.5441618088676912	0.45711376878743276	102.89998919868434	115.43396380615195	32.449961479175904	11.394055926649898	9.848857801796104	88.12478330133138	82.12473484006608	-50.4454777319493	411.54599999999897	0.8480969096290178	0	1	105.0	40.456427957862616	12.814999685622752	16.134599861688912	23.80972000118345	5.135896879248321	29.731990534812212	27.11406118236482	29.440772082656622	20.54137483611703	17.261219205334783	15.22471965290606	24.342931328341365	1976.0	493.3796756025404	280.62501035258174	919.9333946062252	423.717372873798	100.79894775990397
4	27	nan	0	0	nan	nan	A4	A4	A4	1501	886.0	259.0	1.0	1.1727617443276905	0.7935841999371387	1.0	0.5851851851851851	0.5798297191342556	57.16502500833807	66.03786792439622	16.97056274847714	6.388807891144151	5.656854249492381	34.21971998332762	34.78265676548319	-36.92293237668236	180.36199999999974	0.9042168674698795	0	1	82.0	14.932555156759918	3.5372091364115477	13.993392821401358	13.142839739099145	2.2294957116246223	17.719996958971024	7.225253688171506	11.56121160555631	6.25087359175086	8.294193975627422	3.93209735956043	21.99186698254198	949.0	121.35739693138748	39.83971944078803	233.21554903499782	195.39597211405635	22.549950605258346
4	28	nan	0	0	nan	nan	A4	A4	A4	1754	906.0	287.0	1.0	1.4988086981676738	0.9070459388815049	1.0	0.5286317058468957	0.4452168728754115	75.33464250900245	79.2464510246358	14.035668847618199	5.690187337959351	5.0	35.255167412285715	31.718270131097768	-68.29254730463515	222.5019999999996	0.8529054218332117	0	1	106.0	24.397024530917406	4.555214788764715	13.115388729609549	16.405325416475534	2.999267589300871	17.003097595646977	15.584863116033375	12.902891615405679	8.09823757968843	10.278828110545874	5.594613569788635	22.603143334388733	531.0	213.13482891954482	37.27862991578877	234.66454574931413	149.8357216194272	29.358892414718866
4	29	nan	0	0	nan	nan	A4	A4	A4	3000	874.0	298.0	1.0	2.165586796580751	0.9247416972077966	1.0	0.37202380952380953	0.3103208189254829	120.02487099921743	100.16985574512923	17.0	6.075737350196112	5.385164807134504	50.171606117835715	45.68090352985141	36.584617521975076	348.545999999999	0.6925207756232687	0	1	204.0	14.232120269909501	5.6385595658794045	25.387914788909256	18.347417418844998	4.245822874829173	19.65291831921786	9.367696691304445	15.8333257464692	11.439291905611753	12.195788539014757	5.678263544104993	41.86004441883415	2060.0	144.3538875663653	62.23640833608806	374.05047669354826	210.99411021731794	46.21570191439241
4	30	nan	0	0	nan	nan	A4	A4	A4	1675	0.0	302.0	1.0	3.6719661577997806	0.9752758851811111	1.0	0.5182549504950495	0.3119224882832945	122.0055225647617	100.4987562112089	20.09975124224178	6.416016112225015	5.656854249492381	31.0	26.962101928076475	-85.85743707896948	259.76999999999975	0.6378522467631379	1	0	78.0	11.249286669306457	2.3878385899588466	5.117006200365722	9.17109946347773	2.085374241694808	8.463477548211813	6.213229599408805	2.819043269380927	4.0077058263123035	6.030975817702711	1.777615025639534	18.708506879396737	823.0	93.47455581277609	25.502815501764417	83.72777928039432	107.3053331868723	23.805218788795173
4	31	nan	0	0	nan	nan	A4	A4	A4	2683	508.0	309.0	1.0	1.580315231865503	0.8711970193469312	1.0	0.49139194139194137	0.37880806050905125	93.1555824421136	105.90561835898981	21.18962010041709	7.045702694869854	5.830951894845301	48.46967442682086	45.73320107197161	82.69800544360831	298.335999999999	0.759196378041879	1	0	144.0	22.784573203884065	6.4060578644275665	8.081727307289839	21.516212752088904	6.591088758781552	19.51108575705439	16.593987961299717	28.97537196148187	15.40936902910471	21.60831620171666	17.0683756750077	28.62298024073243	1721.0	184.9645690182224	73.86376784648746	231.0022280374542	308.2328834468499	77.56873455364257
4	32	nan	0	0	nan	nan	A4	A4	A4	1198	1023.0	309.0	1.0	1.490785914403384	0.9000815924833214	1.0	0.7156511350059738	0.3861154807427046	61.78438467963127	61.61168720299745	23.769728648009426	8.178759037772464	7.0710678118654755	26.0	26.92077777219975	-88.67553138213965	197.45799999999988	0.857858933046903	0	1	26.0	7.95138474740088	3.62207982968539	8.541924189776182	7.289509415626526	1.7126878881826997	7.445166713558137	7.778362728655338	8.134325187653303	5.797970566898584	4.051972224377096	8.063782749697566	6.233402015641332	500.0	62.7556878561154	36.80018321610987	168.47673767246306	81.15474181249738	18.557488478720188
4	33	nan	0	0	nan	nan	A4	A4	A4	2123	944.0	312.0	1.0	1.0786447483157313	0.6560465983353478	1.0	0.6663527934714375	0.5547716776910887	60.90602113039689	60.30754513325841	20.0	7.3869185983131445	6.708203932499369	46.317466384806636	45.967015767921495	33.34352163979557	219.29199999999963	0.9097921577030214	1	0	139.0	26.5419395044446	4.808285668492317	5.520668372511864	13.717555512674153	2.955031670629978	11.616632428020239	12.972030229866505	12.122011153027415	8.262638272717595	10.06385906599462	5.234744813293219	16.971816605888307	1274.0	412.85725247487426	65.71310007758439	266.03845285624266	153.92719932924956	36.00053426902741
4	34	nan	0	0	nan	nan	A4	A4	A4	1136	986.0	319.0	1.0	1.169495108950487	0.7627925935136661	1.0	0.6311111111111111	0.5026249717659039	48.830677490058136	48.91829923454004	13.92838827718412	5.375728051773097	5.0	36.61642948629142	31.576026727394552	-68.01242927275172	168.52799999999985	0.8128801431127014	0	1	84.0	10.807232799008489	4.770962099544704	8.568581679835916	9.08125432021916	2.0641184244304895	10.328633550554514	8.76768141426146	10.770351710729301	7.939284346997738	5.561211591586471	6.066163117997348	10.805905254557729	725.0	79.25360501557589	38.30066385585815	181.58808286860585	75.5172504838556	16.73261628765613
4	35	nan	0	0	nan	nan	A4	A4	A4	2234	34.0	325.0	1.0	2.241772414069104	0.8844383590831737	1.0	0.34895345204623557	0.2986327269025539	102.19375549817516	99.16148445843275	15.0	4.975381959235348	4.242640687119285	47.18888305296285	47.68943500935669	-71.0199832552093	306.60399999999936	0.6014268407591871	0	1	168.0	13.540520356968045	5.0714122308418155	7.76337836869061	15.125322357751429	3.8473792942240834	13.063309707678854	10.672007342800498	21.064469378441572	9.55417716410011	9.593057182617486	8.64971393160522	12.29567410517484	1241.0	111.58603826817125	45.31847129575908	105.07388441450894	143.84580784011632	32.96556065045297
4	36	nan	0	0	nan	nan	A4	A4	A4	905	1023.0	354.0	1.0	1.9805215727417116	0.9550717527195797	1.0	0.7182539682539683	0.48797384839602825	64.72544295872534	62.51399843235114	18.384776310850235	7.077970005446233	6.4031242374328485	19.0	19.18298203112389	85.93900879181983	152.66199999999995	0.9627659574468087	0	1	1.0	5.966353852301836	2.6122987866401672	4.711268786340952	3.3518272740766406	1.0338597763329744	6.65963227301836	4.124345768243074	7.678934896364808	4.0935530588030815	3.4259403608739376	3.4485084265470505	2.508690028451383	113.0	46.32742811366916	40.81589999701828	138.02728340774775	30.358083539642394	12.104463374242187
4	37	nan	0	0	nan	nan	A4	A4	A4	2560	930.0	356.0	1.0	1.3749096013565878	0.7564027576986124	1.0	0.5097570688968538	0.42415242808848436	79.14114199919923	83.5224520712844	18.867962264113206	6.372150702353986	5.830951894845301	58.28	51.76670846667	89.34203900010715	275.3999999999995	0.7829943416424531	0	1	143.0	21.287357868626714	6.043305130675435	8.849576582200825	17.343465389683843	4.671885276213288	16.509300441481173	20.14726477302611	19.613778945989907	10.461600709706545	10.998458815738559	7.49567408580333	34.234699005261064	1817.0	226.94265685789287	69.54631900973618	273.95811436790973	280.2559548104182	50.32655861321837
4	38	nan	0	0	nan	nan	A4	A4	A4	4173	481.0	390.0	1.0	1.6106097746634134	0.6355033394773736	1.0	0.36792452830188677	0.22652645654836276	103.39765135042389	108.78419002777932	17.46424919657298	5.9450466899950705	5.0	79.16803944935707	79.83313212670838	52.15782491464109	481.1379999999986	0.6046073601854535	0	1	291.0	43.67618848476559	12.684794425033033	10.171770849265158	36.035431432537735	9.898893790319562	27.01324487477541	28.813061718828976	60.09864963684231	28.513298297300935	27.028976916335523	26.035126290284097	32.01335167232901	2788.0	503.2509047491476	113.93443255219609	379.222492095083	335.71328350994736	107.05804582498968
4	39	nan	0	0	nan	nan	A4	A4	A4	5040	873.0	366.0	1.0	1.2727560801456697	0.6912025971392091	1.0	0.5313092979127134	0.4065056041526168	103.43821377724676	112.44998888394787	30.066592756745816	9.789519214322054	8.0	80.91575973552759	74.75076649804778	-28.287286115949772	394.71799999999894	0.719640179910045	0	1	274.0	45.55181206762791	6.6826123939827085	7.755535266362131	20.23625548556447	5.0427558133378625	19.064332108944654	17.451987489126623	24.716823094524443	13.866956623271108	13.799481225199997	8.27815673686564	25.114763222634792	3657.0	752.160357479006	105.22192777786404	488.0692918524146	311.5653474461287	79.53946799319237
4	40	nan	0	0	nan	nan	A4	A4	A4	3168	970.0	403.0	1.0	1.675968241279955	0.8227739844054587	1.0	0.43878116343490303	0.2983846924691245	100.94997029609078	109.04127658827184	21.93171219946131	6.577784781584562	5.0990195135927845	62.63962848493235	57.37680262256366	-33.56461086549914	365.26599999999905	0.68772386844676	0	1	189.0	18.402029550634325	10.844998902641237	9.651209332980216	22.587579160928726	5.465018734335899	16.75365844089538	14.22478068061173	35.80956745054573	18.371664006263018	11.369756649248302	12.286594983190298	29.629999397322536	2200.0	239.89304988924414	102.17299189697951	295.0201119668782	209.3941103639081	52.22014229185879
4	41	nan	0	0	nan	nan	A4	A4	A4	4523	455.0	450.0	1.0	1.4855083180059456	0.852965525318052	1.0	0.5278944911297853	0.34860180813470143	115.7816876989947	119.26860441876563	23.769728648009426	7.771495584538609	7.0	62.76658069834016	60.43424941101468	8.054670569601026	403.7879999999989	0.7798275862068964	0	1	192.0	39.19281303323805	11.099702458828688	11.70354777853936	31.905333106406033	8.623178501613438	36.7992065763101	23.48419926688075	37.6686352416873	23.805035572499037	31.805752800777555	15.276752913370728	20.309880279004574	2184.0	586.7527740057558	149.24892097804695	446.1006942279637	408.5895935734734	109.71432116534561
4	42	nan	0	0	nan	nan	A4	A4	A4	2364	1006.0	465.0	1.0	1.0546504450126244	0.454485499132489	1.0	0.715496368038741	0.5672747564742437	59.44967109334254	64.66065264130884	24.041630560342615	9.379141997446801	8.54400374531753	51.82014925540508	52.95504041948431	61.28320002768486	228.83999999999975	0.9109826589595375	0	1	59.0	10.110078586265445	1.9965514857321978	6.240115988068283	4.763271542266011	2.137148102745414	12.848279549740255	5.44855422899127	5.285053844563663	3.5212634736672044	6.684565520845354	2.8184634167701006	15.05381858535111	564.0	126.10482976492494	27.229770628735423	397.9867707397789	79.38406978175044	31.776318236254156
4	43	nan	0	0	nan	nan	A4	A4	A4	1809	245.0	497.0	1.0	1.5813748245044243	0.9265673512579616	1.0	0.638095238095238	0.5155758519796393	79.80139639874962	81.58431221748455	16.1245154965971	5.809341493351118	5.0990195135927845	33.35672695089721	30.015610827209485	-79.26857302397708	209.9799999999997	0.9049524762381191	1	0	74.0	32.279652076773345	2.9425040232017636	7.048218524083495	9.273868991993368	2.977904968895018	14.65329978056252	5.108278024941683	6.748317702673376	6.032806895673275	13.165270498022437	3.4581521544605494	5.799633799120784	645.0	269.58828138466924	24.570840222761035	181.60875881835818	67.80247210711241	27.411276646889746
4	44	nan	0	0	nan	nan	A4	A4	A4	2339	511.0	498.0	1.0	1.6511789806111756	0.8658202324264116	1.0	0.4640873015873016	0.2527852361697659	88.58040058310333	89.80534505250787	14.7648230602334	5.043489141241392	4.47213595499958	47.25203399834902	44.321663957252525	-72.04519634152723	340.9919999999991	0.729228371005456	0	1	223.0	90.93591223936528	13.199603298678994	7.407415910623968	38.506721556186676	8.548165136948228	32.94715804327279	28.202761894091964	38.93301284778863	25.415945695713162	24.950682814233005	16.14499131310731	26.90611132979393	1849.0	893.6921494044363	108.80621053092182	253.39739069808275	314.5578695461154	72.84652501903474
4	45	nan	0	0	nan	nan	A4	A4	A4	2855	460.0	504.0	1.0	1.4241191054751365	0.763247538056046	1.0	0.469340785796482	0.3456015548850593	85.36236737440316	87.65842800324451	21.840329667841555	6.6511866512352675	5.385164807134504	55.14109665703558	55.15315308795614	-46.49938384174018	322.1959999999991	0.7281305789339453	0	1	205.0	37.419561923481524	7.331075034104288	7.385519238188863	13.366323383525014	4.630823255516589	25.447348683141172	7.063752221874893	21.851224611513317	16.525429107248783	22.465629030019045	10.579232505522668	10.606225760653615	1435.0	266.44594509806484	60.92182836588472	219.2444193745032	117.26820803713053	47.939910310320556
4	46	nan	0	0	nan	nan	A4	A4	A4	2326	871.0	501.0	1.0	1.8967681025997436	0.9179209425483268	1.0	0.5067538126361656	0.37176076728831886	98.39103033527792	91.92388155425118	16.278820596099706	5.594410775788923	5.0	42.41880929184363	39.03795323454489	-78.76304291397311	280.39999999999947	0.7074209245742092	1	0	153.0	20.946639188565314	8.806027356535196	6.797604355961084	13.924986655823886	4.368566429242492	20.54311444144696	8.755458923988044	30.394552566111088	15.917219772934914	13.497673073783517	10.697230517864227	9.523445502854884	1395.0	198.81498462334275	100.08096464630216	238.19797039683908	85.42784801404923	37.82931281905621
4	47	nan	0	0	nan	nan	A4	A4	A4	4329	792.0	517.0	1.0	1.5805184444994398	0.7528446939645189	1.0	0.44962609056917324	0.2432903854998642	110.09134212444557	115.03912377969506	20.0	6.17902837076029	5.385164807134504	78.39622639605	72.46192291130852	-78.9794396144287	472.86399999999844	0.6730410447761194	1	0	321.0	25.305073739029467	5.857404484413564	8.535423882305622	26.547081706114113	6.5628595892339945	18.889402674511075	16.75095751043409	27.279713166877627	12.01313806232065	20.796856687404215	10.699351524934173	44.69303432200104	3350.0	318.37369391322136	62.66469874139875	255.70428071543574	328.033783596009	74.50928559992462
4	48	nan	0	0	nan	nan	A4	A4	A4	2896	556.0	513.0	1.0	1.411570746326932	0.7078940702993113	1.0	0.44732777262897744	0.40662095761961753	83.23651520644613	86.33075929238663	19.4164878389476	6.447787365919141	5.830951894845301	62.37931034482759	58.79150009912824	-31.49024238541192	299.16399999999913	0.7453352206923176	1	0	176.0	40.23298991192132	9.748439754359424	7.2433051550760865	28.907621890306473	5.886305048130453	22.64402234274894	19.243854461237788	31.661753244698048	18.384161138907075	21.42067600786686	13.333012901246548	32.23437862098217	2364.0	477.6725262654945	144.03234929125756	228.42996887024492	442.38521435204893	63.517021716572344
4	49	nan	0	0	nan	nan	A4	A4	A4	5634	981.0	512.0	1.0	1.4605814493503313	0.7862351780373309	1.0	0.5213287683908577	0.2938427363532714	122.94740707120236	131.55227098001768	25.079872407968907	8.567880989032227	7.615773105863909	85.85761126286188	75.97256891669913	19.450577094477175	490.8579999999988	0.6674960014217167	0	1	297.0	27.45789277087897	10.954161961562932	8.557045890018344	19.952529198490083	5.697184751741588	25.42392618395388	17.10305946972221	42.19887082930654	19.63923099823296	16.64881362579763	17.67129018716514	36.27524235192686	3737.0	352.8945149285719	139.08653459325433	492.6244610324502	389.6708173248917	94.08242986816913
4	50	nan	0	0	nan	nan	A4	A4	A4	3720	762.0	553.0	1.0	1.431098869101498	0.8213069077581122	1.0	0.541958041958042	0.30482126243821195	100.99294997476518	105.11898020814318	21.840329667841555	6.999934745984039	5.830951894845301	64.2893011330037	57.615124875409	-40.47560340888702	391.6099999999992	0.7682775712515488	0	1	233.0	17.985778604634106	9.621255875565112	8.928358944132924	31.060868222266436	6.063111360184848	21.40701917093247	19.10107579920441	39.317189362831414	17.95391784235835	13.566002908162773	13.812970149330795	36.50426501687616	2741.0	162.48407767154276	80.54065808840096	360.8320593284443	432.5410239184275	68.95140045881271
4	51	nan	0	0	nan	nan	A4	A4	A4	2265	891.0	562.0	1.0	1.2101934927454616	0.7630786839279936	1.0	0.5801741803278688	0.539249454007094	70.102672613585	70.71067811865476	20.615528128088304	6.991576301131035	6.082762530298219	48.81361726782016	45.30774953496129	-54.89931067565483	229.74399999999963	0.8535895986433013	0	1	93.0	18.349156986922026	3.8964370386675	7.527779074385762	15.36128787137568	3.134721932001412	14.815503216348588	12.562767994590104	16.018310851417482	7.360158694908023	9.247852304019034	6.62702373880893	13.449012000113726	1204.0	200.0576947601512	44.21028482634574	302.06387426238507	179.57038240600377	39.22829047217965
4	52	nan	0	0	nan	nan	A4	A4	A4	3468	172.0	579.0	1.0	2.3928783601392185	0.9637499303055576	1.0	0.49542857142857144	0.3042982645855792	140.21627706431605	139.12943613772032	18.601075237738275	6.106723989827751	5.385164807134504	45.02783206392862	37.410709614598254	-87.45197966308534	378.4379999999989	0.7200996677740864	1	0	242.0	21.242069160565734	10.795025604777038	7.428213973529637	21.890211413614452	5.62027929071337	15.386831535026431	10.750316699035466	45.74776851106435	20.121919588185847	13.819409538060427	16.654474763199687	11.029297378845513	2340.0	191.50238828919828	126.23816317040473	189.24309170618653	236.36211238987744	60.60802666004747
4	53	nan	0	0	nan	nan	A4	A4	A4	2109	484.0	583.0	1.0	1.283449671029378	0.6586165029792498	1.0	0.514390243902439	0.4325304868904642	66.279732875959	81.15417426109393	17.72004514666935	6.0265430413559296	5.0990195135927845	48.70194150584652	49.874091989458336	-73.786447751008	247.53399999999948	0.7685860058309038	1	0	133.0	20.895216233097017	2.3834897624328732	6.0891737174242735	13.878431369550526	3.8064088132232428	13.630228143185377	7.937422783114016	4.290989582426846	5.039780275896192	12.227191623300314	3.086778089404106	29.279697941616178	1046.0	216.23476038873196	21.11039926391095	237.97975147888064	160.9811095483601	39.062104471959174
4	54	nan	0	0	nan	nan	A4	A4	A4	4359	870.0	607.0	1.0	1.428805628847774	0.5679016030600967	1.0	0.5323644357596483	0.30062831497250947	97.09465970155708	108.60018416190647	20.8806130178211	7.3399029374024725	6.082762530298219	78.74071373819265	79.91826990536026	39.76833905874845	426.8579999999988	0.7006348951217553	0	1	216.0	25.498619030229747	10.21835664473474	19.1940795769915	27.696711742319167	6.385061454959214	28.07267886493355	14.77184718940407	31.68827341031283	17.547219061292708	20.055222355760634	12.722713083960116	30.38199432566762	2445.0	243.3780580535531	118.0971699282527	589.4491344243288	281.62089024856687	73.44823420420289
4	55	nan	0	0	nan	nan	A4	A4	A4	1501	910.0	606.0	1.0	1.0612304048705086	0.6650971266931216	1.0	0.7258220502901354	0.7186148534568806	51.009580125905124	55.44366510251645	18.788294228055936	6.919493057324263	6.082762530298219	37.99696344142819	38.09175402502698	56.811668548832785	162.01199999999986	0.9395931142410018	0	1	42.0	18.57267116382718	3.5848783114925027	10.285542087629437	11.99519345164299	2.1321126259863377	13.25885403342545	11.248233776539564	10.93838406726718	6.022278191521764	7.703975012525916	4.458152141422033	9.774273328483105	703.0	175.78060596622527	45.210330535657704	283.495856994763	136.91078074648976	24.142641498707235
4	56	nan	0	0	nan	nan	A4	A4	A4	4630	539.0	607.0	1.0	1.531946356816673	0.6634216248294212	1.0	0.4052871148459384	0.21220474207201043	107.4438018136517	111.36426715962351	21.095023109728988	5.997708123721845	5.0990195135927845	91.56783485734893	80.39437132443938	12.199766974929224	523.6219999999984	0.6328594860579551	0	1	351.0	16.169771905057132	11.618295620195568	9.050324316136539	39.6057832557708	7.834561730735004	16.728053802624345	26.306721687316895	38.896437076851726	21.183352403342724	13.553780449554324	16.486854410730302	37.995346006937325	3490.0	172.21330630034208	119.24234422389418	344.84199325181544	452.88896080106497	83.32431576866657
4	57	nan	0	0	nan	nan	A4	A4	A4	3513	77.0	625.0	1.0	2.2227414423130134	0.8396890279043199	1.0	0.36901260504201683	0.1964825566738123	123.7206507155252	118.6086000254619	17.0	5.0673592100573	4.47213595499958	72.06803487019445	67.18866754214822	-2.4962805073392142	474.00399999999837	0.5616306954436453	1	0	341.0	35.50920897629112	7.403662219643593	9.018524518236518	16.288471813313663	6.530312098562717	26.26787216681987	15.989211942069232	26.89044025912881	14.275166036561131	21.590188556350768	11.42308694217354	15.09007397852838	2575.0	227.40723339095712	56.6418863972649	142.16348549351096	173.70574554614723	56.928664463572204
4	58	nan	0	0	nan	nan	A4	A4	A4	3006	781.0	644.0	1.0	1.556280376454851	0.7407658629279211	1.0	0.44533333333333336	0.34202649128419177	90.48433948064479	92.13576938409967	20.0	6.4151849214313295	5.385164807134504	59.20138204040427	60.78405883089488	67.54898654619004	332.32999999999925	0.6985012199372603	1	0	216.0	16.709758180193603	9.033524092286825	7.465354425832629	24.227985101751983	5.624139800667763	19.69344628509134	16.653849084861577	29.225833588279784	16.579156225547194	19.210498176515102	11.578484853729606	29.01641879044473	2002.0	157.4977803286165	92.05635193362832	243.02023382205516	313.33745367173105	69.64380895905197
4	59	nan	0	0	nan	nan	A4	A4	A4	2876	102.0	654.0	1.0	1.787217526885402	0.821184231134357	1.0	0.4076541459957477	0.2833617421253238	99.23011564595019	90.62008607367353	19.6468827043885	6.076201216262085	5.0	62.59707487082299	56.62697278364075	41.58985521324372	357.13199999999887	0.680790626109599	1	0	199.0	20.67724114563316	9.286411883309484	9.213504267856479	26.192111040465534	5.626550734043121	17.664408386684954	11.521232947707176	26.413580573163927	16.64768443442881	16.886884887702763	9.729686466977	14.056519435718656	1634.0	166.96697987616062	71.7130391644314	137.88851770292968	279.55971647053957	52.98764057736844
4	60	nan	0	0	nan	nan	A4	A4	A4	1132	66.0	662.0	1.0	1.0942446282615144	0.7390293137876092	1.0	0.7187301587301588	0.8107741699828181	46.57219746592426	46.8187996428785	15.811388300841896	6.051038001725634	5.385164807134504	32.014702504795956	31.374444511295234	64.882891137874	132.45800000000003	0.9528619528619529	1	0	19.0	7.1343862023204565	1.040436421521008	6.575234597548842	2.4533608173951507	1.462684078142047	9.526482053101063	1.3841153662651777	1.318608395755291	1.9487297106534243	6.469275953248143	1.2562447665259242	2.1146868262439966	157.0	40.19485784415156	11.200503673404455	107.50093852169812	16.435172179713845	14.210269463248551
4	61	nan	0	0	nan	nan	A4	A4	A4	3748	737.0	663.0	1.0	1.8480962907799965	0.7518641527643881	1.0	0.3174119241192412	0.19621594108692783	110.71224688073994	123.62847568420473	16.0312195418814	5.146284205450389	4.47213595499958	71.90926046224496	72.99458312183242	72.11005214494111	489.93399999999826	0.5477129913780505	0	1	330.0	25.94001679867506	5.422064581885934	7.9838102189823985	25.226779697462916	6.75355155672878	24.381048385985196	15.024155099876225	18.123765925876796	10.711650282144547	22.49263757839799	8.515068339183927	26.60822467971593	3136.0	185.9153584986925	50.73205200023949	343.1977571602911	285.06515663769096	64.57779848296195
4	62	nan	0	0	nan	nan	A4	A4	A4	4464	878.0	701.0	1.0	1.7790948884765025	0.8689731670929085	1.0	0.39818035857639816	0.2488084162694089	127.25338972277412	133.4053971921676	24.0	6.87625787959423	5.656854249492381	73.11250441663896	62.97251154168385	-37.33505246364025	474.82599999999866	0.662560296846011	0	1	323.0	30.74064241629094	10.584954650141299	9.013214316219091	24.622217191383243	6.463065588846803	25.614419834688306	19.245609248057008	28.939375995658338	18.38553444482386	16.112596393562853	10.643946014344692	26.898466425947845	3589.0	338.76993935275823	102.50727143418044	325.839597559534	313.44084847625345	73.86717074085027
4	63	nan	0	0	nan	nan	A4	A4	A4	4374	461.0	708.0	1.0	1.831627953150217	0.8806946640237907	1.0	0.4020220588235294	0.24167423648803357	128.87506351727436	138.07968713753664	17.69180601295413	5.9292273510690645	5.385164807134504	68.40328688815231	61.04610685917711	15.1650329443669	476.9019999999983	0.7009053761717811	0	1	299.0	214.63363131694496	23.573022037744522	8.751918880268931	50.325673297047615	8.441367261111736	26.17326628230512	34.17450216412544	55.249439246952534	36.22247662767768	18.150637136772275	23.228519121184945	69.43132685497403	3462.0	2720.908280203119	271.3246207293123	302.87089400645345	553.4658888168633	88.93591263145208
4	64	nan	0	0	nan	nan	A4	A4	A4	2141	932.0	721.0	1.0	1.1155951271039801	0.5930178737787078	1.0	0.5336490528414756	0.5738182201659182	60.69705181907943	68.8839603971781	21.470910553583888	7.423633353676578	6.324555320336759	49.25063303290991	48.87261638526142	-79.41584573804879	216.53399999999954	0.8477529202138191	0	1	37.0	11.267811045050621	5.719905416481197	8.805477964691818	11.655466550961137	2.5725185237824917	11.27107653953135	10.209353755228221	19.125551191158593	9.07263295352459	7.348760230466723	6.863843770697713	10.961394754238427	947.0	211.67147305235267	83.00344873033464	288.548912871629	130.31810495071113	30.028168401680887
4	65	nan	0	0	nan	nan	A4	A4	A4	2258	985.0	734.0	1.0	1.3915494442723078	0.8681245836183322	1.0	0.5296739385409336	0.5179841975681113	80.03718767248793	87.47571091451616	19.1049731745428	6.746633211725289	5.91547594742265	41.00887179832827	39.726166623348846	71.05648892456706	234.04999999999967	0.850310675955564	0	1	65.0	11.24573129042983	4.992935104295611	8.653055615723133	13.347798940725625	2.877363263629377	13.95494008436799	14.254474703222513	14.371435150504112	7.760402848944068	8.70753036532551	6.231311544775963	7.576028120703995	1294.0	145.6829173527658	53.24968369398266	250.7938814451918	143.93905571103096	31.616785178892314
4	66	nan	0	0	nan	nan	A4	A4	A4	2613	580.0	752.0	1.0	1.4911819237449653	0.8990728038345029	1.0	0.6177304964539007	0.4813225212771003	91.13534301585986	93.13431161500041	19.235384061671343	6.713727172802118	6.0	44.0	39.8989754642089	-7.939594412199198	261.18999999999954	0.8330942132950742	0	1	145.0	118.31068881601095	10.997802728787065	6.624109273776412	22.853055652230978	3.826703309081495	16.18918139114976	24.05157553963363	26.030487533658743	17.25273521244526	11.344670824706554	14.119737543165684	34.8272220287472	2062.0	1295.4984652511775	130.4948502983898	256.65702314767987	223.5691615473479	45.08879253547639
4	67	nan	0	0	nan	nan	A4	A4	A4	1986	465.0	760.0	1.0	1.8463195947102318	0.8124621757174892	1.0	0.47150997150997154	0.2828938911786249	83.38231180711064	81.34494452638098	13.038404810405298	4.72436968738528	4.123105625617661	49.81349832509874	48.613047186348744	16.08270593055008	297.01799999999935	0.6636591478696742	0	1	193.0	172.58463407307863	14.114915687590837	9.785534467548132	33.92230109125376	5.505317800678313	41.699595630168915	57.96768131479621	28.561379447579384	21.132707715034485	14.815594771876931	16.332356818020344	48.35391779989004	1868.0	1297.0498813986778	113.45149937272072	96.0100254509598	258.3524834886193	43.662455392070115
4	68	nan	0	0	nan	nan	A4	A4	A4	4398	657.0	759.0	1.0	1.5587566048558372	0.7857500993118502	1.0	0.42840444184687315	0.23914573433406647	112.19736035914553	117.15374513859982	23.0	6.766246171712858	5.656854249492381	77.88406423100875	69.39901327108603	-80.8576329341482	480.7299999999982	0.6587283756459222	0	1	356.0	38.66007479187101	12.063950608484447	12.80518806539476	33.13632410764694	6.535118667408824	17.850156442262232	29.09478902257979	43.81756319105625	20.549034917727113	13.879560619592667	20.13560697901994	46.343709451146424	3747.0	443.6670935032889	173.2368203541264	376.1909974841401	480.82702426053584	75.00088546983898
4	69	nan	0	0	nan	nan	A4	A4	A4	3278	54.0	787.0	1.0	2.2342030624759137	0.741044609370274	1.0	0.28544061302681994	0.20003284620841344	113.20279266393203	118.6001686339442	15.811388300841896	5.042844588974249	4.242640687119285	87.75992572964358	76.01067133692875	-18.17086000454105	453.7939999999987	0.5043852900446223	1	0	310.0	21.69877171050757	6.567742456682026	7.337972125038505	21.723064094781876	5.899443102069199	14.82972454931587	11.246326457709074	28.783169311471283	12.58239113073796	12.674296231940389	8.747737866826355	21.730922427028418	2761.0	192.93255554232746	59.494606299791485	134.97988880984485	219.85204894375056	51.80352521594614
4	70	nan	0	0	nan	nan	A4	A4	A4	2742	951.0	777.0	1.0	1.077976410613844	0.5785911576446182	1.0	0.6834496510468594	0.6059428501842733	67.16672192527072	70.83784299369935	22.360679774997898	8.360188115636335	7.211102550927978	56.22529679779379	54.78236888962745	46.61351970929518	238.46399999999966	0.9022704837117473	0	1	64.0	9.633005284704268	2.7580834850668907	9.089845162816346	8.613504308275878	2.888502358458936	10.748210878111422	8.709452993236482	7.560982648283243	4.679987825453281	6.4766003005206585	3.560814850963652	9.710185355506837	1097.0	104.50630979426205	34.90728648472577	419.664729077369	108.34457963425666	37.36890243366361
4	71	nan	0	0	nan	nan	A4	A4	A4	3162	599.0	804.0	1.0	1.3698561676608003	0.7866737644651739	1.0	0.4927536231884058	0.3853193244871257	89.2531343937366	97.40636529508737	21.095023109728988	7.108517030454676	6.0	58.137767414994535	55.10211154293496	-17.445364835112855	321.1259999999991	0.7520513735283625	0	1	168.0	148.57779830042273	14.517341904342175	8.20578318182379	30.45030902698636	5.005554310046136	17.27977422066033	21.717479242011905	35.36392765119672	22.48337536305189	10.876630841754377	16.083985697478056	49.675105061382055	2044.0	1758.873608533293	174.7349968738854	315.3220725590363	351.093873757869	57.85047720838338
4	72	nan	0	0	nan	nan	A4	A4	A4	1399	471.0	800.0	1.0	1.149556697024524	0.7467053250487427	1.0	0.6082608695652174	0.44556560273295037	53.26042306912205	61.07372593840988	16.1245154965971	5.725998385249946	5.0	35.35533905932738	35.42643604670098	-37.80776057140682	198.63599999999968	0.8473652331920049	0	1	29.0	74.21518261730671	8.93220417946577	8.511665526777506	17.835172094404697	2.7761959452182055	39.67273972928524	31.60935379564762	15.506050206720829	13.73736173659563	8.696482826024294	9.757747814059258	25.342183530330658	617.0	693.4592350050807	83.47335012257099	90.5611048862338	180.67277055233717	25.995559812523425
4	73	nan	0	0	nan	nan	A4	A4	A4	2449	764.0	808.0	1.0	1.910275690277525	0.7937373507554849	1.0	0.4328384588193708	0.25646484220638427	93.12975624491663	99.20181449953424	18.384776310850235	5.8859681507899095	4.47213595499958	61.53384436498115	56.64716604316609	-74.75588550882355	346.405999999999	0.554009727406402	1	0	184.0	11.3362325578928	3.6742351725697517	8.123765959404409	12.929732248187065	5.186617868021131	18.44281681999564	6.827405223622918	7.076859716325998	6.842832114547491	18.16598760895431	3.7878843676298857	6.352407153695822	1080.0	95.92698575183749	30.230731952004135	176.765026666224	76.21147504914552	37.59789451304823
4	74	nan	0	0	nan	nan	A4	A4	A4	4840	417.0	809.0	1.0	1.2133511738385148	0.7721974009910391	1.0	0.5773589407133485	0.5510196361489441	103.0686579111687	103.77379245262264	27.459060435491963	10.064744873730653	9.055385138137417	64.88400046112196	65.48804202272227	-31.804743235522828	332.2339999999992	0.8460059430169546	0	1	34.0	107.23871227353811	14.698741123080254	15.27423519641161	28.996551476418972	5.102311787195504	55.788250386714935	37.113374534994364	29.406088411808014	22.76047920808196	17.710093896836042	15.497886646538973	44.238788563758135	2782.0	1633.4788593277335	266.5410548951477	399.90418894961476	544.2849015630782	92.94288601540029
4	75	nan	0	0	nan	nan	A4	A4	A4	5216	216.0	823.0	1.0	1.6548556254031273	0.747957614538983	1.0	0.44240882103477525	0.2545749741574311	123.32546556079664	133.64505228402584	23.345235059857504	7.28338947623644	6.082762530298219	88.09101759902362	81.85684525273462	-8.705668303523723	507.41799999999836	0.6262080557056245	0	1	366.0	135.499351718463	12.874815022572875	7.543236491270363	34.06659028958529	7.216678173281252	23.477348033338785	19.741115488111973	43.02052341308445	22.668925049714744	15.93644620012492	14.6707256231457	34.84690617583692	4062.0	2023.309376780875	151.2311289543286	233.4083013162017	423.6345316953957	87.92468209378421
4	76	nan	0	0	nan	nan	A4	A4	A4	2153	1023.0	815.0	1.0	2.8766236110688927	0.9464379268023793	1.0	0.53825	0.2827546857502352	119.32354010161013	101.53324578678651	22.0	6.392326011154197	5.0990195135927845	39.0	38.52787871276265	88.6432218135086	309.3299999999995	0.6084499081531723	1	0	157.0	8.517845443449914	4.921080370433629	4.819058544002473	10.024948528036475	2.863996365107596	10.17366294004023	8.61058976687491	17.61135275568813	8.07647823728621	7.082536070607603	7.030029789544642	8.2271763458848	1629.0	87.15767169184983	55.48015587590635	147.51323723699898	104.79076850693673	29.448935902677476
4	77	nan	0	0	nan	nan	A4	A4	A4	3464	349.0	856.0	1.0	2.136682019494564	0.9538988221933183	1.0	0.35343332313029285	0.3088143058905733	131.27686976986547	121.6552506059644	17.204650534085253	6.424517785463398	5.830951894845301	44.54772721475249	39.39991262328462	48.064598145901805	375.4439999999989	0.7638368246968027	0	1	247.0	162.36928344517946	14.60106819588691	7.886381370015442	29.995071437209845	5.666041072458029	28.137376997619867	27.978179581463337	39.8177311019972	23.181933348998427	14.885404746979475	14.894651740789413	93.45528310164809	2754.0	1852.4583366401494	169.99461403489113	247.8393531506881	368.7341118194163	65.97001642175019
4	78	nan	0	0	nan	nan	A4	A4	A4	1998	923.0	855.0	1.0	1.925194627892218	0.9285466231356374	1.0	0.4873170731707317	0.4250246291459611	92.66626682089583	85.09406559801923	17.0	5.716231743435181	5.0	37.461464046817014	34.39918218293221	22.539272770811678	243.04999999999976	0.7618684461391801	1	0	130.0	6.685526824556291	2.7123522059991956	11.967421984300017	10.216723936609924	3.1241779532283545	11.754146626219153	6.055039318278432	4.983321925625205	4.688059843145311	9.64605173561722	2.910917858593166	4.986312665045261	1072.0	74.52507844381034	24.200427471660078	200.39348459616303	87.44599098712206	29.403357229195535
4	79	nan	0	0	nan	nan	A4	A4	A4	2853	436.0	866.0	1.0	1.7685975538843606	0.8489146288482612	1.0	0.42379679144385024	0.25552129670342366	100.08004597332462	99.46356116689167	17.0	5.456670019963608	5.0	55.339859052946636	52.89530594345535	-25.23867808456124	374.57799999999895	0.6502564102564103	1	0	246.0	183.2243837416172	18.208529805764556	8.493019040673971	34.739864222705364	6.213504256680608	32.18359665945172	29.13757537677884	36.01211566478014	28.847760744392872	19.231189481914043	20.205004937946796	93.69303431361914	2458.0	1735.5148237794638	165.42261411994696	194.63047256600112	318.65972396731377	57.48690043389797
4	80	nan	0	0	nan	nan	A4	A4	A4	1678	330.0	890.0	1.0	1.177795158761848	0.816758229681298	1.0	0.7122241086587436	0.6729710815165697	61.40583768380523	63.324560795950255	17.88854381999832	6.754949895758467	6.0	36.34217723463808	35.42994415647905	4.480556193226712	177.01199999999983	0.9169398907103826	0	1	71.0	41.68245979771018	4.190280000679195	5.769939725287259	13.606652933172882	3.2248874697834253	17.0474860817194	11.799450737424195	14.911986000835896	7.42404824309051	8.682108802720904	6.108796838670969	17.906187535263598	1064.0	392.0077972402796	53.120485443621874	176.53841483779252	156.42566600162536	37.71320686209947
4	81	nan	0	0	nan	nan	A4	A4	A4	4742	580.0	891.0	1.0	1.638179013281963	0.6611958642658393	1.0	0.4295289855072464	0.18884561233751604	112.33147205348877	122.97154142320898	21.93171219946131	6.275561088750531	5.0990195135927845	91.0	84.27256685718216	20.983268203573136	561.735999999998	0.621453377891357	1	0	381.0	212.64325960259885	23.257877560332417	10.211276493035257	49.96275279857218	9.74952321127057	31.722438459284604	28.645426218397915	55.93191432952881	37.27885862626135	27.371435183100402	23.571313086897135	95.74236660357565	3436.0	2049.445137079805	228.08688535168767	211.73185367975384	496.71387854218483	111.95318581908941
4	82	nan	0	0	nan	nan	A4	A4	A4	2279	11.0	890.0	1.0	3.0391265227656383	0.9718108602477002	1.0	0.5565323565323566	0.30410438259213596	129.04986741136182	105.22357150372724	15.0	5.411799484892431	5.0	36.31559045227376	30.425036027576034	3.088298030172128	306.87799999999953	0.6554501006614899	1	0	180.0	8.91822690796107	6.243305123411119	6.073228074237704	16.906462218612432	3.6929885018616915	9.21057450864464	7.515144620090723	18.851270322687924	10.696376015432179	7.52698562014848	6.678263567388058	17.07322800438851	1969.0	69.236591367051	50.79160779900849	108.77479223161936	183.9964905930683	34.83968895673752
4	83	nan	0	0	nan	nan	A4	A4	A4	2559	399.0	909.0	1.0	1.1650249467423899	0.7271467589986538	1.0	0.5641534391534392	0.4760298334690816	71.76304598784365	72.78049189171504	18.110770276274835	7.28275170867791	6.324555320336759	54.254918804759455	49.264042187280694	76.50590691251875	259.9099999999996	0.8128970775095299	0	1	48.0	120.67614238895476	9.58338296879083	11.426489690318704	17.160509704612195	3.9401999162510037	19.248355858027935	18.121263450942934	18.166247081942856	16.004669340327382	10.560311323031783	9.40161747019738	19.104188623838127	1083.0	1367.2413361854851	98.31807464640588	300.3585719615221	181.85841175168753	48.91113173495978
4	84	nan	0	0	nan	nan	A4	A4	A4	4633	455.0	928.0	1.0	1.7319509858483826	0.7181674983636106	1.0	0.3486866862346655	0.19642972682760207	117.14751963952668	129.2594290564522	20.248456731316587	5.878794643134835	5.0	82.94844276981424	81.51947709984282	-52.91201998022079	544.4179999999983	0.5848270638727593	0	1	355.0	240.63559940177947	18.650293733924627	18.169146223925054	39.31668570730835	8.029053230769932	26.587884322740138	31.40436417236924	40.640863756649196	30.19246211461723	17.602746655233204	19.83984139934182	67.5764553649351	3582.0	2416.8048068946227	178.38872406911105	350.74364873953164	406.0495004663244	82.52350702509284
4	85	nan	0	0	nan	nan	A4	A4	A4	2717	295.0	932.0	1.0	2.0225750723069513	0.9205454768657224	1.0	0.45740740740740743	0.3453261381961703	110.02570653878789	110.0272693471941	18.681541692269406	6.074952583973493	5.0990195135927845	50.99902644380254	42.979937192209896	85.59700420192128	314.43799999999914	0.6950626758761832	1	0	184.0	42.34865324292332	7.343740018084645	7.518303212709725	16.248447401449084	4.236636937595904	22.73395890928805	12.215411627665162	20.634119207039475	12.031006364151835	18.671137562021613	7.796353140845895	20.260074782185256	2305.0	277.05784681253135	52.20796550903469	169.98474131897092	221.71827279776335	48.41528982203454
4	86	nan	0	0	nan	nan	A4	A4	A4	5631	644.0	949.0	1.0	2.1574217415571715	0.7757376833110777	1.0	0.3238440303657695	0.20061206148847882	148.48344163485623	160.79800993793424	20.808652046684813	6.3786035555879845	5.656854249492381	102.94291416373072	93.70129280977072	-2.7422344746278315	593.9079999999981	0.5540141676505312	0	1	421.0	33.309666676446795	14.684046754613519	10.118349032476544	40.5479667596519	9.420126705430448	22.184649493545294	24.122713199816644	43.78579389397055	25.055085096508265	18.40076302923262	21.306782671250403	54.655436088331044	4737.0	513.567300716415	160.25705415848643	407.6238047769293	486.37819500174373	118.31186448875815
4	87	nan	0	0	nan	nan	A4	A4	A4	3094	770.0	951.0	1.0	1.1648849512626427	0.7856151744933226	1.0	0.7222222222222222	0.6583446166542584	81.37620778244029	84.72307831990054	23.0	8.57814410489614	7.810249675906654	49.67416769086138	50.348716329344036	-6.249637702776401	243.01799999999946	0.9395687822654113	0	1	127.0	7.680170923471451	5.243488227948546	5.938628267496824	11.862394138239324	3.055436046794057	8.096192860975862	8.336522473953664	15.846784129738808	8.714686812832952	5.196261537261307	5.450278491713107	17.95062184240669	1992.0	110.66536995675415	99.98660291731358	246.53504277486354	259.4567333627492	49.16434006206691
4	88	nan	0	0	nan	nan	A4	A4	A4	2711	328.0	968.0	1.0	1.3861085346081043	0.8808587516537779	1.0	0.5324037706205813	0.5305498065383843	88.30854151260102	84.29116205154607	20.396078054371138	7.437368179965523	6.708203932499369	43.18021872772546	41.803426048115846	-41.63510829533796	253.3999999999995	0.8711439588688946	1	0	119.0	20.521812825463712	8.96922258939594	6.696116619743407	15.849835910834372	3.556969582103193	14.806561388075352	10.999298087321222	22.476585070602596	13.458381054922938	12.08641186915338	10.357122151181102	13.792202710174024	1151.0	284.9593505030498	126.61829585116357	172.6252082362771	183.1019304143265	43.97285449504852
4	89	nan	0	0	nan	nan	A4	A4	A4	2487	249.0	962.0	1.0	1.4800512667644827	0.7740182445956276	1.0	0.42339121552604697	0.32652619257017196	81.7043900826228	88.95504482602435	19.79898987322333	5.991276266224968	5.0	49.784146252753644	51.73222076956693	68.68504886799234	309.37399999999917	0.713527470951083	0	1	184.0	13.816388135775924	7.361532025039196	8.351842551492155	14.518638920038939	5.095246856100857	16.827863023616374	12.576134951785207	28.45723664574325	13.754192433319986	10.71236745081842	7.8647898295894265	24.383688133209944	1618.0	115.83213559165597	80.38187261857092	172.47429662756622	170.585473687388	47.823636539280415
4	90	nan	0	0	nan	nan	A4	A4	A4	3740	932.0	979.0	1.0	2.0522386487127497	0.9438049981621587	1.0	0.517718715393134	0.2852391448266544	132.52414822306073	134.1044369139217	18.384776310850235	6.63571966320859	5.830951894845301	47.74517687668795	43.79960699463342	-18.57404916002595	405.91599999999926	0.7088703563305534	0	1	323.0	31.317097764462233	7.508308578282595	6.457740175537765	18.070817126892507	4.94000156223774	13.20267037767917	16.05322349909693	18.910688954405487	11.811871559359133	9.449866525828838	8.577431940473616	25.006057858467102	3314.0	263.4932328918949	79.64568600896746	221.03930753748864	166.06263864319772	49.74557149410248
4	91	nan	0	0	nan	nan	A4	A4	A4	2750	219.0	986.0	1.0	1.389690843373339	0.8378997993550984	1.0	0.5341880341880342	0.3457977200724892	86.48728849151068	81.30190649671138	19.1049731745428	6.1316574441173675	5.0	51.03004560740232	47.20684466725253	53.034719770877466	316.1259999999992	0.814935546006816	0	1	194.0	18.09584194701165	4.091767785139382	9.407400666736066	16.155794641003013	5.302540658973157	17.97874417435378	6.808621366508305	6.7236896473914385	7.154650202021003	12.480384584516287	3.7980774017050862	22.95016413461417	1434.0	213.2363932058215	38.34081057552248	151.4659192999825	136.30072516109794	47.54291625414044
4	92	nan	0	0	nan	nan	A4	A4	A4	2865	832.0	975.0	1.0	1.457123950137158	0.6243129777176203	1.0	0.5393448795180723	0.2738135504692152	81.1543564670672	93.72299611087985	15.0	5.517321465805509	5.0	60.7805669567801	63.395698585440584	20.504834146932055	362.6099999999992	0.6969107273169545	1	0	197.0	12.242649036459625	6.846051754429936	9.056153233163059	20.28859389293939	4.639780298806727	15.259525496512651	13.62076757196337	19.364797435700893	11.074921836145222	10.022934355773032	8.241901317611337	15.637064232490957	1627.0	93.42005069181323	67.25416989903897	211.86015135981143	222.72689437493682	42.64853924885392
4	93	nan	0	0	nan	nan	A4	A4	A4	1356	369.0	977.0	1.0	1.1474679044709377	0.7717321874626428	1.0	0.6914839367669556	0.7007181291551797	53.09323687305305	54.405882034941776	16.278820596099706	6.1818746894072065	5.656854249492381	35.97007303087045	33.764519942205204	-76.24548423581719	155.94199999999995	0.9400346620450607	1	0	0.0	8.851789133623242	5.831204731948674	8.233218930661678	10.849362902343273	2.8434577099978924	9.421561025083065	9.216311901807785	12.679728366434574	8.86626991815865	8.726039541885257	6.413839928805828	7.1027084942907095	0.0	104.86404216755182	46.50078605487943	113.26205858588219	114.08830397203565	28.661600819788873
4	94	nan	0	0	nan	nan	A4	A4	A4	1551	309.0	1023.0	1.0	1.3752820102799657	0.8640152106709625	1.0	0.4945790816326531	0.46639018260735515	65.77779920798547	79.20227269466452	19.4164878389476	7.5153333090684376	6.708203932499369	37.15007650139044	33.11686602664696	35.62037432044331	204.42599999999993	0.8820017059994313	0	1	39.0	9.102098116651177	5.733836906030774	5.856183749623597	9.4796826178208	2.241153595969081	12.054139014333487	6.828519141301513	16.676020443439484	9.443427171558142	7.579354560002685	6.108369585126638	7.247425077483058	496.0	76.14161906111985	66.2788131032139	147.57476168312132	118.91474802605808	26.865110408514738
4	95	nan	0	0	nan	nan	A4	A4	A4	1434	262.0	1002.0	1.0	1.1698247813228038	0.6833073240601321	1.0	0.5853061224489796	0.5071713800087917	52.76152182663489	56.302753041036986	15.556349186104045	6.331862582445759	5.656854249492381	40.793381816172094	38.52281632370629	50.098865002949125	188.49599999999987	0.859454599940066	1	0	65.0	5.907301436178386	3.7061112513765693	5.752224029041827	11.826504953205585	3.7288472009822726	10.000747710466385	9.207782113924623	12.800152594223619	6.672220979817212	6.824261864647269	5.080735491588712	13.926283730193973	280.0	56.068925087340176	31.946364713832736	101.88796847406775	123.9060656093061	33.26012072712183
4	96	nan	0	0	nan	nan	A4	A4	A4	1934	404.0	1023.0	1.0	1.3657375708618233	0.8836510358336025	1.0	0.6696675900277008	0.5707318797630911	74.20519630298334	77.4919350642375	23.0	8.704225377437359	8.0	37.0	34.73887926635868	11.30968416117881	206.3559999999999	0.9172397438937634	1	0	0.0	6.643991759978235	6.287251070141792	8.013107508420944	10.781963881105185	2.8281376529484987	8.922850381582975	7.984557829797268	11.504539538174868	10.016922257840633	8.086045645177364	6.846860457211733	6.445426108315587	0.0	114.39810806699097	100.98371875844896	151.0932175256312	157.01489300653338	40.91493118554354
5	1	nan	0	0	nan	nan	B1	B1	B1	2736	313.0	4.0	1.0	1.5564640406927337	0.7438072331390931	1.0	0.5247410817031071	0.3146863546514975	86.46976103228072	85.90692637965812	23.08679276123039	6.633650382002544	5.656854249492381	59.44157626506177	57.79588631832472	-60.737983433351154	330.53999999999905	0.7226624405705231	1	0	174.0	18.18062109965831	5.372381206601858	6.585290335118771	9.038651118054986	3.236011315137148	11.456794113852084	7.096391276456416	9.478629781864583	9.168368061073124	8.413199093192816	4.986312688328326	20.366414886899292	2009.0	202.00585962925106	73.15371968224645	155.27692109066993	125.263462619856	38.44026884250343
5	2	nan	0	0	nan	nan	B1	B1	B1	2484	637.0	14.0	1.0	1.4864957189785366	0.7433412934228446	1.0	0.4376321353065539	0.31676307615706045	80.50651452996443	89.5377015563835	25.298221281347036	8.388504537859298	6.324555320336759	60.3905591019591	53.85180119328485	84.91657595587796	313.91599999999914	0.6609898882384246	1	0	150.0	29.522591033950448	7.492057713679969	6.65101093519479	15.165957119315863	4.33908601757139	14.147493722848594	10.916029641404748	19.80256357230246	13.150530261918902	10.392706183716655	8.75280386954546	34.27792780846357	1366.0	266.8361031478271	68.97631826903671	303.23788823280483	180.02269026637077	51.4330360814929
5	3	nan	0	0	nan	nan	B1	B1	B1	1402	933.0	15.0	1.0	1.0388003864791313	0.6146827461508368	1.0	0.8385167464114832	0.8556863546043117	47.80004523393411	50.32891812864648	19.79898987322333	8.13491416096941	7.615773105863909	37.0	37.70345404430263	26.581887905604994	143.49	0.9705780546902042	1	0	0.0	4.662378923967481	3.6797131299972534	5.8671855032444	6.501106316223741	2.038681633770466	6.04875254817307	3.5091172717511654	9.59801633656025	6.037384586408734	6.678934935480356	3.8121461970731616	8.672251474112272	0.0	77.81800577044487	53.34486926905811	115.6542764864862	101.32158390246332	32.064911996014416
5	4	nan	0	0	nan	nan	B1	B1	B1	1705	102.0	30.0	1.0	1.3176136934652334	0.8628095947509485	1.0	0.5117046818727491	0.5912535065070043	67.4457514076325	69.12307863514182	15.297058540778355	6.250734400389818	5.656854249492381	36.300980468775975	34.09578548904476	-29.62589366558439	190.36199999999968	0.88	1	0	51.0	23.070679876953363	5.240177029743791	9.346837598830462	4.956054009497166	2.1491874707862735	12.105546686798334	9.699351537972689	3.5769588965922594	8.08839551359415	6.06630046851933	5.704020759090781	11.620752304792404	293.0	171.49427090305835	57.45378832705319	150.80915559455752	57.1024798117578	26.16856663208455
5	5	nan	0	0	nan	nan	B1	B1	B1	2755	417.0	44.0	1.0	3.029149428671087	0.9647083313800254	1.0	0.3671864587498334	0.2423558879797249	140.73207306408074	122.6906679417795	13.601470508735444	4.910207100819399	4.47213595499958	48.719332901711425	37.05767983444811	-9.864111001561819	377.9539999999991	0.5708070030042474	1	0	234.0	64.49739829823375	10.324559425003827	10.316563696600497	23.450064856559038	5.296025061048567	14.698649602942169	10.947234345600009	19.49091328959912	17.221591563895345	10.768886867910624	9.336827675811946	42.88703760039061	2250.0	569.3179219961166	90.20985760260373	190.2825667001307	184.24873755406588	44.32449867762625
5	6	nan	0	0	nan	nan	B1	B1	B1	1243	703.0	24.0	1.0	1.146181741194598	0.6726886325349134	1.0	0.6187157789945247	0.5811664496260492	48.40505509006519	53.225933528685054	14.866068747318506	5.876148392477797	5.385164807134504	38.09456324004721	35.81614303260569	-40.104368530796634	163.9419999999999	0.8401486988847585	1	0	69.0	14.265384955331683	5.605111796408892	5.208102561533451	8.967116821557283	2.0332799442112446	5.1023880392313	5.417898844927549	12.010574519634247	8.568719025701284	5.470145734958351	6.370412776246667	8.388876214623451	532.0	122.48342138063163	55.46909296140075	188.86631580535322	78.59153136238456	23.414007989689708
5	7	nan	0	0	nan	nan	B1	B1	B1	4030	756.0	36.0	1.0	2.210313544766987	0.9534957754472522	1.0	0.3600464576074332	0.3204351383873498	143.95367875547197	136.34148304899725	19.697715603592208	6.890518043551598	6.324555320336759	50.79825060128492	43.388557272900556	60.791491778781634	397.5459999999988	0.778142498551844	1	0	154.0	41.0564888715744	8.199084480293095	11.955565803684294	27.64699781127274	6.463874311186373	24.999465938657522	14.905973909422755	13.768566463142633	13.503089988604188	19.076676588505507	7.22873277310282	35.442801501601934	2637.0	513.5473567657173	95.42345353029668	242.23297510202974	517.7731905244291	91.22906885575503
5	8	nan	0	0	nan	nan	B1	B1	B1	1685	68.0	51.0	1.0	1.0949785715410738	0.7418146928316592	1.0	0.6455938697318008	0.7612769185450332	56.89595948712633	58.463663928973865	18.867962264113206	7.154152641005446	6.4031242374328485	37.49189276825462	38.15471047773147	-25.221160077225814	166.7759999999999	0.9533239038189534	1	0	17.0	8.72993054240942	4.033752966672182	7.6538948733359575	5.131410716101527	1.89669643715024	11.522850405424833	8.351766236126423	3.606942863203585	6.017410581931472	5.552590239793062	3.937361721880734	7.773189932107925	454.0	92.85452068038285	58.224918129853904	161.54557119309902	62.770397717133164	23.81873825378716
5	9	nan	0	0	nan	nan	B1	B1	B1	1426	132.0	48.0	1.0	1.042215994108649	0.4333883001080974	1.0	0.5820408163265306	0.729071682422424	45.684626648857716	49.64876634922564	18.027756377319946	6.783500088113732	6.0	39.626982711338194	41.171318622002175	-43.676312435015255	156.7759999999999	0.9344692005242464	1	0	0.0	9.155703075230122	4.375722913071513	8.309834472835064	4.869764257222414	1.86443885974586	11.905943404883146	10.694941692054272	3.9978485014289618	6.811596889048815	6.410269333049655	5.131731148809195	8.897001601755619	0.0	85.95837366953492	53.41310768760741	140.3524074330926	58.42717646807432	21.38231494370848
5	10	nan	0	0	nan	nan	B1	B1	B1	2031	99.0	75.0	1.0	1.6520838121409696	0.8807553184418009	1.0	0.4036168521462639	0.4546833040037387	83.44701434589369	80.95677859203639	19.4164878389476	6.087134395283098	5.0	41.3877909766256	39.518136866385944	-55.53613137934232	236.92199999999946	0.7972522080471048	1	0	81.0	16.612176747992635	7.070130487903953	9.901014747098088	9.101625118404627	3.558342892676592	15.015136970207095	14.702494874596596	9.435706121847034	11.18382546119392	8.349385842680931	10.036835284903646	20.61525906994939	659.0	164.9112538266927	84.88279565609992	147.15716805495322	94.42693243548274	36.93492049444467
5	11	nan	0	0	nan	nan	B1	B1	B1	1664	34.0	83.0	1.0	1.1114770752176284	0.7625805454354184	1.0	0.7166236003445305	0.7234425243120683	57.58803029345794	58.309518948453004	18.384776310850235	7.025899804213039	6.324555320336759	38.707213896679676	37.25330962786424	23.51379662283516	170.0119999999999	0.9345689413086212	1	0	9.0	15.598886115476489	4.117753891274333	8.33669033832848	7.7443198543041945	2.0308842724189162	12.780361648648977	7.210238823667169	5.613839948549867	6.468375680968165	6.923811690881848	4.422293443232775	10.144426703453064	24.0	126.0941485017538	39.958800837397575	168.14235148765147	82.18030079454184	23.215579649433494
5	12	nan	0	0	nan	nan	B1	B1	B1	2324	499.0	87.0	1.0	1.8992505868863334	0.8439702119654118	1.0	0.35831020659882823	0.2801812222582315	93.30614846181086	95.12623192369179	16.1245154965971	5.020107092853249	4.357388321059432	57.30277301642128	50.048489253961044	-20.198253764410676	322.8519999999992	0.6331562457430867	1	0	195.0	27.557885067537427	6.145235411822796	8.045792360790074	12.160952207632363	4.0133211659267545	15.43675899785012	9.456794117577374	16.672510920092463	10.809338560327888	12.44046692084521	7.790600466541946	28.897795219905674	1701.0	223.5042804516852	49.674769481644034	160.33154820743948	114.97502130642533	36.84849346522242
5	13	nan	0	0	nan	nan	B1	B1	B1	1810	162.0	79.0	1.0	1.0571453523023566	0.6349770285584009	1.0	0.6669123065585851	0.6970755073939141	55.206997441071636	58.855755878248644	20.024984394500787	7.198835029029366	6.324555320336759	44.29035036139515	42.64911791354436	85.11258538568336	180.63599999999974	0.9206510681586979	1	0	0.0	7.265018720179796	5.900633255019784	8.111192520707846	7.543328009545803	2.696849032305181	10.823422633111477	11.616296667605639	6.626413377001882	8.929488085210323	8.979049395769835	5.802319368347526	9.351445812731981	0.0	75.26042592804879	74.90461600385606	117.202991027385	93.68487088754773	35.283558626659214
5	14	nan	0	0	nan	nan	B1	B1	B1	2745	136.0	119.0	1.0	1.3053744963529577	0.8132481557087533	1.0	0.4294430538172716	0.4144159789713065	82.4676141343314	97.71898484941399	19.235384061671343	7.091716700370429	6.324555320336759	48.83914070256502	47.989309614877605	59.932322419338675	288.50799999999936	0.8033362598770851	0	1	75.0	13.17651638481766	8.045243014581501	11.145662638358772	13.4989700242877	3.9599450938403606	19.512230146676302	18.088929628953338	10.702342332340777	12.623071683570743	11.557442605495453	7.136659816838801	26.030533296987414	926.0	129.77732535917312	103.40018334798515	225.9085377426818	144.5092548597604	43.3235525963828
5	15	nan	0	0	nan	nan	B1	B1	B1	3441	410.0	108.0	1.0	1.8115369151505927	0.8856030108244737	1.0	0.4667661421595225	0.36690361439042346	114.09593222138251	104.70912090166739	17.029386365926403	6.490225014717282	6.0	55.836127469118956	52.991057904781336	24.614103712484038	343.2979999999992	0.7275610529654295	1	0	169.0	38.89666610956192	7.371999740600586	10.659952750429511	22.35521480627358	4.933882682584226	16.455252974294126	16.32524610310793	25.104753155261278	13.036530154757202	12.218631311319768	10.309254647232592	36.266483624465764	1926.0	504.7622803058475	65.7283745771274	260.8224160904065	278.8974140007049	56.00656174309552
5	16	nan	0	0	nan	nan	B1	B1	B1	3304	536.0	111.0	1.0	1.8678566723110395	0.7732183080795296	1.0	0.4220746039856924	0.2625664255391093	105.71464632176723	108.67382389517726	22.090722034374522	6.352951462719374	5.0	72.6006045543151	67.03787818759177	75.20055009375689	397.65399999999863	0.5662382176520995	1	0	236.0	37.687327332794666	11.10528726503253	9.321461855433881	23.883680538274348	5.671503812074661	19.318059026263654	17.68912794906646	37.28728166036308	19.216174630448222	19.639551427215338	16.237048934213817	38.37567714974284	1982.0	287.2349437372759	105.87168722227216	207.33745358977467	247.12019553780556	59.64597585517913
5	17	nan	0	0	nan	nan	B1	B1	B1	1344	22.0	119.0	1.0	1.0621920850281228	0.6129941653867572	1.0	0.6492753623188405	0.7588652005262492	47.29570875999811	47.70744176750625	17.204650534085253	6.499989411999751	5.830951894845301	36.62443799546629	37.36774516852218	-28.34913186184254	149.18399999999994	0.9246646026831785	1	0	63.0	7.973846072331071	4.532051610760391	5.477576880715787	6.5119401682168245	1.9586175456643105	10.373144131153822	8.844480084255338	7.663904782384634	6.753963554278016	6.237262526527047	4.444632648490369	23.725993676111102	592.0	77.76348526030779	51.44603660609573	89.86527829617262	71.61617468483746	19.968459737487137
5	18	nan	0	0	nan	nan	B1	B1	B1	2225	334.0	135.0	1.0	2.1236783287039502	0.9222126469373163	1.0	0.38230240549828176	0.30134825094566414	102.16936597464426	96.62815324738438	17.4928556845359	5.620450370953676	5.0	56.22918890549353	39.50716901007967	6.922782277741409	304.6039999999993	0.6475552968568103	0	1	178.0	15.768642749637365	5.067246526479721	12.569481985643506	12.988860894925892	3.9755703322589397	14.099198937416077	8.875303325243294	10.713344054296613	8.98580912873149	9.877424302510917	5.42511638533324	26.876905574463308	1834.0	160.5474633667618	43.2720075333491	195.40505101624876	110.28859411925077	32.89884818624705
5	19	nan	0	0	nan	nan	B1	B1	B1	2423	472.0	146.0	1.0	1.2323386997478605	0.550332062730987	1.0	0.6304970075461879	0.3315959554729576	66.87043658423563	77.33692520394123	18.973665961010276	6.0567965907733035	5.0	57.57049717616142	55.83319544777959	40.70791863370367	303.0239999999992	0.7326882370728757	0	1	134.0	28.814999672584236	6.904524326324463	9.392248458229005	13.489234790205956	3.855725976638496	16.6129549453035	9.082658131606877	15.918059053830802	11.90666059218347	12.123872778378427	7.1996337957680225	17.31696047913283	1504.0	169.49318720400333	56.510490789078176	276.1639278763905	198.79069210309535	37.75335345137864
5	20	nan	0	0	nan	nan	B1	B1	B1	2347	516.0	153.0	1.0	1.7295854072460601	0.9132412805395179	1.0	0.3782433521353747	0.3470882214563757	94.03572825699773	108.70602559196064	19.313207915827967	6.338473621524468	5.0	43.770330332508486	38.31195644514779	49.70788908618632	291.50199999999944	0.7533301235756701	0	1	192.0	24.58261999581009	6.599130254238844	6.344823395833373	17.99308765027672	3.9438162967562675	14.547188526950777	15.885389477014542	20.069306480698287	11.328038481995463	13.610452439635992	9.78365762066096	40.50643162988126	1442.0	232.78028531745076	62.4609600007534	243.96466022823006	215.06243996880949	39.91438188124448
5	21	nan	0	0	nan	nan	B1	B1	B1	1538	40.0	160.0	1.0	1.2632682326190223	0.8337402268591841	1.0	0.5696296296296296	0.6061340186213436	61.53501347970074	59.30430001273095	14.866068747318506	5.958214216013516	5.385164807134504	35.89527250537728	33.97698183301299	68.79940285498726	178.5659999999998	0.8915942028985507	1	0	48.0	10.189913809299469	4.275669505819678	7.516044864431024	7.638834216631949	2.5478599397465587	11.680766019970179	7.6063935412094	8.970214419998229	6.709926014766097	6.849683403968811	4.860044272616506	19.278263594955206	369.0	81.17903438955545	45.24815765116364	109.6645152643323	76.78823552839458	25.51703686453402
5	22	nan	0	0	nan	nan	B1	B1	B1	3001	107.0	164.0	1.0	1.4469807752229351	0.6498194739808518	1.0	0.5731474407944996	0.35547440900907773	83.61441631007597	89.8276126811795	16.97056274847714	6.24123574267724	5.656854249492381	62.395508408025826	63.55436305904577	47.3991856926645	325.7119999999993	0.7504376094023506	1	0	168.0	17.885038553737104	8.885999897494912	8.797451759688556	17.410345629788935	4.320241119712591	14.508064428344369	14.482597109861672	15.240634801797569	15.351598419249058	8.563881912268698	8.504753226414323	30.238742678426206	1666.0	164.86950499750674	102.54880633205175	172.7543453956023	196.1001452645287	48.19290489703417
5	23	nan	0	0	nan	nan	B1	B1	B1	3317	504.0	212.0	1.0	1.6101509158812704	0.8089792875100615	1.0	0.5315705128205128	0.2714993750433445	100.39772165896504	98.08159868191383	21.93171219946131	6.573590771373504	5.385164807134504	62.57070870240854	59.01751034955884	19.24408945102047	391.82599999999866	0.7067220624267607	0	1	238.0	20.52941177878529	7.622873292304575	8.437613542191684	32.17212180700153	5.4859388479962945	20.3340658582747	24.7876249384135	27.279911546967924	13.631799845024943	15.14668501354754	11.100099197588861	49.515541177242994	2551.0	223.9493555817753	66.72607039194554	298.97521967906505	337.19073837064207	55.69453000091016
5	24	nan	0	0	nan	nan	B1	B1	B1	1988	454.0	293.0	1.0	1.229938527050171	0.8301545821614683	1.0	0.5973557692307693	0.6050922400959801	68.86045682758109	76.40026177965623	19.1049731745428	7.186331630233564	6.324555320336759	38.60621983890253	38.39199706192273	34.12112769080836	203.18999999999969	0.9110907424381302	0	1	53.0	9.759273677133024	5.357091648504138	9.48087280150503	23.27614256180823	2.7875181483104825	14.67472342774272	14.38512244168669	16.68653386645019	9.585107207298279	9.437521969899535	7.8449683310464025	14.646646803244948	377.0	96.52761134225875	67.42308711074293	278.8933703834191	197.79491899628192	32.89599472191185
5	25	nan	0	0	nan	nan	B1	B1	B1	3970	420.0	318.0	1.0	1.6010449635869803	0.8996391745996519	1.0	0.5006305170239597	0.3441862765604337	116.41684713564737	121.1486689980538	23.0	7.42161719983033	6.4031242374328485	59.99158418594992	50.83156770589542	86.8794080917821	380.71799999999905	0.7445611402850714	0	1	210.0	14.896925307810307	4.334950818680227	10.798947161994874	34.046127961948514	5.384023824706674	20.1011826088652	16.315983889624476	13.070359414443374	9.362401774153113	14.57384607475251	7.845777111127973	28.719279937446117	2331.0	154.61355040501803	57.038804138079286	387.36011338885874	372.2689710566774	66.97500616125762
5	26	nan	0	0	nan	nan	B1	B1	B1	3347	610.0	341.0	1.0	2.0696266594215897	0.8094710817347646	1.0	0.3143313298271976	0.2534024065071879	114.35653776301095	120.26637102698326	20.8806130178211	6.069770990062393	5.0	76.49302417550474	67.14555571626364	-27.28303031309106	407.4059999999989	0.5192367359602855	0	1	287.0	20.387426623143256	11.834134503267705	10.677836330607533	24.271946262568235	7.3411612482741475	20.29413292463869	19.069703198969364	41.85047679860145	20.67136650905013	15.779156243428588	15.15815982222557	38.104478565976024	2666.0	147.85693180840462	136.70421941298991	328.17982810083777	266.7406121529639	85.36566742602736
5	27	nan	0	0	nan	nan	B1	B1	B1	2751	129.0	344.0	1.0	1.3094299049219023	0.6196300120378959	1.0	0.5582386363636364	0.3877950844772308	75.25697282985071	79.71198153351854	17.46424919657298	6.187427196270702	5.656854249492381	61.55965978388105	59.0687491623485	30.54966374463963	298.5719999999994	0.7716690042075737	0	1	131.0	14.310200655832887	5.685816748999059	9.066331000998616	11.18857102189213	4.176333287730813	16.2096742503345	7.951720489189029	24.258976158685982	11.019821498543024	11.983657602220774	11.090043530799448	18.809399539604783	1392.0	133.25459698960185	64.51499221567065	195.29300387296826	134.81771603506058	43.41390126105398
5	28	nan	0	0	nan	nan	B1	B1	B1	1680	708.0	346.0	1.0	1.1098757948345146	0.6223798594164408	1.0	0.6722689075630253	0.6577726686871332	54.230979888039265	54.378304497290095	16.278820596099706	6.371666873195983	5.830951894845301	43.94060676728216	42.447420108307334	58.48029012125262	179.15199999999982	0.8851422550052687	1	0	3.0	13.904478514567018	5.887067981995642	10.9181506652385	13.310612670145929	3.6747997356578708	15.843823930248618	8.590478430502117	19.13685818016529	10.57518881186843	10.963378380984068	8.904966834932566	8.124895123764873	119.0	163.70693527441472	68.66590387374163	440.6190281715244	162.1211417047307	41.21083405893296
5	29	nan	0	0	nan	nan	B1	B1	B1	2809	652.0	352.0	1.0	1.293226018923321	0.7543148195336611	1.0	0.5815734989648033	0.4608983735122872	80.31005472491488	81.8413098624405	18.027756377319946	7.052015735634067	6.324555320336759	59.43507777189233	52.72458479599074	-41.32372772610148	276.74399999999935	0.7760740433761569	1	0	110.0	18.769573477096856	8.841794515959918	18.61753269378096	25.159990918822587	5.46942856349051	22.821469504386187	21.035828242078424	30.20300603751093	15.808560388162732	19.0594186168164	11.686549196019769	19.17320521362126	1290.0	172.7673457749188	112.5496761193499	363.61010167375207	328.61982179712504	61.80598180368543
5	30	nan	0	0	nan	nan	B1	B1	B1	4094	751.0	354.0	1.0	1.489518668374519	0.814302512887832	1.0	0.474721706864564	0.2708590741500677	107.61727027920334	124.73972903610141	23.194827009486403	6.9370114964050735	5.830951894845301	72.89581606649314	62.46544473938893	-39.46873201846538	435.819999999999	0.7171761408426033	0	1	227.0	36.520164823159575	15.193728575482965	26.281025431118906	33.330724108964205	6.695735150948167	44.38808262068778	36.07254134770483	42.93154805712402	27.51676214300096	16.044571682810783	19.815655766054988	38.399374447762966	2832.0	343.34802823048085	179.77721874881536	661.2988638980314	437.83694228809327	91.14401514362544
5	31	nan	0	0	nan	nan	B1	B1	B1	3319	955.0	363.0	1.0	1.4964336341457094	0.6914658034760279	1.0	0.5225948669500866	0.3340011263785385	91.04141692165786	88.07383266328314	17.46424919657298	6.287660101433115	5.656854249492381	70.85934480054222	65.7691565589749	86.19584921582734	353.3739999999989	0.7228574539910705	0	1	173.0	14.82035552058369	8.965682505629957	10.088395543396473	21.309376660734415	4.484565541148186	15.401388572528958	18.988784625194967	27.049439260736108	14.738231518305838	11.944762385450304	10.586526275612414	41.75854117795825	2162.0	118.31836460717022	112.53864378482103	299.64983655512333	256.9967806376517	51.31459559313953
5	32	nan	0	0	nan	nan	B1	B1	B1	5525	540.0	380.0	1.0	1.8534414011786449	0.8381000548478985	1.0	0.41102514506769827	0.25816292345258	141.5198753195832	145.5609837834301	22.80350850198276	7.411479643832854	6.324555320336759	90.96091123121873	77.20143306935576	-78.34565276581684	518.5899999999983	0.6058446186742694	0	1	350.0	31.94990466814488	13.655771784484386	9.733882690779865	35.73418787866831	7.383367718197405	23.88230726029724	19.869596477597952	35.543999374844134	25.446677390486002	21.345815233886242	14.895887724123895	47.05711461324245	3923.0	385.744443051517	117.15753472130746	359.8451975258067	517.9047537483275	97.26117402408272
5	33	nan	0	0	nan	nan	B1	B1	B1	6727	855.0	382.0	1.0	1.5287990441864654	0.6925953699672175	1.0	0.4792675976061556	0.18402175622893832	131.0265250166342	155.58920271021378	26.40075756488817	7.818092741532537	6.324555320336759	112.73009863439998	94.5128805291177	-41.124299420434674	677.7679999999978	0.6065278153457758	0	1	428.0	36.1886015785858	20.67649353388697	24.000671483576298	49.41588465124369	9.541191809810698	38.394186296500266	47.39606329239905	67.00886564701796	34.49565882794559	27.031052133999765	26.57338836416602	80.0445868242532	4409.0	354.04199346899986	229.35399482678622	799.309942082502	550.9823001977056	109.36568325851113
5	34	nan	0	0	nan	nan	B1	B1	B1	1386	610.0	386.0	1.0	1.0833230900245046	0.689300664845199	1.0	0.6346153846153846	0.616496591981168	50.05656386047657	51.15662224971465	16.278820596099706	6.349322973545519	5.656854249492381	38.758680242207	36.26474871913312	80.58979484723748	168.08199999999988	0.9017566688353936	0	1	44.0	10.988372615538538	4.505256772972643	12.156939074397087	7.384878344833851	1.9738155379891396	12.948409299366176	5.739925239235163	11.686442317441106	7.818173531442881	6.904661654494703	5.702159193344414	8.869749034754932	260.0	72.40682089980692	54.177767786197364	220.84673863090575	70.80877410434186	21.76914643216878
5	35	nan	0	0	nan	nan	B1	B1	B1	1664	901.0	390.0	1.0	1.0767171281669716	0.6164447300500869	1.0	0.6658663465386154	0.49850480961392496	53.04110237529157	65.29931086925804	18.973665961010276	6.686060470959092	5.830951894845301	44.08504398549294	41.76446750669258	-38.22296518030506	204.80799999999988	0.8657648283038503	0	1	54.0	11.31444270722568	6.136247836053371	10.92196536436677	16.36774241179228	2.8975662030279636	14.804593012668192	13.035797747783363	21.34743272420019	9.979110425338149	8.483222726732492	8.761486236006021	17.718699946068227	779.0	157.11259649600834	61.75700024701655	274.0244145952165	172.18702982738614	30.25510050263256
5	36	nan	0	0	nan	nan	B1	B1	B1	3005	44.0	393.0	1.0	1.895827594342231	0.9091976150118202	1.0	0.3282000873743993	0.2985476100012262	111.02934612357704	111.8257573191436	16.76305461424021	5.771578447462818	5.0990195135927845	52.86851280315817	46.22871818316748	-40.291042439140476	355.647999999999	0.6168531253207431	1	0	189.0	19.385305560193956	5.527794348075986	10.475318571552634	19.892942741513252	5.967299942858517	20.856824588030577	17.444907329045236	26.140795094892383	10.117769149132073	16.535927375778556	10.904341225512326	35.06218055635691	2168.0	197.6927749570459	55.91343586985022	143.73734677117318	241.57361753936857	70.66439343243837
5	37	nan	0	0	nan	nan	B1	B1	B1	2006	943.0	398.0	1.0	2.2485262813978664	0.9178960617756069	1.0	0.36353751359188113	0.33177985109780395	99.48185170548773	93.30058949438637	16.55294535724685	5.544460067582859	4.47213595499958	43.477400011042384	39.47647706253579	24.89238338409829	275.6419999999994	0.6713520749665329	1	0	110.0	12.226062481291592	9.213946785777807	12.636285957880318	20.825131596066058	4.251789143308997	15.597711127251387	15.425741957500577	26.022751267068088	15.642908373847604	11.8888075100258	10.612054653465748	14.351384768262506	608.0	88.6189062576741	82.46623970195651	232.3204243062064	198.7761654611677	36.58043815288693
5	38	nan	0	0	nan	nan	B1	B1	B1	2145	101.0	404.0	1.0	1.6457337972352737	0.9171404742680075	1.0	0.5534055727554179	0.4971639125436268	87.96876323709468	81.41252974819048	14.560219778561036	6.004850904764404	5.656854249492381	39.35416221352238	35.06119190236581	-20.965269309043187	232.84599999999958	0.7959183673469389	0	1	101.0	24.303303530439734	7.760936928912997	7.840390658937395	17.3940337812528	3.8590829465538263	13.035126259550452	15.807476961053908	21.49037916213274	13.465934270992875	7.741435903124511	10.47591363452375	18.24463275447488	1431.0	213.33760604355484	92.12617705948651	145.40206031873822	200.2789047351107	45.54526618216187
5	39	nan	0	0	nan	nan	B1	B1	B1	1608	4.0	429.0	1.0	1.3501276726628768	0.867575322164528	1.0	0.7628083491461101	0.5148320497673086	66.52283477865396	68.70953354520753	23.345235059857504	8.473385382230234	7.280109889280518	30.0	33.08219167872363	85.04425719935477	198.11399999999986	0.9180702255209822	1	0	83.0	9.166353857144713	3.054734122939408	4.492896939627826	9.539986276999116	1.8158999178558588	8.489753583446145	7.8682536063715816	9.280323542654514	5.262745115906	7.141374827362597	4.2818188751116395	14.941649505868554	940.0	92.09138634521514	44.37776778265834	100.14122231304646	131.12118736468256	24.39765032287687
5	40	nan	0	0	nan	nan	B1	B1	B1	3170	736.0	414.0	1.0	1.5956530701237825	0.8279783340481031	1.0	0.4953899046726051	0.33794468399883554	98.8565161119794	107.48953437428223	18.24828759089466	6.6235402325158885	5.830951894845301	59.30285460184476	55.434788855303005	67.45516294409495	343.32999999999925	0.6904061853424808	0	1	185.0	24.20097662229091	13.058655692264438	9.02964830584824	26.779369816184044	5.179797079414129	23.770092359744012	20.854459438472986	43.2789808511734	23.821377839893103	17.50183874834329	17.665369678288698	48.84681475162506	1878.0	199.44206936098635	132.32097379583865	333.1987949339673	319.9460291080177	56.64368695486337
5	41	nan	0	0	nan	nan	B1	B1	B1	2300	672.0	433.0	1.0	1.1602162173761406	0.691300419750278	1.0	0.6130063965884861	0.5827387052506736	66.75659883322453	70.22819946431775	19.026297590440446	7.037187708239365	6.324555320336759	53.033008588991066	48.23614584477288	-77.39379721427973	222.70599999999965	0.8474576271186439	1	0	46.0	10.306279097683728	7.870038914494216	9.310475318692625	18.208529765717685	3.579232506453991	18.352285128086805	17.09387358184904	27.249408614821732	13.6653544139117	12.394659340381622	11.546669783070683	13.922316294163465	799.0	150.79592613689601	111.07464731298387	627.3686430584639	219.36412625573575	45.4077518498525
5	42	nan	0	0	nan	nan	B1	B1	B1	2085	611.0	435.0	1.0	1.2169747041118308	0.8208564749293813	1.0	0.6205357142857143	0.6504219842215653	69.73880936076408	71.47027354082255	19.235384061671343	7.361349277800258	6.708203932499369	39.64068667291536	39.83024187551864	20.997780542429204	200.70599999999988	0.9295586268390549	0	1	22.0	15.924864586442709	5.200717185623944	9.827206863090396	13.151369543746114	2.9527428299188614	15.974395394325256	13.131410712376237	15.966842184774578	9.288105620071292	10.337804263457656	6.943846821784973	12.576318008825183	346.0	139.48984540998936	47.5613949438557	314.49127963744104	183.04776096064597	40.79812339972705
5	43	nan	0	0	nan	nan	B1	B1	B1	1635	912.0	434.0	1.0	1.1167355230241605	0.5728474156278184	1.0	0.6179138321995464	0.6893898603243366	52.70741322987387	56.302753041036986	18.601075237738275	6.630603614299812	6.0	43.572465959024264	43.20226516279925	-16.271337475193636	172.6359999999997	0.9146853146853146	1	0	16.0	10.250598946586251	4.079148545861244	11.657816510647535	9.676737586036325	2.422247669659555	14.107286166399717	5.856916180811822	11.874021539464593	7.033188397064805	11.662729887291789	4.465827445499599	10.633386787958443	457.0	114.34622732829303	50.654017119668424	265.7649196535349	109.45467308256775	29.142397383227944
5	44	nan	0	0	nan	nan	B1	B1	B1	3252	125.0	447.0	1.0	1.8049125008755569	0.8986711985060065	1.0	0.5628245067497404	0.36073555538229496	111.79505235683465	106.38138934982942	21.400934559032695	6.964464855480125	5.830951894845301	53.0	49.0358737115041	-0.8114540617582919	336.5779999999992	0.7377495462794919	0	1	142.0	19.928175754845142	10.896070851944387	10.331837966106832	26.754680633544922	5.135408598929644	25.27203788328916	21.73997108452022	27.803067004308105	18.58274205774069	16.199114985764027	14.500984197482467	35.46089891996235	1980.0	170.05265909899026	133.24809682834893	201.56095247063786	253.97509749419987	56.80817923974246
5	45	nan	0	0	nan	nan	B1	B1	B1	4161	877.0	457.0	1.0	1.7052060382017593	0.6961956188445209	1.0	0.3738544474393531	0.28678464727706093	109.03061459818043	115.10864433221339	22.47220505424423	6.927658873890377	6.0	81.18837257886942	78.26785738714993	31.32069784090554	426.9979999999987	0.633863965267728	1	0	278.0	25.709361486136913	7.736415681429207	10.65003437642008	33.400808720849454	6.1468681348487735	24.256778785027564	15.137712687253952	25.502021809108555	14.60556960105896	19.060563075356185	9.516960446722806	48.81284803710878	3334.0	374.8172582630068	108.64123026188463	288.89436216372997	500.8445563195273	73.74078023526818
5	46	nan	0	0	nan	nan	B1	B1	B1	6179	403.0	458.0	1.0	1.5652089007811698	0.735581217310871	1.0	0.3786848072562358	0.24854612813310736	129.71144532092737	147.80054127099805	26.68332812825267	7.805093971668268	6.4031242374328485	99.21640801680782	87.8712733879432	-13.048333870568628	558.9339999999984	0.599611838913149	0	1	398.0	40.734386298805475	8.581445086747408	9.761028519831598	39.515220887959	7.901533588767052	25.813855224289	21.08130015991628	36.77993449382484	17.486945955082774	18.299534651450813	15.50060280971229	51.39995433297008	4408.0	362.75826730113477	139.98416187800467	411.98370420746505	558.3859623000026	104.01883035246283
5	47	nan	0	0	nan	nan	B1	B1	B1	2029	635.0	474.0	1.0	1.3572697825376288	0.8738321821147489	1.0	0.5995862884160756	0.4450220204258119	75.23746272621281	73.16419889536138	16.1245154965971	6.485321332785741	5.830951894845301	39.63129035569914	36.58253391005395	-18.127395786813093	239.3619999999996	0.8570221752903907	0	1	49.0	26.171892997808754	9.2036163918674	10.218677037395537	22.999069234356284	4.198016338981688	16.066254695877433	17.572426984086633	28.702632158994675	15.749355360865593	12.566460637375712	11.827237366698682	18.06370646506548	1215.0	271.0038452539593	107.37376991286874	360.6643777526915	264.3557947408408	43.81547283940017
5	48	nan	0	0	nan	nan	B1	B1	B1	2874	541.0	470.0	1.0	1.2260088870837393	0.7541136537640705	1.0	0.657967032967033	0.47332694686011856	79.0879181040923	78.77182237323191	19.79898987322333	7.349553739417227	6.4031242374328485	54.66666908345654	51.94051060970065	-11.795644653978128	276.2279999999994	0.8226706741090598	0	1	119.0	23.27707331161946	8.993133450858295	7.502937389537692	19.076340907253325	3.829587271437049	17.463508060202003	15.127931689843535	28.040482225827873	15.768932670354843	12.178912113420665	11.874235151335597	21.631494536995888	1511.0	196.99873369466513	124.20686682220548	360.8020450687036	226.0311897303909	47.04301551077515
5	49	nan	0	0	nan	nan	B1	B1	B1	2443	97.0	494.0	1.0	1.3515005766683577	0.782576966639841	1.0	0.5201192250372578	0.386936597749287	77.75811328485227	78.00640999302557	17.804493814764857	6.260564547405139	5.385164807134504	52.387695007847924	48.408612490394894	-59.68010340578148	281.6739999999994	0.734736842105263	0	1	78.0	28.50597387738526	11.562508595176041	11.912474306300282	23.405478003434837	5.682719172909856	20.409964168444276	16.72806908749044	24.332783933728933	19.621957743540406	17.43390558473766	16.419287376105785	25.364583702757955	1078.0	253.48383361287415	117.86640752479434	264.17789004091173	221.94976754393429	58.26903203967959
5	50	nan	0	0	nan	nan	B1	B1	B1	1074	0.0	500.0	1.0	2.7963678272188877	0.9786716707587252	1.0	0.715522984676882	0.31961912710609736	85.55872314569292	78.91767862779544	16.492422502470642	6.239198031911128	5.830951894845301	18.0	17.57638596128513	-88.35488192387446	205.48999999999984	0.8090395480225989	1	0	30.0	7.78194859996438	1.9057602835819125	4.969237835146487	5.6240939777344465	1.6340276272967458	8.357015354558825	5.696192889474332	5.775387233123183	3.363408874720335	5.83860532194376	2.9364461889490485	7.089890914037824	153.0	73.89601008128375	17.79679571930319	83.89439244009554	43.902403412386775	14.921751841902733
5	51	nan	0	0	nan	nan	B1	B1	B1	2888	736.0	517.0	1.0	1.3830154973982345	0.6533957395560152	1.0	0.4538026398491515	0.261056252217641	80.31462697650547	87.93179174792243	16.15549442140351	5.617417202023736	5.0	67.38817431668444	60.79949920545226	63.25236973789302	372.851999999999	0.6349345938221393	1	0	284.0	37.87365530245006	13.412756575271487	10.223437865264714	29.273228058591485	5.54859238024801	24.335027168504894	13.757640982978046	35.33945234492421	22.68590835109353	16.640878964215517	13.33479823358357	52.7520865816623	2532.0	285.6607466060668	103.62182068545371	249.57448727078736	280.1861908901483	50.17602842207998
5	52	nan	0	0	nan	nan	B1	B1	B1	2982	581.0	508.0	1.0	2.3589636694917173	0.9538454282213195	1.0	0.33936497097985663	0.3540276961578033	127.97736474839105	115.36463929644994	18.35755975068582	6.2010563045057845	5.656854249492381	44.6648723522146	38.43134886487559	-52.13367603861849	325.3419999999989	0.7592616168045832	1	0	114.0	19.444907291792333	6.435156811028719	9.631738795898855	31.105393989942968	6.5793545776978135	19.90525674726814	21.38628213852644	17.168276554904878	11.709926005452871	17.354757074266672	7.689829896204174	22.28171205148101	1591.0	192.1699245199561	63.42047793325037	265.99238595739007	402.81124605610967	70.93771299999207
5	53	nan	0	0	nan	nan	B1	B1	B1	2832	791.0	529.0	1.0	2.0344957426211696	0.6049167994033428	1.0	0.3274745605920444	0.2261133294095933	94.62403466927432	96.13532129243653	15.556349186104045	5.111643017339875	4.242640687119285	74.1278623210929	75.34804789499815	-65.2246793955564	396.72399999999857	0.5485714285714285	1	0	274.0	19.514885206706822	12.026108215563	10.257190829142928	32.411139152012765	5.712779457680881	22.075394843705	14.793957447633147	36.3323415517807	21.057358672842383	15.656794130802155	13.753048023208976	60.29376676119864	2561.0	177.34174130950123	112.57708110939711	178.92809970863163	254.54430504702032	48.11239826120436
5	54	nan	0	0	nan	nan	B1	B1	B1	7012	428.0	536.0	1.0	1.4264820668957507	0.8361618295277158	1.0	0.47314439946018894	0.2980889559616773	139.69405920084623	159.90622251807463	30.0	10.034860544957176	8.0	97.22345694610702	76.61979038234136	-38.16083401950322	543.6919999999983	0.6842310694769711	0	1	330.0	31.604913365095854	10.668329946696758	11.91830325871706	44.19359134696424	7.785351385362446	29.627786684781313	25.598916654475033	33.74224462732673	19.90818650275469	19.059174506925046	15.607751606963575	55.35431444924325	4065.0	565.6986958794296	158.0661791106686	935.4876024462283	776.1155724069104	124.41850997135043
5	55	nan	0	0	nan	nan	B1	B1	B1	3112	138.0	549.0	1.0	1.3619272232925923	0.8158827673279699	1.0	0.5611251352326001	0.3576167355893047	89.82367230842311	93.1933474020544	20.591260281974	6.526890247203273	5.656854249492381	54.6882981519002	51.93760624606386	10.589631991570474	330.68599999999896	0.7923615531508593	1	0	179.0	22.53630888648331	14.729243941605091	8.330388400703669	36.564736396074295	6.565545162186027	17.97401392739266	16.740062603726983	26.17885099723935	26.51258109137416	18.595025537535548	17.524269504472613	42.615182757377625	1922.0	236.36289033200592	152.37264093011618	142.00729421898723	461.93340977840126	76.37726441863924
5	56	nan	0	0	nan	nan	B1	B1	B1	2672	504.0	553.0	1.0	2.1985407733473155	0.9588794738892202	1.0	0.3291451096329145	0.3080853674589111	117.47984876182308	122.9186723000212	16.1245154965971	5.679979408471239	5.0	36.6824208579532	33.342377771572686	-48.224543215481326	330.13199999999915	0.8070069465418304	0	1	112.0	20.2577096093446	8.899336261674762	10.392751932144165	18.236362238414586	4.306828441098332	19.982833620160818	12.651712848804891	20.24893572088331	15.798901349306107	16.64556342829019	10.02119480445981	22.11621276475489	968.0	196.35210236534476	97.75716824736446	320.3138169106096	174.40556968003511	41.694056898355484
5	57	nan	0	0	nan	nan	B1	B1	B1	1789	806.0	557.0	1.0	1.7065508325660412	0.9166155362289319	1.0	0.40429378531073445	0.4467303842502837	81.78288156304893	76.6550715869472	15.811388300841896	5.572243832232429	5.0	36.91790949225905	32.6943329314588	35.28333301052709	224.3299999999996	0.8044064748201439	1	0	107.0	13.736430854536593	6.331166559830308	8.04643326625228	19.790203633718193	3.2711223252117634	14.341344288550317	12.97482260223478	17.19557492248714	10.686549196019769	11.513618699274957	6.813000698573887	17.431265741586685	1164.0	179.01945555582643	62.151094971224666	141.06524778250605	192.77418159134686	32.565270664170384
5	58	nan	0	0	nan	nan	B1	B1	B1	1168	1023.0	573.0	1.0	1.3100493405287645	0.8715318855388858	1.0	0.7599219258295381	0.7013644945847987	56.020547782338625	55.154328932550705	22.135943621178654	8.150565912196658	7.280109889280518	28.0	27.46905010022966	77.58014539510629	144.662	0.9680895151263986	0	1	0.0	3.277637906372547	2.6418860349804163	5.013229597359896	1.6804303107783198	1.0836347043514252	7.002563543617725	1.3749446924775839	6.636285959742963	4.440909452736378	3.8183261025696993	2.840451673604548	1.7074845675379038	62.0	38.913481464609504	26.903990386985242	184.8171206600964	18.461768647655845	14.566201406531036
5	59	nan	0	0	nan	nan	B1	B1	B1	1664	96.0	581.0	1.0	1.163481419135488	0.7850855103898196	1.0	0.6002886002886003	0.5634926848495008	59.65376446749926	66.2872536767062	17.69180601295413	6.529482467861876	5.830951894845301	40.01837813099494	36.948789596862746	-68.31206065976991	192.63599999999968	0.8867572608579802	1	0	126.0	17.16832221392542	7.747402152046561	4.46227206941694	14.516868818551302	3.6913863057270646	11.939574241638184	9.812909170985222	11.994415204972029	13.029312577098608	12.005508525297046	10.04486152715981	31.85223162174225	1309.0	203.12802315782756	76.20343357231468	156.0403908137232	162.67615776881576	40.56643030792475
5	60	nan	0	0	nan	nan	B1	B1	B1	3771	907.0	598.0	1.0	2.304429330447187	0.89508315132908	1.0	0.33407158043940466	0.22250796980960258	135.63813798625148	136.194713553794	17.0	5.581424077224736	5.0	71.35650093890776	60.480945681065535	-19.88857835210187	461.4879999999984	0.5545996029119789	0	1	282.0	24.411322229541838	11.307942358776927	12.689128027297556	36.085633650422096	6.470908718183637	24.104737886227667	25.13997107837349	27.46753641590476	18.954528151080012	12.885572605766356	12.441992841660976	42.09036396443844	2524.0	268.19420167431235	123.73432556446642	331.193515336141	320.3164875358343	63.082002433016896
5	61	nan	0	0	nan	nan	B1	B1	B1	1715	146.0	602.0	1.0	1.3556495054624136	0.8810394048276663	1.0	0.5671296296296297	0.436415216303424	69.4950758391228	72.83543093852057	14.7648230602334	6.092687224761258	5.656854249492381	40.30508652763321	32.874150881153334	48.944651977462804	222.22199999999958	0.8237271853986552	1	0	67.0	12.951232183724642	9.546898612752557	8.07357902918011	14.164812734350562	3.6924239061772823	13.858136936090887	8.8429846605286	16.500389114022255	16.172121834009886	10.906935211271048	12.773586623370647	18.091737259179354	415.0	81.62287346459925	92.95101870037615	190.28603063337505	121.22331605758518	35.72495632246137
5	62	nan	0	0	nan	nan	B1	B1	B1	4668	755.0	593.0	1.0	1.137908847555472	0.45061323152282373	1.0	0.5252025202520252	0.45708035806677544	86.64355241284824	101.11874208078342	27.51363298439521	9.437654753536489	8.246211251235321	80.7932371539309	77.34836985731795	-81.67719799069017	358.23999999999876	0.8190910686085277	0	1	147.0	33.33614107221365	8.733073950745165	14.977096195332706	30.048081267625093	5.45748077519238	27.390325860120356	21.027710381895304	28.531731082126498	16.13894865848124	16.30904102884233	10.907042083330452	56.722194229252636	2795.0	585.1579462233931	171.08288731146604	766.4616008270532	595.4794850982726	90.67274027504027
5	63	nan	0	0	nan	nan	B1	B1	B1	2410	942.0	611.0	1.0	1.7109988373373535	0.9181269869272197	1.0	0.5454956994114984	0.39630670685236735	95.14044932831374	93.08598175880189	18.384776310850235	5.9227133643065955	5.0990195135927845	43.84615384615385	37.702857161818024	-85.37237702904028	276.43799999999936	0.7779212395093608	0	1	126.0	41.0091249383986	6.046829964034259	11.785702326335013	20.138338304124773	3.9021286629140377	25.4061646964401	11.98104834370315	14.758632839657366	9.977096266113222	11.268558821640909	6.12025636062026	25.346303453668952	1227.0	420.48412308935076	70.16543852165341	283.6382848909125	231.85139295458794	41.07106153201312
5	64	nan	0	0	nan	nan	B1	B1	B1	2868	52.0	614.0	1.0	1.5364953650850133	0.8686416790337835	1.0	0.5121428571428571	0.3956491606004384	94.79727250471498	103.4456378974	22.80350850198276	7.293888004497389	6.0	51.20847889746343	46.96644103748974	76.40238132307066	301.8139999999994	0.7885620016497112	1	0	159.0	23.905897703021765	12.085664144717157	16.413275364786386	19.82568096369505	5.8476387010887265	21.728862492367625	15.400747679173946	20.951110121794045	19.760067163035274	21.401678506284952	14.88302434887737	22.944197736680508	1282.0	231.73202155064791	145.7420921670273	186.9672391563654	205.70626402273774	61.78973100334406
5	65	nan	0	0	nan	nan	B1	B1	B1	2181	106.0	625.0	1.0	1.2424206342203497	0.7572245512453828	1.0	0.47997359154929575	0.3689818690655783	69.48337997804822	75.02666192761077	18.867962264113206	6.484864215193192	5.385164807134504	48.70828445225095	45.38339178223563	-59.927780235793044	272.53999999999945	0.787222523010287	1	0	143.0	20.98812852613628	11.088105641305447	10.758083504624665	15.968459583818913	4.866590387187898	14.459372873418033	10.518333724699914	16.80024414602667	18.21841769851744	13.766216515563428	13.271580144762993	15.256519441492856	1308.0	200.93588193878531	112.6845503821969	134.40492905396968	215.02533011324704	47.22977056726813
5	66	nan	0	0	nan	nan	B1	B1	B1	2244	141.0	650.0	1.0	1.7662482886316666	0.9068179165479614	1.0	0.5304964539007092	0.3833219365257344	92.45816886143496	90.60905032059435	17.69180601295413	5.903890294694294	5.0	44.845626807920745	38.97320377241235	-3.835905254104301	271.2279999999994	0.7215434083601286	1	0	150.0	31.3298695711419	9.449393471702933	17.661585391499102	19.977828692644835	4.685603144578636	18.115983880124986	12.093171580694616	16.79136341996491	16.582269057631493	14.95312430523336	13.788845690898597	15.495124761015177	1507.0	254.85511531773955	87.86762814316899	163.15440605953336	195.39501051511616	46.08630527649075
5	67	nan	0	0	nan	nan	B1	B1	B1	3541	660.0	649.0	1.0	1.3310796601924884	0.48788647963099446	1.0	0.4778677462887989	0.33168692415847806	82.42927035951709	95.524865872714	21.93171219946131	7.302290121178423	6.0	70.64084924339151	71.95309429470738	11.446484933408387	366.27199999999874	0.7308565531475748	0	1	221.0	27.542992293834686	11.587716529145837	8.074006283655763	27.35997557081282	5.01597622781992	18.830029817298055	25.35341427102685	47.271976948715746	19.239505609497428	13.359060117043555	15.597619648091495	43.88473338074982	2249.0	242.1892122393474	158.47096995916218	380.9647521590814	336.2015563445166	60.441825413145125
5	68	nan	0	0	nan	nan	B1	B1	B1	1959	808.0	645.0	1.0	1.2629122662642556	0.8514661608086429	1.0	0.5886418269230769	0.6094507505701335	70.23177454917098	75.92759709091287	19.697715603592208	6.999514706487888	6.082762530298219	38.90758280849634	36.830213345061274	41.339319677990986	200.97999999999973	0.9249291784702549	0	1	37.0	9.927641773596406	7.561303126625717	11.32985429186374	17.773159448057413	2.9870756240561604	15.73701075091958	13.43060960713774	23.176150118932128	12.51760128326714	9.800061048939824	9.079545292071998	12.342610845342278	348.0	100.4312201347202	101.50931585393846	342.0253455899656	223.696025069803	34.66732301656157
5	69	nan	0	0	nan	nan	B1	B1	B1	6086	592.0	653.0	1.0	1.6697546270020032	0.8202341150728585	1.0	0.4210016602102933	0.22093493386898652	139.39755550175653	138.13037319865606	19.849433241279208	6.733679018666331	6.082762530298219	93.1906708432069	79.73930045395623	86.89058805919886	588.353999999998	0.6069612047471826	0	1	366.0	52.34464024938643	12.664591466076672	13.634256585501134	48.321065129712224	8.3047532485798	29.9225604115054	27.2341650063172	50.656427931040525	22.141084987670183	23.272175165824592	19.619501107372344	65.48412315826863	4137.0	677.3385838102549	170.88983048778027	680.3913792641833	701.0326853590086	108.1755405003205
5	70	nan	0	0	nan	nan	B1	B1	B1	1770	765.0	646.0	1.0	1.0558101615851738	0.3508869032025169	1.0	0.6422351233671988	0.6874277031006801	50.325847223487635	53.600373133029585	20.518284528683193	7.26118611812385	6.4031242374328485	47.59334772252413	47.12602142433974	39.78595227602687	179.8779999999998	0.898933468765871	0	1	59.0	9.000915564596653	4.160250267013907	16.854230577126145	15.391378719359636	2.81297018378973	19.678980723023415	11.60013734176755	14.02517740149051	7.177279317751527	11.081544261425734	5.241168825887144	20.74522021971643	768.0	79.88892969116569	47.65181981027126	326.9809570480138	200.2480355463922	37.1596705801785
5	71	nan	0	0	nan	nan	B1	B1	B1	8550	283.0	684.0	1.0	1.588954082198689	0.7841551947613723	1.0	0.44199751861042186	0.21891743247210615	157.7564482319548	156.60459763365824	28.284271247461902	9.187985346700327	7.615773105863909	107.99729960385596	97.89809360171051	-20.36600309103718	700.5639999999978	0.6541698546289212	0	1	369.0	54.9680020166561	22.01364164147526	22.44660115800798	48.08970772754401	11.922621582634747	42.07061880920082	38.71294728294015	53.8993514906615	37.61010152101517	27.73354696854949	28.545143919065595	77.5939879026264	4270.0	829.5334867946804	340.6472884742543	1034.601190588437	777.6832384131849	163.536019875668
5	72	nan	0	0	nan	nan	B1	B1	B1	4870	548.0	684.0	1.0	1.7063390598084578	0.794527273719772	1.0	0.3824707453074688	0.19576777205293533	124.1401345623016	123.96773773849388	17.0	5.7987071436277215	5.0990195135927845	82.18312437651517	75.38142362186568	43.57287139063094	559.111999999998	0.5948091603053435	0	1	370.0	31.167940822429955	13.571114719845355	14.200198404490948	57.70058751758188	8.306981049478054	32.40758375450969	21.71729616355151	48.81101716775447	24.20328070782125	19.795971678569913	21.49959564488381	60.326268256641924	3608.0	242.63703396636993	165.93417298793793	336.1147027350962	623.3830171683803	85.34399996791035
5	73	nan	0	0	nan	nan	B1	B1	B1	3881	734.0	691.0	1.0	1.203354150935267	0.5573439410611626	1.0	0.5444725028058361	0.42953326950154336	83.79597763632904	94.92101980067429	26.832815729997478	8.912471270813464	7.615773105863909	66.52467241912714	69.57426827930412	33.712063776642	336.95999999999896	0.7580818439300716	0	1	138.0	21.954238281585276	11.07737849559635	20.840787393040955	24.297291534021497	4.536659828387201	27.646662081591785	19.227496773935854	33.396871915087104	18.091950895264745	15.935149194672704	12.78924242593348	25.381902772933245	1212.0	255.14274834655225	151.90246471203864	609.1081099938601	379.247959503904	67.06227246578783
5	74	nan	0	0	nan	nan	B1	B1	B1	2050	40.0	692.0	1.0	2.0306814913884432	0.947731630056433	1.0	0.3218210361067504	0.32708331573717897	97.95642592307742	104.95713410721541	17.0	5.366049939771823	4.47213595499958	34.6275503914386	31.254817513516244	-47.504605825270176	280.6419999999994	0.7370124033794714	1	0	144.0	15.846768907271326	7.579247779212892	8.222781723365188	18.143968825228512	4.205020268447697	13.465568059124053	15.441428277641535	14.152193549089134	12.355169001966715	8.683665254153311	10.716487360186875	26.436102808453143	1091.0	108.68621358182281	58.0192876951769	135.63819358497858	143.78886080998927	34.51184884831309
5	75	nan	0	0	nan	nan	B1	B1	B1	1623	799.0	697.0	1.0	1.0950258820368493	0.7250169346626536	1.0	0.6218390804597701	0.7016168248029564	55.37430332666655	58.05170109479997	18.439088914585774	6.962673657462351	6.082762530298219	38.90758280849634	38.13800147896437	-25.138131732081145	170.4959999999998	0.9218971882987788	0	1	35.0	8.87208363879472	6.833600383251905	9.268848737701774	14.857175628654659	2.6362706972286105	13.182742055505514	11.41631193831563	20.177569191902876	10.76649116910994	7.207873655483127	7.6204623924568295	8.98275737836957	1038.0	88.8199438387528	82.21388591453433	276.57982795406133	181.42200355883688	30.187548821792006
5	76	nan	0	0	nan	nan	B1	B1	B1	1717	191.0	704.0	1.0	1.1513014036640565	0.5497822191590491	1.0	0.543010752688172	0.5661384398990513	54.418611868944474	63.60031446463138	18.601075237738275	6.368715959414007	5.656854249492381	47.101473297378774	45.456303687771815	10.284055211480688	195.22199999999972	0.8162586165913953	1	0	102.0	12.915876995772123	5.395895339548588	7.878599260002375	14.974593726918101	3.6498359870165586	15.91013965383172	14.595391785725951	13.287068029865623	8.727443385869265	14.38368809223175	7.014190926216543	18.77692834660411	1295.0	139.5466546555981	53.61843310855329	131.1649349341169	157.7562371827662	37.37779831793159
5	77	nan	0	0	nan	nan	B1	B1	B1	2232	649.0	705.0	1.0	1.1343440067285955	0.5358671217836521	1.0	0.5967914438502674	0.4729169175775341	61.30113649912714	71.58910531638176	19.924858845171276	6.881539824009015	6.0	51.87677707799512	51.75669249939846	59.8331174720324	243.53399999999965	0.8319045844204249	1	0	126.0	17.359075360000134	6.595513863489032	9.969069996848702	23.4580911481753	3.645578730851412	17.212619239464402	12.820477636530995	21.72385738696903	10.997390693053603	11.894056596793234	8.553261616267264	27.73250928055495	1249.0	185.2324409261346	89.24203878920525	306.84388509299606	283.43939869944006	38.534508545883
5	78	nan	0	0	nan	nan	B1	B1	B1	2841	688.0	706.0	1.0	1.59754616794128	0.7786697751611308	1.0	0.48365679264555667	0.3130908815726874	90.94834951562753	92.97311439335567	17.804493814764857	6.046957938758946	5.0	56.64689871493954	57.06408360585654	73.91379318936343	337.67999999999927	0.7392661982825918	0	1	222.0	21.603234922513366	13.834103921428323	11.368246015161276	29.54097810201347	4.979812349192798	15.147341122850776	18.89921419788152	47.568444355390966	22.618310848250985	10.649546082131565	15.692866453900933	34.084901242516935	1860.0	207.76774278841913	136.33183825667948	340.94235207606107	310.09387397021055	52.1405969588086
5	79	nan	0	0	nan	nan	B1	B1	B1	4111	144.0	721.0	1.0	1.2587981391571903	0.711922349614149	1.0	0.5256361079145889	0.28016967343245086	93.8171531043217	100.68763578513501	23.0	7.908991116777817	6.708203932499369	75.77765375748159	65.88386431019771	18.12249082688375	429.40599999999887	0.7071471574782834	0	1	251.0	29.27838554792106	9.156069315038621	17.514610525220633	19.218783841468394	5.209155447781086	23.72567332908511	16.057938551530242	19.94502174295485	14.555077500641346	16.578744213096797	11.108400137163699	41.92822164762765	2484.0	301.8023805767298	138.0293588899076	387.18266633618623	311.63650007080287	61.81442020460963
5	80	nan	0	0	nan	nan	B1	B1	B1	5453	316.0	736.0	1.0	1.5942415232221128	0.5435028618054626	1.0	0.4322974472807991	0.21256627379840326	113.77776698275578	122.80065146407001	21.213203435596427	6.446374900012455	5.656854249492381	94.7614333674865	95.50588980387441	48.228407096974415	567.7739999999976	0.6296403209976329	0	1	349.0	24.822522348724306	24.54048986826092	14.373540867120028	47.086228804662824	9.071107095107436	29.126512624323368	40.69260710570961	56.363713898696005	40.22845817543566	18.62598619237542	28.768307026475668	82.89681845158339	4152.0	274.5716799069196	289.75535256881267	422.5728546855971	595.1665224032477	110.55812989920378
5	81	nan	0	0	nan	nan	B1	B1	B1	2053	242.0	751.0	1.0	1.2706808847498585	0.8377369947228296	1.0	0.5760381593714927	0.4819641704063133	71.46829896308252	71.58910531638176	16.55294535724685	6.262871164766318	5.830951894845301	41.401483945967165	39.026974273148625	-57.57731514696186	231.36199999999963	0.8845325290822921	1	0	104.0	25.6873884126544	8.26655985135585	7.591989045031369	16.121904343366623	4.2934767892584205	17.395452845841646	14.160067154094577	20.34631882607937	13.674326715990901	15.355428393930197	12.526909293606877	19.958281811326742	971.0	357.8094454817474	101.46985584497452	309.08247520402074	248.84423618391156	48.90920903068036
5	82	nan	0	0	nan	nan	B1	B1	B1	1307	652.0	765.0	1.0	1.1403089519043796	0.6905120906278683	1.0	0.5732456140350877	0.5087963472475898	49.898902785902195	59.80802621722272	17.4928556845359	5.773264049179641	5.0	36.0123456761135	36.09291679965581	65.48233482180429	179.6679999999999	0.8383579217447081	0	1	64.0	10.050125859677792	2.72472726367414	6.780773643404245	10.859678050503135	2.4441596250981092	13.023834636434913	4.963546231389046	5.437384628690779	4.734203125350177	8.600915562361479	2.4954451890662313	13.314961440861225	281.0	63.048218470066786	24.170489174313843	229.2989702122286	77.13170072808862	19.789273066446185
5	83	nan	0	0	nan	nan	B1	B1	B1	2252	289.0	773.0	1.0	1.0816444798319127	0.33701568248587066	1.0	0.6694411414982164	0.5963195809099062	57.2970031049987	65.80273550544841	20.591260281974	7.324812029840801	6.4031242374328485	54.93519739118773	53.945073035978865	36.5800801602201	217.84599999999963	0.857904761904762	1	0	111.0	18.310444864444435	9.993591217324138	7.075715273618698	16.42055392637849	4.498832702636719	17.032257543876767	13.747020661830902	20.071564856916666	16.58806746825576	15.551552588120103	11.181307693943381	29.57901893928647	1551.0	193.3322502411902	134.70322747901082	156.8918746681884	202.1055165398866	51.008804702199996
5	84	nan	0	0	nan	nan	B1	B1	B1	4038	825.0	776.0	1.0	1.3938114324902642	0.7028868166460679	1.0	0.5075414781297134	0.3120182814040683	97.41915424823682	102.42070103255493	23.769728648009426	7.384454072573814	6.082762530298219	76.19016658805883	69.29441102654967	10.111146505212336	403.27199999999885	0.7355861189543674	0	1	215.0	27.702281264588237	7.370687455870211	10.03169301431626	19.950377722270787	4.930815616622567	19.160006146878004	11.61568629462272	20.85003440733999	13.269749011844397	13.942000480368733	9.392294235527515	23.563912495970726	2182.0	258.29129542130977	78.86689598858356	335.2574048470706	215.32785558328032	57.27147369366139
5	85	nan	0	0	nan	nan	B1	B1	B1	2256	161.0	783.0	1.0	1.8419357314353093	0.8705877530137599	1.0	0.46515463917525773	0.3462080610730216	92.18354605257596	96.08329719571451	18.35755975068582	5.77396768442453	5.0	48.496960328866535	45.35551916942334	7.1691947161151495	286.1579999999992	0.7066562255285825	1	0	113.0	16.519371340982616	5.305073639377952	15.956756018102169	14.049149317666888	4.049713942222297	16.17639436479658	9.261478645727038	16.7007400887087	9.353124286979437	16.396505710668862	6.679987823590636	22.301121625117958	861.0	155.74366406165063	57.91645713429898	215.4449685625732	130.36336321942508	38.95768700353801
5	86	nan	0	0	nan	nan	B1	B1	B1	3711	992.0	815.0	1.0	1.7339335440726156	0.8005640273534385	1.0	0.43408585799508714	0.31969645538224317	109.63833021298696	108.6876257906115	19.924858845171276	6.9062329304681915	6.0	78.2959519870662	65.70046526526339	9.099007212863684	381.9279999999987	0.6289830508474576	1	0	218.0	8.292317103594542	4.87949953135103	6.499977136962116	17.92007325589657	4.244922601617873	9.686152448877692	7.280674475245178	14.721690746024251	8.471702190116048	8.194934023544192	6.431342060677707	22.457007745280862	2656.0	116.17822566069663	62.00477649830282	263.90397531725466	218.00735524017364	53.78269668947905
5	87	nan	0	0	nan	nan	B1	B1	B1	2367	243.0	813.0	1.0	2.03977140138513	0.8833266671283636	1.0	0.3216032608695652	0.2639212693122888	100.26192436321939	101.40019723846694	17.26267650163207	5.598391816647976	4.47213595499958	52.656826314031335	46.99857235781182	-56.307198174811965	335.71199999999925	0.6033647718582718	1	0	197.0	33.277195422910154	8.42038606852293	8.038315426558256	22.951003312133253	6.419546831399202	25.480933874845505	16.440512757748365	17.76356151420623	13.85433736257255	21.33029687590897	9.188967757858336	21.6050813049078	1234.0	227.62621524278075	64.75971646327525	203.12871016003191	210.94258041586727	54.38722849544138
5	88	nan	0	0	nan	nan	B1	B1	B1	3678	544.0	816.0	1.0	1.7153660730361255	0.7144987429284886	1.0	0.34470477975632613	0.24402809177139972	103.70564739720636	109.65856099730654	20.518284528683193	6.188421731052492	5.0990195135927845	80.09983932492896	72.55627946339757	42.56017639453325	435.20199999999886	0.5621704241497898	0	1	269.0	21.59365224931389	6.650858369655907	20.67771415412426	21.44359500799328	5.55793091468513	20.071564867161214	16.922346864826977	24.84957661665976	12.469321761280298	14.959182134829462	10.122102696448565	37.81947059277445	2712.0	397.5368125932291	76.21316892281175	377.5936219319701	284.29375183209777	60.72617723606527
5	89	nan	0	0	nan	nan	B1	B1	B1	3358	634.0	816.0	1.0	1.4725177569211743	0.8562419405378764	1.0	0.533015873015873	0.29642015975427005	99.56056852645686	105.58882516630251	18.788294228055936	6.442403114070163	5.385164807134504	54.99822580001807	51.43050151905404	-18.651294901754028	377.30399999999884	0.7809302325581396	0	1	194.0	12.916884153150022	10.95495540369302	9.803585921414196	24.667841628193855	4.975997601635754	16.196368371136487	20.67962161451578	42.51494620554149	17.314152812585235	12.268863992765546	13.864637253805995	35.31029224395752	2023.0	123.37505181506276	142.37401413545012	330.28514552582055	275.6677960138768	53.32440718077123
5	90	nan	0	0	nan	nan	B1	B1	B1	2276	205.0	820.0	1.0	1.0922626174397543	0.5045021582094059	1.0	0.6221979223619464	0.579871728747044	60.173888171022405	62.5859409132754	20.12461179749811	7.408543134475481	6.324555320336759	55.20160224662877	51.95476272077348	61.16401068078141	222.08799999999957	0.8559608875517112	1	0	91.0	16.51497680414468	3.5016861436888576	7.089814634993672	8.75948732625693	2.880750758573413	13.924818784929812	5.225528383627534	9.833722466602921	6.117692848667502	13.276890234090388	4.300770593807101	6.884535000659525	1181.0	124.68673265725374	43.70295283291489	145.70748465508223	115.50931585673243	37.89091349672526
5	91	nan	0	0	nan	nan	B1	B1	B1	2526	756.0	818.0	1.0	1.2458011745250432	0.7772399138796338	1.0	0.5820276497695852	0.40124417101891957	75.68917780762101	72.44998274671983	19.1049731745428	6.117037289140845	5.385164807134504	46.95742752749558	47.623960057610816	59.00055518489735	281.2659999999993	0.9013380909901875	1	0	124.0	17.640924730338156	5.724269506521523	7.540474597364664	18.559456848539412	4.1496299942955375	14.781933283433318	10.77047383505851	16.873044926673174	9.86930649727583	11.733882674947381	5.914793631061912	27.585000325925648	1153.0	227.71953956782818	59.19963410869241	275.33720912598073	156.6864122794941	39.39981718081981
5	92	nan	0	0	nan	nan	B1	B1	B1	3132	0.0	822.0	1.0	2.088157917724581	0.9573728533588932	1.0	0.49549121974371146	0.3224632948154142	123.78563631742254	130.61393493804556	26.870057685088806	7.83019277415277	6.708203932499369	40.878288825065326	35.756101826854454	-73.72254207724163	349.36199999999945	0.8466008920124343	1	0	133.0	19.25688565708697	10.275791596621275	7.355931976810098	11.646280631422997	3.7232471434399486	13.206652950495481	14.521309259347618	14.199023419991136	15.668635128065944	9.605813714675605	10.157259518280625	22.815777823328972	1667.0	170.43131188116968	139.36928384937346	180.19731480255723	174.4409249117598	52.270863238722086
5	93	nan	0	0	nan	nan	B1	B1	B1	2488	302.0	830.0	1.0	1.348679912164179	0.8280573368340747	1.0	0.4307479224376731	0.4406524004926265	80.54164875805547	83.73768566183328	21.587033144922902	7.369102149070734	6.324555320336759	48.71675620385024	45.155145593594064	45.86833240891589	266.3679999999992	0.7804265997490589	1	0	141.0	17.68764780461788	11.524513643234968	9.404821852222085	22.51189437508583	5.9265278447419405	16.410360944457352	15.048691488802433	22.378500061109662	19.264225225895643	14.78965437412262	11.303013671189547	24.588830426335335	1406.0	181.65748093742877	135.6562601774931	185.71479387301952	231.94464057218283	65.5356529103592
5	94	nan	0	0	nan	nan	B1	B1	B1	1630	356.0	838.0	1.0	1.1405883148093956	0.7968071567283294	1.0	0.7463369963369964	0.7850581686718897	58.855058682883374	60.00833275470999	17.72004514666935	6.989430756667136	6.324555320336759	34.88266044899672	35.562209422194364	20.12527517044263	161.52799999999993	0.9627879503839338	1	0	0.0	8.771633502095938	7.255466539412737	8.901380959898233	12.881513712927699	3.2464942540973425	10.037659322842956	6.6544136963784695	13.551674677059054	11.908552702516317	11.615060666576028	6.872053101658821	6.04682993888855	0.0	94.42963302880526	87.63564522564411	159.2833296880126	160.35460449010134	40.07811116427183
5	95	nan	0	0	nan	nan	B1	B1	B1	2495	715.0	846.0	1.0	1.2324330818184606	0.7233100993850501	1.0	0.5649909420289855	0.5137013387451994	72.74204135629624	74.43117626371358	20.024984394500787	7.53700856401588	6.4031242374328485	54.612039232081315	50.23007825344238	-30.768969025191094	247.04999999999964	0.7971246006389776	0	1	117.0	10.07202264945954	5.556160822510719	7.1898985626176	12.564065015874803	3.3854886945337057	14.856488934718072	9.21974519174546	18.601754857227206	9.287846203893423	9.411825775168836	6.671793708577752	18.751735721714795	1517.0	123.39205026905984	63.63289870414883	286.4102694131434	121.1532466923818	95.43796458747238
5	96	nan	0	0	nan	nan	B1	B1	B1	3457	48.0	869.0	1.0	1.1878533835710234	0.7622256556339004	1.0	0.5518837803320562	0.4639691441013649	85.73931186153702	90.47651629014017	24.515301344262525	8.631233013223348	7.280109889280518	60.10407640085654	55.500034083780605	-48.586412868207105	305.9919999999991	0.801623188405797	1	0	93.0	17.41539639700204	11.469184443354607	10.849103525280952	15.368459701538086	3.702922119759023	17.282917506061494	19.011367997154593	13.300678998231888	16.53331806138158	9.583169314078987	11.26236366853118	19.435156805440784	761.0	196.9391473699361	146.46704851277173	263.08154449239373	223.27814182825387	51.51706760097295
5	97	nan	0	0	nan	nan	B1	B1	B1	5956	414.0	866.0	1.0	1.8083732546047657	0.789666383779153	1.0	0.3928241656773513	0.17331158663436805	140.91949936362857	139.7891269019161	20.615528128088304	6.149134313705891	5.385164807134504	98.1972647171369	86.45925245890892	-35.71204418561828	657.1559999999977	0.5940850830382524	0	1	349.0	85.22494850028306	26.045136282220483	20.37595183774829	59.13092250190675	13.664225279353559	46.61440467927605	34.80134281795472	68.3580377465114	46.47629513218999	39.02159158233553	26.210376140661538	45.93392843194306	4022.0	940.037308037281	257.492332839407	437.9538420429453	682.9341727867723	150.26099095586687
5	98	nan	0	0	nan	nan	B1	B1	B1	2601	470.0	866.0	1.0	1.444414351684886	0.8606604873732095	1.0	0.4506237006237006	0.37326160618342247	87.05806744993768	100.12492197250393	19.697715603592208	6.733992809718112	5.830951894845301	47.389326919730884	44.328162930574514	36.5601088913462	295.91599999999937	0.790097205346294	0	1	155.0	29.58106360770762	11.291294778697193	8.707942358218133	31.164034562185407	5.045761835761368	19.969085281714797	21.565301010385156	37.31508354097605	19.202716160565615	12.452414753846824	14.01608305517584	36.76734573766589	1662.0	206.15214780252427	133.22923646494746	266.16292081587017	326.3833833243698	49.722865929827094
5	99	nan	0	0	nan	nan	B1	B1	B1	1975	284.0	868.0	1.0	1.2169900796952908	0.8365354710936714	1.0	0.6181533646322379	0.5972725785538897	68.55207336999933	74.0	19.1049731745428	7.101612852933512	6.324555320336759	40.063219272314335	37.560556539082235	67.11907037646935	203.84599999999966	0.9164733178654294	1	0	40.0	13.22191202454269	7.4551156191155314	9.050370045937598	14.618982259184122	4.580056482926011	13.180865174159408	9.176577380858362	16.823132663033903	13.155962511897087	13.74560159817338	8.02998399361968	15.774715848267078	280.0	140.17752365674824	94.7821014225483	152.05856443289667	191.59771146811545	58.098893923684955
5	100	nan	0	0	nan	nan	B1	B1	B1	1722	250.0	885.0	1.0	1.137412593795953	0.7671017572236397	1.0	0.6713450292397661	0.753223921041824	59.40432453193553	57.706152185014034	17.72004514666935	6.999073505574678	6.324555320336759	38.678517900093276	38.109385613690755	69.70994026635739	169.49599999999992	0.9469342864998624	1	0	0.0	7.031555688008666	4.676340905949473	8.528435178101063	11.664316764101386	3.2592813074588776	12.239032622426748	8.357839322648942	11.775753479450941	8.160387586802244	13.341969959437847	5.493843019939959	7.075516895391047	0.0	61.95359743386507	60.449424107559025	136.13725513592362	134.74877575971186	38.768749692477286
5	101	nan	0	0	nan	nan	B1	B1	B1	1773	660.0	892.0	1.0	1.1056036666033253	0.7222891494303542	1.0	0.6320855614973262	0.7248294969665818	58.07239188848574	56.859475903318	17.69180601295413	7.066040050303819	6.324555320336759	42.1541283537176	40.16235505438379	35.17718364642133	175.32399999999984	0.9078341013824884	0	1	22.0	6.328618312254548	5.538597722537816	8.014236678369343	8.903395184315741	2.1612421041354537	8.955779348500073	7.813656861893833	19.90136568248272	9.038132287561893	6.530800356529653	7.105134680867195	12.084779153577983	421.0	63.05058373324573	74.86176874674857	280.0052338838577	149.77248817961663	27.888990795239806
5	102	nan	0	0	nan	nan	B1	B1	B1	3302	539.0	888.0	1.0	1.5978348848006407	0.8494521653998853	1.0	0.4409722222222222	0.2836561351386223	102.3718680333184	118.71394189394942	22.02271554554524	6.742039679720013	5.521009528313442	63.5660327026319	54.01811639665751	-37.42574105840688	382.46999999999923	0.6863437954687174	0	1	243.0	20.307225138880312	10.61492336075753	9.857358682900667	31.222827485762537	5.246540054678917	20.244739449582994	17.468528321012855	33.33980318997055	18.115404004231095	14.4955367827788	12.557442610152066	34.39142444357276	1792.0	203.74285527225584	114.09532351326197	290.5760741401464	282.1110401181504	53.55686309188604
5	103	nan	0	0	nan	nan	B1	B1	B1	4844	767.0	875.0	1.0	1.727198287563818	0.5876593548514545	1.0	0.39394925178919976	0.1845492001947184	113.29234131984433	125.31959144523253	17.804493814764857	5.79435132936291	5.0	89.43100370194	91.6657905977493	-45.902060728028694	574.3159999999982	0.6189228901807959	0	1	399.0	23.728816707618535	14.625696231611073	9.654688401147723	48.74050501361489	7.976531693711877	20.0193026997149	23.417166427709162	52.433142750523984	24.817654695361853	14.226825427263975	17.80939963646233	60.401709088124335	3909.0	215.93202155362815	142.9239953495562	318.9841617215425	484.8495917515829	76.2683762377128
5	104	nan	0	0	nan	nan	B1	B1	B1	1933	175.0	892.0	1.0	1.1441059762738408	0.7790786920857986	1.0	0.6915921288014312	0.7504661550062552	63.5345300075853	64.6297145282261	18.601075237738275	7.374587429372124	6.708203932499369	41.49798156810526	39.831457984878384	12.388809660140211	179.90999999999985	0.9306692344727973	1	0	0.0	7.171496193856001	5.596978724934161	8.684321384876966	9.199481219053268	2.6862745247781277	9.532845046371222	7.331242854706943	11.442923601716757	9.517204586416483	9.588845686987042	5.696437039412558	5.889875654131174	0.0	79.92996129952371	63.29796311073005	137.58599242568016	110.91683846339583	34.06771976035088
5	105	nan	0	0	nan	nan	B1	B1	B1	3505	916.0	895.0	1.0	2.2907408877107964	0.9480732693564816	1.0	0.47667618659050726	0.3433476055633113	136.03587571613966	131.73458164050928	17.46424919657298	6.459867420747158	6.0	48.03787813641498	43.266482605825644	-9.763543466877838	358.1639999999992	0.7031798575584312	0	1	222.0	14.164095561020076	6.164614376612008	9.817593668587506	17.54413673747331	4.322240066714585	13.155184304341674	9.405325424857438	17.596459950320423	10.66422526165843	8.760082427412271	9.093919371254742	34.177859279327095	2662.0	163.90244958829135	73.45438349619508	250.65029440727085	204.3064625840634	50.13292174972594
5	106	nan	0	0	nan	nan	B1	B1	B1	3103	580.0	902.0	1.0	1.7060970843804384	0.8431137594568247	1.0	0.4015269151138716	0.259027633405032	102.11854366010216	112.61438629233834	18.35755975068582	6.0273343095088805	5.0	60.411436039022526	54.91273960979095	89.95548652944704	387.99199999999894	0.6282012349428079	0	1	244.0	16.314152777194977	10.714915743097663	9.925703805871308	26.31084154266864	5.542763439938426	16.060044304467738	17.076020468957722	38.34546423237771	17.691615207120776	12.361028487794101	13.365880858153105	27.815564189106226	1950.0	144.45597044751048	82.74398442637175	279.9234611373395	294.51471779774874	51.11560274288058
5	107	nan	0	0	nan	nan	B1	B1	B1	2516	82.0	903.0	1.0	1.8054799619323183	0.8984856323561081	1.0	0.4091056910569106	0.3523796743590201	98.34925897658567	95.67131231461184	19.697715603592208	6.128509314706315	5.0	49.159094459187685	43.175612394909756	-41.29979974723253	299.53999999999934	0.7577172112633639	1	0	127.0	14.452124809846282	9.65351339802146	8.780956763774157	15.296543874777853	3.5860838005319238	11.360601242631674	12.731487000361085	15.348622895777225	13.989517122507095	9.442771062254906	10.758815938606858	16.76765090599656	1304.0	111.83828498795629	95.31244404241443	137.59275209531188	154.16966524906456	36.35054577887058
5	108	nan	0	0	nan	nan	B1	B1	B1	1988	924.0	930.0	1.0	1.1739393676984322	0.8019890388986962	1.0	0.7964743589743589	0.5825611817593489	66.12854737676426	65.7419196555744	18.439088914585774	7.172532077887095	6.4031242374328485	37.5167219354085	39.501143786995364	7.192740541991052	207.08199999999977	0.9112995645198256	1	0	61.0	7.885053807869554	2.664484648965299	11.452979306690395	9.567513567395508	2.467078685760498	12.71783016063273	6.628778554499149	3.479224852286279	4.532494110055268	6.994689899496734	2.319874887354672	16.810238820500672	523.0	82.4024112187326	24.94226011633873	220.0338447317481	95.17169475462288	27.441504769027233
5	109	nan	0	0	nan	nan	B1	B1	B1	979	998.0	933.0	1.0	1.0626270741646737	0.6308872505623077	1.0	0.643655489809336	0.7535893743249492	40.66886666218084	39.44616584663204	14.866068747318506	5.696630717458206	5.0	29.790513657585315	31.55393756538523	-50.17653729828933	127.77000000000007	0.9454369869628199	1	0	18.0	5.977233508601785	3.2963149677962065	8.796780327335	6.0102998511865735	1.5464866254478693	7.046417944133282	4.771755546331406	9.418585449457169	4.864026874303818	5.044327445328236	3.8263065796345472	5.27064928971231	289.0	41.89063869044185	32.12175181508064	198.13196027465165	71.59227894525975	15.533440263010561
5	110	nan	0	0	nan	nan	B1	B1	B1	2708	659.0	939.0	1.0	1.9859059616941666	0.9455643434294191	1.0	0.41482843137254904	0.3624774568100367	111.11490048613778	102.2154587134451	17.029386365926403	6.020189175163544	5.385164807134504	38.63487862222225	36.16070038095901	-25.480545225123866	306.39999999999935	0.7985844883515186	1	0	175.0	13.708308546803892	4.692133999429643	7.58445108961314	18.644022300839424	4.411627407185733	15.741130745969713	7.932585670612752	22.919722314924	8.211322212591767	15.506111284717917	7.526222663931549	22.019653643481433	1896.0	126.3008165359497	50.72344580013305	204.40047319233418	213.1774018164724	47.83254781272262
5	111	nan	0	0	nan	nan	B1	B1	B1	1954	23.0	944.0	1.0	1.1000048321225409	0.6961487613012118	1.0	0.6892416225749559	0.6895894729609773	60.05672984052961	64.28841264178172	19.235384061671343	8.281189334002958	7.810249675906654	44.0	43.11457962523415	-66.11716609722893	188.69999999999985	0.9295908658420552	1	0	0.0	8.057343409396708	5.520332658663392	7.561120022088289	7.239780273288488	2.0271305572241545	9.188815148547292	7.353215849027038	7.1187914945185184	7.848935706540942	4.382375853136182	4.991653345525265	14.04786759801209	25.0	99.15387220494449	83.4965746384114	151.70490591228008	111.55283447541296	30.157336010597646
5	112	nan	0	0	nan	nan	B1	B1	B1	941	1023.0	963.0	1.0	1.5102046234436095	0.8999278476424575	1.0	0.6489655172413793	0.5303653696479897	55.119145309332	57.87054518492115	21.02379604162864	7.745843091514188	7.0	24.0	24.034088122369493	-85.58815900053958	149.31799999999998	0.9293827160493827	1	0	7.0	2.713557656854391	2.254581529647112	7.202288888394833	4.930006843060255	1.1755550513044	5.394018456339836	3.7774929367005825	6.5190814062952995	3.4411688428372145	2.5697718802839518	2.5932707861065865	3.452216397970915	44.0	30.930235834792256	27.31429016124457	112.53299778699875	68.59659732691944	15.387914959341288
5	113	nan	0	0	nan	nan	B1	B1	B1	2496	725.0	963.0	1.0	1.6770124985950519	0.8781393943499602	1.0	0.4523378035520116	0.34291124744136436	93.01524531210349	90.47098982546837	18.027756377319946	5.931247501477906	5.0	47.88788612118202	44.49894482997228	21.24741292165677	302.4379999999992	0.7236880255146421	1	0	172.0	29.822217223234475	6.96824599057436	6.2370641734451056	26.306828401982784	4.867124460637569	11.679346944205463	13.276371435262263	25.241184091195464	12.611444287002087	9.471503783017397	12.808651825413108	24.915068323723972	1731.0	416.9519649678841	82.40279274620116	244.65487171895802	236.86723132804036	48.66677378024906
5	114	nan	0	0	nan	nan	B1	B1	B1	1733	965.0	958.0	1.0	1.1216337644864607	0.6241009266134713	1.0	0.633406432748538	0.6336027845955963	55.40540095010955	60.83584469702052	17.69180601295413	6.520155591301561	5.830951894845301	44.54772721475249	43.29066295924264	-68.40746896825799	185.39399999999978	0.8665	1	0	10.0	7.840848388150334	3.418631285429001	9.923415042459965	11.198947127908468	2.305683999322355	10.676646083593369	9.130205218680203	8.574303841218352	5.371663994155824	7.6460212133824825	3.9702449198812246	8.917296115309	42.0	78.38251339644194	40.303486900404096	185.18521419912577	118.84670808166265	25.37998035736382
5	115	nan	0	0	nan	nan	B1	B1	B1	2453	916.0	968.0	1.0	1.9154036831450163	0.8885340261662724	1.0	0.4610902255639098	0.3600368013309621	99.28399305372817	94.89467845985885	19.697715603592208	5.934802847248838	5.0	54.29474788002209	45.55256115519201	14.198346883443175	292.60399999999953	0.6726998491704375	1	0	171.0	10.127168728038669	3.696284460835159	8.333516490645707	14.871168108657002	3.608850261196494	10.606805535964668	5.699092131108046	11.445593965239823	6.639734508469701	7.264210014604032	4.930754577741027	20.21380941569805	1639.0	78.81382493209094	37.999008431099355	186.4002290284261	113.478843646124	33.615015149116516
5	116	nan	0	0	nan	nan	B1	B1	B1	1685	969.0	1002.0	1.0	1.0627012175803257	0.6728196392712371	1.0	0.7837209302325582	0.7789614344787309	54.25692232820271	59.07622195096772	19.924858845171276	7.842906690904116	7.211102550927978	41.41006041348256	40.13962657947778	-57.57720817660345	164.87199999999999	0.9476940382452194	1	0	0.0	6.313313474878669	2.30997178517282	8.424994308501482	6.0822156416252255	1.6815900057554245	7.578790001571178	4.6919508669525385	9.315220911987126	3.75651182141155	4.067566949874163	3.451667068526149	6.621866178698838	0.0	63.36153213959187	26.194110210053623	176.4991686269641	95.68648832198232	26.35968585126102
5	117	nan	0	0	nan	nan	B1	B1	B1	867	42.0	1016.0	1.0	1.1322925797471441	0.7857227449393112	1.0	0.7467700258397932	0.8182908024700492	42.52599285315355	42.01190307520001	16.55294535724685	6.702604409695905	6.082762530298219	26.0	26.30567887484771	0.8157226251540467	115.38800000000005	0.9496166484118291	1	0	0.0	5.2740062568336725	2.886518655344844	4.151888318359852	3.505394075065851	0.9722896264865994	5.262851890176535	2.833890298381448	4.006256211549044	3.845151472836733	2.010635545477271	2.081651045009494	4.060227360576391	0.0	55.63646917976439	32.15953316166997	70.49390410631895	41.501869313418865	12.18707571271807
5	118	nan	0	0	nan	nan	B1	B1	B1	1402	151.0	1022.0	1.0	1.1401915336601063	0.5141141536114114	1.0	0.6472760849492152	0.6127891425981392	48.408695108798504	57.201398584300364	22.0	8.336638548787185	7.615773105863909	37.0	41.52119171770456	-21.144795051826524	169.56000000000006	0.89728	1	0	2.0	4.518593154847622	2.8023193711414933	5.763103697448969	4.658945611678064	1.3647058866918087	8.01641871035099	4.090028236620128	7.850522603839636	4.242923654615879	4.586953565478325	3.181536597199738	5.590768281370401	480.0	45.97941578645259	46.46672786027193	123.61025427281857	80.96398871950805	19.871488683857024
5	119	nan	0	0	nan	nan	B1	B1	B1	1053	194.0	1023.0	1.0	1.2262776315288848	0.836792336773871	1.0	0.7959183673469388	0.7049512116655112	50.28457052807427	52.0	20.808652046684813	7.736950400503125	7.0	26.0	27.531828017839278	-9.482323757526224	137.00600000000003	0.9551020408163265	1	0	0.0	2.6408331533893943	2.774181727319956	5.017486855387688	6.703974977135658	1.4012817647308111	7.062623020261526	6.469687987118959	7.630823217332363	4.100099196657538	5.323079288005829	3.502494851127267	3.248798370361328	0.0	23.932692575268447	42.58455797471106	90.23007583618164	83.11506836116314	18.050156532786787
6	1	nan	0	0	nan	nan	B2	B2	B2	1164	559.0	24.0	1.0	1.2220921133744043	0.7783803983815079	1.0	0.5388888888888889	0.5171225659684695	50.95737724013847	55.47071299343465	13.892443989449804	5.573362007958664	5.0	32.973399070085854	31.990680856591318	-66.8510446626284	168.1839999999998	0.835007173601148	1	0	49.0	21.18483255803585	2.477103855460882	6.481376373209059	8.35309377592057	2.4242008216679096	9.450980395078659	4.794201574288309	5.625940362922847	4.559212647378445	9.77383078634739	3.0021362816914916	10.261890582740307	349.0	215.31712808646262	25.51435121987015	76.26971862465143	64.64423606637865	20.349599553272128
6	2	nan	0	0	nan	nan	B2	B2	B2	1556	534.0	42.0	1.0	1.1711656128798045	0.6943132378868726	1.0	0.5932138772398018	0.59971857701377	55.26088070984492	60.8276253029822	17.204650534085253	6.1386810020759395	5.385164807134504	38.64071511844553	39.76975999320208	88.93952967980393	180.56599999999975	0.8606194690265488	1	0	74.0	25.885343743488193	2.357885123230517	8.653208239935338	8.832196527160704	2.6229190649464726	11.610147260129452	5.0687571642920375	6.198046839796007	4.339192811399698	12.836728483438492	4.045258278958499	15.008300894871354	1234.0	283.05487141385674	24.872999341227114	111.49246991146356	108.59061593562365	25.179354714229703
6	3	nan	0	0	nan	nan	B2	B2	B2	3017	634.0	94.0	1.0	1.529596528868574	0.6981115773497637	1.0	0.41746229417462294	0.19497321987778007	88.02848986003889	100.2845950283492	16.1245154965971	5.11049989490869	4.242640687119285	71.83863202410588	63.0274290401276	34.84196739240051	440.9659999999984	0.5887403649136501	1	0	287.0	43.3257801188156	18.64283211901784	9.69140158034861	33.54373996518552	8.10635541472584	19.477714160457253	19.726115802302957	30.820294504985213	31.267444904893637	18.098680160939693	20.047592954710126	56.71577021293342	2234.0	349.2634626403451	158.43416530825198	260.0442361216992	285.78519888035953	62.34563241992146
6	4	nan	0	0	nan	nan	B2	B2	B2	2674	708.0	99.0	1.0	2.149939229658064	0.9465508734725128	1.0	0.455459035939363	0.33822824495573894	114.977822341096	102.59142264341595	18.35755975068582	6.125330481184364	5.0	41.31753780740971	37.086620850723314	-75.36572858080753	315.19599999999923	0.7438108484005563	1	0	145.0	29.65642795804888	10.841641913168132	10.094758533872664	15.655878591351211	5.0385137889534235	13.122011155821383	10.938902894034982	17.383321901783347	17.293736210092902	16.443656106479466	8.326619380153716	26.06984046474099	1159.0	203.4064397001639	112.93691944982857	190.31972251366824	155.1000080453232	51.55249896273017
6	5	nan	0	0	nan	nan	B2	B2	B2	5505	360.0	123.0	1.0	1.668462184440003	0.8855406770784388	1.0	0.3771839671120247	0.23331331032951894	138.46647209535686	139.90353819685905	19.849433241279208	6.8343094347332665	6.0	75.10436714447978	64.32623995733981	-64.51454050663057	544.5199999999984	0.6932812795164033	1	0	381.0	67.88586228806525	19.663019781932235	22.274967590346932	36.92857254575938	8.174502230249345	29.138078937307	27.888563379645348	35.1073014754802	32.05355918966234	24.30405137501657	25.43096060026437	51.04245067387819	4323.0	525.7844207612798	227.59406482428312	354.6198830669746	462.45262897759676	95.64841744489968
6	6	nan	0	0	nan	nan	B2	B2	B2	2760	263.0	139.0	1.0	1.5577552716067993	0.7447193529584353	1.0	0.3865546218487395	0.2028015626736469	86.92445977112277	88.95504482602435	20.248456731316587	5.86583945097243	4.47213595499958	56.26555686930406	58.01145195372414	-40.79084427586515	413.5459999999989	0.6353591160220995	1	0	101.0	64.72985427454114	11.777355655096471	19.283177006058395	28.50514999218285	6.09239340852946	33.91772335767746	18.04051273688674	31.516227992251515	18.746761325746775	17.405249098315835	13.499977128580213	28.863431721925735	1194.0	445.2230413630605	101.03279193304479	208.21565613429993	219.83576743677258	47.037674761377275
6	7	nan	0	0	nan	nan	B2	B2	B2	2697	398.0	140.0	1.0	1.9499367459043309	0.9284565571426527	1.0	0.4071557971014493	0.38486583079601455	108.3247755961025	104.01922899156675	19.79898987322333	6.472559856953201	5.656854249492381	45.202408742207105	40.23626370387386	-31.52549733220613	296.7499999999992	0.7614342179559571	0	1	132.0	23.646356996148825	8.228549623861909	17.563088475726545	16.592965594492853	4.6780651938170195	14.81010150630027	16.971206224523485	15.743434810079634	13.95640498585999	11.042877884581685	9.607125976122916	21.986953526735306	1805.0	223.34673132933676	86.82641366124153	257.0475474484265	193.00115982815623	52.058366026729345
6	8	nan	0	0	nan	nan	B2	B2	B2	3076	622.0	177.0	1.0	1.933426846793829	0.8426938938729862	1.0	0.33182308522114345	0.19727289097735068	108.19882307125381	110.98198051936178	15.0	4.8777832295267105	4.242640687119285	63.77084815214502	58.25348681756809	35.529830823555294	442.6539999999986	0.6397005303109079	1	0	278.0	89.123735524714	8.32086676824838	14.763302045874298	21.733821662142873	6.971953947097063	23.979140976443887	16.61309225205332	17.426657581701875	15.967101586982608	24.036423310637474	17.823178507387638	27.447455633431673	2243.0	706.3121840087697	67.8797593023628	319.54615079425275	180.15812942106277	64.94462534226477
6	9	nan	0	0	nan	nan	B2	B2	B2	2116	394.0	183.0	1.0	1.0867357542015128	0.6904160140186067	1.0	0.7015915119363395	0.6831350627549345	61.95273044416812	63.89053137985315	19.1049731745428	7.4683931070608836	7.0	46.256998244025866	44.81738314209373	54.062430347813304	197.29199999999975	0.9077649077649078	0	1	17.0	38.438696913421154	7.5109941475093365	11.670603513717651	10.618356620892882	2.6059968061745167	18.33658354729414	8.608270393684506	12.12045474909246	11.51049062423408	10.013138053938746	8.050278522074223	11.117402901872993	973.0	397.72634528949857	88.08546594157815	314.6024721376598	166.92469690646976	35.335973367094994
6	10	nan	0	0	nan	nan	B2	B2	B2	3275	440.0	194.0	1.0	1.7036745541189064	0.9280445205355513	1.0	0.5198412698412699	0.4654255602425092	111.53647684645165	111.01801655587259	19.697715603592208	7.456078998962889	7.0	43.61217055041337	41.54391172784598	-17.333345647916985	297.36199999999945	0.8160976825317717	1	0	147.0	17.110460096038878	9.412192017771304	9.978423775173724	20.185397223569453	4.573006826452911	17.773006822913885	19.39813845511526	17.663248688913882	15.08151375129819	12.94087131973356	10.650843081064522	30.483833028003573	2146.0	178.79624672513455	136.47536470461637	292.8870074497536	267.27148894313723	59.098665218800306
6	11	nan	0	0	nan	nan	B2	B2	B2	5467	927.0	191.0	1.0	1.7984440423378978	0.846858475775153	1.0	0.4451229441459046	0.2598252056913903	139.46802742951985	138.1774221788784	22.847319317591726	7.381635108578132	6.324555320336759	82.81968491767877	74.17165158499176	-9.487579694517226	514.2079999999985	0.6058289007092199	1	0	292.0	33.24007026106119	11.888242978602648	13.880521914921701	23.57637911569327	6.7058518854901195	25.759212654083967	19.46532395016402	29.779537726193666	21.584710507653654	16.698527550324798	17.89707793481648	48.3936980208382	3483.0	400.53389865439385	149.35530693549663	525.0656296731904	358.01106319762766	88.07446462009102
6	12	nan	0	0	nan	nan	B2	B2	B2	1584	300.0	197.0	1.0	1.1287350536535319	0.5387938431239424	1.0	0.6346153846153846	0.33222122424299455	51.57738588072059	53.600373133029585	14.0	4.789311166966197	4.123105625617661	44.41391117226648	43.45073176901395	26.37543144985855	244.77599999999967	0.8293193717277488	1	0	18.0	52.96351572498679	11.721843305975199	11.664469376206398	19.058442071080208	3.8936598924919963	18.607263384386897	20.79420167952776	20.513481363654137	17.673823174089193	9.529655918478966	12.176119673997164	21.339635338634253	105.0	458.4135041870177	92.23172366991639	145.2781568914652	151.23668273165822	30.537712845019996
6	13	nan	0	0	nan	nan	B2	B2	B2	3366	547.0	201.0	1.0	1.93332937966672	0.9149095388292766	1.0	0.43714285714285717	0.2725333898343644	119.18789895047529	109.29318368498559	16.278820596099706	5.66040315414168	5.0	59.21552675660473	48.11126034842554	71.09856901136341	393.9599999999988	0.6463133640552995	0	0	251.0	15.081010188907385	11.997680629603565	13.147005463950336	21.731700632721186	5.544213064014912	10.67705807927996	17.051911249756813	28.41438925359398	20.37372399121523	10.803036578930914	15.5149310156703	51.014587621204555	2840.0	278.52414753846824	121.9443201078102	194.91882234439254	239.3497980227694	58.20279277022928
6	14	nan	0	0	nan	nan	B2	B2	B2	3039	762.0	219.0	1.0	2.1617216673109567	0.9422830194270008	1.0	0.4844571975131516	0.2657786338351094	122.45606085539804	122.494897852931	15.811388300841896	5.502743329722926	5.0	49.02584147039183	41.00042355933968	5.817725788668674	379.061999999999	0.6040548598688135	0	1	253.0	82.92286578379571	16.336980225518346	8.997985862195492	23.365041620098054	6.084016218781471	29.87263305298984	22.042526867240667	29.540642458945513	26.013519478961825	21.243640827015042	24.335179777815938	49.56862755306065	2494.0	617.1743194162846	161.134920517914	304.5162745360285	189.44393088389188	55.717281189747155
6	15	nan	0	0	nan	nan	B2	B2	B2	2368	1016.0	226.0	1.0	1.5157767732040786	0.8705938340325902	1.0	0.5574387947269304	0.4553523007205943	85.6836150509399	87.20665112249179	17.46424919657298	6.970666971415302	6.324555320336759	47.62231293783183	42.15654551171429	-14.180130225633333	255.63599999999963	0.7703318152244633	1	0	84.0	16.785687018185854	8.14193944633007	10.095246801152825	12.188967727124691	2.913710250519216	15.189791735261679	10.689066931605339	14.147295393049717	12.288166675716639	9.153261637315154	9.078873896971345	20.6634317394346	1157.0	129.94457936380059	98.85558885894716	241.73720936197788	157.86672791931778	35.29214948322624
6	16	nan	0	0	nan	nan	B2	B2	B2	6495	909.0	238.0	1.0	1.5760182888300591	0.8390174358037128	1.0	0.4847014925373134	0.2651649481443179	141.576004680312	140.9432509913121	26.1725046566048	8.6956996658042	7.280109889280518	85.86882098335823	77.03214585675349	18.6839126646421	554.799999999998	0.6705900573021528	1	0	247.0	79.62206465005875	18.364736448042095	34.76565191335976	40.20679020322859	8.658625213429332	32.136781910434365	28.88854817673564	33.36824605241418	30.368337551131845	23.380697377957404	22.699458279646933	79.50693536922336	2420.0	855.593866372481	290.24365684669465	771.8533617472276	516.8121772948653	120.90589831769466
6	17	nan	0	0	nan	nan	B2	B2	B2	2748	460.0	238.0	1.0	1.704605112245532	0.9351295165368779	1.0	0.6090425531914894	0.5289784556609629	102.8033468029505	98.49365461794989	17.0	6.900968311729316	6.324555320336759	39.05832159972885	36.42384921738284	13.915169645724122	255.50199999999938	0.8518288902665839	0	1	93.0	11.73614103347063	10.035721431486309	9.983749172650278	16.18776228558272	3.61814299877733	19.103761348873377	17.937865301966667	16.048249065876007	15.739818409085274	11.585244574584067	9.61623559333384	18.013382244855165	1798.0	239.16199007444084	114.77819520048797	281.57988914009184	191.0749068185687	44.200198699720204
6	18	nan	0	0	nan	nan	B2	B2	B2	1647	361.0	242.0	1.0	1.1876121440564125	0.6306273474486972	1.0	0.6147816349384099	0.5660147526464496	55.720554870044054	56.43580423808985	17.69180601295413	6.096555210651568	5.385164807134504	44.30235246924314	43.24393067359917	-15.613478570381176	191.2219999999997	0.8657030223390275	0	1	60.0	39.27580667100847	10.536842916160822	9.05752650089562	15.135332278907299	3.18251318205148	13.111940206028521	16.046570532023907	14.756542317569256	15.59795530885458	7.181933341547847	9.745525311678648	29.57830174639821	424.0	375.2048983667046	107.9482567422092	191.25597050506622	155.17631815001369	33.144945653155446
6	19	nan	0	0	nan	nan	B2	B2	B2	4461	598.0	250.0	1.0	1.555131970829316	0.8328033619997935	1.0	0.36121457489878545	0.2038932533553419	116.1076811639992	137.38267721950973	22.090722034374522	6.583564511920757	5.385164807134504	74.24621202458749	64.27360482469076	55.94200598690231	524.3479999999984	0.6501020110754882	1	0	331.0	97.24528894852847	12.223209017887712	16.970275501720607	27.203234964050353	7.694819612428546	40.54053560178727	21.531471791677177	29.753780419006944	21.306599596515298	35.640787376090884	16.222339279018342	54.855603981763124	2544.0	1047.059891670011	145.18796109594405	358.57256419211626	290.54631924349815	75.8413981962949
6	20	nan	0	0	nan	nan	B2	B2	B2	3296	666.0	249.0	1.0	1.533823062668698	0.871732520152179	1.0	0.517425431711146	0.323058074880877	101.7481138631852	99.04039579888602	18.788294228055936	6.386690280562281	5.830951894845301	53.514417553471965	49.854749828273334	-69.01973755817713	358.06199999999893	0.738185890257559	1	0	235.0	63.98107884451747	13.57367823086679	8.451331371441483	20.606286730617285	6.315648171119392	24.795376531779766	20.92390331439674	24.82076756283641	23.786968810483813	17.81293967459351	27.76018923521042	58.99429312348366	2600.0	722.7460441477597	174.63442467153072	118.23418047651649	252.86323370225728	73.4699782691896
6	21	nan	0	0	nan	nan	B2	B2	B2	2529	989.0	270.0	1.0	1.1642480039311938	0.6448135368705961	1.0	0.5645089285714285	0.46230271744126056	68.72932103611936	83.23460818673925	23.0	7.818918148911789	6.708203932499369	55.9289405563218	52.532563264155314	41.4042103614228	262.1899999999996	0.8193746962578973	1	0	49.0	20.37059593759477	9.438818946480751	15.042236940935254	13.761547312140465	3.405539051629603	18.883146304637194	13.927824828773737	14.864759359508753	14.119813777506351	11.061509143561125	9.229312600567937	25.879194339737296	605.0	231.17068786080927	117.16310397535563	388.43686590809375	161.58239137753844	41.86211978830397
6	22	nan	0	0	nan	nan	B2	B2	B2	3445	404.0	274.0	1.0	1.4743342319860346	0.6818128140056371	1.0	0.4255187747035573	0.260594254326852	91.66652055927256	98.2344135219425	19.0	6.14216739350316	5.385164807134504	70.95840075159512	67.05650564647377	-53.50503766845865	407.5839999999988	0.6752254018032146	0	1	243.0	70.72999162320048	21.111085770651698	14.071427459828556	37.130495104938745	7.440955244936049	27.129076030105352	32.640314277261496	34.32486455887556	32.90933093428612	16.511223036795855	15.257938535884023	74.80224331840873	2624.0	620.3003732683137	233.1907839756459	298.9685514867306	370.34435033239424	75.56582020968199
6	23	nan	0	0	nan	nan	B2	B2	B2	4065	707.0	283.0	1.0	1.6070306562333585	0.4519035000926524	1.0	0.3597345132743363	0.2320968198297537	96.10609036782604	113.43720729989786	21.095023109728988	6.575784409084989	5.0990195135927845	96.45184635115545	85.73305523902242	83.8700148545354	469.13799999999867	0.6004874806115665	1	0	235.0	126.93873489648104	24.523125037550926	15.825513121671975	31.085679434239864	9.612787107937038	39.62665758654475	33.7040971070528	32.093568462878466	38.27595943212509	30.86784164980054	23.32336930371821	77.74232079833746	2437.0	1430.517494160682	260.826993688941	363.6746171191335	333.3442591615021	103.51705238502473
6	24	nan	0	0	nan	nan	B2	B2	B2	995	957.0	293.0	1.0	1.0663396423745397	0.3046508103316104	1.0	0.6234335839598998	0.6810515657623306	37.64168732835958	41.773197148410844	15.0	5.527838134793859	5.0	35.72192855621433	35.85235627792649	-4.849103537882149	135.49600000000004	0.8988256549232161	1	0	0.0	14.39684135839343	4.994033724069595	8.913298215717077	6.887876715511084	1.802716108970344	8.012481920421124	6.2949721701443195	6.854795157909393	7.526115816086531	4.782589439302683	4.189440760761499	12.409536898136139	0.0	123.98228440247476	47.19159236177802	112.31848625466228	64.11706730723381	17.288181985728443
6	25	nan	0	0	nan	nan	B2	B2	B2	3173	507.0	291.0	1.0	1.865186446558185	0.8768333565721659	1.0	0.3938679245283019	0.2783018168579628	110.47669624002047	106.06601717798213	17.46424919657298	6.088268446355405	5.0	54.429760839722206	53.11657800069837	-29.425502777866768	378.5139999999989	0.6244833694154693	1	0	217.0	45.09570453874767	11.858472638763487	13.151796786114573	21.61995883192867	5.0843213787302375	22.289967236109078	20.89184402767569	24.148760261945426	19.453131964430213	17.283817815594375	11.650751551613212	36.192538410425186	2219.0	578.9506833506748	112.2353251175955	327.1580382697284	206.67905719112605	51.251163862645626
6	26	nan	0	0	nan	nan	B2	B2	B2	3076	814.0	302.0	1.0	1.7793983611964057	0.853632397958403	1.0	0.3958815958815959	0.2192030174144776	104.55841168931914	104.47966309287182	14.560219778561036	5.019900593016288	4.47213595499958	65.34845085859848	54.46195939629036	-14.245970273552812	419.92799999999863	0.6315573349758752	1	0	266.0	65.86965754628181	17.771938680671155	24.78870835993439	26.85519191995263	7.031509915366769	25.26903180964291	20.79304191749543	24.228748029097915	29.593408171087503	25.20675977692008	25.783306626603007	35.029861925169826	2248.0	578.7170827798545	168.73331840429455	335.90638628508896	278.67185491882265	64.993347434327
6	27	nan	0	0	nan	nan	B2	B2	B2	943	999.0	310.0	1.0	1.165184682638188	0.8042373060032835	1.0	0.6764705882352942	0.6789282393077986	45.470013919918564	44.10215414239989	12.041594578792296	5.153416542021928	5.0	28.77691539634689	27.023206680750157	28.2517623491258	132.11400000000006	0.9067307692307692	1	0	30.0	13.573815552517772	5.392553597688675	11.150728590786457	7.047363996505737	1.7945372834801674	10.923735424876213	6.951750971376896	6.468192558735609	7.975860238075256	6.282856468111277	4.172289619222283	15.104799009859562	372.0	153.51651840098202	49.278965547680855	147.91032266244292	62.73234152421355	16.005371279083192
6	28	nan	0	0	nan	nan	B2	B2	B2	1136	991.0	338.0	1.0	1.0882406552272579	0.6895702172230873	1.0	0.7548172757475083	0.7296702267306655	45.43599996623143	44.27188724235731	15.0	5.878547963932722	5.0990195135927845	33.26129651943601	32.90560679164788	23.235991593485508	139.87200000000004	0.9384551838083437	1	0	37.0	9.594171077013016	5.986404202878475	11.745189614593983	7.4125124104321	1.9472953425720334	11.542198851704597	6.294224431738257	7.104493796825409	8.987594448029995	5.500114446505904	4.538155207410455	13.450614213943481	756.0	94.34624247532338	58.505928199738264	171.39499532803893	81.38091104850173	19.43736948352307
6	29	nan	0	0	nan	nan	B2	B2	B2	3044	862.0	347.0	1.0	1.3981186612284409	0.8324989830328995	1.0	0.5930255211377362	0.4410400362409032	90.94698200102962	94.15412895885129	21.93171219946131	7.625194271939143	6.324555320336759	57.38112733312221	50.387044734739696	22.606420832723735	294.5019999999995	0.8116251166511131	1	0	158.0	36.494560077786446	11.471244409680367	10.903166268020868	12.906981013715267	5.203402793034911	19.371374113485217	16.239871885627508	14.830075578764081	19.121309196576476	16.524727256968617	20.972610134631395	18.206500355154276	1817.0	390.3295492436737	138.29672737512738	280.97099276073277	207.7884798757732	63.93334890995175
6	30	nan	0	0	nan	nan	B2	B2	B2	3240	493.0	356.0	1.0	1.6887993557041059	0.672328753195972	1.0	0.37894736842105264	0.25185806070417477	94.7441675177841	108.04628637764465	21.840329667841555	6.427842304163181	5.0	66.53318701685114	70.13462503155377	39.748306943109206	402.06799999999885	0.6010016694490815	0	1	262.0	97.78704529535025	16.042771069332957	9.471732704900205	22.945937293581665	5.8758373679593205	29.85435268934816	17.579812368378043	32.353460025042295	25.14923331514001	16.837079426273704	12.17827114649117	54.38602276518941	2353.0	770.5483331587166	135.25188095029444	299.89356864709407	233.85421553533524	57.113115476444364
6	31	nan	0	0	nan	nan	B2	B2	B2	3476	86.0	363.0	1.0	1.5658845192335875	0.49514603318679073	1.0	0.44393358876117495	0.3017922989475709	88.75247559052222	91.21951545584969	16.76305461424021	5.97260136882174	5.385164807134504	74.60188453699135	77.10901736188193	-86.48451830898651	380.4439999999988	0.6667945520813351	0	1	216.0	14.051972263492644	9.493232628330588	9.235156849958003	23.62166784144938	5.0309453420341015	20.19230953324586	21.44072631560266	29.2281988048926	16.354741783812642	13.107332010753453	11.721065094694495	45.82989254873246	2667.0	119.99498011544347	113.68085793219507	184.4479594156146	275.08003384340554	55.1798890363425
6	32	nan	0	0	nan	nan	B2	B2	B2	2749	742.0	374.0	1.0	1.36245542432532	0.8064236581191356	1.0	0.44655620532813517	0.3690390579002187	83.96448894512588	91.7877987534291	20.8806130178211	7.085800366810866	5.656854249492381	56.68485014978743	49.651410952754084	-40.19676372769081	305.9539999999993	0.7377885131508319	1	0	144.0	106.78854048252106	14.149614736437798	9.973739294335246	19.512687919661403	5.960402859374881	22.707881247624755	19.83404291421175	14.487678417935967	22.287693675607443	25.303486704826355	16.03945984132588	39.77457846701145	1280.0	1093.4312964603305	154.81846371851861	260.9151294156909	204.28183437138796	65.85893060080707
6	33	nan	0	0	nan	nan	B2	B2	B2	1725	540.0	380.0	1.0	1.169570764886761	0.7600906830603812	1.0	0.6140975436098256	0.6209537385990931	60.06181681022091	64.03124237432849	18.0	6.674573419589802	5.830951894845301	39.915684489936446	39.02919054011011	54.87972307817247	186.83999999999978	0.8900928792569659	0	1	0.0	70.58884551934898	7.150133512914181	11.074006255716085	12.890699606388807	2.7677424484863877	17.077515862882137	14.141496933996677	14.224246583878994	11.174929471686482	10.5221027135849	7.132372043095529	12.003860536962748	831.0	506.2791030090302	76.64423616416752	266.38164327293634	144.53908599354327	29.94889773707837
6	34	nan	0	0	nan	nan	B2	B2	B2	1129	0.0	374.0	1.0	1.9214337955440481	0.9533905423543458	1.0	0.7659430122116689	0.5011918326699377	71.0908720319607	66.37017402418047	20.0	7.069341579856646	6.082762530298219	21.0	21.450894482358798	-87.62442764214839	168.24799999999993	0.9238952536824879	1	0	47.0	5.403967340476811	1.6052033342421055	4.1613183887675405	9.725932754576206	1.6175021091476083	6.127916413359344	8.444510551169515	6.209658986888826	3.0287174973636866	3.449683390557766	2.7256275257095695	11.838574910536408	324.0	43.11287108808756	18.178835844621062	86.38695364166051	100.92964071035385	17.834104036912322
6	35	nan	0	0	nan	nan	B2	B2	B2	2064	968.0	383.0	1.0	1.2131990041987084	0.6775029316059221	1.0	0.5982608695652174	0.5244129703935714	64.27284046186755	68.46897107449476	18.439088914585774	6.574110489261126	5.830951894845301	47.736378138195704	47.273964303163346	-87.94528298245469	222.39399999999966	0.8589263420724097	1	0	91.0	49.52646693214774	8.481132238171995	8.371770836412907	9.758541257120669	4.358602290041745	15.446143290027976	9.23204398714006	10.095201071351767	12.870969716459513	19.173586551100016	10.308384865522385	14.893965041264892	758.0	581.303700578399	90.48444364406168	206.93730083014816	112.2133975988254	52.904524547979236
6	36	nan	0	0	nan	nan	B2	B2	B2	1615	35.0	389.0	1.0	1.1044080755721337	0.680769050451592	1.0	0.6729166666666667	0.5753792754657909	54.33967996811943	62.369864518050704	17.804493814764857	6.4221267498018175	5.656854249492381	41.07080862065802	39.803713571747494	-31.344643929428113	187.80799999999982	0.8680462241332975	1	0	59.0	9.443595028482378	5.107713444158435	7.736354592256248	13.712138555943966	2.5364614501595497	11.646280629560351	11.110490594990551	17.90513471607119	8.19661252386868	6.884687598794699	7.282795473001897	13.739208167418838	878.0	120.82783264759928	52.209262295626104	134.2828565677628	143.95490979403257	27.057633528485894
6	37	nan	0	0	nan	nan	B2	B2	B2	2988	876.0	396.0	1.0	1.1810405051565087	0.5998403009793788	1.0	0.534525939177102	0.4552519659302049	73.93859597989423	93.1074647920348	21.633307652783937	7.667815989611554	7.0	61.492447511197916	59.15973088369703	27.42005360065034	287.1899999999994	0.7878707976268952	1	0	165.0	33.585656583309174	13.63846804574132	9.748210901394486	13.160341842100024	5.796551508828998	18.67847713455558	18.138399362564087	14.993865925818682	22.794338978827	19.085343739017844	19.854428935796022	23.12315557897091	1590.0	452.0818042680621	169.0824294909835	251.2498517613858	171.07087848894298	73.42032529041171
6	38	nan	0	0	nan	nan	B2	B2	B2	2376	78.0	396.0	1.0	2.0151043260068358	0.8538954411611798	1.0	0.44048943270300334	0.2477347518717424	97.81614474462437	90.13878188659973	16.15549442140351	5.107888572706321	4.242640687119285	58.199999999999996	50.90788375144853	22.15015782659804	347.1639999999991	0.648471615720524	1	0	150.0	14.601052860729396	10.367467778734863	11.311314615420997	25.04734881222248	5.438315452076495	19.199160766787827	18.232700140215456	32.74326698668301	19.504249721765518	16.725246096029878	13.295811468735337	14.382269023917615	960.0	101.116792852059	88.95666462555528	153.71142165828496	228.53862825594842	45.22812263574451
6	39	nan	0	0	nan	nan	B2	B2	B2	2686	784.0	407.0	1.0	1.2576379695826543	0.7860489475379724	1.0	0.5101614434947769	0.3695272567330902	78.80489002215685	80.39900496896712	19.1049731745428	6.374983483300547	5.656854249492381	57.79502319302548	48.71436650791538	-5.722341514338424	302.22799999999927	0.7818367049919953	1	0	84.0	64.83735424652696	14.413534794002771	16.770916333422065	14.417593643069267	6.010894970968366	28.83794914931059	20.351796839386225	13.304982114583254	22.94039823487401	26.85557335987687	19.22374304011464	43.270969588309526	1026.0	601.3995123840868	153.17644045874476	237.25058396533132	142.87423543073237	70.18521436024457
6	40	nan	0	0	nan	nan	B2	B2	B2	5769	591.0	413.0	1.0	1.5707859293678694	0.8182661286635194	1.0	0.46837703986360313	0.2941056634044594	131.48178136464085	133.41664064126334	20.0	7.551803344885614	7.0	87.87756762706526	75.58093197129104	-43.83416789019889	496.48199999999855	0.6842604673229746	0	1	335.0	202.90283071994781	21.731654834002256	17.83808656875044	40.23497370630503	8.372121802531183	41.36574355699122	34.600183092057705	38.76276799105108	32.73035779967904	28.87199212796986	18.86596478614956	133.12549002841115	4955.0	2690.0708331391215	280.41014767158777	397.04977561347187	607.6866261037067	114.64205451216549
6	41	nan	0	0	nan	nan	B2	B2	B2	4141	685.0	427.0	1.0	1.4755902144372084	0.7167971659236727	1.0	0.454655248133509	0.32518459994373067	102.17413115117324	106.53168542738823	19.72308292331602	7.0356218310887995	6.082762530298219	77.50860367160975	71.2441558045471	33.39462186889069	400.0299999999986	0.6945073375262053	1	0	254.0	102.68267330527306	21.34741747379303	18.527290700934827	22.653406623750925	7.893003768287599	37.82754249870777	28.7420157417655	25.393698055297136	32.46388954296708	27.32370486110449	21.75928894802928	94.62354470789433	3007.0	1219.323003411293	259.2015871927142	317.0498821232468	286.13177739828825	92.59819984342903
6	42	nan	0	0	nan	nan	B2	B2	B2	1255	46.0	435.0	1.0	1.043573677654171	0.6180425483483546	1.0	0.6567242281527996	0.790409369982232	45.391914123121545	48.093658625644196	17.46424919657298	6.46899460962085	5.830951894845301	36.22738645571558	35.68461037496562	82.96366189955499	141.25400000000002	0.9397229502059153	1	0	30.0	7.795666458085179	3.1525749787688255	7.367483017966151	6.494316046126187	1.7923857681453228	9.772503264248371	4.130449399352074	9.136003693565726	5.6486610397696495	7.664255764335394	3.3071641121059656	9.389135612174869	502.0	81.65400177426636	37.96115068439394	114.6279545519501	72.43152541760355	20.670374740846455
6	43	nan	0	0	nan	nan	B2	B2	B2	2261	761.0	448.0	1.0	1.098975269277926	0.5996371739633649	1.0	0.5414272030651341	0.5148553520243507	62.0551602379768	71.449282711585	21.213203435596427	7.382025496802424	6.4031242374328485	53.84290875806592	49.66100663632755	-4.523099238546398	234.91599999999949	0.8332412014004054	1	0	110.0	60.40802628546953	11.29811554029584	9.924895079806447	11.119554486125708	4.0471351351588964	23.410604991018772	19.928267370909452	9.97405968979001	16.416952800005674	19.76729990914464	12.415945716202259	48.99028019607067	1551.0	771.0002592466772	134.5363395921886	188.9092393796891	135.63430269807577	53.37996508460492
6	44	nan	0	0	nan	nan	B2	B2	B2	2996	827.0	452.0	1.0	1.3574176199072727	0.8005439366565071	1.0	0.5466155810983397	0.3633732003262571	87.18411840850578	90.47651629014017	20.248456731316587	6.941240572763842	5.830951894845301	54.07494798887929	52.247181078541175	-56.5304552794845	321.8839999999993	0.7830632514375329	1	0	149.0	74.76743723452091	15.88596934825182	13.852933563292027	14.678858641535044	5.625558897852898	30.14813457801938	26.069794692099094	13.062745170667768	24.90252535790205	29.75155257433653	20.54613570868969	40.420065723359585	1498.0	799.9323261193931	175.61455745249987	310.2566261496395	153.62903820164502	63.67542564868927
6	45	nan	0	0	nan	nan	B2	B2	B2	3009	2.0	460.0	1.0	2.1209928601812775	0.8432350328223682	1.0	0.42338539468130015	0.24742969953884222	112.1202315116603	113.81124724736128	23.0	6.686706925181858	5.0990195135927845	64.66207598582388	60.26967531227615	59.826023614156824	390.9219999999989	0.648281805450824	1	0	237.0	19.14456395432353	6.071625885553658	8.719066145829856	18.974532689899206	4.275196485221386	19.02681019436568	8.054551031440496	23.20238050725311	11.177447216585279	13.12297248840332	8.723918561823666	27.93592748697847	2440.0	242.27878245338798	76.34219914581627	131.81066632270813	208.85507012624294	46.81348931416869
6	46	nan	0	0	nan	nan	B2	B2	B2	924	691.0	476.0	1.0	1.0795954721003949	0.5597235399953574	1.0	0.7344992050874404	0.6099402944182407	38.81354308684358	43.278170016764804	14.212670403551895	5.1462050916332425	4.47213595499958	32.73382340772582	32.16398384978629	38.435658372367655	137.97400000000005	0.8795811518324608	0	1	31.0	34.01327533274889	7.981933370232582	7.910246443003416	9.429419424384832	2.2329137148335576	18.028046131134033	11.546730738133192	7.862836670130491	12.33781947940588	9.130800366401672	8.73179217800498	24.115785494446754	140.0	246.9073012843728	64.37729475647211	224.2431978918612	57.453132005408406	17.251789211295545
6	47	nan	0	0	nan	nan	B2	B2	B2	1357	723.0	482.0	1.0	1.1666973826192912	0.6529633358826192	1.0	0.5784313725490197	0.5986861494501718	50.59540347268661	51.19570294468082	15.264337522473747	5.675085788231365	5.0	38.95470840515551	38.32042824975376	17.22992547632782	168.76999999999995	0.8690361831572206	0	1	69.0	45.753566920757294	8.804089445620775	7.984893552958965	10.084321323782206	2.5192797938361764	20.954894334077835	15.806042652577162	7.8948653638362885	13.4975051805377	11.835202563554049	9.812863361090422	28.558175049722195	864.0	448.216724678874	82.28004901856184	92.42792409379035	128.84422051161528	24.732005946338177
6	48	nan	0	0	nan	nan	B2	B2	B2	2840	904.0	476.0	1.0	1.3263829379501284	0.8609198269012933	1.0	0.5634920634920635	0.49224863572376554	87.18921479147019	89.9388681271896	20.808652046684813	7.7665315373918595	7.0	45.59430061929512	44.356698036153745	36.70715938956403	269.25999999999937	0.8828100714951819	1	0	57.0	41.52402529492974	12.818707562983036	12.313160934485495	10.896086066961288	4.601663247682154	21.93612575158477	16.637369394302368	9.506233321502805	20.598977629095316	18.166033435612917	15.58400858193636	17.1159838847816	811.0	464.9140005707741	156.71314597129822	269.8195775942877	134.11752524971962	57.04232883360237
6	49	nan	0	0	nan	nan	B2	B2	B2	5238	432.0	479.0	1.0	1.6719023737280547	0.8608583938479422	1.0	0.41810344827586204	0.2936951898831627	132.87518954291855	137.2953021774598	21.095023109728988	7.384595899406061	6.708203932499369	75.3387471973638	67.61282251521712	-56.300847283314084	473.4119999999985	0.6817205700527104	1	0	337.0	152.14576943218708	21.17535670567304	10.643381451256573	53.582925233989954	9.837354125455022	43.59911507368088	33.15402463451028	44.21832619421184	36.87924017757177	32.986037980765104	17.32750440109521	142.27927065640688	4445.0	1936.3165036141872	238.1546354116872	275.44687642529607	755.3336389139295	131.33679770771414
6	50	nan	0	0	nan	nan	B2	B2	B2	5448	628.0	486.0	1.0	1.5791099750355475	0.8771010206324578	1.0	0.3546875	0.23933829610989218	133.200360418243	131.2288078129189	22.20360331117452	7.7875153204336405	6.708203932499369	70.0361733232941	63.97692481906829	45.62755491254349	534.8319999999982	0.6738821201063764	1	0	266.0	155.01425203680992	26.574914269149303	21.256550026126206	36.658503122627735	9.455008808523417	54.23083847761154	42.620187697932124	34.67985055223107	41.78287934139371	32.66744492202997	23.52695507928729	88.55875491164625	3062.0	2022.8015579655766	325.10841592215	488.4325480526313	408.46384420990944	119.95758054871112
6	51	nan	0	0	nan	nan	B2	B2	B2	3452	314.0	494.0	1.0	1.8489862847790801	0.9272577420050214	1.0	0.38769092542677447	0.33510993425889296	119.21018203976675	117.33712115098103	20.396078054371138	6.5612502100277315	5.830951894845301	52.13578500244349	44.635113102226185	34.115528931512394	359.7879999999989	0.7187922956793337	1	0	243.0	109.45601570792496	10.506721645593643	7.033569868654013	24.341908983886242	6.1077134646475315	27.769756589084864	16.131624344736338	29.930067942477763	20.884977493435144	25.811825823038816	9.823697279207408	33.38393217790872	2846.0	1201.1368892835453	115.47501377109438	183.58515335898846	324.70318185258657	85.89303465001285
6	52	nan	0	0	nan	nan	B2	B2	B2	1703	752.0	508.0	1.0	1.4078738411929856	0.7783234734003905	1.0	0.49970657276995306	0.26197359268776677	66.12060051429862	70.178344238091	14.866068747318506	4.669191465521965	4.0	45.33658771419625	41.51471145679661	3.070023979655866	285.8139999999995	0.6779458598726115	0	1	148.0	56.662134654819965	14.078614465892315	10.29945833235979	14.642877846956253	4.6697032526135445	31.985885471105576	25.7723354883492	11.890989612787962	21.808224610984325	21.697703525424004	18.8640573695302	32.62879376113415	1014.0	433.8068508580327	104.41269568353891	103.3677578009665	104.42899231612682	32.392691139131784
6	53	nan	0	0	nan	nan	B2	B2	B2	1870	842.0	503.0	1.0	1.1223843058356688	0.6985146877427177	1.0	0.5600479185384846	0.5572002467692354	59.41227319259761	62.07253821135398	18.788294228055936	6.801428248978223	6.0	45.7627661885814	42.51516826785337	-14.762630115806495	205.3619999999996	0.8421526683179464	1	0	76.0	29.3317617662251	9.803891070187092	8.125780142843723	7.9059739131480455	3.7933013141155243	20.516441624611616	14.115571781992912	7.104371709749103	15.538017891347408	17.445990711450577	13.493537850677967	17.734386187046766	1115.0	294.24004012718797	109.1298544369638	152.12022602930665	88.83460762351751	43.41649523191154
6	54	nan	0	0	nan	nan	B2	B2	B2	5129	954.0	511.0	1.0	1.9312702196830283	0.8689957862695219	1.0	0.36437908496732024	0.1740724182046583	142.1057725454156	143.7358688706476	21.93171219946131	6.59932066806973	5.0	79.67721931687888	70.31670528842267	-59.28442164889405	608.4939999999978	0.5468600063972705	1	0	344.0	89.08526738360524	24.834363356232643	15.14435040205717	26.76194404810667	8.996353175491095	39.71844058483839	31.531899016350508	20.12869466934353	39.57895788177848	36.95400938950479	39.39021899551153	53.30353249050677	2462.0	795.2739602662623	271.2660415749997	329.37639480736107	268.15277374349535	96.6229502428323
6	55	nan	0	0	nan	nan	B2	B2	B2	1813	314.0	534.0	1.0	1.6572918301726667	0.8659408849229667	1.0	0.43074364457115705	0.2860272902982319	78.15105294046849	78.60025445251433	12.806248474865697	4.508205156750525	4.0	42.70222774958082	39.08696484566116	35.0072191851033	282.2279999999994	0.7000000000000002	1	0	164.0	94.52678717672825	5.854474749416113	6.085374245420098	26.411886834539473	4.0348974000662565	17.02835128828883	8.579522397369146	7.918089605867863	10.758068228140473	14.32640577480197	4.450934650376439	17.27492185216397	1239.0	670.6829623691738	40.5234762551263	260.38176578003913	207.064667891711	33.42861085664481
6	56	nan	0	0	nan	nan	B2	B2	B2	3050	584.0	537.0	1.0	1.853393562189422	0.9088537252296328	1.0	0.4236111111111111	0.35367193969397887	110.56968196338177	109.78615577567146	16.1245154965971	6.160723295102033	5.521009528313442	51.41427271235917	46.12027062719176	42.046154369482366	329.19599999999923	0.6842400448681997	0	1	218.0	84.3388267941773	15.084611263126135	22.722545294091105	22.199908513575792	6.1753261890262365	30.57743187993765	25.905149947851896	24.68299390003085	25.613717891275883	19.122972482815385	17.8442512024194	37.935423808172345	2325.0	926.4197907019407	172.88766311854124	424.4328532004729	239.87393027544022	71.74764663912356
6	57	nan	0	0	nan	nan	B2	B2	B2	1992	831.0	543.0	1.0	1.1347954635627244	0.40213238874981816	1.0	0.604735883424408	0.5433680093138684	55.91766178788532	62.00806399170998	20.615528128088304	7.1078100654047205	6.041381265149109	51.725368037647996	51.19717845107286	30.21005556765345	214.63599999999977	0.8334728033472804	1	0	107.0	73.29948876053095	11.103776637464762	9.447409803047776	9.280750770121813	3.7404898265376687	19.425040036439896	14.935652658343315	7.49596400000155	17.53234153240919	16.76771191507578	17.450782041996717	32.57898831740022	1115.0	722.6749525293708	117.50583681836724	187.8243077751249	93.49398055672646	39.10251031443477
6	58	nan	0	0	nan	nan	B2	B2	B2	5920	511.0	554.0	1.0	1.5109027075796693	0.5969029974378061	1.0	0.40437158469945356	0.2593014989515554	117.52627820655778	134.16407864998737	24.08318915758459	7.894560882485351	6.708203932499369	103.0613132421272	94.29290930965544	32.0641754446991	535.6279999999982	0.6664040074295041	0	1	284.0	110.89207316190004	26.097215270623565	17.23427177965641	43.97401389479637	10.57383084576577	48.190020681358874	42.400350926443934	47.261020831763744	46.526665315032005	37.17302202805877	32.21101702749729	84.48757162690163	3630.0	1848.5434655547142	378.356619220227	592.805600383319	559.9311671573669	153.18181194458157
6	59	nan	0	0	nan	nan	B2	B2	B2	4914	414.0	570.0	1.0	1.5085639885903814	0.6822546124139912	1.0	0.4376948427897034	0.21705100015098244	110.74277173011447	116.1077086157504	18.788294228055936	6.032965756147428	5.385164807134504	82.20061753108276	80.965663732251	-53.329343316551295	533.3859999999981	0.6557683325548808	1	0	323.0	190.11332883685827	16.229587292298675	13.417669989168644	44.90052647329867	9.896894817240536	39.084763961844146	24.567559336312115	33.102281359024346	28.74027629196644	38.43096057232469	16.23186087049544	76.98286399804056	3406.0	2228.826367266476	168.62063073553145	253.7538877511397	513.5475246207789	113.56383673194796
6	60	nan	0	0	nan	nan	B2	B2	B2	2216	157.0	574.0	1.0	1.1814143603208866	0.7886355608240154	1.0	0.6684766214177978	0.7450888687130973	69.49156849250183	71.19691004531025	20.591260281974	7.749625337203088	7.0710678118654755	43.25630913814512	42.727649806776036	27.60258891370661	193.3239999999998	0.9693788276465444	0	1	4.0	7.634760079905391	3.8125124033540487	11.164385449141264	10.183520233258605	2.418707573786378	17.837308323010802	7.657877505756915	11.465339153073728	6.943602658808231	8.868818229064345	5.18725873157382	4.848615260794759	892.0	81.69436204154044	40.9500727225095	279.84756226465106	103.06471374165267	31.32082120049745
6	61	nan	0	0	nan	nan	B2	B2	B2	2021	836.0	583.0	1.0	1.2336930432108992	0.26212258427685725	1.0	0.5832611832611833	0.4185648174357508	57.290035864938844	65.79513659838392	19.849433241279208	6.536586637646665	5.0990195135927845	53.69193814208318	55.28686600235391	33.812764975744685	246.32399999999961	0.7525600446844163	0	1	151.0	73.11377135664225	11.814984425902367	10.510139647871256	12.018967021256685	3.742092039436102	24.782101213932037	18.8381170257926	7.319722328335047	18.046265423297882	17.733073960989714	15.04464796744287	50.3550009354949	1533.0	849.5928285941482	112.48963176086545	304.89111183956265	108.10601990297437	34.710124586708844
6	62	nan	0	0	nan	nan	B2	B2	B2	4578	700.0	589.0	1.0	1.3635125496390617	0.6349511999332637	1.0	0.4676200204290092	0.23052830033253438	99.62769126908704	119.10079764636339	18.788294228055936	6.266840331478515	5.656854249492381	83.40431219088974	76.96759671199567	52.1452973457796	499.5519999999986	0.6701800614844093	1	0	338.0	147.13167037814856	26.36551459878683	26.28589305561036	27.759975660592318	8.266483626328409	51.845334485173225	37.119371347129345	26.391271794214845	40.71776916831732	34.31480897590518	23.51381709612906	88.349599564448	3374.0	1444.259388230741	291.04528914391994	479.15106475073844	298.0632185637951	95.10305998008698
6	63	nan	0	0	nan	nan	B2	B2	B2	3618	51.0	591.0	1.0	2.03563520285332	0.8807691489164451	1.0	0.3676829268292683	0.22912923230170637	123.57622957679396	122.48265183282079	18.110770276274835	5.764009617767529	5.0	70.31363523008943	58.519015145595475	-23.3767554104584	445.44999999999857	0.6001990710019907	1	0	250.0	21.281712086871266	9.072190443985164	10.430212868377566	30.06598002742976	5.759792521595955	22.084321402944624	22.227557792328298	23.581597625277936	15.716426344588399	11.320088542997837	10.619546856731176	33.91137553844601	2289.0	223.10797330737114	104.63253253512084	210.21864706743509	276.2972310241312	58.43663732148707
6	64	nan	0	0	nan	nan	B2	B2	B2	2237	772.0	566.0	1.0	1.6295116538734826	0.812398920349767	1.0	0.4177404295051354	0.27651194817755886	83.13380892338535	90.87353850269065	15.811388300841896	4.903456759803	4.242640687119285	55.952582774214385	48.47549394420004	72.70873720470317	318.8459999999993	0.6743029389600602	1	0	230.0	67.59447631239891	16.7453726939857	9.700785879045725	15.542763421311975	5.596353126689792	27.62490275129676	25.330083202570677	13.632761143147945	26.495368916541338	16.68160528317094	20.57947655580938	54.17398330569267	1860.0	514.9047230109572	138.34419796988368	229.59343886747956	132.84806607104838	45.46074638236314
6	65	nan	0	0	nan	nan	B2	B2	B2	1740	906.0	597.0	1.0	1.4311182698629705	0.8625514528390849	1.0	0.4559748427672956	0.3505653481423459	70.9899727589059	75.59100475585703	16.15549442140351	5.171458711366798	4.47213595499958	40.52407155302292	35.91875093917421	-39.93362513344501	249.74399999999946	0.7614879649890591	1	0	126.0	37.292362885549664	12.576745264232159	7.788509995676577	7.537499060854316	4.020752307027578	19.29704736173153	14.863599615171552	5.305012609809637	20.083329528570175	24.410254172980785	14.296116581186652	20.383962735533714	880.0	247.0661633145064	115.88537441939116	264.6336309174076	66.35040840692818	34.01939439587295
6	66	nan	0	0	nan	nan	B2	B2	B2	1950	872.0	601.0	1.0	1.9852571724516517	0.9293004661692505	1.0	0.3934624697336562	0.3634917712956436	93.02027636157673	94.02127418834527	17.029386365926403	5.390481803245166	5.0	40.55506722779638	34.35467427020998	-65.86477173524095	259.6419999999995	0.737518910741301	0	1	172.0	58.22432273812592	11.247867584228516	14.407248053699732	9.423971939831972	4.069352285936475	19.899076849222183	19.616388155147433	5.835843451321125	17.519951231777668	17.940535619854927	14.225146900862455	38.554848404601216	1785.0	590.1011212784797	105.49320229887962	257.859571589157	84.40390649810433	38.05804554745555
6	67	nan	0	0	nan	nan	B2	B2	B2	1456	558.0	600.0	1.0	1.493129126289708	0.8923535136654044	1.0	0.64	0.5126976690562178	67.7621097058773	66.2117814289874	12.529964086141668	5.0899602153934085	5.0	31.196613100495053	30.583556247441667	14.465196720388889	188.90999999999985	0.839193083573487	1	0	128.0	53.53685833513737	9.34009312838316	9.899397247470915	20.292774878442287	3.690928539261222	16.822232387959957	13.55259020999074	14.293354697525501	15.75860233977437	9.261249750852585	10.044357996433973	29.478507734835148	1001.0	492.44823405891657	84.22220196761191	301.2885783398524	209.52509371563792	36.44257283303887
6	68	nan	0	0	nan	nan	B2	B2	B2	2106	78.0	612.0	1.0	1.5734413187274978	0.899279634712274	1.0	0.5450310559006211	0.37464254980049266	84.06593617374142	83.05419917138447	15.556349186104045	5.404202195910475	5.0	41.42728603479529	36.76826656140877	-83.80199481594221	265.7819999999994	0.7971233913701741	1	0	138.0	42.47104593459517	5.721400797367096	7.970336494967341	17.665995283983648	3.360570713877678	23.651010995730758	10.244144363328815	11.898100269027054	9.755260551348329	10.506218067370355	5.00453195348382	21.45828947611153	1279.0	363.5170216653496	58.43274611141533	137.05078214779496	203.220523561351	35.42616946529597
6	69	nan	0	0	nan	nan	B2	B2	B2	3755	993.0	618.0	1.0	1.1755529250624623	0.62922746930888	1.0	0.5668780193236715	0.35853234687599556	83.60727499359355	92.39588735436226	22.80350850198276	7.464984111850432	6.708203932499369	71.0	64.98134649908519	-86.8761697863186	362.7819999999991	0.7776742259500878	1	0	88.0	59.00967420078814	13.842542201280594	13.49256125278771	11.56989398598671	5.618188777007163	24.646692655980587	19.331136036664248	7.355825155042112	21.745632134377956	24.694148182868958	17.94303807988763	17.190447859466076	1296.0	771.112916983664	203.5614713691175	402.929014807567	148.55330764129758	73.14000193867832
6	70	nan	0	0	nan	nan	B2	B2	B2	2201	662.0	615.0	1.0	1.240370358537065	0.5370837803669708	1.0	0.6013661202185793	0.3544824542328969	63.67566375583113	76.48529270389177	16.278820596099706	5.870837641678172	5.0	58.20588053025129	53.71226289654138	12.19931048250848	279.3299999999995	0.7080585491394563	1	0	212.0	97.39757347479463	13.560845389962196	12.8816510848701	16.729076124727726	4.860959815792739	27.81626608967781	21.484504463151097	16.627267871052027	21.20764474198222	18.369893992319703	12.668650351464748	59.64859999716282	1385.0	826.9965968299657	129.42742068693042	242.13110542763025	154.09420935809612	45.16835302300751
6	71	nan	0	0	nan	nan	B2	B2	B2	1806	611.0	622.0	1.0	1.5575082799062807	0.8976045639419229	1.0	0.423943661971831	0.39147246407623437	77.36472126307822	86.6083136886985	16.97056274847714	5.76880089000371	5.0	38.890872965260115	34.10249258531479	-45.251153211616376	240.77599999999958	0.8372739916550765	1	0	110.0	46.76247813552618	11.357900388538837	10.868421491235495	15.482169851660728	3.886137210763991	22.330113779753447	16.86340130865574	14.555046930909157	18.086198326200247	17.01359586790204	12.45157552137971	40.347097024321556	945.0	370.1510189548135	107.26970338448882	225.84844732936472	156.84919521212578	35.755871136672795
6	72	nan	0	0	nan	nan	B2	B2	B2	1179	927.0	623.0	1.0	1.1270290792069928	0.7567926143531578	1.0	0.767578125	0.7509840424139604	48.67861194396124	47.16990566028302	14.0	5.7717507101632375	5.0990195135927845	31.0	31.81902106296159	-86.68484820294911	140.458	0.9301775147928995	1	0	50.0	20.072602298110723	5.002029458060861	11.022507091984153	4.277744714170694	2.203906328417361	11.667566992342472	8.455039331689477	2.5394674744457006	7.485557354986668	14.213137963786721	4.575432991608977	11.355001106858253	555.0	147.0348666664213	44.52184339053929	254.4867323152721	41.65111777372658	22.144030024297535
6	73	nan	0	0	nan	nan	B2	B2	B2	3579	891.0	640.0	1.0	1.1732884295315753	0.5797492939628617	1.0	0.6533406352683461	0.4138914753038519	80.0693256526342	85.58621384311844	24.020824298928627	7.97627859176197	6.708203932499369	61.94255403194156	65.24007951894644	86.15202576457914	329.64199999999914	0.7978154257690595	1	0	186.0	100.39917600154877	14.178469523787498	17.837262630462646	13.142015732824802	5.0600137719884515	21.594857778400183	17.966918462887406	9.468680894002318	21.70350196585059	20.32787062972784	13.504661655053496	37.97474632412195	1972.0	1142.0274659767747	196.44483138993382	484.39598727971315	148.62000500038266	62.24838672019541
6	74	nan	0	0	nan	nan	B2	B2	B2	3504	459.0	643.0	1.0	1.308489826349539	0.518794192269803	1.0	0.4643519745560562	0.3525543880417061	82.02750503418797	97.12878049270464	22.47220505424423	7.389361342848605	6.324555320336759	69.34662305001136	70.12524574063913	-47.624537988390315	353.40599999999904	0.7029087261785356	0	1	230.0	89.64994275569916	10.632883223704994	8.426047186367214	36.46434729360044	5.983642376959324	30.65358977764845	20.860486840829253	24.01289393659681	18.744365649297833	21.83622493967414	12.417044373229146	67.27661541383713	2746.0	1003.9638211149722	115.77984309382737	313.18719781469554	512.9524076767266	73.4879533611238
6	75	nan	0	0	nan	nan	B2	B2	B2	6394	527.0	662.0	1.0	1.251264025245863	0.7603500924662503	1.0	0.4655599242755206	0.34949251549082727	119.51291008665369	125.15989773086265	28.284271247461902	10.076826374587998	8.94427190999916	82.55006894280478	77.62524394427156	-67.29236127545374	479.4819999999985	0.7905539070227497	0	1	205.0	119.17637901753187	18.19934392347932	22.861356639303267	48.01272613555193	8.569008965045214	46.899504117667675	38.01373321004212	32.82308685127646	30.029709374532104	30.031296350061893	20.58548870123923	75.12748942710459	3321.0	1844.853954963386	317.1040976094082	796.9615630721673	721.787701680325	131.91441291105002
6	76	nan	0	0	nan	nan	B2	B2	B2	2769	603.0	672.0	1.0	1.3883932658812008	0.8601171605558148	1.0	0.5090073529411765	0.4245180800821391	88.03252205397308	92.35799911215054	20.8806130178211	6.815000206568651	6.0	54.52389843280424	44.90508404408308	-58.407618721457816	286.2979999999993	0.7756302521008404	0	1	154.0	30.773022244684398	14.041519831866026	8.59649044368416	22.331319205462933	4.767177872359753	25.902601622976363	22.502784790471196	22.768688414245844	22.815991539508104	17.36508741695434	14.729152381420135	48.15846491418779	1927.0	300.3785307602957	159.155581202358	295.39020385127515	254.6345009058714	60.612085417844355
6	77	nan	0	0	nan	nan	B2	B2	B2	3063	665.0	671.0	1.0	1.5795035435167863	0.8652700392997958	1.0	0.4405926352128884	0.2762612644694066	99.0910655832835	101.9803902718557	17.029386365926403	5.919898595512764	5.0	56.815889353409474	49.67495100632065	52.91797564654578	373.26599999999905	0.7185080928923293	1	0	263.0	48.086427059955895	17.17828642576933	10.440680569037795	21.804715083912015	6.080262483097613	29.486823928542435	26.805661072023213	24.802792442031205	28.006836004555225	23.536736100912094	16.078187247738242	44.11636528559029	2090.0	436.7532768752426	177.1804687883705	271.17750838864595	218.17016886360943	60.311726874671876
6	78	nan	0	0	nan	nan	B2	B2	B2	4074	198.0	674.0	1.0	1.5445204287917285	0.46202299643964967	1.0	0.49780058651026393	0.2423824032634563	94.56830185295303	108.30050784737807	21.02379604162864	6.100020208056913	5.0990195135927845	84.07255371777552	83.8695954674157	66.42913946684546	459.58399999999875	0.6215102974828375	1	0	271.0	22.417441138997674	7.047379307448864	11.24473949149251	25.844403753057122	6.106645350344479	21.470939265564084	17.453727059066296	23.33163966052234	12.65651941113174	14.27615778427571	10.404562504962087	34.6479897107929	2716.0	229.73739290237427	61.66755209304392	251.2942554075271	260.2438241522759	61.846281058155
6	79	nan	0	0	nan	nan	B2	B2	B2	5473	788.0	675.0	1.0	1.4678568041791809	0.8932576064916019	1.0	0.5113519573951228	0.2750347726370036	130.2419885850545	143.40502083260543	24.758836806279895	8.482720420673594	7.0710678118654755	74.00379102433098	58.54965524452094	-13.135515044648042	500.0619999999988	0.7496233392685934	0	1	198.0	106.91894392762333	21.782589484006166	18.87330438196659	27.052613206207752	7.617517422884703	44.13737701624632	28.578851035796106	22.419379021041095	35.81896699965	30.14019989594817	18.849622384645045	33.189074544236064	2947.0	1337.85160630662	270.0767686627805	848.4203254999593	348.9625552315265	96.88708385732025
6	80	nan	0	0	nan	nan	B2	B2	B2	2624	313.0	677.0	1.0	1.5396392766688232	0.7745339929028827	1.0	0.4321475625823452	0.3819695326172425	85.61651172796842	88.52683209061533	19.79898987322333	6.636329922805501	5.656854249492381	60.34554159375738	54.155207950689615	-30.92671682813485	293.8139999999992	0.6984295980835773	1	0	137.0	17.047760808840394	6.699733000248671	9.184237474575639	12.797558583319187	3.9068894842639565	15.342183582484722	10.962447575293481	24.074021589942276	11.70626387745142	11.770885797217488	9.610162532888353	14.426977958530188	1171.0	140.95257540419698	86.61834162566811	255.40773677825928	172.60976588260382	45.50173218920827
6	81	nan	0	0	nan	nan	B2	B2	B2	1454	938.0	681.0	1.0	1.266252563894027	0.7370954257505576	1.0	0.5275761973875182	0.4089973093969625	56.69954812856229	59.0592922409336	14.317821063276353	4.911392085667953	4.242640687119285	39.51196175781733	38.31691250622856	50.52070726491992	211.36199999999965	0.7754666666666666	1	0	84.0	11.937697385437787	6.416861247271299	8.39829101972282	6.237232029438019	2.765712996944785	9.324208464473486	9.528755623847246	5.545464256778359	10.038620626553893	5.683176947757602	12.006805570796132	12.156847516074777	895.0	73.29550632182509	60.799145651981235	239.94822643697262	52.15204106643796	22.218951862305403
6	82	nan	0	0	nan	nan	B2	B2	B2	3137	164.0	711.0	1.0	1.8019060001018599	0.7226987925452808	1.0	0.33447062586629706	0.24787927651863403	98.55792312086815	114.97825881443848	18.110770276274835	5.93374879092712	5.0	70.3802480128113	68.11960141717307	63.709906436653185	398.7879999999989	0.5527753303964758	1	0	280.0	14.960799610242248	12.960845380090177	6.910765256732702	24.652307980693877	8.315281944349408	14.13800266571343	15.971892871893942	50.35780875291675	23.862272074446082	16.57572292443365	14.735652778297663	16.221240582875907	2602.0	156.67325894813985	147.77933966834098	138.72767239343375	349.4605634715408	98.40227391570807
6	83	nan	0	0	nan	nan	B2	B2	B2	3367	928.0	743.0	1.0	1.960638363002636	0.8946821184610542	1.0	0.44501718213058417	0.2477769405524782	118.19969097304352	109.01834707974616	17.11724276862369	5.9106267960783	5.0	57.97017146659476	52.80020110251393	27.416699132489892	413.2339999999989	0.6335497224574278	1	0	279.0	63.03836131747812	15.042526926845312	26.8897383576259	19.09719992801547	6.745204888284206	27.377065733075142	21.197726391255856	19.201846454292536	24.17015339434147	19.519401848316193	20.274219872429967	34.68352777324617	2338.0	430.6931716380641	144.3414362128824	367.0793012045324	265.20972026884556	62.48874687962234
6	84	nan	0	0	nan	nan	B2	B2	B2	5250	757.0	732.0	1.0	1.5738880029640574	0.5931089371363927	1.0	0.5171394799054374	0.27269620422049834	112.808657950618	115.42096863222038	24.73863375370596	7.807996590193267	6.324555320336759	91.570235929084	90.82475709298141	10.671378625729467	491.8639999999983	0.6687472135532768	0	1	309.0	34.86707868240774	16.49947362858802	11.562371282838285	21.173449303023517	6.901411512866616	28.37405975535512	28.10093846078962	27.129274469800293	27.929411811754107	24.558815873228014	18.65648895315826	24.41457238793373	3799.0	451.72750499937683	165.03730892110616	568.3352867178619	280.47565447352827	89.57264116220176
6	85	nan	0	0	nan	nan	B2	B2	B2	3772	1003.0	728.0	1.0	1.14159418833197	0.5862413442886214	1.0	0.6366244725738397	0.37563596492997503	81.26576027207592	87.65842800324451	22.825424421026653	8.58486780544669	7.810249675906654	66.10682621454728	65.83635546767253	-17.423168333663323	355.2279999999994	0.8078817733990148	1	0	128.0	19.42813768144697	9.513862876221538	29.84788284637034	11.802853468805552	4.685404766350985	22.405142346397042	14.386816252022982	10.455588674172759	15.519905492663383	13.832410223782063	13.208972286432981	20.17824061214924	1939.0	223.2539562098682	152.35942661762238	579.7091178800911	160.27916422486305	67.76955864019692
6	86	nan	0	0	nan	nan	B2	B2	B2	4212	411.0	738.0	1.0	1.7750597958028709	0.8153441221763668	1.0	0.37201907790143085	0.2223533676218348	119.22507683310351	141.9929575718458	21.02379604162864	6.336674123080012	5.0990195135927845	73.98012188185051	69.02853570306208	45.66503015550326	487.8959999999985	0.6317210348706411	0	1	350.0	42.405966233462095	14.910032860934734	11.047623466700315	30.131715978495777	7.804394638165832	28.78379497025162	35.74470142740756	53.13231110200286	26.493492014706135	20.97003130801022	19.353643118403852	44.18445093836635	3070.0	302.1419092938304	129.0228889612481	421.68549640197307	301.2578473472968	79.44031482655555
6	87	nan	0	0	nan	nan	B2	B2	B2	3516	490.0	741.0	1.0	1.372697658995315	0.6694564158283351	1.0	0.5115670013094719	0.3614732227016637	88.87808558313988	103.85566907973777	20.12461179749811	7.063288961128597	6.082762530298219	72.36080394317344	66.02320461113158	59.39356974582399	349.6159999999989	0.6828510390367061	0	1	180.0	61.91384765692055	11.453177739866078	10.235675616189837	18.883344816975296	4.878309337422252	22.400854564271867	19.12408636789769	27.885557330213487	19.727412823587656	14.934248908422887	12.572533761151135	32.944716630503535	2410.0	618.0017091715708	129.81513744872063	332.4893269101158	214.34036798030138	60.218723204918206
6	88	nan	0	0	nan	nan	B2	B2	B2	3063	651.0	769.0	1.0	1.4070143782462057	0.8601334882343386	1.0	0.5222506393861892	0.501327380743097	93.20127310537592	96.38464608017192	23.194827009486403	7.592817842792015	6.708203932499369	49.56870209878414	47.539079957510516	46.135768537491515	277.0879999999994	0.8342639248263654	0	1	132.0	12.78495458420366	13.0643320530653	8.96482798550278	16.340016790665686	4.7306325091049075	17.927061839960515	22.099153259769082	22.809033324941993	20.078004144132137	13.769710879772902	12.534676158800721	37.70696578733623	1834.0	145.37251866515726	169.57563161756843	304.5920962141827	212.90618766006082	55.77640986070037
6	89	nan	0	0	nan	nan	B2	B2	B2	1799	1008.0	771.0	1.0	1.275649657055787	0.7905344106630012	1.0	0.6352401129943502	0.41673958661799476	65.13995715737067	67.67569726275453	16.97056274847714	6.187278416173445	5.385164807134504	43.352605441616916	39.89285775637452	-61.5709953569999	232.90999999999968	0.7914650241970965	1	0	92.0	6.719874895177782	5.599053952842951	15.312626875936985	10.777584517374635	2.682276670821011	12.571740349754691	6.523277676664293	8.847287729382515	9.319279795512557	6.2257267236709595	6.58875409886241	11.576089109294116	990.0	76.37485335301608	47.82613890990615	271.6619214601815	106.76369894482195	26.480613589286804
6	90	nan	0	0	nan	nan	B2	B2	B2	3244	211.0	772.0	1.0	1.5113305806322426	0.8261959048030725	1.0	0.4709639953542393	0.3602975953611941	97.21832414356344	109.04127658827184	21.400934559032695	7.178725872839976	6.0	60.6	54.771144398118665	-50.938183295156236	336.36799999999914	0.7224944320712695	1	0	190.0	17.968398614786565	8.684092478826642	8.872114153578877	16.875883133150637	5.043823934160173	17.909285163506866	12.247943912632763	18.874235149472952	15.778347473591566	12.425879332236946	6.870389910414815	28.044525758363307	2278.0	149.96965012233704	73.34796708542854	234.0744794877246	195.53746897075325	54.4485088000074
6	91	nan	0	0	nan	nan	B2	B2	B2	3498	393.0	779.0	1.0	1.7890356178905027	0.8692432536339234	1.0	0.3900535236396075	0.3580683431153753	112.99473505369699	121.03718436910205	21.18962010041709	6.873765094423787	6.0	59.62017000977147	55.86286069649103	-16.422272277430768	350.373999999999	0.7162895464318624	0	1	228.0	38.95523013174534	7.512535319663584	8.778255915269256	20.525978502817452	4.6903487062081695	41.34459446370602	22.83814751263708	26.759624598547816	12.785412408411503	15.25604643393308	10.85003434214741	30.564156541600823	3260.0	385.6478075357154	91.49587279558182	350.3160295635462	281.4471356207505	58.68363513145596
6	92	nan	0	0	nan	nan	B2	B2	B2	1567	705.0	784.0	1.0	1.0419689610618643	0.6296343076564614	1.0	0.7577369439071566	0.8502387038988055	50.89806727278183	51.61395160225576	19.6468827043885	7.322562856451799	6.4031242374328485	39.275372641675006	39.54228355650192	-47.366120181238664	152.1839999999999	0.9690785405071118	0	1	0.0	15.670221988111734	7.1758449748158455	7.8566109873354435	9.458686204627156	2.2978713866323233	13.533607952296734	12.07614254578948	10.965957138687372	11.19096665084362	9.927641745656729	7.315236151218414	6.247776001691818	561.0	128.18928846344352	87.24806615710258	283.2220341898501	102.13055632263422	26.853925545699894
6	93	nan	0	0	nan	nan	B2	B2	B2	1591	880.0	788.0	1.0	1.1433833932473874	0.7453485888090943	1.0	0.5570728291316527	0.5452060043853573	56.59835383303762	67.47592163134935	18.0	6.445094851170579	5.385164807134504	38.46036921299638	37.7327043807448	-78.64060710159664	191.49599999999975	0.8496662216288384	1	0	95.0	15.258823601529002	3.5008316319435835	7.902800036594272	8.494300772435963	3.560418104752898	14.37080955132842	8.038315450772643	6.685999853536487	6.60492867231369	10.759639870375395	4.390341050922871	13.858060590922832	652.0	144.9251241432503	40.186419683508575	175.2112155975774	55.0846572201699	30.46295888815075
[truncated: 1,181 more rows]
[truncated: 259 more columns]
