# Supplementary material for: Resolving cell state in iPSC-derived human neural samples with multiplexed fluorescence imaging
Source: Commun Biol. 2021 Jun 24;4:786. doi: 10.1038/s42003-021-02276-x (PMC8225800; doi:10.1038/s42003-021-02276-x)
Supplement: Supplementary file 4 — Supplementary Data 1 [file 42003_2021_2276_MOESM4_ESM.zip › New folder/Cortical_neuron_DNAcellbodies_pax6_negative.csv]

ImageNumber	ObjectNumber	Metadata_FileLocation	Metadata_Frame	Metadata_Series	Metadata_myChannel	Metadata_myCycle	Metadata_myWell	Metadata_myWell	Metadata_myWell	Children_Neurons_Count	Children_Neurons_filtered_Count	Location_Center_X	Location_Center_Y	Number_Object_Number	Parent_CellBodies
1	1	nan	0	0	nan	nan	A1	A1	A1	0	1	500.6933575978162	20.444040036396725	1	1
1	2	nan	0	0	nan	nan	A1	A1	A1	0	1	952.5518018018018	45.97232947232947	2	2
1	3	nan	0	0	nan	nan	A1	A1	A1	0	1	425.0065601825442	63.64318311466058	3	3
1	4	nan	0	0	nan	nan	A1	A1	A1	0	1	861.0075797637934	47.960867265996825	4	4
1	5	nan	0	0	nan	nan	A1	A1	A1	0	1	606.4464831804281	106.53975535168196	5	5
1	6	nan	0	0	nan	nan	A1	A1	A1	0	1	777.3539870689655	96.45501077586206	6	6
1	7	nan	0	0	nan	nan	A1	A1	A1	1	0	125.74516129032259	119.60786290322581	7	8
1	8	nan	0	0	nan	nan	A1	A1	A1	0	1	734.2103220799379	139.6476523088863	8	9
1	9	nan	0	0	nan	nan	A1	A1	A1	0	1	574.8077609277431	150.60838537020518	9	10
1	10	nan	0	0	nan	nan	A1	A1	A1	1	0	402.32112416493896	150.60677263303387	10	11
1	11	nan	0	0	nan	nan	A1	A1	A1	0	1	478.5456595264938	141.9143179255919	11	12
1	12	nan	0	0	nan	nan	A1	A1	A1	0	1	948.8653540806605	143.00031756113052	12	14
1	13	nan	0	0	nan	nan	A1	A1	A1	1	0	518.3573907009021	166.6032847559565	13	15
1	14	nan	0	0	nan	nan	A1	A1	A1	0	1	850.899136577708	180.61302982731553	14	16
1	15	nan	0	0	nan	nan	A1	A1	A1	0	1	973.4138093001409	203.61061531235322	15	17
1	16	nan	0	0	nan	nan	A1	A1	A1	0	1	1009.4569632495164	206.41005802707932	16	18
1	17	nan	0	0	nan	nan	A1	A1	A1	0	1	585.8999358563182	228.90314304041053	17	19
1	18	nan	0	0	nan	nan	A1	A1	A1	1	0	876.5854838709678	241.28548387096774	18	21
1	19	nan	0	0	nan	nan	A1	A1	A1	0	1	949.7399856938483	238.66165951359085	19	23
1	20	nan	0	0	nan	nan	A1	A1	A1	0	1	786.6070422535212	246.17253521126761	20	24
1	21	nan	0	0	nan	nan	A1	A1	A1	1	0	487.0348321722609	257.7112096263458	21	25
1	22	nan	0	0	nan	nan	A1	A1	A1	0	1	346.9986906710311	255.85302782324058	22	26
1	23	nan	0	0	nan	nan	A1	A1	A1	0	1	693.1134545454546	269.01272727272726	23	27
1	24	nan	0	0	nan	nan	A1	A1	A1	0	1	827.6721097322012	274.41737426518614	24	28
1	25	nan	0	0	nan	nan	A1	A1	A1	1	0	887.490356083086	275.4532640949555	25	29
1	26	nan	0	0	nan	nan	A1	A1	A1	0	1	53.07540173053152	256.6299958796869	26	30
1	27	nan	0	0	nan	nan	A1	A1	A1	1	0	1004.1417848206839	286.8331943286072	27	31
1	28	nan	0	0	nan	nan	A1	A1	A1	0	1	429.82899893124335	287.11150694691844	28	32
1	29	nan	0	0	nan	nan	A1	A1	A1	0	1	932.8999497234792	286.14127702363	29	33
1	30	nan	0	0	nan	nan	A1	A1	A1	0	1	764.4188954498089	309.8266759291421	30	35
1	31	nan	0	0	nan	nan	A1	A1	A1	1	0	863.4807162534436	317.4207988980716	31	36
1	32	nan	0	0	nan	nan	A1	A1	A1	0	1	317.0465519962127	326.14375887643996	32	38
1	33	nan	0	0	nan	nan	A1	A1	A1	1	0	962.8221191028615	325.6109822119103	33	40
1	34	nan	0	0	nan	nan	A1	A1	A1	1	0	437.236260914227	337.96507447354907	34	41
1	35	nan	0	0	nan	nan	A1	A1	A1	0	1	753.2839132627332	348.41906202723146	35	42
1	36	nan	0	0	nan	nan	A1	A1	A1	0	1	392.11873920552677	358.45595854922277	36	43
1	37	nan	0	0	nan	nan	A1	A1	A1	1	0	960.7113316790736	358.6691480562448	37	44
1	38	nan	0	0	nan	nan	A1	A1	A1	1	0	917.7372412379586	377.47571223611396	38	45
1	39	nan	0	0	nan	nan	A1	A1	A1	1	0	1000.6788432267884	363.1501775748351	39	46
1	40	nan	0	0	nan	nan	A1	A1	A1	0	1	820.7870791628753	360.4080982711556	40	47
1	41	nan	0	0	nan	nan	A1	A1	A1	1	0	486.99000951474784	376.3915318744053	41	48
1	42	nan	0	0	nan	nan	A1	A1	A1	1	0	433.0106007067138	390.1303494307028	42	50
1	43	nan	0	0	nan	nan	A1	A1	A1	0	1	539.3641390205371	395.1445497630332	43	51
1	44	nan	0	0	nan	nan	A1	A1	A1	0	1	179.0274825943569	401.5086112128985	44	52
1	45	nan	0	0	nan	nan	A1	A1	A1	1	0	602.4572284003422	394.3973481608212	45	53
1	46	nan	0	0	nan	nan	A1	A1	A1	1	0	663.3591973244147	390.04147157190636	46	54
1	47	nan	0	0	nan	nan	A1	A1	A1	0	1	573.574358974359	420.5692307692308	47	55
1	48	nan	0	0	nan	nan	A1	A1	A1	1	0	129.50590652285567	416.9501797637391	48	56
1	49	nan	0	0	nan	nan	A1	A1	A1	1	0	842.6730538922155	429.2967664670659	49	57
1	50	nan	0	0	nan	nan	A1	A1	A1	0	1	64.07716735471578	431.1295649412512	50	58
1	51	nan	0	0	nan	nan	A1	A1	A1	0	1	644.3064295485636	435.5763793889649	51	60
1	52	nan	0	0	nan	nan	A1	A1	A1	0	1	293.2206823027719	450.3560767590618	52	61
1	53	nan	0	0	nan	nan	A1	A1	A1	1	0	576.981943910872	468.45485977718016	53	62
1	54	nan	0	0	nan	nan	A1	A1	A1	1	0	717.9691300280637	467.02385406922355	54	64
1	55	nan	0	0	nan	nan	A1	A1	A1	1	0	408.0028433945757	461.75021872265967	55	66
1	56	nan	0	0	nan	nan	A1	A1	A1	0	1	117.3373724489796	502.3985969387755	56	67
1	57	nan	0	0	nan	nan	A1	A1	A1	0	1	475.7941110361879	498.7621937514048	57	68
1	58	nan	0	0	nan	nan	A1	A1	A1	0	1	288.21022128556376	514.4488935721812	58	69
1	59	nan	0	0	nan	nan	A1	A1	A1	1	0	361.8633034987795	521.3348250610252	59	70
1	60	nan	0	0	nan	nan	A1	A1	A1	0	1	398.47497805092183	550.1799824407375	60	71
1	61	nan	0	0	nan	nan	A1	A1	A1	1	0	581.919557195572	552.8774907749078	61	72
1	62	nan	0	0	nan	nan	A1	A1	A1	0	1	488.5749019607843	573.5960784313726	62	73
1	63	nan	0	0	nan	nan	A1	A1	A1	0	1	111.7928599450765	568.8662220478619	63	74
1	64	nan	0	0	nan	nan	A1	A1	A1	0	1	39.45625	576.1119047619047	64	76
1	65	nan	0	0	nan	nan	A1	A1	A1	1	0	227.855	565.4	65	78
1	66	nan	0	0	nan	nan	A1	A1	A1	0	1	9.10665137614679	586.5917431192661	66	79
1	67	nan	0	0	nan	nan	A1	A1	A1	1	0	348.5472868217054	613.7793281653746	67	81
1	68	nan	0	0	nan	nan	A1	A1	A1	0	1	874.5548293391431	590.5497458242556	68	82
1	69	nan	0	0	nan	nan	A1	A1	A1	1	0	544.5144270403957	613.8136850783183	69	83
1	70	nan	0	0	nan	nan	A1	A1	A1	0	1	582.4900210084033	624.4044117647059	70	85
1	71	nan	0	0	nan	nan	A1	A1	A1	1	0	297.86653144016225	627.2588235294118	71	86
1	72	nan	0	0	nan	nan	A1	A1	A1	0	1	608.4405120481928	649.3501506024096	72	88
1	73	nan	0	0	nan	nan	A1	A1	A1	0	1	981.0959641255605	653.6215246636772	73	89
1	74	nan	0	0	nan	nan	A1	A1	A1	1	0	249.47654190827623	630.3389562467054	74	90
1	75	nan	0	0	nan	nan	A1	A1	A1	0	1	64.36014298480787	647.6403038427167	75	91
1	76	nan	0	0	nan	nan	A1	A1	A1	0	1	887.3066137566137	656.9497354497355	76	92
1	77	nan	0	0	nan	nan	A1	A1	A1	1	0	522.355318160706	656.4691128657687	77	93
1	78	nan	0	0	nan	nan	A1	A1	A1	1	0	665.9589988081049	686.8064362336114	78	94
1	79	nan	0	0	nan	nan	A1	A1	A1	0	1	471.0334148329258	675.4898125509372	79	95
1	80	nan	0	0	nan	nan	A1	A1	A1	0	1	440.39198606271776	686.948606271777	80	96
1	81	nan	0	0	nan	nan	A1	A1	A1	0	1	354.9824773413897	696.192749244713	81	97
1	82	nan	0	0	nan	nan	A1	A1	A1	0	1	574.3230698529412	703.3290441176471	82	99
1	83	nan	0	0	nan	nan	A1	A1	A1	0	1	897.8777137793531	700.9308817013736	83	101
1	84	nan	0	0	nan	nan	A1	A1	A1	1	0	196.44568690095846	688.0839799178457	84	102
1	85	nan	0	0	nan	nan	A1	A1	A1	1	0	238.23015873015873	724.7889822595705	85	103
1	86	nan	0	0	nan	nan	A1	A1	A1	0	1	79.07348703170028	716.3775216138329	86	104
1	87	nan	0	0	nan	nan	A1	A1	A1	0	1	451.7329826732673	749.6695544554456	87	105
1	88	nan	0	0	nan	nan	A1	A1	A1	1	0	553.6919606234619	748.4138638228055	88	106
1	89	nan	0	0	nan	nan	A1	A1	A1	1	0	607.729502452698	741.7838121934127	89	107
1	90	nan	0	0	nan	nan	A1	A1	A1	1	0	958.7546762589928	749.8287769784173	90	108
1	91	nan	0	0	nan	nan	A1	A1	A1	0	1	370.70146678170835	757.2282139775668	91	109
1	92	nan	0	0	nan	nan	A1	A1	A1	0	1	111.91690877396863	772.5804764671702	92	110
1	93	nan	0	0	nan	nan	A1	A1	A1	1	0	511.8748241912799	768.4725738396625	93	111
1	94	nan	0	0	nan	nan	A1	A1	A1	1	0	892.4739612188366	770.1786703601108	94	112
1	95	nan	0	0	nan	nan	A1	A1	A1	0	1	157.31796116504853	773.4565313327449	95	113
1	96	nan	0	0	nan	nan	A1	A1	A1	0	1	340.74063492063493	812.4946031746032	96	114
1	97	nan	0	0	nan	nan	A1	A1	A1	0	1	558.3259192010894	799.3926463912846	97	115
1	98	nan	0	0	nan	nan	A1	A1	A1	1	0	617.5111111111111	815.5167227833895	98	116
1	99	nan	0	0	nan	nan	A1	A1	A1	0	1	253.96558197747183	816.3275969962453	99	117
1	100	nan	0	0	nan	nan	A1	A1	A1	0	1	411.12590179194785	822.2380730742378	100	118
1	101	nan	0	0	nan	nan	A1	A1	A1	0	1	194.77745327102804	836.9059579439253	101	119
1	102	nan	0	0	nan	nan	A1	A1	A1	0	1	736.3170731707318	855.4155374887082	102	120
1	103	nan	0	0	nan	nan	A1	A1	A1	0	1	163.8179775280899	863.9086142322097	103	121
1	104	nan	0	0	nan	nan	A1	A1	A1	0	1	689.7214680744092	845.666163901458	104	122
1	105	nan	0	0	nan	nan	A1	A1	A1	0	1	473.2039249146758	853.0226109215017	105	123
1	106	nan	0	0	nan	nan	A1	A1	A1	0	1	62.43223140495868	870.0256198347107	106	124
1	107	nan	0	0	nan	nan	A1	A1	A1	0	1	301.7902761795167	894.4016110471807	107	125
1	108	nan	0	0	nan	nan	A1	A1	A1	0	1	114.43524952621604	874.1219204042957	108	126
1	109	nan	0	0	nan	nan	A1	A1	A1	1	0	638.1145440844009	890.5350414468727	109	127
1	110	nan	0	0	nan	nan	A1	A1	A1	1	0	930.1020278833967	887.6546261089987	110	-128
1	111	nan	0	0	nan	nan	A1	A1	A1	0	1	454.7869318181818	906.0337357954545	111	-127
1	112	nan	0	0	nan	nan	A1	A1	A1	1	0	703.8606147248034	891.4131522516083	112	-126
1	113	nan	0	0	nan	nan	A1	A1	A1	1	0	753.0251026928344	898.1953445915108	113	-125
1	114	nan	0	0	nan	nan	A1	A1	A1	0	1	127.625	912.4064440993789	114	-124
1	115	nan	0	0	nan	nan	A1	A1	A1	0	1	62.800959232613906	924.543165467626	115	-123
1	116	nan	0	0	nan	nan	A1	A1	A1	1	0	785.9804482594183	952.8016213638531	116	-122
1	117	nan	0	0	nan	nan	A1	A1	A1	0	1	91.7634011090573	955.8308687615527	117	-121
1	118	nan	0	0	nan	nan	A1	A1	A1	0	1	31.894082840236685	956.2556213017751	118	-120
1	119	nan	0	0	nan	nan	A1	A1	A1	0	1	489.40613187736244	956.2805543889123	119	-119
1	120	nan	0	0	nan	nan	A1	A1	A1	0	1	153.115823817292	955.1745513866232	120	-118
1	121	nan	0	0	nan	nan	A1	A1	A1	0	1	380.82464698331194	975.2996148908858	121	-117
1	122	nan	0	0	nan	nan	A1	A1	A1	0	1	538.5477055133707	964.602839220865	122	-116
1	123	nan	0	0	nan	nan	A1	A1	A1	0	1	22.500814332247558	991.7043973941368	123	-115
1	124	nan	0	0	nan	nan	A1	A1	A1	0	1	131.8522812266268	987.2703814510097	124	-114
1	125	nan	0	0	nan	nan	A1	A1	A1	0	1	320.14700854700857	1003.0700854700855	125	-113
1	126	nan	0	0	nan	nan	A1	A1	A1	1	0	464.66545718432513	1006.4716981132076	126	-112
2	1	nan	0	0	nan	nan	A2	A2	A2	0	1	164.39584996009577	12.84756584197925	1	1
2	2	nan	0	0	nan	nan	A2	A2	A2	0	1	292.80038948393377	10.098344693281403	2	2
2	3	nan	0	0	nan	nan	A2	A2	A2	0	1	811.016129032258	11.011166253101736	3	3
2	4	nan	0	0	nan	nan	A2	A2	A2	0	1	850.2663080026899	19.347007397444518	4	4
2	5	nan	0	0	nan	nan	A2	A2	A2	0	1	85.15809072444144	44.94380501015572	5	5
2	6	nan	0	0	nan	nan	A2	A2	A2	0	1	819.4848484848485	46.700275482093666	6	6
2	7	nan	0	0	nan	nan	A2	A2	A2	1	0	223.9096644680241	62.11757958130198	7	7
2	8	nan	0	0	nan	nan	A2	A2	A2	0	1	763.7140158670193	124.30260672459389	8	9
2	9	nan	0	0	nan	nan	A2	A2	A2	0	1	526.8423475258918	146.34004602991945	9	10
2	10	nan	0	0	nan	nan	A2	A2	A2	0	1	245.72116659301813	152.8784798939461	10	12
2	11	nan	0	0	nan	nan	A2	A2	A2	0	1	81.11649016641452	151.75264750378216	11	13
2	12	nan	0	0	nan	nan	A2	A2	A2	0	1	107.29933184855234	209.2641425389755	12	14
2	13	nan	0	0	nan	nan	A2	A2	A2	0	1	167.9212775528565	206.6951566951567	13	15
2	14	nan	0	0	nan	nan	A2	A2	A2	1	0	294.224015493867	212.89573918657197	14	17
2	15	nan	0	0	nan	nan	A2	A2	A2	0	1	15.352893890675242	241.2628617363344	15	20
2	16	nan	0	0	nan	nan	A2	A2	A2	1	0	222.8521505376344	253.7706093189964	16	21
2	17	nan	0	0	nan	nan	A2	A2	A2	0	1	270.4810865701955	269.1853262249302	17	22
2	18	nan	0	0	nan	nan	A2	A2	A2	1	0	771.9460817601521	225.579383403504	18	23
2	19	nan	0	0	nan	nan	A2	A2	A2	1	0	22.370111731843576	275.73114525139664	19	24
2	20	nan	0	0	nan	nan	A2	A2	A2	0	1	367.47809152872446	276.9693281402142	20	26
2	21	nan	0	0	nan	nan	A2	A2	A2	0	1	80.38325859491779	283.9139013452915	21	27
2	22	nan	0	0	nan	nan	A2	A2	A2	0	1	212.23283427981414	302.2534847702633	22	29
2	23	nan	0	0	nan	nan	A2	A2	A2	0	1	617.6229100768188	298.7885223678265	23	30
2	24	nan	0	0	nan	nan	A2	A2	A2	0	1	223.63390092879257	330.2577399380805	24	32
2	25	nan	0	0	nan	nan	A2	A2	A2	1	0	792.4341377576671	324.350175967823	25	34
2	26	nan	0	0	nan	nan	A2	A2	A2	1	0	248.49136655155402	363.5624074987667	26	35
2	27	nan	0	0	nan	nan	A2	A2	A2	0	1	35.50174013921114	354.21055684454757	27	36
2	28	nan	0	0	nan	nan	A2	A2	A2	0	1	95.69572506286673	358.3730092204526	28	37
2	29	nan	0	0	nan	nan	A2	A2	A2	1	0	453.76776606596394	364.6909214552873	29	38
2	30	nan	0	0	nan	nan	A2	A2	A2	1	0	67.78516727126159	391.87787182587664	30	39
2	31	nan	0	0	nan	nan	A2	A2	A2	1	0	141.76437994722954	349.3564643799472	31	40
2	32	nan	0	0	nan	nan	A2	A2	A2	1	0	358.3700322234157	365.27389903329754	32	41
2	33	nan	0	0	nan	nan	A2	A2	A2	0	1	654.1161431701972	418.8955441928415	33	45
2	34	nan	0	0	nan	nan	A2	A2	A2	1	0	478.948152948801	417.25729099157485	34	46
2	35	nan	0	0	nan	nan	A2	A2	A2	1	0	344.7042079207921	478.7537128712871	35	51
2	36	nan	0	0	nan	nan	A2	A2	A2	1	0	663.7248127978216	484.28182437031995	36	53
2	37	nan	0	0	nan	nan	A2	A2	A2	1	0	310.75606891151136	541.3715740015662	37	57
2	38	nan	0	0	nan	nan	A2	A2	A2	1	0	511.8827056398726	527.9572793704328	38	58
2	39	nan	0	0	nan	nan	A2	A2	A2	0	1	985.3951612903226	547.1653225806451	39	59
2	40	nan	0	0	nan	nan	A2	A2	A2	1	0	583.0590191188695	569.2132169576059	40	60
2	41	nan	0	0	nan	nan	A2	A2	A2	0	1	257.33614524115166	585.5840821566111	41	64
2	42	nan	0	0	nan	nan	A2	A2	A2	0	1	14.278051181102363	591.4153543307086	42	65
2	43	nan	0	0	nan	nan	A2	A2	A2	1	0	447.95284974093266	626.0632124352331	43	66
2	44	nan	0	0	nan	nan	A2	A2	A2	1	0	692.8052434456929	625.1905950894715	44	68
2	45	nan	0	0	nan	nan	A2	A2	A2	0	1	116.24560570071259	653.1372921615202	45	69
2	46	nan	0	0	nan	nan	A2	A2	A2	0	1	40.17480823576908	655.333064190553	46	70
2	47	nan	0	0	nan	nan	A2	A2	A2	1	0	808.7888474101727	655.8709752683154	47	73
2	48	nan	0	0	nan	nan	A2	A2	A2	0	1	464.0929256594724	684.0029976019184	48	75
2	49	nan	0	0	nan	nan	A2	A2	A2	0	1	31.835224203133443	697.7882225823879	49	77
2	50	nan	0	0	nan	nan	A2	A2	A2	1	0	496.1201027617213	709.3551701991008	50	79
2	51	nan	0	0	nan	nan	A2	A2	A2	1	0	854.8824167872648	719.5390738060781	51	81
2	52	nan	0	0	nan	nan	A2	A2	A2	0	1	213.22493985565356	729.3127506014434	52	82
2	53	nan	0	0	nan	nan	A2	A2	A2	1	0	804.0750237416904	727.6068376068376	53	83
2	54	nan	0	0	nan	nan	A2	A2	A2	0	1	92.28568755846585	746.6265668849392	54	86
2	55	nan	0	0	nan	nan	A2	A2	A2	1	0	780.9635432359145	761.630310334438	55	87
2	56	nan	0	0	nan	nan	A2	A2	A2	0	1	738.3509655751469	773.1813602015113	56	89
2	57	nan	0	0	nan	nan	A2	A2	A2	1	0	28.01825168107589	769.2763368555876	57	90
2	58	nan	0	0	nan	nan	A2	A2	A2	1	0	522.1371258423444	770.0368280833725	58	91
2	59	nan	0	0	nan	nan	A2	A2	A2	0	1	691.7010785824345	808.8536209553158	59	93
2	60	nan	0	0	nan	nan	A2	A2	A2	1	0	771.4742049469965	805.46925795053	60	94
2	61	nan	0	0	nan	nan	A2	A2	A2	1	0	807.696015936255	840.0414342629482	61	95
2	62	nan	0	0	nan	nan	A2	A2	A2	1	0	545.03025	874.15625	62	96
2	63	nan	0	0	nan	nan	A2	A2	A2	1	0	65.5605612998523	886.741506646972	63	97
2	64	nan	0	0	nan	nan	A2	A2	A2	0	1	528.1409465020577	916.7047325102881	64	98
2	65	nan	0	0	nan	nan	A2	A2	A2	1	0	645.4450600184672	969.3162511542013	65	99
2	66	nan	0	0	nan	nan	A2	A2	A2	1	0	702.9496194273288	953.0974990938746	66	100
2	67	nan	0	0	nan	nan	A2	A2	A2	0	1	258.03150525087517	1009.3926487747958	67	102
3	1	nan	0	0	nan	nan	A3	A3	A3	1	0	658.0346127484579	52.28649760109664	1	2
3	2	nan	0	0	nan	nan	A3	A3	A3	1	0	422.9314697926059	71.66366095581606	2	3
3	3	nan	0	0	nan	nan	A3	A3	A3	1	0	625.0383653044204	139.5396163469558	3	5
3	4	nan	0	0	nan	nan	A3	A3	A3	1	0	675.7705102903863	273.13025091626724	4	13
3	5	nan	0	0	nan	nan	A3	A3	A3	1	0	721.0573804573804	333.76174636174636	5	17
3	6	nan	0	0	nan	nan	A3	A3	A3	1	0	738.2338774417982	394.07465881723306	6	20
3	7	nan	0	0	nan	nan	A3	A3	A3	1	0	399.7247191011236	854.3797752808989	7	49
3	8	nan	0	0	nan	nan	A3	A3	A3	1	0	903.481170141224	894.1166778749159	8	51
4	1	nan	0	0	nan	nan	A4	A4	A4	0	1	899.2501766784452	23.070671378091873	1	4
4	2	nan	0	0	nan	nan	A4	A4	A4	0	1	973.8128430296377	41.51317233809001	2	6
4	3	nan	0	0	nan	nan	A4	A4	A4	1	0	367.21064682312533	59.954207212364054	3	7
4	4	nan	0	0	nan	nan	A4	A4	A4	0	1	1005.3974979822437	85.13478611783697	4	9
4	5	nan	0	0	nan	nan	A4	A4	A4	0	1	956.7278911564625	72.6655328798186	5	10
4	6	nan	0	0	nan	nan	A4	A4	A4	0	1	645.1859052247873	87.64763061968408	6	11
4	7	nan	0	0	nan	nan	A4	A4	A4	1	0	721.5421063109695	102.50408122635875	7	13
4	8	nan	0	0	nan	nan	A4	A4	A4	0	1	941.8359929078014	101.36968085106383	8	14
4	9	nan	0	0	nan	nan	A4	A4	A4	0	1	857.2285714285714	104.25571428571429	9	15
4	10	nan	0	0	nan	nan	A4	A4	A4	1	0	492.08792345487456	121.41453322989398	10	16
4	11	nan	0	0	nan	nan	A4	A4	A4	0	1	1013.5	174.77970749542962	11	19
4	12	nan	0	0	nan	nan	A4	A4	A4	1	0	48.22117962466488	179.48927613941018	12	20
4	13	nan	0	0	nan	nan	A4	A4	A4	1	0	459.6702241195304	241.84845250800427	13	24
4	14	nan	0	0	nan	nan	A4	A4	A4	1	0	496.8448722695298	239.18474639022585	14	25
4	15	nan	0	0	nan	nan	A4	A4	A4	0	1	9.464477611940298	325.64597014925374	15	30
4	16	nan	0	0	nan	nan	A4	A4	A4	1	0	506.7730152814014	314.80991427506524	16	31
4	17	nan	0	0	nan	nan	A4	A4	A4	1	0	939.642016015073	313.7979274611399	17	33
4	18	nan	0	0	nan	nan	A4	A4	A4	1	0	245.82642343836375	491.7396351575456	18	43
4	19	nan	0	0	nan	nan	A4	A4	A4	1	0	874.8555460017197	493.6693895098882	19	46
4	20	nan	0	0	nan	nan	A4	A4	A4	1	0	805.8013398013399	492.22476322476325	20	47
4	21	nan	0	0	nan	nan	A4	A4	A4	1	0	545.6657458563536	524.0749309392265	21	48
4	22	nan	0	0	nan	nan	A4	A4	A4	1	0	166.38177623990774	585.1000576701268	22	52
4	23	nan	0	0	nan	nan	A4	A4	A4	1	0	491.280701754386	577.9791370317686	23	53
4	24	nan	0	0	nan	nan	A4	A4	A4	1	0	75.6689439225733	608.1622544833475	24	57
4	25	nan	0	0	nan	nan	A4	A4	A4	1	0	789.3622754491018	642.5475715236195	25	58
4	26	nan	0	0	nan	nan	A4	A4	A4	1	0	117.86091794158554	666.2075799721836	26	59
4	27	nan	0	0	nan	nan	A4	A4	A4	0	1	64.00618374558304	658.9664310954064	27	60
4	28	nan	0	0	nan	nan	A4	A4	A4	0	1	59.73428920073216	790.4026845637584	28	69
4	29	nan	0	0	nan	nan	A4	A4	A4	1	0	761.9922417313189	823.9632503062475	29	73
4	30	nan	0	0	nan	nan	A4	A4	A4	0	1	1008.0840687412913	826.5861588481189	30	76
4	31	nan	0	0	nan	nan	A4	A4	A4	0	1	939.1711711711712	863.498998998999	31	78
4	32	nan	0	0	nan	nan	A4	A4	A4	1	0	449.34454959691556	859.8762705923589	32	79
4	33	nan	0	0	nan	nan	A4	A4	A4	1	0	575.5991142977647	881.4563475326867	33	81
4	34	nan	0	0	nan	nan	A4	A4	A4	0	1	48.03203159280386	892.6814392277315	34	82
4	35	nan	0	0	nan	nan	A4	A4	A4	1	0	292.0312845049687	916.5108575634891	35	85
4	36	nan	0	0	nan	nan	A4	A4	A4	0	1	337.8222058281077	957.2652157875323	36	88
4	37	nan	0	0	nan	nan	A4	A4	A4	0	1	845.7811518324608	967.6167539267016	37	92
4	38	nan	0	0	nan	nan	A4	A4	A4	1	0	367.6246312684366	975.5324483775811	38	93
4	39	nan	0	0	nan	nan	A4	A4	A4	1	0	264.02231520223154	1002.2301255230126	39	95
4	40	nan	0	0	nan	nan	A4	A4	A4	1	0	397.6913133402275	1007.6111685625647	40	96
5	1	nan	0	0	nan	nan	B1	B1	B1	0	1	303.4576023391813	30.199926900584796	1	1
5	2	nan	0	0	nan	nan	B1	B1	B1	1	0	639.5636070853462	27.476247987117553	2	2
5	3	nan	0	0	nan	nan	B1	B1	B1	1	0	934.7831669044223	17.309557774607704	3	3
5	4	nan	0	0	nan	nan	B1	B1	B1	0	1	111.98768328445747	22.765395894428153	4	4
5	5	nan	0	0	nan	nan	B1	B1	B1	0	1	458.27767695099817	34.21669691470054	5	5
5	6	nan	0	0	nan	nan	B1	B1	B1	1	0	704.2670957361223	20.222847948511664	6	6
5	7	nan	0	0	nan	nan	B1	B1	B1	1	0	771.2059553349876	55.28808933002481	7	7
5	8	nan	0	0	nan	nan	B1	B1	B1	0	1	65.59347181008901	52.68308605341246	8	8
5	9	nan	0	0	nan	nan	B1	B1	B1	0	1	129.15357643758765	50.53155680224404	9	9
5	10	nan	0	0	nan	nan	B1	B1	B1	1	0	93.98030526834071	84.00640078778926	10	10
5	11	nan	0	0	nan	nan	B1	B1	B1	0	1	34.85216346153846	83.35697115384616	11	11
5	12	nan	0	0	nan	nan	B1	B1	B1	1	0	493.3919965576592	85.1527538726334	12	12
5	13	nan	0	0	nan	nan	B1	B1	B1	1	0	161.9767955801105	80.49944751381216	13	13
5	14	nan	0	0	nan	nan	B1	B1	B1	0	1	382.3121185701831	100.44580063934903	14	15
5	15	nan	0	0	nan	nan	B1	B1	B1	1	0	544.8937651331719	105.63983050847457	15	16
5	16	nan	0	0	nan	nan	B1	B1	B1	0	1	24.43154761904762	120.40178571428571	16	17
5	17	nan	0	0	nan	nan	B1	B1	B1	1	0	41.15084525357607	157.62028608582574	17	21
5	18	nan	0	0	nan	nan	B1	B1	B1	1	0	115.9070309896701	164.49683438853717	18	22
5	19	nan	0	0	nan	nan	B1	B1	B1	1	0	702.3994047619047	343.37559523809523	19	28
5	20	nan	0	0	nan	nan	B1	B1	B1	1	0	653.560341758633	361.4261302954788	20	29
5	21	nan	0	0	nan	nan	B1	B1	B1	1	0	59.051580698835274	376.1697171381032	21	36
5	22	nan	0	0	nan	nan	B1	B1	B1	1	0	956.1216350947159	405.42971086739783	22	37
5	23	nan	0	0	nan	nan	B1	B1	B1	0	1	13.440298507462687	426.80348258706465	23	39
5	24	nan	0	0	nan	nan	B1	B1	B1	1	0	676.775652173913	434.1986956521739	24	41
5	25	nan	0	0	nan	nan	B1	B1	B1	1	0	915.7871559633028	433.33639143730886	25	43
5	26	nan	0	0	nan	nan	B1	B1	B1	1	0	879.7937995674117	469.7481374669551	26	45
5	27	nan	0	0	nan	nan	B1	B1	B1	0	1	6.764432029795159	496.5903165735568	27	50
5	28	nan	0	0	nan	nan	B1	B1	B1	1	0	724.3545706371191	509.86391966759004	28	51
5	29	nan	0	0	nan	nan	B1	B1	B1	1	0	564.8514419852448	528.1327967806841	29	52
5	30	nan	0	0	nan	nan	B1	B1	B1	1	0	794.1550141242938	515.3619350282486	30	53
5	31	nan	0	0	nan	nan	B1	B1	B1	1	0	142.80976863753213	551.0372750642673	31	55
5	32	nan	0	0	nan	nan	B1	B1	B1	1	0	817.9323644494131	566.5433202906652	32	57
5	33	nan	0	0	nan	nan	B1	B1	B1	1	0	94.76502403846153	583.8467548076923	33	59
5	34	nan	0	0	nan	nan	B1	B1	B1	1	0	141.98075801749272	597.399416909621	34	61
5	35	nan	0	0	nan	nan	B1	B1	B1	1	0	51.323570432357045	603.3301952580196	35	64
5	36	nan	0	0	nan	nan	B1	B1	B1	1	0	99.91609353507566	633.525447042641	36	65
5	37	nan	0	0	nan	nan	B1	B1	B1	1	0	152.98039215686273	646.979055258467	37	66
5	38	nan	0	0	nan	nan	B1	B1	B1	1	0	40.99463414634146	692.2941463414634	38	74
5	39	nan	0	0	nan	nan	B1	B1	B1	1	0	194.17996505532906	707.8584740827024	39	76
5	40	nan	0	0	nan	nan	B1	B1	B1	0	1	647.0210573476703	704.2414874551971	40	77
5	41	nan	0	0	nan	nan	B1	B1	B1	1	0	239.7588894301023	761.4861178762786	41	81
5	42	nan	0	0	nan	nan	B1	B1	B1	1	0	286.2380106571936	773.696269982238	42	83
5	43	nan	0	0	nan	nan	B1	B1	B1	1	0	155.00709219858157	776.0992907801418	43	85
5	44	nan	0	0	nan	nan	B1	B1	B1	0	1	978.0277553220157	815.429264349232	44	86
5	45	nan	0	0	nan	nan	B1	B1	B1	1	0	237.07097591888467	826.588508660752	45	87
5	46	nan	0	0	nan	nan	B1	B1	B1	0	1	199.701230228471	816.3255711775043	46	90
5	47	nan	0	0	nan	nan	B1	B1	B1	1	0	749.3749010292953	806.4699129057799	47	91
5	48	nan	0	0	nan	nan	B1	B1	B1	1	0	19.692848020434226	804.8911238825032	48	92
5	49	nan	0	0	nan	nan	B1	B1	B1	1	0	309.3263665594855	834.8392282958199	49	93
5	50	nan	0	0	nan	nan	B1	B1	B1	1	0	357.10552147239264	837.6558282208589	50	94
5	51	nan	0	0	nan	nan	B1	B1	B1	0	1	49.472374891524446	866.3341047150709	51	96
5	52	nan	0	0	nan	nan	B1	B1	B1	1	0	284.1453164556962	869.133670886076	52	99
5	53	nan	0	0	nan	nan	B1	B1	B1	1	0	248.16724738675958	877.8461091753775	53	100
5	54	nan	0	0	nan	nan	B1	B1	B1	0	1	176.56492498706675	895.4821520951888	54	104
5	55	nan	0	0	nan	nan	B1	B1	B1	0	1	94.29372019077901	895.4546899841017	55	107
5	56	nan	0	0	nan	nan	B1	B1	B1	0	1	919.4336016096579	931.1815895372233	56	108
5	57	nan	0	0	nan	nan	B1	B1	B1	0	1	998.2931562819203	935.0459652706844	57	109
5	58	nan	0	0	nan	nan	B1	B1	B1	1	0	670.221565731167	934.8301329394387	58	110
5	59	nan	0	0	nan	nan	B1	B1	B1	0	1	20.42374616171955	946.3034800409416	59	111
5	60	nan	0	0	nan	nan	B1	B1	B1	0	1	1014.1264612114771	959.4920297555792	60	112
5	61	nan	0	0	nan	nan	B1	B1	B1	1	0	731.4923878205128	967.1883012820513	61	113
5	62	nan	0	0	nan	nan	B1	B1	B1	0	1	966.5666474321985	957.0398153491057	62	114
5	63	nan	0	0	nan	nan	B1	B1	B1	0	1	900.1932327761924	967.9853240929474	63	115
5	64	nan	0	0	nan	nan	B1	B1	B1	0	1	969.8379821958457	1000.4225519287834	64	116
5	65	nan	0	0	nan	nan	B1	B1	B1	0	1	42.009227220299884	1011.7324106113033	65	117
5	66	nan	0	0	nan	nan	B1	B1	B1	0	1	149.86162624821682	1007.2945791726106	66	118
5	67	nan	0	0	nan	nan	B1	B1	B1	0	1	197.86799620132953	1011.4264007597341	67	119
6	1	nan	0	0	nan	nan	B2	B2	B2	0	1	562.1735395189004	20.06529209621993	1	1
6	2	nan	0	0	nan	nan	B2	B2	B2	0	1	535.1940874035989	41.039203084832906	2	2
6	3	nan	0	0	nan	nan	B2	B2	B2	1	0	644.1388796818031	100.79350348027842	3	3
6	4	nan	0	0	nan	nan	B2	B2	B2	1	0	702.2000747943156	121.36910994764398	4	4
6	5	nan	0	0	nan	nan	B2	B2	B2	1	0	355.6546775658492	129.17565849227975	5	5
6	6	nan	0	0	nan	nan	B2	B2	B2	0	1	254.343115942029	149.18333333333334	6	6
6	7	nan	0	0	nan	nan	B2	B2	B2	1	0	618.3390767230169	180.3992197659298	7	8
6	8	nan	0	0	nan	nan	B2	B2	B2	1	0	463.89862595419845	186.43725190839695	8	10
6	9	nan	0	0	nan	nan	B2	B2	B2	0	1	929.7084324126578	177.90543259557344	9	11
6	10	nan	0	0	nan	nan	B2	B2	B2	0	1	309.9551767676768	196.38888888888889	10	12
6	11	nan	0	0	nan	nan	B2	B2	B2	0	1	991.1938344594595	225.28040540540542	11	15
6	12	nan	0	0	nan	nan	B2	B2	B2	1	0	893.1296381832178	247.56366435719784	12	16
6	13	nan	0	0	nan	nan	B2	B2	B2	0	1	605.0701636404393	248.4218785025779	13	19
6	14	nan	0	0	nan	nan	B2	B2	B2	1	0	674.0737257281553	232.33131067961165	14	20
6	15	nan	0	0	nan	nan	B2	B2	B2	0	1	989.8232502965599	269.37485172004745	15	21
6	16	nan	0	0	nan	nan	B2	B2	B2	1	0	709.2772447724477	282.8922509225092	16	23
6	17	nan	0	0	nan	nan	B2	B2	B2	0	1	956.5165829145728	292.09045226130655	17	24
6	18	nan	0	0	nan	nan	B2	B2	B2	0	1	502.1638827607942	289.5521588402143	18	25
6	19	nan	0	0	nan	nan	B2	B2	B2	1	0	820.3917425227568	302.32282184655395	19	26
6	20	nan	0	0	nan	nan	B2	B2	B2	0	1	995.7985153764581	309.1219512195122	20	27
6	21	nan	0	0	nan	nan	B2	B2	B2	0	1	992.3767605633802	335.73415492957747	21	28
6	22	nan	0	0	nan	nan	B2	B2	B2	1	0	869.7654402102497	351.6097240473062	22	29
6	23	nan	0	0	nan	nan	B2	B2	B2	1	0	749.5271007639142	366.31029465260093	23	32
6	24	nan	0	0	nan	nan	B2	B2	B2	0	1	8.54650132860939	384.6563330380868	24	34
6	25	nan	0	0	nan	nan	B2	B2	B2	1	0	964.437015503876	388.70445736434107	25	35
6	26	nan	0	0	nan	nan	B2	B2	B2	0	1	38.871207430340554	387.722600619195	26	36
6	27	nan	0	0	nan	nan	B2	B2	B2	1	0	877.873828647925	399.5712851405622	27	37
6	28	nan	0	0	nan	nan	B2	B2	B2	0	1	91.01978114478115	409.0	28	38
6	29	nan	0	0	nan	nan	B2	B2	B2	1	0	796.7654504839911	403.5215934475056	29	39
6	30	nan	0	0	nan	nan	B2	B2	B2	1	0	687.0700313933833	417.3069306930693	30	41
6	31	nan	0	0	nan	nan	B2	B2	B2	0	1	45.003187250996014	434.9354581673307	31	42
6	32	nan	0	0	nan	nan	B2	B2	B2	1	0	762.470145953118	447.8562582927908	32	43
6	33	nan	0	0	nan	nan	B2	B2	B2	1	0	816.6675567423231	458.33878504672896	33	44
6	34	nan	0	0	nan	nan	B2	B2	B2	0	1	24.56563642406115	470.8863409770688	34	45
6	35	nan	0	0	nan	nan	B2	B2	B2	1	0	889.6823943661972	467.57535211267606	35	48
6	36	nan	0	0	nan	nan	B2	B2	B2	1	0	431.3791523482245	475.5005727376861	36	49
6	37	nan	0	0	nan	nan	B2	B2	B2	1	0	635.6879588839942	498.93465491923644	37	50
6	38	nan	0	0	nan	nan	B2	B2	B2	1	0	303.6045770567787	486.8933951332561	38	51
6	39	nan	0	0	nan	nan	B2	B2	B2	1	0	847.34064171123	500.53048128342243	39	53
6	40	nan	0	0	nan	nan	B2	B2	B2	0	1	969.4599337102749	497.5630727237278	40	54
6	41	nan	0	0	nan	nan	B2	B2	B2	1	0	327.15719801434085	544.081081081081	41	55
6	42	nan	0	0	nan	nan	B2	B2	B2	1	0	828.824297188755	542.3428714859438	42	57
6	43	nan	0	0	nan	nan	B2	B2	B2	1	0	408.009361009361	576.1393976393977	43	59
6	44	nan	0	0	nan	nan	B2	B2	B2	1	0	710.7715159458279	581.2885539536916	44	62
6	45	nan	0	0	nan	nan	B2	B2	B2	0	1	57.642896627971254	582.9682144831398	45	63
6	46	nan	0	0	nan	nan	B2	B2	B2	1	0	777.5409029950827	576.6392489941886	46	64
6	47	nan	0	0	nan	nan	B2	B2	B2	1	0	915.9367816091954	587.7764367816092	47	65
6	48	nan	0	0	nan	nan	B2	B2	B2	1	0	563.4395604395604	601.3083791208791	48	67
6	49	nan	0	0	nan	nan	B2	B2	B2	0	1	77.56552706552706	627.974358974359	49	68
6	50	nan	0	0	nan	nan	B2	B2	B2	0	1	993.5501997336884	605.2756324900133	50	69
6	51	nan	0	0	nan	nan	B2	B2	B2	1	0	652.347114947751	612.2757837346661	51	70
6	52	nan	0	0	nan	nan	B2	B2	B2	1	0	605.0858250276855	625.547619047619	52	71
6	53	nan	0	0	nan	nan	B2	B2	B2	0	1	928.9389312977099	628.6149279050043	53	72
6	54	nan	0	0	nan	nan	B2	B2	B2	1	0	888.399273540095	649.5018161497625	54	73
6	55	nan	0	0	nan	nan	B2	B2	B2	1	0	668.354880835782	667.1916421808685	55	77
6	56	nan	0	0	nan	nan	B2	B2	B2	0	1	208.00785468826706	657.7832596956308	56	78
6	57	nan	0	0	nan	nan	B2	B2	B2	1	0	318.9927591463415	670.1295731707318	57	80
6	58	nan	0	0	nan	nan	B2	B2	B2	0	1	936.888583218707	682.6409903713893	58	81
6	59	nan	0	0	nan	nan	B2	B2	B2	1	0	171.11667197959835	708.8533630857507	59	82
6	60	nan	0	0	nan	nan	B2	B2	B2	1	0	904.7992277992278	724.7733887733888	60	83
6	61	nan	0	0	nan	nan	B2	B2	B2	1	0	987.4832979851537	727.6590668080594	61	85
6	62	nan	0	0	nan	nan	B2	B2	B2	0	1	1000.9282934963869	779.5080600333519	62	89
6	63	nan	0	0	nan	nan	B2	B2	B2	1	0	213.55702836004932	765.8961159062885	63	90
6	64	nan	0	0	nan	nan	B2	B2	B2	1	0	880.2752985543683	790.9547454431175	64	93
6	65	nan	0	0	nan	nan	B2	B2	B2	0	1	125.16786079836233	814.5369498464688	65	95
6	66	nan	0	0	nan	nan	B2	B2	B2	1	0	903.1938219261054	814.9503331314355	66	97
6	67	nan	0	0	nan	nan	B2	B2	B2	1	0	547.92390717755	822.2077711818672	67	98
6	68	nan	0	0	nan	nan	B2	B2	B2	0	1	934.5300988319856	842.4788858939802	68	102
6	69	nan	0	0	nan	nan	B2	B2	B2	0	1	709.5678916827853	852.5160541586074	69	103
6	70	nan	0	0	nan	nan	B2	B2	B2	0	1	857.9647414372062	876.0755540631296	70	105
6	71	nan	0	0	nan	nan	B2	B2	B2	0	1	306.1193595342067	874.1001455604076	71	106
6	72	nan	0	0	nan	nan	B2	B2	B2	0	1	47.64431047475509	890.525998492841	72	108
6	73	nan	0	0	nan	nan	B2	B2	B2	0	1	1000.0432368107894	917.4462514875049	73	109
6	74	nan	0	0	nan	nan	B2	B2	B2	0	1	399.18207973695024	907.5844636251542	74	110
6	75	nan	0	0	nan	nan	B2	B2	B2	0	1	620.1396177518626	915.105280207321	75	111
6	76	nan	0	0	nan	nan	B2	B2	B2	0	1	684.4968102073366	910.9234449760766	76	112
6	77	nan	0	0	nan	nan	B2	B2	B2	1	0	747.5475056405114	933.5805966407621	77	113
6	78	nan	0	0	nan	nan	B2	B2	B2	0	1	52.694857142857146	929.5434285714285	78	114
6	79	nan	0	0	nan	nan	B2	B2	B2	0	1	130.07952069716777	933.3050108932462	79	115
6	80	nan	0	0	nan	nan	B2	B2	B2	0	1	331.7783492530003	943.5351457261818	80	116
6	81	nan	0	0	nan	nan	B2	B2	B2	0	1	250.01537775796746	947.6262536215735	81	117
6	82	nan	0	0	nan	nan	B2	B2	B2	0	1	163.36356707317074	947.4939024390244	82	118
6	83	nan	0	0	nan	nan	B2	B2	B2	0	1	382.23090692124106	951.3508353221957	83	119
6	84	nan	0	0	nan	nan	B2	B2	B2	0	1	849.68911335578	943.8872053872054	84	120
6	85	nan	0	0	nan	nan	B2	B2	B2	0	1	99.32324533161622	954.032195750161	85	121
6	86	nan	0	0	nan	nan	B2	B2	B2	0	1	41.30897177419355	968.5529233870968	86	122
6	87	nan	0	0	nan	nan	B2	B2	B2	1	0	911.0345572354212	977.7025609379821	87	123
6	88	nan	0	0	nan	nan	B2	B2	B2	1	0	972.8494623655914	997.9644693782141	88	124
6	89	nan	0	0	nan	nan	B2	B2	B2	0	1	449.3673935091278	989.2208417849898	89	125
6	90	nan	0	0	nan	nan	B2	B2	B2	0	1	102.30711139081183	998.8112020138452	90	126
7	1	nan	0	0	nan	nan	B3	B3	B3	0	1	436.4535186794092	13.1876629018245	1	1
7	2	nan	0	0	nan	nan	B3	B3	B3	0	1	905.5061043285239	21.75101738808731	2	2
7	3	nan	0	0	nan	nan	B3	B3	B3	0	1	337.04639684106616	21.453109575518262	3	3
7	4	nan	0	0	nan	nan	B3	B3	B3	0	1	381.8423988842399	29.09948860994886	4	4
7	5	nan	0	0	nan	nan	B3	B3	B3	0	1	769.239416407558	37.63668978713226	5	5
7	6	nan	0	0	nan	nan	B3	B3	B3	0	1	648.8878552971577	47.308527131782945	6	6
7	7	nan	0	0	nan	nan	B3	B3	B3	0	1	557.8659255516254	63.70608051204312	7	7
7	8	nan	0	0	nan	nan	B3	B3	B3	1	0	247.48644148430066	68.84039010466222	8	10
7	9	nan	0	0	nan	nan	B3	B3	B3	0	1	366.49451887941535	107.33313032886724	9	12
7	10	nan	0	0	nan	nan	B3	B3	B3	0	1	314.7883031301483	127.40856672158155	10	13
7	11	nan	0	0	nan	nan	B3	B3	B3	0	1	170.76980114593866	105.6376811594203	11	14
7	12	nan	0	0	nan	nan	B3	B3	B3	0	1	248.77296686746988	165.36257530120483	12	19
7	13	nan	0	0	nan	nan	B3	B3	B3	0	1	65.02463343108505	177.586119257087	13	20
7	14	nan	0	0	nan	nan	B3	B3	B3	0	1	976.8620689655172	202.98549790525297	14	21
7	15	nan	0	0	nan	nan	B3	B3	B3	0	1	131.31042296072508	224.78021148036254	15	22
7	16	nan	0	0	nan	nan	B3	B3	B3	0	1	33.62546816479401	238.00936329588015	16	24
7	17	nan	0	0	nan	nan	B3	B3	B3	0	1	64.67935165609585	271.9774489076815	17	26
7	18	nan	0	0	nan	nan	B3	B3	B3	1	0	560.7058823529412	268.9320829781188	18	28
7	19	nan	0	0	nan	nan	B3	B3	B3	0	1	91.65199161425576	290.3312368972746	19	30
7	20	nan	0	0	nan	nan	B3	B3	B3	1	0	490.9332070924428	299.2377345498365	20	31
7	21	nan	0	0	nan	nan	B3	B3	B3	0	1	129.25262054507337	308.62264150943395	21	33
7	22	nan	0	0	nan	nan	B3	B3	B3	1	0	161.85656913367757	354.7550200803213	22	36
7	23	nan	0	0	nan	nan	B3	B3	B3	0	1	24.81323980710215	379.83998246383163	23	38
7	24	nan	0	0	nan	nan	B3	B3	B3	1	0	102.92115534738485	380.04761904761904	24	39
7	25	nan	0	0	nan	nan	B3	B3	B3	0	1	35.42294402211472	474.0870767104354	25	43
7	26	nan	0	0	nan	nan	B3	B3	B3	1	0	907.0092002830856	501.64331210191085	26	44
7	27	nan	0	0	nan	nan	B3	B3	B3	1	0	948.7093086554164	515.6439847577573	27	45
7	28	nan	0	0	nan	nan	B3	B3	B3	0	1	91.68464320947056	511.55343636961527	28	46
7	29	nan	0	0	nan	nan	B3	B3	B3	1	0	575.1051212938005	506.8490566037736	29	47
7	30	nan	0	0	nan	nan	B3	B3	B3	1	0	820.918754745634	528.9715261958997	30	48
7	31	nan	0	0	nan	nan	B3	B3	B3	1	0	230.42694187941336	532.5143943508963	31	49
7	32	nan	0	0	nan	nan	B3	B3	B3	1	0	295.22117296222666	571.4970178926442	32	52
7	33	nan	0	0	nan	nan	B3	B3	B3	1	0	625.2278887303852	584.3441512125535	33	53
7	34	nan	0	0	nan	nan	B3	B3	B3	1	0	210.24890617403986	585.0704910063199	34	56
7	35	nan	0	0	nan	nan	B3	B3	B3	1	0	383.5838552540014	571.9857341684065	35	57
7	36	nan	0	0	nan	nan	B3	B3	B3	1	0	50.18715929739552	586.0430042398547	36	58
7	37	nan	0	0	nan	nan	B3	B3	B3	1	0	137.27361963190185	608.4944785276074	37	60
7	38	nan	0	0	nan	nan	B3	B3	B3	1	0	584.8624131944445	618.6809895833334	38	61
7	39	nan	0	0	nan	nan	B3	B3	B3	0	1	62.89517625231911	627.2439703153989	39	63
7	40	nan	0	0	nan	nan	B3	B3	B3	0	1	26.694052044609666	642.4795539033457	40	64
7	41	nan	0	0	nan	nan	B3	B3	B3	0	1	70.6022487702038	681.4968376669009	41	70
7	42	nan	0	0	nan	nan	B3	B3	B3	1	0	207.61564308381557	672.6488706365503	42	71
7	43	nan	0	0	nan	nan	B3	B3	B3	0	1	282.00513259195895	674.3105218135158	43	72
7	44	nan	0	0	nan	nan	B3	B3	B3	1	0	307.7025495750708	718.0132200188857	44	74
7	45	nan	0	0	nan	nan	B3	B3	B3	1	0	50.57201036653091	724.0599777860052	45	78
7	46	nan	0	0	nan	nan	B3	B3	B3	1	0	123.54596577017115	725.2833740831296	46	80
7	47	nan	0	0	nan	nan	B3	B3	B3	1	0	449.18527690229627	771.74763619991	47	86
7	48	nan	0	0	nan	nan	B3	B3	B3	0	1	15.249233128834355	791.8949386503067	48	89
7	49	nan	0	0	nan	nan	B3	B3	B3	1	0	228.13460642757335	799.6707033069399	49	90
7	50	nan	0	0	nan	nan	B3	B3	B3	1	0	347.13317384370015	796.9784688995215	50	91
7	51	nan	0	0	nan	nan	B3	B3	B3	0	1	35.36321031048623	817.0521382542472	51	92
7	52	nan	0	0	nan	nan	B3	B3	B3	1	0	385.0100027785496	831.2848013337039	52	94
7	53	nan	0	0	nan	nan	B3	B3	B3	0	1	749.4622191967325	825.0374404356705	53	96
7	54	nan	0	0	nan	nan	B3	B3	B3	0	1	69.12084148727985	840.4491193737769	54	97
7	55	nan	0	0	nan	nan	B3	B3	B3	0	1	834.7204610951009	833.8167146974064	55	99
7	56	nan	0	0	nan	nan	B3	B3	B3	0	1	909.9990473166084	824.5157192759606	56	100
7	57	nan	0	0	nan	nan	B3	B3	B3	0	1	479.879812520924	852.3706059591564	57	101
7	58	nan	0	0	nan	nan	B3	B3	B3	0	1	838.2814465408806	868.2932389937107	58	103
7	59	nan	0	0	nan	nan	B3	B3	B3	0	1	983.4039575289576	846.152750965251	59	104
7	60	nan	0	0	nan	nan	B3	B3	B3	0	1	876.3135478024468	881.1354780244676	60	105
7	61	nan	0	0	nan	nan	B3	B3	B3	1	0	217.0208130081301	887.770406504065	61	106
7	62	nan	0	0	nan	nan	B3	B3	B3	0	1	139.5194428322693	913.2278003482298	62	108
7	63	nan	0	0	nan	nan	B3	B3	B3	1	0	814.2933070866142	906.5787401574803	63	109
7	64	nan	0	0	nan	nan	B3	B3	B3	0	1	298.7786458333333	907.6625	64	110
7	65	nan	0	0	nan	nan	B3	B3	B3	1	0	735.935347985348	930.5152014652015	65	111
7	66	nan	0	0	nan	nan	B3	B3	B3	0	1	985.531374501992	922.933266932271	66	112
7	67	nan	0	0	nan	nan	B3	B3	B3	0	1	670.9963577498988	913.4585188182922	67	113
7	68	nan	0	0	nan	nan	B3	B3	B3	0	1	931.6742133537989	942.9623944742901	68	114
7	69	nan	0	0	nan	nan	B3	B3	B3	1	0	639.20625	954.0634615384615	69	115
7	70	nan	0	0	nan	nan	B3	B3	B3	0	1	444.4451972897569	973.8844161020327	70	116
7	71	nan	0	0	nan	nan	B3	B3	B3	1	0	104.71567200388161	997.1115963124697	71	117
7	72	nan	0	0	nan	nan	B3	B3	B3	0	1	329.3536203993264	993.790233341352	72	118
7	73	nan	0	0	nan	nan	B3	B3	B3	1	0	682.9973045822103	997.5336927223719	73	119
7	74	nan	0	0	nan	nan	B3	B3	B3	0	1	842.2143779595351	999.2677572105036	74	120
7	75	nan	0	0	nan	nan	B3	B3	B3	0	1	938.873488372093	1010.4344186046511	75	121
8	1	nan	0	0	nan	nan	B4	B4	B4	0	1	46.70708582834332	20.760479041916167	1	1
8	2	nan	0	0	nan	nan	B4	B4	B4	1	0	580.1862197392924	22.17737430167598	2	3
8	3	nan	0	0	nan	nan	B4	B4	B4	1	0	294.3316933169332	51.845018450184504	3	6
8	4	nan	0	0	nan	nan	B4	B4	B4	1	0	339.4698529411765	86.81029411764706	4	9
8	5	nan	0	0	nan	nan	B4	B4	B4	1	0	370.46902654867256	104.9931926480599	5	14
8	6	nan	0	0	nan	nan	B4	B4	B4	1	0	268.3750701852892	135.04941044357102	6	15
8	7	nan	0	0	nan	nan	B4	B4	B4	1	0	391.0210740992522	134.77566281441196	7	16
8	8	nan	0	0	nan	nan	B4	B4	B4	1	0	421.63733333333334	152.19022222222222	8	18
8	9	nan	0	0	nan	nan	B4	B4	B4	1	0	239.92218543046357	159.25386313465785	9	21
8	10	nan	0	0	nan	nan	B4	B4	B4	0	1	992.2605597964376	175.84020356234097	10	22
8	11	nan	0	0	nan	nan	B4	B4	B4	1	0	754.8854430379747	199.4746835443038	11	26
8	12	nan	0	0	nan	nan	B4	B4	B4	1	0	275.12141527001864	257.6506517690875	12	32
8	13	nan	0	0	nan	nan	B4	B4	B4	0	1	520.589430894309	344.5142276422764	13	39
8	14	nan	0	0	nan	nan	B4	B4	B4	1	0	635.3298497713912	490.2991508817766	14	53
8	15	nan	0	0	nan	nan	B4	B4	B4	1	0	194.34121212121212	538.5909090909091	15	54
8	16	nan	0	0	nan	nan	B4	B4	B4	0	1	1009.5496957403651	693.868154158215	16	59
8	17	nan	0	0	nan	nan	B4	B4	B4	1	0	604.9520743919885	789.5464949928469	17	63
9	1	nan	0	0	nan	nan	C1	C1	C1	1	0	286.4676775738228	14.110135674381484	1	2
9	2	nan	0	0	nan	nan	C1	C1	C1	0	1	32.93485342019544	18.650380021715527	2	4
9	3	nan	0	0	nan	nan	C1	C1	C1	1	0	252.158940397351	22.746136865342162	3	6
9	4	nan	0	0	nan	nan	C1	C1	C1	0	1	8.22749391727494	29.909975669099758	4	10
9	5	nan	0	0	nan	nan	C1	C1	C1	0	1	185.87283671933784	31.25808878856283	5	11
9	6	nan	0	0	nan	nan	C1	C1	C1	0	1	93.27817853922453	31.484220018034264	6	13
9	7	nan	0	0	nan	nan	C1	C1	C1	0	1	999.7261774370209	66.95837897042716	7	15
9	8	nan	0	0	nan	nan	C1	C1	C1	0	1	21.82002974714923	79.80019831432821	8	16
9	9	nan	0	0	nan	nan	C1	C1	C1	1	0	671.9667519181586	69.78553160394593	9	17
9	10	nan	0	0	nan	nan	C1	C1	C1	1	0	724.7873303167421	114.19101486748545	10	19
9	11	nan	0	0	nan	nan	C1	C1	C1	0	1	968.3012600229096	89.49828178694158	11	21
9	12	nan	0	0	nan	nan	C1	C1	C1	0	1	938.0609230769231	167.5673846153846	12	26
9	13	nan	0	0	nan	nan	C1	C1	C1	0	1	19.823255813953487	179.4279069767442	13	28
9	14	nan	0	0	nan	nan	C1	C1	C1	0	1	102.4327449786975	167.45648204503956	14	29
9	15	nan	0	0	nan	nan	C1	C1	C1	0	1	163.41528478731075	202.5522710886806	15	31
9	16	nan	0	0	nan	nan	C1	C1	C1	1	0	20.892678034102307	218.6639919759278	16	32
9	17	nan	0	0	nan	nan	C1	C1	C1	0	1	835.7127891750328	222.51309471846355	17	33
9	18	nan	0	0	nan	nan	C1	C1	C1	1	0	1005.451476793249	296.45850914205346	18	36
9	19	nan	0	0	nan	nan	C1	C1	C1	0	1	83.88060109289617	329.8614754098361	19	39
9	20	nan	0	0	nan	nan	C1	C1	C1	1	0	1001.8796992481203	378.3070175438597	20	40
9	21	nan	0	0	nan	nan	C1	C1	C1	1	0	879.3790120011164	402.0513536142897	21	42
9	22	nan	0	0	nan	nan	C1	C1	C1	1	0	1003.7635814889336	408.1901408450704	22	43
9	23	nan	0	0	nan	nan	C1	C1	C1	1	0	805.2229265715795	464.41415742208136	23	45
9	24	nan	0	0	nan	nan	C1	C1	C1	1	0	400.7990384615385	462.98942307692306	24	46
9	25	nan	0	0	nan	nan	C1	C1	C1	1	0	367.57225881441303	519.5594730724525	25	50
9	26	nan	0	0	nan	nan	C1	C1	C1	1	0	554.1655629139073	548.253642384106	26	52
9	27	nan	0	0	nan	nan	C1	C1	C1	1	0	509.29743975903614	577.976656626506	27	53
9	28	nan	0	0	nan	nan	C1	C1	C1	1	0	452.5232172470978	567.1347429519071	28	54
9	29	nan	0	0	nan	nan	C1	C1	C1	1	0	875.0839398350315	578.3716642406599	29	55
9	30	nan	0	0	nan	nan	C1	C1	C1	1	0	96.15872598052118	685.697025533035	30	65
9	31	nan	0	0	nan	nan	C1	C1	C1	0	1	744.5053475935829	702.6235294117647	31	67
9	32	nan	0	0	nan	nan	C1	C1	C1	1	0	727.302752293578	751.1885830784913	32	70
9	33	nan	0	0	nan	nan	C1	C1	C1	0	1	980.1674727932285	762.6136638452238	33	71
9	34	nan	0	0	nan	nan	C1	C1	C1	0	1	33.24957118353345	825.7980274442539	34	77
9	35	nan	0	0	nan	nan	C1	C1	C1	1	0	159.3155509065551	862.6119246861924	35	78
9	36	nan	0	0	nan	nan	C1	C1	C1	0	1	81.25989304812835	862.9122994652406	36	79
9	37	nan	0	0	nan	nan	C1	C1	C1	0	1	135.17762882279013	900.5605362379556	37	80
9	38	nan	0	0	nan	nan	C1	C1	C1	1	0	412.01635734507704	939.2318339100347	38	82
9	39	nan	0	0	nan	nan	C1	C1	C1	1	0	347.284930002745	930.3980236069174	39	84
9	40	nan	0	0	nan	nan	C1	C1	C1	0	1	25.511899791231734	948.1603340292276	40	86
9	41	nan	0	0	nan	nan	C1	C1	C1	0	1	249.374565325385	977.5976154992549	41	88
9	42	nan	0	0	nan	nan	C1	C1	C1	1	0	456.82292917166865	975.7472989195678	42	89
9	43	nan	0	0	nan	nan	C1	C1	C1	1	0	499.75103163686384	996.0032095369097	43	90
9	44	nan	0	0	nan	nan	C1	C1	C1	0	1	154.06478209658422	998.829210836278	44	91
10	1	nan	0	0	nan	nan	C2	C2	C2	0	1	450.3762949421085	23.071297989031077	1	1
10	2	nan	0	0	nan	nan	C2	C2	C2	0	1	851.5311533362793	21.64825452938577	2	2
10	3	nan	0	0	nan	nan	C2	C2	C2	0	1	295.6041474654378	21.13364055299539	3	3
10	4	nan	0	0	nan	nan	C2	C2	C2	0	1	46.27268602540835	26.407894736842106	4	4
10	5	nan	0	0	nan	nan	C2	C2	C2	0	1	1001.1669442131557	50.88009991673605	5	5
10	6	nan	0	0	nan	nan	C2	C2	C2	0	1	398.9195751138088	41.807283763277695	6	6
10	7	nan	0	0	nan	nan	C2	C2	C2	0	1	684.711	44.371	7	7
10	8	nan	0	0	nan	nan	C2	C2	C2	1	0	625.6814018319394	54.16806053365193	8	8
10	9	nan	0	0	nan	nan	C2	C2	C2	1	0	760.8748019017432	58.49247226624406	9	9
10	10	nan	0	0	nan	nan	C2	C2	C2	0	1	55.79815455594002	61.66724336793541	10	10
10	11	nan	0	0	nan	nan	C2	C2	C2	0	1	130.34507678410117	66.76874435411021	11	11
10	12	nan	0	0	nan	nan	C2	C2	C2	0	1	253.49414225941422	85.39142259414226	12	12
10	13	nan	0	0	nan	nan	C2	C2	C2	0	1	332.47649918962725	81.69475958941113	13	13
10	14	nan	0	0	nan	nan	C2	C2	C2	0	1	165.80904522613065	82.13651591289782	14	14
10	15	nan	0	0	nan	nan	C2	C2	C2	0	1	385.20238772029563	86.0	15	15
10	16	nan	0	0	nan	nan	C2	C2	C2	0	1	852.6552675124103	76.71759514616657	16	16
10	17	nan	0	0	nan	nan	C2	C2	C2	0	1	43.88797221016066	103.28093790707773	17	17
10	18	nan	0	0	nan	nan	C2	C2	C2	1	0	917.2362225097024	112.36170763260026	18	18
10	19	nan	0	0	nan	nan	C2	C2	C2	1	0	970.15	136.4671641791045	19	19
10	20	nan	0	0	nan	nan	C2	C2	C2	0	1	452.06803044719317	124.00951474785919	20	20
10	21	nan	0	0	nan	nan	C2	C2	C2	0	1	105.73142210486608	123.01584307808375	21	21
10	22	nan	0	0	nan	nan	C2	C2	C2	1	0	645.445370538141	143.7341909766262	22	22
10	23	nan	0	0	nan	nan	C2	C2	C2	0	1	74.03384367445608	174.78243352135374	23	23
10	24	nan	0	0	nan	nan	C2	C2	C2	0	1	187.40307692307692	167.27461538461537	24	24
10	25	nan	0	0	nan	nan	C2	C2	C2	0	1	239.4484555266096	176.94231484927428	25	25
10	26	nan	0	0	nan	nan	C2	C2	C2	1	0	750.2637849819895	167.95261845386534	26	27
10	27	nan	0	0	nan	nan	C2	C2	C2	0	1	149.62678375411636	191.0872667398463	27	28
10	28	nan	0	0	nan	nan	C2	C2	C2	1	0	698.1768929503917	204.98270234986944	28	29
10	29	nan	0	0	nan	nan	C2	C2	C2	1	0	622.8726114649681	210.0152866242038	29	31
10	30	nan	0	0	nan	nan	C2	C2	C2	1	0	781.2922761098281	223.44803695150117	30	32
10	31	nan	0	0	nan	nan	C2	C2	C2	1	0	509.27074829931973	230.4637188208617	31	33
10	32	nan	0	0	nan	nan	C2	C2	C2	0	1	144.230181200453	232.5951302378256	32	34
10	33	nan	0	0	nan	nan	C2	C2	C2	0	1	235.55348615090736	247.37965616045847	33	35
10	34	nan	0	0	nan	nan	C2	C2	C2	0	1	397.68016046681254	258.6542669584245	34	36
10	35	nan	0	0	nan	nan	C2	C2	C2	0	1	323.3721393034826	256.26616915422886	35	37
10	36	nan	0	0	nan	nan	C2	C2	C2	1	0	687.9238931577022	286.94291986827665	36	38
10	37	nan	0	0	nan	nan	C2	C2	C2	0	1	273.52314235676755	306.42882161621213	37	39
10	38	nan	0	0	nan	nan	C2	C2	C2	1	0	144.30765639589168	298.0266106442577	38	40
10	39	nan	0	0	nan	nan	C2	C2	C2	1	0	616.9798844851623	312.04162517426806	39	42
10	40	nan	0	0	nan	nan	C2	C2	C2	0	1	457.9428675400291	302.0524017467249	40	44
10	41	nan	0	0	nan	nan	C2	C2	C2	0	1	386.0247191011236	315.0314606741573	41	45
10	42	nan	0	0	nan	nan	C2	C2	C2	1	0	73.30234287839346	318.2666418743027	42	46
10	43	nan	0	0	nan	nan	C2	C2	C2	0	1	745.9257826239888	343.3960604994724	43	47
10	44	nan	0	0	nan	nan	C2	C2	C2	1	0	681.604846686449	356.0	44	48
10	45	nan	0	0	nan	nan	C2	C2	C2	1	0	652.9511369134011	403.9395258829221	45	50
10	46	nan	0	0	nan	nan	C2	C2	C2	0	1	749.2536704730832	393.9290375203915	46	51
10	47	nan	0	0	nan	nan	C2	C2	C2	0	1	718.4475425330813	413.52551984877124	47	53
10	48	nan	0	0	nan	nan	C2	C2	C2	0	1	591.9091646390916	403.8559070018924	48	55
10	49	nan	0	0	nan	nan	C2	C2	C2	1	0	808.546906693712	433.29994929006085	49	57
10	50	nan	0	0	nan	nan	C2	C2	C2	1	0	525.3478260869565	449.64117941029485	50	59
10	51	nan	0	0	nan	nan	C2	C2	C2	1	0	684.4350282485875	453.98618957940994	51	60
10	52	nan	0	0	nan	nan	C2	C2	C2	0	1	564.8864908073541	464.656274980016	52	61
10	53	nan	0	0	nan	nan	C2	C2	C2	1	0	879.2115745960166	442.1826381059752	53	62
10	54	nan	0	0	nan	nan	C2	C2	C2	1	0	957.4511260738333	457.2075690736011	54	63
10	55	nan	0	0	nan	nan	C2	C2	C2	1	0	351.62639915522703	472.5491024287223	55	64
10	56	nan	0	0	nan	nan	C2	C2	C2	1	0	461.7	473.05605095541404	56	65
10	57	nan	0	0	nan	nan	C2	C2	C2	0	1	618.4555831265509	483.89230769230767	57	66
10	58	nan	0	0	nan	nan	C2	C2	C2	1	0	1010.8204620462046	492.2455445544554	58	69
10	59	nan	0	0	nan	nan	C2	C2	C2	1	0	840.3702947184127	496.07324190253865	59	70
10	60	nan	0	0	nan	nan	C2	C2	C2	0	1	685.9006197905535	510.3509296858303	60	71
10	61	nan	0	0	nan	nan	C2	C2	C2	1	0	446.5498199279712	516.31212484994	61	72
10	62	nan	0	0	nan	nan	C2	C2	C2	1	0	13.224774405250205	527.7194421657096	62	73
10	63	nan	0	0	nan	nan	C2	C2	C2	1	0	601.4171528588098	532.6166861143524	63	76
10	64	nan	0	0	nan	nan	C2	C2	C2	0	1	655.0784785748676	568.0813673567645	64	77
10	65	nan	0	0	nan	nan	C2	C2	C2	0	1	756.3538106235566	549.4762124711316	65	78
10	66	nan	0	0	nan	nan	C2	C2	C2	0	1	16.020183486238533	574.0614678899083	66	81
10	67	nan	0	0	nan	nan	C2	C2	C2	0	1	742.9014629948365	590.6876075731498	67	82
10	68	nan	0	0	nan	nan	C2	C2	C2	1	0	831.2284248642125	627.6439348219674	68	84
10	69	nan	0	0	nan	nan	C2	C2	C2	0	1	751.1025815217391	630.8838315217391	69	87
10	70	nan	0	0	nan	nan	C2	C2	C2	0	1	1006.4634030418251	637.3616920152091	70	88
10	71	nan	0	0	nan	nan	C2	C2	C2	0	1	45.739010989010985	650.4529532967033	71	90
10	72	nan	0	0	nan	nan	C2	C2	C2	0	1	692.742472266244	635.1616481774961	72	91
10	73	nan	0	0	nan	nan	C2	C2	C2	1	0	324.97094594594597	660.6810810810811	73	93
10	74	nan	0	0	nan	nan	C2	C2	C2	0	1	483.651598676957	690.8213891951489	74	96
10	75	nan	0	0	nan	nan	C2	C2	C2	0	1	550.9905778894472	688.1337939698492	75	97
10	76	nan	0	0	nan	nan	C2	C2	C2	0	1	188.30227083910273	703.2211298809194	76	100
10	77	nan	0	0	nan	nan	C2	C2	C2	0	1	288.1165972635336	731.1427721594289	77	104
10	78	nan	0	0	nan	nan	C2	C2	C2	1	0	790.3497316636851	736.7584973166369	78	105
10	79	nan	0	0	nan	nan	C2	C2	C2	0	1	982.9975086239939	734.123802223074	79	107
10	80	nan	0	0	nan	nan	C2	C2	C2	1	0	425.00405156537755	756.5626151012891	80	108
10	81	nan	0	0	nan	nan	C2	C2	C2	1	0	163.31043129388163	753.4302908726179	81	109
10	82	nan	0	0	nan	nan	C2	C2	C2	1	0	114.30490261920752	760.0946944257892	82	110
10	83	nan	0	0	nan	nan	C2	C2	C2	1	0	530.597037793667	771.3536772216547	83	112
10	84	nan	0	0	nan	nan	C2	C2	C2	0	1	79.1071679550246	805.2259311314125	84	113
10	85	nan	0	0	nan	nan	C2	C2	C2	1	0	198.5800911321416	793.4675779880827	85	114
10	86	nan	0	0	nan	nan	C2	C2	C2	1	0	555.0386965376782	801.1717583163612	86	116
10	87	nan	0	0	nan	nan	C2	C2	C2	0	1	126.88333333333334	812.9378787878788	87	117
10	88	nan	0	0	nan	nan	C2	C2	C2	1	0	308.8337164750958	817.9869731800766	88	119
10	89	nan	0	0	nan	nan	C2	C2	C2	0	1	172.39125946317964	851.9752236751549	89	120
10	90	nan	0	0	nan	nan	C2	C2	C2	1	0	386.5739861161856	814.2546583850932	90	121
10	91	nan	0	0	nan	nan	C2	C2	C2	1	0	884.1013986013986	843.1895881895882	91	122
10	92	nan	0	0	nan	nan	C2	C2	C2	0	1	438.70129403306976	838.1660675772825	92	123
10	93	nan	0	0	nan	nan	C2	C2	C2	0	1	1014.1406518010292	847.9614065180103	93	125
10	94	nan	0	0	nan	nan	C2	C2	C2	1	0	556.3370402053037	872.2155688622754	94	127
10	95	nan	0	0	nan	nan	C2	C2	C2	1	0	522.8118113706479	870.4468929043632	95	-128
10	96	nan	0	0	nan	nan	C2	C2	C2	0	1	400.3500992720053	877.7326273990734	96	-127
10	97	nan	0	0	nan	nan	C2	C2	C2	0	1	649.6489448051948	857.7017045454545	97	-126
10	98	nan	0	0	nan	nan	C2	C2	C2	1	0	269.2202007528231	887.025721455458	98	-125
10	99	nan	0	0	nan	nan	C2	C2	C2	0	1	818.0403806584362	885.0619855967078	99	-124
10	100	nan	0	0	nan	nan	C2	C2	C2	0	1	631.0173038229376	907.7887323943662	100	-123
10	101	nan	0	0	nan	nan	C2	C2	C2	0	1	757.9710306406686	889.5701949860725	101	-122
10	102	nan	0	0	nan	nan	C2	C2	C2	1	0	496.04920686306247	909.5399805762382	102	-121
10	103	nan	0	0	nan	nan	C2	C2	C2	0	1	1009.1105371900826	924.6745867768595	103	-120
10	104	nan	0	0	nan	nan	C2	C2	C2	0	1	958.7292948414577	901.8935163274964	104	-119
10	105	nan	0	0	nan	nan	C2	C2	C2	1	0	364.51472418083785	929.6316880962256	105	-118
10	106	nan	0	0	nan	nan	C2	C2	C2	0	1	87.21893244370308	942.5909090909091	106	-117
10	107	nan	0	0	nan	nan	C2	C2	C2	0	1	694.6840343168027	944.5193555137058	107	-116
10	108	nan	0	0	nan	nan	C2	C2	C2	0	1	897.428955078125	951.623779296875	108	-115
10	109	nan	0	0	nan	nan	C2	C2	C2	1	0	521.0500521376434	971.8649635036496	109	-114
10	110	nan	0	0	nan	nan	C2	C2	C2	0	1	954.7841346153846	981.0870192307692	110	-113
10	111	nan	0	0	nan	nan	C2	C2	C2	0	1	777.6254578754579	984.7554945054945	111	-112
10	112	nan	0	0	nan	nan	C2	C2	C2	0	1	399.4899208063355	985.5460763138949	112	-111
10	113	nan	0	0	nan	nan	C2	C2	C2	1	0	602.2859237536657	995.6284457478006	113	-110
10	114	nan	0	0	nan	nan	C2	C2	C2	0	1	817.2152572442342	1003.090479006505	114	-109
10	115	nan	0	0	nan	nan	C2	C2	C2	1	0	528.4459459459459	1014.1105651105651	115	-108
11	1	nan	0	0	nan	nan	C3	C3	C3	0	1	881.1203821656051	25.514012738853502	1	1
11	2	nan	0	0	nan	nan	C3	C3	C3	0	1	985.6990566037736	12.187735849056605	2	2
11	3	nan	0	0	nan	nan	C3	C3	C3	1	0	218.3596529284165	31.716268980477224	3	3
11	4	nan	0	0	nan	nan	C3	C3	C3	0	1	254.63121890547265	26.65858208955224	4	4
11	5	nan	0	0	nan	nan	C3	C3	C3	0	1	142.17393850658857	51.312737920937046	5	5
11	6	nan	0	0	nan	nan	C3	C3	C3	0	1	296.802545691906	39.10933420365535	6	6
11	7	nan	0	0	nan	nan	C3	C3	C3	1	0	817.905325443787	40.3560157790927	7	7
11	8	nan	0	0	nan	nan	C3	C3	C3	0	1	754.353958143767	34.57006369426752	8	8
11	9	nan	0	0	nan	nan	C3	C3	C3	0	1	989.3576125442589	55.64137582195245	9	9
11	10	nan	0	0	nan	nan	C3	C3	C3	1	0	731.2164596273292	77.26211180124224	10	10
11	11	nan	0	0	nan	nan	C3	C3	C3	1	0	661.7714718123344	47.63677639046538	11	11
11	12	nan	0	0	nan	nan	C3	C3	C3	0	1	934.8916256157636	76.1708980674498	12	12
11	13	nan	0	0	nan	nan	C3	C3	C3	1	0	642.8307984790874	93.51473384030419	13	13
11	14	nan	0	0	nan	nan	C3	C3	C3	0	1	447.49742777997625	108.94895132568263	14	14
11	15	nan	0	0	nan	nan	C3	C3	C3	1	0	110.9433710859427	138.73251165889408	15	15
11	16	nan	0	0	nan	nan	C3	C3	C3	0	1	335.00838610302924	135.85161731986992	16	16
11	17	nan	0	0	nan	nan	C3	C3	C3	1	0	686.9867211440245	127.07788559754852	17	17
11	18	nan	0	0	nan	nan	C3	C3	C3	0	1	839.9602809396948	136.28360377815451	18	18
11	19	nan	0	0	nan	nan	C3	C3	C3	0	1	1009.8693548387097	155.54112903225806	19	19
11	20	nan	0	0	nan	nan	C3	C3	C3	0	1	950.3761074592741	165.12689339811374	20	21
11	21	nan	0	0	nan	nan	C3	C3	C3	1	0	704.0073369565217	199.52092391304348	21	23
11	22	nan	0	0	nan	nan	C3	C3	C3	1	0	438.0772379912664	198.0201965065502	22	24
11	23	nan	0	0	nan	nan	C3	C3	C3	0	1	904.2488800398208	192.8397212543554	23	25
11	24	nan	0	0	nan	nan	C3	C3	C3	1	0	766.7043448744059	228.60522742701968	24	27
11	25	nan	0	0	nan	nan	C3	C3	C3	1	0	604.4488085886358	224.30348258706468	25	28
11	26	nan	0	0	nan	nan	C3	C3	C3	1	0	852.851575186749	234.6833387463462	26	29
11	27	nan	0	0	nan	nan	C3	C3	C3	0	1	379.7297714638666	247.60500308832613	27	30
11	28	nan	0	0	nan	nan	C3	C3	C3	0	1	911.3678756476684	229.76165803108807	28	31
11	29	nan	0	0	nan	nan	C3	C3	C3	1	0	277.90620782726046	227.81578947368422	29	32
11	30	nan	0	0	nan	nan	C3	C3	C3	0	1	966.9940613658858	245.19646981194325	30	34
11	31	nan	0	0	nan	nan	C3	C3	C3	1	0	296.7493502743286	311.7860236788911	31	35
11	32	nan	0	0	nan	nan	C3	C3	C3	1	0	610.877133105802	286.72111165285224	32	36
11	33	nan	0	0	nan	nan	C3	C3	C3	0	1	210.33601286173632	316.44105037513395	33	37
11	34	nan	0	0	nan	nan	C3	C3	C3	1	0	912.1691858923363	317.4876690533015	34	38
11	35	nan	0	0	nan	nan	C3	C3	C3	1	0	650.0714285714286	307.71176470588233	35	40
11	36	nan	0	0	nan	nan	C3	C3	C3	1	0	863.0011312217194	309.64932126696834	36	41
11	37	nan	0	0	nan	nan	C3	C3	C3	0	1	497.7765404602821	296.06978470675574	37	42
11	38	nan	0	0	nan	nan	C3	C3	C3	1	0	578.421052631579	322.5874686716792	38	44
11	39	nan	0	0	nan	nan	C3	C3	C3	0	1	419.8853795211411	369.2975038206826	39	45
11	40	nan	0	0	nan	nan	C3	C3	C3	1	0	824.6997108632796	368.4774886410574	40	46
11	41	nan	0	0	nan	nan	C3	C3	C3	0	1	987.6540978497975	337.6142100342786	41	47
11	42	nan	0	0	nan	nan	C3	C3	C3	1	0	385.015288788222	375.8454133635334	42	50
11	43	nan	0	0	nan	nan	C3	C3	C3	0	1	982.5994770620395	391.68932731162346	43	51
11	44	nan	0	0	nan	nan	C3	C3	C3	1	0	867.5155763239875	392.0477673935618	44	52
11	45	nan	0	0	nan	nan	C3	C3	C3	0	1	306.98090388287716	395.2667091024825	45	53
11	46	nan	0	0	nan	nan	C3	C3	C3	1	0	663.4114009142243	439.62570583490185	46	58
11	47	nan	0	0	nan	nan	C3	C3	C3	1	0	97.27081488042515	454.2495571302037	47	59
11	48	nan	0	0	nan	nan	C3	C3	C3	0	1	14.54610655737705	442.70747950819674	48	60
11	49	nan	0	0	nan	nan	C3	C3	C3	1	0	505.5013863216266	475.7634011090573	49	61
11	50	nan	0	0	nan	nan	C3	C3	C3	1	0	101.68065967016491	488.34432783608196	50	62
11	51	nan	0	0	nan	nan	C3	C3	C3	1	0	153.35772029102668	491.27647534357317	51	63
11	52	nan	0	0	nan	nan	C3	C3	C3	0	1	390.4485514485514	484.74825174825173	52	64
11	53	nan	0	0	nan	nan	C3	C3	C3	1	0	830.6581602373888	523.5305637982195	53	67
11	54	nan	0	0	nan	nan	C3	C3	C3	1	0	697.9936375603335	548.1204475647214	54	69
11	55	nan	0	0	nan	nan	C3	C3	C3	1	0	787.6849364791289	553.0813067150635	55	70
11	56	nan	0	0	nan	nan	C3	C3	C3	0	1	991.4849158463004	572.9333121625913	56	77
11	57	nan	0	0	nan	nan	C3	C3	C3	1	0	824.3583234946872	590.0457497048407	57	78
11	58	nan	0	0	nan	nan	C3	C3	C3	1	0	26.578153072224218	586.100610851599	58	79
11	59	nan	0	0	nan	nan	C3	C3	C3	0	1	934.1172914147521	595.0133010882709	59	80
11	60	nan	0	0	nan	nan	C3	C3	C3	1	0	898.3901795142556	624.7756071805702	60	81
11	61	nan	0	0	nan	nan	C3	C3	C3	1	0	601.2200154758834	632.7565127676038	61	83
11	62	nan	0	0	nan	nan	C3	C3	C3	0	1	151.13804412641622	640.4716756112105	62	84
11	63	nan	0	0	nan	nan	C3	C3	C3	1	0	213.27862289831864	637.5420336269016	63	85
11	64	nan	0	0	nan	nan	C3	C3	C3	1	0	22.704656319290464	667.3853658536585	64	88
11	65	nan	0	0	nan	nan	C3	C3	C3	1	0	816.7443693693693	660.0259009009009	65	89
11	66	nan	0	0	nan	nan	C3	C3	C3	1	0	919.2274919614148	668.0643086816721	66	90
11	67	nan	0	0	nan	nan	C3	C3	C3	0	1	1000.797583081571	647.1498489425982	67	91
11	68	nan	0	0	nan	nan	C3	C3	C3	0	1	959.1617391304347	690.8747826086957	68	93
11	69	nan	0	0	nan	nan	C3	C3	C3	1	0	291.49238369699464	681.9806504734458	69	94
11	70	nan	0	0	nan	nan	C3	C3	C3	1	0	671.1579234972678	678.179781420765	70	95
11	71	nan	0	0	nan	nan	C3	C3	C3	1	0	214.47801551845757	693.8478720902892	71	97
11	72	nan	0	0	nan	nan	C3	C3	C3	1	0	709.9492840095465	718.9194510739857	72	99
11	73	nan	0	0	nan	nan	C3	C3	C3	0	1	827.3970662620131	715.4871016691958	73	100
11	74	nan	0	0	nan	nan	C3	C3	C3	0	1	905.2159487776485	723.8154831199068	74	102
11	75	nan	0	0	nan	nan	C3	C3	C3	1	0	26.516083916083915	724.8083916083916	75	106
11	76	nan	0	0	nan	nan	C3	C3	C3	0	1	261.7887218045113	735.7154135338346	76	108
11	77	nan	0	0	nan	nan	C3	C3	C3	0	1	120.08117350611951	737.5457163426926	77	109
11	78	nan	0	0	nan	nan	C3	C3	C3	0	1	981.2428042177258	769.3761755485893	78	113
11	79	nan	0	0	nan	nan	C3	C3	C3	1	0	425.5669138987423	782.018058690745	79	114
11	80	nan	0	0	nan	nan	C3	C3	C3	0	1	310.1675455417066	788.0280441035475	80	115
11	81	nan	0	0	nan	nan	C3	C3	C3	0	1	509.6698389458272	796.6603221083456	81	116
11	82	nan	0	0	nan	nan	C3	C3	C3	1	0	759.5173031026253	801.4546539379475	82	119
11	83	nan	0	0	nan	nan	C3	C3	C3	0	1	907.9877666248432	788.1991844416563	83	120
11	84	nan	0	0	nan	nan	C3	C3	C3	0	1	603.3825608798114	820.7541241162608	84	122
11	85	nan	0	0	nan	nan	C3	C3	C3	0	1	648.7780320366132	825.0202135774218	85	123
11	86	nan	0	0	nan	nan	C3	C3	C3	1	0	24.18578352180937	840.5078082929456	86	124
11	87	nan	0	0	nan	nan	C3	C3	C3	0	1	538.5415506958251	843.0950298210736	87	125
11	88	nan	0	0	nan	nan	C3	C3	C3	0	1	492.2142025611176	843.6548311990687	88	126
11	89	nan	0	0	nan	nan	C3	C3	C3	0	1	456.9623637003166	865.3042560675343	89	127
11	90	nan	0	0	nan	nan	C3	C3	C3	0	1	967.7221279003961	840.2937181663837	90	-128
11	91	nan	0	0	nan	nan	C3	C3	C3	0	1	276.7690417690418	872.2867672867673	91	-127
11	92	nan	0	0	nan	nan	C3	C3	C3	0	1	151.41823687752355	857.6561238223419	92	-126
11	93	nan	0	0	nan	nan	C3	C3	C3	0	1	586.0850183823529	864.6645220588235	93	-125
11	94	nan	0	0	nan	nan	C3	C3	C3	0	1	909.3605442176871	857.6451843895453	94	-124
11	95	nan	0	0	nan	nan	C3	C3	C3	0	1	346.3348481718653	877.5511258004544	95	-123
11	96	nan	0	0	nan	nan	C3	C3	C3	0	1	967.2457293035479	885.9868593955322	96	-122
11	97	nan	0	0	nan	nan	C3	C3	C3	1	0	397.2374862988674	889.7899159663865	97	-120
11	98	nan	0	0	nan	nan	C3	C3	C3	0	1	653.3169934640523	897.4183006535948	98	-119
11	99	nan	0	0	nan	nan	C3	C3	C3	0	1	152.64254121431443	916.5665460394049	99	-118
11	100	nan	0	0	nan	nan	C3	C3	C3	0	1	91.96865959498554	899.1634522661524	100	-117
11	101	nan	0	0	nan	nan	C3	C3	C3	1	0	707.982332155477	922.5295305401312	101	-116
11	102	nan	0	0	nan	nan	C3	C3	C3	0	1	218.26495383380168	939.0425531914893	102	-115
11	103	nan	0	0	nan	nan	C3	C3	C3	1	0	678.5824404761905	950.6127976190476	103	-114
11	104	nan	0	0	nan	nan	C3	C3	C3	1	0	403.0232044198895	940.0453038674033	104	-113
11	105	nan	0	0	nan	nan	C3	C3	C3	0	1	41.99184278828328	947.2506488691138	105	-111
11	106	nan	0	0	nan	nan	C3	C3	C3	0	1	160.6283135927806	957.2036097010716	106	-110
11	107	nan	0	0	nan	nan	C3	C3	C3	1	0	859.0806451612904	963.3543643263757	107	-109
11	108	nan	0	0	nan	nan	C3	C3	C3	0	1	278.22327672327674	975.6898101898101	108	-108
11	109	nan	0	0	nan	nan	C3	C3	C3	0	1	739.752492414391	975.2162982228002	109	-106
11	110	nan	0	0	nan	nan	C3	C3	C3	1	0	984.4272623138603	976.3046964490263	110	-105
11	111	nan	0	0	nan	nan	C3	C3	C3	0	1	86.34223541048466	979.2828882294758	111	-104
11	112	nan	0	0	nan	nan	C3	C3	C3	0	1	490.41251518833536	991.3438639125152	112	-102
11	113	nan	0	0	nan	nan	C3	C3	C3	1	0	988.0753370340999	1003.740681998414	113	-101
11	114	nan	0	0	nan	nan	C3	C3	C3	1	0	643.9018348623853	998.9169724770642	114	-100
11	115	nan	0	0	nan	nan	C3	C3	C3	1	0	699.7391952309985	1003.9932935916543	115	-99
11	116	nan	0	0	nan	nan	C3	C3	C3	0	1	233.39318600368324	1008.1786372007366	116	-98
11	117	nan	0	0	nan	nan	C3	C3	C3	1	0	899.1674326986212	1008.0728824688116	117	-97
11	118	nan	0	0	nan	nan	C3	C3	C3	0	1	331.92607802874744	1010.0670773442847	118	-96
12	1	nan	0	0	nan	nan	C4	C4	C4	0	1	114.74976030680729	12.25503355704698	1	1
12	2	nan	0	0	nan	nan	C4	C4	C4	0	1	10.866350710900473	22.792417061611374	2	2
12	3	nan	0	0	nan	nan	C4	C4	C4	1	0	414.11087420042645	29.95266524520256	3	3
12	4	nan	0	0	nan	nan	C4	C4	C4	0	1	118.96040126715945	55.81890179514256	4	4
12	5	nan	0	0	nan	nan	C4	C4	C4	0	1	67.43793103448276	77.71293103448276	5	5
12	6	nan	0	0	nan	nan	C4	C4	C4	0	1	188.54515444470644	89.0575336005659	6	6
12	7	nan	0	0	nan	nan	C4	C4	C4	0	1	230.7513249082756	168.87607011822257	7	8
12	8	nan	0	0	nan	nan	C4	C4	C4	0	1	149.67824267782427	155.8163179916318	8	9
12	9	nan	0	0	nan	nan	C4	C4	C4	1	0	543.3804386911183	140.55303847536857	9	10
12	10	nan	0	0	nan	nan	C4	C4	C4	0	1	81.19466906259359	164.801138065289	10	11
12	11	nan	0	0	nan	nan	C4	C4	C4	0	1	39.540222367560496	196.1144538914323	11	12
12	12	nan	0	0	nan	nan	C4	C4	C4	1	0	399.30678466076694	199.02507374631267	12	14
12	13	nan	0	0	nan	nan	C4	C4	C4	1	0	447.6012125294712	220.85449646345572	13	15
12	14	nan	0	0	nan	nan	C4	C4	C4	0	1	40.75607180570222	227.35374868004223	14	16
12	15	nan	0	0	nan	nan	C4	C4	C4	1	0	532.9816350710901	244.21563981042655	15	17
12	16	nan	0	0	nan	nan	C4	C4	C4	0	1	97.87708396483782	245.0592603819339	16	18
12	17	nan	0	0	nan	nan	C4	C4	C4	0	1	420.06234413965086	259.8428927680798	17	19
12	18	nan	0	0	nan	nan	C4	C4	C4	0	1	422.2539949537426	285.6299411269975	18	20
12	19	nan	0	0	nan	nan	C4	C4	C4	1	0	563.0140163098879	284.55542813455656	19	21
12	20	nan	0	0	nan	nan	C4	C4	C4	1	0	653.9147496617051	296.5142083897158	20	22
12	21	nan	0	0	nan	nan	C4	C4	C4	1	0	767.0210714285714	310.5571428571429	21	25
12	22	nan	0	0	nan	nan	C4	C4	C4	0	1	250.38790760869566	330.4429347826087	22	27
12	23	nan	0	0	nan	nan	C4	C4	C4	1	0	593.2537821482603	328.9538577912254	23	28
12	24	nan	0	0	nan	nan	C4	C4	C4	1	0	483.8838008013738	339.2427017744705	24	29
12	25	nan	0	0	nan	nan	C4	C4	C4	1	0	696.728	359.8221176470588	25	32
12	26	nan	0	0	nan	nan	C4	C4	C4	1	0	754.1546961325967	383.3235113566605	26	33
12	27	nan	0	0	nan	nan	C4	C4	C4	1	0	511.4609471094711	392.12730627306274	27	34
12	28	nan	0	0	nan	nan	C4	C4	C4	0	1	119.39412322274882	393.5272037914692	28	35
12	29	nan	0	0	nan	nan	C4	C4	C4	1	0	931.9153696498055	384.95622568093387	29	36
12	30	nan	0	0	nan	nan	C4	C4	C4	1	0	604.291452991453	413.76581196581196	30	37
12	31	nan	0	0	nan	nan	C4	C4	C4	1	0	698.2283433133732	450.35409181636726	31	38
12	32	nan	0	0	nan	nan	C4	C4	C4	1	0	920.1650643932524	477.5962270995828	32	40
12	33	nan	0	0	nan	nan	C4	C4	C4	0	1	353.4491017964072	481.812874251497	33	41
12	34	nan	0	0	nan	nan	C4	C4	C4	1	0	748.3039667896679	482.4220479704797	34	42
12	35	nan	0	0	nan	nan	C4	C4	C4	1	0	721.7682070240296	513.3460258780037	35	43
12	36	nan	0	0	nan	nan	C4	C4	C4	1	0	597.3357223689173	515.6495662014335	36	44
12	37	nan	0	0	nan	nan	C4	C4	C4	1	0	844.8013611229264	523.0276478094428	37	46
12	38	nan	0	0	nan	nan	C4	C4	C4	1	0	960.6111801242236	575.6944099378882	38	51
12	39	nan	0	0	nan	nan	C4	C4	C4	1	0	742.9756461232604	570.3613320079523	39	53
12	40	nan	0	0	nan	nan	C4	C4	C4	0	1	43.20130665577787	615.4316047366272	40	54
12	41	nan	0	0	nan	nan	C4	C4	C4	1	0	754.6998473282442	616.3429007633588	41	55
12	42	nan	0	0	nan	nan	C4	C4	C4	1	0	398.4433001231389	627.2863539684316	42	56
12	43	nan	0	0	nan	nan	C4	C4	C4	0	1	156.2489539748954	636.0987447698744	43	57
12	44	nan	0	0	nan	nan	C4	C4	C4	0	1	712.7824	648.0832	44	58
12	45	nan	0	0	nan	nan	C4	C4	C4	1	0	204.52258726899385	638.7337440109515	45	59
12	46	nan	0	0	nan	nan	C4	C4	C4	1	0	628.0412682435833	627.0489850696192	46	60
12	47	nan	0	0	nan	nan	C4	C4	C4	0	1	51.6677994902294	667.2918436703484	47	61
12	48	nan	0	0	nan	nan	C4	C4	C4	1	0	564.5175411362931	685.9295249922384	48	63
12	49	nan	0	0	nan	nan	C4	C4	C4	0	1	90.86678200692042	690.4008073817762	49	64
12	50	nan	0	0	nan	nan	C4	C4	C4	0	1	608.5266075388026	685.2439024390244	50	65
12	51	nan	0	0	nan	nan	C4	C4	C4	0	1	791.5244397653782	695.4647315385772	51	66
12	52	nan	0	0	nan	nan	C4	C4	C4	0	1	632.9880178021226	732.1680931187949	52	69
12	53	nan	0	0	nan	nan	C4	C4	C4	0	1	940.5829401088929	707.94555353902	53	72
12	54	nan	0	0	nan	nan	C4	C4	C4	0	1	984.8130888719124	735.1420932009167	54	73
12	55	nan	0	0	nan	nan	C4	C4	C4	1	0	169.74883286647992	761.6764705882352	55	74
12	56	nan	0	0	nan	nan	C4	C4	C4	0	1	38.96746121831252	791.2338251986379	56	76
12	57	nan	0	0	nan	nan	C4	C4	C4	0	1	876.2659503022162	843.0812625923438	57	78
12	58	nan	0	0	nan	nan	C4	C4	C4	0	1	98.38670360110804	838.794459833795	58	79
12	59	nan	0	0	nan	nan	C4	C4	C4	1	0	818.6671565025716	858.2439382806759	59	81
12	60	nan	0	0	nan	nan	C4	C4	C4	0	1	40.93672360248447	856.7550465838509	60	82
12	61	nan	0	0	nan	nan	C4	C4	C4	0	1	97.57055630936227	885.0149253731344	61	83
12	62	nan	0	0	nan	nan	C4	C4	C4	0	1	999.6982024597919	915.523178807947	62	85
12	63	nan	0	0	nan	nan	C4	C4	C4	0	1	965.7058823529412	918.9632352941177	63	86
12	64	nan	0	0	nan	nan	C4	C4	C4	1	0	870.1268416206261	910.7946593001842	64	87
12	65	nan	0	0	nan	nan	C4	C4	C4	1	0	740.2373584905661	920.8132075471698	65	88
12	66	nan	0	0	nan	nan	C4	C4	C4	0	1	901.7646048109966	927.6746849942726	66	89
12	67	nan	0	0	nan	nan	C4	C4	C4	0	1	211.1794348965919	921.6737547334693	67	90
12	68	nan	0	0	nan	nan	C4	C4	C4	1	0	745.725941924646	960.8682505399568	68	91
12	69	nan	0	0	nan	nan	C4	C4	C4	0	1	156.24087932647333	960.844714686623	69	92
12	70	nan	0	0	nan	nan	C4	C4	C4	1	0	586.7828590785908	963.2164634146342	70	93
12	71	nan	0	0	nan	nan	C4	C4	C4	0	1	906.154920212766	970.59375	71	94
12	72	nan	0	0	nan	nan	C4	C4	C4	0	1	938.9543602281989	959.675631621842	72	95
12	73	nan	0	0	nan	nan	C4	C4	C4	1	0	116.41802492809204	992.3077660594439	73	97
12	74	nan	0	0	nan	nan	C4	C4	C4	0	1	452.6466308130338	990.5707054729515	74	98
12	75	nan	0	0	nan	nan	C4	C4	C4	0	1	602.609900990099	1009.350495049505	75	100
12	76	nan	0	0	nan	nan	C4	C4	C4	1	0	648.889420983892	1001.2642577274706	76	101
12	77	nan	0	0	nan	nan	C4	C4	C4	0	1	33.18196721311475	1008.8295081967213	77	102
12	78	nan	0	0	nan	nan	C4	C4	C4	0	1	844.9661879114303	998.2606223818073	78	103
13	1	nan	0	0	nan	nan	D1	D1	D1	0	1	138.33813215208565	37.98412698412698	1	1
13	2	nan	0	0	nan	nan	D1	D1	D1	1	0	412.3777845590479	73.68202624351541	2	3
13	3	nan	0	0	nan	nan	D1	D1	D1	1	0	226.52944836167566	44.97801742015761	3	4
13	4	nan	0	0	nan	nan	D1	D1	D1	1	0	339.3796594569719	52.08697653014266	4	5
13	5	nan	0	0	nan	nan	D1	D1	D1	0	1	966.5075075075075	74.992355992356	5	6
13	6	nan	0	0	nan	nan	D1	D1	D1	0	1	273.6877515813686	77.71132834962623	6	7
13	7	nan	0	0	nan	nan	D1	D1	D1	1	0	367.5325203252033	90.32113821138212	7	8
13	8	nan	0	0	nan	nan	D1	D1	D1	0	1	26.23649177760376	80.38057948316367	8	9
13	9	nan	0	0	nan	nan	D1	D1	D1	1	0	581.0705882352942	85.79764705882353	9	10
13	10	nan	0	0	nan	nan	D1	D1	D1	1	0	250.94642857142858	111.43948412698413	10	11
13	11	nan	0	0	nan	nan	D1	D1	D1	1	0	457.8642266824085	109.57556080283354	11	12
13	12	nan	0	0	nan	nan	D1	D1	D1	1	0	514.6252886836028	140.15675519630486	12	13
13	13	nan	0	0	nan	nan	D1	D1	D1	0	1	131.64055835595192	142.24815820085306	13	14
13	14	nan	0	0	nan	nan	D1	D1	D1	0	1	18.571729957805907	152.62552742616035	14	15
13	15	nan	0	0	nan	nan	D1	D1	D1	1	0	284.28226196230065	160.3537941034316	15	16
13	16	nan	0	0	nan	nan	D1	D1	D1	1	0	414.64629629629627	166.04876543209878	16	17
13	17	nan	0	0	nan	nan	D1	D1	D1	1	0	459.9959432048681	163.61730899256256	17	18
13	18	nan	0	0	nan	nan	D1	D1	D1	0	1	183.35051546391753	175.9962511715089	18	19
13	19	nan	0	0	nan	nan	D1	D1	D1	0	1	26.09228187919463	186.24161073825502	19	20
13	20	nan	0	0	nan	nan	D1	D1	D1	0	1	141.20247933884298	184.30495867768596	20	21
13	21	nan	0	0	nan	nan	D1	D1	D1	0	1	245.4607873054623	189.86298443698504	21	23
13	22	nan	0	0	nan	nan	D1	D1	D1	0	1	100.03906705539359	203.38075801749272	22	25
13	23	nan	0	0	nan	nan	D1	D1	D1	1	0	54.19380165289256	216.92603305785124	23	26
13	24	nan	0	0	nan	nan	D1	D1	D1	1	0	286.83143172616855	226.08686050791314	24	27
13	25	nan	0	0	nan	nan	D1	D1	D1	1	0	502.884401817264	227.23826350328116	25	28
13	26	nan	0	0	nan	nan	D1	D1	D1	1	0	178.6053235429096	218.56998623221662	26	30
13	27	nan	0	0	nan	nan	D1	D1	D1	1	0	105.71908539430704	244.51936537564163	27	32
13	28	nan	0	0	nan	nan	D1	D1	D1	1	0	171.18260555756044	257.0873330927463	28	33
13	29	nan	0	0	nan	nan	D1	D1	D1	1	0	22.39324774132192	275.3143128863528	29	35
13	30	nan	0	0	nan	nan	D1	D1	D1	0	1	860.068422978412	292.73435784851813	30	36
13	31	nan	0	0	nan	nan	D1	D1	D1	1	0	369.68465909090907	294.46732954545456	31	37
13	32	nan	0	0	nan	nan	D1	D1	D1	1	0	114.2472487160675	303.8019075568599	32	38
13	33	nan	0	0	nan	nan	D1	D1	D1	1	0	55.706258565555046	324.6158063042485	33	39
13	34	nan	0	0	nan	nan	D1	D1	D1	1	0	541.7965695315381	310.407783105865	34	40
13	35	nan	0	0	nan	nan	D1	D1	D1	1	0	13.244482173174873	324.0449915110357	35	41
13	36	nan	0	0	nan	nan	D1	D1	D1	1	0	641.9069220430108	353.5399865591398	36	43
13	37	nan	0	0	nan	nan	D1	D1	D1	1	0	193.27262860863902	368.548296071196	37	44
13	38	nan	0	0	nan	nan	D1	D1	D1	1	0	363.56273946360153	381.51795977011494	38	46
13	39	nan	0	0	nan	nan	D1	D1	D1	1	0	552.7265082266911	391.1601462522852	39	47
13	40	nan	0	0	nan	nan	D1	D1	D1	0	1	68.06463748290014	416.92715458276336	40	49
13	41	nan	0	0	nan	nan	D1	D1	D1	1	0	472.6056887897379	403.94794571481685	41	52
13	42	nan	0	0	nan	nan	D1	D1	D1	0	1	161.6237518589335	460.8253664754621	42	57
13	43	nan	0	0	nan	nan	D1	D1	D1	1	0	283.479792746114	471.49948186528496	43	58
13	44	nan	0	0	nan	nan	D1	D1	D1	1	0	26.865474060822898	481.88729874776385	44	59
13	45	nan	0	0	nan	nan	D1	D1	D1	1	0	343.27655124331864	494.74227283290725	45	60
13	46	nan	0	0	nan	nan	D1	D1	D1	1	0	143.5109011627907	515.0726744186046	46	61
13	47	nan	0	0	nan	nan	D1	D1	D1	1	0	101.483556012333	519.3206577595067	47	63
13	48	nan	0	0	nan	nan	D1	D1	D1	1	0	491.9701204819277	534.762891566265	48	64
13	49	nan	0	0	nan	nan	D1	D1	D1	1	0	166.9556400506971	555.3238276299113	49	65
13	50	nan	0	0	nan	nan	D1	D1	D1	1	0	68.61171797418073	559.2366765971533	50	66
13	51	nan	0	0	nan	nan	D1	D1	D1	0	1	733.334335839599	586.5503759398496	51	70
13	52	nan	0	0	nan	nan	D1	D1	D1	1	0	96.6321036889332	608.661515453639	52	77
13	53	nan	0	0	nan	nan	D1	D1	D1	1	0	53.17757270693512	659.8515100671141	53	83
13	54	nan	0	0	nan	nan	D1	D1	D1	0	1	865.4559210526315	665.0223684210526	54	87
13	55	nan	0	0	nan	nan	D1	D1	D1	0	1	16.30989956958393	763.6910569105692	55	95
13	56	nan	0	0	nan	nan	D1	D1	D1	0	1	47.126315789473686	754.546052631579	56	98
13	57	nan	0	0	nan	nan	D1	D1	D1	0	1	123.60506706408346	788.585692995529	57	100
13	58	nan	0	0	nan	nan	D1	D1	D1	0	1	351.39493534482756	796.2844827586207	58	101
13	59	nan	0	0	nan	nan	D1	D1	D1	0	1	201.203446191052	792.9866989117291	59	102
13	60	nan	0	0	nan	nan	D1	D1	D1	0	1	948.8360888049126	794.4548889938592	60	103
13	61	nan	0	0	nan	nan	D1	D1	D1	0	1	161.5043894652833	823.3798882681564	61	104
13	62	nan	0	0	nan	nan	D1	D1	D1	0	1	1008.3529962546817	819.3455056179776	62	105
13	63	nan	0	0	nan	nan	D1	D1	D1	1	0	886.0039011703511	820.0710879930646	63	106
13	64	nan	0	0	nan	nan	D1	D1	D1	0	1	904.2781655034895	867.7198404785643	64	108
13	65	nan	0	0	nan	nan	D1	D1	D1	0	1	208.74060606060607	844.9709090909091	65	109
13	66	nan	0	0	nan	nan	D1	D1	D1	0	1	68.60485701316387	860.0086246028144	66	111
13	67	nan	0	0	nan	nan	D1	D1	D1	0	1	119.843147472642	859.9577905158937	67	112
13	68	nan	0	0	nan	nan	D1	D1	D1	0	1	273.50447093889716	860.7481371087929	68	113
13	69	nan	0	0	nan	nan	D1	D1	D1	0	1	149.27191780821917	881.5308219178082	69	114
13	70	nan	0	0	nan	nan	D1	D1	D1	0	1	219.5049441786284	913.4019138755981	70	116
13	71	nan	0	0	nan	nan	D1	D1	D1	0	1	88.84850498338871	916.6784053156147	71	117
13	72	nan	0	0	nan	nan	D1	D1	D1	0	1	162.10135571336346	927.1910910264687	72	118
13	73	nan	0	0	nan	nan	D1	D1	D1	1	0	519.3725373134329	932.9420895522388	73	119
13	74	nan	0	0	nan	nan	D1	D1	D1	0	1	9.622828784119108	937.4789081885856	74	120
13	75	nan	0	0	nan	nan	D1	D1	D1	0	1	131.969040247678	963.5962848297214	75	121
13	76	nan	0	0	nan	nan	D1	D1	D1	0	1	936.8051892811569	957.6758826031476	76	122
13	77	nan	0	0	nan	nan	D1	D1	D1	1	0	579.6457437661221	980.5548151332761	77	123
13	78	nan	0	0	nan	nan	D1	D1	D1	0	1	89.71720613287904	999.263202725724	78	124
13	79	nan	0	0	nan	nan	D1	D1	D1	1	0	719.6111874386654	987.1578017664377	79	125
13	80	nan	0	0	nan	nan	D1	D1	D1	0	1	47.190211345939936	1000.1245828698554	80	126
13	81	nan	0	0	nan	nan	D1	D1	D1	1	0	336.41813422179916	997.0699666825321	81	127
14	1	nan	0	0	nan	nan	D2	D2	D2	0	1	397.0309050772627	14.585724797645327	1	2
14	2	nan	0	0	nan	nan	D2	D2	D2	1	0	526.4309963099631	16.702583025830258	2	3
14	3	nan	0	0	nan	nan	D2	D2	D2	1	0	560.1542168674699	11.285542168674699	3	4
14	4	nan	0	0	nan	nan	D2	D2	D2	0	1	631.4168403501459	44.257607336390166	4	5
14	5	nan	0	0	nan	nan	D2	D2	D2	0	1	825.3190646056282	39.93063812921125	5	6
14	6	nan	0	0	nan	nan	D2	D2	D2	0	1	763.1044894715932	38.62216924910608	6	7
14	7	nan	0	0	nan	nan	D2	D2	D2	0	1	1009.2622175512349	57.03100367840252	7	9
14	8	nan	0	0	nan	nan	D2	D2	D2	0	1	960.6969899665552	44.522408026755855	8	10
14	9	nan	0	0	nan	nan	D2	D2	D2	0	1	99.40056728647967	74.36243302867949	9	12
14	10	nan	0	0	nan	nan	D2	D2	D2	0	1	896.5699029126214	85.45266990291262	10	14
14	11	nan	0	0	nan	nan	D2	D2	D2	1	0	393.9884555382215	125.15257410296412	11	17
14	12	nan	0	0	nan	nan	D2	D2	D2	1	0	777.272157564906	119.01790510295434	12	18
14	13	nan	0	0	nan	nan	D2	D2	D2	1	0	534.5494746059545	164.00131348511383	13	21
14	14	nan	0	0	nan	nan	D2	D2	D2	1	0	309.8337260181757	172.4890609222484	14	23
14	15	nan	0	0	nan	nan	D2	D2	D2	0	1	934.8821714990746	196.8482418260333	15	27
14	16	nan	0	0	nan	nan	D2	D2	D2	0	1	266.8903863432165	229.09074573225516	16	28
14	17	nan	0	0	nan	nan	D2	D2	D2	1	0	877.2970358814352	228.6984399375975	17	29
14	18	nan	0	0	nan	nan	D2	D2	D2	1	0	652.5207339449541	288.54825688073396	18	33
14	19	nan	0	0	nan	nan	D2	D2	D2	1	0	536.6691560866318	279.7826736370426	19	34
14	20	nan	0	0	nan	nan	D2	D2	D2	1	0	216.80950463149415	302.0366492146597	20	35
14	21	nan	0	0	nan	nan	D2	D2	D2	1	0	830.2394106813996	456.3321055862492	21	40
14	22	nan	0	0	nan	nan	D2	D2	D2	0	1	961.3128019323672	491.4009661835749	22	43
14	23	nan	0	0	nan	nan	D2	D2	D2	1	0	885.521251751518	519.6791219056515	23	45
14	24	nan	0	0	nan	nan	D2	D2	D2	1	0	251.6641852770885	524.741935483871	24	47
14	25	nan	0	0	nan	nan	D2	D2	D2	0	1	998.7762883526958	557.2103068215669	25	50
14	26	nan	0	0	nan	nan	D2	D2	D2	1	0	241.34529147982062	589.527866752082	26	54
14	27	nan	0	0	nan	nan	D2	D2	D2	1	0	851.9217536071033	594.173140954495	27	56
14	28	nan	0	0	nan	nan	D2	D2	D2	1	0	400.1501831501831	652.6355311355311	28	60
14	29	nan	0	0	nan	nan	D2	D2	D2	1	0	865.5394117647058	655.1988235294118	29	61
14	30	nan	0	0	nan	nan	D2	D2	D2	1	0	428.56809750927397	689.9878113407525	30	62
14	31	nan	0	0	nan	nan	D2	D2	D2	1	0	757.7166962699822	755.0754884547069	31	64
14	32	nan	0	0	nan	nan	D2	D2	D2	1	0	428.1942512749189	788.6954102920723	32	66
14	33	nan	0	0	nan	nan	D2	D2	D2	0	1	818.1331081081081	777.3851351351351	33	68
14	34	nan	0	0	nan	nan	D2	D2	D2	1	0	734.0243979721166	787.4401140684411	34	69
14	35	nan	0	0	nan	nan	D2	D2	D2	1	0	62.5078431372549	795.0539215686274	35	70
14	36	nan	0	0	nan	nan	D2	D2	D2	1	0	664.1530078465562	794.7911944202267	36	71
14	37	nan	0	0	nan	nan	D2	D2	D2	0	1	919.0249164387724	809.4621695533273	37	72
14	38	nan	0	0	nan	nan	D2	D2	D2	1	0	30.99279884781565	824.8574171867499	38	73
14	39	nan	0	0	nan	nan	D2	D2	D2	0	1	147.14002932551318	818.8848973607038	39	74
14	40	nan	0	0	nan	nan	D2	D2	D2	1	0	793.2544742729307	860.5570469798657	40	77
14	41	nan	0	0	nan	nan	D2	D2	D2	0	1	337.61196581196583	879.417094017094	41	80
14	42	nan	0	0	nan	nan	D2	D2	D2	0	1	446.7850770478508	891.6273317112733	42	81
14	43	nan	0	0	nan	nan	D2	D2	D2	0	1	200.72613838924	890.0061578350349	43	83
14	44	nan	0	0	nan	nan	D2	D2	D2	1	0	927.1384335154827	881.7304189435337	44	85
14	45	nan	0	0	nan	nan	D2	D2	D2	1	0	525.7353986795328	907.445403758253	45	87
14	46	nan	0	0	nan	nan	D2	D2	D2	0	1	1009.5510597302505	919.9113680154143	46	88
14	47	nan	0	0	nan	nan	D2	D2	D2	1	0	741.6659259259259	919.7524074074074	47	91
14	48	nan	0	0	nan	nan	D2	D2	D2	0	1	869.4047439759037	923.2910391566265	48	92
14	49	nan	0	0	nan	nan	D2	D2	D2	1	0	480.06410256410254	943.2429792429792	49	93
14	50	nan	0	0	nan	nan	D2	D2	D2	1	0	565.091962091962	958.4264654264654	50	94
14	51	nan	0	0	nan	nan	D2	D2	D2	0	1	68.33119853613907	954.2785910338517	51	96
14	52	nan	0	0	nan	nan	D2	D2	D2	0	1	952.713062098501	972.5021413276231	52	99
14	53	nan	0	0	nan	nan	D2	D2	D2	0	1	170.5222396650968	972.8178963893249	53	100
14	54	nan	0	0	nan	nan	D2	D2	D2	1	0	663.8094442122858	984.1621395737568	54	101
14	55	nan	0	0	nan	nan	D2	D2	D2	1	0	497.8382789317507	1000.1948565776459	55	102
14	56	nan	0	0	nan	nan	D2	D2	D2	0	1	450.1487867177522	1006.8218390804598	56	103
14	57	nan	0	0	nan	nan	D2	D2	D2	1	0	615.3586118251928	1004.7377892030848	57	104
14	58	nan	0	0	nan	nan	D2	D2	D2	0	1	968.5896328293736	1011.3239740820734	58	105
15	1	nan	0	0	nan	nan	D3	D3	D3	0	1	166.1121281464531	11.010297482837528	1	1
15	2	nan	0	0	nan	nan	D3	D3	D3	0	1	970.2670549084859	16.87936772046589	2	4
15	3	nan	0	0	nan	nan	D3	D3	D3	1	0	395.6246943765281	27.260391198044008	3	6
15	4	nan	0	0	nan	nan	D3	D3	D3	0	1	93.9621513944223	43.33731739707835	4	9
15	5	nan	0	0	nan	nan	D3	D3	D3	1	0	669.2961876832844	78.44113950565564	5	11
15	6	nan	0	0	nan	nan	D3	D3	D3	0	1	41.152165864494634	82.07441688263606	6	15
15	7	nan	0	0	nan	nan	D3	D3	D3	1	0	734.6413793103449	107.74446460980036	7	19
15	8	nan	0	0	nan	nan	D3	D3	D3	1	0	985.9676695105524	124.10507409070499	8	23
15	9	nan	0	0	nan	nan	D3	D3	D3	1	0	968.2680115273776	177.5552353506244	9	32
15	10	nan	0	0	nan	nan	D3	D3	D3	0	1	67.95883940620783	196.00877192982455	10	35
15	11	nan	0	0	nan	nan	D3	D3	D3	1	0	694.3399108847867	195.2151495862508	11	38
15	12	nan	0	0	nan	nan	D3	D3	D3	1	0	554.7018970189702	229.11314363143632	12	39
15	13	nan	0	0	nan	nan	D3	D3	D3	0	1	23.406813627254508	222.56713426853707	13	40
15	14	nan	0	0	nan	nan	D3	D3	D3	1	0	950.0826636050517	238.10524301569077	14	42
15	15	nan	0	0	nan	nan	D3	D3	D3	1	0	1003.0611970410222	249.59011432414258	15	43
15	16	nan	0	0	nan	nan	D3	D3	D3	0	1	840.9610935856992	367.2029442691903	16	50
15	17	nan	0	0	nan	nan	D3	D3	D3	1	0	218.5904314159292	400.19551991150445	17	53
15	18	nan	0	0	nan	nan	D3	D3	D3	0	1	156.26259234385495	435.05775688381465	18	56
15	19	nan	0	0	nan	nan	D3	D3	D3	0	1	897.5617892342684	482.0169320192065	19	59
15	20	nan	0	0	nan	nan	D3	D3	D3	1	0	99.81384846964376	484.75614651279477	20	60
15	21	nan	0	0	nan	nan	D3	D3	D3	1	0	20.424274406332454	520.0353562005278	21	62
15	22	nan	0	0	nan	nan	D3	D3	D3	1	0	130.32635467980296	558.760775862069	22	64
15	23	nan	0	0	nan	nan	D3	D3	D3	1	0	527.1375977910723	588.0699493787391	23	66
15	24	nan	0	0	nan	nan	D3	D3	D3	1	0	399.8036809815951	613.8269938650307	24	67
15	25	nan	0	0	nan	nan	D3	D3	D3	1	0	925.9507484307098	645.6760019314341	25	68
15	26	nan	0	0	nan	nan	D3	D3	D3	1	0	853.9634551495017	759.7348837209303	26	72
15	27	nan	0	0	nan	nan	D3	D3	D3	1	0	641.4106463878327	777.1891634980989	27	75
15	28	nan	0	0	nan	nan	D3	D3	D3	1	0	760.4534679543459	784.4438103599649	28	76
15	29	nan	0	0	nan	nan	D3	D3	D3	0	1	1008.7464424320827	790.3479948253557	29	77
15	30	nan	0	0	nan	nan	D3	D3	D3	0	1	52.74159797083069	808.4759036144578	30	80
15	31	nan	0	0	nan	nan	D3	D3	D3	0	1	1001.4612621857362	865.6654694715238	31	84
15	32	nan	0	0	nan	nan	D3	D3	D3	1	0	60.10462400747314	880.0378327884166	32	85
15	33	nan	0	0	nan	nan	D3	D3	D3	1	0	965.5867639395518	897.5018238665972	33	86
15	34	nan	0	0	nan	nan	D3	D3	D3	0	1	158.01754385964912	914.4120857699805	34	87
15	35	nan	0	0	nan	nan	D3	D3	D3	0	1	916.51875	961.1447916666667	35	90
15	36	nan	0	0	nan	nan	D3	D3	D3	0	1	86.88432620011568	971.545980335454	36	91
15	37	nan	0	0	nan	nan	D3	D3	D3	1	0	581.2754838709677	963.7367741935484	37	92
16	1	nan	0	0	nan	nan	D4	D4	D4	0	1	100.96194690265487	16.11061946902655	1	1
16	2	nan	0	0	nan	nan	D4	D4	D4	0	1	344.5724035608309	29.985756676557862	2	2
16	3	nan	0	0	nan	nan	D4	D4	D4	1	0	868.6935522246015	45.842969307637404	3	3
16	4	nan	0	0	nan	nan	D4	D4	D4	0	1	1000.6429942418426	47.20825335892514	4	4
16	5	nan	0	0	nan	nan	D4	D4	D4	0	1	967.0015140045421	50.70476911430735	5	5
16	6	nan	0	0	nan	nan	D4	D4	D4	1	0	742.1729411764705	53.85333333333333	6	6
16	7	nan	0	0	nan	nan	D4	D4	D4	0	1	904.583768115942	59.02840579710145	7	7
16	8	nan	0	0	nan	nan	D4	D4	D4	0	1	209.76542026206457	56.507510386705015	8	8
16	9	nan	0	0	nan	nan	D4	D4	D4	1	0	735.7355548761847	95.33261999388566	9	9
16	10	nan	0	0	nan	nan	D4	D4	D4	0	1	156.48089017900338	93.01209482341558	10	10
16	11	nan	0	0	nan	nan	D4	D4	D4	0	1	903.6920838183935	103.61641443538998	11	11
16	12	nan	0	0	nan	nan	D4	D4	D4	0	1	939.7386785449146	92.71195248700816	12	12
16	13	nan	0	0	nan	nan	D4	D4	D4	1	0	595.1123188405797	101.56929347826087	13	13
16	14	nan	0	0	nan	nan	D4	D4	D4	1	0	117.84173580089343	130.98723675813656	14	15
16	15	nan	0	0	nan	nan	D4	D4	D4	1	0	34.46323024054983	143.38831615120276	15	18
16	16	nan	0	0	nan	nan	D4	D4	D4	0	1	840.3433098591549	144.04027288732394	16	19
16	17	nan	0	0	nan	nan	D4	D4	D4	1	0	646.8168389955687	132.63921713441655	17	20
16	18	nan	0	0	nan	nan	D4	D4	D4	1	0	256.47152740819587	175.01969132517297	18	22
16	19	nan	0	0	nan	nan	D4	D4	D4	1	0	970.8890362511053	161.49690539345713	19	23
16	20	nan	0	0	nan	nan	D4	D4	D4	0	1	17.69743816254417	192.37367491166077	20	24
16	21	nan	0	0	nan	nan	D4	D4	D4	1	0	100.24657534246575	176.92916805880387	21	25
16	22	nan	0	0	nan	nan	D4	D4	D4	1	0	381.09503916449086	177.25065274151436	22	26
16	23	nan	0	0	nan	nan	D4	D4	D4	0	1	965.441935483871	204.62129032258065	23	28
16	24	nan	0	0	nan	nan	D4	D4	D4	0	1	1006.875	209.10167910447763	24	29
16	25	nan	0	0	nan	nan	D4	D4	D4	0	1	801.1689944134079	227.14748603351956	25	33
16	26	nan	0	0	nan	nan	D4	D4	D4	1	0	924.5956948993917	230.77866167524567	26	34
16	27	nan	0	0	nan	nan	D4	D4	D4	1	0	128.29155810317874	245.40958832725377	27	35
16	28	nan	0	0	nan	nan	D4	D4	D4	0	1	968.2194777699365	257.3119266055046	28	37
16	29	nan	0	0	nan	nan	D4	D4	D4	0	1	422.89850249584026	258.3422074320577	29	38
16	30	nan	0	0	nan	nan	D4	D4	D4	1	0	591.6640625	310.52566964285717	30	46
16	31	nan	0	0	nan	nan	D4	D4	D4	0	1	923.9662661737523	328.7379852125693	31	47
16	32	nan	0	0	nan	nan	D4	D4	D4	1	0	770.3895547945206	338.88099315068496	32	51
16	33	nan	0	0	nan	nan	D4	D4	D4	0	1	69.95233050847457	369.78601694915255	33	55
16	34	nan	0	0	nan	nan	D4	D4	D4	1	0	630.78479421929	377.9296261388627	34	58
16	35	nan	0	0	nan	nan	D4	D4	D4	0	1	1011.2636428065202	446.9333805811481	35	66
16	36	nan	0	0	nan	nan	D4	D4	D4	1	0	794.4576934658236	452.57542908762423	36	67
16	37	nan	0	0	nan	nan	D4	D4	D4	0	1	34.125784369652024	482.5407872219053	37	71
16	38	nan	0	0	nan	nan	D4	D4	D4	1	0	784.74068698597	522.856313497823	38	72
16	39	nan	0	0	nan	nan	D4	D4	D4	1	0	770.3945188017846	561.008285532186	39	73
16	40	nan	0	0	nan	nan	D4	D4	D4	1	0	467.4019077081722	561.055942253158	40	74
16	41	nan	0	0	nan	nan	D4	D4	D4	0	1	775.8368	609.9528	41	75
16	42	nan	0	0	nan	nan	D4	D4	D4	1	0	803.3698439241917	662.0596432552954	42	76
16	43	nan	0	0	nan	nan	D4	D4	D4	1	0	65.92083333333333	650.2923611111111	43	77
16	44	nan	0	0	nan	nan	D4	D4	D4	1	0	398.3667108753316	651.5145888594164	44	78
16	45	nan	0	0	nan	nan	D4	D4	D4	1	0	716.7018932874355	677.9328743545611	45	79
16	46	nan	0	0	nan	nan	D4	D4	D4	1	0	226.17263427109975	685.7832480818414	46	82
16	47	nan	0	0	nan	nan	D4	D4	D4	1	0	189.85664639443962	744.8405734144222	47	85
16	48	nan	0	0	nan	nan	D4	D4	D4	1	0	568.7610949813355	743.6271256739942	48	86
16	49	nan	0	0	nan	nan	D4	D4	D4	0	1	160.4071639829116	783.0568517909958	49	89
16	50	nan	0	0	nan	nan	D4	D4	D4	0	1	1006.491144414169	795.8126702997275	50	90
16	51	nan	0	0	nan	nan	D4	D4	D4	1	0	277.89478390461994	796.9766020864381	51	91
16	52	nan	0	0	nan	nan	D4	D4	D4	0	1	856.1687565308255	781.2972831765935	52	92
16	53	nan	0	0	nan	nan	D4	D4	D4	0	1	897.1955288621955	808.031031031031	53	93
16	54	nan	0	0	nan	nan	D4	D4	D4	0	1	164.99732739420935	831.3305122494432	54	94
16	55	nan	0	0	nan	nan	D4	D4	D4	1	0	243.04510942384994	834.5243412237606	55	95
16	56	nan	0	0	nan	nan	D4	D4	D4	1	0	38.6891447368421	823.2256578947369	56	96
16	57	nan	0	0	nan	nan	D4	D4	D4	1	0	50.95050505050505	856.2484848484848	57	98
16	58	nan	0	0	nan	nan	D4	D4	D4	0	1	9.287756925826631	865.3172475424486	58	100
16	59	nan	0	0	nan	nan	D4	D4	D4	0	1	132.67763558805606	863.6940889701401	59	102
16	60	nan	0	0	nan	nan	D4	D4	D4	0	1	380.5112976113622	862.3950936087798	60	103
16	61	nan	0	0	nan	nan	D4	D4	D4	0	1	172.0808383233533	880.6412175648702	61	104
16	62	nan	0	0	nan	nan	D4	D4	D4	1	0	343.90140208050656	880.1899592944369	62	105
16	63	nan	0	0	nan	nan	D4	D4	D4	0	1	96.869092884302	895.5382944052145	63	106
16	64	nan	0	0	nan	nan	D4	D4	D4	0	1	423.1927642736009	902.0864895421142	64	107
16	65	nan	0	0	nan	nan	D4	D4	D4	1	0	161.56221198156683	924.7523041474655	65	109
16	66	nan	0	0	nan	nan	D4	D4	D4	0	1	201.8131868131868	922.4835164835165	66	110
16	67	nan	0	0	nan	nan	D4	D4	D4	1	0	304.83027407593664	910.6618053809405	67	111
16	68	nan	0	0	nan	nan	D4	D4	D4	1	0	382.6637539321915	935.8490038448095	68	113
16	69	nan	0	0	nan	nan	D4	D4	D4	0	1	949.9679396511079	909.992927864215	69	114
16	70	nan	0	0	nan	nan	D4	D4	D4	0	1	65.01204819277109	930.1381998582566	70	115
16	71	nan	0	0	nan	nan	D4	D4	D4	0	1	38.51591895803184	956.0520984081041	71	116
16	72	nan	0	0	nan	nan	D4	D4	D4	0	1	169.02128565346956	975.6760323541932	72	119
16	73	nan	0	0	nan	nan	D4	D4	D4	0	1	851.938202247191	990.1839887640449	73	120
16	74	nan	0	0	nan	nan	D4	D4	D4	0	1	53.29007138221934	999.9312134977288	74	121
16	75	nan	0	0	nan	nan	D4	D4	D4	0	1	800.8698836708315	989.4700560103404	75	122
16	76	nan	0	0	nan	nan	D4	D4	D4	0	1	647.9241558441558	1004.4418181818182	76	124
