# Supplementary material for: Resolving cell state in iPSC-derived human neural samples with multiplexed fluorescence imaging
Source: Commun Biol. 2021 Jun 24;4:786. doi: 10.1038/s42003-021-02276-x (PMC8225800; doi:10.1038/s42003-021-02276-x)
Supplement: Supplementary file 4 — Supplementary Data 1 [file 42003_2021_2276_MOESM4_ESM.zip › New folder/Cortical_neuron_DNAcellbodies_pax6_positive.csv]

ImageNumber	ObjectNumber	Metadata_FileLocation	Metadata_Frame	Metadata_Series	Metadata_myChannel	Metadata_myCycle	Metadata_myWell	Metadata_myWell	Metadata_myWell	Children_Neuronal_progenitor_Count	Children_Radial_Glia_Count	Location_Center_X	Location_Center_Y	Number_Object_Number	Parent_CellBodies
1	1	nan	0	0	nan	nan	A1	A1	A1	0	1	628.9109513274336	122.63716814159292	1	7
1	2	nan	0	0	nan	nan	A1	A1	A1	0	1	672.213695004962	154.48064836255375	2	13
1	3	nan	0	0	nan	nan	A1	A1	A1	0	1	294.15706659173924	217.97724079797695	3	20
1	4	nan	0	0	nan	nan	A1	A1	A1	0	1	231.43207981580966	238.92862624712203	4	22
1	5	nan	0	0	nan	nan	A1	A1	A1	0	1	529.3450881612091	299.74874055415614	5	34
1	6	nan	0	0	nan	nan	A1	A1	A1	0	1	574.4322951929587	324.6181448882871	6	37
1	7	nan	0	0	nan	nan	A1	A1	A1	0	1	162.55611390284758	330.26570351758795	7	39
1	8	nan	0	0	nan	nan	A1	A1	A1	0	1	226.1369202226345	366.95324675324673	8	49
1	9	nan	0	0	nan	nan	A1	A1	A1	1	0	179.64214919144496	448.19144496609283	9	59
1	10	nan	0	0	nan	nan	A1	A1	A1	0	1	782.7631366208569	449.6333872271625	10	63
1	11	nan	0	0	nan	nan	A1	A1	A1	0	1	348.4675753820735	462.27178851714166	11	65
1	12	nan	0	0	nan	nan	A1	A1	A1	0	1	634.8892637428061	576.9230005953563	12	75
1	13	nan	0	0	nan	nan	A1	A1	A1	0	1	560.9813710879284	580.0909090909091	13	77
1	14	nan	0	0	nan	nan	A1	A1	A1	0	1	769.6917562724014	612.963133640553	14	84
1	15	nan	0	0	nan	nan	A1	A1	A1	0	1	734.4763177998473	626.9919786096257	15	87
1	16	nan	0	0	nan	nan	A1	A1	A1	0	1	391.88515625	696.85859375	16	98
1	17	nan	0	0	nan	nan	A1	A1	A1	0	1	780.7646854362183	700.5830726451164	17	100
2	1	nan	0	0	nan	nan	A2	A2	A2	0	1	502.4644299471886	65.99875737806772	1	8
2	2	nan	0	0	nan	nan	A2	A2	A2	0	1	397.71155638397016	197.09459459459458	2	16
2	3	nan	0	0	nan	nan	A2	A2	A2	0	1	237.85753052917232	220.28833107191315	3	18
2	4	nan	0	0	nan	nan	A2	A2	A2	0	1	553.599399676749	254.06072500577233	4	19
2	5	nan	0	0	nan	nan	A2	A2	A2	0	1	428.90108803165185	277.8916913946588	5	25
2	6	nan	0	0	nan	nan	A2	A2	A2	0	1	319.933237958989	295.55412494039103	6	28
2	7	nan	0	0	nan	nan	A2	A2	A2	0	1	943.1674465920651	309.20081383519835	7	31
2	8	nan	0	0	nan	nan	A2	A2	A2	0	1	516.009152035861	332.0599551737019	8	33
2	9	nan	0	0	nan	nan	A2	A2	A2	0	1	310.87814465408803	372.37735849056605	9	42
2	10	nan	0	0	nan	nan	A2	A2	A2	0	1	461.1585835257891	390.8729792147806	10	43
2	11	nan	0	0	nan	nan	A2	A2	A2	0	1	603.4706029522141	395.37553164873657	11	44
2	12	nan	0	0	nan	nan	A2	A2	A2	0	1	363.9733291496705	416.68434264198305	12	47
2	13	nan	0	0	nan	nan	A2	A2	A2	0	1	759.1422655025744	432.62178195657043	13	48
2	14	nan	0	0	nan	nan	A2	A2	A2	0	1	426.91153846153844	441.61483516483514	14	49
2	15	nan	0	0	nan	nan	A2	A2	A2	0	1	395.23059149722735	465.0753234750462	15	50
2	16	nan	0	0	nan	nan	A2	A2	A2	0	1	828.8611872146118	479.2712328767123	16	54
2	17	nan	0	0	nan	nan	A2	A2	A2	0	1	572.9811090798294	492.64625228519196	17	55
2	18	nan	0	0	nan	nan	A2	A2	A2	0	1	822.520869870221	532.5857593826728	18	56
2	19	nan	0	0	nan	nan	A2	A2	A2	0	1	706.5226277372262	563.1240875912408	19	62
2	20	nan	0	0	nan	nan	A2	A2	A2	0	1	915.8218108831401	590.2417484388939	20	63
2	21	nan	0	0	nan	nan	A2	A2	A2	0	1	526.7834526431718	642.2248072687224	21	67
2	22	nan	0	0	nan	nan	A2	A2	A2	0	1	716.3325159391859	666.6758214811182	22	71
2	23	nan	0	0	nan	nan	A2	A2	A2	1	0	424.71104387291984	662.036308623298	23	72
2	24	nan	0	0	nan	nan	A2	A2	A2	0	1	601.5747673663709	677.104955637308	24	74
2	25	nan	0	0	nan	nan	A2	A2	A2	1	0	761.5709855272227	696.6519641626464	25	76
2	26	nan	0	0	nan	nan	A2	A2	A2	0	1	390.79972725501653	687.2756672511202	26	78
2	27	nan	0	0	nan	nan	A2	A2	A2	0	1	287.9252311756935	712.1278731836195	27	80
2	28	nan	0	0	nan	nan	A2	A2	A2	0	1	376.7224958949097	756.7188834154351	28	84
2	29	nan	0	0	nan	nan	A2	A2	A2	0	1	435.1711043212571	760.3701440419031	29	85
2	30	nan	0	0	nan	nan	A2	A2	A2	0	1	694.2536958817318	749.5385427666315	30	88
2	31	nan	0	0	nan	nan	A2	A2	A2	1	0	242.14393179538615	799.7743229689067	31	92
2	32	nan	0	0	nan	nan	A2	A2	A2	0	1	376.37934518997577	988.1012530315279	32	101
3	1	nan	0	0	nan	nan	A3	A3	A3	0	1	479.8150254414846	53.26309488177193	1	1
3	2	nan	0	0	nan	nan	A3	A3	A3	0	1	615.6614195764167	106.87034917000572	2	4
3	3	nan	0	0	nan	nan	A3	A3	A3	1	0	379.8593421973408	166.21553533939817	3	6
3	4	nan	0	0	nan	nan	A3	A3	A3	0	1	783.695540508989	162.28904973149662	4	7
3	5	nan	0	0	nan	nan	A3	A3	A3	0	1	654.7387247278383	184.56428201140488	5	8
3	6	nan	0	0	nan	nan	A3	A3	A3	0	1	748.3903743315508	227.25311942959001	6	10
3	7	nan	0	0	nan	nan	A3	A3	A3	0	1	823.8809568656998	231.5441702768883	7	11
3	8	nan	0	0	nan	nan	A3	A3	A3	0	1	739.2286598850067	269.2804068996019	8	12
3	9	nan	0	0	nan	nan	A3	A3	A3	0	1	866.9914383561644	317.5779109589041	9	14
3	10	nan	0	0	nan	nan	A3	A3	A3	0	1	773.0316589278176	324.0620514985226	10	15
3	11	nan	0	0	nan	nan	A3	A3	A3	0	1	80.57211433558804	308.02727471088804	11	16
3	12	nan	0	0	nan	nan	A3	A3	A3	0	1	906.1805646749835	329.56139198949444	12	18
3	13	nan	0	0	nan	nan	A3	A3	A3	1	0	615.0791592128802	354.36314847942754	13	19
3	14	nan	0	0	nan	nan	A3	A3	A3	0	1	763.7833083029393	456.5361510405492	14	21
3	15	nan	0	0	nan	nan	A3	A3	A3	0	1	813.7997014182632	474.6752923612839	15	22
3	16	nan	0	0	nan	nan	A3	A3	A3	0	1	549.0898763782159	547.7875041764116	16	23
3	17	nan	0	0	nan	nan	A3	A3	A3	0	1	630.0536349771226	548.9501779359431	17	24
3	18	nan	0	0	nan	nan	A3	A3	A3	0	1	369.52373887240356	570.3857566765579	18	25
3	19	nan	0	0	nan	nan	A3	A3	A3	0	1	751.6194948186528	574.2273316062176	19	26
3	20	nan	0	0	nan	nan	A3	A3	A3	0	1	52.892728904847395	586.346499102334	20	27
3	21	nan	0	0	nan	nan	A3	A3	A3	0	1	573.502327643538	602.16448681002	21	28
3	22	nan	0	0	nan	nan	A3	A3	A3	0	1	457.999237804878	586.8207317073171	22	29
3	23	nan	0	0	nan	nan	A3	A3	A3	0	1	745.9150426976133	635.16663017298	23	30
3	24	nan	0	0	nan	nan	A3	A3	A3	0	1	929.6192875134941	614.829075206909	24	31
3	25	nan	0	0	nan	nan	A3	A3	A3	1	0	932.1721068249258	664.6876854599407	25	32
3	26	nan	0	0	nan	nan	A3	A3	A3	1	0	972.1413834951456	657.8331310679612	26	33
3	27	nan	0	0	nan	nan	A3	A3	A3	0	1	286.34770619202806	663.9450990223114	27	34
3	28	nan	0	0	nan	nan	A3	A3	A3	0	1	352.7282628761307	660.7683219494185	28	35
3	29	nan	0	0	nan	nan	A3	A3	A3	0	1	609.9124888757045	664.0815781667161	29	36
3	30	nan	0	0	nan	nan	A3	A3	A3	0	1	774.7170905845604	694.607318161535	30	37
3	31	nan	0	0	nan	nan	A3	A3	A3	0	1	250.88878787878787	715.5042424242424	31	38
3	32	nan	0	0	nan	nan	A3	A3	A3	0	1	593.4480886185926	742.50325803649	32	39
3	33	nan	0	0	nan	nan	A3	A3	A3	0	1	484.8043083900227	735.42358276644	33	40
3	34	nan	0	0	nan	nan	A3	A3	A3	0	1	417.8676512354445	722.4703209315535	34	41
3	35	nan	0	0	nan	nan	A3	A3	A3	0	1	362.08320349018385	759.8984107198504	35	42
3	36	nan	0	0	nan	nan	A3	A3	A3	0	1	666.6693838862559	762.4883412322275	36	43
3	37	nan	0	0	nan	nan	A3	A3	A3	0	1	428.2929097249128	787.1189461449051	37	44
3	38	nan	0	0	nan	nan	A3	A3	A3	0	1	926.9517386091127	792.2847721822542	38	45
3	39	nan	0	0	nan	nan	A3	A3	A3	0	1	339.5892857142857	828.5995535714286	39	46
3	40	nan	0	0	nan	nan	A3	A3	A3	0	1	288.2390158172232	822.5170474516696	40	47
3	41	nan	0	0	nan	nan	A3	A3	A3	0	1	558.3928641829292	839.056574019318	41	48
3	42	nan	0	0	nan	nan	A3	A3	A3	0	1	459.11546635183	864.1265643447462	42	50
3	43	nan	0	0	nan	nan	A3	A3	A3	0	1	336.1775431861804	892.8790786948176	43	52
3	44	nan	0	0	nan	nan	A3	A3	A3	0	1	379.68798057466614	896.4775394577094	44	53
3	45	nan	0	0	nan	nan	A3	A3	A3	0	1	767.2027833001988	907.5279434504087	45	54
3	46	nan	0	0	nan	nan	A3	A3	A3	1	0	647.2875264270613	918.8895348837209	46	55
3	47	nan	0	0	nan	nan	A3	A3	A3	0	1	298.3869093725794	920.0243996901627	47	56
3	48	nan	0	0	nan	nan	A3	A3	A3	0	1	336.20669291338584	947.7101377952756	48	57
3	49	nan	0	0	nan	nan	A3	A3	A3	0	1	561.7251439539348	935.9731285988483	49	58
3	50	nan	0	0	nan	nan	A3	A3	A3	0	1	415.6037876900075	943.4181410416147	50	59
3	51	nan	0	0	nan	nan	A3	A3	A3	0	1	244.30409663865547	934.6005777310925	51	60
3	52	nan	0	0	nan	nan	A3	A3	A3	0	1	692.0224382946896	971.2225130890052	52	61
3	53	nan	0	0	nan	nan	A3	A3	A3	0	1	365.39713774597493	978.8032200357782	53	62
3	54	nan	0	0	nan	nan	A3	A3	A3	0	1	316.0907590759076	991.6314631463147	54	63
3	55	nan	0	0	nan	nan	A3	A3	A3	0	1	154.16760992599043	984.343056160209	55	64
3	56	nan	0	0	nan	nan	A3	A3	A3	0	1	425.2049927988478	1000.4699951992319	56	65
3	57	nan	0	0	nan	nan	A3	A3	A3	0	1	510.53176588294144	1005.8064032016008	57	66
4	1	nan	0	0	nan	nan	A4	A4	A4	0	1	535.9497341710971	22.6906718221363	1	1
4	2	nan	0	0	nan	nan	A4	A4	A4	0	1	827.5900818926297	29.023657870791627	2	2
4	3	nan	0	0	nan	nan	A4	A4	A4	0	1	934.9387387387387	35.433033033033034	3	5
4	4	nan	0	0	nan	nan	A4	A4	A4	0	1	591.1760448283914	68.06023815082885	4	8
4	5	nan	0	0	nan	nan	A4	A4	A4	0	1	908.452380952381	93.33635144198524	5	12
4	6	nan	0	0	nan	nan	A4	A4	A4	0	1	659.3620107962213	135.5678137651822	6	17
4	7	nan	0	0	nan	nan	A4	A4	A4	0	1	800.7227024567788	174.90991810737034	7	18
4	8	nan	0	0	nan	nan	A4	A4	A4	0	1	959.0689655172414	177.65940713853598	8	21
4	9	nan	0	0	nan	nan	A4	A4	A4	0	1	884.4038967877831	203.95866245392313	9	23
4	10	nan	0	0	nan	nan	A4	A4	A4	0	1	975.9728940107126	248.54341827625385	10	26
4	11	nan	0	0	nan	nan	A4	A4	A4	0	1	887.9000666222519	258.2151898734177	11	27
4	12	nan	0	0	nan	nan	A4	A4	A4	0	1	912.6562143671608	274.2548460661346	12	28
4	13	nan	0	0	nan	nan	A4	A4	A4	0	1	850.9716666666667	279.1673333333333	13	29
4	14	nan	0	0	nan	nan	A4	A4	A4	0	1	1012.626878130217	307.13606010016696	14	32
4	15	nan	0	0	nan	nan	A4	A4	A4	0	1	984.0096830985915	319.1443661971831	15	34
4	16	nan	0	0	nan	nan	A4	A4	A4	0	1	44.46956132497762	312.8245299910474	16	35
4	17	nan	0	0	nan	nan	A4	A4	A4	1	0	1015.7027624309392	363.05082872928176	17	36
4	18	nan	0	0	nan	nan	A4	A4	A4	0	1	927.757421875	364.203125	18	37
4	19	nan	0	0	nan	nan	A4	A4	A4	0	1	488.98226695422954	386.80421758926434	19	38
4	20	nan	0	0	nan	nan	A4	A4	A4	0	1	863.1640873015873	369.6722222222222	20	39
4	21	nan	0	0	nan	nan	A4	A4	A4	0	1	962.9681186868687	406.67329545454544	21	40
4	22	nan	0	0	nan	nan	A4	A4	A4	1	0	449.7448596064559	448.7074950254256	22	41
4	23	nan	0	0	nan	nan	A4	A4	A4	0	1	999.0862944162436	464.48519458544837	23	42
4	24	nan	0	0	nan	nan	A4	A4	A4	0	1	512.9692176143651	481.424967935015	24	44
4	25	nan	0	0	nan	nan	A4	A4	A4	0	1	452.8290718038529	512.5492119089317	25	45
4	26	nan	0	0	nan	nan	A4	A4	A4	0	1	977.977990770323	521.5046148384806	26	49
4	27	nan	0	0	nan	nan	A4	A4	A4	0	1	755.0174731182796	566.0448924731182	27	50
4	28	nan	0	0	nan	nan	A4	A4	A4	0	1	896.6843267108168	554.144812362031	28	51
4	29	nan	0	0	nan	nan	A4	A4	A4	0	1	857.6987841247993	613.3115393438862	29	54
4	30	nan	0	0	nan	nan	A4	A4	A4	0	1	908.5016655562958	603.6642238507661	30	55
4	31	nan	0	0	nan	nan	A4	A4	A4	0	1	547.2950323974082	617.8531317494601	31	56
4	32	nan	0	0	nan	nan	A4	A4	A4	0	1	728.7086446104589	663.3511205976521	32	61
4	33	nan	0	0	nan	nan	A4	A4	A4	0	1	880.1400089605735	696.7067652329749	33	62
4	34	nan	0	0	nan	nan	A4	A4	A4	0	1	454.1296296296296	695.1456332876086	34	63
4	35	nan	0	0	nan	nan	A4	A4	A4	0	1	934.2470808033629	719.9523587108828	35	64
4	36	nan	0	0	nan	nan	A4	A4	A4	1	0	987.1368467670505	732.3069087688219	36	65
4	37	nan	0	0	nan	nan	A4	A4	A4	0	1	570.9586681974741	757.3804056639877	37	66
4	38	nan	0	0	nan	nan	A4	A4	A4	0	1	487.84541792547833	763.5357502517624	38	67
4	39	nan	0	0	nan	nan	A4	A4	A4	0	1	664.4270122783083	751.7853569804456	39	68
4	40	nan	0	0	nan	nan	A4	A4	A4	0	1	954.8548504741065	782.3803792851933	40	70
4	41	nan	0	0	nan	nan	A4	A4	A4	0	1	608.0009487666034	806.2571157495256	41	71
4	42	nan	0	0	nan	nan	A4	A4	A4	0	1	469.28949249463903	801.6976411722659	42	72
4	43	nan	0	0	nan	nan	A4	A4	A4	0	1	415.2078512396694	803.628305785124	43	74
4	44	nan	0	0	nan	nan	A4	A4	A4	0	1	200.95935582822085	827.3585122699386	44	75
4	45	nan	0	0	nan	nan	A4	A4	A4	0	1	340.1385681293303	843.4714203233257	45	77
4	46	nan	0	0	nan	nan	A4	A4	A4	0	1	334.2753277711561	890.3224076281288	46	80
4	47	nan	0	0	nan	nan	A4	A4	A4	0	1	398.32981633450567	907.4392340758109	47	83
4	48	nan	0	0	nan	nan	A4	A4	A4	0	1	474.2423915389596	924.1484998920786	48	84
4	49	nan	0	0	nan	nan	A4	A4	A4	0	1	634.3397265139407	947.6503285384479	49	86
4	50	nan	0	0	nan	nan	A4	A4	A4	0	1	772.1241111829347	948.5859728506788	50	87
4	51	nan	0	0	nan	nan	A4	A4	A4	0	1	243.75834338560514	950.6340973059912	51	89
4	52	nan	0	0	nan	nan	A4	A4	A4	0	1	942.2245989304813	970.6711229946524	52	90
4	53	nan	0	0	nan	nan	A4	A4	A4	0	1	206.70909090909092	972.5381818181818	53	91
4	54	nan	0	0	nan	nan	A4	A4	A4	1	0	301.86911669890395	1005.2069632495164	54	94
5	1	nan	0	0	nan	nan	B1	B1	B1	0	1	137.74899817850638	116.69981785063753	1	14
5	2	nan	0	0	nan	nan	B1	B1	B1	0	1	318.58247191011236	130.53213483146067	2	18
5	3	nan	0	0	nan	nan	B1	B1	B1	0	1	466.35410647957076	144.49071399092034	3	19
5	4	nan	0	0	nan	nan	B1	B1	B1	0	1	518.4908393694078	156.71665956540264	4	20
5	5	nan	0	0	nan	nan	B1	B1	B1	0	1	519.659632197769	215.08260476334036	5	23
5	6	nan	0	0	nan	nan	B1	B1	B1	0	1	456.9099597585513	297.0165995975855	6	24
5	7	nan	0	0	nan	nan	B1	B1	B1	0	1	417.94005037783376	328.19521410579347	7	25
5	8	nan	0	0	nan	nan	B1	B1	B1	0	1	617.3872124290409	325.4293397072005	8	26
5	9	nan	0	0	nan	nan	B1	B1	B1	0	1	117.20065430752453	328.57288258814975	9	27
5	10	nan	0	0	nan	nan	B1	B1	B1	0	1	759.1150464093796	351.1636541279922	10	30
5	11	nan	0	0	nan	nan	B1	B1	B1	0	1	964.2964748418199	343.31033443808377	11	31
5	12	nan	0	0	nan	nan	B1	B1	B1	0	1	529.6819909502262	381.87945701357467	12	32
5	13	nan	0	0	nan	nan	B1	B1	B1	0	1	848.6369852831872	369.13824884792626	13	33
5	14	nan	0	0	nan	nan	B1	B1	B1	0	1	612.3347763347763	388.6904761904762	14	34
5	15	nan	0	0	nan	nan	B1	B1	B1	0	1	903.5132211538462	388.9387019230769	15	35
5	16	nan	0	0	nan	nan	B1	B1	B1	0	1	79.4955710955711	412.6717948717949	16	38
5	17	nan	0	0	nan	nan	B1	B1	B1	0	1	736.7003154574132	429.66719242902207	17	40
5	18	nan	0	0	nan	nan	B1	B1	B1	1	0	619.1309352517985	437.2863309352518	18	42
5	19	nan	0	0	nan	nan	B1	B1	B1	0	1	137.889913899139	448.5830258302583	19	44
5	20	nan	0	0	nan	nan	B1	B1	B1	0	1	398.2283541026056	446.95824567082053	20	46
5	21	nan	0	0	nan	nan	B1	B1	B1	0	1	630.0379497289305	476.0192212912765	21	47
5	22	nan	0	0	nan	nan	B1	B1	B1	0	1	525.8469032707028	476.3510786360473	22	48
5	23	nan	0	0	nan	nan	B1	B1	B1	0	1	92.97216537044618	505.95169873106835	23	49
5	24	nan	0	0	nan	nan	B1	B1	B1	0	1	432.84940102681117	533.998431260696	24	54
5	25	nan	0	0	nan	nan	B1	B1	B1	0	1	503.4614520958084	550.815494011976	25	56
5	26	nan	0	0	nan	nan	B1	B1	B1	1	0	1011.089897260274	568.7063356164383	26	58
5	27	nan	0	0	nan	nan	B1	B1	B1	0	1	917.0784937682313	583.3972421108459	27	60
5	28	nan	0	0	nan	nan	B1	B1	B1	0	1	752.5010711225365	587.7872750642673	28	62
5	29	nan	0	0	nan	nan	B1	B1	B1	0	1	941.6095435684647	627.1630705394191	29	63
5	30	nan	0	0	nan	nan	B1	B1	B1	0	1	668.4120304998588	644.8410053657159	30	67
5	31	nan	0	0	nan	nan	B1	B1	B1	0	1	805.9351710056151	642.5997958141909	31	68
5	32	nan	0	0	nan	nan	B1	B1	B1	0	1	587.9354255668748	649.7757147551758	32	69
5	33	nan	0	0	nan	nan	B1	B1	B1	0	1	763.3338983050847	645.9508474576271	33	70
5	34	nan	0	0	nan	nan	B1	B1	B1	0	1	278.893567251462	674.9364912280702	34	71
5	35	nan	0	0	nan	nan	B1	B1	B1	0	1	522.652361396304	682.9583162217659	35	72
5	36	nan	0	0	nan	nan	B1	B1	B1	0	1	743.0726616851327	691.6846173666581	36	73
5	37	nan	0	0	nan	nan	B1	B1	B1	0	1	801.471965495995	696.6149106592729	37	75
5	38	nan	0	0	nan	nan	B1	B1	B1	0	1	692.7543118620204	719.4945441745864	38	78
5	39	nan	0	0	nan	nan	B1	B1	B1	0	1	130.40841644368766	718.5020676234493	39	79
5	40	nan	0	0	nan	nan	B1	B1	B1	0	1	342.2829635063268	750.7084173849257	40	80
5	41	nan	0	0	nan	nan	B1	B1	B1	0	1	652.8385615914308	764.6197398622801	41	82
5	42	nan	0	0	nan	nan	B1	B1	B1	0	1	810.7852897473997	768.0312035661218	42	84
5	43	nan	0	0	nan	nan	B1	B1	B1	0	1	538.1593257205003	802.4853181076672	43	88
5	44	nan	0	0	nan	nan	B1	B1	B1	0	1	620.4392495533056	817.4758784991066	44	89
5	45	nan	0	0	nan	nan	B1	B1	B1	0	1	706.9210420841683	844.3527054108216	45	95
5	46	nan	0	0	nan	nan	B1	B1	B1	0	1	381.68687038280723	892.6727669576898	46	97
5	47	nan	0	0	nan	nan	B1	B1	B1	0	1	470.34755863129567	860.4186851211073	47	98
5	48	nan	0	0	nan	nan	B1	B1	B1	0	1	652.6536943034405	888.7687535250988	48	101
5	49	nan	0	0	nan	nan	B1	B1	B1	0	1	532.0975166565718	895.2992125984252	49	102
5	50	nan	0	0	nan	nan	B1	B1	B1	0	1	785.9490090834022	887.1952931461602	50	103
5	51	nan	0	0	nan	nan	B1	B1	B1	0	1	901.3138373751783	892.1420827389444	51	105
5	52	nan	0	0	nan	nan	B1	B1	B1	0	1	587.592974540767	909.4743796326136	52	106
6	1	nan	0	0	nan	nan	B2	B2	B2	0	1	414.3448275862069	129.27994067482388	1	7
6	2	nan	0	0	nan	nan	B2	B2	B2	0	1	393.60349716446126	185.47448015122873	2	9
6	3	nan	0	0	nan	nan	B2	B2	B2	0	1	764.4202040144785	221.53274103323463	3	14
6	4	nan	0	0	nan	nan	B2	B2	B2	0	1	455.17248908296943	238.93413391557496	4	17
6	5	nan	0	0	nan	nan	B2	B2	B2	0	1	364.6241651487553	238.68123861566485	5	18
6	6	nan	0	0	nan	nan	B2	B2	B2	0	1	396.8821480406386	287.62525399129174	6	22
6	7	nan	0	0	nan	nan	B2	B2	B2	0	1	477.8645061728395	350.5280864197531	7	30
6	8	nan	0	0	nan	nan	B2	B2	B2	0	1	99.95454545454545	343.5304948216341	8	31
6	9	nan	0	0	nan	nan	B2	B2	B2	1	0	540.7292753623188	378.63652173913044	9	33
6	10	nan	0	0	nan	nan	B2	B2	B2	0	1	585.257063615878	419.29398509273705	10	40
6	11	nan	0	0	nan	nan	B2	B2	B2	0	1	691.4004329004329	477.4761904761905	11	46
6	12	nan	0	0	nan	nan	B2	B2	B2	0	1	726.3154016212233	478.16138540899044	12	47
6	13	nan	0	0	nan	nan	B2	B2	B2	0	1	758.3112155020552	509.05930710510864	13	52
6	14	nan	0	0	nan	nan	B2	B2	B2	0	1	580.2819672131147	530.32	14	56
6	15	nan	0	0	nan	nan	B2	B2	B2	0	1	511.06908783783786	553.3913851351351	15	58
6	16	nan	0	0	nan	nan	B2	B2	B2	1	0	158.76218411552347	571.6714801444043	16	60
6	17	nan	0	0	nan	nan	B2	B2	B2	0	1	830.8649183572489	586.0766947055913	17	61
6	18	nan	0	0	nan	nan	B2	B2	B2	0	1	876.5764102564102	584.9323076923077	18	66
6	19	nan	0	0	nan	nan	B2	B2	B2	0	1	459.76027397260276	632.4215182648402	19	74
6	20	nan	0	0	nan	nan	B2	B2	B2	0	1	531.7023772286518	661.070222083203	20	75
6	21	nan	0	0	nan	nan	B2	B2	B2	0	1	599.411339833875	676.6504153123872	21	76
6	22	nan	0	0	nan	nan	B2	B2	B2	0	1	776.9355015530788	673.3851635300566	22	79
6	23	nan	0	0	nan	nan	B2	B2	B2	0	1	769.8255238095238	746.1308571428572	23	84
6	24	nan	0	0	nan	nan	B2	B2	B2	0	1	411.36490978157644	731.0914055080722	24	86
6	25	nan	0	0	nan	nan	B2	B2	B2	0	1	490.080204778157	746.1242889647326	25	87
6	26	nan	0	0	nan	nan	B2	B2	B2	0	1	641.399934704538	760.6193274567418	26	88
6	27	nan	0	0	nan	nan	B2	B2	B2	0	1	386.8873642081189	785.8087478559177	27	91
6	28	nan	0	0	nan	nan	B2	B2	B2	1	0	705.4039566049777	785.1646458200383	28	92
6	29	nan	0	0	nan	nan	B2	B2	B2	0	1	611.414307004471	795.5715350223547	29	94
6	30	nan	0	0	nan	nan	B2	B2	B2	0	1	579.2525427933515	786.7878938228728	30	96
6	31	nan	0	0	nan	nan	B2	B2	B2	0	1	634.7599565532223	825.8200579290369	31	99
6	32	nan	0	0	nan	nan	B2	B2	B2	0	1	506.80697961704755	838.106238418777	32	100
6	33	nan	0	0	nan	nan	B2	B2	B2	0	1	996.2367632367632	840.8016983016983	33	101
6	34	nan	0	0	nan	nan	B2	B2	B2	0	1	638.938644235527	862.2320633349826	34	104
6	35	nan	0	0	nan	nan	B2	B2	B2	0	1	442.30972515856234	869.0357646229739	35	107
7	1	nan	0	0	nan	nan	B3	B3	B3	0	1	319.1843654344243	64.08052743112785	1	8
7	2	nan	0	0	nan	nan	B3	B3	B3	0	1	417.8213333333333	72.68751515151516	2	9
7	3	nan	0	0	nan	nan	B3	B3	B3	0	1	692.196875	100.43125	3	11
7	4	nan	0	0	nan	nan	B3	B3	B3	0	1	355.78008145131435	171.27064050351723	4	15
7	5	nan	0	0	nan	nan	B3	B3	B3	0	1	523.2948157401624	153.93025192587965	5	16
7	6	nan	0	0	nan	nan	B3	B3	B3	0	1	429.3491379310345	162.46138649425288	6	17
7	7	nan	0	0	nan	nan	B3	B3	B3	0	1	210.2051114023591	183.64875491480996	7	18
7	8	nan	0	0	nan	nan	B3	B3	B3	0	1	258.5505186323473	216.7249327698809	8	23
7	9	nan	0	0	nan	nan	B3	B3	B3	0	1	314.42882689556507	251.04113018597997	9	25
7	10	nan	0	0	nan	nan	B3	B3	B3	0	1	273.68652157311953	269.57846506300115	10	27
7	11	nan	0	0	nan	nan	B3	B3	B3	0	1	125.32065439672802	268.4638036809816	11	29
7	12	nan	0	0	nan	nan	B3	B3	B3	0	1	414.8566067548884	288.8637171637369	12	32
7	13	nan	0	0	nan	nan	B3	B3	B3	0	1	266.1626386124538	323.5063974978675	13	34
7	14	nan	0	0	nan	nan	B3	B3	B3	0	1	125.63110307414105	334.2025316455696	14	35
7	15	nan	0	0	nan	nan	B3	B3	B3	0	1	388.54745762711866	360.8556900726392	15	37
7	16	nan	0	0	nan	nan	B3	B3	B3	0	1	224.75485694101025	385.6146238078417	16	40
7	17	nan	0	0	nan	nan	B3	B3	B3	0	1	329.22570281124496	390.504953145917	17	41
7	18	nan	0	0	nan	nan	B3	B3	B3	0	1	460.5742446573324	449.9288872512896	18	42
7	19	nan	0	0	nan	nan	B3	B3	B3	0	1	768.8795944233207	563.3171736375158	19	50
7	20	nan	0	0	nan	nan	B3	B3	B3	0	1	551.476704929102	568.7413909520594	20	51
7	21	nan	0	0	nan	nan	B3	B3	B3	0	1	456.99798927613944	565.1588471849866	21	54
7	22	nan	0	0	nan	nan	B3	B3	B3	0	1	870.0854503464203	584.3023479599692	22	55
7	23	nan	0	0	nan	nan	B3	B3	B3	0	1	511.3091849935317	606.1211729193618	23	59
7	24	nan	0	0	nan	nan	B3	B3	B3	0	1	428.2438909774436	623.9473684210526	24	62
7	25	nan	0	0	nan	nan	B3	B3	B3	0	1	568.1579679888657	652.9993041057759	25	65
7	26	nan	0	0	nan	nan	B3	B3	B3	0	1	772.7362584378013	640.5325458052073	26	66
7	27	nan	0	0	nan	nan	B3	B3	B3	0	1	493.8670912951168	650.7740976645435	27	67
7	28	nan	0	0	nan	nan	B3	B3	B3	0	1	373.03352879266276	671.6850097729665	28	68
7	29	nan	0	0	nan	nan	B3	B3	B3	0	1	456.22565480188047	669.9576897246474	29	69
7	30	nan	0	0	nan	nan	B3	B3	B3	0	1	535.6256247160381	688.4166288050886	30	73
7	31	nan	0	0	nan	nan	B3	B3	B3	0	1	852.3509862778731	720.1162092624356	31	75
7	32	nan	0	0	nan	nan	B3	B3	B3	0	1	481.6346525096525	705.6694015444016	32	76
7	33	nan	0	0	nan	nan	B3	B3	B3	0	1	605.2339137017411	717.9456850870553	33	77
7	34	nan	0	0	nan	nan	B3	B3	B3	0	1	966.2874812593703	735.7203898050974	34	79
7	35	nan	0	0	nan	nan	B3	B3	B3	0	1	229.12749918059652	743.3166175024583	35	81
7	36	nan	0	0	nan	nan	B3	B3	B3	0	1	175.43125	756.8488636363636	36	82
7	37	nan	0	0	nan	nan	B3	B3	B3	0	1	787.0462659380693	739.4888888888889	37	83
7	38	nan	0	0	nan	nan	B3	B3	B3	0	1	747.5076045627377	755.2596958174905	38	84
7	39	nan	0	0	nan	nan	B3	B3	B3	0	1	134.7314974182444	777.3580034423408	39	85
7	40	nan	0	0	nan	nan	B3	B3	B3	0	1	681.313638601674	766.9869522402757	40	87
7	41	nan	0	0	nan	nan	B3	B3	B3	0	1	556.4333333333333	780.0873333333333	41	88
7	42	nan	0	0	nan	nan	B3	B3	B3	0	1	311.5800756620429	820.3752837326608	42	93
7	43	nan	0	0	nan	nan	B3	B3	B3	0	1	626.4379958246346	816.1340292275574	43	95
7	44	nan	0	0	nan	nan	B3	B3	B3	0	1	129.38300161377086	835.0102205486821	44	98
7	45	nan	0	0	nan	nan	B3	B3	B3	0	1	181.56618911174786	852.4928366762177	45	102
7	46	nan	0	0	nan	nan	B3	B3	B3	0	1	252.81514360313315	886.2464751958224	46	107
8	1	nan	0	0	nan	nan	B4	B4	B4	0	1	337.1382850241546	19.44987922705314	1	2
8	2	nan	0	0	nan	nan	B4	B4	B4	0	1	399.8540288049825	37.0766835344492	2	4
8	3	nan	0	0	nan	nan	B4	B4	B4	0	1	476.7485380116959	59.69566276803119	3	5
8	4	nan	0	0	nan	nan	B4	B4	B4	0	1	635.9671205579542	74.51610760544669	4	7
8	5	nan	0	0	nan	nan	B4	B4	B4	0	1	773.0643180349063	77.55397543632837	5	8
8	6	nan	0	0	nan	nan	B4	B4	B4	0	1	245.42828764402066	82.39253079062375	6	10
8	7	nan	0	0	nan	nan	B4	B4	B4	0	1	942.8289934902353	100.50250375563346	7	11
8	8	nan	0	0	nan	nan	B4	B4	B4	0	1	207.89061920652577	102.440489432703	8	12
8	9	nan	0	0	nan	nan	B4	B4	B4	0	1	841.0334306182011	105.89732024409658	9	13
8	10	nan	0	0	nan	nan	B4	B4	B4	0	1	299.6686346863469	130.75055350553507	10	17
8	11	nan	0	0	nan	nan	B4	B4	B4	0	1	317.29475703324806	161.1886189258312	11	19
8	12	nan	0	0	nan	nan	B4	B4	B4	0	1	883.096925704526	164.80059777967548	12	20
8	13	nan	0	0	nan	nan	B4	B4	B4	1	0	248.51002227171492	192.57015590200444	13	23
8	14	nan	0	0	nan	nan	B4	B4	B4	0	1	372.2254285094381	183.60642221740073	14	24
8	15	nan	0	0	nan	nan	B4	B4	B4	1	0	107.5938258758238	201.47832119320154	15	25
8	16	nan	0	0	nan	nan	B4	B4	B4	0	1	852.9065176022835	209.94790675547097	16	27
8	17	nan	0	0	nan	nan	B4	B4	B4	0	1	451.16718075262185	229.0015422578655	17	28
8	18	nan	0	0	nan	nan	B4	B4	B4	1	0	872.0533233195644	251.83364626361248	18	29
8	19	nan	0	0	nan	nan	B4	B4	B4	0	1	365.3081081081081	246.1810810810811	19	30
8	20	nan	0	0	nan	nan	B4	B4	B4	0	1	738.953130655085	275.56677524429966	20	31
8	21	nan	0	0	nan	nan	B4	B4	B4	0	1	320.84140625	263.214453125	21	33
8	22	nan	0	0	nan	nan	B4	B4	B4	0	1	1006.264406779661	277.7672316384181	22	34
8	23	nan	0	0	nan	nan	B4	B4	B4	0	1	367.0707476166583	285.4385348720522	23	35
8	24	nan	0	0	nan	nan	B4	B4	B4	0	1	914.2961794602173	309.2187171398528	24	36
8	25	nan	0	0	nan	nan	B4	B4	B4	0	1	836.8991228070175	315.57675438596493	25	37
8	26	nan	0	0	nan	nan	B4	B4	B4	0	1	985.8051149239236	346.0375526060214	26	38
8	27	nan	0	0	nan	nan	B4	B4	B4	0	1	740.5234444642539	372.6311285434124	27	40
8	28	nan	0	0	nan	nan	B4	B4	B4	0	1	361.60083102493076	390.73213296398893	28	41
8	29	nan	0	0	nan	nan	B4	B4	B4	0	1	834.0230003432887	384.863371095091	29	42
8	30	nan	0	0	nan	nan	B4	B4	B4	0	1	997.5892395240559	407.4593895499224	30	43
8	31	nan	0	0	nan	nan	B4	B4	B4	0	1	266.75310687655343	434.66072908036455	31	44
8	32	nan	0	0	nan	nan	B4	B4	B4	0	1	462.44831150930395	433.00206753962783	32	45
8	33	nan	0	0	nan	nan	B4	B4	B4	0	1	808.1285030758715	430.8612440191388	33	46
8	34	nan	0	0	nan	nan	B4	B4	B4	0	1	751.895679662803	457.2527221636811	34	47
8	35	nan	0	0	nan	nan	B4	B4	B4	0	1	550.2776025236593	457.4116719242902	35	48
8	36	nan	0	0	nan	nan	B4	B4	B4	0	1	844.843770174306	458.7508069722401	36	49
8	37	nan	0	0	nan	nan	B4	B4	B4	0	1	300.76238515582776	492.37182489641503	37	50
8	38	nan	0	0	nan	nan	B4	B4	B4	0	1	686.6817089452603	484.8285714285714	38	51
8	39	nan	0	0	nan	nan	B4	B4	B4	0	1	209.36666666666667	480.17340425531916	39	52
8	40	nan	0	0	nan	nan	B4	B4	B4	0	1	14.641283524904214	571.764846743295	40	55
8	41	nan	0	0	nan	nan	B4	B4	B4	0	1	985.2409189692642	606.5187829866501	41	56
8	42	nan	0	0	nan	nan	B4	B4	B4	0	1	994.1388745482706	653.6014455343314	42	57
8	43	nan	0	0	nan	nan	B4	B4	B4	0	1	893.4341718392682	704.6507677229664	43	58
8	44	nan	0	0	nan	nan	B4	B4	B4	0	1	173.29590370104205	729.8494430470715	44	60
8	45	nan	0	0	nan	nan	B4	B4	B4	0	1	98.240058910162	734.0058910162003	45	61
8	46	nan	0	0	nan	nan	B4	B4	B4	0	1	950.1034251175286	750.9581374524289	46	62
8	47	nan	0	0	nan	nan	B4	B4	B4	0	1	367.75656984785616	816.7358229598893	47	64
8	48	nan	0	0	nan	nan	B4	B4	B4	0	1	41.75303776683087	823.5110016420361	48	65
8	49	nan	0	0	nan	nan	B4	B4	B4	0	1	115.00678952473326	844.5305528612997	49	66
8	50	nan	0	0	nan	nan	B4	B4	B4	1	0	9.217598908594816	879.7721691678036	50	67
8	51	nan	0	0	nan	nan	B4	B4	B4	0	1	393.5112359550562	881.2415730337078	51	68
8	52	nan	0	0	nan	nan	B4	B4	B4	0	1	116.41541645111226	921.7501293326436	52	69
8	53	nan	0	0	nan	nan	B4	B4	B4	0	1	64.33794893985288	943.728688879273	53	70
8	54	nan	0	0	nan	nan	B4	B4	B4	0	1	182.9282431052094	957.5342185903984	54	71
8	55	nan	0	0	nan	nan	B4	B4	B4	0	1	315.863315696649	998.1836419753087	55	72
8	56	nan	0	0	nan	nan	B4	B4	B4	1	0	69.22274881516587	1010.40663507109	56	73
8	57	nan	0	0	nan	nan	B4	B4	B4	1	0	477.9828641370869	1012.2068543451652	57	74
9	1	nan	0	0	nan	nan	C1	C1	C1	0	1	481.55313588850174	9.590592334494774	1	1
9	2	nan	0	0	nan	nan	C1	C1	C1	0	1	396.6423937722997	41.47940317872202	2	3
9	3	nan	0	0	nan	nan	C1	C1	C1	0	1	654.7746400885936	24.219269102990033	3	5
9	4	nan	0	0	nan	nan	C1	C1	C1	0	1	533.0230369889682	32.20863075924724	4	7
9	5	nan	0	0	nan	nan	C1	C1	C1	0	1	789.5040139616056	39.754275741710295	5	8
9	6	nan	0	0	nan	nan	C1	C1	C1	0	1	900.9835416031698	27.195976836330388	6	9
9	7	nan	0	0	nan	nan	C1	C1	C1	0	1	587.9382352941177	49.580882352941174	7	12
9	8	nan	0	0	nan	nan	C1	C1	C1	0	1	921.3919722497523	64.61347869177403	8	14
9	9	nan	0	0	nan	nan	C1	C1	C1	0	1	1014.3770491803278	91.66885245901639	9	18
9	10	nan	0	0	nan	nan	C1	C1	C1	0	1	903.0202987361164	101.30907698199924	10	20
9	11	nan	0	0	nan	nan	C1	C1	C1	0	1	973.5329218106996	135.9948559670782	11	22
9	12	nan	0	0	nan	nan	C1	C1	C1	1	0	44.102739726027394	145.84931506849315	12	23
9	13	nan	0	0	nan	nan	C1	C1	C1	0	1	206.75274002630425	162.10434020166593	13	24
9	14	nan	0	0	nan	nan	C1	C1	C1	0	1	155.51893725268513	145.5799886941775	14	25
9	15	nan	0	0	nan	nan	C1	C1	C1	0	1	133.12242182302063	167.81370592149034	15	27
9	16	nan	0	0	nan	nan	C1	C1	C1	0	1	1010.156183745583	191.2636042402827	16	30
9	17	nan	0	0	nan	nan	C1	C1	C1	0	1	994.6524883028499	236.74521480221182	17	34
9	18	nan	0	0	nan	nan	C1	C1	C1	0	1	24.934182590233547	262.87473460721867	18	35
9	19	nan	0	0	nan	nan	C1	C1	C1	0	1	867.4910988336403	302.01862083077555	19	37
9	20	nan	0	0	nan	nan	C1	C1	C1	0	1	942.5550552599263	320.89848546868603	20	38
9	21	nan	0	0	nan	nan	C1	C1	C1	0	1	817.4446868183235	387.9202243689623	21	41
9	22	nan	0	0	nan	nan	C1	C1	C1	0	1	760.6498614958449	437.8365650969529	22	44
9	23	nan	0	0	nan	nan	C1	C1	C1	0	1	341.52304911117807	455.7905995781862	23	47
9	24	nan	0	0	nan	nan	C1	C1	C1	0	1	691.0755542590432	465.5600933488915	24	48
9	25	nan	0	0	nan	nan	C1	C1	C1	0	1	263.947242206235	486.3491606714628	25	49
9	26	nan	0	0	nan	nan	C1	C1	C1	0	1	865.8866939992546	528.88743943347	26	51
9	27	nan	0	0	nan	nan	C1	C1	C1	0	1	555.6351197263398	588.9139110604333	27	56
9	28	nan	0	0	nan	nan	C1	C1	C1	0	1	478.01408450704224	616.4172059383327	28	57
9	29	nan	0	0	nan	nan	C1	C1	C1	0	1	592.1069100391135	622.6314645806171	29	58
9	30	nan	0	0	nan	nan	C1	C1	C1	0	1	814.4435897435898	633.6350427350427	30	59
9	31	nan	0	0	nan	nan	C1	C1	C1	0	1	547.3856280855732	640.0735052111903	31	60
9	32	nan	0	0	nan	nan	C1	C1	C1	0	1	910.0641949879849	650.0792996910402	32	61
9	33	nan	0	0	nan	nan	C1	C1	C1	0	1	620.3864248958589	673.1357510414114	33	62
9	34	nan	0	0	nan	nan	C1	C1	C1	0	1	843.9412777352716	691.4187069625095	34	63
9	35	nan	0	0	nan	nan	C1	C1	C1	0	1	514.1793969849247	684.0361809045227	35	64
9	36	nan	0	0	nan	nan	C1	C1	C1	1	0	562.6469194312796	696.3167456556082	36	66
9	37	nan	0	0	nan	nan	C1	C1	C1	1	0	514.672744721689	722.880518234165	37	68
9	38	nan	0	0	nan	nan	C1	C1	C1	0	1	773.6137440758293	748.2010832769126	38	69
9	39	nan	0	0	nan	nan	C1	C1	C1	0	1	299.05672149744754	763.2631877481565	39	72
9	40	nan	0	0	nan	nan	C1	C1	C1	0	1	813.6849765258216	776.2361502347418	40	73
9	41	nan	0	0	nan	nan	C1	C1	C1	0	1	943.8998968008256	807.1007911936705	41	74
9	42	nan	0	0	nan	nan	C1	C1	C1	0	1	681.7882982069833	795.0437244416484	42	75
9	43	nan	0	0	nan	nan	C1	C1	C1	0	1	992.9550224887556	815.0394802598701	43	76
9	44	nan	0	0	nan	nan	C1	C1	C1	0	1	493.8933595027805	931.6768073274452	44	81
9	45	nan	0	0	nan	nan	C1	C1	C1	0	1	238.94733297413794	913.0715247844828	45	83
9	46	nan	0	0	nan	nan	C1	C1	C1	0	1	952.3180890159249	944.3176806859943	46	85
9	47	nan	0	0	nan	nan	C1	C1	C1	0	1	565.4007319304666	964.7543458371455	47	87
10	1	nan	0	0	nan	nan	C2	C2	C2	0	1	334.25260747901297	175.74942762655812	1	26
10	2	nan	0	0	nan	nan	C2	C2	C2	0	1	438.31420276909336	202.42273336310853	2	30
10	3	nan	0	0	nan	nan	C2	C2	C2	0	1	345.02125	290.599375	3	41
10	4	nan	0	0	nan	nan	C2	C2	C2	0	1	794.0273845439777	297.31399396611744	4	43
10	5	nan	0	0	nan	nan	C2	C2	C2	0	1	313.84520600693105	362.42125529457064	5	49
10	6	nan	0	0	nan	nan	C2	C2	C2	0	1	793.6428904428905	392.63216783216785	6	52
10	7	nan	0	0	nan	nan	C2	C2	C2	1	0	493.1831309484739	407.14899901542503	7	54
10	8	nan	0	0	nan	nan	C2	C2	C2	0	1	750.1664212076583	436.45508100147276	8	56
10	9	nan	0	0	nan	nan	C2	C2	C2	0	1	286.1827979712595	429.76796280642435	9	58
10	10	nan	0	0	nan	nan	C2	C2	C2	1	0	777.9277244494635	486.0333145115754	10	67
10	11	nan	0	0	nan	nan	C2	C2	C2	0	1	964.9566803465573	489.9927040583675	11	68
10	12	nan	0	0	nan	nan	C2	C2	C2	0	1	792.4688008681497	521.6945198046664	12	74
10	13	nan	0	0	nan	nan	C2	C2	C2	0	1	404.68045977011496	534.9397701149426	13	75
10	14	nan	0	0	nan	nan	C2	C2	C2	0	1	970.1378211934593	572.899341686133	14	79
10	15	nan	0	0	nan	nan	C2	C2	C2	0	1	820.2109539572675	565.4802888955763	15	80
10	16	nan	0	0	nan	nan	C2	C2	C2	0	1	887.1216839677047	586.3569780853518	16	83
10	17	nan	0	0	nan	nan	C2	C2	C2	0	1	302.64454354669465	618.917628541448	17	85
10	18	nan	0	0	nan	nan	C2	C2	C2	0	1	612.5480050754264	632.0982658959538	18	86
10	19	nan	0	0	nan	nan	C2	C2	C2	0	1	237.02334943639292	649.4613526570048	19	89
10	20	nan	0	0	nan	nan	C2	C2	C2	0	1	869.1554135037954	670.888933280064	20	92
10	21	nan	0	0	nan	nan	C2	C2	C2	0	1	765.5931352030138	670.7074089577229	21	94
10	22	nan	0	0	nan	nan	C2	C2	C2	0	1	663.701251078516	696.5925366695427	22	95
10	23	nan	0	0	nan	nan	C2	C2	C2	0	1	415.38619309654825	693.3076538269135	23	98
10	24	nan	0	0	nan	nan	C2	C2	C2	0	1	835.7080653142009	696.8807521029194	24	99
10	25	nan	0	0	nan	nan	C2	C2	C2	0	1	714.8008356545961	702.824512534819	25	101
10	26	nan	0	0	nan	nan	C2	C2	C2	0	1	333.2493506493507	705.9277449822904	26	102
10	27	nan	0	0	nan	nan	C2	C2	C2	0	1	884.5154529307282	728.2287744227353	27	103
10	28	nan	0	0	nan	nan	C2	C2	C2	0	1	745.9165580182529	758.089960886571	28	106
10	29	nan	0	0	nan	nan	C2	C2	C2	0	1	262.0205158264947	748.6723329425557	29	111
10	30	nan	0	0	nan	nan	C2	C2	C2	0	1	658.4393700787401	786.7412823397075	30	115
10	31	nan	0	0	nan	nan	C2	C2	C2	0	1	241.02457264957266	824.5523504273505	31	118
10	32	nan	0	0	nan	nan	C2	C2	C2	0	1	565.3547671840355	836.5268292682927	32	124
10	33	nan	0	0	nan	nan	C2	C2	C2	0	1	331.38458103884506	881.4622711713052	33	126
11	1	nan	0	0	nan	nan	C3	C3	C3	0	1	477.48599178184537	167.13784086664177	1	20
11	2	nan	0	0	nan	nan	C3	C3	C3	0	1	547.5915119363395	179.77074649488443	2	22
11	3	nan	0	0	nan	nan	C3	C3	C3	0	1	512.7843468468468	209.33896396396398	3	26
11	4	nan	0	0	nan	nan	C3	C3	C3	0	1	338.8890349723902	233.9629240073626	4	33
11	5	nan	0	0	nan	nan	C3	C3	C3	0	1	398.58340248962656	311.0688796680498	5	39
11	6	nan	0	0	nan	nan	C3	C3	C3	0	1	450.8377754997437	307.9510507432086	6	43
11	7	nan	0	0	nan	nan	C3	C3	C3	0	1	515.9976978417266	370.04776978417266	7	48
11	8	nan	0	0	nan	nan	C3	C3	C3	0	1	348.53514376996804	364.13844515441957	8	49
11	9	nan	0	0	nan	nan	C3	C3	C3	0	1	452.27072819033884	423.75054073540014	9	54
11	10	nan	0	0	nan	nan	C3	C3	C3	0	1	352.3119658119658	421.39351851851853	10	55
11	11	nan	0	0	nan	nan	C3	C3	C3	0	1	234.13305898491083	422.81152263374486	11	56
11	12	nan	0	0	nan	nan	C3	C3	C3	0	1	285.5127803860198	455.07798643714136	12	57
11	13	nan	0	0	nan	nan	C3	C3	C3	0	1	378.3621730382294	540.3068410462777	13	65
11	14	nan	0	0	nan	nan	C3	C3	C3	0	1	878.4124321657622	513.7165762210162	14	66
11	15	nan	0	0	nan	nan	C3	C3	C3	0	1	223.16616231086658	515.9411279229711	15	68
11	16	nan	0	0	nan	nan	C3	C3	C3	1	0	168.89618541767263	552.5321100917431	16	71
11	17	nan	0	0	nan	nan	C3	C3	C3	0	1	220.0372596153846	571.4621394230769	17	72
11	18	nan	0	0	nan	nan	C3	C3	C3	0	1	106.38122007078908	571.7999167187174	18	73
11	19	nan	0	0	nan	nan	C3	C3	C3	0	1	906.2379830348727	567.5447690857682	19	74
11	20	nan	0	0	nan	nan	C3	C3	C3	0	1	497.13801101768627	555.1284430269643	20	75
11	21	nan	0	0	nan	nan	C3	C3	C3	0	1	559.3778501628665	570.7328990228013	21	76
11	22	nan	0	0	nan	nan	C3	C3	C3	0	1	452.3971861471861	621.5362554112554	22	82
11	23	nan	0	0	nan	nan	C3	C3	C3	0	1	492.8440366972477	640.0256880733945	23	86
11	24	nan	0	0	nan	nan	C3	C3	C3	0	1	370.59090909090907	649.7580713678844	24	87
11	25	nan	0	0	nan	nan	C3	C3	C3	0	1	519.562962962963	684.0888888888888	25	92
11	26	nan	0	0	nan	nan	C3	C3	C3	0	1	785.8701500258666	689.6389032591826	26	96
11	27	nan	0	0	nan	nan	C3	C3	C3	0	1	420.21539792387546	702.8170415224913	27	98
11	28	nan	0	0	nan	nan	C3	C3	C3	1	0	1000.9281991893457	707.8378691372322	28	101
11	29	nan	0	0	nan	nan	C3	C3	C3	0	1	450.44262295081967	723.9474043715848	29	103
11	30	nan	0	0	nan	nan	C3	C3	C3	0	1	646.2559652928417	719.096684226836	30	104
11	31	nan	0	0	nan	nan	C3	C3	C3	0	1	484.40805223068554	725.5620239390641	31	105
11	32	nan	0	0	nan	nan	C3	C3	C3	1	0	538.4402451481103	723.9749744637385	32	107
11	33	nan	0	0	nan	nan	C3	C3	C3	0	1	782.7444601603017	746.3069306930693	33	110
11	34	nan	0	0	nan	nan	C3	C3	C3	0	1	534.8737574552684	763.817097415507	34	111
11	35	nan	0	0	nan	nan	C3	C3	C3	0	1	610.7503837887626	744.5640159656125	35	112
11	36	nan	0	0	nan	nan	C3	C3	C3	0	1	708.0636446886447	790.4720695970695	36	117
11	37	nan	0	0	nan	nan	C3	C3	C3	0	1	818.6227982718511	803.3944832170156	37	118
11	38	nan	0	0	nan	nan	C3	C3	C3	0	1	568.2219387755102	804.0040816326531	38	121
11	39	nan	0	0	nan	nan	C3	C3	C3	0	1	545.3015097690941	898.8641207815275	39	-121
11	40	nan	0	0	nan	nan	C3	C3	C3	0	1	561.8191279887483	953.8700421940928	40	-112
11	41	nan	0	0	nan	nan	C3	C3	C3	0	1	420.99661272111405	988.2683477606323	41	-107
11	42	nan	0	0	nan	nan	C3	C3	C3	0	1	360.3718801996672	976.0249584026623	42	-103
12	1	nan	0	0	nan	nan	C4	C4	C4	0	1	314.0778730703259	140.46809605488852	1	7
12	2	nan	0	0	nan	nan	C4	C4	C4	0	1	500.26326074818536	191.65452261306532	2	13
12	3	nan	0	0	nan	nan	C4	C4	C4	0	1	314.8179104477612	327.5315422885572	3	23
12	4	nan	0	0	nan	nan	C4	C4	C4	0	1	428.49037620297463	323.2445319335083	4	24
12	5	nan	0	0	nan	nan	C4	C4	C4	0	1	180.2829411764706	323.1905882352941	5	26
12	6	nan	0	0	nan	nan	C4	C4	C4	0	1	117.39792275235313	336.72281726712106	6	30
12	7	nan	0	0	nan	nan	C4	C4	C4	0	1	185.05415162454872	372.9518652226233	7	31
12	8	nan	0	0	nan	nan	C4	C4	C4	0	1	419.1793618116315	460.90118373648994	8	39
12	9	nan	0	0	nan	nan	C4	C4	C4	0	1	382.1347177848775	523.6331203407881	9	45
12	10	nan	0	0	nan	nan	C4	C4	C4	0	1	9.641287284144427	530.7386185243328	10	47
12	11	nan	0	0	nan	nan	C4	C4	C4	1	0	963.0349032800673	532.5235492010092	11	48
12	12	nan	0	0	nan	nan	C4	C4	C4	0	1	442.80552486187844	544.3948434622467	12	49
12	13	nan	0	0	nan	nan	C4	C4	C4	0	1	40.26029567053854	566.3669482576557	13	50
12	14	nan	0	0	nan	nan	C4	C4	C4	0	1	126.87863463969659	581.449220396123	14	52
12	15	nan	0	0	nan	nan	C4	C4	C4	0	1	130.71951219512195	665.2087517934003	15	62
12	16	nan	0	0	nan	nan	C4	C4	C4	1	0	132.63744343891403	707.1176470588235	16	67
12	17	nan	0	0	nan	nan	C4	C4	C4	0	1	465.641234462066	716.0617231033004	17	68
12	18	nan	0	0	nan	nan	C4	C4	C4	0	1	41.53662182361734	723.6726457399103	18	70
12	19	nan	0	0	nan	nan	C4	C4	C4	0	1	197.11318989710009	705.5625194886186	19	71
12	20	nan	0	0	nan	nan	C4	C4	C4	0	1	118.45967953769372	773.040451799317	20	75
12	21	nan	0	0	nan	nan	C4	C4	C4	0	1	493.7967706013363	814.0887156644395	21	77
12	22	nan	0	0	nan	nan	C4	C4	C4	0	1	714.9888307155322	870.5333333333333	22	80
12	23	nan	0	0	nan	nan	C4	C4	C4	0	1	345.9005434782609	895.6660326086957	23	84
12	24	nan	0	0	nan	nan	C4	C4	C4	0	1	311.93010895562054	977.0847727876694	24	96
12	25	nan	0	0	nan	nan	C4	C4	C4	0	1	561.9292237442922	1008.0913242009133	25	99
13	1	nan	0	0	nan	nan	D1	D1	D1	0	1	493.58308157099697	66.79859013091641	1	2
13	2	nan	0	0	nan	nan	D1	D1	D1	0	1	466.05761159862647	205.81533765738268	2	22
13	3	nan	0	0	nan	nan	D1	D1	D1	0	1	777.8168139479341	219.23668497731072	3	29
13	4	nan	0	0	nan	nan	D1	D1	D1	0	1	544.9544131910766	228.7934044616877	4	31
13	5	nan	0	0	nan	nan	D1	D1	D1	0	1	353.2198685171658	259.10859508156807	5	34
13	6	nan	0	0	nan	nan	D1	D1	D1	0	1	825.8728186926945	360.6521739130435	6	42
13	7	nan	0	0	nan	nan	D1	D1	D1	1	0	775.8347775852109	375.2195262853842	7	45
13	8	nan	0	0	nan	nan	D1	D1	D1	0	1	395.4601259181532	417.34391395592866	8	48
13	9	nan	0	0	nan	nan	D1	D1	D1	0	1	608.1704675028507	403.7217787913341	9	50
13	10	nan	0	0	nan	nan	D1	D1	D1	0	1	660.9235190097259	407.8859416445623	10	51
13	11	nan	0	0	nan	nan	D1	D1	D1	0	1	567.9049044439328	457.4400184204467	11	53
13	12	nan	0	0	nan	nan	D1	D1	D1	0	1	652.4974391805378	453.38316261203585	12	54
13	13	nan	0	0	nan	nan	D1	D1	D1	0	1	498.1479015918958	471.5849493487699	13	55
13	14	nan	0	0	nan	nan	D1	D1	D1	0	1	743.4528549772613	467.6341586659929	14	56
13	15	nan	0	0	nan	nan	D1	D1	D1	0	1	263.5391288298265	513.8396087117018	15	62
13	16	nan	0	0	nan	nan	D1	D1	D1	0	1	570.7860031104199	551.0951788491446	16	67
13	17	nan	0	0	nan	nan	D1	D1	D1	0	1	629.3675	567.9683333333334	17	68
13	18	nan	0	0	nan	nan	D1	D1	D1	0	1	460.39431818181816	566.5145833333333	18	69
13	19	nan	0	0	nan	nan	D1	D1	D1	0	1	226.51712935617246	569.8354991139988	19	71
13	20	nan	0	0	nan	nan	D1	D1	D1	1	0	333.66535277887266	598.1706740244383	20	72
13	21	nan	0	0	nan	nan	D1	D1	D1	0	1	143.9823766364552	594.4154078549849	21	73
13	22	nan	0	0	nan	nan	D1	D1	D1	0	1	195.2869222096956	616.5081736189403	22	74
13	23	nan	0	0	nan	nan	D1	D1	D1	0	1	472.71176046176043	619.260101010101	23	75
13	24	nan	0	0	nan	nan	D1	D1	D1	0	1	542.4419431279621	617.022906793049	24	76
13	25	nan	0	0	nan	nan	D1	D1	D1	0	1	259.3054506206152	619.0512682137075	25	78
13	26	nan	0	0	nan	nan	D1	D1	D1	0	1	300.2472	619.9464	26	79
13	27	nan	0	0	nan	nan	D1	D1	D1	0	1	749.4493417286777	622.3474527761878	27	80
13	28	nan	0	0	nan	nan	D1	D1	D1	0	1	581.1855284795934	679.9944685304231	28	81
13	29	nan	0	0	nan	nan	D1	D1	D1	0	1	264.7551266586249	652.9734620024126	29	82
13	30	nan	0	0	nan	nan	D1	D1	D1	0	1	994.2115009746589	647.1003898635478	30	84
13	31	nan	0	0	nan	nan	D1	D1	D1	0	1	328.6186392224128	668.9345340194396	31	85
13	32	nan	0	0	nan	nan	D1	D1	D1	0	1	104.84826589595376	667.3901734104046	32	86
13	33	nan	0	0	nan	nan	D1	D1	D1	0	1	162.79375	666.8261363636364	33	88
13	34	nan	0	0	nan	nan	D1	D1	D1	0	1	140.8219623131904	692.2488628979858	34	89
13	35	nan	0	0	nan	nan	D1	D1	D1	0	1	92.49864498644986	703.5062330623306	35	90
13	36	nan	0	0	nan	nan	D1	D1	D1	0	1	285.7778962331201	709.0348258706467	36	91
13	37	nan	0	0	nan	nan	D1	D1	D1	0	1	895.0548199152543	711.714247881356	37	92
13	38	nan	0	0	nan	nan	D1	D1	D1	0	1	639.8745628351597	723.7262765213336	38	93
13	39	nan	0	0	nan	nan	D1	D1	D1	0	1	144.23933009184225	733.4586709886548	39	94
13	40	nan	0	0	nan	nan	D1	D1	D1	0	1	376.45766725873295	744.6509769094139	40	96
13	41	nan	0	0	nan	nan	D1	D1	D1	0	1	230.79891304347825	741.7000988142292	41	97
13	42	nan	0	0	nan	nan	D1	D1	D1	1	0	86.39244663382594	768.1143951833607	42	99
13	43	nan	0	0	nan	nan	D1	D1	D1	0	1	499.6543371522095	817.8887070376433	43	107
13	44	nan	0	0	nan	nan	D1	D1	D1	0	1	567.6616272677295	847.6569543705333	44	110
13	45	nan	0	0	nan	nan	D1	D1	D1	1	0	400.8450555261766	879.0354309888947	45	115
14	1	nan	0	0	nan	nan	D2	D2	D2	0	1	312.51146788990826	38.21489061397318	1	1
14	2	nan	0	0	nan	nan	D2	D2	D2	0	1	500.54744525547443	47.476581508515814	2	8
14	3	nan	0	0	nan	nan	D2	D2	D2	0	1	364.8770595690748	64.19602872834813	3	11
14	4	nan	0	0	nan	nan	D2	D2	D2	0	1	696.6059631059632	78.76791076791076	4	13
14	5	nan	0	0	nan	nan	D2	D2	D2	0	1	515.9960606060606	108.97242424242424	5	15
14	6	nan	0	0	nan	nan	D2	D2	D2	0	1	955.1460836136473	113.17251321480057	6	16
14	7	nan	0	0	nan	nan	D2	D2	D2	0	1	604.5153686156691	132.3304830136353	7	19
14	8	nan	0	0	nan	nan	D2	D2	D2	1	0	818.0467205750225	141.48921832884096	8	20
14	9	nan	0	0	nan	nan	D2	D2	D2	0	1	802.1730828457037	184.08561749307052	9	22
14	10	nan	0	0	nan	nan	D2	D2	D2	0	1	479.0142743854084	183.73988897700238	10	24
14	11	nan	0	0	nan	nan	D2	D2	D2	0	1	737.9879051765844	166.6003870343493	11	25
14	12	nan	0	0	nan	nan	D2	D2	D2	0	1	696.9923179692719	183.47127588510355	12	26
14	13	nan	0	0	nan	nan	D2	D2	D2	0	1	591.935744680851	256.6859574468085	13	30
14	14	nan	0	0	nan	nan	D2	D2	D2	0	1	203.98231653404068	248.66342469790746	14	31
14	15	nan	0	0	nan	nan	D2	D2	D2	0	1	332.8752408477842	295.252408477842	15	32
14	16	nan	0	0	nan	nan	D2	D2	D2	0	1	785.0583228247162	269.0513871374527	16	36
14	17	nan	0	0	nan	nan	D2	D2	D2	0	1	829.1506053268765	316.80823244552056	17	37
14	18	nan	0	0	nan	nan	D2	D2	D2	0	1	760.9184512221501	312.3884923210037	18	38
14	19	nan	0	0	nan	nan	D2	D2	D2	0	1	230.97940430925223	351.4534220532319	19	39
14	20	nan	0	0	nan	nan	D2	D2	D2	0	1	922.8321627512715	464.409784451441	20	41
14	21	nan	0	0	nan	nan	D2	D2	D2	0	1	731.3113500597372	481.63703703703703	21	42
14	22	nan	0	0	nan	nan	D2	D2	D2	0	1	303.6521346963319	492.53217077570656	22	44
14	23	nan	0	0	nan	nan	D2	D2	D2	0	1	795.989812161732	545.3619866284623	23	46
14	24	nan	0	0	nan	nan	D2	D2	D2	0	1	445.55738396624474	547.2383966244726	24	48
14	25	nan	0	0	nan	nan	D2	D2	D2	1	0	851.0888888888888	547.4066666666666	25	49
14	26	nan	0	0	nan	nan	D2	D2	D2	0	1	254.93658845909957	559.3417882054534	26	51
14	27	nan	0	0	nan	nan	D2	D2	D2	0	1	310.5703467516939	561.6791550418493	27	52
14	28	nan	0	0	nan	nan	D2	D2	D2	0	1	389.91596839837206	551.283935839119	28	53
14	29	nan	0	0	nan	nan	D2	D2	D2	0	1	422.4732142857143	590.2508928571428	29	55
14	30	nan	0	0	nan	nan	D2	D2	D2	0	1	466.03013863773356	606.8930078360459	30	57
14	31	nan	0	0	nan	nan	D2	D2	D2	0	1	355.33962795941375	618.4580045095829	31	58
14	32	nan	0	0	nan	nan	D2	D2	D2	0	1	134.5199490662139	643.0706706281834	32	59
14	33	nan	0	0	nan	nan	D2	D2	D2	0	1	39.75444538526672	714.1732994637313	33	63
14	34	nan	0	0	nan	nan	D2	D2	D2	0	1	468.564882826163	756.6285414480587	34	65
14	35	nan	0	0	nan	nan	D2	D2	D2	0	1	785.1262019230769	747.8273237179487	35	67
14	36	nan	0	0	nan	nan	D2	D2	D2	0	1	695.8669821240799	838.1808622502629	36	76
14	37	nan	0	0	nan	nan	D2	D2	D2	0	1	603.168016194332	859.9771544245228	37	78
14	38	nan	0	0	nan	nan	D2	D2	D2	0	1	641.540594059406	858.890099009901	38	79
14	39	nan	0	0	nan	nan	D2	D2	D2	0	1	381.51145492412974	872.0740850937221	39	82
14	40	nan	0	0	nan	nan	D2	D2	D2	0	1	505.412362749085	876.7625050833673	40	84
14	41	nan	0	0	nan	nan	D2	D2	D2	0	1	653.224043715847	892.6029143897996	41	86
14	42	nan	0	0	nan	nan	D2	D2	D2	0	1	972.5106382978723	917.3016472203158	42	89
14	43	nan	0	0	nan	nan	D2	D2	D2	0	1	305.2031782065834	912.3530079455164	43	90
14	44	nan	0	0	nan	nan	D2	D2	D2	0	1	523.5455301455302	961.0760914760915	44	95
14	45	nan	0	0	nan	nan	D2	D2	D2	0	1	613.9152815013405	959.3131367292225	45	97
14	46	nan	0	0	nan	nan	D2	D2	D2	0	1	721.0446841294299	968.6697483307653	46	98
15	1	nan	0	0	nan	nan	D3	D3	D3	0	1	583.6127450980392	10.97549019607843	1	2
15	2	nan	0	0	nan	nan	D3	D3	D3	0	1	321.8436688779925	34.754254398615515	2	3
15	3	nan	0	0	nan	nan	D3	D3	D3	0	1	544.6742783283067	32.83283067643257	3	5
15	4	nan	0	0	nan	nan	D3	D3	D3	0	1	648.2880523731587	30.430441898527004	4	7
15	5	nan	0	0	nan	nan	D3	D3	D3	0	1	151.29678188319429	50.39570917759237	5	8
15	6	nan	0	0	nan	nan	D3	D3	D3	0	1	707.6589181940099	60.34152883325883	6	10
15	7	nan	0	0	nan	nan	D3	D3	D3	0	1	217.2825831702544	73.09823874755382	7	12
15	8	nan	0	0	nan	nan	D3	D3	D3	0	1	401.61007025761126	75.39227166276346	8	13
15	9	nan	0	0	nan	nan	D3	D3	D3	0	1	565.9397721106891	90.2205642973413	9	14
15	10	nan	0	0	nan	nan	D3	D3	D3	0	1	160.39249553305538	89.35854675402025	10	16
15	11	nan	0	0	nan	nan	D3	D3	D3	0	1	858.3071955719557	96.39621771217712	11	17
15	12	nan	0	0	nan	nan	D3	D3	D3	0	1	271.174159425765	101.33509633547412	12	18
15	13	nan	0	0	nan	nan	D3	D3	D3	0	1	418.60070220236196	124.21608681774657	13	20
15	14	nan	0	0	nan	nan	D3	D3	D3	0	1	86.97587939698492	112.21959798994975	14	21
15	15	nan	0	0	nan	nan	D3	D3	D3	0	1	360.1419127368885	114.1956809167034	15	22
15	16	nan	0	0	nan	nan	D3	D3	D3	0	1	492.00734484024974	110.75431509364671	16	24
15	17	nan	0	0	nan	nan	D3	D3	D3	0	1	642.9487590072058	133.46076861489192	17	25
15	18	nan	0	0	nan	nan	D3	D3	D3	0	1	714.3037790697674	148.3172238372093	18	26
15	19	nan	0	0	nan	nan	D3	D3	D3	1	0	903.0037546933667	144.0413016270338	19	27
15	20	nan	0	0	nan	nan	D3	D3	D3	0	1	231.5172740179839	150.67439659252247	20	28
15	21	nan	0	0	nan	nan	D3	D3	D3	0	1	338.2214382632293	164.80271370420624	21	29
15	22	nan	0	0	nan	nan	D3	D3	D3	0	1	268.86475220009265	166.34275127373783	22	30
15	23	nan	0	0	nan	nan	D3	D3	D3	0	1	582.2525423728814	181.1550847457627	23	31
15	24	nan	0	0	nan	nan	D3	D3	D3	0	1	488.10776160776163	178.08870408870408	24	33
15	25	nan	0	0	nan	nan	D3	D3	D3	0	1	880.979727484214	192.13060817547358	25	34
15	26	nan	0	0	nan	nan	D3	D3	D3	0	1	210.44924977934687	221.54898499558695	26	36
15	27	nan	0	0	nan	nan	D3	D3	D3	0	1	650.164672765658	189.14919071076707	27	37
15	28	nan	0	0	nan	nan	D3	D3	D3	0	1	720.9051042415529	244.15168943206325	28	41
15	29	nan	0	0	nan	nan	D3	D3	D3	0	1	625.0994152046784	266.9785575048733	29	44
15	30	nan	0	0	nan	nan	D3	D3	D3	0	1	822.2805646036917	304.21780673181325	30	45
15	31	nan	0	0	nan	nan	D3	D3	D3	0	1	977.7167399121055	309.2353176188574	31	46
15	32	nan	0	0	nan	nan	D3	D3	D3	0	1	974.3259668508288	353.53453038674036	32	47
15	33	nan	0	0	nan	nan	D3	D3	D3	0	1	630.4163265306122	372.6730983302412	33	48
15	34	nan	0	0	nan	nan	D3	D3	D3	0	1	937.1758204956463	370.5445411922304	34	49
15	35	nan	0	0	nan	nan	D3	D3	D3	0	1	890.9911308203991	352.8750923872875	35	51
15	36	nan	0	0	nan	nan	D3	D3	D3	0	1	891.376753507014	405.13527054108215	36	52
15	37	nan	0	0	nan	nan	D3	D3	D3	0	1	984.6821116597038	422.1473604253703	37	54
15	38	nan	0	0	nan	nan	D3	D3	D3	0	1	840.0200467758102	433.64617440694957	38	55
15	39	nan	0	0	nan	nan	D3	D3	D3	0	1	222.74822466107165	463.45642349903164	39	57
15	40	nan	0	0	nan	nan	D3	D3	D3	0	1	56.9041945892281	463.97393894266565	40	58
15	41	nan	0	0	nan	nan	D3	D3	D3	0	1	172.84929835265405	521.5771812080537	41	61
15	42	nan	0	0	nan	nan	D3	D3	D3	0	1	703.8538506417736	556.5708868144691	42	63
15	43	nan	0	0	nan	nan	D3	D3	D3	0	1	477.4549356223176	562.5670004768717	43	65
15	44	nan	0	0	nan	nan	D3	D3	D3	0	1	988.9108500345543	723.8559087767795	44	69
15	45	nan	0	0	nan	nan	D3	D3	D3	0	1	925.3310734463277	729.8564971751413	45	70
15	46	nan	0	0	nan	nan	D3	D3	D3	0	1	305.7491039426523	739.9401709401709	46	71
15	47	nan	0	0	nan	nan	D3	D3	D3	0	1	889.5325112107623	769.2017937219731	47	73
15	48	nan	0	0	nan	nan	D3	D3	D3	0	1	927.2735527809308	773.2661748013621	48	74
15	49	nan	0	0	nan	nan	D3	D3	D3	1	0	834.8683533447685	793.7975986277874	49	78
15	50	nan	0	0	nan	nan	D3	D3	D3	0	1	714.1446597566471	790.0626408292023	50	79
15	51	nan	0	0	nan	nan	D3	D3	D3	0	1	908.8207792207792	831.811334120425	51	81
15	52	nan	0	0	nan	nan	D3	D3	D3	0	1	948.4024105754277	855.1831259720062	52	82
15	53	nan	0	0	nan	nan	D3	D3	D3	0	1	844.014913899139	866.9381918819188	53	83
15	54	nan	0	0	nan	nan	D3	D3	D3	0	1	104.78106911814777	915.3353762342526	54	88
15	55	nan	0	0	nan	nan	D3	D3	D3	1	0	933.6632160110421	931.8502415458937	55	89
15	56	nan	0	0	nan	nan	D3	D3	D3	0	1	922.5308491142333	1000.3927916921198	56	93
15	57	nan	0	0	nan	nan	D3	D3	D3	0	1	100.77002053388091	1010.0369609856263	57	94
15	58	nan	0	0	nan	nan	D3	D3	D3	0	1	563.046761046761	1010.2822822822823	58	95
16	1	nan	0	0	nan	nan	D4	D4	D4	0	1	313.141545524101	111.88931395052282	1	14
16	2	nan	0	0	nan	nan	D4	D4	D4	0	1	453.6542239685658	133.56213163064834	2	16
16	3	nan	0	0	nan	nan	D4	D4	D4	0	1	555.7536140791955	143.16404776869894	3	17
16	4	nan	0	0	nan	nan	D4	D4	D4	0	1	595.9969899665551	165.80301003344482	4	21
16	5	nan	0	0	nan	nan	D4	D4	D4	0	1	655.8795640326975	198.56021798365123	5	27
16	6	nan	0	0	nan	nan	D4	D4	D4	0	1	324.02630575676704	204.85131528783836	6	30
16	7	nan	0	0	nan	nan	D4	D4	D4	0	1	184.15876089060987	229.6945788964182	7	31
16	8	nan	0	0	nan	nan	D4	D4	D4	0	1	285.73783091374895	228.9790777113578	8	32
16	9	nan	0	0	nan	nan	D4	D4	D4	0	1	487.6107533805538	239.91886670959434	9	36
16	10	nan	0	0	nan	nan	D4	D4	D4	0	1	360.78730703259004	270.21372212692967	10	39
16	11	nan	0	0	nan	nan	D4	D4	D4	0	1	314.9681881051176	279.25103734439836	11	40
16	12	nan	0	0	nan	nan	D4	D4	D4	0	1	537.7082405345211	274.380528157811	12	41
16	13	nan	0	0	nan	nan	D4	D4	D4	0	1	183.64800759013283	282.2547438330171	13	42
16	14	nan	0	0	nan	nan	D4	D4	D4	0	1	312.49878345498786	310.978102189781	14	43
16	15	nan	0	0	nan	nan	D4	D4	D4	0	1	107.609474076837	307.0757180156658	15	44
16	16	nan	0	0	nan	nan	D4	D4	D4	0	1	291.35075376884424	335.3534338358459	16	45
16	17	nan	0	0	nan	nan	D4	D4	D4	0	1	208.2420618556701	337.0901030927835	17	48
16	18	nan	0	0	nan	nan	D4	D4	D4	0	1	363.11072664359864	326.80721700444883	18	49
16	19	nan	0	0	nan	nan	D4	D4	D4	0	1	660.8714560968896	333.59124690338564	19	50
16	20	nan	0	0	nan	nan	D4	D4	D4	0	1	450.3390742734123	342.9253677789738	20	52
16	21	nan	0	0	nan	nan	D4	D4	D4	0	1	106.5127840909091	353.25	21	53
16	22	nan	0	0	nan	nan	D4	D4	D4	0	1	502.6352657004831	343.7543133195307	22	54
16	23	nan	0	0	nan	nan	D4	D4	D4	0	1	24.508258612553092	352.1552619159981	23	56
16	24	nan	0	0	nan	nan	D4	D4	D4	0	1	370.4790087463557	382.6935860058309	24	57
16	25	nan	0	0	nan	nan	D4	D4	D4	0	1	974.4776470588235	378.5942857142857	25	59
16	26	nan	0	0	nan	nan	D4	D4	D4	0	1	434.3038263849229	389.2107367218732	26	60
16	27	nan	0	0	nan	nan	D4	D4	D4	0	1	870.9987333755541	378.5981633945535	27	61
16	28	nan	0	0	nan	nan	D4	D4	D4	0	1	726.5079456804392	400.24877203120485	28	62
16	29	nan	0	0	nan	nan	D4	D4	D4	1	0	28.126528117359413	405.6008557457213	29	63
16	30	nan	0	0	nan	nan	D4	D4	D4	0	1	120.95994328252392	423.92803970223326	30	64
16	31	nan	0	0	nan	nan	D4	D4	D4	0	1	580.0133228840125	447.81609195402297	31	65
16	32	nan	0	0	nan	nan	D4	D4	D4	0	1	907.4613953488372	440.4186046511628	32	68
16	33	nan	0	0	nan	nan	D4	D4	D4	0	1	854.9209944751382	472.9174033149171	33	69
16	34	nan	0	0	nan	nan	D4	D4	D4	0	1	641.5427343078246	484.56629406706793	34	70
16	35	nan	0	0	nan	nan	D4	D4	D4	0	1	177.53582838886354	684.7339114559562	35	80
16	36	nan	0	0	nan	nan	D4	D4	D4	0	1	890.962505513895	678.1206440229378	36	81
16	37	nan	0	0	nan	nan	D4	D4	D4	0	1	287.2384096454715	709.9035452849146	37	83
16	38	nan	0	0	nan	nan	D4	D4	D4	0	1	121.42777390090718	721.943475226797	38	84
16	39	nan	0	0	nan	nan	D4	D4	D4	0	1	19.04884547069272	766.5701598579041	39	87
16	40	nan	0	0	nan	nan	D4	D4	D4	0	1	61.58557588805167	756.9860064585575	40	88
16	41	nan	0	0	nan	nan	D4	D4	D4	0	1	460.3722103628954	836.1457403454299	41	97
16	42	nan	0	0	nan	nan	D4	D4	D4	0	1	80.14938418752483	853.7091775923718	42	99
16	43	nan	0	0	nan	nan	D4	D4	D4	0	1	213.22633228840127	859.4181818181818	43	101
16	44	nan	0	0	nan	nan	D4	D4	D4	0	1	236.96903153153153	908.8338963963964	44	108
16	45	nan	0	0	nan	nan	D4	D4	D4	0	1	466.58306364617044	921.6240560949299	45	112
16	46	nan	0	0	nan	nan	D4	D4	D4	0	1	248.79214402618658	962.303873431533	46	117
16	47	nan	0	0	nan	nan	D4	D4	D4	0	1	332.0380422175829	981.8670842032011	47	118
