# Supplementary material for: Resolving cell state in iPSC-derived human neural samples with multiplexed fluorescence imaging
Source: Commun Biol. 2021 Jun 24;4:786. doi: 10.1038/s42003-021-02276-x (PMC8225800; doi:10.1038/s42003-021-02276-x)
Supplement: Supplementary file 4 — Supplementary Data 1 [file 42003_2021_2276_MOESM4_ESM.zip › New folder/Cortical_neuron_DNACellExpanded.csv]

ImageNumber	ObjectNumber	Metadata_FileLocation	Metadata_Frame	Metadata_Series	Metadata_myChannel	Metadata_myCycle	Metadata_myWell	Metadata_myWell	Metadata_myWell	AreaShape_Area	AreaShape_Center_X	AreaShape_Center_Y	AreaShape_Center_Z	AreaShape_Compactness	AreaShape_Eccentricity	AreaShape_EulerNumber	AreaShape_Extent	AreaShape_FormFactor	AreaShape_MajorAxisLength	AreaShape_MaxFeretDiameter	AreaShape_MaximumRadius	AreaShape_MeanRadius	AreaShape_MedianRadius	AreaShape_MinFeretDiameter	AreaShape_MinorAxisLength	AreaShape_Orientation	AreaShape_Perimeter	AreaShape_Solidity	Children_CellSurrounding_Count	Intensity_IntegratedIntensityEdge_ThresholdNeurites	Intensity_IntegratedIntensityEdge_actin_reference	Intensity_IntegratedIntensityEdge_cd44	Intensity_IntegratedIntensityEdge_dna_reference	Intensity_IntegratedIntensityEdge_gfap	Intensity_IntegratedIntensityEdge_map2	Intensity_IntegratedIntensityEdge_pax6	Intensity_IntegratedIntensityEdge_synapsin_I	Intensity_IntegratedIntensityEdge_tubulin_alpha	Intensity_IntegratedIntensityEdge_tubulin_beta	Intensity_IntegratedIntensityEdge_vgat	Intensity_IntegratedIntensityEdge_vglut1	Intensity_IntegratedIntensityEdge_vimentin	Intensity_IntegratedIntensity_ThresholdNeurites	Intensity_IntegratedIntensity_actin_reference	Intensity_IntegratedIntensity_cd44	Intensity_IntegratedIntensity_dna_reference	Intensity_IntegratedIntensity_gfap	Intensity_IntegratedIntensity_map2	Intensity_IntegratedIntensity_pax6
1	1	nan	0	0	nan	nan	A1	A1	A1	7148	502.0	0.0	1.0	1.1289579573720672	0.7465977560960604	1.0	0.8399529964747356	0.7487709331941635	119.16322342315284	126.56223765404908	54.230987451824994	20.658574729411356	18.601075237738275	73.0	79.27639988465948	5.143506681106306	346.3559999999993	0.9795135320315175	1	52.0	8.085404762998223	4.694880616851151	2.505043133161962	8.584725725464523	2.8532387483865023	5.759090571664274	9.346547709777951	8.328191026113927	7.7467307690531015	4.94486917834729	5.5231250850483775	15.51573973428458	2208.0	259.81359650194645	219.65104216337204	286.57822609413415	308.59667426813394	97.03404370322824	326.760434018448
1	2	nan	0	0	nan	nan	A1	A1	A1	8230	962.0	59.0	1.0	1.102675321041677	0.6785421189063263	1.0	0.7620370370370371	0.7454887487825974	122.31667802372446	137.27709204379295	40.311288741492746	16.297585274587995	15.231546211727817	92.31212587905334	89.84912211677705	56.17269646468157	372.4639999999994	0.9521055067098565	1	63.0	14.200824037194252	5.52210271731019	3.2579995756968856	12.637232012115419	3.643778164871037	9.160814847797155	7.8978713704273105	13.246143333613873	9.217090114951134	9.431219992227852	6.036926853470504	16.266544621437788	2312.0	382.8713215533644	183.9508668296039	245.98687820881605	295.7447786042467	108.03453208319843	298.50127472449094
1	3	nan	0	0	nan	nan	A1	A1	A1	7994	408.0	61.0	1.0	1.098237093615174	0.6869812087229127	1.0	0.598129442573887	0.7195065243451166	120.76179468530792	134.05968819895114	41.10960958218893	14.901774481086356	13.341664064126334	84.1165857604789	87.75459902580607	8.759096966735399	373.65399999999875	0.9470441890771235	1	66.0	79.08421471063048	15.049225642345846	4.526451545767486	19.740596677176654	4.8923934157937765	15.355168968439102	19.535515412688255	21.852658932097256	24.17387653514743	11.259769627824426	13.029511007480323	39.80093075800687	2399.0	1708.1146710226312	414.34378668572754	290.7957132309675	526.4026708090678	127.90380801167339	529.826108796522
1	4	nan	0	0	nan	nan	A1	A1	A1	13776	858.0	37.0	1.0	1.0508961051689145	0.5615295982560704	1.0	0.7852257181942545	0.8234536576155936	147.66185529656332	153.21879780235844	62.16912416947821	25.002480208149883	23.259406699226016	128.0	122.18378435321023	46.911924119762105	458.50799999999856	0.9842812232066306	1	104.0	11.67801940254867	7.70035863108933	3.158510743640363	16.274845495820045	4.125947997905314	7.088563383556902	11.58251316845417	19.709590386599302	12.539726891554892	7.292576501145959	8.61802096478641	25.43912415765226	5235.0	551.0299702389166	289.17062785476446	642.9235992683098	531.2380269905552	176.4861082667485	619.7765940492973
1	5	nan	0	0	nan	nan	A1	A1	A1	5707	597.0	84.0	1.0	1.2513166591095979	0.6212058700028655	1.0	0.47885551266991105	0.5695194172585348	105.98276432754405	119.4361754243663	30.4138126514911	10.868800108513526	9.899494936611665	93.91485505499116	83.0531190319044	-26.70837109238334	354.8579999999986	0.8528093245666467	1	83.0	12.758861714974046	3.698435990139842	16.05348291900009	8.432639080099761	3.911039928905666	15.611718979664147	10.286823896691203	8.949370607733727	6.241321478970349	9.308598497882485	6.07779052387923	21.478690828196704	851.0	310.53113685548306	63.89837555773556	410.6540330881253	127.39601798262447	73.56482859514654	274.74171118438244
1	6	nan	0	0	nan	nan	A1	A1	A1	8707	785.0	103.0	1.0	1.240145961093708	0.8416911243324015	1.0	0.5296228710462287	0.6656904931562122	145.65817199252612	138.06158046321215	35.22782990761707	14.471571396007574	13.341664064126334	74.85578291150335	78.64948533877161	58.480073151430055	405.41799999999824	0.9419592145832204	1	80.0	18.95129324682057	9.938933472149074	3.7082475386559963	20.889494160190225	4.587686015293002	14.164034561254084	14.780788947828114	29.265400188975036	16.780834750272334	11.43447017390281	11.275028659962118	22.151278001256287	2373.0	344.4132305299863	283.3907692357898	344.36401998531073	673.3080499656498	126.39510283060372	418.2839711084962
1	7	nan	0	0	nan	nan	A1	A1	A1	2652	639.0	109.0	1.0	1.867743421885859	0.9521976969237994	1.0	0.42095238095238097	0.4906832479260643	107.25419052567929	108.04628637764465	17.72004514666935	6.662712964145523	6.324555320336759	36.80930560863574	32.76427617994972	-58.575091369719274	260.6099999999995	0.9229163041586915	1	113.0	15.329701723530889	4.13504237215966	7.769420940428972	12.477103860117495	3.2444342942908406	18.23889529146254	13.006637707352638	13.37796596903354	7.277698960155249	10.088944878429174	8.428717453032732	31.09030292928219	1211.0	270.06779609713703	37.91908169724047	182.2613261602819	171.38191849924624	41.662806464359164	288.8946674373001
1	8	nan	0	0	nan	nan	A1	A1	A1	19990	123.0	126.0	1.0	1.0391208050559206	0.6294100820135868	1.0	0.7492503748125937	0.8586909212902573	181.2565621509736	183.46116755324545	68.94200461257273	25.465079161808326	22.80350850198276	143.4571961362959	140.84963898940063	1.3823830099562808	540.8699999999981	0.9847775752500129	1	126.0	23.863096134737134	12.466788794845343	7.278599270619452	18.796673584729433	7.344701340422034	16.443884967826307	13.069276035763323	27.284748665057123	23.72645158227533	16.75176628306508	15.773189933039248	22.57084005791694	7070.0	936.3181831352413	667.915467293933	528.8381040208042	1099.5378213133663	348.17467216961086	1004.1774184145033
1	9	nan	0	0	nan	nan	A1	A1	A1	9032	744.0	165.0	1.0	1.4709687555913042	0.9041236531943264	1.0	0.5769034236075626	0.6068338102001732	168.83403609187482	156.7226850203888	36.6742416417845	13.637723491169751	12.649110640673518	75.19854447587839	72.13787010662207	67.59125503477183	432.4759999999988	0.9395610111307604	1	81.0	25.604654049500823	12.064515230245888	4.200457813218236	23.390997257083654	5.487830985337496	17.720088531263173	20.38997488282621	32.8823072547093	20.326970325782895	14.001037624664605	13.7424277048558	23.399435471743345	1390.0	534.2004282418638	310.13408205565065	340.1188689135015	567.0935387434438	137.66591997258365	579.9581913761795
1	10	nan	0	0	nan	nan	A1	A1	A1	5940	585.0	157.0	1.0	1.3278096865035707	0.879455194803422	1.0	0.5670103092783505	0.6939921428161614	127.75818004056156	126.75172582651489	30.0	11.833352244266356	10.908326913195985	63.55717011851549	60.81055325502507	50.20633174733901	327.95999999999924	0.9724950884086444	1	86.0	22.172243871726096	10.170733228325844	6.858289465308189	14.249988577328622	3.9112383034080267	14.532188926823437	12.209964112378657	22.446692645549774	17.026153936050832	8.079407969489694	11.996231051161885	30.61440441198647	1884.0	533.3566949926317	211.43955200631171	361.8328991057351	312.3667204780504	86.88131599035114	344.02974049560726
1	11	nan	0	0	nan	nan	A1	A1	A1	13619	382.0	157.0	1.0	1.02366425177811	0.4779133018464102	1.0	0.7820269882285387	0.8038751591293349	141.3062367654528	147.27185746095552	57.9396237474839	20.814775175214212	18.384776310850235	121.07948949867611	124.12438898788699	36.06606521960143	461.405999999999	0.9629839137351953	1	160.0	147.02432301826775	20.39200425799936	11.5825284877792	32.07504395395517	7.429068475030363	27.37979707773775	25.154100883752108	34.325993759557605	35.42226288281381	21.896971073001623	19.30850692372769	59.10869013145566	4472.0	5756.378196248785	532.8593588704243	463.94831904768944	930.9581156428903	237.9242252362892	1058.1513247936964
1	12	nan	0	0	nan	nan	A1	A1	A1	5901	474.0	120.0	1.0	1.2662958374074633	0.8433685529151093	1.0	0.6122004357298475	0.6725074813309592	121.32165384502424	124.31009613060397	33.1058907144937	12.036197978214874	10.770329614269007	70.01116678350338	65.19043654132356	-66.19980343425446	332.0619999999992	0.9657937806873975	1	74.0	39.61516750976443	14.325948022305965	7.7535515204072	16.525108727626503	4.81561001110822	16.527779089286923	12.740138903260231	23.30147249624133	24.981628201901913	13.226810164749622	14.041947087273002	36.33098342176527	1224.0	900.1057304283604	303.7424129815772	222.47350349556655	331.41330651566386	104.65188130643219	332.80184714123607
1	13	nan	0	0	nan	nan	A1	A1	A1	8311	664.0	174.0	1.0	1.2577341698920972	0.7609111549301117	1.0	0.5378243706723613	0.580387062297541	136.63291521660994	156.43848631331102	41.7612260356422	13.989945781187172	12.041594578792296	93.30846828864377	88.65509795067055	-85.54521105339953	424.2019999999987	0.9015566523837935	1	114.0	23.11963075120002	13.663157131522894	7.385915961116552	26.798626720905304	5.621988276019692	20.05714502092451	23.16972611937672	37.61060499958694	23.453666063025594	13.913374586962163	19.215655780397356	33.916227967478335	2643.0	574.912657963112	282.8312819516286	456.8940726220608	588.3854434387758	126.29906241036952	617.5411312738433
1	14	nan	0	0	nan	nan	A1	A1	A1	8558	942.0	140.0	1.0	1.12604497730923	0.7586970795450793	1.0	0.6839287141372972	0.737945102318058	131.03865348731435	135.2479205015737	41.048751503547585	15.349780062379066	13.91041613331696	88.33983849154464	85.36428990486355	-21.781303157414772	381.74999999999886	0.9609252189535145	1	90.0	32.47684440948069	6.942687147296965	6.897306805476546	14.537178601138294	4.686167730949819	19.86738385260105	10.842450637370348	17.230045014061034	12.017395325936377	17.37833224143833	8.069779557175934	19.107774529606104	2393.0	396.7854436952621	166.74024658557028	247.16095323953778	318.13867502566427	117.44054420106113	362.8136120038107
1	15	nan	0	0	nan	nan	A1	A1	A1	5916	520.0	172.0	1.0	1.2118363010005209	0.6249001108920189	1.0	0.43968784838350056	0.5358305219998404	106.34155517103693	116.60617479361889	32.202484376209235	11.380426623203816	9.899494936611665	88.91658545822693	83.02135348050174	-54.18546558487328	372.4819999999986	0.8495117748420448	1	159.0	65.22174404468387	15.103654538281262	6.472098912112415	23.143892574124038	5.3675288343802094	24.427145780064166	18.3578546307981	26.189669623970985	26.38951712846756	14.525108750909567	15.832440719008446	60.108201685361564	3216.0	1335.5625244211406	324.8833758207038	463.54709759168327	565.9655457502231	114.75027154944837	651.4080418189988
1	16	nan	0	0	nan	nan	A1	A1	A1	8813	857.0	172.0	1.0	1.0952389431459273	0.7050328236701295	1.0	0.648014705882353	0.7355344638115733	127.67261263791124	135.03332921912278	43.46262762420146	15.781536891403318	14.142135623730951	91.58145201371933	90.5421833836332	-17.59833022093078	388.02999999999884	0.9631693989071038	1	74.0	35.9666436733678	9.794171089306474	6.6143282717093825	12.06996266823262	4.352513954974711	16.350408234633505	8.918898331001401	23.150850718840957	16.395864808931947	11.919661287218332	10.526405753567815	10.756298204883933	2109.0	516.7251095501706	227.58582533430308	376.95057684369385	380.96864374913275	120.64390118885785	507.2760977996513
1	17	nan	0	0	nan	nan	A1	A1	A1	3393	966.0	204.0	1.0	1.1881605677452507	0.7356385110489193	1.0	0.6237132352941176	0.6092993654508633	83.78683064044633	92.61209424259879	24.020824298928627	9.018209290693715	8.0	62.419474136242826	56.755048151548436	11.803283023183727	264.53399999999954	0.9210097719869706	1	98.0	35.98710609227419	7.388891463167965	15.544014667160809	11.635324628092349	3.817257965914905	20.43230339884758	13.576760599389672	15.773861360736191	12.09529265575111	17.338887728750706	11.653986444696784	17.813107514753938	1298.0	439.59757370781153	96.28896045405418	392.7230338314548	196.20361668244004	58.68180394731462	384.5802702512592
1	18	nan	0	0	nan	nan	A1	A1	A1	2481	1023.0	222.0	1.0	1.8281266623017072	0.9495762117328599	1.0	0.6563492063492063	0.503909275180486	102.40473544977155	105.72133181151285	26.0	9.777096218636304	9.0	35.0	32.10760294846964	80.44526675969665	248.73799999999983	0.9058050383351588	1	53.0	12.652170609682798	5.293156331405044	7.059510209597647	9.178622100502253	2.6025024922564626	11.978988353163004	9.162722222507	10.120042748749256	9.476035698316991	10.509361419826746	10.152056169696152	11.875516885891557	917.0	206.05328483320773	98.40595135279	186.962142621167	155.77804246544838	46.54580019786954	203.6249031405896
1	19	nan	0	0	nan	nan	A1	A1	A1	7986	601.0	225.0	1.0	1.11764439776446	0.7647177168981759	1.0	0.7289156626506024	0.7516018171414629	126.52272397795238	131.01526628603247	38.897300677553446	15.054567297177341	13.601470508735444	81.15319283900419	81.52687003802625	5.410897026406506	365.405999999999	0.9667695660069003	1	114.0	53.4842907814309	17.966872695833445	3.816601837053895	28.008529845625162	5.618402408435941	18.346974980086088	18.583047246560454	31.1873045489192	28.903151027858257	12.871046054176986	18.99574275687337	56.91873041726649	3336.0	1630.9957131491974	462.7518892567605	341.9045863915235	859.027619741857	158.68658058159053	620.4042123630643
1	20	nan	0	0	nan	nan	A1	A1	A1	8419	281.0	196.0	1.0	1.1469389931047342	0.6152629273593994	1.0	0.5535174227481919	0.651528720342935	122.94239522399761	130.49521064008442	41.400483088968905	14.47422936688052	13.0	97.34622817250087	96.91819134239074	76.37536557044986	402.96599999999853	0.8983141271873665	1	166.0	36.13534753397107	7.735393359325826	17.291737236082554	19.025345288217068	5.3290608413517475	26.637094765901566	20.95634395070374	17.980483751744032	14.716426318511367	13.638925751671195	9.334752439521253	43.57706587202847	3779.0	858.3552149897441	161.5153744732961	432.71271945815533	483.62629204336554	141.43939972203225	887.3626622594893
1	21	nan	0	0	nan	nan	A1	A1	A1	3866	886.0	234.0	1.0	1.1783686133972446	0.7606868935255087	1.0	0.6469210174029452	0.6386427636900442	90.22647193954423	92.9569792968769	25.019992006393608	9.723869663740205	8.94427190999916	56.65390063278732	58.56771542204355	-18.575623695166637	275.80799999999954	0.920366623021069	1	81.0	27.106950426474214	5.9613031540066	15.066529454663396	12.640177039429545	3.8871900755912066	17.515754942782223	14.699519370682538	13.096635396592319	9.946898628026247	12.69344623759389	6.077561624348164	21.19836731813848	497.0	330.74355708342046	91.21707525290549	296.89567440841347	159.09109671134502	60.486381746828556	247.81933352630585
1	22	nan	0	0	nan	nan	A1	A1	A1	7827	206.0	236.0	1.0	1.1314722444233651	0.765997815635155	1.0	0.5961157654226961	0.741907098897431	126.11708891767917	133.4053971921676	39.824615503479755	14.759045431628019	13.416407864998739	81.5930495972191	81.07350974369903	59.333397360160205	364.1059999999988	0.9646884821593639	1	54.0	9.6185397580266	5.762951120734215	16.93992526270449	8.449729210697114	4.458213201723993	14.667795789428055	7.024078750051558	10.033600397408009	10.6603342005983	6.494819558225572	6.78327614441514	20.602105719037354	1613.0	224.91162067186087	124.58864817209542	304.96888771653175	196.64532008115202	112.5588015075773	371.5366913145408
1	23	nan	0	0	nan	nan	A1	A1	A1	3774	971.0	253.0	1.0	1.5298628611017138	0.9035724914643325	1.0	0.49012987012987014	0.5462889956411173	111.29181649356771	110.5350623105628	21.213203435596427	8.472879054696469	8.0	49.0619706141686	47.68133582307898	20.596948839034596	294.64199999999926	0.8346787570496517	1	88.0	41.61602200381458	8.620752305723727	14.474372437223792	11.9792172415182	4.151995143853128	22.783703370019794	14.905867140740156	15.419729917310178	15.381429826840758	18.27106126397848	10.184222217649221	22.802136377431452	1619.0	557.6481421869248	131.53913216572255	313.47632593568414	197.8583203786984	63.43942975066602	343.8176092617214
1	24	nan	0	0	nan	nan	A1	A1	A1	5772	774.0	233.0	1.0	1.0719532925498498	0.6818585346685294	1.0	0.6379310344827587	0.766700328182789	101.16501746685617	105.99056561788883	34.48187929913333	13.079870039285069	11.661903789690601	70.70588235294117	74.00059830585784	16.045276617203715	307.5779999999991	0.9563416452655127	1	56.0	10.427649363875389	8.073304383084178	5.699671963229775	10.152620795182884	3.552224033512175	9.650232729502022	8.80749224871397	22.824353476054966	14.450141160748899	6.6050202483311296	9.372137056663632	19.265079729259014	2546.0	222.65084360633045	177.1976813832298	203.94016986805946	330.2746021244675	86.89172263257205	345.3394070211798
1	25	nan	0	0	nan	nan	A1	A1	A1	7672	490.0	250.0	1.0	1.186739424242188	0.7465036977007267	1.0	0.5079449152542372	0.6498303943948033	126.56060320277811	135.41787178950938	39.11521443121589	13.654585147275721	12.083045973594572	85.28654738315979	84.2110544014674	43.64495554784331	385.17599999999834	0.9327659574468085	1	80.0	79.64647900313139	16.826916933059692	7.839551400393248	23.25966283865273	6.178530597127974	25.254261162132025	21.8190280161798	22.516502678394318	28.45540553331375	18.156679594889283	19.235462049022317	41.616845954209566	2145.0	1632.413581410423	415.4438552260399	342.59894810430706	522.4077216926962	163.79028086550534	667.0549791511148
1	26	nan	0	0	nan	nan	A1	A1	A1	7367	348.0	250.0	1.0	1.082037866753217	0.3475820872478943	1.0	0.5387990931031961	0.6193567676165094	103.77069194357072	127.81236246936366	40.70626487409524	13.76154216243921	12.041594578792296	96.8404513332098	97.3005433792841	-89.34434317660656	386.61599999999873	0.8854567307692308	1	145.0	112.32001210562885	14.780025953426957	10.57637903932482	24.238361205905676	5.4973525973036885	31.16105906665325	32.152224058285356	25.787518189288676	24.593942239880562	20.50351733341813	17.512901457957923	55.216968135908246	2214.0	2512.982467547059	335.2823688033968	301.5709019806236	548.1797215919942	127.8879080452025	759.0748457089067
1	27	nan	0	0	nan	nan	A1	A1	A1	10048	683.0	267.0	1.0	1.0484328623949144	0.631118168046839	1.0	0.7136363636363636	0.8039565517777182	129.1986705162651	132.9661611087573	48.84669896727925	17.68869019525191	15.811388300841896	99.41838162262789	100.21769049410034	-64.7867358638267	396.3039999999987	0.9758655853930944	1	158.0	20.9809110481292	12.938353615812957	3.893934579566121	23.38490884937346	5.218402420170605	13.762462850660086	15.162142407149076	31.739253907464445	21.165514688938856	10.973800277337432	14.416327223181725	52.621118577197194	3157.0	582.2735340297222	371.892318145372	313.7316558044404	483.5221648439765	146.41216254234314	431.8762197038159
1	28	nan	0	0	nan	nan	A1	A1	A1	2259	823.0	281.0	1.0	1.0799579657845362	0.5519727308098731	1.0	0.5358159392789373	0.7092885232646885	60.4862061813644	67.47592163134935	21.633307652783937	8.054302388443062	7.0710678118654755	49.72434164756999	50.43715862953374	-56.785390065452944	200.0559999999996	0.9434119858007934	1	35.0	18.36983289849013	4.122163742780685	8.082017254084349	10.586114286445081	2.2755474308505654	13.939803131856024	12.963500442914665	9.758129204623401	7.066819274798036	8.458350548520684	4.689860406331718	16.894193859770894	1032.0	212.63773563690484	65.97215252183378	173.26363033242524	117.4287939928472	32.0730299288407	249.39421710837632
1	29	nan	0	0	nan	nan	A1	A1	A1	1597	887.0	277.0	1.0	1.2376215957969423	0.810220614522568	1.0	0.6337301587301587	0.6039599632173566	61.16467282137196	66.12866246946176	17.029386365926403	6.295673420996237	5.830951894845301	36.28148500056405	35.85014595378331	-5.742855893155179	182.28599999999977	0.90098730606488	1	95.0	18.70086220279336	4.292881679721177	12.637903338298202	13.986022725701332	3.08918899577111	13.774624299257994	11.86338597536087	11.225360493175685	7.038620604202151	10.75211720354855	5.6757305562496185	27.717906434088945	545.0	169.1092701824382	51.0529794935137	376.3017928218469	136.41892128624022	33.84560938924551	114.47159554995596
1	30	nan	0	0	nan	nan	A1	A1	A1	14007	51.0	272.0	1.0	1.0286883558330955	0.5341783122473801	1.0	0.7899278141213625	0.8659153378555015	146.0203699423432	144.2497833620557	62.12889826803627	23.621734783044605	21.95449840010015	123.0	123.44150733531198	-78.13936896878407	450.8579999999988	0.9874167283493707	1	75.0	13.965896139852703	6.022690197452903	3.4833142925053835	16.519935937598348	5.672159960493445	8.663385997526348	12.204989766702056	16.048493152484298	11.2788281487301	10.225330019369721	9.419256936758757	20.280170897953212	3696.0	484.10519722197205	239.0014664111659	262.2281545754522	590.8686367180198	219.14412309788167	638.5687053343281
1	31	nan	0	0	nan	nan	A1	A1	A1	2221	1019.0	282.0	1.0	1.0894945162803726	0.5546297966213362	1.0	0.6471445221445221	0.6902589242348534	60.29225095830965	68.15423684555495	26.30589287593181	10.343247989690893	9.219544457292887	51.0	50.16901459718544	-62.86406984903848	201.08199999999974	0.9236847577458931	1	27.0	18.46449987962842	5.633051045238972	5.170946822501719	6.10359351336956	2.3688105661422014	9.261142883449793	8.845761816948652	7.419775705784559	9.936705600470304	9.393835354596376	7.52718398720026	12.108720511198044	885.0	464.08934231102467	110.03602680005133	182.2988176951185	108.76229524053633	45.70540957711637	156.26704826019704
1	32	nan	0	0	nan	nan	A1	A1	A1	6699	420.0	276.0	1.0	1.1889847051112512	0.5091204227197828	1.0	0.6018867924528302	0.6303654925963755	107.77337309526808	120.88010589009261	34.438350715445125	12.268049012745161	11.0	94.8341208802814	92.76003542075213	65.82707577268353	365.4379999999992	0.9187409997942811	1	86.0	88.88444361835718	19.29488069191575	9.26713970117271	23.057846957817674	6.291645736433566	27.13440147228539	28.93891810439527	23.358480229973793	31.163347842171788	22.53101396933198	17.59862673841417	51.744762267917395	1592.0	1703.173388991505	402.02482731826603	473.3962315460667	497.7354854643345	124.62333173304796	726.1061116978526
1	33	nan	0	0	nan	nan	A1	A1	A1	3170	932.0	287.0	1.0	1.076263158830153	0.5116519802590379	1.0	0.6380837359098228	0.722706112894202	70.62293062662008	75.47184905645283	25.632011235952593	9.503391511362645	8.54400374531753	63.517980679505484	60.67871283220179	-29.84887851083346	234.77599999999958	0.9459862727544017	1	65.0	31.524238996207714	7.341603741981089	7.310063349083066	12.308064436540008	3.50775923486799	17.894377011805773	12.584267970174551	14.763530943542719	12.895124781876802	14.507804969325662	9.006485100835562	25.725978668779135	1135.0	458.36444666422904	123.89651361387223	255.30745442770422	196.46445439755917	54.76675095036626	306.2804915718734
1	34	nan	0	0	nan	nan	A1	A1	A1	4055	531.0	303.0	1.0	1.1846615490857084	0.8175750444539126	1.0	0.5684048219792542	0.6926478095099302	95.72023004496091	96.25487000666512	26.476404589747453	10.349412822276966	9.219544457292887	54.0	55.11782020637814	-41.39154833307895	271.2339999999991	0.9543421981642739	1	74.0	40.566460682079196	10.86814678274095	10.213382180780172	16.172991517931223	3.474311461672187	21.01806672848761	16.74528109282255	15.324589936062694	17.68580152094364	12.204425128176808	17.138109423220158	21.82305633276701	2084.0	721.6866863062605	205.9084006557241	328.90617268066853	356.4708021078259	64.97448738850653	526.1686582155526
1	35	nan	0	0	nan	nan	A1	A1	A1	4897	756.0	292.0	1.0	1.3101298067378437	0.8630934077517978	1.0	0.48833266852812124	0.6174891393735832	113.92150933491538	108.85311203635843	26.40075756488817	10.467963280331764	9.486832980505138	55.18882394008291	57.535411703906355	30.432135944040812	315.6859999999989	0.9254464707549844	1	90.0	21.903837732039392	6.716029639355838	6.938979221507907	19.185183458030224	3.70997179672122	12.26395056862384	12.4842450870201	17.265156015753746	11.954970683902502	10.98921190854162	7.681803649291396	28.370763761922717	1859.0	398.06128081679344	129.31714407075197	376.00904909614474	326.69346193782985	72.04091000370681	367.51006360258907
1	36	nan	0	0	nan	nan	A1	A1	A1	3774	862.0	318.0	1.0	1.066063182008814	0.5565695451132352	1.0	0.6212345679012345	0.7329710289028455	77.76380306590565	81.70679286326198	28.653097563788805	10.246417905595075	9.219544457292887	65.29957091944901	64.60624721602504	-24.645924638366658	254.3679999999992	0.9198147696807216	1	107.0	34.1892117485404	6.346379815600812	23.553429562598467	19.019531555473804	3.3358663581311703	16.552819170057774	13.786785726435483	13.646448471583426	11.657724903896451	11.689158499240875	6.895704631693661	21.47147329337895	2131.0	457.3351947804913	117.61814348958433	636.5171283995733	345.23062503896654	64.38606899883598	363.51952411420643
1	37	nan	0	0	nan	nan	A1	A1	A1	7863	603.0	313.0	1.0	1.1501928223285856	0.6802255770664887	1.0	0.5673160173160173	0.6002740758298616	122.19821317486993	131.7459676802292	38.27531841800928	13.62778506449266	12.083045973594572	96.28971345868061	89.57163737149796	-36.72301771451077	405.7179999999986	0.8570494304866748	1	106.0	40.63363096769899	17.224597577005625	8.230182388797402	26.053589784540236	6.046906255185604	25.153612597845495	23.81254291627556	28.202487248927355	27.843839202076197	17.056214285083115	20.078355127945542	43.72681779041886	2801.0	1246.4694743836299	404.12523163855076	613.8133064564317	656.9606324639171	137.3748845634982	655.1812626998872
1	38	nan	0	0	nan	nan	A1	A1	A1	10877	301.0	337.0	1.0	1.0256266628388053	0.368161083877897	1.0	0.6906908813817627	0.780367208234948	123.22607723485893	130.97327971765844	51.85556864985669	18.374924304590767	16.15549442140351	116.41244501824666	114.57092665112538	70.63508740406496	418.513999999999	0.9647006651884701	1	156.0	93.90588242653757	16.877851529978216	14.950301407836378	20.84901204518974	6.165362054482102	34.262501023709774	26.68130008969456	23.131227638572454	27.874967565760016	20.83636231906712	17.712748929858208	66.8083772547543	5416.0	2897.954909882508	417.916839457117	459.5461827032268	723.6747551476583	194.20961437933147	1132.3055630400777
1	39	nan	0	0	nan	nan	A1	A1	A1	12673	156.0	308.0	1.0	1.2099094377585633	0.7199679637199184	1.0	0.5647504456327985	0.6493868216077141	162.03844701889903	172.40939649566667	46.09772228646444	16.794891933944356	15.264337522473747	114.26105249155859	112.45586496745256	-22.800615545059618	495.21399999999835	0.9081983660599112	1	107.0	47.44522783346474	13.992340012453496	19.064103211276233	24.847089387476444	7.696894835680723	20.401876942254603	21.348226208239794	31.750163997523487	25.388677813112736	18.455207138322294	21.071534365415573	28.55661874357611	5263.0	1209.7944770911708	486.8938138494268	513.9914712226018	793.3650885848328	221.63927816785872	894.268254400231
1	40	nan	0	0	nan	nan	A1	A1	A1	2093	965.0	321.0	1.0	1.0845610268556718	0.6963880762931915	1.0	0.5946022727272727	0.7533754823724896	61.72207107424192	63.198101237299845	21.02379604162864	7.925282465190024	7.0710678118654755	41.995047327036076	44.29579572246442	-27.287209183057772	186.8459999999998	0.9479166666666666	1	36.0	36.51323724165559	6.7026932295411825	7.652994614094496	7.6010529063642025	2.8587320037186146	14.891691442579031	10.736171511933208	10.47870602272451	11.724620416760445	13.127046652138233	7.048600003123283	14.411398509517312	797.0	609.4713973663747	80.06977976765484	272.5487601021305	113.4636149648577	41.841611611656845	191.7637294586748
1	41	nan	0	0	nan	nan	A1	A1	A1	2255	439.0	334.0	1.0	1.0560805297325104	0.4884631794158998	1.0	0.7607962213225371	0.7182352651224495	58.630561221161194	67.20863039818622	22.360679774997898	8.264263365789365	7.0710678118654755	50.57482015925713	51.16011937504707	-72.91821126608866	198.62999999999982	0.9508749736453721	1	51.0	57.04911906272173	11.844159632921219	6.1974517703056335	11.520256366580725	4.235507775098085	17.055512387305498	16.53087667375803	11.782452128827572	19.227115273475647	16.118364203721285	9.436926860362291	26.65719086304307	1220.0	669.5933931116015	153.87026787176728	224.8081026012078	146.6147861108184	47.26955088507384	286.0955826882273
1	42	nan	0	0	nan	nan	A1	A1	A1	6493	755.0	359.0	1.0	1.1347644851845045	0.7607981461472105	1.0	0.584954954954955	0.7573075019056972	114.72300408922949	113.17685275708986	36.05551275463989	13.345786768680743	12.041594578792296	74.79337041056951	74.45391985736129	38.223279909806664	328.2399999999989	0.9553446626940337	1	164.0	18.080582874827087	6.245181987062097	4.049713928252459	21.017196823842824	4.112520064227283	12.13957433309406	11.178225397132337	20.134142082184553	11.492683302611113	9.82304114382714	9.252735240384936	67.82464315090328	3213.0	455.4148934725672	156.36875017173588	307.75117189250886	444.2435193276033	99.99528570566326	288.2992303762585
1	43	nan	0	0	nan	nan	A1	A1	A1	5372	385.0	356.0	1.0	1.1316371359887583	0.7764547736701488	1.0	0.6564027370478983	0.7137442917709772	105.11053418071158	111.07204868912791	32.14031735997639	12.236779778866916	11.0	68.55566337576875	66.23781853092937	-56.33453853821094	307.53999999999905	0.9602287961390653	1	75.0	104.32790083438158	15.565438359975815	9.836240166798234	17.131563330069184	4.612649763934314	27.856961842626333	21.44914934039116	17.489799354225397	25.990341030061245	21.364614320918918	15.970626370981336	41.285389421507716	1567.0	1928.6967564634979	320.82345378026366	380.382955881767	369.26360021717846	96.52695566695184	655.3844207637012
1	44	nan	0	0	nan	nan	A1	A1	A1	1825	965.0	363.0	1.0	1.2426199618879716	0.6677245469389329	1.0	0.5364491475602586	0.5394330304470211	60.91143896712171	69.31810730249349	18.788294228055936	6.349211954180867	5.656854249492381	46.70480883688695	45.342989418082546	51.16744214024591	206.1899999999996	0.8321933424532604	1	52.0	14.313984951004386	8.095597799867392	10.615503187291324	11.545906817540526	3.5831540497019887	13.809842069633305	12.22725261002779	14.82610821351409	14.960921607911587	12.36388192884624	9.110261728055775	17.301335176452994	335.0	144.51570929959416	85.34729549568146	210.86646839790046	123.82658146135509	38.24420557077974	189.83659132570028
1	45	nan	0	0	nan	nan	A1	A1	A1	10030	927.0	413.0	1.0	1.1802809090126212	0.8047481773765662	1.0	0.6363405659180307	0.7100799699256277	149.04005733319516	142.63590010933433	39.81205847478876	15.84486374103574	14.317821063276353	90.06094072661116	88.47261484065523	66.32365063475649	421.3099999999987	0.9292629823504885	1	114.0	20.878095662221313	13.244983662851155	23.79090558178723	23.25502401497215	6.4687419245019555	17.540779802016914	20.02322426624596	25.829282094724476	25.393240256235003	16.29254601150751	15.826749105006456	30.496818490326405	2228.0	755.4532853513956	378.96994078345597	738.164585089311	577.3104915032163	188.59714770596474	682.4972160812467
1	46	nan	0	0	nan	nan	A1	A1	A1	4979	1023.0	390.0	1.0	1.3675405536893839	0.8773330643744226	1.0	0.7530248033877798	0.6343871753987891	118.53315152906488	114.0175425099138	45.617978911828175	15.524875447492127	13.45362404707371	57.0	56.88192091055137	-86.42274675783224	314.0499999999996	0.9146688711307065	1	70.0	14.832837489433587	7.874570865184069	3.4003204675391316	9.940856043249369	3.4685588106513023	10.869367538020015	8.619363751262426	11.769588813185692	14.546791842207313	10.495826686732471	7.305012617260218	18.708583172410727	1604.0	286.14410668984056	202.37230542209	242.30751559790224	216.97369404230267	83.50446383748204	254.92701661027968
1	47	nan	0	0	nan	nan	A1	A1	A1	4055	821.0	366.0	1.0	1.0606885569273898	0.5026036549099477	1.0	0.6953017832647462	0.7341049631718369	79.07415425840063	86.92525524840292	30.59411708155671	10.87676873934722	9.848857801796104	71.0	68.36094708559544	7.341254203941225	263.4639999999998	0.9320767727847374	1	119.0	20.379308853298426	5.25735869910568	15.00938440579921	17.00704961363226	3.6141603905707598	14.338918113149703	10.406485104933381	15.306599576026201	9.641947080381215	15.44780657440424	8.20576795656234	53.085801529698074	1561.0	373.5658965772018	107.5203026002273	383.45221722032875	201.26758244261146	61.35390292201191	235.99002095963806
1	48	nan	0	0	nan	nan	A1	A1	A1	5380	487.0	357.0	1.0	1.3540714029676453	0.8884835606419017	1.0	0.7112638815441565	0.6351327042254263	123.59404408136089	123.97580409095961	29.0	11.001396944588256	10.0	60.63690221337665	56.71835079296806	84.130758818528	326.2599999999996	0.9283064446553358	1	78.0	84.03537032008171	17.607461696490645	8.986053247004747	21.13435567356646	6.732387299649417	35.27304486185312	30.158571790903807	18.574135908856988	30.315266642719507	19.622781729325652	21.940383033826947	50.687785318121314	2509.0	1746.9111927542835	325.8026099912822	352.8903645146638	373.96044904738665	115.94662456400692	705.1931029390544
1	49	nan	0	0	nan	nan	A1	A1	A1	5041	225.0	384.0	1.0	1.0423766640976209	0.5415156237930022	1.0	0.6563802083333333	0.7267942329800977	88.42413329437946	97.50897394599124	35.11409973215888	12.403763505007497	10.816653826391969	72.80328911570005	74.3373452603753	-83.6527982805904	295.22799999999927	0.9472003006388573	1	84.0	62.27634095400572	13.17752349562943	13.053986500017345	15.559426276013255	4.902220211923122	22.662607755512	18.65114825218916	20.42093539983034	23.578439012169838	13.38324555940926	15.317570773884654	31.365575645118952	2291.0	1280.687007818371	285.7273829076439	242.96002179384232	424.14750994741917	92.12045528087765	489.11259653791785
1	50	nan	0	0	nan	nan	A1	A1	A1	4271	435.0	398.0	1.0	1.0613991975049981	0.470131868618279	1.0	0.645946763460375	0.7030463420174905	80.45352972274988	88.76936408468859	32.55764119219941	11.30306484684728	10.0	71.54256844946245	71.00797841825741	-0.996300615799371	276.2979999999995	0.9660710246550556	1	86.0	73.80386048555374	12.782391121610999	5.350713370367885	15.548409275710583	4.737865277566016	26.45941862091422	19.974547922611237	12.095948752015829	22.49857334792614	19.952575031667948	15.419684171676636	36.776577439159155	1840.0	1413.1623562723398	257.8655530754477	227.2818345213309	276.71775437146425	98.64074207283556	528.5253989640623
1	51	nan	0	0	nan	nan	A1	A1	A1	4151	542.0	383.0	1.0	1.2351129549199276	0.7868066911008319	1.0	0.6321961620469083	0.6133104033511526	97.10103838970595	97.73944955850733	27.018512172212592	9.833823050861263	9.0	59.41263786823085	59.93071297595318	-77.8346519215548	291.6359999999995	0.8915378006872853	1	63.0	57.538948787376285	16.660196848213673	6.216144097968936	21.095338428393006	5.052597874775529	30.108598375692964	26.822324007749557	19.05207909271121	27.19758912920952	19.223163165152073	17.493736196309328	57.65874723158777	1559.0	831.2478371411562	283.6228891722858	291.85401738155633	333.27716550417244	81.01678535994142	438.71268814988434
1	52	nan	0	0	nan	nan	A1	A1	A1	2811	164.0	382.0	1.0	1.151975986463659	0.717186934322092	1.0	0.6267558528428093	0.6376729841958193	74.42374458253883	74.43117626371358	22.02271554554524	8.429734769744995	7.615773105863909	55.50086624410608	51.86448143122974	74.44474339955315	235.36199999999965	0.8723041117145073	1	49.0	36.94702064245939	7.728374197147787	7.515678688883781	17.75841921195388	4.011902070604265	20.118654143065214	16.221942514181137	16.154116125777364	15.010955955833197	12.678706046193838	13.794430514797568	17.477332761511207	1279.0	473.6156405676156	104.76195968873799	154.55405547842383	206.5918519217521	55.70765273179859	233.8887773277238
1	53	nan	0	0	nan	nan	A1	A1	A1	3503	599.0	385.0	1.0	1.1411131156183942	0.6417190683860422	1.0	0.6178130511463845	0.6213995758202313	79.96310456301036	92.44457799135652	26.90724809414742	9.491998896472484	8.48528137423857	62.0	61.326886401544115	-87.06030567242911	266.1579999999992	0.8815905373096766	1	74.0	34.83297481201589	13.745113302022219	6.4661326464265585	15.524040631949902	4.129839036613703	22.331960063427687	16.592095805332065	20.210574554279447	22.80560003966093	16.601724262349308	13.154757015407085	36.1860075565055	1099.0	429.31987519934773	206.25377293676138	285.8409407408908	249.156817429699	68.58811359200627	343.3365687467158
1	54	nan	0	0	nan	nan	A1	A1	A1	8037	667.0	379.0	1.0	1.1002364074263704	0.7289632792536265	1.0	0.6306497175141242	0.750270513275627	123.62386249840904	124.82387592123551	40.792156108742276	15.091629242175314	13.601470508735444	87.51519897602628	84.6270613566238	34.491779671542744	366.8959999999987	0.9590692124105012	1	98.0	31.889997771941125	14.195132401771843	6.229861940257251	18.231586172245443	4.9940947862342	22.639612367376685	19.30066384654492	25.44753187149763	24.907637095078826	17.519661377184093	14.650583654642105	41.212878613732755	1906.0	625.950500539504	413.7678806632757	336.23614963982254	509.7911505345255	150.38432982191443	444.4225385300815
1	55	nan	0	0	nan	nan	A1	A1	A1	1400	570.0	419.0	1.0	1.2071576617892577	0.6545429672462048	1.0	0.54858934169279	0.5676306541036283	52.30508106819687	57.0350769263968	16.64331697709324	5.866880152004179	5.0	43.0	39.5439386546687	14.80845145042615	176.04999999999995	0.9003215434083602	1	82.0	13.993591202422976	10.260807186365128	9.746837625280023	11.114015400409698	2.574700566008687	13.175005707889795	10.857907993718982	11.755062207579613	16.413107506930828	7.785290332511067	7.607537968084216	40.30386832356453	608.0	100.8915999867022	104.65862525627017	215.32796242740005	93.25420016795397	24.283802716061473	188.85711469687521
1	56	nan	0	0	nan	nan	A1	A1	A1	3163	137.0	423.0	1.0	1.3041193101706754	0.8467702846879372	1.0	0.5672525107604017	0.6241099906741321	90.3705058997809	92.28217596047462	21.2602916254693	8.441170658177773	7.810249675906654	49.64325219692786	48.073379084660445	67.84074526854059	252.3619999999995	0.8892324992971605	1	90.0	36.43610281031579	5.859479694627225	6.772442237474024	14.577477714046836	3.902021844871342	20.245746536180377	14.007766875438392	14.808895982801914	10.51216907799244	15.718699927441776	8.525017186067998	17.15558104030788	1014.0	463.71537337079644	85.95935027208179	135.46294390875846	232.75956398248672	62.55884680245072	298.16021987237036
1	57	nan	0	0	nan	nan	A1	A1	A1	8123	851.0	434.0	1.0	1.204693167472608	0.7896716611100937	1.0	0.5688773723650116	0.6449707077865363	134.32731420888697	145.43727170158274	38.47076812334269	14.256358551499423	12.649110640673518	80.49870127658268	82.41379403601553	43.14925435095897	397.82599999999843	0.9328739592305486	1	110.0	21.854230641387403	12.492286619730294	5.417471608147025	21.371450390666723	6.293232667259872	19.092454427853227	16.695735147222877	26.231891402974725	23.85015652142465	20.429846566170454	15.39597165491432	40.063431843183935	3085.0	612.5315333763137	348.7440001703799	384.9062340799719	652.5671937232837	178.40702011622488	509.5716341333464
1	58	nan	0	0	nan	nan	A1	A1	A1	7051	77.0	424.0	1.0	1.195295625272123	0.776854281758213	1.0	0.5958255872908569	0.681229619287271	123.76991267106317	125.57467897629681	36.235341863986875	13.144149967594307	12.041594578792296	84.74055212963918	77.93548996337219	-60.95645856162509	360.64799999999894	0.9336599576271185	1	92.0	29.67994207330048	6.481513760983944	7.368261255323887	14.855161371640861	4.6224613124504685	15.350347234867513	12.684397665783763	16.199496472254395	11.69109640084207	13.383627094328403	8.39516290742904	19.751125279814005	2767.0	711.0396125158295	180.47518198005855	243.67107742093503	585.8295724475756	104.89971848390996	436.0852070739493
1	59	nan	0	0	nan	nan	A1	A1	A1	6993	197.0	461.0	1.0	1.0155329284818955	0.3641202464043269	1.0	0.723014888337469	0.7907251879643479	98.25974226133607	104.08650248711405	43.266615305567875	15.015071549023443	13.038404810405298	90.88756302391452	91.51440210738703	23.210466151718308	333.367999999999	0.957551691085855	1	84.0	54.09907688200474	12.305897609330714	11.916777380742133	14.534737214446068	5.115709196776152	21.664042187854648	18.356313426047564	21.07557792775333	22.229297341778874	12.929732250981033	14.538414612412453	28.71981392800808	2153.0	1087.596719795838	306.0116738760844	415.12178278155625	371.931686216034	123.94769282639027	662.3201960446313
1	60	nan	0	0	nan	nan	A1	A1	A1	5322	653.0	453.0	1.0	1.101142837143993	0.5898604307644185	1.0	0.6089244851258582	0.6756778603103601	94.90838350634907	102.15674231297707	32.31098884280702	11.79995658016288	10.770329614269007	82.94336616694297	76.63901462661163	72.25814969179608	314.6099999999994	0.9099769171582457	1	111.0	31.290608265437186	14.391348163597286	5.539330156520009	22.406775001436472	5.918043817393482	20.038162888027728	22.047287701629102	19.658930362202227	26.725246047601104	19.46869613416493	19.229541449807584	44.114381562918425	2281.0	526.940154446289	265.0484631881118	342.8706192430109	384.05304090026766	108.93896451126784	561.1609223000705
1	61	nan	0	0	nan	nan	A1	A1	A1	6358	282.0	433.0	1.0	1.038191103668797	0.5242256362247875	1.0	0.8511378848728246	0.7988372964547297	98.56284249401014	114.56002793295748	40.311288741492746	14.088627168321308	12.287936246293341	82.0	83.9340867259125	-41.02899086795855	316.2539999999997	0.9695028972247637	1	92.0	78.28389379382133	15.763073157519102	16.208697664551437	19.79421680048108	6.068680883385241	29.068482503294945	24.35507750045508	19.886717015877366	26.253086177632213	18.6642557810992	13.833402048796415	62.76409541256726	1893.0	1354.2856641672552	337.220813838765	366.7145194802433	454.6084694862366	136.22180582862347	662.5969637148082
1	62	nan	0	0	nan	nan	A1	A1	A1	8182	583.0	475.0	1.0	1.093625793691326	0.7144536772902439	1.0	0.7700705882352941	0.7140266879952567	123.48098418562002	138.19189556555045	40.0	15.145419978885933	13.601470508735444	83.80517616804137	86.39751391344387	13.60914599454686	379.4699999999991	0.9607233018258672	1	103.0	85.22246142756194	22.47812620922923	15.404318266548216	27.71218434534967	6.762447580695152	32.78449682891369	30.067444916814566	21.75153734534979	37.1655147112906	26.53153275512159	22.835843501612544	71.52878611907363	3697.0	2081.8543999968097	583.868681400083	514.0184797057882	654.8878621719778	164.37749380525202	894.862898638472
1	63	nan	0	0	nan	nan	A1	A1	A1	7535	803.0	493.0	1.0	1.4811618771094182	0.8510262350407148	1.0	0.5375998858447488	0.5338807477085507	148.99560975195027	145.16886718577092	34.785054261852174	12.13679946482624	10.770329614269007	90.56512987443544	78.24104741997304	79.34205977525497	421.1379999999987	0.8296630698084122	1	99.0	27.221973096951842	10.898573319427669	8.7357442593202	20.44850851688534	6.219501057639718	21.23321891296655	14.664560946635902	25.059906935319304	21.043106803670526	23.168246034532785	13.992385802790523	35.004440397024155	2793.0	407.16038853581995	249.48740457370877	340.0302746798843	449.8013589326292	130.99250863678753	559.7118033310398
1	64	nan	0	0	nan	nan	A1	A1	A1	9122	721.0	488.0	1.0	1.1044410714618438	0.7241692305524882	1.0	0.6858646616541353	0.7586310759137088	131.63672787893782	134.1044369139217	43.68065933568311	16.216106879865762	14.422205101855956	89.66234494526134	90.77962389031178	-70.95497498902803	388.7179999999992	0.9687251101789413	1	130.0	33.259250877425075	14.323475994169712	7.690257154405117	19.545296417549253	5.925398673862219	17.839292012155056	16.318242212757468	30.836560589261353	27.917082518339157	18.901197829283774	17.310887338593602	38.53311982937157	3700.0	886.9783790493384	422.44963849149644	350.9749759491533	595.6760060172528	179.4742666510865	564.5906625175849
1	65	nan	0	0	nan	nan	A1	A1	A1	4616	345.0	464.0	1.0	1.3209797290891578	0.8744887936254415	1.0	0.698547215496368	0.6203958354820294	111.95058348188256	117.00427342623003	26.1725046566048	10.32478295195334	9.219544457292887	54.85788239757799	54.301151292439904	-88.27342709853748	305.7759999999994	0.948623099054665	1	58.0	120.26663629710674	16.786327924579382	12.191042978316545	15.942671870812774	5.251895947381854	25.80947593972087	24.53873509541154	18.212176717817783	28.200686648488045	21.838223846629262	15.36092167161405	41.60109863243997	1447.0	2151.2002594918013	307.697764929384	435.54998141527176	281.28462701290846	86.58489410858601	588.7596864122897
1	66	nan	0	0	nan	nan	A1	A1	A1	6329	406.0	463.0	1.0	1.252936924557428	0.8284936669988182	1.0	0.6484631147540983	0.6059169288269919	123.78836097949703	135.07035203922436	33.24154027718932	11.946317889799039	10.770329614269007	74.62029429831996	69.32128803735915	74.40929410549191	362.2979999999992	0.8987503550127804	1	63.0	113.25032438337803	17.404074233025312	8.660334202460945	18.301319940015674	5.825375786051154	32.58495467528701	28.793942235410213	15.452948855236173	30.327855348587036	24.74489968828857	24.700190724804997	45.958541268482804	1266.0	2277.919798504561	344.22873331978917	353.4912801804021	375.1516447663307	123.60972064360976	760.6040286794305
1	67	nan	0	0	nan	nan	A1	A1	A1	8460	113.0	494.0	1.0	1.1247434431692935	0.7371031529690789	1.0	0.632996632996633	0.7156979315247267	128.7602253703119	135.20355024924456	41.19465984809196	15.142453245716574	13.601470508735444	91.07947414858825	87.01361687095853	13.673605740572649	385.4119999999989	0.9343936381709742	1	52.0	15.941237553022802	7.60465404111892	4.400671443901956	14.931883769109845	5.401556441560388	12.07953012920916	16.25535972137004	16.73307395912707	13.567895021289587	12.57502101548016	9.610498236492276	16.791729567572474	1763.0	367.6751971896738	145.2902885749936	569.1696508573368	349.1932413969189	131.44834151118994	600.2649281024933
1	68	nan	0	0	nan	nan	A1	A1	A1	9995	480.0	500.0	1.0	1.1050225423400741	0.6500106443312139	1.0	0.7090161027168901	0.6790949828858414	133.29768254592173	142.00352108310554	43.60045871318328	15.833447139927026	14.317821063276353	105.5641115837851	101.29625514596253	70.36686440892814	430.06199999999876	0.9097114772003276	1	67.0	128.93910140171647	23.835217816755176	10.763164775446057	22.63877323642373	7.422217176295817	49.392324794083834	36.129396472126245	20.686610240489244	41.7127337269485	31.243442449718714	28.8359808139503	65.34018475934863	734.0	3849.4011300876737	638.0048074871302	645.1193571304902	602.8387898299843	203.22034135926515	1295.246663209051
1	69	nan	0	0	nan	nan	A1	A1	A1	8878	279.0	519.0	1.0	1.0607326115952462	0.5547149097014928	1.0	0.6857186993125821	0.7472007203717946	118.84527209238509	128.51459061133875	44.721359549995796	16.091118488883595	14.317821063276353	101.25616543555336	98.88407785140423	83.99267738161942	386.4059999999988	0.9509935193615767	1	89.0	125.45661086216569	16.518776264041662	7.697108440101147	18.212588756345212	6.232455976307392	31.438101805746555	23.427878289483488	20.40077822562307	28.24875263683498	23.520759906619787	15.86916917283088	51.000640977174044	3342.0	2813.3863887377083	390.9673923747614	397.6833608876914	548.1528351195157	167.2155652726069	910.8433364666998
1	70	nan	0	0	nan	nan	A1	A1	A1	4506	353.0	529.0	1.0	1.217276375382282	0.8336446783349732	1.0	0.5646616541353383	0.6519366732961068	103.30874506903967	111.51681487560519	28.178005607210743	10.596067932535709	9.433981132056603	60.52369468717719	57.05753777072455	-51.63267767822939	294.7119999999994	0.9393370856785491	1	78.0	113.41145965456963	14.211734222248197	4.963973460718989	13.263157108798623	5.024155067279935	24.58162820339203	20.752269780263305	13.133119719102979	24.67879756167531	22.004516668617725	20.103028900921345	31.235400918871164	1216.0	1965.7171449884772	269.93408171087503	273.8802476460114	235.4775772728026	88.72866461891681	454.08329950645566
1	71	nan	0	0	nan	nan	A1	A1	A1	5262	412.0	561.0	1.0	1.0919215249382872	0.6889771026728726	1.0	0.6780927835051547	0.7757679766625811	97.80301204940262	99.72462083156798	34.132096331752024	12.402897356069348	11.180339887498949	72.4	70.885970933625	69.7710746589886	291.95399999999927	0.9655045871559633	1	47.0	78.34204641729593	15.358510736376047	7.907438792288303	11.965621463954449	4.722667295485735	28.322377383708954	21.101136777549982	11.287632599473	26.999618515372276	22.922407869249582	19.35283448919654	32.6844281591475	968.0	2030.3586628101766	327.9797671046108	199.66787261795253	259.27046669088304	100.43827021215111	608.2970478050411
1	72	nan	0	0	nan	nan	A1	A1	A1	3469	579.0	541.0	1.0	1.1032385455590736	0.6814255378171916	1.0	0.7245196324143692	0.7164543745974221	79.57149873191442	81.46778504415104	27.0	9.898404064601278	8.94427190999916	60.0129286189525	58.23738113340175	16.044927945922822	246.66799999999952	0.96107494112758	1	87.0	88.15089669823647	14.26594952121377	16.478507608175278	15.191973796114326	4.247043590061367	22.330678302794695	20.16142511740327	11.201968466863036	25.133928380906582	20.300480687990785	18.330571576952934	45.03298993781209	1381.0	1637.786847382784	220.38115539588034	308.0700849648565	222.7070270422846	74.76772751007229	352.84921073913574
1	73	nan	0	0	nan	nan	A1	A1	A1	5827	481.0	581.0	1.0	1.0447571323565632	0.5507307746704813	1.0	0.7280109945027486	0.7385335779121769	95.45063484524462	106.60675400742676	35.90264614203248	13.249969236332412	11.704699910719626	74.99531245799311	79.67101671783519	-71.2943108778519	314.87799999999936	0.9507260564529285	1	44.0	89.63750687241554	18.379552863538265	7.09942782856524	13.623498931527138	6.0039979089051485	33.902494847774506	25.019989348948002	10.25058369524777	31.77921725809574	31.39937436580658	21.81086441501975	41.93760588392615	933.0	2160.7919270396233	375.9813846088946	245.78483316861093	284.3008169513196	123.68029360286891	687.4867478758097
1	74	nan	0	0	nan	nan	A1	A1	A1	7560	120.0	573.0	1.0	1.1536878275542541	0.728612155134383	1.0	0.6873977086743044	0.6827663063586863	122.75646408597234	125.0959631642844	37.64306044943742	13.845900903320894	12.529964086141668	90.94474920579836	84.07915682114033	89.54121426972193	373.01799999999923	0.9301181102362206	1	119.0	35.01669320091605	10.42761885933578	10.77723363880068	17.358907516114414	6.102098148316145	14.603784270584583	18.350362435914576	14.988464208319783	18.51107045635581	13.533104456961155	11.198748816736042	22.049118862487376	1762.0	657.121767507866	276.95848104637116	315.9630127409473	386.984405901283	127.70051203947514	463.22151597589254
1	75	nan	0	0	nan	nan	A1	A1	A1	10821	656.0	560.0	1.0	1.0310717802984077	0.23847751149704927	1.0	0.6815948601662888	0.746161935105893	120.71387804611165	130.64838307457157	51.03920062069938	17.801755913009572	15.811388300841896	118.3701481538721	117.23104363610258	85.13143285859927	426.8959999999986	0.9287216238252587	1	184.0	89.02107268292457	22.546288322657347	13.082124115899205	27.503975043073297	7.653360823169351	28.225558852776885	32.31589232571423	23.404913440346718	40.16363777965307	22.91894415859133	31.822095159441233	99.32956438697875	4833.0	2691.714092177339	678.7763344142586	806.4003366176039	861.8874506866559	214.73322778381407	1088.8020457373932
1	76	nan	0	0	nan	nan	A1	A1	A1	8351	22.0	518.0	1.0	1.374597004746234	0.8960249756144788	1.0	0.6807695443058612	0.6416911561871946	155.98638947708207	157.84169284444462	34.0	14.773100577433759	14.035668847618199	71.68842773367622	69.25852660517904	68.523214444764	404.39999999999924	0.9383146067415731	1	83.0	16.381261992268264	8.272083643823862	6.423498913645744	15.915312473662198	4.6673075733706355	11.756588095799088	17.500022877939045	15.713542373850942	14.371694518253207	8.875074421986938	9.726863547228277	25.71741820499301	2224.0	383.2262464482337	254.47977508138865	317.5374847622588	370.45151534862816	118.01046862825751	459.97287022694945
1	77	nan	0	0	nan	nan	A1	A1	A1	2621	542.0	574.0	1.0	1.3688219181038614	0.8841644255319808	1.0	0.630048076923077	0.6373622046158568	86.49598335009851	79.92496481075234	18.973665961010276	7.7159096159579	7.0710678118654755	40.04846202221538	40.40883396925833	17.9842195912954	227.32399999999978	0.9392581974556531	1	21.0	74.14927895367146	13.181780755519867	5.2052948996424675	12.261387042701244	4.260303677991033	25.926634568721056	20.887937769293785	8.885389495640993	23.346334025263786	20.59606320783496	14.049393475055695	36.27005426585674	175.0	1044.1044483333826	174.0165410041809	271.2718087155372	157.856092389673	58.844907590188086	379.2371558211744
1	78	nan	0	0	nan	nan	A1	A1	A1	6049	204.0	537.0	1.0	1.264950736902903	0.8409791674573673	1.0	0.5540392013189229	0.6247275997793219	122.57588039609746	118.92854997854805	30.870698080866262	11.603304540513456	10.770329614269007	71.71382672135313	66.32182520546016	53.999399600886576	348.8199999999988	0.8956837195528242	1	123.0	71.55788526497781	11.962493332102895	12.812710798345506	12.975402476266026	4.836026589386165	24.10797282680869	15.60987263545394	19.263462303206325	22.57161831483245	15.26179909426719	14.226108229719102	36.91325246356428	2917.0	1809.413290059194	239.79791005142033	285.96099878661335	326.65085861086845	98.11584711447358	464.4024266600609
1	79	nan	0	0	nan	nan	A1	A1	A1	1420	0.0	591.0	1.0	1.7674710967554037	0.9397938442411877	1.0	0.6261022927689595	0.476787456273361	75.57432618270315	81.78630692236935	22.47220505424423	7.967891536262319	7.0710678118654755	27.0	25.82691427543263	77.9633557516033	193.45799999999983	0.9523809523809523	1	41.0	8.735729021020234	2.4240482188761234	3.7070725578814745	7.079530023038387	1.7647821931168437	6.816128789447248	6.821988269686699	4.558556513860822	4.367559306323528	3.8974746596068144	2.507591377943754	15.257892843335867	164.0	81.5141986515373	19.79810803104192	87.03154048323631	71.06802494078875	22.005768054164946	135.700343510136
1	80	nan	0	0	nan	nan	A1	A1	A1	5212	180.0	617.0	1.0	1.109963751265594	0.5460917034130578	1.0	0.6037298737402989	0.6745148234690903	92.91100506853836	97.16480844420988	32.802438933713454	11.494046501486158	10.295630140987	80.2854367326438	77.83390919921862	-85.11893917534486	311.6099999999992	0.9150280898876403	1	109.0	40.3231555595994	11.127489134669304	17.717067204415798	14.50336466357112	5.270634043030441	19.699671919457614	15.061554942280054	14.161043789237738	21.042206490412354	11.481452663429081	12.402883945964277	30.896650599315763	2186.0	1095.2357827369124	217.3029073383659	224.8358897836879	251.70180869661272	87.10238864459097	431.47071053180844
1	81	nan	0	0	nan	nan	A1	A1	A1	5859	355.0	598.0	1.0	1.1076631796911263	0.7297210516832988	1.0	0.6052685950413224	0.7202764026897231	105.96328345170153	115.76700738984316	33.83784863137726	12.52527066303545	11.180339887498949	78.96554060964559	72.4518622763196	25.99475127636772	319.717999999999	0.9288941736028536	1	17.0	74.00759922713041	15.923201352357864	13.614633380435407	13.455680187791586	5.33727019559592	31.617944721132517	21.948897536844015	14.669092873111367	28.132265221327543	23.296513337641954	20.43183034285903	28.46807063370943	893.0	1953.743769776076	359.5660338290036	372.3486846992746	325.34206239134073	122.27971373684704	678.4215919338167
1	82	nan	0	0	nan	nan	A1	A1	A1	10098	873.0	586.0	1.0	1.0754828060668908	0.6567227764910866	1.0	0.684981684981685	0.7789480281702508	132.54963020868163	136.40014662748717	47.853944456021594	17.348600675580265	15.297058540778355	97.49256381899083	99.95992839865393	-27.360500467660483	403.61599999999885	0.9691443927251789	1	108.0	20.05516140908003	9.63906313944608	5.9378653122112155	18.09840547386557	5.449668159708381	18.33391318656504	18.15297169983387	21.222705453634262	17.094438096508384	14.889524693600833	11.16905474010855	35.39304193388671	4026.0	656.3433446884155	312.5664771227166	347.9270476968959	614.2649889811873	165.01008735969663	546.1700164992362
1	83	nan	0	0	nan	nan	A1	A1	A1	1979	533.0	612.0	1.0	1.1208751271559139	0.7041293123359924	1.0	0.6410754778101717	0.6733195146019874	61.23476344243617	66.12866246946176	19.924858845171276	7.370659573116603	6.4031242374328485	42.473877350509	43.4810765594733	3.765763956220845	192.18399999999974	0.9015945330296126	1	56.0	48.73994041979313	11.293507315218449	5.769268352538347	8.71659417450428	3.7580071790143847	22.793484456837177	16.09140157699585	5.94666975364089	19.792553685605526	16.955809894949198	18.31070425733924	29.492667984217405	333.0	510.2573433369398	130.28511510044336	124.27402164414525	99.39908464439213	42.014145326800644	271.9894256107509
1	84	nan	0	0	nan	nan	A1	A1	A1	7353	782.0	590.0	1.0	1.1312314571208328	0.7647739888241147	1.0	0.7187683284457478	0.7594280168042742	122.1481441698263	129.40247292845683	39.6232255123179	14.338581783371476	13.0	82.33773014271253	78.69988397402803	61.444237276437946	348.8139999999992	0.9624345549738219	1	99.0	30.87003902811557	12.80032046418637	8.799465918913484	21.230167149566114	5.1007858803495765	18.159929818473756	22.459113465622067	23.620264125056565	21.67118330858648	13.228412342257798	12.86443891748786	54.54198532830924	1794.0	705.8138405987993	331.3439390975982	295.67286246083677	408.5320675186813	116.08084307517856	603.7777066743001
1	85	nan	0	0	nan	nan	A1	A1	A1	2764	586.0	619.0	1.0	1.3794240750847842	0.8618204626516986	1.0	0.4672865595942519	0.5314757942077692	87.7710359808179	90.93404203047393	19.235384061671343	7.358524937874938	6.708203932499369	51.43603593232688	44.51865051447134	-31.5854163688103	255.64199999999929	0.8031381664971667	1	72.0	84.97578390687704	14.49411766976118	8.874876066111028	13.676920801401138	4.4084077486768365	27.17027534544468	22.789501812309027	9.341649502515793	25.240955285727978	17.32069887034595	15.729686420410872	48.08619820699096	1177.0	1104.1557631194592	195.23373801261187	296.2722669420764	183.70916330069304	57.69364491477609	397.0377357620746
1	86	nan	0	0	nan	nan	A1	A1	A1	5244	303.0	648.0	1.0	1.2110992791901687	0.7121625490498059	1.0	0.5469336670838548	0.5971504301783991	103.93279869842155	109.07795377618706	28.653097563788805	10.657177900368385	9.848857801796104	75.72921632022356	72.96234248399067	54.51303514928916	332.19599999999895	0.874	1	78.0	69.97145041078329	18.193347100168467	11.46309604961425	16.24626535922289	5.81467922590673	32.80148005858064	25.519752770662308	18.298908971250057	30.980010651051998	25.310276981443167	20.942137852311134	49.82343778386712	1810.0	1253.8960715979338	341.85621462762356	252.60541769303381	309.21220767498016	108.60727915354073	600.8066074997187
1	87	nan	0	0	nan	nan	A1	A1	A1	7004	742.0	653.0	1.0	1.320767103748992	0.8402278130649515	1.0	0.4697518443997317	0.5766163656320811	134.6989824054767	141.35416513141735	31.144823004794873	12.110219979493534	11.045361017187261	73.17731168356259	73.0383073373903	69.09741842615209	390.6919999999983	0.8520163007116356	1	146.0	43.825284221209586	20.12680246680975	9.97907989192754	31.27287705615163	6.513984922319651	30.13186848629266	28.245533004403114	29.07586783543229	32.511726666241884	17.107194636948407	17.81707486882806	96.88738832622766	4362.0	1413.0773945376277	439.96933016739786	612.1479218490422	777.0613877773285	159.47177925892174	802.9251242773607
1	88	nan	0	0	nan	nan	A1	A1	A1	2512	610.0	654.0	1.0	1.131677369261347	0.49918758487334475	1.0	0.585820895522388	0.6624511513982106	64.24207587682295	74.70609078247904	23.0	8.10514538764476	7.0710678118654755	58.28398941605781	55.66536970169072	-32.31491436025959	218.29199999999963	0.9254006262663472	1	47.0	76.70977360010147	12.592889323830605	6.8956435937434435	12.220676004886627	3.924361038953066	21.920088477432728	20.26718546450138	9.214526645839214	20.550011441111565	15.857969056814909	10.303776621818542	40.02075235918164	1150.0	886.534538526088	171.5855194889009	142.06453069113195	176.06993237510324	51.68346713576466	326.59147030487657
1	89	nan	0	0	nan	nan	A1	A1	A1	9936	1013.0	652.0	1.0	1.199043690987916	0.8210256558151938	1.0	0.7786833855799373	0.7379733449921164	150.99825813179183	150.05332385522155	61.814237842102365	23.37510410905231	21.18962010041709	87.0	86.20359136385754	78.12114858284774	411.32999999999936	0.9823520688121015	1	73.0	12.247531857341528	8.681544223800302	2.8316319789737463	14.389623897150159	3.75838868226856	7.146410362794995	13.8507972760126	22.660700442269444	14.09950415045023	6.7909666784107685	10.035553551279008	19.01913489215076	3150.0	543.839964453131	370.3715887637809	379.8124219365418	577.3225157773122	144.9748084479943	504.8379048258066
1	90	nan	0	0	nan	nan	A1	A1	A1	4497	243.0	642.0	1.0	1.2228810359912934	0.5891987187143973	1.0	0.49833776595744683	0.5622746047678571	91.92035929768826	98.68130522039117	26.92582403567252	9.74295062110095	8.94427190999916	83.99767739372444	74.27056215551755	74.00579972814947	317.02399999999915	0.8390708088441088	1	133.0	56.1258106213063	13.919569711200893	7.754467114806175	15.58056004717946	5.297596732154489	30.949355348944664	22.020355585962534	14.844281705096364	24.066575160250068	22.25003431737423	15.464042108505964	60.30171659216285	1800.0	1053.5424281284213	221.6185403196141	176.0748154586181	292.8084845095873	95.2774857999757	530.0958576351404
1	91	nan	0	0	nan	nan	A1	A1	A1	5896	63.0	655.0	1.0	1.065714995298455	0.4429881665885744	1.0	0.7216646266829866	0.7064643716690532	94.04899828714098	104.21612159354233	37.0	12.884903984471165	11.40175425099138	83.21930886444352	84.31750943076749	7.383517158810583	323.8459999999994	0.9350566965347712	1	67.0	56.65964737627655	11.483878868632019	10.5037308530882	13.030563838779926	4.443122023716569	20.246524806134403	14.109040966257453	12.876875004731119	19.44214546494186	15.474357238039374	11.676005236804485	26.35965504683554	2046.0	945.6462354715914	284.6084388876334	299.4818958463147	319.28813660889864	100.60616534855217	384.67974441777915
1	92	nan	0	0	nan	nan	A1	A1	A1	5244	916.0	652.0	1.0	1.3739213890285085	0.7771627335169087	1.0	0.4767272727272727	0.4965454116252672	114.46444103665041	129.98846102635417	29.546573405388315	10.093840827759987	8.94427190999916	82.26611922840438	72.03243596881298	8.23805032747452	364.29799999999926	0.8915334920095203	1	66.0	24.28509956318885	12.703059423714876	6.253604991361499	24.193118213675916	5.085069083608687	21.32420845143497	21.64885937795043	27.687342652119696	20.757900439202785	14.03074696753174	13.078217801637948	35.84374759346247	1237.0	317.5886935861781	196.98547386657447	561.3729771133512	451.0892809908837	85.59401907678694	546.80762947537
1	93	nan	0	0	nan	nan	A1	A1	A1	4372	527.0	668.0	1.0	1.1492303305556817	0.7099145189419085	1.0	0.5289776164549305	0.6341664322439664	92.35637614980462	94.19129471453293	29.068883707497267	10.62152538824924	9.433981132056603	69.5871156976465	65.04547360137602	63.570911423187376	294.3359999999992	0.9084675324675326	1	58.0	56.94204622507095	15.838849432766438	11.257953764870763	11.606210449710488	4.628961651585996	25.803265461698174	20.2143740542233	7.088746512308717	27.223468363285065	19.68383309058845	15.200732462108135	43.85914373397827	976.0	964.9592436309904	302.1663238108158	237.54001717828214	219.3327082283795	89.37685251887888	507.1116199977696
1	94	nan	0	0	nan	nan	A1	A1	A1	10431	674.0	685.0	1.0	1.1582816862068068	0.8048108088344007	1.0	0.6525900900900901	0.7612210344375199	150.57150547427898	149.18780110987626	43.56604182158393	16.897464976051587	15.264337522473747	89.06412519991488	89.36892141619646	67.65467459332314	414.9659999999984	0.9638698946590281	1	109.0	72.28276501968503	22.459784913808107	8.023773613385856	26.3648585062474	7.130861419253051	35.2753338534385	29.549065416678786	24.44255744665861	36.87766854092479	24.38948659785092	20.753337912261486	67.38126210309565	3575.0	2044.6531775984913	685.2546437047422	418.9258576538414	751.63195361197	204.16196039970964	1072.1447020154446
1	95	nan	0	0	nan	nan	A1	A1	A1	4093	484.0	693.0	1.0	1.6282306451231008	0.9345629353329636	1.0	0.48877477907809885	0.5473653510574832	122.54166359286036	126.21014222319853	20.808652046684813	8.768358824874849	8.06225774829855	44.3191110758934	43.60006213579843	60.25024086983312	306.5399999999993	0.9455931616033267	1	71.0	89.68957052379847	17.466147888451815	14.99708559922874	12.486411850899458	4.8779431246221066	29.404074147343636	21.52123297378421	7.980895731598139	29.36690327525139	25.025009552016854	17.00820941478014	42.80993353202939	1157.0	1157.621744606644	277.76870431005955	260.76238705962896	208.15730563551188	78.15872475504875	469.322163913399
1	96	nan	0	0	nan	nan	A1	A1	A1	3018	435.0	683.0	1.0	1.492382515753076	0.8963482521390252	1.0	0.6363061353573688	0.5723007071002357	97.77429807267886	93.49331526906082	20.223748416156685	7.766024567367872	7.0710678118654755	45.498943352058696	43.34829993054203	75.20778620672262	257.42599999999965	0.9099954771596562	1	7.0	68.92379638552666	16.272800851613283	9.884641820564866	11.337605874985456	4.301777707412839	26.32085144147277	21.097199998795986	8.546868087723851	27.21261915564537	22.117479268461466	15.477454841136932	30.32727562636137	18.0	799.1924165189266	214.91538896039128	191.74845517240465	143.38541254587471	55.7920351549983	347.7077438645065
1	97	nan	0	0	nan	nan	A1	A1	A1	4824	344.0	696.0	1.0	1.0922946574978738	0.6250765251108635	1.0	0.6523326572008113	0.6659617242637283	91.18883853749317	103.1746092796091	30.870698080866262	11.382382371176416	10.04987562112089	73.71508942177316	71.1786766463036	-36.13020139705315	301.70599999999956	0.9282278237444681	1	52.0	78.17894227057695	17.38379493355751	10.684412921778858	13.216540824621916	5.05540553573519	31.07914863526821	21.46277566626668	14.299626182764769	28.930998727679253	23.73179216682911	19.554131384938955	35.13943699747324	769.0	1546.0223552137613	320.337819904089	286.07376269903034	243.0301676299423	95.95773301832378	565.5691618733108
1	98	nan	0	0	nan	nan	A1	A1	A1	3979	397.0	707.0	1.0	1.4987994367664057	0.9098130674968108	1.0	0.6825042881646656	0.5957565468024165	113.65061293887115	109.77249200050075	21.93171219946131	8.936004577654222	8.246211251235321	46.80698070398208	47.167083200571	89.00410294396224	289.7059999999994	0.8929533213644524	1	43.0	73.4298618324101	17.24034481868148	18.182040065526962	12.308995241299272	4.738750318996608	29.357610404491425	22.71410696581006	11.420035129413009	28.611383259296417	22.32368963584304	17.299717739224434	34.26472890749574	767.0	1042.99800087139	271.4869921952486	390.7514765448868	194.473304791376	75.38829675223678	524.534371085465
1	99	nan	0	0	nan	nan	A1	A1	A1	3617	576.0	693.0	1.0	1.1251163452105233	0.6141329652927945	1.0	0.46925272444213806	0.5878615947350517	79.81568814527074	96.04686356149273	25.238858928247925	9.304843932546481	8.246211251235321	60.704281572656654	62.99074643539219	-38.64111030606811	278.0619999999991	0.8493601033227662	1	16.0	60.058579206466675	13.035828199237585	7.271717412397265	10.857328144833446	4.309132541529834	29.517616592347622	19.297261014580727	8.43143362738192	21.68094915896654	22.8354925327003	13.415686275810003	23.614435113966465	758.0	1281.65221644938	207.58031609468162	344.615457508713	169.8896776586771	69.19992403872311	495.8093691319227
1	100	nan	0	0	nan	nan	A1	A1	A1	10934	796.0	719.0	1.0	1.0269679216527101	0.23502953642157456	1.0	0.6999551885282632	0.8213846167786637	121.04965290043953	129.1394595001853	53.225933528685054	18.59122167750966	16.401219466856727	114.39066114707194	117.65883772476484	-59.43158334562034	408.9979999999986	0.973208722741433	1	202.0	63.577111409045756	17.59421686269343	4.35083547141403	30.033356278203428	6.746593466028571	21.110978909768164	26.017486880533397	33.6944838501513	28.66579693183303	18.411917347460985	17.411612121388316	71.1873808465898	5229.0	1599.2428019475192	626.8457479262725	424.447960450314	978.6117656948045	217.5968884471804	809.0856038788334
1	101	nan	0	0	nan	nan	A1	A1	A1	5582	881.0	705.0	1.0	1.2967049157948518	0.786449755567441	1.0	0.5445853658536586	0.5509547403420929	115.33008161247784	129.40247292845683	32.0	11.023933078465518	9.486832980505138	71.89327622961831	71.23411594071058	12.342236518832788	356.8139999999992	0.8917645179327423	1	128.0	21.832898449152708	9.622018832713366	6.83706421777606	24.4152132216841	4.954116148874164	15.197070300579071	21.49439233355224	23.712565855123103	16.72657362744212	11.338918130844831	11.73333336878568	50.342229299247265	1957.0	331.81443514022976	215.78873947262764	371.180087772198	316.28111744113266	86.82835186924785	473.8642107984051
1	102	nan	0	0	nan	nan	A1	A1	A1	5965	196.0	690.0	1.0	1.1049356165187216	0.569182076575477	1.0	0.5568521284540702	0.6823386767058427	99.92282179314617	110.02272492535349	35.4682957019364	12.5484969909071	11.180339887498949	79.79318905855455	82.15769397907412	52.560994565563654	331.4439999999988	0.9276827371695181	1	143.0	62.60080883465707	13.051743375137448	10.29336996562779	13.712855761870742	4.988784653134644	25.8444037232548	21.019165366888046	11.153383739292622	22.525719076395035	16.74680706113577	15.560570714995265	45.85029382631183	2693.0	1385.7584658358246	340.680049514398	219.00647033564746	316.1867557996884	111.11990606598556	567.2984670065343
1	103	nan	0	0	nan	nan	A1	A1	A1	6875	265.0	729.0	1.0	1.0427497933470342	0.5233733956172612	1.0	0.7275132275132276	0.7654607628003156	102.68575697182601	110.42191811411355	40.8166632639171	14.294460778047565	12.727922061357855	88.86187253679444	87.49888773685518	-21.182834437785704	335.9539999999992	0.9579211369653058	1	51.0	74.9738308340311	17.448218550533056	6.912672653794289	14.359334733337164	5.45410852599889	27.18873881921172	21.3276722766459	12.27226678840816	28.552117247134447	20.44003965333104	16.66977957263589	36.1486839056015	1154.0	1862.1637454032898	437.28346763551235	217.76113619003445	351.6131845638156	132.49494244903326	624.5694978851825
1	104	nan	0	0	nan	nan	A1	A1	A1	7370	44.0	734.0	1.0	1.2193404006050357	0.822524166714	1.0	0.6345243219974172	0.6922017477210878	131.27965616590177	132.13629327327143	33.54101966249684	13.493449800277286	12.083045973594572	72.08905383737753	74.66269988804217	-25.38521670874776	365.78199999999913	0.9383156152524028	1	64.0	80.24512083828449	12.87988100759685	9.678263551555574	11.486930703744292	4.815350619144738	25.46091403439641	16.972014958038926	8.80944536998868	21.205386446788907	19.24467844516039	13.753185333684087	29.237827088683844	2468.0	1976.5761957298964	276.2305493289605	382.23503511585295	308.4198830407113	109.11000315006822	505.77428925409913
1	105	nan	0	0	nan	nan	A1	A1	A1	4292	444.0	739.0	1.0	1.0299392378172374	0.5210627371259621	1.0	0.7029151654110711	0.77821540474368	80.59980416111712	85.84287972802403	32.69556544854363	11.72180747241467	10.367968324948777	69.24056684892878	68.7934142277995	-24.50961910005123	263.25999999999965	0.9597495527728086	1	75.0	70.16552991047502	13.921980611979961	11.705043099820614	13.208560327067971	3.8305485816672444	20.03308163397014	16.665232315659523	11.997329683974385	22.700663793832064	15.77213703468442	14.215671053156257	23.751796765252948	1278.0	1413.7082479968667	261.11805937997997	460.0973834078759	217.35625273175538	75.25886980071664	375.92112657241523
1	106	nan	0	0	nan	nan	A1	A1	A1	2568	553.0	744.0	1.0	1.4641057924293726	0.9134384654448581	1.0	0.4969040247678019	0.5806622425935581	90.51837899958444	95.77577981932593	18.867962264113206	7.39546084939322	6.708203932499369	39.24848486701666	36.83888624363984	38.739663107950925	235.74399999999955	0.9456821948075862	1	101.0	54.69724539667368	10.210818650200963	8.183901747688651	10.867765314877033	3.713374562561512	23.14088659733534	16.124696761369705	7.320851473137736	17.10055697336793	20.91963067278266	9.499366763979197	45.58999001979828	1724.0	739.2715487331152	139.7959109377116	284.9904019329697	137.72051614895463	52.01686156261712	316.40578374639153
1	107	nan	0	0	nan	nan	A1	A1	A1	5833	621.0	744.0	1.0	1.1253132011091969	0.5667180669847647	1.0	0.6047066141405764	0.6683679269816546	99.63509076829791	107.20074626605917	34.132096331752024	12.157268857434454	10.816653826391969	86.61587679149562	82.09052567045163	29.46678442767954	331.1639999999993	0.9302288493740531	1	105.0	71.87574587762356	17.480674482882023	6.88371102232486	17.64605175331235	5.807965244166553	29.06648362055421	24.723277624696493	15.631815047934651	28.943358603864908	23.506218058988452	16.982818387448788	52.31821182742715	1569.0	1701.0422221198678	369.4745562952012	328.66646864730865	356.5929966401309	131.22826039604843	559.650492919609
1	108	nan	0	0	nan	nan	A1	A1	A1	9707	974.0	753.0	1.0	1.0638920686692124	0.5626625628481824	1.0	0.6319661458333333	0.7424234511344943	124.77803495393123	127.1927670899568	45.31004303683677	16.58408419757925	14.866068747318506	106.55976308407396	103.15233745153468	76.20329970985229	405.34199999999873	0.9142884053875859	1	75.0	16.213916257955134	9.951003321446478	7.14163429569453	19.351552640087903	5.9161211950704455	14.279621619731188	12.544090950861573	23.054108628071845	16.752697091549635	13.283482152968645	11.298420714214444	22.58371862396598	3435.0	562.752774191089	327.880828185007	487.54169617127627	598.632868993096	165.54804411251098	563.4165113726631
1	109	nan	0	0	nan	nan	A1	A1	A1	4594	366.0	751.0	1.0	1.3071863228628744	0.8775907557030939	1.0	0.732695374800638	0.6738102375551435	111.34476773212428	113.1591799192624	26.0	10.586647190939154	9.848857801796104	52.86330649344376	53.37985518298703	4.830939724422613	292.70599999999945	0.9675652906486942	1	100.0	74.67588318139315	15.313344018533826	8.196185274980962	15.356755912303925	4.925001922994852	27.232822202146053	21.390188470482826	14.790997235104442	24.18243684992194	16.36432441137731	12.809262238442898	52.5855345800519	1710.0	1420.1710538975894	267.2650648932904	209.0409098509699	287.497902167961	90.56650688592345	480.3062948100269
1	110	nan	0	0	nan	nan	A1	A1	A1	6726	82.0	796.0	1.0	1.0793810424403225	0.6216800036642897	1.0	0.6515547805870386	0.6852792873336111	106.87823397247303	110.22250223978767	37.94733192202055	13.63749985303863	12.083045973594572	85.85761126286188	83.71465624270517	-19.84890301407707	351.1959999999993	0.9229502572898798	1	45.0	60.97802720218897	13.46515602990985	13.774700589478016	10.86025788076222	4.58960863109678	25.71987482905388	20.770626360550523	6.896574396640062	21.801281817257404	14.643320409581065	13.340947587043047	33.92471207678318	409.0	1262.5868174433708	300.0569321103394	391.8218972766772	241.30806512758136	101.41271151136607	573.8883959278464
1	111	nan	0	0	nan	nan	A1	A1	A1	4875	502.0	766.0	1.0	1.2263744044841571	0.8439205728334026	1.0	0.6327060350421804	0.6667117463231635	108.57042341416066	114.03946685248927	30.066592756745816	11.014546222300938	10.0	64.37402725179919	58.244573261156475	84.38733369957538	303.1259999999993	0.9291023441966837	1	86.0	66.7613487392664	13.826504949480295	9.180972034111619	19.300373923033476	4.53224997036159	20.492149278521538	18.89663534425199	14.546059466898441	23.169710904359818	16.055619163438678	14.986114379018545	40.40109879337251	1059.0	1270.4284423477948	260.3539943760261	273.0958883194253	303.1274589151144	86.18909030780196	404.9326931145042
1	112	nan	0	0	nan	nan	A1	A1	A1	9339	879.0	788.0	1.0	1.0214084082065211	0.47054026479051453	1.0	0.7038739825143202	0.8096613694705016	116.67266842326593	130.97327971765844	49.8196748283246	17.429154711561623	15.264337522473747	104.16789917970024	102.9494569276511	14.999959628183179	380.717999999999	0.9635782088320266	1	88.0	23.591088735498488	9.265125534497201	3.888105619698763	15.196688796393573	5.428824340924621	11.604013147763908	10.33029683213681	20.65284205880016	15.643991779536009	13.412787114270031	11.756160856224597	34.926756580360234	2563.0	644.2193647800013	235.70904195588082	277.57171082496643	455.53568417206407	158.11954025365412	443.5820715771988
1	113	nan	0	0	nan	nan	A1	A1	A1	9906	174.0	772.0	1.0	1.4422589771700285	0.8205776461238798	1.0	0.5478073328540618	0.5087384955546433	165.29927477276172	168.4280261714184	33.24154027718932	12.68192724124918	12.0	102.5203667619542	94.4743311960018	85.31644930695931	494.65999999999815	0.8526791478373141	1	100.0	98.57476173713803	18.93760590068996	15.59534605499357	16.786831518635154	7.349294325336814	37.169298838824034	30.599054032936692	11.257587604224682	30.17851536348462	23.562813811004162	19.365163689479232	49.98667894862592	2348.0	2603.9040061198175	475.24403873458505	665.1361416419968	395.85558963380754	166.75544472038746	979.8814380690455
1	114	nan	0	0	nan	nan	A1	A1	A1	6160	348.0	810.0	1.0	1.159185919316229	0.6946125884406802	1.0	0.5929919137466307	0.6353314599711504	109.2978221467352	118.46096403457132	32.69556544854363	12.186573597249103	11.0	82.39748046113651	78.62710543858849	26.767006331996573	349.05599999999913	0.920433320881584	1	170.0	82.33524060249329	16.12159914523363	5.050965159200132	22.692118771374226	5.933882697485387	27.273411156609654	23.248706817626953	20.590844608843327	25.374959986656904	15.54721910879016	12.55985352024436	71.03311203420162	2640.0	1627.1135279275477	331.31227646395564	228.11763244867325	460.8115056976676	126.7520263902843	587.8471967615187
1	115	nan	0	0	nan	nan	A1	A1	A1	6266	556.0	826.0	1.0	1.100852650346147	0.7006621071003426	1.0	0.6466460268317853	0.7029763815638304	107.72655311589726	115.31695452100702	37.12142238654117	13.23154588516482	11.661903789690601	78.33448457667241	76.86216803180602	-86.81971896244131	334.679999999999	0.9140106483845087	1	117.0	71.82426184415817	14.80189216695726	11.492744387127459	21.244708985090256	5.2794384974986315	25.157595174387097	20.581780795007944	17.181155137717724	24.144564017653465	18.77940035611391	11.263172373175621	56.99665820971131	2029.0	1273.76337791048	318.6919970307499	306.2836812157184	485.9729614732787	106.72541463654488	568.2510110996664
1	116	nan	0	0	nan	nan	A1	A1	A1	6972	630.0	815.0	1.0	1.1150945955714489	0.6383166983057631	1.0	0.7437593343289951	0.6291898803513223	111.32245503512962	125.60652849274993	36.40054944640259	12.976980351118398	11.661903789690601	80.54328326669845	85.69311570916156	-22.716483803134395	373.15799999999916	0.8880962995987517	1	176.0	78.75906003639102	18.745098071172833	17.331273352727294	25.740459322929382	6.837277827784419	29.67002364806831	25.442435381934047	22.66999313607812	30.28976885229349	20.909163100644946	17.057541770860553	78.635019402951	2634.0	1585.4319990500808	400.0357069214806	442.98111014440656	499.57048949599266	148.23770581465214	718.9900213591754
1	117	nan	0	0	nan	nan	A1	A1	A1	6714	253.0	809.0	1.0	1.0401393683293247	0.37645883821233944	1.0	0.6468831293958955	0.7670725394828753	97.6791927945002	109.14210919713803	40.19950248448356	14.183912162088626	12.649110640673518	92.09245490659504	90.49326133880287	69.58069930359576	331.6479999999987	0.9598970619772679	1	55.0	71.05221640784293	13.792324747890234	5.343022849410772	14.90893422998488	4.734432023949921	20.200274733826518	19.345952617004514	12.541252825409174	22.2747844979167	13.7151293521747	13.831937136128545	36.331853184849024	2595.0	2041.6019999431446	346.48766378313303	489.1336698830128	369.56215835921466	115.88125505950302	529.8028846597299
1	118	nan	0	0	nan	nan	A1	A1	A1	8245	424.0	806.0	1.0	1.305575937672173	0.8342040041089107	1.0	0.5320041295651051	0.6278200149751322	144.73133113154452	144.03124660989366	35.11409973215888	13.429037123710566	12.206555615733702	87.41847926115497	79.81295563796127	-43.85746495169962	406.2399999999986	0.8830932362234241	1	143.0	94.93119704723358	17.765590965747833	8.462668848223984	25.128572531044483	5.986175358295441	21.907469311729074	23.470786636695266	25.81954689323902	28.442786294966936	15.773647701367736	17.85111776739359	49.341634295880795	2756.0	1820.9163958467543	434.30718028731644	339.9546051668003	487.0453506214544	144.19043354410678	652.0023659681901
1	119	nan	0	0	nan	nan	A1	A1	A1	4626	216.0	873.0	1.0	1.395498580544424	0.8846745074405027	1.0	0.5117256637168142	0.6007884466345371	116.03019353688599	113.78049041905207	25.317977802344327	9.778990390313245	9.219544457292887	58.3237282959806	54.094343420986306	67.99511883348785	311.0619999999991	0.893999420233839	1	64.0	44.536110422573984	12.614297742024064	8.760463863611221	15.806576637551188	4.062363648787141	17.625284230336547	17.9479972794652	11.588143797591329	19.969619251787663	11.790463129989803	12.50096895545721	27.8493171595037	1197.0	591.3139394111931	241.78414643369615	281.6105138761923	258.21974564157426	73.74514432996511	444.73000732809305
1	120	nan	0	0	nan	nan	A1	A1	A1	6151	753.0	829.0	1.0	1.0843601609838833	0.48737591624090604	1.0	0.690347923681257	0.7206554544597225	98.02344413064286	113.37107214805724	36.68787265568828	13.048316486097582	11.661903789690601	86.96263565463043	85.59331233984688	22.59675061188703	327.5019999999994	0.9578013080037368	1	87.0	64.91836420446634	15.14740221016109	7.603921587578952	22.319966480135918	5.023651511408389	17.406561416573822	15.792065359652042	25.580697333440185	22.42299533635378	13.642877902835608	14.049408737570047	36.352971754968166	862.0	1273.9808653630316	302.8865500688553	174.38631311245263	424.6035405928269	108.48816729802638	393.28094968758523
1	121	nan	0	0	nan	nan	A1	A1	A1	3213	165.0	869.0	1.0	1.1603234492432766	0.7807351593527828	1.0	0.5947797112180674	0.6378014571126105	82.53426687250894	95.13148795220224	24.08318915758459	9.165430739871585	8.06225774829855	50.52627166891865	51.572533136170385	48.759318302101036	251.6039999999996	0.9045608108108107	1	55.0	39.3612267524004	10.476997047662735	7.218204019591212	9.324818797409534	3.397558581084013	18.608484042808414	15.928145326673985	7.864011634141207	16.66610212251544	10.385946486145258	9.935210179537535	23.707606649026275	360.0	466.30116731859744	157.20862169377506	197.5999089051038	134.2116428911686	52.61089532356709	305.0148626770824
1	122	nan	0	0	nan	nan	A1	A1	A1	3337	693.0	852.0	1.0	1.2332640186065713	0.8429920313683	1.0	0.7498876404494382	0.691904926726432	90.04261556736401	90.13878188659973	24.331050121192877	9.29370457517087	8.48528137423857	49.0	48.43626850548695	-85.29030475505796	246.18399999999974	0.9545194508009155	1	120.0	52.79723805934191	13.041504543274641	15.047425009310246	17.32889300584793	3.9322804966941476	14.103990249335766	16.533302875235677	18.57119094580412	19.950362361967564	10.343419585376978	11.773662947118282	47.557106859982014	1872.0	968.4992446303368	202.2943925857544	369.34947789181024	271.5843140054494	60.885939166881144	191.4872210714966
1	123	nan	0	0	nan	nan	A1	A1	A1	5041	451.0	864.0	1.0	1.6422792562780146	0.9301946223578843	1.0	0.46362549434378736	0.5187658577110527	136.07627641460815	136.01470508735443	23.853720883753127	9.530432966719523	8.602325267042627	55.2440927213293	49.94907015581605	-27.080307649187397	349.4439999999989	0.8953818827708704	1	57.0	68.64281696081161	12.259327115491033	8.083314288407564	22.76191352494061	5.103395172394812	21.403585920110345	18.84145881421864	22.51622799038887	20.166231894865632	13.500724829733372	12.658121645450592	41.0920121576637	1269.0	1023.8307014573365	217.20369321666658	289.4139623269439	382.7875185087323	90.45595541689545	418.41924203932285
1	124	nan	0	0	nan	nan	A1	A1	A1	4654	69.0	864.0	1.0	1.0643264309606983	0.6275609991120172	1.0	0.685823754789272	0.7499266297804386	88.50233297445446	93.62157870918435	31.04834939252005	11.707715610301577	10.44030650891055	67.29556086755798	68.90503105339407	13.869189770695762	279.2599999999994	0.9478615071283095	1	98.0	39.68603041023016	12.060486756265163	10.135133885778487	9.127840094268322	3.8023041365668178	19.145311631262302	16.240680549293756	6.717860717326403	18.80018312111497	12.779797092080116	9.763912437483668	32.591790575534105	1861.0	744.2168764546514	239.0913866534829	250.44379393290728	178.67016143351793	73.80213683564216	367.15327720716596
1	125	nan	0	0	nan	nan	A1	A1	A1	13454	306.0	890.0	1.0	1.0573031396009163	0.6416708905430455	1.0	0.6484480431848852	0.8085172223344128	150.74830382058695	156.16017418023074	54.45181356024793	20.202940720512842	18.30292367079024	119.35695679511909	115.62094859212048	-19.621275360282254	457.28399999999834	0.9748215773647795	1	179.0	60.032074433751404	13.596673573367298	5.522438418120146	27.218310764059424	5.977615059353411	18.687602068297565	15.978759416379035	24.524712037295103	22.1682155020535	14.148058337159455	14.333516476675868	52.213199112564325	4710.0	1895.828108352609	463.71275011915714	424.7134064696729	851.6923489226028	210.2046554153785	818.8864591214806
1	126	nan	0	0	nan	nan	A1	A1	A1	2104	117.0	879.0	1.0	1.3248767224461653	0.801893890542315	1.0	0.5580901856763926	0.5715411009270029	72.25729903430914	77.98717843338096	17.204650534085253	6.695781708568133	6.0	47.54999234767622	43.17131372056288	62.541609238894296	215.08199999999977	0.870860927152318	1	63.0	47.06570534221828	8.47714963555336	8.79203480668366	7.029297329485416	2.91107043530792	17.62922102957964	15.662821426987648	5.277119114995003	14.057785950601101	9.474448774009943	9.013199046254158	18.659708501771092	575.0	485.063095504418	98.60785867087543	149.85165196936578	78.7620662599802	34.036713442765176	205.65520723164082
1	127	nan	0	0	nan	nan	A1	A1	A1	10383	622.0	905.0	1.0	1.0445242399278922	0.4528039990156074	1.0	0.7856386198547215	0.7763587667983364	123.83017641433831	135.60235986147143	49.49747468305833	17.638788815524244	15.811388300841896	110.09688338344229	110.40823375737803	28.250768314737805	409.9539999999991	0.9611663966674383	1	119.0	66.14053558558226	17.194750914350152	10.62615404650569	24.916533205658197	6.848126985132694	19.29674220457673	19.826398129574955	33.42713054455817	29.08363471738994	14.051361906342208	17.39954225346446	47.04837120883167	3570.0	1619.197147601284	413.43206040002406	535.4538506120443	679.2993371877819	193.5169615522027	811.1660496313125
1	128	nan	0	0	nan	nan	A1	A1	A1	15564	935.0	893.0	1.0	1.0066838242189862	0.3747842829160068	1.0	0.7832125603864735	0.8800955380306545	146.21107477315198	151.2084653714864	66.48308055437865	23.227423388882666	20.518284528683193	134.11796872037226	135.5540483212917	16.381814424265354	471.4119999999986	0.9872815503187543	1	108.0	39.55277340114117	14.73102927673608	4.1477684173733	29.11331357434392	6.819699461571872	11.778088077902794	14.851087260991335	34.49523159395903	23.460639375261962	11.894529695622623	14.69546045921743	54.11453435290605	3570.0	1099.5064027737826	594.9255682574585	298.4692929685116	1239.4279258232564	288.85748241283	537.8205860611051
1	129	nan	0	0	nan	nan	A1	A1	A1	6242	445.0	915.0	1.0	1.61289803366642	0.9235009797310542	1.0	0.48995290423861854	0.5422318908597462	149.23562634148936	142.04576727238302	25.96150997149434	10.57387365506632	9.899494936611665	57.669333879812214	57.24619889641366	-21.834292159891852	380.3419999999987	0.9326858423608516	1	95.0	81.9812772590667	11.563927718438208	9.81596097536385	24.5292591676116	5.297718807123601	15.153597362339497	15.831158983521163	21.31190966255963	19.080369371920824	10.985992230474949	9.715297169983387	64.56391231622547	2293.0	1397.4535131696612	236.08188067376614	286.9486083686352	448.14473247062415	102.84345840662718	341.3744570175186
1	130	nan	0	0	nan	nan	A1	A1	A1	4005	696.0	913.0	1.0	1.2357938911722512	0.8277408837644155	1.0	0.717741935483871	0.6539101283164248	97.7735164298625	95.90099061010788	24.515301344262525	9.719879859181429	9.0	54.4198609605751	54.86174983895042	-74.79967196265652	277.4259999999997	0.9360757274745822	1	55.0	41.61600688099861	10.844571640715003	7.532707731239498	12.799496420659125	3.9740596916526556	10.304799021221697	11.882978606969118	21.431265741586685	17.420019848272204	8.946196710690856	10.02665753196925	17.66938282828778	842.0	533.6242927536368	188.67863019369543	255.95906043611467	233.2257727822289	64.95465062651783	153.149966083467
1	131	nan	0	0	nan	nan	A1	A1	A1	5712	753.0	896.0	1.0	1.6353682772270606	0.9205760709908362	1.0	0.4400616332819723	0.5233498783703943	143.41814413207763	149.4590244849738	25.298221281347036	10.023285242327162	9.219544457292887	60.088522727936976	56.01386479268326	-44.84804003889851	370.3419999999986	0.9204737732656516	1	73.0	54.07533376291394	11.983535517938435	9.586526315659285	21.75913633685559	5.218677080236375	22.426840659230947	14.759945035912097	21.10162511281669	18.36006715707481	16.92338448576629	11.461753324605525	23.259128806181252	1570.0	981.5796139352024	207.97109998203814	237.309529799968	516.734264401719	100.28059880062938	508.3539332728833
1	132	nan	0	0	nan	nan	A1	A1	A1	2531	129.0	919.0	1.0	1.3482922489252898	0.794379657193066	1.0	0.4958855799373041	0.5562223181768277	79.58562571066136	87.02298546935747	20.0	7.162338747397241	6.4031242374328485	53.23460266492552	48.3420254917089	13.051400058291474	239.1259999999993	0.8594227504244483	1	64.0	31.799313361756504	8.137270169332623	10.084687575697899	7.793347107246518	3.0520485481247306	18.62101175636053	18.201632767915726	6.18747235648334	12.893690444529057	10.621744129806757	8.869977913796902	16.744304593652487	691.0	265.92408664058894	103.1662930548191	231.22098138555884	102.10145757347345	38.633524348028004	318.17302230000496
1	133	nan	0	0	nan	nan	A1	A1	A1	3689	57.0	920.0	1.0	1.2306943959410939	0.8342990107228452	1.0	0.5453873447664104	0.6843584661370936	94.0383480805603	94.33981132056604	24.758836806279895	9.623767259706055	8.602325267042627	51.22634538534309	51.844490171279375	34.482118057499015	260.2659999999993	0.9584307612366849	1	62.0	22.72513922303915	8.348302439786494	12.006805529817939	8.767193110659719	3.0927443550899625	16.98818952217698	14.353933027014136	6.160448644310236	12.708384867757559	10.016113540157676	7.315312470309436	23.86100561916828	1256.0	404.4413675330579	156.46741465106606	264.9686276530847	141.75181235931814	55.01019337680191	369.8036930449307
1	134	nan	0	0	nan	nan	A1	A1	A1	8677	784.0	959.0	1.0	1.2054629997639532	0.8211915352802246	1.0	0.573572184029614	0.7195479510590372	141.50661688851363	139.61733416735902	39.59797974644666	14.997684942919783	13.45362404707371	79.90306627407988	80.75112783333753	-45.481332653053904	389.27799999999866	0.9592615112486875	1	91.0	50.81324492022395	10.5829251781106	5.6730144545435905	28.08024719543755	5.727260265499353	21.86625469941646	14.710566931404173	19.67055775783956	17.318593168631196	14.63497369736433	10.289707835763693	43.71392383240163	2226.0	1296.8184338323772	267.35208743438125	181.24641895573586	789.8534230813384	169.7749760588631	659.0911425733939
1	135	nan	0	0	nan	nan	A1	A1	A1	2358	94.0	950.0	1.0	1.2073970407546115	0.7905512451990206	1.0	0.5310810810810811	0.6757721818708616	72.54231926799243	77.4919350642375	20.518284528683193	7.818697743871591	7.0710678118654755	45.11108211659004	44.42461832628347	-60.02175737939787	209.3999999999997	0.9307282415630551	1	24.0	15.962172985076904	6.75596246868372	9.320653094910085	7.140276212245226	2.719630755484104	13.014663945883512	12.638773178681731	7.925566483289003	11.123979577794671	7.429129483178258	7.860990360379219	14.460120555013418	293.0	183.012817857787	97.24683016818017	170.19841321371496	100.51364949345589	38.89004375226796	227.2939502429217
1	136	nan	0	0	nan	nan	A1	A1	A1	3687	0.0	942.0	1.0	1.6838494133028599	0.9032325300476187	1.0	0.4510091743119266	0.43925341265842616	115.37075116448716	129.79984591670362	29.0	9.833426222690841	9.0	60.10407640085654	49.51152913216612	46.33293346716567	324.77599999999944	0.7856381845301513	1	64.0	20.68938733264804	7.144640279002488	9.504615908488631	9.0597238317132	3.077561628073454	14.289875647053123	12.987487614154816	8.46596474852413	10.954589195549488	9.232700102031231	6.713176208548248	20.338139947503805	447.0	351.2062254603952	117.30066413804889	255.53257080819458	178.10035896115005	52.731289024464786	312.05915948562324
1	137	nan	0	0	nan	nan	A1	A1	A1	4701	485.0	956.0	1.0	1.458612394203244	0.8789520238689094	1.0	0.4615611192930781	0.5795333721036983	119.08699890908102	117.06835610018618	28.442925306655784	9.86214993201991	8.94427190999916	62.767505397116416	56.79380457608954	-41.39553655997773	319.271999999999	0.9325530648680819	1	82.0	39.89544523321092	7.571374099701643	10.092210314236581	16.96363778691739	3.94773786701262	10.153810986317694	11.288990654982626	17.83741518110037	12.372228560969234	8.686152496375144	7.781673952005804	25.20219721738249	1681.0	695.6777748754248	123.56647643726319	275.4297100296244	245.52384276129305	69.22855013422668	246.14209253620356
1	138	nan	0	0	nan	nan	A1	A1	A1	5710	177.0	948.0	1.0	1.0368514789058685	0.31370822794277253	1.0	0.7811217510259918	0.7805778550566858	88.91543243471314	97.75479527879949	36.235341863986875	13.2287253016106	12.0	82.35053502843212	84.4269307130064	78.4418853687138	303.1899999999996	0.9620082554123491	1	115.0	23.861280255950987	12.467765329405665	6.356542346067727	16.464637205004692	4.438300186768174	14.694529654458165	18.93119710404426	15.459906931966543	19.484382458031178	12.142229354009032	12.380941504612565	21.88279552385211	867.0	498.833951709792	265.84971448779106	188.8214243017137	317.23602702096105	99.45777136273682	306.2786912480369
1	139	nan	0	0	nan	nan	A1	A1	A1	8715	398.0	970.0	1.0	1.0306772651142715	0.5149794331236758	1.0	0.6488720125083761	0.7971496741720859	114.64080555586821	123.2233744059949	45.60701700396552	16.691997454299628	14.866068747318506	97.55173399342276	98.2703889663619	35.716628857191175	370.65399999999875	0.9666149068322981	1	131.0	39.18963899090886	7.94309913739562	3.7660639714449644	20.91255049780011	4.229572012089193	10.297581488266587	13.983199865557253	14.532204179093242	13.31486993841827	8.186999342404306	7.066346237435937	52.620554064400494	3347.0	1006.8386816428974	244.27934790682048	311.4248274434358	570.1839940985665	130.82584975846112	451.7965218052268
1	140	nan	0	0	nan	nan	A1	A1	A1	8106	559.0	974.0	1.0	1.064131222634321	0.5401676007051915	1.0	0.6260909863288793	0.7450510025687603	113.2153014886915	127.13772060250254	44.553338819890925	16.036850405633373	14.7648230602334	100.07264225456751	95.27718186786764	74.96152811587766	369.75599999999906	0.9624220837043631	1	81.0	37.65145332925022	9.76383616682142	6.525947998277843	18.818860131315887	4.498863226734102	11.168322287499905	12.187609697692096	24.576668960042298	15.904875302687287	10.194720373488963	11.265079750679433	24.735637422651052	2397.0	1087.58971585799	306.9163508238271	310.36601913906634	633.8699935283512	151.2075845533982	393.92842068802565
1	141	nan	0	0	nan	nan	A1	A1	A1	1643	0.0	991.0	1.0	1.2994478780998002	0.6755380331626504	1.0	0.5254237288135594	0.47827947945177607	59.30491064200755	64.8459713474939	19.849433241279208	7.393082493334572	7.0	48.33733135224471	43.72700168958911	-17.763475838599426	207.7699999999998	0.842132239876986	1	40.0	8.303120498545468	4.142946537584066	3.8558633057400584	5.566704832017422	1.787838569842279	7.820599710568786	7.337865278124809	6.003906294703484	6.231937129050493	5.071015510708094	3.9085221579298377	14.548333007842302	497.0	95.41438948735595	60.74930968414992	89.5233082966879	77.54293142259121	22.783978204242885	140.68648819811642
1	142	nan	0	0	nan	nan	A1	A1	A1	5280	171.0	1023.0	1.0	1.6475420670832526	0.9130642455632076	1.0	0.5253731343283582	0.5084883103939999	137.58547325575006	133.13526955694348	38.47076812334269	12.23929209972727	11.0	66.94728860966998	56.10952254757464	17.447011168182353	361.2279999999995	0.7872372148501564	1	49.0	18.753002205863595	10.167345697060227	8.254932450130582	13.236713206395507	3.9260548083111644	15.277653207071126	13.950240285135806	15.979613957926631	16.08868546411395	10.075715322047472	10.668848730623722	15.131685396656394	1931.0	279.8124213805422	214.49622400477529	271.7736480124295	311.8464794429019	83.16762094479054	395.57796644140035
1	143	nan	0	0	nan	nan	A1	A1	A1	6994	313.0	1023.0	1.0	1.1585625017226628	0.6936639568940672	1.0	0.6963361210673039	0.6699811459057885	116.37310482355271	129.61867149450345	51.0	19.463794046833467	17.69180601295413	80.0	83.8234040104239	14.480731792726322	362.1899999999995	0.9420797413793104	1	59.0	11.961409932933748	4.992385757155716	5.1799649223685265	9.832105008885264	2.8000305416062474	6.624658617191017	7.410009921528399	8.609124958515167	8.853696497157216	5.2845197366550565	4.200946097262204	17.78625165298581	1604.0	389.1042198194191	143.215137694031	250.69634631555527	281.02230932656676	94.45738997031003	349.13331905100495
1	144	nan	0	0	nan	nan	A1	A1	A1	2026	464.0	1002.0	1.0	1.0617952118482186	0.5770141597068192	1.0	0.6468710089399745	0.7051593140353667	57.28405444162069	64.07027391856539	21.93171219946131	9.213054443592812	8.54400374531753	48.90851992546533	46.78584308234031	43.88206570967626	190.012	0.9259597806215722	1	46.0	16.140657632611692	3.7221179641783237	2.017013819888234	8.30823224131018	1.8012970248237252	6.072663446888328	6.288731215521693	7.704264912754297	5.7555657383054495	4.609994682483375	3.655344466678798	9.696131913922727	820.0	145.78319988120347	62.53354707080871	136.2913254648447	194.3597777877003	30.19580402970314	169.58901365753263
2	1	nan	0	0	nan	nan	A2	A2	A2	4670	169.0	0.0	1.0	1.3654495104880877	0.8085129649116539	1.0	0.5486372180451128	0.5698282862954814	109.66077937634162	112.60994627474076	44.94441010848846	15.469396596998436	13.892443989449804	75.0	64.53299610512057	-19.465134231878093	320.91599999999886	0.9472616632860043	1	6.0	12.59139390476048	4.7866789093241096	2.0046082427725196	10.012481869198382	2.563683545216918	8.433203644119203	4.975204102694988	11.579446082003415	8.051926468499005	7.69942781329155	5.276615576818585	7.142702388577163	45.0	258.427771887742	133.3714966448024	141.8864580243826	333.87504420802	76.81405406724662	283.43657623417675
2	2	nan	0	0	nan	nan	A2	A2	A2	5471	290.0	0.0	1.0	1.1903244527570718	0.7585802374969142	1.0	0.6631515151515152	0.6932456064208647	107.73416207785105	119.4361754243663	44.553338819890925	16.753436779777342	15.297058540778355	74.0	70.19738621307373	25.216139607216558	314.9159999999989	0.968575728069399	1	71.0	6.247928602620959	4.768307044170797	1.713527143932879	9.917555487714708	2.712321679107845	4.713588178157806	6.640482199378312	10.640177046880126	7.842648976482451	4.90206762868911	4.446723122149706	12.60502024460584	1448.0	221.73682813998312	154.6205544685945	135.5877170022577	330.21411526110023	80.1806827057153	267.85818308684975
2	3	nan	0	0	nan	nan	A2	A2	A2	2535	778.0	0.0	1.0	1.6514318393609102	0.932291397480937	1.0	0.8104219948849105	0.5562078298082633	96.96515149046581	93.637599285757	32.55764119219941	11.86983591966383	10.770329614269007	33.0	35.07308078922624	-5.94864903060895	239.31799999999976	0.9593188268684961	1	10.0	3.993316571228206	1.755031667649746	4.150484505109489	3.6169985458254814	1.6777142146602273	5.435355166904628	2.6341649629175663	2.4120698887854815	3.0317693008109927	4.424200812354684	1.7585259983316064	2.8702372908592224	583.0	74.81986759137362	32.397299436852336	116.596277163364	61.29427054990083	31.542107568122447	114.4241553787142
2	4	nan	0	0	nan	nan	A2	A2	A2	5374	879.0	14.0	1.0	1.1061956055538633	0.6362548122432137	1.0	0.687124408643396	0.7665469547989692	97.27789958987907	99.68951800465283	46.010868281309364	17.593835062567095	15.652475842498529	78.0	75.04785458289513	7.18637430379097	296.8139999999989	0.9839787604138057	1	57.0	7.039215714670718	3.7706569209694862	8.377676015719771	10.724086388014257	2.865552774630487	7.8117036540061235	7.376165407709777	12.176607929170132	6.7410544557496905	7.867475404404104	7.489616243168712	20.594049000181258	696.0	266.25580286141485	147.69179894775152	274.1768831126392	357.0736099006608	85.40143494028598	219.2579391039908
2	5	nan	0	0	nan	nan	A2	A2	A2	8139	95.0	58.0	1.0	1.0840664824915451	0.6386166018931255	1.0	0.8139	0.7520898816932415	118.60108885833677	133.73481222179961	40.162171256046406	17.005448712829352	16.0	91.16744177075712	91.26651139289034	61.75295334950657	368.76999999999947	0.9583750367971737	1	57.0	13.612176765687764	5.1647974625229836	2.8680247515439987	11.540535652078688	3.5924773309379816	9.212573482654989	7.451377128250897	12.825299559161067	8.779873395338655	9.356908546760678	6.0347448363900185	15.358556578867137	2141.0	394.18338357750326	180.87119946070015	175.08464273344725	282.4706349596381	106.8498521419242	295.6197460414842
2	6	nan	0	0	nan	nan	A2	A2	A2	6061	813.0	58.0	1.0	1.3710264394672338	0.8854300746883951	1.0	0.5930528375733856	0.5750922656833759	131.70016087583193	144.2497833620557	31.04834939252005	11.38922069736834	10.04987562112089	70.46777962020494	61.210628050478306	14.012656050696975	363.921999999999	0.9116342032037301	1	66.0	17.37047377694398	4.59874879848212	12.910795757547021	17.130602003075182	4.699320992454886	15.887098532170057	9.62296483386308	10.632501774467528	8.265049242414534	15.093385254964232	6.090196103788912	19.947508952580392	1017.0	485.94091731403023	81.31874639540911	408.4078592834994	282.67412936128676	85.3015799857676	337.31297855079174
2	7	nan	0	0	nan	nan	A2	A2	A2	9770	231.0	62.0	1.0	1.1874974105980511	0.7940067528710512	1.0	0.5530084338031358	0.689504586229533	146.6181054297896	151.6047492659778	40.607881008493905	15.692618345384592	14.142135623730951	92.10488773581773	89.13045670248212	-21.957794729330764	421.9719999999985	0.9514071477261661	1	85.0	16.709636161103845	9.190798817202449	3.466041088104248	17.953093824908137	5.3637751173228025	10.00651565566659	9.969253075309098	25.32683304231614	16.485221690498292	9.561089519411325	9.91781494114548	15.621362656354904	2480.0	399.80473142303526	288.19151711743325	248.8892358392477	546.7992685418576	154.72941278852522	491.877089577727
2	8	nan	0	0	nan	nan	A2	A2	A2	12070	495.0	53.0	1.0	1.0727408000188896	0.6863725493334003	1.0	0.6576223166612183	0.8162317335490858	146.59311136591788	147.46185947559457	51.62363799656123	19.506799370768025	17.4928556845359	103.5442531390983	106.60985646956847	-47.74286975402973	431.07399999999836	0.9843820087265014	1	86.0	8.390768337063491	6.856672029942274	3.11625852342695	13.301304711028934	4.263675932772458	5.862424708902836	11.29958041291684	13.745433787815273	12.280781297944486	6.507835548371077	6.0200961558148265	21.454047442413867	4521.0	632.9123684978113	185.20566244143993	305.307287494652	511.20413655694574	163.3579932153225	492.5031522307545
2	9	nan	0	0	nan	nan	A2	A2	A2	9915	758.0	125.0	1.0	1.031846919191184	0.3962412897470969	1.0	0.7128990509059534	0.7896047560768337	118.6962641477177	125.92458060283545	48.38388161361178	17.34747759421876	15.297058540778355	108.59621388518418	108.98054946073051	74.30173035295772	397.2339999999991	0.9508967104632203	1	40.0	38.87986584287137	6.039505646564066	4.629160018637776	17.97946138586849	4.888258214108646	15.201617566868663	12.647425090894103	15.790905655361712	10.60134283080697	13.17261008452624	7.540016796439886	23.513084582053125	1871.0	1126.0694596245885	195.0419938247651	336.90968269947916	444.98388765659183	142.41184203978628	441.37126841023564
2	10	nan	0	0	nan	nan	A2	A2	A2	12061	549.0	133.0	1.0	1.2211240547186797	0.8328403993924113	1.0	0.5860544217687075	0.694435851079138	169.1260316502099	169.49926253526885	43.18564576337837	17.221330904528592	15.811388300841896	96.5675573107188	93.6134919850764	-41.43667065754525	467.1759999999987	0.9444052932425026	1	159.0	15.227512069046497	12.151689983904362	4.104676939547062	18.442481184378266	5.558846457861364	10.402655120939016	12.685069127008319	33.1771573247388	21.100022951141	9.362066117115319	13.856839880347252	30.737697372213006	3483.0	552.681667579338	267.2333423933014	362.6423603016883	650.2369585158303	174.71137697435915	587.880050085485
2	11	nan	0	0	nan	nan	A2	A2	A2	9838	855.0	150.0	1.0	1.0401283595314312	0.5632125042396288	1.0	0.7106841002672831	0.7670037816417072	124.22964542398294	129.29423807734048	47.4236228055175	17.244606518204233	15.264337522473747	100.30997851611329	102.65245832520077	-78.05870691145888	401.4759999999988	0.9515427023890123	1	158.0	25.747005498036742	11.668940315954387	4.454032237641513	30.416083083488047	5.576165447942913	14.465140871703625	17.06959642469883	32.50826274510473	20.77366300020367	16.64618906751275	15.108735870569944	39.2420995766297	4878.0	699.0973838362843	318.7819647975266	353.60869878251106	976.741528368555	171.3642645208165	384.80399885959923
2	12	nan	0	0	nan	nan	A2	A2	A2	8165	250.0	142.0	1.0	1.1167312962271747	0.753728680159455	1.0	0.6426603699330972	0.7432601913720265	127.13228401844553	126.81088281373961	39.84971769034255	15.158439734539439	13.601470508735444	80.34331145001167	83.54952220113589	-30.993421089596872	371.5459999999989	0.9721395404214788	1	108.0	18.297489936463535	8.90496683306992	3.3138628527522087	17.538277270272374	5.166826928965747	12.74785992410034	13.624658633954823	26.827206859365106	16.241351975128055	11.201281779445708	11.856534712947905	21.279835208319128	1558.0	409.63750758673996	219.28560401964933	207.6663775946945	367.3804997187108	128.61718258820474	357.41010234411806
2	13	nan	0	0	nan	nan	A2	A2	A2	8747	77.0	142.0	1.0	1.1029081047419171	0.7394399277562136	1.0	0.7063145994832042	0.7586158040637431	129.80198704448608	134.31678971744373	43.41658669218482	15.909534300017564	14.142135623730951	90.61562409143231	87.38562388518336	-22.85650684829233	380.6479999999988	0.9681239623685667	1	70.0	27.213183775544167	6.704524337314069	4.838315443135798	12.630945280194283	4.6418708031997085	17.075654261745512	9.639581948518753	15.731364944949746	11.46768907085061	16.01588466577232	7.521919619292021	15.229190520010889	2125.0	395.3361724400893	161.6278639798984	185.3436035849154	300.91368046961725	120.32224107719958	349.49196707829833
2	14	nan	0	0	nan	nan	A2	A2	A2	4835	100.0	215.0	1.0	1.1664893095058713	0.6520134960758835	1.0	0.5613607337745269	0.5698145907015513	95.36331407548938	111.19802156513397	29.966648127543394	10.713530188828898	9.433981132056603	79.82783757604001	72.30516661714199	38.243892051539824	326.53999999999917	0.8974477958236656	1	84.0	35.9423514008522	9.278248276561499	12.898390256799757	14.841290949843824	4.880308263935149	23.57471582852304	15.591424376703799	16.468177302740514	15.262317851185799	20.74883652664721	13.312352230772376	20.432806878350675	1421.0	599.2392308525741	145.75794657412916	313.17534179612994	259.5471430597827	84.00540223438293	466.6715809330344
2	15	nan	0	0	nan	nan	A2	A2	A2	11897	175.0	204.0	1.0	1.2375332678796216	0.83495916380862	1.0	0.6401398977670164	0.624505041406262	169.3261717476677	176.13914953808538	42.2965719651132	16.408638217964935	15.0	103.8473062418984	93.1822084465507	-85.7299252425661	489.27799999999837	0.9173413524558566	1	85.0	31.779430861584842	15.759319466538727	15.622522396966815	22.301426753401756	7.615091230720282	28.777019924484193	25.211947872303426	23.687953058630228	28.25955596845597	24.6092927781865	21.1633478756994	27.70492105279118	2898.0	1095.3111320827156	534.5770514979959	635.2374318148941	690.410941994749	234.9858714779839	988.488808799535
2	16	nan	0	0	nan	nan	A2	A2	A2	12225	410.0	193.0	1.0	1.0584377781187038	0.6673395598110194	1.0	0.7686745472837022	0.7771418178626498	145.32534748158275	150.8409758653132	51.03920062069938	19.144935701928958	17.029386365926403	110.19167042513776	108.2315744591458	6.862677594705367	444.609999999999	0.9661358517406251	1	107.0	24.0963454535231	12.239261507987976	4.704493827186525	23.052689475938678	6.4371557561680675	15.975280438549817	16.297245777212083	33.91099412739277	21.773388262838125	14.640375378541648	14.999694868922234	30.085740470327437	3458.0	745.02772706002	449.74831908009946	382.57874551415443	854.2207380840555	201.809202587232	789.1255675042048
2	17	nan	0	0	nan	nan	A2	A2	A2	7289	303.0	212.0	1.0	1.1143120510258724	0.7558424543975478	1.0	0.7392494929006085	0.7965950502832891	120.12888847307165	120.55289295574785	37.656340767525464	14.411434474253003	13.0	81.17761031469075	78.6548136985825	-70.87219543162108	339.0939999999993	0.9530596234309623	1	91.0	18.18673997092992	11.701075779274106	5.199633829295635	23.07420466095209	5.6309300707653165	14.562356045469642	19.848630524240434	23.66530864406377	20.483604162931442	13.18341349158436	14.543022837489843	30.68644236586988	1835.0	534.2561997082084	335.0741293281317	246.86938349716365	522.5314113069326	142.26273061241955	508.278523770161
2	18	nan	0	0	nan	nan	A2	A2	A2	2211	245.0	210.0	1.0	1.2392103364631142	0.81387723428944	1.0	0.6353448275862069	0.620958934636522	72.15433795171081	82.03657720797473	20.024984394500787	7.285785423850728	6.4031242374328485	46.05154566333654	41.9243308794465	-49.11126486247099	211.52799999999974	0.8879518072289156	1	34.0	13.071976801380515	9.012558190152049	9.21849394775927	12.436102831736207	3.641397751867771	15.787487578578293	15.372762644663453	12.06846724357456	14.932906076312065	11.92306406982243	9.959655184298754	23.317906575277448	541.0	143.53267748374492	101.42946543730795	213.8545818803832	145.5461968490854	45.35576432663947	241.9629817865789
2	19	nan	0	0	nan	nan	A2	A2	A2	12184	553.0	237.0	1.0	1.0784298617839965	0.43485863089639676	1.0	0.5960861056751467	0.7057837393987616	135.6894529005617	145.58159224297555	49.24428900898052	18.010277470975335	16.1245154965971	129.88317898022476	122.18818064446587	-33.01600618772826	465.7619999999985	0.9338903154102631	1	153.0	54.96099806483835	16.027954541146755	8.215686334297061	23.859586527571082	6.076524036936462	22.035172109492123	23.73884186334908	39.3606928139925	27.6812085788697	14.777676091529429	17.720836209133267	56.10437165014446	5098.0	1165.5511882472783	423.43117547407746	692.0178541187197	796.1375304823741	187.19733104202896	976.2381796240807
2	20	nan	0	0	nan	nan	A2	A2	A2	3089	31.0	230.0	1.0	1.0544766095767641	0.5679537444100377	1.0	0.6887402452619844	0.7238993466073245	70.2468995317667	82.09750300709517	26.92582403567252	11.011775939290372	10.295630140987	56.33652317169084	57.81744644056147	-38.82657893860775	231.56599999999975	0.9602113770593721	1	70.0	25.392874021083117	2.983123540878296	7.9034561812877655	6.9823453314602375	2.486793336458504	10.126741426065564	6.66831467859447	8.462211067788303	4.828824305906892	7.737529582343996	4.245044656097889	12.35861762240529	406.0	369.99168424587697	48.04161173757166	146.38704538624734	119.97694399766624	47.24052830692381	192.74024615250528
2	21	nan	0	0	nan	nan	A2	A2	A2	1943	214.0	259.0	1.0	1.5564641786499342	0.9175640603262705	1.0	0.4703461631566207	0.4838647117698562	81.45766535569513	94.33981132056604	17.11724276862369	6.207557295807832	5.656854249492381	37.808560272277965	32.386587943788214	-32.04746628108148	224.6359999999998	0.8978743068391867	1	19.0	18.604898180812597	10.387594437226653	9.064103189855814	11.66137176565826	3.992019549012184	20.998764026910067	14.063263965770602	10.301304616034031	17.87014576420188	17.036652222275734	12.851133018732071	13.74512853845954	304.0	182.2382085248828	111.31281006336212	121.51053647045046	115.16784947924316	42.92460542824119	214.23796477913857
2	22	nan	0	0	nan	nan	A2	A2	A2	4316	268.0	276.0	1.0	1.2158544173311254	0.6949175914055231	1.0	0.5026787794083392	0.5102419622452409	93.72554019727345	109.20164833920778	27.586228448267445	9.520198417825833	8.246211251235321	74.25090378122523	67.39704089863757	80.85767377865405	326.02999999999906	0.7941122355105795	1	60.0	17.347539495676756	13.90992603637278	13.122560472227633	17.56261539645493	5.038406979292631	19.517372405156493	18.164385486394167	19.188815096393228	25.330144207924604	14.1604333659634	15.555306338705122	22.470298383384943	1583.0	404.3017318332568	252.58825101144612	355.24043673835695	301.73208238743246	81.20482230465859	402.54215337801725
2	23	nan	0	0	nan	nan	A2	A2	A2	17772	763.0	240.0	1.0	1.092227876403683	0.7284299258654685	1.0	0.6741010468821119	0.8025247402790069	183.06181584951483	182.64993840677855	60.41522986797286	22.88136642265333	20.615528128088304	128.46754887253866	125.41936854890785	-34.974602572030655	527.5259999999979	0.9773964692295001	1	188.0	95.76502608228475	22.467948462814093	17.76588083524257	39.70092319045216	9.014206187799573	34.69001301098615	36.725536020472646	41.594018548727036	35.804409969598055	24.84676889423281	25.88223082665354	106.74560175649822	7846.0	5631.036420215853	1055.0811340250075	733.8478842470795	1896.9446875602007	406.52015144284815	1707.5137277552858
2	24	nan	0	0	nan	nan	A2	A2	A2	1583	22.0	277.0	1.0	1.085936120533215	0.5436041070879309	1.0	0.6736170212765957	0.6813166046141698	50.6532816003264	56.938563381947034	18.867962264113206	7.198544693413459	6.708203932499369	44.062178903863774	42.51541406583823	-24.51678823904456	170.87199999999987	0.9377962085308056	1	89.0	12.858381099998951	3.768337544053793	6.7447928842157125	8.360326567664742	2.419394233264029	8.972625315189362	7.092545988038182	9.459967974573374	5.950667588040233	6.954619664698839	4.560112917795777	16.054734084755182	651.0	144.1929656881839	49.291966256685555	193.22870232444257	117.86529351957142	31.41741073038429	93.67412861064076
2	25	nan	0	0	nan	nan	A2	A2	A2	6684	434.0	277.0	1.0	1.154508264640847	0.7957017509184401	1.0	0.6684668466846685	0.7206415053283227	119.71344430445284	129.9576854210631	36.138621999185304	13.446211028569842	12.083045973594572	78.86841202340985	72.50907277243317	-43.676177743728516	341.3999999999992	0.9699608184588595	1	67.0	22.978851011022925	10.581139905378222	3.9299763832241297	20.05017166119069	4.904982105828822	11.093019011430442	13.802151526324451	24.95162892062217	18.852338498458266	8.796505716629326	12.233493586070836	20.137331240810454	2073.0	355.30864514037967	248.316030443646	350.1931798495352	562.5201350627467	117.1537506505847	459.78664888907224
2	26	nan	0	0	nan	nan	A2	A2	A2	5305	367.0	265.0	1.0	1.2274556497417064	0.8188265531996105	1.0	0.6886033229491173	0.6859604003561528	111.5112953424659	115.95257651298655	30.364452901377952	11.336930290933871	10.198039027185569	68.15251063520957	64.01205608160838	75.45776392387249	311.74399999999946	0.9082348912857386	1	49.0	14.01820404548198	10.626993237063289	3.524864614009857	22.62943469826132	4.736659829504788	10.670984997414052	14.710017565637827	17.79082932509482	18.273060156032443	9.137392251752317	10.310582185164094	18.005416904576123	1286.0	272.0719164190814	232.07663140632212	267.8080269470811	325.32523128483444	84.94784526713192	345.1058064736426
2	27	nan	0	0	nan	nan	A2	A2	A2	6574	82.0	284.0	1.0	1.0691853776282565	0.5715084627128861	1.0	0.664040404040404	0.7655043507937007	103.26714500850726	110.47624178980746	38.07886552931954	13.827613747764591	12.36931687685298	86.74983267165325	84.74062385881483	-0.8385809293651869	328.50799999999924	0.9677609303694982	1	83.0	54.23282233811915	10.151812033727765	17.900114436633885	15.33159383945167	5.076035741716623	20.218203958123922	16.56667431257665	19.39751281775534	17.10060276836157	16.9054856300354	13.715434523299336	27.728831769898534	2675.0	1109.491219073534	260.66076209396124	367.7228662017733	349.13263217918575	120.18138473015279	554.3449610564858
2	28	nan	0	0	nan	nan	A2	A2	A2	3782	317.0	301.0	1.0	1.1717833941738744	0.7927100905086684	1.0	0.6423233695652174	0.6802028959598706	90.59134757896871	97.14422267947796	26.0	9.938259163207636	9.0	60.29731391183151	55.22437792209653	-72.08454216757707	264.32999999999953	0.9334814266321115	1	93.0	12.51023118942976	10.378301678225398	6.05185014475137	15.116548446938396	3.72881668061018	11.255680208094418	15.744014636613429	16.47321281954646	18.393423413857818	7.785671810619533	11.169710855931044	26.353414281271398	1318.0	282.73714854288846	163.55379611533135	209.15808386541903	235.6157171195373	63.04242048691958	290.5174644337967
2	29	nan	0	0	nan	nan	A2	A2	A2	2369	223.0	293.0	1.0	1.553544692753529	0.9190786658841399	1.0	0.6776315789473685	0.5672741485315557	89.9569564359069	92.39588735436226	18.027756377319946	6.9517283472517954	6.324555320336759	37.0	35.4497077448824	1.18661849144775	229.08199999999977	0.9334121355397947	1	95.0	30.859433993697166	9.486244015395641	15.314427415840328	10.194781439378858	3.70855269767344	16.97845427505672	12.977660832926631	10.938933420926332	17.17697410658002	14.882963344454765	11.439810812473297	23.940886488184333	1121.0	302.9900365965441	107.75373482517898	351.3103988924995	128.286106929183	42.497123934328556	168.0196081828326
2	30	nan	0	0	nan	nan	A2	A2	A2	12194	636.0	309.0	1.0	1.043101628091509	0.49127904360768393	1.0	0.7190706451232457	0.7851058695896185	135.4735195185355	143.10835055998655	54.12947441089743	19.330442575329563	17.16094665135447	119.38139231757674	117.99773890120527	89.21628265180598	441.7879999999991	0.9714786488209052	1	127.0	147.85128558427095	18.596658378839493	13.557351121678948	31.11140622664243	7.277698970399797	42.096757606603205	36.39554435946047	30.187777560204268	31.57328151911497	24.33347065001726	22.158724300563335	60.04541105031967	3833.0	5241.66486730054	595.9777079895139	547.3699868889526	958.7831711033359	228.15726077649742	1402.4629905717447
2	31	nan	0	0	nan	nan	A2	A2	A2	18033	949.0	321.0	1.0	1.0151632148736487	0.5023732970763405	1.0	0.7937059859154929	0.89076292372241	163.0164291297084	167.6305461424021	69.40461079784254	25.83076393812717	23.706539182259394	140.6897642193545	140.95229193510198	6.8970455681961065	504.3799999999983	0.989329310108353	1	85.0	11.666331073269248	9.290333453565836	3.960448645055294	12.77192344237119	5.129610192961991	7.371557209640741	7.7184100560843945	18.148012570105493	16.785214096307755	7.3556420700624585	9.600412029772997	24.68274973332882	6413.0	754.9861928327009	385.5318246288225	663.2159322854131	965.5378516176715	258.8486172808334	768.880187981762
2	32	nan	0	0	nan	nan	A2	A2	A2	2471	210.0	331.0	1.0	1.4879145959954903	0.8405211218553429	1.0	0.4779497098646035	0.47952298582303676	84.9767474308605	94.36630754670864	18.601075237738275	6.758806720130396	6.0	52.66440521537194	46.038598336323325	0.46725283222912767	254.46999999999917	0.8401904114246853	1	131.0	25.524605156853795	10.225070586428046	16.055695440620184	16.70391396433115	3.844373253174126	15.506019717082381	13.705256743356586	14.364736422896385	18.599847365170717	14.581322982907295	11.760021384805441	24.80175480619073	911.0	285.6054775947705	130.71752511896193	215.25105654355139	141.7132068928331	47.10298340488225	201.9011218212545
2	33	nan	0	0	nan	nan	A2	A2	A2	9359	502.0	316.0	1.0	1.1506784614134649	0.7675108168081338	1.0	0.5539180871212122	0.6993826306480749	139.17694600501355	142.86357128393507	39.11521443121589	15.239954673719026	13.892443989449804	85.61451246403941	89.21743197620049	40.84179597652216	410.0739999999984	0.9218419108593944	1	92.0	105.35249912552536	14.046143313869834	8.686762846074998	23.79356074053794	6.452140134759247	25.508522124029696	23.334584501571953	23.372869461774826	23.93015949986875	20.532875581644475	19.318364281207323	30.882826031185687	2692.0	1804.8034490328282	311.26601157337427	859.9378051497042	539.9362639477476	163.44298575632274	944.1493708081543
2	34	nan	0	0	nan	nan	A2	A2	A2	10906	820.0	334.0	1.0	1.1012001308807489	0.5621587370119651	1.0	0.5969348659003831	0.719795915541048	134.5282681648384	144.4195277654653	49.39635614091387	17.322314020621423	15.264337522473747	111.98925992979255	111.25882687967716	7.627245150462787	436.34799999999854	0.9525722770547648	1	160.0	69.39906915649772	22.596398938447237	12.314259603619576	27.64663156773895	6.975341442972422	22.966949042864144	25.15011830162257	29.988906793296337	36.033890411257744	17.253894917666912	21.9355154260993	84.25201797671616	3856.0	1618.234150616452	690.2521717529744	362.3375765476376	895.2406509816647	227.83061086945236	625.302633442916
2	35	nan	0	0	nan	nan	A2	A2	A2	4692	238.0	372.0	1.0	1.1655197379576105	0.7959197060559066	1.0	0.5942249240121581	0.7224506615570094	100.80826795292447	101.41498903022176	29.68164415931166	11.166375827261561	10.0	62.64748926134636	61.029547009314605	-53.00554518581705	285.6799999999994	0.9487412799514711	1	92.0	16.183382937684655	9.916746807284653	4.855130878277123	19.755474164150655	4.557198458351195	9.998352074064314	10.365606204606593	16.78861676249653	19.081147538498044	11.244586891494691	10.023544660769403	39.74970618169755	1803.0	311.6290844241157	188.66912383027375	129.92475830297917	343.0923785911873	96.09927572216839	274.770794602111
2	36	nan	0	0	nan	nan	A2	A2	A2	3144	43.0	342.0	1.0	1.6772285768069701	0.9299562939418575	1.0	0.45565217391304347	0.537187430452218	108.60395257144796	111.94641575325224	21.213203435596427	7.820999786851711	7.0710678118654755	41.62068965517241	39.93042446648912	-54.016496089837126	271.19599999999923	0.9354358821779233	1	50.0	25.39021915011108	5.463889563456178	9.04002441931516	12.143099125474691	3.6329290019348264	14.725215565413237	10.500022890977561	12.765682523138821	10.234088689088821	13.518562592566013	7.491783056408167	16.65337610244751	642.0	289.5769595205784	80.20279271900654	186.73261644132435	147.0504008475691	49.95266687590629	286.7992069441825
2	37	nan	0	0	nan	nan	A2	A2	A2	2709	93.0	345.0	1.0	1.1510371646541038	0.7449915011463483	1.0	0.6270833333333333	0.6711154663497516	74.05310864349522	80.23091673413684	23.323807579381203	8.52780677392283	7.615773105863909	51.39968775706748	49.398900161682036	77.72783115288325	225.22199999999947	0.9491941135248773	1	64.0	28.570443344302475	8.20291450805962	7.973922362551093	11.044769944623113	4.092896954156458	14.311070390976965	12.033295189030468	14.769771927967668	14.720943061634898	12.006332511082292	9.782558974809945	21.5523460842669	751.0	379.94653282593936	113.68973864987493	227.34892845433205	165.67568510212004	59.15610007289797	253.69172223377973
2	38	nan	0	0	nan	nan	A2	A2	A2	5561	427.0	354.0	1.0	1.608961000454941	0.9006398724091206	1.0	0.5226503759398496	0.46869591687817463	138.20679162293504	148.4082207965583	29.120439557122072	9.977967829801557	8.54400374531753	73.82164108965608	60.060006299482076	15.824244095460545	386.131999999999	0.8146194975463269	1	76.0	39.505333120934665	11.226657542400062	9.37523466348648	21.13347070943564	7.427298419177532	26.052704733796418	23.86831471696496	24.636560698971152	20.43422601930797	26.251987582072616	14.962920562364161	24.11891361977905	1551.0	361.78407028131187	159.35872497502714	302.0380872786045	295.27754687238485	99.02568151801825	410.73766744323075
2	39	nan	0	0	nan	nan	A2	A2	A2	6124	62.0	407.0	1.0	1.064799929451957	0.5107257692938273	1.0	0.555918663761801	0.7524963948642382	97.57022320629335	107.07474025184464	36.76955262170047	13.28052124887133	12.0	84.64344590827224	83.88538237644127	61.49968390914739	319.7939999999989	0.956128024980484	1	71.0	13.889112760312855	8.65458155889064	7.044861522503197	12.639902327209711	4.423865138553083	10.811612158082426	11.757488381117582	18.23373781889677	16.417242681607604	10.936705603264272	9.773449333384633	18.372549037449062	1219.0	326.27853883150965	233.48719066753983	174.29257700406015	315.7976507442072	120.03941476345062	252.8617233224213
2	40	nan	0	0	nan	nan	A2	A2	A2	11258	162.0	385.0	1.0	1.1215735695135127	0.6878953537128139	1.0	0.6980406746031746	0.7444603606412354	144.86332167147276	144.22205101855957	46.51881339845203	17.225650272884266	15.652475842498529	110.2553459969832	105.14323016215444	89.67710207709662	435.92799999999886	0.935127502284243	1	110.0	43.49842083174735	16.100846930406988	11.052597873844206	18.149111225269735	6.787304548546672	20.561013230122626	15.785977000370622	20.998931891284883	29.625635201111436	19.65236899163574	15.573052583262324	31.557122128084302	3982.0	1047.1864966768771	468.500863423571	490.98404019139707	566.0640129065141	216.5497227748856	601.4414292844012
2	41	nan	0	0	nan	nan	A2	A2	A2	5079	365.0	364.0	1.0	1.1487471868322041	0.7653857099175481	1.0	0.6289783281733746	0.6743677991933332	102.3528521722021	108.55873986004075	31.304951684997057	11.356930373727296	10.198039027185569	70.17054017004064	65.87141354588273	44.33850707236123	307.6419999999994	0.8924617817606747	1	102.0	20.310963603667915	9.681208533234894	3.729961121454835	16.119310337118804	4.709926014766097	11.234226061031222	16.41757842991501	24.498237608000636	18.62127116136253	11.473441735841334	11.469291278161108	34.95304785575718	1526.0	410.0486313821748	161.48679387103766	322.3378502978012	264.46788782440126	89.00860662478954	361.49897038098425
2	42	nan	0	0	nan	nan	A2	A2	A2	6103	304.0	387.0	1.0	1.1397272427916751	0.7613300119224765	1.0	0.5997444968553459	0.7468767590165594	111.50208026538353	111.0	33.54101966249684	12.85909784942367	11.661903789690601	74.20364589332058	72.29399809448127	-56.52390033160854	320.4439999999988	0.9568830354343053	1	143.0	22.867597419768572	9.408453492447734	3.5735713988542557	15.050629439763725	4.687800438143313	10.923491303808987	13.395330765284598	20.357625745236874	18.679285902529955	11.72132454905659	9.727748584933579	47.41351954266429	2287.0	539.6609757337719	219.79041791521013	262.6356001775712	334.56324147153646	117.11404659878463	460.3725041579455
2	43	nan	0	0	nan	nan	A2	A2	A2	2062	447.0	397.0	1.0	1.5820827586894841	0.9108704227675561	1.0	0.4768732654949121	0.4564531936890386	84.15552209674516	93.08598175880189	17.72004514666935	6.183324938204522	5.385164807134504	39.8164043300342	34.73035008784204	-8.762954655150146	238.25999999999937	0.8457752255947498	1	73.0	20.831616710871458	8.216296655125916	7.308918897993863	14.492576507851481	5.158297123387456	25.135179683566093	15.851926515810192	18.4240177096799	15.37709623388946	20.295017942786217	10.089997745119035	18.944548756815493	920.0	210.42275147512555	92.56287491694093	258.3117418671027	147.19556007161736	58.783093196339905	335.4013735251501
2	44	nan	0	0	nan	nan	A2	A2	A2	7460	588.0	405.0	1.0	1.2533581900437787	0.7771765074132468	1.0	0.5476435178387902	0.550812681146598	130.38188441060268	155.72411502397438	39.05124837953327	13.410298645220557	11.313708498984761	86.6930959915315	82.04706008903332	-32.57047820537736	412.5459999999988	0.8406107386331626	1	109.0	192.16786464303732	22.38934926316142	14.189105073921382	24.76223397254944	7.796185273677111	41.61268029361963	35.814618261530995	25.64077214896679	38.02284283749759	26.186266956850886	27.115175142884254	69.41564065776765	3124.0	3505.968765132129	478.9528805920854	396.5824987636879	545.602594807744	173.1183038689196	960.9642488993704
2	45	nan	0	0	nan	nan	A2	A2	A2	3438	663.0	413.0	1.0	1.1500351771402497	0.713624044357302	1.0	0.6334991708126037	0.6697561322240665	82.08506134623973	95.90099061010788	27.0	9.615733366426188	8.48528137423857	59.58743340274849	57.50295676929536	-50.005456030273635	253.97999999999973	0.9314548902736386	1	34.0	96.89321749284863	14.55252918601036	7.6037995386868715	16.66672781482339	4.640604297630489	25.41222245246172	24.507057335227728	15.45777066424489	24.03462278842926	16.404303086921573	16.05062945559621	39.61080341041088	803.0	1178.765622165054	240.18420728296041	284.61512171290815	253.3709623347968	70.11049101501703	346.8180516269058
2	46	nan	0	0	nan	nan	A2	A2	A2	4966	520.0	418.0	1.0	1.1546646239529708	0.7966229879363029	1.0	0.7981356477017036	0.7670974472674671	103.26551914393613	103.16006979447037	29.832867780352597	11.744258156074192	10.770329614269007	59.23263283302767	62.421577536141164	-6.384349529217438	285.2219999999996	0.9742986070237396	1	111.0	111.17744671553373	14.07437249366194	11.859266094863415	21.597467039711773	5.892469686456025	34.07280083745718	25.806134082376957	18.625635147094727	23.904859989881516	22.490440256893635	14.907423478551209	47.9646599907428	1599.0	2459.406988946721	254.59925271291286	313.9718475257978	405.90588299091905	110.64309210702777	601.8790120445192
2	47	nan	0	0	nan	nan	A2	A2	A2	3085	358.0	424.0	1.0	1.104550565955328	0.5925921957026817	1.0	0.5899789634729393	0.6989978387500625	72.46673453053083	85.44003745317531	25.709920264364882	9.224348098266656	8.06225774829855	61.53246218411079	58.372145371298515	-19.50785549781891	235.50199999999938	0.9347068625965763	1	123.0	22.36455328669399	7.319859625771642	2.976180692203343	14.03936830535531	3.9299153415486217	14.060120570473373	14.462150026112795	20.04664682596922	14.289341615512967	15.199786351062357	12.490089271217585	55.3414052715525	1662.0	418.99720836710185	100.25691657233983	263.34335892274976	301.9284659838304	71.55486412905157	370.11100944969803
2	48	nan	0	0	nan	nan	A2	A2	A2	16240	759.0	420.0	1.0	1.139147511496383	0.5983036115821154	1.0	0.5731225296442688	0.6600558665560278	169.06076673610204	181.43042743707574	55.154328932550705	19.68235464574403	17.72004514666935	144.06247634080026	135.46323357816735	56.997121459504385	556.0419999999981	0.8918666593442803	1	140.0	115.33475236222148	30.798718309029937	10.663202926516533	39.03840707056224	9.318425320088863	36.51226058974862	41.15085066668689	41.9089647307992	48.87640191242099	25.569695610553026	29.38568709604442	84.90820167493075	6148.0	4029.23866813723	1042.311422886327	1485.9955458566546	1382.690533446148	322.84228453598917	1856.6637838706374
2	49	nan	0	0	nan	nan	A2	A2	A2	3543	430.0	437.0	1.0	1.1671145800844265	0.8088733123015349	1.0	0.5606012658227848	0.7292167177925954	88.34839786351314	87.66413177577246	25.45584412271571	9.803269734201532	8.94427190999916	51.93520337237132	51.94735274218071	42.885544526307044	247.0939999999993	0.9397877984084878	1	49.0	39.482185021974146	10.78757914993912	11.49205768108368	14.081635781563818	3.6134127099066973	21.97581461071968	20.882871772162616	20.760570703074336	20.16670488193631	11.80712604522705	12.75989927444607	16.696009753271937	1451.0	569.7650108141825	186.53717889729887	345.31874573230743	246.035309988074	62.13112115487456	473.3247735723853
2	50	nan	0	0	nan	nan	A2	A2	A2	5318	416.0	494.0	1.0	1.271095196817714	0.8355860332028654	1.0	0.5780434782608695	0.6328698735832409	114.81604217667672	117.98728745080972	29.274562336608895	10.991406876603754	10.0	70.18575043403537	63.075296153693735	62.797545398599986	324.9539999999994	0.8733065112078165	1	134.0	74.81002490501851	14.029114237055182	8.095048481598496	24.170977354981005	5.349691018462181	27.398077314719558	24.728740320540965	30.90716413781047	26.331425931304693	18.916624726727605	15.140642393380404	69.1651484919712	1309.0	1757.809063917026	285.44750199187547	379.1420311657712	414.3748384471983	104.75050031673163	620.100511549972
2	51	nan	0	0	nan	nan	A2	A2	A2	6967	312.0	460.0	1.0	1.5011723345095103	0.9094770627532399	1.0	0.4761481683980317	0.5754068496400706	150.42873744141016	149.30505684671232	30.870698080866262	11.676267793974162	10.770329614269007	64.26114773727834	62.541364468297175	39.92947692278752	390.06799999999873	0.924005305039788	1	108.0	75.90362396929413	9.286961222998798	6.7975280517712235	23.38597700279206	5.636667457409203	23.86910818144679	19.442481173202395	23.41086440999061	18.424872245639563	23.604654068127275	11.29106586612761	40.28447388205677	2108.0	1403.3531088577583	231.57323643472046	320.68548166006804	492.8261546641588	126.25374310463667	547.173282051459
2	52	nan	0	0	nan	nan	A2	A2	A2	3388	471.0	477.0	1.0	1.3214685530803265	0.8554032001049514	1.0	0.5975308641975309	0.6390133815736628	94.68831133618602	105.64563407921787	23.021728866442675	8.945753193091601	8.0	48.08326112068523	49.04501400678707	-41.50440951838317	258.11999999999955	0.9508840864440079	1	113.0	81.30444796383381	12.235645093023777	5.5508049270138144	20.19017317891121	5.096528600901365	22.41293965652585	20.253666028380394	19.73484404757619	20.15307855606079	16.594781441614032	12.733119741082191	65.82345303148031	2489.0	1344.4503546208143	172.35101889260113	131.62700867839158	292.85215558484197	75.09140194114298	354.8582133240998
2	53	nan	0	0	nan	nan	A2	A2	A2	9737	679.0	484.0	1.0	1.1505532127899212	0.7746269291918084	1.0	0.6283557046979866	0.6828384657334269	142.50492516848402	159.3267083699403	45.70557952810576	15.966462998574064	14.317821063276353	99.26810732226987	90.12274667195722	21.291959964916224	423.30999999999847	0.9405911901081914	1	121.0	144.1689782589674	23.40788895636797	6.674647159874439	31.243610206991434	8.043640847317874	42.32481874153018	35.20106825232506	29.296910021454096	37.70504319667816	22.516243290156126	23.834149703383446	89.17666908353567	3879.0	4108.12393392995	684.8671403639019	398.18469609040767	918.8123907893896	237.48421557527035	1231.209125213325
2	54	nan	0	0	nan	nan	A2	A2	A2	9842	859.0	470.0	1.0	1.1887450581887997	0.7585828744193307	1.0	0.6432679738562092	0.6740807181028933	144.36479645402613	151.83214415926557	43.18564576337837	15.801108007354177	14.142135623730951	97.39471733347249	94.06471846631003	-1.2850646078574195	428.34199999999896	0.9160461653015637	1	109.0	28.456870356574655	16.065018725581467	4.856580495834351	29.733104525133967	6.400549373589456	14.945418514311314	20.99945070873946	34.439856661483645	25.871763210743666	14.188570991158485	15.432471240870655	34.993362377397716	2808.0	577.5936992866918	397.09024275280535	435.69088381621987	725.6331586642191	163.60821047145873	664.1679572016001
2	55	nan	0	0	nan	nan	A2	A2	A2	6123	578.0	499.0	1.0	1.1002642074190143	0.6753289439018298	1.0	0.6247959183673469	0.7057168836073313	105.2545833323613	110.80162453682708	34.66987164671943	12.979749039578023	11.661903789690601	80.6814623066462	77.62700830305391	52.89743295432406	330.1959999999991	0.9434514637904469	1	88.0	143.67609664797783	19.577035255730152	6.694789085537195	24.576073862612247	5.8089112946763635	33.13550014048815	25.651956997811794	22.18361184373498	31.4334782846272	22.663523357361555	18.484931770712137	46.96362240985036	1946.0	3380.972779378295	395.06219613552094	332.6401473544538	467.4093086272478	126.29108175449073	765.2256052531302
2	56	nan	0	0	nan	nan	A2	A2	A2	8254	828.0	554.0	1.0	1.0785604940808229	0.5451713547163188	1.0	0.6580038265306123	0.719248166548165	115.19774040858563	127.251719045363	44.0	15.370546060678956	13.601470508735444	95.1346414299229	96.57310370482355	-9.86342214405888	379.74999999999875	0.9683815334076379	1	60.0	16.484229752793908	13.73398954141885	5.151186425238848	19.41318382974714	5.269962658174336	11.727794352918863	18.384298508055508	29.238513853400946	22.275745833292603	11.16289009153843	13.322652047500014	21.233615676872432	1501.0	349.50116795208305	351.2171368021518	407.4852831829339	482.9503941331059	127.56571394205093	473.07260340917856
2	57	nan	0	0	nan	nan	A2	A2	A2	9620	340.0	566.0	1.0	1.3107674268379896	0.8427806232830592	1.0	0.5099660729431722	0.6181871318706594	157.50632106027484	159.53056133543816	41.43669871020132	14.681518364628902	13.038404810405298	90.00992659282586	84.77891247794155	50.396622346975626	442.2139999999983	0.9086615660715971	1	150.0	86.12515439465642	10.953475270420313	10.89138628449291	29.531883792951703	6.4510414730757475	26.155596335418522	20.22458225209266	22.74300759471953	21.600839260965586	21.31845587864518	11.038162880577147	61.613199072889984	3391.0	2739.981476084329	371.9789282735437	615.854475566186	827.2227520048618	171.66958221793175	789.5901587642729
2	58	nan	0	0	nan	nan	A2	A2	A2	10304	508.0	538.0	1.0	1.207889365852083	0.6987628954985038	1.0	0.5366666666666666	0.5953816933005532	144.5394173911668	160.72958657322553	44.01136216933077	15.453019755570173	13.435015956036224	104.17906274146405	103.39675649018399	-54.08842540098565	466.3479999999983	0.8578088578088576	1	185.0	166.59134782105684	24.158297147601843	8.702861099503934	37.56591138243675	9.483863612636924	39.357351057231426	34.18930350616574	36.44635694473982	40.27261774614453	29.648935690522194	25.552025673910975	108.74538811296225	3012.0	3271.169192239642	663.4465258251876	631.3903879737481	933.5693453885615	256.1884194854647	1053.210407756269
2	59	nan	0	0	nan	nan	A2	A2	A2	7297	1000.0	537.0	1.0	1.1137837778196957	0.7228565616251582	1.0	0.7445158657279869	0.7189949903779216	118.16661541274665	130.58713566044705	49.25444142409901	18.962175749662617	17.029386365926403	80.0	81.65290819677485	-84.72448722709524	357.11999999999944	0.9609534470270625	1	71.0	16.96395819913596	6.949828337877989	6.915556596592069	13.083695747889578	3.4260319247841835	8.636026558466256	8.731761696748435	25.409353816881776	11.661463354714215	8.439078379422426	8.97145042475313	24.04879849869758	2327.0	431.8896778943017	198.11519105173647	492.26312703080475	416.3338376097381	107.21669419016689	276.68319282960147
2	60	nan	0	0	nan	nan	A2	A2	A2	3509	572.0	562.0	1.0	1.2544062045631172	0.7272656479324883	1.0	0.6405622489959839	0.5968285485748965	87.18017496910754	90.0	24.596747752497688	8.763676602129001	8.0	63.895586587818876	59.836643703401265	75.61559327246144	271.81399999999917	0.8611042944785277	1	77.0	101.94865321740508	14.355947196483612	6.507896527647972	22.72585655748844	5.130724053829908	24.988250512629747	20.66501872986555	18.469291247427464	22.142824485898018	18.4321355111897	15.98986802995205	39.799023389816284	1556.0	1616.9121673442423	227.60085479542613	212.68416910246015	288.2612348590046	73.59554473496974	466.46466772817075
2	61	nan	0	0	nan	nan	A2	A2	A2	4761	627.0	571.0	1.0	1.1718398430268688	0.8177265881962541	1.0	0.6358173076923077	0.7052262386075417	103.15683486537594	104.04806581575652	29.0	11.24161526939569	10.198039027185569	60.03161494006688	59.37777908732028	-73.42357035591273	291.26599999999934	0.9508687837028162	1	108.0	72.8132601082325	15.657038182020187	7.78617534879595	23.744258802384138	5.702433831989765	26.025238503701985	23.979964930564165	20.277073349803686	24.661249741911888	18.63199820369482	17.245685532689095	51.098161429166794	2780.0	1329.4059659745544	319.78902923315763	173.25316290557384	453.6209203451872	110.31194067932665	538.4150760490447
2	62	nan	0	0	nan	nan	A2	A2	A2	9239	736.0	558.0	1.0	1.1220748298736891	0.7267213734880091	1.0	0.70883842258708	0.7176128916813719	133.6978905790621	132.09844813622905	44.27188724235731	15.883179050964207	14.317821063276353	91.19400283925557	91.84140537134623	4.265732631879307	402.22799999999916	0.9585019192862332	1	106.0	53.689707956276834	22.14732589200139	7.805233832448721	28.799435472115874	7.55197989102453	19.475196447223425	25.639444656670094	37.07733270525932	35.70960563607514	16.974334336817265	21.796581988222897	57.20096132066101	2350.0	1717.193760492839	562.8626090027392	647.5841619595885	771.0427563348785	191.12477406859398	777.9620971037075
2	63	nan	0	0	nan	nan	A2	A2	A2	12486	911.0	604.0	1.0	1.1107501083049216	0.7181441675259194	1.0	0.6173852848101266	0.7566130798123539	153.9759054227074	160.72336482291553	51.419840528729765	18.568536369040835	16.76305461424021	110.38826940717055	107.1509635365548	-72.71766171765073	455.38599999999815	0.9581031307550645	1	49.0	29.549065335653722	11.445655055344105	8.204791373573244	20.871564833447337	5.884809670038521	13.709529302082956	14.677393776364625	35.04370190296322	18.754863807931542	13.679011225700378	14.596185303293169	23.61237506661564	4003.0	992.8210127912462	257.294073198922	462.36673664301634	699.0556049197912	192.20770719926804	719.1008786801249
2	64	nan	0	0	nan	nan	A2	A2	A2	16741	237.0	600.0	1.0	1.0986288984374513	0.5834305414120379	1.0	0.6163616950775008	0.7077962272347017	167.67374549708268	173.9798838946618	57.245087125446844	20.83951108169204	18.681541692269406	136.84473215946	136.17841885103124	76.38278759199379	545.1819999999982	0.9190776832281087	1	127.0	56.910658619366586	11.773632463999093	5.133501227945089	21.28029297105968	7.073914754204452	19.335805328562856	15.422507123090327	29.971099474467337	22.40337231196463	19.049576613120735	13.915342996828258	39.0313725695014	5161.0	1381.1025881106034	390.2481591831893	575.9694534419104	907.904831064865	264.56251045595855	916.9988725353032
2	65	nan	0	0	nan	nan	A2	A2	A2	6024	0.0	586.0	1.0	1.0804305224985808	0.5328717875867885	1.0	0.727360540932142	0.7591657192511592	98.13224757688111	104.44615837837216	48.0	18.7490565462072	17.0	81.0	83.03911465028843	-79.26828243445705	315.77599999999944	0.9811074918566776	1	33.0	6.775082032196224	4.530251038260758	2.86970323510468	7.623132705688477	2.7477836394682527	8.896299734711647	6.478080437518656	10.548851776868105	7.934432010166347	7.159090582281351	5.593652265146375	12.551979895681143	2164.0	293.374838527292	160.04902792535722	160.0402692053467	264.11632023938	89.09091392718256	296.2307171402499
2	66	nan	0	0	nan	nan	A2	A2	A2	7162	422.0	591.0	1.0	1.1247097575837648	0.7311332763291438	1.0	0.6376424501424501	0.725827124468995	118.12364644521271	119.80818002123227	36.76955262170047	13.963168978463806	12.649110640673518	79.38111635890351	80.58804585179121	42.23860405694814	352.13199999999915	0.9337070595137212	1	118.0	102.9017928764224	14.944655493833125	9.214694471098483	29.515907544642687	6.639871837571263	32.121599081903696	23.529274502769113	26.963775125332177	25.602044681087136	29.173586642369628	13.781673942692578	79.22420099005103	2446.0	2204.599619060755	378.0518966373056	299.6319225849584	633.9503018148243	153.47931714449078	712.2820943631232
2	67	nan	0	0	nan	nan	A2	A2	A2	9538	528.0	634.0	1.0	1.0533781777602687	0.4287463364999418	1.0	0.600176189277624	0.6877937916229303	118.49221423771866	136.09188072769072	46.32493928760188	16.29041376374753	14.317821063276353	109.72969013787058	107.04881870015379	83.15848609775325	417.44999999999857	0.9304004292054822	1	153.0	149.15111020207405	21.802166873589158	5.837369383312762	31.08612198382616	7.995925883762538	38.12747386097908	30.64298477396369	28.06619366630912	34.88084227219224	29.90685899183154	22.20099187269807	90.50641639530659	4730.0	3920.8198212385178	638.2329910695553	513.0515461796895	836.4336925968528	229.47264930978417	1239.0199445560575
2	68	nan	0	0	nan	nan	A2	A2	A2	6403	679.0	624.0	1.0	1.2512344501099237	0.7816251002127617	1.0	0.5549969662823958	0.602156382363728	120.99905321948944	138.0905500025255	36.05551275463989	12.440538558761304	10.770329614269007	80.94566078549238	75.47297905912036	-3.868070321106928	365.54599999999886	0.901386640388541	1	50.0	21.654581633396447	16.552956445142627	8.361135298386216	19.896009805612266	6.247425091452897	16.94581525027752	14.678629805333912	28.737666880711913	27.472297286614776	16.114793656393886	17.51006336696446	23.216464451514184	996.0	450.2817280245945	329.5944157168269	480.3150840764865	377.2033573538065	129.0708941090852	424.53907133918256
2	69	nan	0	0	nan	nan	A2	A2	A2	12192	137.0	653.0	1.0	1.0683780295898972	0.7051397590825329	1.0	0.7225317055825531	0.8158742965197843	148.3037082160011	148.71785366928881	50.92150822589606	19.444598446153424	17.46424919657298	103.34945617536223	105.15746518051591	66.16740640846778	433.34199999999873	0.9799067674007393	1	139.0	16.90251014661044	12.383276139385998	3.782040177844465	17.153292199596763	5.473914742469788	9.964232905767858	15.797054990194738	32.19957266654819	20.782314865849912	10.272617726586759	14.836728477850556	37.53664442803711	4279.0	667.9599002618343	440.7894115531817	292.2148637948558	710.8753962004557	185.5490514356643	551.6233627554029
2	70	nan	0	0	nan	nan	A2	A2	A2	4738	51.0	651.0	1.0	1.1919052163055683	0.6480240028178169	1.0	0.5663399474061678	0.5948894890369723	95.2679864712589	107.54068997360952	29.698484809834994	10.652598119517403	9.848857801796104	82.35362058543275	72.5579955612862	20.168813687698783	316.3619999999995	0.9073152049023363	1	9.0	16.590310601517558	8.9769894387573	3.994705144315958	18.092378156259656	4.076859707944095	14.543297498486936	16.622507092542946	18.23093002755195	13.967544104903936	10.079865760169923	9.197634910233319	17.98019380122423	625.0	250.01248259935528	160.33485977258533	302.1409938018769	362.5513089867309	74.84766966663301	423.54306927509606
2	71	nan	0	0	nan	nan	A2	A2	A2	5214	687.0	690.0	1.0	1.6065152324221872	0.92418982354178	1.0	0.48701662619092095	0.5360597482436885	136.2097033183784	139.31618714277246	23.769728648009426	9.668651890980986	9.0	60.48163473714366	52.02304366523022	-38.22211950486484	349.6099999999992	0.8925789608833348	1	109.0	25.385107208043337	10.392263701185584	8.920363178476691	26.404699887149036	5.534035290591419	19.247760771773756	22.268574102781713	20.85616854391992	17.723689690232277	17.3464866168797	12.597161852754653	25.392492570914328	1830.0	463.7164114108309	175.8996878489852	435.5254601286724	415.3611054159701	91.98855633847415	552.1701531847939
2	72	nan	0	0	nan	nan	A2	A2	A2	3132	411.0	650.0	1.0	1.5635752959180536	0.9246453353779684	1.0	0.44922547332185886	0.5752136555715537	104.21308525938228	105.89145385724005	19.79898987322333	7.830389833222756	7.0710678118654755	40.289761290740664	39.68740288117472	40.85456331749347	261.5779999999993	0.9398349587396849	1	57.0	66.99514762684703	10.2433966929093	9.816601832397282	19.346685025840998	4.266849800944328	23.979522416368127	15.626932205632329	20.567544092424214	16.649378245696425	19.438757941126823	9.956679658032954	39.54766174778342	1007.0	1075.5258717276156	158.8261543866247	313.99813900049776	286.42809210531414	65.60776719637215	383.43303617462516
2	73	nan	0	0	nan	nan	A2	A2	A2	7998	811.0	641.0	1.0	1.1061862669838265	0.7369418024101113	1.0	0.6152307692307692	0.7304862205494834	124.15175506187029	133.75350462698165	39.56008088970496	14.962821207030121	13.416407864998739	85.50262550981792	83.92114816556473	31.4699452649327	370.9279999999987	0.9601440576230492	1	107.0	18.76679640263319	12.770382264629006	11.5511863976717	20.50106048770249	6.210742390714586	16.319508707150817	20.844113829545677	26.727870676666498	22.223132651299238	16.69637601543218	17.21640348341316	31.820004641078413	2971.0	569.8952015265822	322.71227666176856	304.0961631378159	534.3168545616791	166.4128642566502	400.78333796560764
2	74	nan	0	0	nan	nan	A2	A2	A2	12144	610.0	701.0	1.0	1.0618756002324008	0.6545307338517036	1.0	0.709760374050263	0.8102073268568952	144.29480670867943	146.74126890551273	52.81098370604357	19.194291169328366	17.11724276862369	113.06174819146213	109.0919811817447	-88.59480378837218	433.9979999999986	0.9730769230769232	1	154.0	77.29555185232311	20.92648210655898	5.375433021225035	26.50995653681457	7.381506107747555	19.428763335570693	24.171511429362	27.944823415018618	32.944136787205935	17.994110100902617	20.73604941740632	61.64028400555253	4062.0	1667.5237820278853	709.9501040875912	506.5912576029077	797.1000396022573	219.17425934039056	806.5815686704591
2	75	nan	0	0	nan	nan	A2	A2	A2	2111	465.0	677.0	1.0	1.0957151972431585	0.593327007597042	1.0	0.6282738095238095	0.7236421274049112	59.73918133060477	62.42595614005443	21.213203435596427	7.76454100021789	7.0	48.10151866169067	48.087742703751935	-39.84344417691091	191.46399999999971	0.9517583408476107	1	36.0	68.26208880543709	10.80260930582881	3.6794079542160034	14.255390327423811	3.447165647521615	16.677119079977274	15.85523770749569	13.805172808468342	16.31863885372877	15.533608008176088	10.368566440418363	21.94834814220667	1221.0	965.3561140149832	136.66959666460752	338.3646755097434	185.8652938939631	41.70902598183602	220.1444879733026
2	76	nan	0	0	nan	nan	A2	A2	A2	4137	762.0	694.0	1.0	1.0998603775089735	0.6796212238426088	1.0	0.5611774281063483	0.6608516439320865	86.68358463520948	96.51942809610924	28.30194339616981	10.49127521574142	9.219544457292887	67.58620689655173	63.587889133262436	-8.514814309595737	280.4759999999992	0.8948734587929915	1	21.0	49.756481282413006	8.30897996854037	5.5472343331202865	15.621744176372886	4.406729264184833	25.798504624515772	21.026413356885314	17.825421589426696	14.39386590756476	22.157930858433247	11.615930465050042	15.813122805207968	723.0	832.3211726862937	139.3756164656952	593.0756394444034	300.40134317521006	76.0413829376921	630.7446101885289
2	77	nan	0	0	nan	nan	A2	A2	A2	3733	0.0	702.0	1.0	1.430838455541892	0.781080780099285	1.0	0.5345074455899198	0.5124218101868755	98.78746717898798	104.0	35.0	11.32803611714439	9.848857801796104	68.50616874201434	61.685857344260285	-3.3622935796076097	302.5659999999995	0.8567821895799862	1	31.0	10.405905301682651	5.431281009688973	4.197238137945533	12.964415933005512	2.9522240329533815	9.851438159123063	11.497688216157258	10.804058897309005	8.796658279374242	6.632837447337806	5.319645998999476	18.28781572636217	487.0	146.3879915541038	115.53522582910955	186.52004304807633	162.93786558881402	51.501717085018754	323.250324559398
2	78	nan	0	0	nan	nan	A2	A2	A2	7447	374.0	693.0	1.0	1.1795812514358857	0.6819741871925019	1.0	0.6105099196589605	0.6355750985663938	120.52641482427401	128.50291825480073	36.76955262170047	13.11304508920024	12.0	96.42156004431432	88.150156388734	36.14982660828747	383.7179999999991	0.9187588674356919	1	57.0	94.01847879588604	13.441474050283432	13.228686990216374	27.568505357950926	6.216174583882093	34.52607009932399	27.730388346128166	29.14442669879645	21.470450934022665	26.176653718575835	14.94772263430059	42.7132676737383	2415.0	1645.4930038638413	305.0172129338607	402.72011986840516	653.744015365839	149.78828191012144	877.1035941801965
2	79	nan	0	0	nan	nan	A2	A2	A2	3941	504.0	711.0	1.0	1.1491938633541465	0.748974649913798	1.0	0.5974833232261977	0.6858705826882445	89.40880863437806	97.49358953285082	27.85677655436824	10.189574413204811	9.219544457292887	65.25381987253742	59.24215608847431	0.839096612305041	268.71199999999965	0.9458778351134045	1	84.0	89.83675906062126	15.098161295056343	4.076310398057103	18.16417194530368	5.710231184959412	21.710658436641097	20.33865873515606	20.76006717607379	24.765957102179527	21.075257446616888	20.843259310349822	53.63459236174822	1069.0	1327.2013275027275	271.57050466537476	211.1175251379609	317.34612098522484	88.81274172384292	427.5127186756581
2	80	nan	0	0	nan	nan	A2	A2	A2	11805	291.0	687.0	1.0	1.184437998608103	0.7887962475350415	1.0	0.6982728025553058	0.6940976167642418	160.46501866882429	157.05094714773293	44.654227123532216	17.021160607597846	15.620499351813308	103.87449658121093	98.63058830633314	81.07183658717119	462.30399999999884	0.9397014925373133	1	42.0	84.00886536762118	11.805554335936904	4.846784207038581	23.851545036770403	6.252277444116771	23.64359504636377	23.44382398482412	31.3218433605507	21.679377431049943	19.651423008181155	16.25336085818708	35.60436410922557	2377.0	2265.765760040842	346.4989101588726	374.20027598086745	608.003113922663	176.80975187011063	865.3964154897258
2	81	nan	0	0	nan	nan	A2	A2	A2	9651	868.0	729.0	1.0	1.0438986641724313	0.611386296707635	1.0	0.7125138427464008	0.7827745412685833	125.39291339809706	131.51805959639154	47.29693436154187	17.28549260031989	15.264337522473747	102.88341818561707	99.22746154689203	-68.39581021902585	393.61599999999896	0.9565389761633382	1	129.0	20.12887778878212	17.149538453668356	14.166338650509715	24.338796137832105	7.526863561943173	18.7901121545583	20.39096671435982	31.156481278128922	29.13066305220127	19.158297080546618	20.442694769240916	39.08064392581582	3915.0	692.2193040074781	530.8351577250287	461.5023431973532	745.4203106816858	219.8325181612745	554.3095147851855
2	82	nan	0	0	nan	nan	A2	A2	A2	7933	208.0	718.0	1.0	1.0615220664545701	0.46189416255295035	1.0	0.7414018691588785	0.7534520896065636	109.38166914180552	119.03780911962384	42.941821107167776	15.255508649353203	13.601470508735444	94.95026561930446	97.0144361697007	-20.870497570791375	363.74399999999946	0.9480162523900574	1	58.0	16.838361200876534	8.226855916902423	3.45008013676852	13.961150510236621	4.673899469897151	10.139803173951805	9.501670912839472	19.943114403635263	15.09810027293861	10.86698717623949	14.787396030500531	16.43591973092407	2444.0	431.23035085201263	158.23889620788395	275.3896246254444	329.5898381192237	113.43140397779644	334.52433135174215
2	83	nan	0	0	nan	nan	A2	A2	A2	1338	803.0	728.0	1.0	1.1534834602689363	0.6046895385151158	1.0	0.5349860055977609	0.5975896354825841	49.01965110841509	60.13318551349163	16.97056274847714	5.980515601349989	5.0	40.0	39.04225380449957	87.74157801304266	167.73799999999991	0.900100908173562	1	40.0	27.675837256014347	6.836591123603284	7.3994506895542145	9.966353878378868	3.412848108448088	13.484946953132749	11.7610589787364	11.094819543883204	11.224567042663693	13.098634297028184	9.227008482441306	13.450278516858816	523.0	336.53362338989973	82.85809113364667	276.0033726301044	94.85464287921786	34.79417121689767	143.55358213745058
2	84	nan	0	0	nan	nan	A2	A2	A2	6924	375.0	774.0	1.0	1.056186759809176	0.3274255553296343	1.0	0.8009253903990746	0.6903449894956215	99.03953705606638	111.75866856758807	40.44749683231337	13.9564499957374	12.165525060596439	90.0	93.58017858939763	80.38379507654126	355.01799999999935	0.9305200913855666	1	91.0	83.24448005855083	16.143770550377667	7.397421250119805	30.244327515363693	7.233295215293765	29.604776051826775	25.769619284197688	28.83929213974625	25.23668270930648	23.10554668493569	16.68538957554847	78.38554975762963	2860.0	1102.730221055448	381.3329068822786	186.9577941754833	681.7804842945188	156.97857705596834	740.9425959540531
2	85	nan	0	0	nan	nan	A2	A2	A2	4819	443.0	765.0	1.0	1.2570584666993223	0.8651175806690831	1.0	0.7756317399002093	0.7000316497401033	110.85570323709689	108.07404868885037	27.0	11.06801741893619	10.04987562112089	54.6439257437609	55.601796357024845	-84.55018624048168	294.11999999999966	0.9615883468023546	1	47.0	94.69347696006298	17.376012805849314	5.349385852925479	21.49144732952118	5.8934615412727	20.004409845918417	19.62609300017357	27.22372777760029	27.97108417749405	22.361913505010307	15.12504767626524	44.77117556147277	1398.0	2066.0029135607183	319.31638099625707	171.24803593475372	402.3994512502104	117.3011983204633	457.750728960149
2	86	nan	0	0	nan	nan	A2	A2	A2	10148	108.0	751.0	1.0	1.1074752860850574	0.5508687083575112	1.0	0.5959595959595959	0.6652535886777832	129.65877776138512	134.7664646712972	44.94441010848846	16.187949758876062	14.317821063276353	111.36651202224122	108.21216775032296	57.52279797933992	437.82599999999866	0.8789952360329146	1	67.0	18.088014093227684	11.020569209940732	6.174609021283686	19.533379149623215	6.381338264793158	14.428519178181887	13.482398766092956	23.173205182887614	18.161425242200494	13.991729641333222	11.495323159731925	27.673624772578478	3370.0	604.362982487306	353.73508929554373	363.33077085670084	618.909759061411	178.29631609190255	575.3904183628038
2	87	nan	0	0	nan	nan	A2	A2	A2	3992	776.0	761.0	1.0	1.3440396916181034	0.8729936680757105	1.0	0.5600448933782267	0.5710103733843689	104.91015140234214	114.58621208504974	23.706539182259394	9.078410351863809	8.06225774829855	59.98378159181075	51.16798974692811	34.01959579355365	296.3999999999994	0.8907731786232288	1	78.0	41.330739287659526	9.351934098638594	29.531792275607586	19.77718780748546	5.60386055521667	26.239414125680923	20.09257661830634	20.211047545075417	15.886686496436596	24.462836664170027	11.298176578246057	17.72738233860582	1531.0	601.9008169919252	150.49071536120027	493.9246056843549	350.7380485404283	90.55275850556791	446.22368232905865
2	88	nan	0	0	nan	nan	A2	A2	A2	5904	694.0	748.0	1.0	1.1313676646629496	0.6759611137229898	1.0	0.6317817014446228	0.6596490950677473	104.8352879029614	113.63538181394033	35.0	12.315335152481477	11.0	84.15986188760755	77.25703320127941	-16.778729779753384	335.36799999999926	0.9115331171838814	1	61.0	33.167132154107094	6.300694321282208	17.468314750120044	15.635156742297113	4.344213055446744	20.82229344546795	11.34396890271455	13.390295275487006	11.286228742450476	18.071427518501878	6.6356908939778805	13.729732213541865	2121.0	532.6816058224067	123.23955196142197	470.3350123949349	286.740596964024	96.76708692032844	520.9573971778154
2	89	nan	0	0	nan	nan	A2	A2	A2	1712	738.0	784.0	1.0	1.4664927543962587	0.9032487662200752	1.0	0.5944444444444444	0.526252630676705	73.40940673614182	79.05694150420949	16.1245154965971	6.077828172128663	5.385164807134504	34.323809430267346	31.50124719694317	-87.20495296671413	202.18999999999963	0.8842975206611571	1	27.0	25.496909976005554	3.914778375066817	27.880354212597013	11.307835495099425	2.498847964219749	14.237705085426569	12.44594491366297	10.024078737013042	7.310963626950979	10.574960010126233	5.08053710963577	9.964446528814733	497.0	259.20637835375965	41.573602048680186	423.13952945917845	134.66468313429505	27.684962416999042	119.59443061146885
2	90	nan	0	0	nan	nan	A2	A2	A2	6194	7.0	788.0	1.0	1.1198590783480027	0.6809379978712183	1.0	0.7491533623609096	0.707278767850764	107.06404766503246	114.02192771568107	52.0	19.293978947567616	17.0	77.0	78.40739924355141	81.98047491535634	331.7379999999996	0.9646472512069769	1	50.0	11.029282039962709	4.419378975406289	2.2730297138914466	9.41684597544372	3.431219973601401	6.231555690057576	6.185290295630693	9.597344981506467	7.499382049776614	7.77686735522002	4.911360383965075	22.270451029762626	1817.0	375.02700896468014	118.80154189188033	154.53160979226232	294.5735110407695	103.13241841550916	257.6864126473665
2	91	nan	0	0	nan	nan	A2	A2	A2	11764	518.0	786.0	1.0	1.0982690735720506	0.7149878266137392	1.0	0.6838739681432392	0.7448042871546878	148.39360946825752	150.8409758653132	47.885279575251516	18.05017581810161	16.15549442140351	107.52961288435304	103.74744840617893	-29.291898152852962	445.51399999999853	0.9493987571624569	1	106.0	90.3656671224162	22.0355840716511	6.152208780869842	27.394094758667052	8.370153387077153	20.3114671735093	22.106233367696404	35.52133975736797	36.380621092393994	22.847211450338364	26.316243222914636	66.64443426020443	5664.0	3141.7711613709107	654.923324495554	410.52187505643815	952.3179075112566	267.8663322394714	730.5672401627526
2	92	nan	0	0	nan	nan	A2	A2	A2	14027	241.0	815.0	1.0	1.0924193022612934	0.7376840288154675	1.0	0.7398206751054852	0.8036157661414811	163.41670999719472	167.57386431063765	54.45181356024793	20.587135487544106	18.384776310850235	110.06469018881918	110.33015652136822	23.27462425578208	468.3419999999984	0.9823861049830166	1	109.0	85.41048305481672	11.776302780024707	5.174258072860539	24.032761193811893	6.832883230410516	23.90319682750851	18.02040135767311	26.72176710423082	20.04228283651173	17.97817960847169	12.517784443683922	58.798397784121335	2137.0	2455.129763867706	377.31390987336636	538.2420556340367	776.4778834832832	231.56737780664116	1012.8721305690706
2	93	nan	0	0	nan	nan	A2	A2	A2	8615	681.0	827.0	1.0	1.0816309471974992	0.7265120565889743	1.0	0.7820442992011619	0.8155963587959195	126.74850965813627	137.44089638822936	44.28317965096906	16.299645796439627	14.560219778561036	88.68232487099978	87.09570961363322	35.27978719361797	364.3299999999992	0.9838967565098219	1	56.0	13.330006922595203	7.50663008634001	5.9663233775645494	8.233508872799575	4.656168487854302	11.874815062619746	6.8292821338400245	12.847196194343269	12.675303337164223	10.991119279526174	8.020004628226161	7.9552758652716875	1640.0	327.7189142536372	162.80900373961776	569.1283288849518	229.20117579121143	124.75434599723667	323.1168546387926
2	94	nan	0	0	nan	nan	A2	A2	A2	3349	756.0	825.0	1.0	1.3765837123263576	0.8781602087925072	1.0	0.49836309523809524	0.5831458475145362	97.61215198720889	106.10372283760829	21.93171219946131	8.599666596582349	7.810249675906654	46.83318994832061	46.694397723152576	-49.851704458841176	268.64199999999937	0.9259054465026263	1	83.0	25.785549662075937	4.414190921001136	11.637567710131407	11.559441522695124	3.838696913793683	18.55323115736246	7.340764477849007	11.439780294895172	7.518104849383235	17.28632029891014	6.415991501882672	11.403067089617252	1259.0	474.78413048852235	101.1567716114223	202.39670428726822	190.91099453810602	54.8316323524341	291.3934541326016
2	95	nan	0	0	nan	nan	A2	A2	A2	10634	819.0	852.0	1.0	1.137767163821958	0.780169964348555	1.0	0.6447974775648799	0.7826526816741479	148.5479880428932	145.71547618561317	44.41846462902562	17.310304539310675	15.652475842498529	91.8148156214716	92.92680890606825	-42.6434090435498	413.2079999999985	0.9630937825476611	1	114.0	15.343953683972359	9.913694993592799	16.351873013190925	11.383962810970843	5.355519992299378	13.504676927812397	9.121019371785223	22.792538362555206	17.93992529157549	14.595697027631104	13.113389822654426	12.513023607432842	3773.0	447.86094553302974	259.8991544051096	396.50875188130885	539.6253003384918	193.05029502045363	382.17924883775413
2	96	nan	0	0	nan	nan	A2	A2	A2	11892	574.0	868.0	1.0	1.0973431096616049	0.36971572058818	1.0	0.533800161594398	0.6519503669184397	133.30903537481234	158.67577004697347	51.42956348249516	17.577029333774156	15.524174696260024	122.38483287814707	123.86341326601249	79.94002175653871	478.76799999999815	0.8898866314962399	1	160.0	66.5712367221713	16.353627865202725	7.625528368167579	26.200534138828516	7.908445902168751	21.502540635876358	18.60218211170286	32.499626165255904	28.002380503341556	26.099595650099218	19.015762611292303	54.18941034376621	3874.0	2163.0663771694526	451.16118225548416	336.5767616825178	847.7001461749896	251.46296008303761	680.087466086261
2	97	nan	0	0	nan	nan	A2	A2	A2	14940	69.0	892.0	1.0	1.0049841531197974	0.3096441217296264	1.0	0.7959933933613937	0.8891252961867661	141.44565141654323	147.80054127099805	66.18912297349165	23.785651235496	21.840329667841555	132.66698689487413	134.49395432213737	22.557464133132843	459.5139999999987	0.9880625640686488	1	48.0	24.887220651842654	10.677714245393872	3.171328336931765	16.073640081100166	5.099900871515274	7.444174922071397	8.2654765015468	25.033203723840415	16.5948119899258	7.687708883546293	10.929350779391825	26.964293895289302	2020.0	828.505685579963	523.2849944038317	226.06704973895103	986.6563685070723	263.29128105193377	439.4706966551021
2	98	nan	0	0	nan	nan	A2	A2	A2	8418	511.0	942.0	1.0	1.1543707170942377	0.8006378030864235	1.0	0.6447610294117647	0.7565590176451176	134.7144587404139	136.19104228986575	39.408120990476064	15.312390987890659	13.892443989449804	80.41829423571212	80.71398648014117	60.60907116249328	373.9279999999989	0.9740800740569314	1	85.0	32.54450289160013	7.0918898629024625	6.03183033876121	15.460379960015416	5.24670790694654	15.609887866303325	8.958770133554935	15.997589155100286	12.49965670146048	16.984542635269463	10.580361660569906	21.63360041473061	2847.0	1103.9625093890354	203.06469917763025	248.5975593905896	394.1274592867121	130.61785400938243	467.98677142430097
2	99	nan	0	0	nan	nan	A2	A2	A2	8106	631.0	951.0	1.0	1.0957296114702098	0.6328816361462208	1.0	0.7255639097744361	0.7512471634507835	118.72353320374953	128.42507543311004	42.95346318982906	15.115040872022721	13.45362404707371	94.53795129859527	91.92152477191082	-24.17710185947879	368.2279999999994	0.957590076786769	1	63.0	49.42360572516918	14.231570939533412	7.0171664441004395	20.409720024093986	6.896498096175492	18.61052874661982	14.896757462993264	24.56438542716205	22.998596150428057	18.003128165379167	16.30533310584724	31.307393038645387	1855.0	843.5586184971035	402.32581151276827	354.9538118466735	648.2504012873396	169.07448015827686	448.5300075178966
2	100	nan	0	0	nan	nan	A2	A2	A2	11875	726.0	963.0	1.0	1.0510163046554635	0.5703030489981963	1.0	0.821003871681416	0.7991396648764214	137.5166706471108	142.61135999632006	51.97114584074513	21.328416603573785	20.0	111.17583639366829	112.96092039435263	82.20751497971598	432.12599999999924	0.956350165096239	1	26.0	30.010284634307027	11.787167195230722	4.587274012155831	10.396108966320753	4.566033457405865	9.077225925400853	7.505745058879256	22.106385848484933	19.919600259512663	10.712779470719397	14.42235448770225	12.612085215747356	1715.0	563.74845638033	424.0260179415345	304.9117737207562	596.1384311337024	203.32396563701332	374.6956905396655
2	101	nan	0	0	nan	nan	A2	A2	A2	11829	374.0	978.0	1.0	1.1694006561460912	0.7855850131990272	1.0	0.7378368263473054	0.6860619108124111	159.31379605725544	166.24379687675568	47.853944456021594	18.41456981723225	17.204650534085253	94.99057866809802	98.57600666423131	-6.995617900586633	465.47599999999863	0.9245740190714398	1	139.0	38.939025080762804	11.608529830351472	17.609765646979213	20.562996892258525	5.588632066734135	12.023422637023032	18.36256963107735	23.526329522021115	18.409414840862155	12.005447487346828	14.235416261479259	34.122652099467814	3600.0	918.1268499344587	391.61785444431007	659.5751441726461	684.0686209537089	193.6970334360376	785.852141181007
2	102	nan	0	0	nan	nan	A2	A2	A2	9722	243.0	1023.0	1.0	1.2250000291735115	0.8094459048751328	1.0	0.7614348370927319	0.6950221103314889	149.90818427065201	153.0	71.8679344353238	25.225993368794647	22.360679774997898	83.0	88.0252544477234	-8.202404684868094	419.2599999999994	0.9853045505219419	1	33.0	56.25354408379644	5.328480983152986	5.055558141320944	8.543968890793622	3.3023270340636373	9.539894733577967	7.267689038068056	11.202792411670089	8.325963259674609	7.476630829274654	6.132631440646946	8.979675000533462	1204.0	2107.2626539580524	247.13743906002492	253.7952707130462	466.22522420156747	141.6417498048395	522.9430236900225
3	1	nan	0	0	nan	nan	A3	A3	A3	10490	469.0	0.0	1.0	1.1474127233893154	0.6986113497719922	1.0	0.6475308641975308	0.708063266560027	142.13218298807934	152.22680447279973	51.0	20.727640462536225	19.313207915827967	98.99905337971505	101.69576881813127	49.006512551063935	431.47599999999846	0.9529866000454237	1	63.0	9.973922340199351	2.7699855426326394	2.681834166869521	12.084458734840155	3.8535134149715304	5.09164572134614	6.396276822313666	4.394766187295318	5.2685130424797535	5.349950424395502	3.0516060441732407	10.478049857541919	3455.0	510.7045712219551	186.15422412473708	287.395820251666	333.69100592378527	141.68441408220679	372.76774366758764
3	2	nan	0	0	nan	nan	A3	A3	A3	10168	640.0	31.0	1.0	1.2610423895922114	0.8511133656798648	1.0	0.5804978305549212	0.7079636464163181	159.70416167846042	153.37535656030275	43.139309220245984	17.103801498727485	16.278820596099706	88.14348738410028	83.84180084229088	33.816859980158505	424.8319999999982	0.9623775495717193	1	44.0	17.80355537403375	6.657129806466401	12.091691558249295	15.407293822616339	4.652491067536175	13.321278752759099	11.667093953117728	22.519478200934827	11.19124136120081	11.415777894668281	8.746166207827628	16.108354362659156	2032.0	561.8561540897936	191.28044673707336	426.8074476849288	590.918136369437	176.67916488833725	497.2521259812638
3	3	nan	0	0	nan	nan	A3	A3	A3	9717	397.0	63.0	1.0	1.1860566066630398	0.7904455687374644	1.0	0.5709836643553884	0.7083984234268261	145.8315069815198	141.8238343861849	44.204072210600685	15.893034065123127	14.317821063276353	95.18406931606027	89.32650651731345	46.47229514463648	415.1759999999986	0.9638924709850213	1	141.0	21.81811257544905	4.653406606987119	3.386785726994276	13.210376176051795	4.6979324370622635	8.88160530757159	7.261448135599494	25.34169525746256	8.949431623332202	8.449851249344647	8.360570723190904	10.615396396256983	2348.0	402.56952894013375	131.67248138785362	219.9444735571742	278.9338226756081	128.29878802224994	307.18942678067833
3	4	nan	0	0	nan	nan	A3	A3	A3	9266	579.0	93.0	1.0	1.3185389644965642	0.8129710471304908	1.0	0.5316121629374642	0.5837433361768027	152.15742792656687	165.01212076693034	40.607881008493905	14.292566148503697	12.727922061357855	96.59255831719216	88.60189564927764	-2.8291505592412483	446.62199999999876	0.8999174476763949	1	156.0	20.354512905701995	8.145967863500118	6.538719822652638	28.12224008794874	6.515327727422118	19.51293207798153	20.148455063812435	35.24196240771562	13.897688312456012	16.078034656122327	12.528664113022387	35.38692304864526	2304.0	560.9759373981506	143.04641909245402	503.3719700286165	433.40521953161806	136.60366320610046	738.5304045937955
3	5	nan	0	0	nan	nan	A3	A3	A3	3527	618.0	143.0	1.0	1.7841880574248596	0.9423433043751182	1.0	0.46068443051201674	0.4526297850359727	119.8585545617979	135.09256086106296	20.591260281974	7.922736785337366	7.0710678118654755	42.00957491436525	40.11039204209256	-14.504216156360064	312.921999999999	0.8962012450768645	1	129.0	19.4037384390831	10.124116918072104	4.352285067550838	34.8731060186401	5.197497550398111	16.87058822158724	14.651102440431714	43.998535212129354	18.075593220070004	14.030441774986684	13.89555199444294	26.954238320700824	1495.0	375.333120030351	159.68580183014274	248.19876419752836	447.635172508657	78.55059170722961	251.30681342631578
3	6	nan	0	0	nan	nan	A3	A3	A3	14811	359.0	162.0	1.0	1.0278078267198574	0.5799359725002067	1.0	0.7389612333483011	0.8612761403415043	152.36752620593137	154.27572718998928	61.18823416311342	22.174329255767354	19.72308292331602	123.53481483115328	124.12804238296211	5.713437374631645	464.86399999999855	0.9863807399021011	1	151.0	16.446006052196026	4.829663589596748	3.694743311032653	9.649012013338506	5.356405025348067	9.625360530801117	6.525871720165014	25.16531626880169	9.026215051300824	8.86132606677711	8.748851810581982	9.660151105374098	3088.0	411.4511500634253	180.5184880187735	305.8699948294088	571.7105836430565	216.4132617302239	464.2712155263871
3	7	nan	0	0	nan	nan	A3	A3	A3	11901	810.0	149.0	1.0	1.1742277946244375	0.8245345239377234	1.0	0.7878848063555114	0.7664840554289486	163.88496077766837	165.4962235218677	46.09772228646444	18.023533255765084	16.278820596099706	94.0	92.72801942464939	10.60645072066619	441.7179999999987	0.97533191280118	1	125.0	29.959212583489716	11.31572443805635	11.122468954883516	27.298085131682456	5.680674489587545	14.6982834180817	13.635019475594163	36.03228811454028	19.581261991523206	10.310612679459155	14.671976871788502	34.07267871219665	4048.0	534.7772805811837	320.0610981946811	385.2212568912655	763.6636159708723	185.5387211088091	494.5049988711253
3	8	nan	0	0	nan	nan	A3	A3	A3	7863	673.0	178.0	1.0	1.2847238448558946	0.8509209448754229	1.0	0.5558854718981973	0.6473549035914843	141.74770636833668	141.20906486483082	33.28663395418648	13.405870292645288	12.206555615733702	78.47364487634172	74.45918717116979	-35.37639459510917	390.68599999999896	0.9056147422977253	1	83.0	24.135500143282115	12.837308323942125	6.575326198711991	28.16557563841343	5.451712855137885	16.283360058441758	13.510551676154137	41.50922407861799	22.97151145711541	11.948622946627438	14.746150913648307	23.341893646866083	2317.0	481.85511641204357	313.8296034159139	360.58527599740773	668.3713441435248	129.05545217450708	583.1087059555575
3	9	nan	0	0	nan	nan	A3	A3	A3	11851	548.0	203.0	1.0	1.0427385044486588	0.6499012495276656	1.0	0.7249204795693663	0.8353069913799936	140.9848371031158	141.24092891226678	52.839379254491625	19.609055564736103	17.46424919657298	106.89725193806485	107.15110719007096	34.33826414099573	422.23999999999876	0.9783703459093533	1	139.0	18.85957126133144	8.413687389343977	3.6998093090951443	26.124834079295397	5.81383997015655	13.036591183394194	12.048889904282987	28.50280017312616	16.557839351706207	12.855558109469712	9.958617553114891	22.72445256076753	4809.0	956.7877331431955	260.88102664239705	325.99922312330455	844.7255828995258	207.23560061864555	581.0866418071091
3	10	nan	0	0	nan	nan	A3	A3	A3	5715	733.0	204.0	1.0	1.5114171460525154	0.9003942720366798	1.0	0.4715346534653465	0.5503442477420041	135.7707294388814	137.90576492663388	31.064449134018133	10.399727029328814	9.433981132056603	66.35258252605894	59.070434391787025	48.3149641839001	361.2399999999989	0.860368837034249	1	139.0	39.70411230158061	11.353460025973618	16.979522431269288	33.2499886052683	5.733424915932119	24.12629897799343	24.6320744715631	35.32736711297184	19.96501107979566	14.613122803159058	14.43355462141335	34.88358895573765	1809.0	681.2387585882097	227.75523048825562	591.7502559470013	567.1175258606672	98.61895236093551	554.463905618526
3	11	nan	0	0	nan	nan	A3	A3	A3	8350	834.0	235.0	1.0	1.1923297800270525	0.6529072014459657	1.0	0.6036726431463274	0.6180714213645219	126.71426282619434	137.56816492197603	38.01315561749642	13.647293183675224	12.165525060596439	102.19127010598584	95.97818630145484	3.8882211753534817	412.0299999999986	0.8686154166233225	1	132.0	39.92161444108933	13.261814347468317	7.5641260808333755	37.04336610995233	5.6153964046388865	17.368505437858403	23.998290993273258	45.411246036179364	23.244647884741426	12.153673630207777	17.224170337431133	34.365896167233586	3785.0	723.511544207111	308.2173197912052	739.181949484162	823.5783786140382	132.7654544794932	554.1621583141387
3	12	nan	0	0	nan	nan	A3	A3	A3	3308	735.0	271.0	1.0	1.1049566949956322	0.40528622355641386	1.0	0.6058608058608058	0.6381440588674272	71.12751828569087	81.83520025025906	26.1725046566048	9.246859833491577	8.154234499766936	65.35916328043912	65.02405508388532	39.9252341546497	255.22799999999947	0.8945375878853434	1	91.0	16.71659421082586	6.638986823149025	9.017029052600265	22.139604778960347	5.303791888058186	22.48915841244161	13.534843972884119	25.659266082569957	12.790615737438202	14.427298386581242	11.06947441957891	16.392309489659965	1014.0	220.17532647773623	112.23866670392454	460.08126989006996	376.22093548160046	97.98458883631974	548.2775314515457
3	13	nan	0	0	nan	nan	A3	A3	A3	10310	655.0	270.0	1.0	1.0640320485153432	0.5310163531291335	1.0	0.655852417302799	0.7309849978834267	127.298702522153	135.20724832641184	48.38388161361178	17.115558455537716	15.231546211727817	109.75358479548275	107.8680286081523	-42.19821157629267	420.99799999999857	0.9564007421150275	1	82.0	23.113969747908413	5.1008621687069535	5.145861024968326	20.500053477473557	6.672983948141336	13.977477729320526	9.906538519077003	11.970687445253134	10.395696968771517	13.352178254164755	6.457343419082463	11.822598648257554	1954.0	677.6417194772512	142.67393105477095	437.3732217103243	428.65128648653626	163.16128894966096	547.7674538390711
3	14	nan	0	0	nan	nan	A3	A3	A3	8748	855.0	306.0	1.0	1.4607500554810038	0.8793886156239871	1.0	0.511578947368421	0.5946349192647702	162.57954207554218	153.57408635573907	33.06055050963308	13.010629677634887	12.041594578792296	86.67519970500466	77.40488023857024	-62.13907415930537	429.96599999999876	0.8744939271255061	1	99.0	20.997116087935865	8.422873304225504	6.321705994196236	24.937453265301883	5.457694406621158	13.340825568884611	14.718989825807512	30.325185121037066	14.590600492432714	10.596337878145278	10.779354574158788	36.41872279718518	2177.0	413.01516831479967	278.20344944112003	355.52198142837733	432.612467690371	125.0391861749813	463.321523710154
3	15	nan	0	0	nan	nan	A3	A3	A3	5493	788.0	314.0	1.0	1.070884102510774	0.6851642980612521	1.0	0.7319120586275816	0.7838908045995084	98.78866689024271	99.4786409235671	34.17601498127012	12.914925861451398	11.661903789690601	72.23685286342273	71.95653416429984	66.22414418343087	296.74399999999946	0.9722984334896894	1	109.0	12.72701613418758	7.437338871881366	5.345571106299758	22.032196521759033	4.220370812341571	12.579583442769945	13.449500299990177	24.40451663173735	13.595758052542806	8.750331902876496	8.803204393014312	19.39940487779677	1731.0	301.27388491574675	141.09631542209536	261.14746359270066	446.9251093296334	89.76530158147216	286.2458693124354
3	16	nan	0	0	nan	nan	A3	A3	A3	18178	84.0	320.0	1.0	1.0222599461465773	0.5692368454614846	1.0	0.7619885982562039	0.88001088513226	167.71472009234122	169.31922513406445	68.81860213634101	25.024486616092645	22.20360331117452	139.58544895860604	137.89061368506458	5.126817929530069	509.487999999998	0.9881495977386389	1	96.0	12.060822454281151	8.395605429075658	3.821362664923072	16.48751052003354	5.625360537320375	6.599740629084408	8.292896947823465	22.1729153431952	15.102784828282893	7.455420810729265	10.660028984770179	24.493385272100568	6373.0	762.9577495646663	363.5256142914295	444.9793414226733	924.9270789502189	259.782194792293	707.0315878530964
3	17	nan	0	0	nan	nan	A3	A3	A3	4796	722.0	332.0	1.0	1.0720476907989482	0.5896063105018894	1.0	0.6822190611664296	0.6991415328976391	88.89651194371721	96.317184344228	32.984845004941285	11.760787955876944	10.295630140987	71.12542846389674	71.80089320974284	0.7480079879992181	293.6039999999995	0.9405765836438519	1	116.0	9.109422471374273	7.126359990797937	3.7915465366095304	17.242389557883143	4.766781142912805	6.473640061914921	8.955733590759337	28.29851225297898	13.956420242786407	6.727657000534236	9.262439958751202	10.688059829175472	1475.0	154.64788332302123	113.59418677538633	350.3402005927637	224.09303484670818	82.25282728485763	119.82719213329256
3	18	nan	0	0	nan	nan	A3	A3	A3	9426	928.0	339.0	1.0	1.150634318687936	0.7767788932797955	1.0	0.6600840336134454	0.727983432849212	140.38481823323707	145.3994497926316	45.044422518220834	16.0709087466833	14.317821063276353	91.49782075820764	88.41062602668184	-70.92291016317567	403.37399999999906	0.9609052449156428	1	144.0	18.798672444187105	6.174166519194841	6.254352687858045	22.145998335443437	4.998245251365006	12.073365394026041	13.181597630493343	18.94897391088307	11.214450324885547	10.42006566375494	7.759853544645011	38.61033034604043	3123.0	405.6359968185425	220.08970887586474	297.8995506474748	594.0077067874372	139.07260348834097	412.15771831572056
3	19	nan	0	0	nan	nan	A3	A3	A3	15540	599.0	366.0	1.0	1.0481158826694703	0.6402908746124812	1.0	0.7134003580773998	0.8163095880023886	161.21129717652875	160.60510577189007	60.728905802755904	22.112777706901507	19.79898987322333	122.5257158340007	123.83164284961673	21.63985041725494	489.1059999999985	0.9755791324000255	1	174.0	13.679804645478725	7.195483374409378	4.163622530177236	21.793652244843543	6.482032540254295	8.779888650402427	10.181551904417574	22.185717630200088	14.643640830181539	11.088578701019287	8.482688672840595	16.918211745098233	6210.0	743.2179768765345	265.4639828745276	427.6906862333417	844.6713679991663	258.9204564411193	585.470559425652
3	20	nan	0	0	nan	nan	A3	A3	A3	7282	717.0	402.0	1.0	1.2877285920239911	0.8392476382279234	1.0	0.5929001791239212	0.6290504785647998	135.5305551092161	139.6352391053204	37.94733192202055	13.233296306447466	11.704699910719626	78.74071373819265	73.69465699145884	-23.23779793464426	381.4059999999987	0.9421658688057962	1	137.0	12.921477131545544	6.423498941585422	4.694010885432363	21.707103001885116	5.136858202517033	9.893370002508163	11.29105061199516	27.383398108184338	12.847684449516237	10.705760323442519	9.060715687461197	15.983718583360314	2767.0	430.99672012776136	152.422431579791	331.43622577469796	313.777020432055	114.4817280806601	355.78170512616634
3	21	nan	0	0	nan	nan	A3	A3	A3	8264	740.0	475.0	1.0	1.5401290402242782	0.890881278205393	1.0	0.47453344817685905	0.5526600037516654	163.61668228046707	165.8010856418015	38.07886552931954	12.823027524088976	11.180339887498949	89.41539523200525	74.32062411346531	-49.21583219701467	433.48199999999895	0.8745436266469127	1	104.0	25.976852077059448	6.895780915394425	5.226825404912233	31.557625774294138	5.957244271412492	17.857053467072546	18.36354627367109	21.07768370397389	13.79526968114078	16.014282481744885	9.104890587739646	22.13667516130954	3562.0	695.8915699869394	123.50614268705249	397.6295424737036	566.3084770059213	129.07121479231864	748.7895632982254
3	22	nan	0	0	nan	nan	A3	A3	A3	11647	827.0	481.0	1.0	1.1328915159617963	0.7843165431517274	1.0	0.6379820333041192	0.7653026291390582	155.48688188655467	162.3730273167314	46.57252408878007	18.143525379913623	16.278820596099706	95.59698618856572	96.45797119402113	-77.15152265554526	437.3159999999985	0.9730158730158731	1	121.0	22.652155419811606	12.221683107316494	4.072358326986432	28.8220492657274	6.006775048561394	16.944564032368362	16.66126501467079	38.34718852676451	22.95202566869557	14.798321592621505	12.700816393829882	34.364797469228506	5264.0	670.6943326871842	441.3104918496683	441.4733972931281	1271.3237365353853	218.82263040263206	779.0138565385714
3	23	nan	0	0	nan	nan	A3	A3	A3	10755	536.0	521.0	1.0	1.1715677197806365	0.7701839029943965	1.0	0.5758727778967659	0.6624231190344098	150.75503531053516	165.72265988693277	47.50789408087881	16.857856884684256	14.866068747318506	99.99862703061758	96.15486062758976	-66.86263297818944	451.6919999999985	0.9304840593502617	1	120.0	17.47803472634405	10.12352182622999	5.036408060230315	26.972381308674812	6.057145079597831	12.905729815363884	22.099809252656996	43.52359813358635	17.866773523390293	11.509819217957556	15.297886715270579	49.265186502598226	2870.0	405.30718053132296	246.4288408253342	439.8139176322147	439.9712531035766	155.74308504909277	568.8366076471284
3	24	nan	0	0	nan	nan	A3	A3	A3	11163	640.0	536.0	1.0	1.141391087301628	0.7799858299947096	1.0	0.6873768472906404	0.7683903847101367	152.42153982273615	157.2800050864699	46.32493928760188	17.547877903025984	16.0	98.28465553851748	95.38496912392743	61.82977049601683	427.27199999999874	0.9579096408804222	1	83.0	16.203356945887208	8.763592044822872	3.8408942203968763	23.520988846197724	5.585503960959613	8.463935356587172	15.883649948053062	32.770519570447505	15.607492213137448	8.968566441908479	11.774212310090661	24.831845582462847	4503.0	471.40006194636226	293.70589884277433	418.7606783742085	851.1060360474512	175.56188414990902	508.98770261742175
3	25	nan	0	0	nan	nan	A3	A3	A3	12331	366.0	561.0	1.0	1.050587629277581	0.575584260658519	1.0	0.6990362811791383	0.7958998263408458	140.35538656522402	147.38385257551113	53.75872022286245	19.332333392037825	17.26267650163207	118.37945602259592	114.7745614866238	-13.262120979923191	441.2399999999987	0.9574872850099002	1	120.0	24.141557954251766	7.987960678525269	4.0769665483385324	16.714808906428516	5.329472842626274	16.686808608472347	12.08741894736886	36.38275737222284	14.9896086640656	12.34132913313806	13.13701078761369	24.07370105292648	4017.0	705.2052810406312	219.16855258028954	384.9358373051509	685.5654549729079	187.3371341843158	612.4351278878748
3	26	nan	0	0	nan	nan	A3	A3	A3	9453	739.0	558.0	1.0	1.0986128319951716	0.7008472895653365	1.0	0.8090551181102362	0.7495857972451435	132.16821265685365	135.67977004697494	44.28317965096906	16.402932706333065	14.866068747318506	90.43702428538883	94.27708570356333	12.747887248454765	398.0879999999995	0.9677023084403952	1	95.0	18.834409137256444	9.355107998475432	12.392309572547674	28.27708860486746	6.3798581305891275	17.722011176869273	16.675043840892613	34.38727394863963	17.30237279832363	14.19490350689739	12.270939197391272	21.334996677935123	2379.0	417.495873156935	203.0154738072306	374.4493948770687	562.2073251418769	155.3413912402466	477.7198298899457
3	27	nan	0	0	nan	nan	A3	A3	A3	13587	43.0	590.0	1.0	1.0359298988318677	0.6080949579655462	1.0	0.7625434953417892	0.8427823145736498	148.01086372147734	150.05332385522155	62.22539674441618	24.884521153932774	23.259406699226016	117.0	117.50054028086211	-71.80318032563126	450.09999999999894	0.9857438241375558	1	56.0	22.038361098617315	8.471686898730695	4.839841337874532	19.916655274108052	4.765087380073965	9.178744205273688	9.679102838039398	26.598870881833136	13.639139393344522	9.903517251834273	11.438437508419156	16.229953467845917	3804.0	995.7671943828464	285.1416357792914	406.8601372819394	740.0854062978178	203.91787750739604	663.4629755010828
3	28	nan	0	0	nan	nan	A3	A3	A3	6584	582.0	593.0	1.0	1.2183420421791222	0.7592244248137942	1.0	0.5343288427203376	0.6359765685968406	119.59748075922022	121.59358535712317	33.83784863137726	12.416004215632137	11.180339887498949	83.51697894820217	77.83749828699325	-26.919812098526187	360.6859999999992	0.9525462962962962	1	95.0	13.810406671836972	9.162294961512089	4.147447955794632	26.79491881839931	4.888563399203122	9.531731142662466	16.709361404180527	32.71749443933368	15.796688802540302	8.255985386669636	10.916044872254133	37.06968810968101	3179.0	342.99806245975196	229.26656046509743	412.22104278113693	810.8263835106045	120.75886229984462	524.0560622112826
3	29	nan	0	0	nan	nan	A3	A3	A3	13634	456.0	624.0	1.0	1.140601241634051	0.7435404469749526	1.0	0.6720891255052746	0.7179250794317373	165.11758427272173	160.65490966665163	52.392747589718944	18.932738744605253	17.11724276862369	116.97469800586133	110.41263640030134	89.28538480472297	488.51399999999853	0.9395954653526758	1	157.0	29.223697306588292	13.797421269118786	5.11764710675925	27.436209675855935	6.4256809670478106	20.00932332035154	20.03733893018216	61.991058276966214	24.099626241251826	15.496589643880725	20.28300910256803	43.777355667203665	4657.0	916.4533774340525	382.6864285999909	641.8577267853543	1186.9959122771397	227.50592963863164	1008.9889840465039
3	30	nan	0	0	nan	nan	A3	A3	A3	8547	722.0	639.0	1.0	1.3137267129434222	0.8631503483233877	1.0	0.7288930581613509	0.6570832281229112	150.67939419180593	142.89856542317	37.0	14.088924950098805	13.0	81.0	76.08510856330857	-7.60742658613987	404.2979999999989	0.9590977949840094	1	115.0	27.26214994303882	10.193804901093245	12.709315644577146	25.191088756546378	6.34882128611207	17.673731605522335	13.680949143134058	30.559380527585745	17.813733137212694	14.26042572595179	11.339024988003075	41.26135669834912	3735.0	679.0438854238018	239.25238520931453	399.55825196020305	691.339254507795	147.8217602884397	618.0358137143776
3	31	nan	0	0	nan	nan	A3	A3	A3	6903	943.0	598.0	1.0	1.0744384714766477	0.611970365362831	1.0	0.5919224832790259	0.717296106982868	107.62737945791595	118.3427226321923	39.44616584663204	13.924758207975426	12.36931687685298	91.6675668250535	85.12041654382011	1.5729889516390378	347.7559999999987	0.9289463060153411	1	109.0	12.263965846039355	4.885526846162975	8.550927012227476	13.17442587763071	4.334096319042146	14.970504344440997	7.356130342930555	13.082993846386671	9.055481848306954	13.391897520981729	5.713130412623286	14.233402107842267	2508.0	480.1123070465401	99.27042113803327	282.8939352929592	309.1849552746862	106.33174717891961	412.5754031119868
3	32	nan	0	0	nan	nan	A3	A3	A3	7443	912.0	677.0	1.0	1.118371562566081	0.7734322408612193	1.0	0.7272105520273571	0.7481732090700288	122.77175410162995	137.56816492197603	40.311288741492746	14.790021702037706	13.038404810405298	81.8400879764923	77.82243499008618	56.04756690091896	353.57199999999943	0.981926121372032	1	67.0	16.7828335929662	4.544533494859934	6.603540095500648	6.723430294543505	3.9794156113639474	10.768429123796523	4.620202976278961	8.664850812405348	9.028656492941082	8.44693677034229	4.246723177842796	5.986739941872656	1506.0	385.7695892723277	93.87405295297503	259.1853217361495	125.40141994599253	93.71714434027672	279.3934856140986
3	33	nan	0	0	nan	nan	A3	A3	A3	7554	1000.0	672.0	1.0	1.1648116307230587	0.808340277378008	1.0	0.7747692307692308	0.7477562908593484	128.78354618363855	131.47243057006287	47.01063709417264	18.182699370109336	16.703185795666727	74.0	75.81687591145409	-82.01289694216672	356.2979999999996	0.9585078035782263	1	44.0	25.24542620126158	3.9672388955950737	5.789684935472906	14.092668058350682	3.876554546877742	12.509605579078197	7.877775265835226	11.34659349359572	7.110414318740368	9.93081565387547	4.616678128950298	7.749630011618137	1689.0	550.1261164313182	178.58806831017137	256.1347073595971	668.1298395516351	141.2819266039878	364.52500282786787
3	34	nan	0	0	nan	nan	A3	A3	A3	10869	262.0	638.0	1.0	1.1091428759992834	0.5578164093436382	1.0	0.6351683029453016	0.7059508449910521	134.58895767225852	147.80054127099805	50.24937810560445	17.284372565255037	15.132745950421556	112.13244983071716	111.70403930104554	45.48223071083463	439.85799999999904	0.9540068463091372	1	99.0	30.144167327322066	7.8999618692323565	8.059128748252988	30.103028847835958	5.887785194441676	15.25922031328082	23.280125176534057	30.068024814128876	14.478477185592055	10.077576884068549	11.688807537779212	43.70737792458385	2623.0	1187.4054800327867	185.29045678069815	560.8952172799036	642.4611743325368	163.9626318970695	874.5865124966949
3	35	nan	0	0	nan	nan	A3	A3	A3	7543	354.0	658.0	1.0	1.0603770030899402	0.3283918795137861	1.0	0.7116037735849057	0.7389323145542	103.58953411918141	113.45483682946268	42.37924020083418	14.883762063617406	13.0	97.48094788524372	97.84462097377839	-85.42287589460989	358.15799999999916	0.9739815352831042	1	140.0	21.62142368312925	9.156618623062968	7.737590625882149	25.609704729169607	5.063233424909413	14.850232685916126	22.830273866653442	40.34531163331121	15.819592634215951	9.748180381022394	13.719035646878183	53.064530537463725	3598.0	583.2887931317091	298.8723895903677	526.5951942298561	838.8925461797044	135.24240566510707	712.1386902770028
3	36	nan	0	0	nan	nan	A3	A3	A3	10568	609.0	663.0	1.0	1.2270689143258402	0.8468485417885709	1.0	0.7541030398173255	0.7285183499380924	160.1526144392781	153.46986674914396	41.19465984809196	16.44737027560033	15.033296378372908	82.47834403410573	85.17462718627549	-9.633489016363532	426.9539999999991	0.9714128136777277	1	83.0	21.240863734856248	10.663843780755997	4.34261086396873	18.36183718405664	5.6838025860488415	10.536690352484584	9.000503592193127	38.11923402175307	18.534859265200794	9.838559596799314	11.575021026656032	25.615045368671417	2870.0	541.2202347768471	242.34975322056562	419.5846659578383	712.0696123503149	166.74227634537965	596.3238128982484
3	37	nan	0	0	nan	nan	A3	A3	A3	14332	773.0	720.0	1.0	1.0842218472178113	0.6914383388748339	1.0	0.6705970428598166	0.7767620565150806	160.9499073783921	155.56670594957006	54.120236510939236	20.444100999437925	18.384776310850235	113.2765084741174	116.27592367876906	-25.671434616089456	481.51999999999856	0.9646631217607862	1	158.0	18.58646528609097	9.442252272740006	4.4534371346235275	15.25142299104482	5.634988975711167	9.162111886776984	10.024918025359511	28.096513389609754	15.761272655799985	9.534172623418272	9.640054973773658	30.51145185995847	3911.0	728.6888090409338	255.43842382915318	432.77923404518515	334.8947145277634	187.69749151542783	506.05827591754496
3	38	nan	0	0	nan	nan	A3	A3	A3	11658	236.0	736.0	1.0	1.0838723539813497	0.6956740852187364	1.0	0.6628006140201262	0.7689555534069681	145.4289102687882	144.62710672622887	50.44799302251776	18.552033462964975	16.55294535724685	102.95235641940252	104.4699554281217	22.75602000760816	436.4819999999986	0.9766682025719435	1	109.0	26.37160295434296	9.503532476723194	3.9485924001783133	22.084748682565987	5.386358472518623	10.15120170917362	17.44057380128652	29.236835323274136	16.000640941783786	8.775646658614278	10.510658484883606	44.256214258261025	3387.0	848.8959190547466	259.13621849007905	342.51278070546687	820.4445575252175	176.05824502557516	807.6889458559453
3	39	nan	0	0	nan	nan	A3	A3	A3	8730	575.0	749.0	1.0	1.219028983716264	0.7964224556304397	1.0	0.5968822644605497	0.6006480989958828	140.6249951547872	168.90825912311098	42.7551166528639	14.691429375170877	13.0	92.1636539802533	85.0416531160993	-29.698689705134115	427.367999999999	0.9169686466046951	1	87.0	19.071168018504977	10.007293857634068	4.474799772724509	28.840009305626154	5.879087551496923	12.61544218659401	16.539833694696426	38.158312316052616	16.84742508083582	10.309575069695711	12.07679873239249	38.26729232352227	3349.0	530.0806142305955	208.42841337248683	408.7949504023418	543.298345528543	130.00030615739524	712.0118420841172
3	40	nan	0	0	nan	nan	A3	A3	A3	10425	485.0	728.0	1.0	1.0511045202080636	0.5959912425842784	1.0	0.6637168141592921	0.7717838954629788	130.02776203764745	138.70832707519762	49.040799340956916	17.700871670666103	15.811388300841896	100.22978511972232	104.41111397739614	-81.60196496025301	411.99799999999857	0.9647864513442228	1	169.0	24.759044830687344	10.590737805701792	4.318623680621386	30.835812935605645	5.751064349897206	12.179186778143048	23.97689790930599	38.03430230449885	17.684840243309736	10.091111632063985	13.186831484548748	53.72246918082237	4152.0	554.8551166169345	367.91169725637883	420.41541305556893	902.6482198005542	170.60819529090077	633.9728858275339
3	41	nan	0	0	nan	nan	A3	A3	A3	5087	406.0	711.0	1.0	1.2069878292745506	0.805067373933666	1.0	0.5599339570720968	0.6395091558846544	107.38691619697993	116.10340218959993	30.083217912982647	11.19841384024849	10.0	70.15586469236976	63.70013401881988	-72.60666751553386	316.1639999999992	0.9180653311676593	1	107.0	17.995895395055413	6.773647710680962	8.221225317567587	26.818860196508467	4.358709116466343	14.50998702738434	22.904920966364443	22.331044495105743	10.787548662163317	8.309666606597602	9.13896392006427	52.13829255197197	2615.0	446.5270164664835	149.23567623831332	392.02322496287525	501.75693954899907	83.53569909185171	541.8767072185874
3	42	nan	0	0	nan	nan	A3	A3	A3	6378	347.0	747.0	1.0	1.160540999913192	0.6970498562785908	1.0	0.6048364153627311	0.6582002108192916	111.40258723667847	116.8289347721702	36.24913792078372	12.63124893858911	11.180339887498949	88.11619387714808	79.87817965727116	55.664594812208584	348.95399999999916	0.9324561403508772	1	37.0	21.192843575030565	7.782772600650787	4.108094936236739	24.22227822523564	4.665507015772164	11.915037761442363	19.614480814896524	30.102632209658623	12.836545352824032	9.234378607012331	11.774212297052145	22.20079348422587	1528.0	528.1515379836783	163.54021575674415	486.98066727630794	379.13521102909	92.84503010194749	630.9806371675804
3	43	nan	0	0	nan	nan	A3	A3	A3	12338	675.0	772.0	1.0	1.1046328173304139	0.7412681045118925	1.0	0.6400705540568583	0.7634078214989981	154.40458097194443	158.39823231336896	50.92150822589606	18.881778759828578	17.0	102.20793879243752	103.63775307960933	-77.31853038124795	450.6599999999984	0.9778094785227452	1	190.0	17.33942167367786	12.837628773413599	4.321278748102486	26.45529872737825	5.578728971071541	10.47129023168236	19.206149422563612	49.67573057487607	21.08158997632563	9.407003940083086	13.788632071577013	69.2472420046106	5291.0	740.543359621428	400.8967434549704	430.90803550276905	1216.9035633169115	203.58217892050743	760.4509818488732
3	44	nan	0	0	nan	nan	A3	A3	A3	5267	428.0	792.0	1.0	1.1232961940994	0.6846946172970894	1.0	0.5971655328798186	0.7065686410062991	99.05292223518585	104.80935072788114	34.438350715445125	11.897072755955728	10.63014581273465	76.60053539856169	72.19274893326048	13.095813754446263	306.0619999999994	0.9454316998743493	1	71.0	28.24910354334861	9.67534908466041	7.78828108496964	27.257816496305168	4.435538291931152	17.44446476921439	19.402884009294212	31.70156396739185	14.8965286295861	10.295674091205	11.221988293342292	37.53582051489502	1957.0	515.0302896006033	222.2110786223784	327.28259731829166	539.3256434667856	93.34279446676373	587.1275657685474
3	45	nan	0	0	nan	nan	A3	A3	A3	14139	923.0	784.0	1.0	1.0290568743506723	0.5840808334494378	1.0	0.7650974025974026	0.8562983354782933	149.18001478900868	150.60212481900777	58.855755878248644	21.5835225639394	19.209372712298546	117.77689140733096	121.08874626013402	30.65205082180546	455.51399999999876	0.9851588628762545	1	95.0	25.53405044786632	6.555672595277429	4.0678416565060616	13.443198314867914	5.391119299456477	11.152452918700874	7.738658782094717	17.505302557721734	12.063645426183939	9.960402905009687	7.406057890504599	18.091493209823966	3565.0	899.2619523480535	221.2560021393001	344.4092638390139	649.845641198568	210.86318923160434	555.47341287788
3	46	nan	0	0	nan	nan	A3	A3	A3	4299	346.0	829.0	1.0	1.1660319898019527	0.6693428315836039	1.0	0.654337899543379	0.5540444367224727	90.57132289994618	100.0	29.154759474226502	10.30199414859329	9.0	70.24963582093189	67.29029784494362	66.75348050096932	312.25999999999976	0.8942277691107644	1	57.0	17.556160864420235	7.925505465827882	7.0936751794070005	15.574532633647323	3.9121843595057726	16.930312081240118	12.092103462666273	23.725688556209207	13.19218740426004	10.498008714988828	8.808590899221599	34.676966624334455	1580.0	283.61927252076566	131.64100147690624	246.990402684547	348.88990659546107	68.18201006855816	436.18173524271697
3	47	nan	0	0	nan	nan	A3	A3	A3	8081	272.0	827.0	1.0	1.0402959780343175	0.592078839363367	1.0	0.8106942215088283	0.7666232338434146	113.74247609502713	121.33424908079334	44.0	15.993273363926427	14.035668847618199	88.0	91.66279182789498	-74.52610349738947	363.95399999999927	0.980228044638525	1	96.0	16.83749140240252	8.194888253696263	7.147066473029554	14.749843618832529	4.540550881065428	12.493797212839127	8.346715525723994	27.451438141055405	13.742595597170293	9.085435308516026	10.337239638902247	32.57125210668892	2961.0	419.1198754608631	188.91258195135742	248.26108276378363	420.80853053275496	119.1945839067921	425.35498673375696
3	48	nan	0	0	nan	nan	A3	A3	A3	11394	556.0	839.0	1.0	1.0806421442813448	0.6837913386532607	1.0	0.7186376537369915	0.7791256065183538	142.790078832052	152.97058540778355	48.041648597857254	18.10703286322566	16.15549442140351	101.19103055547639	104.19072253878838	6.986263897180666	428.6859999999986	0.9618436603072769	1	128.0	26.177370984107256	14.323521827347577	4.540215201675892	30.06057826988399	5.905409355647862	13.054123769514263	14.723979593254626	46.23668271396309	23.567361030727625	10.807202295400202	14.537331239320338	52.75590149499476	5159.0	838.7264987956733	402.1655462561175	408.1353486320004	870.9825139744207	185.3669044887647	618.9002531999722
3	49	nan	0	0	nan	nan	A3	A3	A3	2728	399.0	850.0	1.0	1.0852696144704643	0.7098065149357431	1.0	0.656084656084656	0.7086212887385606	70.91629747846076	77.6659513557904	23.53720459187964	8.900224719364434	8.0	51.5785435413424	49.95320593937019	84.78249762102253	219.94799999999955	0.9382631126397248	1	73.0	19.744777597486973	6.663492797873914	5.72152288351208	20.178698467090726	3.0539101408794522	12.956099811941385	11.210742355324328	17.510124317370355	10.233768235892057	7.289433136582375	6.806042608805001	26.888014077208936	1585.0	297.2484321203083	99.32692487817258	196.68909773603082	262.6162968762219	45.08438266534358	162.42374330945313
3	50	nan	0	0	nan	nan	A3	A3	A3	9254	467.0	875.0	1.0	1.0354957957430244	0.4745300822996604	1.0	0.6433537263626251	0.7260739405610303	117.0625857098998	128.22246293064254	46.84015371452148	16.421337708738577	14.560219778561036	107.09045559933608	103.04308688752407	-62.46851114314329	400.20199999999863	0.9351725531807388	1	102.0	28.168413915671408	15.375204130075872	8.465491774491966	25.947554810903966	5.3671626234427094	14.510887393727899	16.06924545671791	44.08390935976058	24.099214198067784	11.616784919053316	17.882688677869737	31.377279315143824	2826.0	631.1530491299927	332.2598162004724	520.9683081265539	819.2142528295517	151.92126450501382	737.1405363027006
3	51	nan	0	0	nan	nan	A3	A3	A3	15606	886.0	898.0	1.0	1.0463535315085917	0.5976456476650567	1.0	0.7958996328029376	0.8389800345125595	158.802769188924	162.49615380063616	60.0	22.00968932610855	19.824211557251267	125.43754463135596	127.32176588508517	-4.131675771540002	483.4759999999988	0.9782179459052875	1	115.0	9.97468529921025	7.372564331628382	4.560311330482364	13.505760305561125	5.60694289393723	6.801998997107148	8.362508630380034	22.467673797160387	13.315877026878297	7.239505663514137	8.36363779194653	18.62868703622371	4984.0	646.311362250708	268.69457712955773	364.3928757784888	689.9325870955363	216.2711545713246	467.05951194185764
3	52	nan	0	0	nan	nan	A3	A3	A3	2494	333.0	883.0	1.0	1.103612880960392	0.538319517168675	1.0	0.6272635814889336	0.6699237895516271	63.960253394913124	72.80109889280519	23.08679276123039	8.252005080382373	7.211102550927978	55.0	53.90191668719095	2.67621814460044	216.29199999999955	0.9344323716747845	1	12.0	16.117616448551416	3.940688227303326	6.731151293963194	7.960524931550026	2.5430075703188777	11.404150489717722	7.574395440518856	8.54218354076147	6.6389410477131605	5.959334711544216	3.6420996682718396	12.622293432243168	325.0	210.94750918261707	49.641291204839945	156.7056841449812	94.60943019669503	33.6452737795189	221.34314492344856
3	53	nan	0	0	nan	nan	A3	A3	A3	2730	377.0	900.0	1.0	1.1562415089579179	0.5680126404677154	1.0	0.5701754385964912	0.6391722577460895	69.15508157832433	75.1065909225016	21.587033144922902	8.027104900057926	7.211102550927978	56.568542494923804	56.91600347144259	67.9305314976117	231.67399999999952	0.8849270664505674	1	83.0	18.030441808514297	5.005432250909507	6.523460785858333	15.392965650185943	3.019729941152036	11.815930438227952	15.726527771912515	12.0352788195014	7.941023883409798	6.441489306278527	5.984115399420261	27.65972383785993	1060.0	284.74378617759794	67.70237305574119	204.18744219467044	242.86402733065188	45.226383169181645	261.0391698451713
3	54	nan	0	0	nan	nan	A3	A3	A3	14985	763.0	905.0	1.0	1.0237641224630918	0.4844840253676721	1.0	0.7607371306731648	0.8601376268814193	148.49104425021855	154.31461369552787	63.0	22.0325645543583	19.6468827043885	130.82496883383442	129.89998156466902	-60.01148262055172	467.8959999999985	0.9807579030041235	1	116.0	10.940901849418879	7.888990661129355	4.45851840171963	17.611047559417784	5.609918417409062	7.471229171380401	12.826825426891446	26.448035523295403	13.463431832380593	7.877470090985298	9.521126167848706	19.471778413280845	4936.0	321.89172362629324	312.31108734663576	418.11130067985505	595.2442525150254	199.87767011951655	435.24637382943183
3	55	nan	0	0	nan	nan	A3	A3	A3	9591	652.0	897.0	1.0	1.097811568514726	0.7359925584272916	1.0	0.6768525052928722	0.7687252100998303	135.36418607240486	146.2908062729849	45.967379738244816	16.77650085193203	15.0	92.767214561832	91.64014972574908	-51.09578026515707	395.9599999999991	0.9729647476540705	1	133.0	12.92127878498286	10.12147708516568	4.18341348785907	25.930846174247563	5.129808530211449	10.059433887712657	19.04762344341725	37.24022280424833	16.755230114795268	9.061966937035322	11.341329114511609	61.594109955243766	3018.0	401.2068829406053	224.1578861232847	359.4717644844204	585.8335253447294	143.01091132778674	509.3271084353328
3	56	nan	0	0	nan	nan	A3	A3	A3	3858	300.0	922.0	1.0	1.2106897600758126	0.7785817386773868	1.0	0.5164658634538153	0.6348880513182954	92.25738524709139	96.25487000666512	24.839484696748443	9.64134456353911	8.48528137423857	63.91195033487708	57.8954953740407	43.592400262556495	276.33599999999905	0.9226354179122325	1	48.0	12.675700020045042	6.816372958011925	9.827924020588398	14.576409559696913	3.3850767025724053	17.209124902263284	15.412222491577268	24.60277719143778	11.381765503436327	8.352651291526854	8.174517471343279	17.48755627684295	1620.0	180.7193563701585	137.01989818178117	236.95259054750204	225.2059361981228	56.81538153719157	416.6683001630008
3	57	nan	0	0	nan	nan	A3	A3	A3	2290	336.0	950.0	1.0	1.1791476061303912	0.7859748854287254	1.0	0.5257116620752984	0.6939219720779646	70.46581879026245	71.58910531638176	19.79898987322333	7.725461728033665	7.0710678118654755	41.627593348367434	43.566086106944574	-48.48715464756996	203.64199999999963	0.9379479827974606	1	42.0	14.116517888382077	6.26054781395942	8.339559021405876	13.40907908603549	2.51425957493484	15.077851556241512	16.500877410173416	16.558739572763443	9.453360786661506	6.88664073869586	7.320759933441877	14.741023914888501	818.0	172.8164495183155	88.27464738860726	225.6980241201818	202.13226549327374	36.04383943416178	339.468772765249
3	58	nan	0	0	nan	nan	A3	A3	A3	10824	550.0	935.0	1.0	1.1001993838246176	0.5634799788974807	1.0	0.6992248062015504	0.7206792804067104	134.02028091486142	139.08630414242805	47.75981574503821	16.98890055868334	15.033296378372908	110.58740733299376	110.71813707468316	19.912209406407815	434.4379999999989	0.9437203016696456	1	80.0	16.057206115685403	11.909285143017769	6.780376896262169	21.27655454725027	5.557824108749628	9.547600571997464	14.7173724276945	33.08314640913159	19.58330666460097	10.391210841946304	11.825192691758275	34.560082447715104	3180.0	516.4188613286242	252.26280732266605	404.7771429903805	718.2376450505108	163.1573522221297	624.2730764774606
3	59	nan	0	0	nan	nan	A3	A3	A3	5969	413.0	945.0	1.0	1.1815253538974164	0.8145775604312852	1.0	0.6829519450800915	0.7266000083939128	115.74396570411241	115.91807451816995	31.76476034853718	12.423810337128753	11.313708498984761	70.92735214676303	67.13782562138746	2.334561824677821	321.2979999999993	0.9368280624656674	1	119.0	15.540733883157372	11.010666088201106	5.510978877544403	19.09033353254199	4.522346872836351	9.525246088393033	16.84121464844793	28.179324050433934	16.917479233816266	7.688899118453264	13.657908018678427	28.625680971890688	2252.0	379.5714051416144	243.10061858873814	515.9078209009022	522.4251474589109	96.33669101074338	454.6689865505323
3	60	nan	0	0	nan	nan	A3	A3	A3	7555	238.0	946.0	1.0	1.0930434073383886	0.7024256658540263	1.0	0.6417770981991165	0.7545323742115948	117.95538264627086	114.85643212288984	37.53664875824692	14.630129595148018	13.152946437965905	80.75140736734303	83.95558228727059	54.79999887563231	354.71799999999894	0.9406711075141628	1	74.0	24.255909115076065	7.3588311886414886	5.633371505886316	17.756984778679907	4.483543175272644	16.955687855370343	13.411642669700086	26.79929801262915	12.734020010568202	11.608270403929055	9.938033145852387	19.74938580673188	2675.0	499.5369352446869	178.46305106393993	258.01150608435273	503.7591824159026	117.2965446608141	519.4583972543478
3	61	nan	0	0	nan	nan	A3	A3	A3	10168	685.0	994.0	1.0	1.159039758811893	0.7808444769740018	1.0	0.6756595122599508	0.7545294093184421	146.66528286680392	148.9731519435633	54.378304497290095	20.537797331422404	18.867962264113206	100.0	91.62553658753532	-1.7916942510027911	411.513999999999	0.9603324518322631	1	21.0	7.553444794379175	5.744426677003503	3.243808682076633	14.772823747247458	3.6016480028629303	7.050171681679785	10.540001538582146	19.1436789566651	9.265308633446693	6.245395619422197	7.280735515058041	17.84863054472953	1812.0	274.17879102099687	195.15388841181993	347.6546892831102	536.8226303709671	140.86379908863455	422.97078021708876
3	62	nan	0	0	nan	nan	A3	A3	A3	1993	362.0	980.0	1.0	1.1177139431829193	0.6585885243021998	1.0	0.5529966703662597	0.6739244818917388	60.136503613103876	69.92138442565336	19.79898987322333	7.302826631742372	6.4031242374328485	47.836872145173366	45.25291498776304	59.99208048292999	192.77599999999975	0.9057032492615315	1	73.0	9.75107957329601	6.88778518512845	5.614435028284788	13.306675877422094	2.578912050463259	11.451651790179312	13.553154796361923	16.44301514700055	10.312764167785645	6.04441905207932	7.418112482875586	22.092591807246208	845.0	145.75329220388085	94.4110934920609	202.4945604270324	170.75039318948984	32.27853842265904	201.55558138992637
3	63	nan	0	0	nan	nan	A3	A3	A3	2333	314.0	992.0	1.0	1.0674347903185466	0.6647149668433245	1.0	0.6178495762711864	0.7768869637802941	63.74294917138244	63.788713735268246	22.135943621178654	8.437622162487328	7.615773105863909	45.09176164584604	47.622169742232465	27.849393504860824	194.25999999999965	0.9545826513911618	1	73.0	19.063324926421046	5.325246041640639	2.8943313034251332	12.424048256129026	2.2903792075812817	13.00175478309393	8.182024872861803	13.313237242400646	8.083512663841248	7.884016195312142	5.880598156712949	12.796810843981802	800.0	236.54689893499017	77.99086003843695	199.10565355606377	200.81104787252843	34.84744057059288	251.00950667075813
3	64	nan	0	0	nan	nan	A3	A3	A3	10771	148.0	990.0	1.0	1.060102605041533	0.5999510988581457	1.0	0.7803941457759745	0.7978404416786429	132.92174495674325	137.88763541376724	59.93329625508679	24.23331262413011	22.090722034374522	102.0	106.34227067382925	-12.462540402733348	411.8839999999993	0.9878479387352683	1	46.0	13.148149894550443	3.9143358785659075	2.622980116866529	8.248935729265213	3.3873197780922055	8.134264139458537	7.053772831335664	8.64686046820134	6.389257692731917	8.555504735559225	4.74425882101059	13.532036298885942	3784.0	534.8449089024216	178.5391176911071	231.98861809819937	413.45661228802055	144.56032774224877	454.53717964235693
3	65	nan	0	0	nan	nan	A3	A3	A3	4020	427.0	1023.0	1.0	1.2476245474372234	0.8400865422291515	1.0	0.849535080304311	0.6890552951759472	99.20281450775038	102.57680049601859	45.0	15.692834226989863	14.0	51.0	53.81280438669313	-8.832524773854532	270.7639999999999	0.9785783836416748	1	42.0	6.2525978628546	6.062638306990266	2.088105609640479	11.209002840332687	2.7453879807144403	4.966903183609247	10.312001236714423	14.951995111070573	9.497688269242644	4.8930495316162705	6.404562454670668	12.442374337464571	1138.0	160.73163985926658	155.84518242627382	155.27313689608127	249.89631534554064	61.54454917926341	284.5136038688943
3	66	nan	0	0	nan	nan	A3	A3	A3	4966	517.0	1023.0	1.0	1.5719583928742493	0.9137381786746733	1.0	0.7014124293785311	0.5761344775457949	130.4098835567593	127.12198865656563	46.0	16.276445968272096	14.560219778561036	57.70350177976254	52.985993202158305	10.721752138848812	329.1139999999998	0.9884554140127388	1	12.0	6.706401160918176	4.734508308582008	2.275288033299148	6.477592159062624	2.610666078515351	4.4454413847997785	6.976546906866133	12.323918540030718	8.23933776654303	4.144838660955429	4.87869079131633	9.622751204296947	965.0	168.2881669541821	125.0930499965325	172.69436233490705	273.3533231271431	70.41185683384538	216.19739109370857
4	1	nan	0	0	nan	nan	A4	A4	A4	3309	559.0	0.0	1.0	1.7170337118007222	0.9314716765611698	1.0	0.4489823609226594	0.5160867557973351	112.86748093512209	120.34118164618461	28.635642126552707	9.794793351358921	9.219544457292887	44.70095385101437	41.06275251704846	-32.2583166230921	283.85199999999895	0.9529157667386609	1	63.0	6.095368878915906	3.8099641483277082	3.828748012892902	8.610498206689954	2.4070649407804012	5.2930647898465395	5.939284364692867	9.47817199677229	7.283436330966651	4.719661277718842	3.6817578515037894	14.249805511906743	1527.0	149.58352053817362	91.70763742737472	233.19057041034102	188.45079757273197	48.883360397070646	226.1738465409726
4	2	nan	0	0	nan	nan	A4	A4	A4	7221	805.0	34.0	1.0	1.0945365533681846	0.7091493523104743	1.0	0.7475155279503105	0.7544213458407072	115.76476727081335	116.84605256490268	42.01190307520001	16.950912742857156	15.811388300841896	83.0	81.62090916780659	4.844653512181324	346.81399999999906	0.9707602339181288	1	52.0	11.572106487117708	3.653116683475673	9.309849719516933	7.647226692177355	3.057114544324577	12.842877912335098	8.121583899483085	10.013550048694015	6.138033142313361	8.405035522766411	5.202288873493671	15.05992213729769	1580.0	329.8807666404173	95.36151751317084	320.7566647557542	200.6559402020648	93.41782332956791	390.65713064186275
4	3	nan	0	0	nan	nan	A4	A4	A4	3938	635.0	0.0	1.0	1.1900578451952712	0.8249729629068762	1.0	0.6587487453997992	0.703302312246107	94.97930029005396	105.30906893520614	28.635642126552707	12.138537326407771	11.313708498984761	57.862114758487046	53.67965966411528	25.606997626136234	265.2599999999993	0.9668548981095016	1	60.0	7.269275963306427	6.821240574121475	6.021561046130955	13.501365617848933	2.463416514918208	7.632440702058375	9.746318727731705	21.06741439551115	10.817700477316976	5.00567635986954	7.917051987722516	13.360402841120958	2007.0	296.9188374001533	151.22574238758534	260.05732854735106	380.7533684158698	60.886961565352976	150.32788628339767
4	4	nan	0	0	nan	nan	A4	A4	A4	2038	895.0	22.0	1.0	1.0984697442349105	0.41116074183291396	1.0	0.7265597147950089	0.6507036536465088	55.758930277455825	65.29931086925804	21.02379604162864	8.432988689988095	8.0	46.99656687792678	50.82776985161835	85.4323033073205	198.3879999999998	0.886858137510879	1	17.0	8.930235773324966	3.6839704141020775	5.582955708727241	6.949233223684132	2.028763271868229	7.997207625769079	6.790661494247615	6.985702303238213	5.9900969341397285	6.356237134896219	3.9302052399143577	10.741451147012413	594.0	152.32019574102014	58.74865360185504	155.07379276677966	102.52732137497514	29.482963528484106	131.47808056417853
4	5	nan	0	0	nan	nan	A4	A4	A4	2303	938.0	25.0	1.0	1.1438470422984721	0.7722770024541625	1.0	0.7638474295190714	0.734514346817752	69.07016888137788	69.8927750200262	21.840329667841555	8.706957128656194	8.06225774829855	43.80662837579688	43.87930748551582	-77.49772482627263	198.49599999999973	0.9450143619203939	1	18.0	8.981353491544724	4.432822160422802	6.742641373537481	6.830777456983924	1.9521934986114502	10.657419666647911	8.795269714668393	7.660013742744923	7.199359121732414	8.546578155830503	4.416250875219703	8.440314339473844	838.0	166.20779764279723	67.28435219358653	195.7343560839072	122.60981172695756	33.91497697867453	238.22684077546
4	6	nan	0	0	nan	nan	A4	A4	A4	1737	976.0	29.0	1.0	1.2000598604706345	0.7624596274347126	1.0	0.5964972527472527	0.5931046800456841	61.12659055618321	65.19202405202648	16.1245154965971	6.386843373119508	5.830951894845301	40.865899144728445	39.551091951818236	-56.17987742124832	191.83999999999992	0.845872899926954	1	41.0	9.498558022081852	5.312169082462788	7.224780649878085	7.729839018546045	2.402868709526956	10.082627634517848	10.633936090394855	8.536461444571614	8.768245976418257	6.956450777128339	5.37212179414928	13.782620018348098	312.0	82.80930814892054	59.39656685385853	121.8030062103644	83.55744273681194	24.910246623679996	94.68502355925739
4	7	nan	0	0	nan	nan	A4	A4	A4	15120	371.0	53.0	1.0	1.0164741540769795	0.4484368095775637	1.0	0.8028034405861739	0.88754204879106	147.23060389790368	146.60491124106312	68.59300255857006	25.917647111570197	24.041630560342615	128.0	131.5968541592875	-12.576174553215825	462.6859999999985	0.9891403898992545	1	89.0	12.015472621656954	5.942244633100927	3.5940642710775137	13.597497570328414	4.806027352809906	8.34200050868094	7.534111555665731	18.27612728253007	10.729686473496258	8.364797499030828	7.872877087444067	21.312428404577076	3529.0	462.9711159747094	293.3524850048125	452.53949940763414	655.3084477651864	239.05047851614654	436.14032362774014
4	8	nan	0	0	nan	nan	A4	A4	A4	9264	580.0	72.0	1.0	1.0819629111454776	0.589905276403707	1.0	0.543661971830986	0.6920471510620887	124.09256717928027	141.69333082400175	45.17742799230607	15.984108561675658	14.142135623730951	106.66667936991794	100.2013298127449	-79.91672138914095	410.14399999999847	0.9334005037783375	1	64.0	16.487907266244292	7.617944644764066	10.870099976658821	16.267856885679066	4.798931903205812	16.544121507555246	12.30817123875022	20.73327228985727	13.245990714989603	12.426611775532365	8.818722864612937	15.79612426366657	2543.0	643.6148324403912	171.99638468399644	589.4921652032062	430.06581288482994	135.76717893593013	624.0394151508808
4	9	nan	0	0	nan	nan	A4	A4	A4	3598	1023.0	63.0	1.0	1.4899653376070336	0.9148683065864388	1.0	0.8864252278886425	0.6361752914654824	108.18555687294456	103.73041983911952	38.47076812334269	14.771037975153472	13.0	40.0	43.680175700376815	-88.24956004894563	266.5919999999999	0.9702035863556694	1	68.0	9.747386920265853	4.608194097876549	2.1615930646657944	7.52079045586288	2.330937683582306	5.230640142224729	5.846738391555846	6.842511635273695	7.392935108393431	4.00968948379159	4.324010097421706	15.242282779887319	1166.0	223.85630630794913	106.90597428288311	225.38712157309055	152.38732015807182	49.26417987048626	185.499596032314
4	10	nan	0	0	nan	nan	A4	A4	A4	1474	971.0	77.0	1.0	1.3089227237475423	0.856028642343693	1.0	0.6353448275862069	0.6109982435827999	62.22400037545004	62.64982043070834	14.866068747318506	5.92817139886691	5.385164807134504	33.414045040238925	32.16535251997142	16.833164564618126	174.11399999999992	0.9279194208372679	1	29.0	7.574456428177655	4.420782801695168	6.7071335865184665	7.6214389288797975	2.269260721281171	6.941542684100568	9.939497991465032	8.372289631515741	6.920302137732506	4.762264462187886	4.727519671432674	9.695536768063903	83.0	85.72553614340723	41.97163365315646	167.56285970285535	70.29227148275822	22.284290987066925	70.2519875895232
4	11	nan	0	0	nan	nan	A4	A4	A4	2577	649.0	81.0	1.0	1.1135783430456816	0.7096567270909618	1.0	0.6925557645794141	0.7063731010750111	69.81555875314997	80.72174428244226	24.166091947189145	8.607113552219491	7.615773105863909	52.05045405189457	49.18838480953433	-46.55416511113154	214.1139999999997	0.9612085042894444	1	74.0	7.037171010859311	4.021240579895675	2.347615798935294	12.290837001986802	2.834409113973379	8.861203968524933	9.314106987789273	10.470695073716342	6.7158160246908665	6.733867439441383	4.961364187300205	19.601235995069146	318.0	153.84126074053347	60.55408588051796	270.76218808908015	169.05951043777168	37.752880402840674	138.64219149108976
4	12	nan	0	0	nan	nan	A4	A4	A4	4466	905.0	77.0	1.0	1.5528152717095325	0.9091133752714998	1.0	0.5935672514619883	0.5650305257724443	122.47996825194008	118.90332207301863	23.345235059857504	9.223418977803577	8.602325267042627	56.34330772405701	51.01887911261415	75.33549648311424	315.15799999999956	0.8768898488120951	1	156.0	11.344899721443653	9.825055333785713	4.582665772177279	17.931517543271184	4.117158795706928	10.316975667141378	12.83031970821321	20.646372160874307	15.783657570369542	7.881345893256366	9.233859822154045	41.61637292616069	2314.0	216.41204008925706	153.6484478423372	242.1294119907543	217.88332989811897	64.11328347586095	416.79433915484697
4	13	nan	0	0	nan	nan	A4	A4	A4	10586	729.0	88.0	1.0	1.0731717312572535	0.6521921553685204	1.0	0.6532148586943107	0.7679287134136389	135.31087221749718	146.5127980757995	51.40038910358559	17.78285815511892	15.811388300841896	107.04959409247445	102.57290558471567	-87.55561270400187	416.20799999999866	0.9737386745159362	1	76.0	19.60209056083113	8.197558613494039	9.893736175261438	13.469230234622955	5.011032311245799	14.175768691115081	9.921202439814806	18.424994327127934	14.102662741206586	13.932219474576414	8.243167818523943	25.284153521992266	4285.0	533.1797064663842	288.5034267520532	357.5807441882789	563.2001234525815	175.58971662726253	404.3591219885275
4	14	nan	0	0	nan	nan	A4	A4	A4	3057	952.0	114.0	1.0	1.079436166304087	0.49345493980421157	1.0	0.7145862552594671	0.6969796577433088	69.09409112469038	77.62087348130012	25.96150997149434	9.392279040124432	8.246211251235321	60.968246422405855	60.09606175270977	34.98259967163035	234.76999999999975	0.9584574384699797	1	91.0	11.378027047030628	6.841763975098729	5.716563669964671	11.198306187987328	3.1141069941222668	6.618402402848005	9.767238886095583	13.53611050453037	10.690104522742331	5.5955138662829995	6.727855386212468	22.54613556433469	596.0	238.65954090841115	99.52184369135648	327.9701842321083	151.19281321018934	45.85569577757269	108.60358616150916
4	15	nan	0	0	nan	nan	A4	A4	A4	5946	853.0	94.0	1.0	1.2655296764059212	0.8125059930509031	1.0	0.5245236414961185	0.5926883336975735	119.40279572789902	124.53513560437472	31.064449134018133	11.412922888212165	10.295630140987	71.68485217484829	69.60619862694112	63.440062779214166	355.0619999999991	0.8712726207048134	1	87.0	16.774654841981828	7.841351983137429	4.1278859032318	16.3141679931432	4.420431855134666	14.583825463429093	13.288410807028413	20.135088154114783	13.5502251368016	10.891676226630807	8.437827148474753	23.26645302120596	2255.0	366.4439619323239	138.4756091479212	275.0228128992021	396.5864507276565	92.58194921258837	319.5102777266875
4	16	nan	0	0	nan	nan	A4	A4	A4	12938	484.0	117.0	1.0	1.043934161017722	0.6162728703952559	1.0	0.7346127640245287	0.8278207416315798	145.4389812685055	147.16657229140046	57.245087125446844	20.277150083272524	18.027756377319946	116.23076923076924	114.5379532015483	12.636557859882464	443.16999999999877	0.9777811366384522	1	167.0	11.709224143996835	9.807965254411101	4.096757494844496	17.9813840277493	6.609811597503722	11.490547073073685	9.490013021975756	34.80267043411732	19.50037391576916	14.655283492058516	11.822827575728297	22.031525121070445	4946.0	542.0813933582976	289.27292425744236	288.80096279177815	706.4880303367972	239.78985414654016	497.15436145476997
4	17	nan	0	0	nan	nan	A4	A4	A4	8109	656.0	152.0	1.0	1.0630342994357822	0.5977630442313814	1.0	0.6219512195121951	0.7476948018420864	115.41336611749314	127.20062892926276	42.941821107167776	15.44524044267163	13.601470508735444	97.86293300597758	92.52376102950568	20.694346412520456	369.16999999999877	0.956588415713106	1	80.0	17.918608386069536	4.605203351005912	4.658625188283622	9.636789529584348	4.342320933938026	13.752910671755672	7.88375682476908	10.113298249430954	8.77866792678833	12.713328817859292	5.1788968071341515	22.410666118375957	2612.0	421.54578547459096	125.57129859831184	415.55765694286674	280.0259260227904	121.52018090430647	412.66752198617905
4	18	nan	0	0	nan	nan	A4	A4	A4	11204	791.0	174.0	1.0	1.1048121149652947	0.7422784221769749	1.0	0.6340690435766837	0.7556128785882117	147.2309853083196	154.3243337908834	47.634021455258214	17.870848635542053	16.0	97.03171948864694	98.65824558980593	-75.22165090665595	431.65999999999855	0.9611804572556082	1	77.0	22.898054505698383	7.6603952357545495	7.262363700196147	14.634592281654477	5.334691439755261	14.356511840596795	11.037018430419266	15.55904474016279	14.043427190743387	11.890989632345736	7.532799307256937	24.07487600389868	3966.0	610.5145811196417	220.05206505022943	481.6865503555164	446.967347019352	164.82578891515732	629.3382024765015
4	19	nan	0	0	nan	nan	A4	A4	A4	2769	1023.0	156.0	1.0	1.5135348036610794	0.9013249305697684	1.0	0.6546099290780142	0.5679160652056026	94.67368097826878	98.08159868191383	34.9857113690718	12.406434487535401	11.045361017187261	44.0	41.00729805474422	78.02457997943402	247.52799999999968	0.9731154454401688	1	29.0	11.55350574851036	2.7663386035710573	1.9557946315035224	6.9468223340809345	1.9646601229906082	6.119386607781053	6.960585922002792	6.219897766597569	4.669428544119	4.084672333672643	3.0763103794306517	9.634042888879776	363.0	216.50171686895192	68.80267059709877	170.40338776353747	115.34369444008917	41.52007353492081	156.40293006878346
4	20	nan	0	0	nan	nan	A4	A4	A4	12380	34.0	176.0	1.0	1.060294423432288	0.6696010437649513	1.0	0.8464378504033913	0.8379339238022889	146.513690208842	143.40502083260543	65.5133574166368	25.788961543366877	23.769728648009426	102.0	108.81879039732598	87.46106223385696	430.88399999999933	0.9885810109398705	1	58.0	8.794155841693282	4.193591245450079	2.5108568239957094	10.279118065722287	3.889402639120817	4.898115545511246	6.0095369247719646	11.27638664841652	7.290119809098542	5.831036873161793	5.491722005419433	13.52582592703402	2017.0	515.3787299594842	209.66579832602292	258.6115983305499	316.2617242205888	161.95228650979698	269.2744197975844
4	21	nan	0	0	nan	nan	A4	A4	A4	5170	956.0	176.0	1.0	1.033902641782131	0.47560000276439307	1.0	0.726123595505618	0.7434979821357478	87.48129735734871	96.51942809610924	35.11409973215888	12.550632406906656	11.180339887498949	74.59585268038299	76.95394331678933	26.58354285322544	295.60399999999936	0.9501929792317588	1	69.0	16.39011223986745	8.095902984961867	4.070710349828005	14.762462891638279	3.7372701773419976	11.57993443775922	15.423804051242769	16.37512782588601	13.034561718814075	8.768734325654805	8.170061840675771	21.475669557228684	1901.0	270.5690247984603	132.79124182462692	291.22304176259786	225.93769792374223	71.89662070758641	377.0762499086559
4	22	nan	0	0	nan	nan	A4	A4	A4	5741	428.0	193.0	1.0	1.0780204911525402	0.6702555481549196	1.0	0.7973611111111111	0.7549934804685592	100.6651091876679	102.88342918079665	35.12833614050059	13.076489201811276	12.0	73.88413507639478	74.70663568322449	2.229554942817468	309.11999999999966	0.9733808070532384	1	84.0	20.62081332411617	6.900236529298127	6.233981870114803	22.359121162444353	6.712245396338403	18.45612269733101	13.451819666661322	24.389288218691945	15.367467811331153	18.073853693902493	6.984695236198604	13.874769246205688	2402.0	459.54039867501706	133.09840606339276	172.09126477409154	349.05999927502126	134.8323192568496	338.84988216590136
4	23	nan	0	0	nan	nan	A4	A4	A4	7618	882.0	201.0	1.0	1.1601898489281885	0.7415265031419674	1.0	0.6381303400904674	0.6795327457545222	124.37858775242115	131.64345787011217	38.63935817272331	13.936009153521404	12.529964086141668	82.90295781778693	83.44852690099401	-25.078028368232637	375.335999999999	0.9592042306723747	1	114.0	29.30844590626657	8.343648475594819	5.5729610454291105	17.019073793664575	4.844922601245344	16.055191894061863	17.559761977754533	25.78634321782738	14.08326848782599	11.293553094379604	10.38588545564562	38.00700373202562	2239.0	555.904921493493	176.64092555455863	566.5776007883251	370.7109187291935	110.61240639630705	600.467003162019
4	24	nan	0	0	nan	nan	A4	A4	A4	5139	434.0	262.0	1.0	1.0779598835200515	0.4971286863705294	1.0	0.7227848101265822	0.6923894091808287	89.58608459838676	93.23089616645332	34.132096331752024	12.153659736448214	10.770329614269007	77.15089411154688	77.73176927017059	4.782050167693186	305.39999999999907	0.96244966757187	1	74.0	28.093232593499124	6.464255780912936	7.801159685477614	20.03843744751066	7.245151478797197	21.422339188866317	11.99439998716116	23.733226500451565	16.474280898459256	19.381536594592035	7.785076727159321	12.265308666042984	1449.0	408.4348215935752	125.72146248351783	373.9979098076001	310.6515760542825	111.42244661506265	296.0105445962399
4	25	nan	0	0	nan	nan	A4	A4	A4	7834	518.0	225.0	1.0	1.1713219039113154	0.7050900374512317	1.0	0.6217460317460317	0.5938373184452396	124.48940962243877	146.82302271782856	38.63935817272331	13.8249721121175	12.041594578792296	92.50301342898639	88.27765494143573	-61.52741883739683	407.1579999999991	0.8815619197659371	1	152.0	28.70933100581169	11.590600497089326	6.347539504058659	25.670481483452022	7.494041381403804	21.650461595505476	14.727489145472646	47.42789347842336	24.05557325668633	18.62407876458019	14.927382359281182	29.472617727704346	2186.0	662.4426650470123	323.0806144233793	294.97621179558337	712.1924325069413	167.0875266082585	473.9201195202768
4	26	nan	0	0	nan	nan	A4	A4	A4	7419	971.0	252.0	1.0	1.0648508974878272	0.561520822616317	1.0	0.6507894736842105	0.6775090771946201	109.10631008093712	117.17508267545622	39.01281840626232	14.944077117000043	13.92838827718412	95.07030755483008	90.28139176555187	-43.98340774321262	370.9539999999992	0.8939092716428698	1	63.0	37.9813840193674	10.851545037701726	7.51296257507056	19.55324641801417	4.308491667732596	19.904432791285217	24.028702246025205	22.37608907930553	17.266071557998657	12.465827447362244	11.922346885316074	18.666086860001087	1953.0	626.65720694419	332.5506532052532	943.6670485353097	504.7400784622878	121.88236898370087	819.0041508972645
4	27	nan	0	0	nan	nan	A4	A4	A4	2163	883.0	260.0	1.0	1.4700078349382153	0.8692049571060579	1.0	0.5400749063670413	0.4800674558721911	80.57343873647314	88.68483523128404	18.0	6.547945781599387	6.0	42.69764831901779	39.8396948533935	-3.5415217250828714	237.94799999999933	0.8888432299157591	1	126.0	17.26988633722067	4.312642127275467	18.649912209250033	17.39223320968449	3.1080491580069065	18.829129550606012	10.101289383135736	15.718593135476112	8.064637230709195	9.2670176634565	5.268772426061332	39.088136105798185	1253.0	142.35916702728719	61.01248217653483	430.55915158614516	242.4420543955639	32.50719491485506	264.1727627925575
4	28	nan	0	0	nan	nan	A4	A4	A4	2007	916.0	276.0	1.0	1.4431014420796282	0.8870897515803191	1.0	0.5194099378881988	0.5131003884624238	77.89335733794707	85.86617494683223	17.029386365926403	6.3267551523041705	5.656854249492381	42.189842765978945	35.95533856798534	-68.91956804007987	221.70599999999965	0.837471312330482	1	85.0	25.578545819967985	4.368017096072435	12.556679656729102	16.461936376988888	3.1539025204256177	16.327306021936238	15.385687100701034	13.472037868574262	7.692271298728883	10.394171068444848	5.866590394638479	23.680323461070657	535.0	232.4859236739576	45.06639221217483	241.85973918717355	171.6465097591281	34.17647082544863	224.50637064222246
4	29	nan	0	0	nan	nan	A4	A4	A4	6196	840.0	300.0	1.0	1.1303518823754155	0.7405278219280742	1.0	0.6982195176921343	0.686758564772009	110.67482270162792	113.85077953180645	34.0	12.869014380919502	11.661903789690601	79.51392590490919	74.37632548581634	30.875052638359296	336.7119999999995	0.9460986410138953	1	94.0	13.076142523437738	5.778271170333028	14.096421784721315	19.757885130122304	4.640360141173005	16.411718951538205	9.893003747798502	17.182665774598718	11.27304489351809	10.498634347692132	6.769924501888454	39.808880739845335	1961.0	293.3699098220095	109.07148917485029	349.5541623579338	331.3179527213797	90.8592515187338	375.5597778595984
4	30	nan	0	0	nan	nan	A4	A4	A4	4135	0.0	274.0	1.0	2.250378433058757	0.9306587308001112	1.0	0.42787665562913907	0.35401016285106396	144.31468667618196	150.05332385522155	38.2099463490856	12.293796783246028	10.63014581273465	63.0	52.803070895218816	-75.92559973340613	383.11999999999944	0.7894988066825775	1	43.0	10.739894716069102	3.205127054825425	2.846311138011515	10.939711580052972	2.759380504488945	6.729701666161418	7.493888777680695	9.086640733294189	5.455069825984538	5.698634305968881	4.011902056634426	16.964431134983897	1149.0	159.6065313089639	101.25803051516414	110.16107473708689	177.81625128164887	54.9947513602674	179.31561804469675
4	31	nan	0	0	nan	nan	A4	A4	A4	9491	532.0	312.0	1.0	1.1308974897576014	0.6546881081297552	1.0	0.5950470219435736	0.6826112315659694	131.6617957659778	144.1700384962146	48.041648597857254	16.13264661340244	14.0	106.1510999210811	99.52303568398632	4.558463955104991	417.9979999999986	0.9447541309974119	1	156.0	40.57769125606865	12.447364035062492	4.1805905643850565	22.482185165397823	7.44040591083467	19.9702753610909	15.999557526782155	45.3792019309476	25.3327230848372	18.11706728488207	23.239169918000698	26.390981995500624	2835.0	807.8396894484758	321.4248275142163	309.52253093756735	927.0758230360225	250.53661503642797	583.1857641395181
4	32	nan	0	0	nan	nan	A4	A4	A4	1600	1023.0	294.0	1.0	1.6180212077578895	0.9256929770884244	1.0	0.6881720430107527	0.5040046520511111	75.86657403703813	77.4919350642375	24.515301344262525	9.228793595968229	8.0	30.0	28.698482098275164	-87.77585990653684	199.7319999999999	0.8769525897506167	1	26.0	7.912886222824454	4.265156043693423	5.782558956183493	6.736003622412682	1.6238040765747428	6.8138246880844235	6.918486330658197	8.35701534897089	6.506355399265885	3.7447318248450756	5.601266531273723	6.029327856376767	501.0	95.71648751758039	53.542656742967665	177.8576181558892	104.88203258998692	24.474799877032638	164.74880625400692
4	33	nan	0	0	nan	nan	A4	A4	A4	2343	941.0	314.0	1.0	1.0393746190034754	0.5830006975024103	1.0	0.6537388392857143	0.7706347500459217	61.06957764938776	63.788713735268246	23.259406699226016	8.653283983637818	7.615773105863909	47.1764705882353	49.617300692660166	20.244899570640534	195.46399999999971	0.9449485783424075	1	99.0	26.890440253540874	4.517311366274953	4.393896400928497	13.177492959424853	2.8771648900583386	10.578912081196904	12.345189624466002	11.765194225125015	7.796078450977802	7.772671090438962	5.209155450575054	17.49814605060965	1236.0	453.64507577754557	73.90107598993927	272.4093386642635	166.3398949019611	39.62175958789885	186.67774506099522
4	34	nan	0	0	nan	nan	A4	A4	A4	1959	982.0	332.0	1.0	1.193295095601335	0.8176188265703127	1.0	0.6595959595959596	0.6971793496936002	66.80900768607681	65.96969000988257	17.88854381999832	7.205074487861091	6.4031242374328485	39.72004795401377	38.46594711969666	-75.48458117657867	187.90999999999966	0.9128611369990678	1	66.0	8.991973769851029	5.6419165609404445	6.285404744558036	10.37303732894361	2.393209744244814	8.29001296684146	10.712367448955774	12.284809620119631	9.103532494977117	5.04150456096977	6.894590704701841	13.098496934399009	756.0	116.72137040644884	68.85329991951585	194.63088451884687	136.30070976167917	30.011291892267764	174.70574520807713
4	35	nan	0	0	nan	nan	A4	A4	A4	9132	58.0	342.0	1.0	1.1469219798523271	0.7789445572070576	1.0	0.6752440106477373	0.7390037674349773	138.1236406558225	143.024473430249	43.73785545725808	15.910547764034405	14.142135623730951	88.6198312594413	86.61634023308397	-71.60771382480478	394.0619999999992	0.9665026194634069	1	120.0	16.711223038844764	6.001495439559221	4.244373269379139	17.04315253533423	4.6744030341506	10.355077495798469	11.437384642660618	18.069779607467353	10.976852109655738	9.403372267261147	7.358281869441271	30.233279996551573	2768.0	359.38480318989605	199.6968349236995	176.7835212694481	481.9633182603866	130.53782050404698	342.0297255618498
4	36	nan	0	0	nan	nan	A4	A4	A4	1963	1023.0	365.0	1.0	1.5868127101188434	0.9104004797918233	1.0	0.6006731946144431	0.5150824484030884	82.20570891137105	85.37564055396598	29.068883707497267	10.58554030473219	9.433981132056603	37.0	34.010814306828905	81.48837454953771	218.83999999999975	0.9529126213592235	1	14.0	6.213275325484574	3.9570458624511957	2.3346456103026867	7.989745954051614	1.6594339022412896	4.252124797552824	9.233051035553217	10.680674438364804	6.561242092400789	2.56470590736717	4.973586650565267	6.708278043195605	264.0	96.65542089845985	78.82525385543704	151.91754064243287	92.56433983519673	27.405066232196987	152.93429476302117
4	37	nan	0	0	nan	nan	A4	A4	A4	3336	932.0	362.0	1.0	1.2723318037409383	0.6286557909736192	1.0	0.4619858745326132	0.549669674035599	81.96807477977558	89.55445270895244	23.769728648009426	8.305652193960249	7.280109889280518	68.77192727887866	63.74523352800914	47.67638121131189	276.16399999999925	0.8753607976908948	1	90.0	13.891920312307775	5.980285370722413	6.000076301395893	22.44669276010245	4.275501674041152	12.360967448912561	17.810818639583886	19.689356897957623	10.187884374521673	11.169283649884164	7.257496001198888	24.799633918330073	1603.0	299.89771913643926	92.48528300598264	287.9853060301393	286.22621543332934	63.0283668898046	323.14540358353406
4	38	nan	0	0	nan	nan	A4	A4	A4	9713	458.0	358.0	1.0	1.2832137439025546	0.8670085955705463	1.0	0.6091182741753418	0.6847352412093797	159.17012904938443	159.28904544883179	36.235341863986875	15.160250692166219	14.0	79.46627216635474	79.31339008003093	34.17716623904874	422.2019999999989	0.9431928529811612	1	126.0	33.54265661165118	14.02189673203975	4.311314605176449	22.88928060233593	7.666773523204029	19.628198781982064	17.122423134744167	45.777493042871356	29.4159151930362	18.152163000777364	20.996185245923698	19.267689054831862	3696.0	1021.9082025289536	272.2691855877638	442.33557731844485	699.648311495781	222.15813035145402	736.4799579782411
4	39	nan	0	0	nan	nan	A4	A4	A4	10360	859.0	385.0	1.0	1.032407503055346	0.4857454247315012	1.0	0.7833648393194707	0.7758194508663518	124.04700739866026	137.53544997563355	51.0	17.954986564150985	16.0	108.70055978501165	108.42952977956499	40.96419795970953	409.6419999999992	0.9554991929905463	1	124.0	30.635050063952804	7.790249521844089	6.704615905880928	24.073929950594902	6.4836652632802725	18.38558031246066	18.41446558944881	30.251789116300642	14.511894448660314	15.556496568024158	10.607141272164881	37.51729603018612	4855.0	1248.0481585124508	215.42087553814054	551.4877253687009	613.0729393996298	166.81428352184594	773.1011224808171
4	40	nan	0	0	nan	nan	A4	A4	A4	6092	972.0	403.0	1.0	1.20653165133078	0.7818167632195172	1.0	0.5452918009308987	0.6683379468897773	115.91364457505875	114.75626344561765	31.906112267087632	12.080925244509833	11.045361017187261	73.91584009249455	72.27311469617389	-29.266757972810105	338.44399999999905	0.9233100939678689	1	72.0	11.195300268009305	9.241901314817369	3.0591897750273347	23.76107420399785	4.86215003579855	8.446280647069216	14.69779507536441	25.52793158032	15.263492781668901	7.712214878760278	10.416861253790557	20.487907214090228	2399.0	394.0778677817434	209.67768445517868	331.33746938128024	439.3802398145199	101.19095211755484	448.2708788383752
4	41	nan	0	0	nan	nan	A4	A4	A4	10925	423.0	434.0	1.0	1.318475186665619	0.8215336400972904	1.0	0.5673556294142086	0.6003404898505712	166.0743954139139	165.3027525481654	43.56604182158393	15.14992257096435	13.601470508735444	108.4794730510428	94.68898494810192	14.882031325301698	478.2079999999988	0.8459483526268924	1	160.0	52.69599446002394	15.613855186849833	6.080430353060365	33.25343707855791	9.426932216621935	33.79298099782318	20.796414186246693	46.31181825231761	32.177126817405224	31.591500835493207	20.494514449499547	25.286121944896877	3423.0	1369.2061812151223	333.0455798432231	525.5907232258469	966.0982382185757	268.3385380078107	900.6544299507514
4	42	nan	0	0	nan	nan	A4	A4	A4	4359	1023.0	463.0	1.0	1.2481675633344644	0.719320736058456	1.0	0.5491307634164777	0.5652763470086152	96.5368007860621	105.70241246064349	37.12142238654117	13.07526400598419	11.704699910719626	76.58621686293712	67.06200246581047	6.562473626667548	311.29199999999946	0.945758298980256	1	77.0	11.069626939482987	3.912703142501414	2.911665540188551	6.362218697555363	2.6567635871469975	9.43865112774074	5.794979831203818	11.212680293247104	6.708537433296442	6.4095979472622275	4.7824216252192855	17.6632486237213	828.0	230.04507576208562	64.50052692368627	424.1217827796936	138.60517320409417	58.00634821038693	361.1605404196307
4	43	nan	0	0	nan	nan	A4	A4	A4	14623	247.0	492.0	1.0	1.0233856291546712	0.4973559101731038	1.0	0.7126218323586745	0.8716628104515184	147.1884208443673	151.2679741386127	62.93647591023825	22.025758072959874	19.697715603592208	125.99118430862508	127.69281367644072	75.43290174360513	459.14399999999824	0.9846143487189846	1	114.0	74.57042801193893	9.69074544403702	9.083024320192635	16.608636642806232	5.662378918379545	16.55255977809429	10.713588193058968	35.72571902256459	19.747661598026752	20.554055179469287	13.008041519671679	21.553917787969112	4511.0	2754.027680274099	301.62339370697737	365.13411300908774	792.7783336387947	251.16005353163928	721.8318010503426
4	44	nan	0	0	nan	nan	A4	A4	A4	3462	506.0	497.0	1.0	1.5105261646625399	0.9097450477858365	1.0	0.4426543920214806	0.5778977693173083	106.42595549015462	106.23088063270491	21.93171219946131	8.398819403675986	7.810249675906654	46.58826010253488	44.18458441439012	-50.49829730835966	274.3739999999991	0.9380842704240617	1	113.0	54.22085913363844	10.221881425008178	4.551995127461851	25.731502326205373	6.072983921505511	23.59678034670651	16.79256888758391	31.860395290888846	19.52054632641375	16.804989732801914	12.714244336821139	19.903746094554663	1384.0	1037.8347752103582	165.38550407532603	276.57204556372017	448.06294361222535	110.85445984918624	351.6618145108223
4	45	nan	0	0	nan	nan	A4	A4	A4	7129	428.0	516.0	1.0	1.0993541498494102	0.6971458127010295	1.0	0.6944282096240015	0.7078859796034729	114.6339466204573	127.47548783981962	38.05259518088089	14.045890647769946	12.36931687685298	82.61183930530044	82.18444267270301	6.8324445269607335	355.74399999999906	0.9214165697298694	1	131.0	36.98327613808215	9.309346207417548	5.3373464941978455	18.540184698998928	5.686350853182375	27.096421831287444	9.57091632578522	22.769131044857204	20.474296148866415	21.988632015883923	11.107454039156437	19.068986045196652	1797.0	514.4600751837716	129.8115061428398	272.7027093069628	300.3760747006163	115.5373930092901	425.36035761237144
4	46	nan	0	0	nan	nan	A4	A4	A4	8225	879.0	483.0	1.0	1.096250926525778	0.6967118916818128	1.0	0.7582042772861357	0.7552042112423739	122.92457779676778	132.06059215375342	41.773197148410844	15.353966308129344	13.601470508735444	85.8640795018434	88.18007590033777	-61.50513011270185	369.94799999999935	0.9719924367761761	1	97.0	23.895704592578113	7.802533022128046	3.8826734218746424	28.932967212982476	6.560891181230545	13.163561504334211	17.034256542101502	26.19426262937486	14.28390940092504	14.591577023267746	11.005737432278693	38.91480890009552	2139.0	492.5689180865884	258.7924781460315	304.98783906456083	597.8778521157801	161.71354330703616	413.35147728025913
4	47	nan	0	0	nan	nan	A4	A4	A4	10615	786.0	480.0	1.0	1.0893578577968728	0.5871852433426248	1.0	0.6489973098557105	0.758059339260819	133.14967288091168	142.36923825040296	48.507731342539614	17.328778342795843	15.524174696260024	108.17600489449819	107.77834712228251	86.88861433044157	419.48199999999866	0.9699821812034541	1	108.0	23.000961360521615	7.867658552713692	4.2817121129482985	24.476890242658556	5.948088844306767	16.929854304529727	14.394140587188303	26.61863131634891	15.129671212285757	16.32266728952527	10.455390295945108	40.49649803806096	3913.0	701.8964839829132	181.3924326878041	328.6482655694708	582.90536421258	169.52584233228117	516.1081112064421
4	48	nan	0	0	nan	nan	A4	A4	A4	10130	581.0	516.0	1.0	1.0722239301467553	0.5696092918960707	1.0	0.6595052083333334	0.7707016058594918	128.2632548936191	132.9661611087573	48.662100242385755	17.164711892642835	15.264337522473747	102.50644470898388	105.42157018672974	-41.90395148125076	406.4119999999987	0.9561564962952477	1	140.0	36.81084924284369	13.378316984511912	4.6956435879692435	22.358205556869507	6.765728275291622	19.901365681551397	15.624322936870158	43.99311818834394	26.227771500125527	16.970977319404483	19.540489840321243	28.184420594014227	4833.0	1069.3533542091027	471.95663460996	311.54769309051335	995.8215160686523	226.48508537281305	592.0505542270839
4	49	nan	0	0	nan	nan	A4	A4	A4	9257	983.0	537.0	1.0	1.1089600222407068	0.738863716776098	1.0	0.6802616108171664	0.72483066065771	133.85567250732538	146.0	46.04345773288535	18.13602344428318	17.0	98.72950561116221	90.19929900201224	47.89818659715158	400.6099999999991	0.9740621876150896	1	125.0	18.18567183241248	7.368169696070254	4.037155753932893	13.944747156463563	4.172381199896336	12.185091949999332	12.887403725646436	22.49129474721849	12.518196397460997	8.65835052728653	9.740306734107435	28.07371637970209	4036.0	550.1375609776005	261.7187315169722	536.2099195476621	502.2556807724759	141.65421636030078	738.349981687963
4	50	nan	0	0	nan	nan	A4	A4	A4	10995	726.0	557.0	1.0	1.1107592330336933	0.6621211550919534	1.0	0.638205247271883	0.7336580505699819	140.8751757784045	145.2205219657332	49.0	17.362918616268324	15.556349186104045	113.92387926795794	105.5714070678504	11.875755840317593	433.9659999999989	0.9461320024094312	1	171.0	15.959594200365245	8.51297784037888	4.296604907140136	20.997329749166965	6.593972735106945	15.173189951106906	13.59130238648504	25.325673368759453	16.400991894304752	14.549965719692409	10.896406524814665	33.27040521148592	3961.0	470.4332661088556	231.33382273185998	442.3803625749424	738.1095450604334	187.0459156660363	747.8225687984377
4	51	nan	0	0	nan	nan	A4	A4	A4	3918	907.0	554.0	1.0	1.2249519666443582	0.7913780806501358	1.0	0.5253419147224457	0.5668637119338986	94.19753084051638	113.95174417269794	27.0	9.7339192892651	8.54400374531753	61.48522125220363	57.5854964429434	0.5644969430295055	294.71199999999936	0.9068394861705821	1	59.0	20.748363562859595	7.074311438947916	5.187716534361243	19.60572217591107	4.0059205405414104	12.790859918110073	14.545632094144821	23.569054700434208	12.199313383549452	10.79084456525743	9.769069975242019	13.299794026650488	1395.0	321.76786506175995	102.1098044225946	323.2284582676366	327.57392283622175	66.77718822844326	350.4932939875871
4	52	nan	0	0	nan	nan	A4	A4	A4	12987	172.0	579.0	1.0	1.05997843536722	0.6731397859019533	1.0	0.6355894875935986	0.8297422548529164	150.2678417637945	146.05478424207814	51.62363799656123	19.972086709983763	17.88854381999832	102.97523234815914	111.12536297206269	54.671051326325205	443.49399999999815	0.9826725181598063	1	124.0	98.81673911772668	10.57457851152867	3.5857938891276717	17.7729305382818	6.048203304409981	11.67782103922218	13.00071719661355	35.39237048011273	19.33939121104777	11.026016631163657	13.092698593623936	15.01872288249433	4559.0	2647.6126658683643	384.4685297301039	289.2915706783533	770.52660569828	224.2543540885672	566.8521413719282
4	53	nan	0	0	nan	nan	A4	A4	A4	7866	461.0	592.0	1.0	1.047783234575823	0.5263898714369424	1.0	0.6936507936507936	0.7846897250185999	110.19608174267303	112.6809655620682	44.10215414239989	15.568258497070879	13.892443989449804	98.35954452924231	93.69348239473152	-40.252032231770066	354.921999999999	0.9810426540284363	1	108.0	20.966735277324915	10.578637420199811	3.4306096341460943	20.485633590258658	5.008789222687483	13.973266230896115	13.169192052446306	27.14595254790038	19.3077440187335	12.415762655436993	10.879636871628463	55.01223775558174	1322.0	510.26967356354	215.13032816909254	313.23949126992375	359.4073404762894	124.0420395238325	358.61223858222365
4	54	nan	0	0	nan	nan	A4	A4	A4	7598	856.0	609.0	1.0	1.2159596226299383	0.8016116432946534	1.0	0.5899068322981367	0.6247826045517183	131.43314884158295	142.90206436577463	34.539832078341085	13.349480245360386	12.041594578792296	83.63395019541483	78.57666508320317	56.67239392511187	390.92199999999923	0.9064662371748986	1	130.0	22.633676631376147	12.0835126535967	9.211108622141182	26.043030510656536	6.431830349378288	17.132387313060462	13.527275579981506	38.52852670289576	20.49449917022139	13.414511335082352	12.995056128129363	33.24679948575795	2708.0	452.2245523678139	232.10231260862201	658.7619599876925	435.4236830053851	126.43354008998722	603.9076989768073
4	55	nan	0	0	nan	nan	A4	A4	A4	5222	935.0	614.0	1.0	1.0442782298007154	0.4569116566738058	1.0	0.6979417268110131	0.7434923619793182	87.92833888102362	99.56907150315303	35.73513677041127	12.448286856603268	11.0	78.49007776586993	78.21331948690812	29.314020678598272	297.0879999999993	0.9494545454545454	1	67.0	19.896192867308855	8.634454901330173	8.836942126974463	18.189227133989334	3.9530327701941133	11.815152266994119	12.959090550430119	21.4451666995883	13.864072617143393	8.432684876956046	8.427130552008748	15.775890842080116	1575.0	408.42343850340694	196.96224969252944	325.46697207633406	459.6956137539819	84.97579975426197	358.0557115217671
4	56	nan	0	0	nan	nan	A4	A4	A4	11771	557.0	615.0	1.0	1.0512779133335726	0.6314367100572833	1.0	0.6873576642335767	0.7945072371144553	140.03626371236984	144.69968901141425	52.20153254455275	18.967649346045427	17.0	110.17499905411766	108.58795845155937	-42.68804360174496	431.4819999999984	0.9627842303288073	1	82.0	12.645212545990944	10.483283794485033	3.6620432287454605	18.11609068326652	5.802487265318632	9.554726483300328	10.212558227591217	31.303761357441545	18.800457824021578	11.972060777246952	13.885816796682775	28.210086327046156	4080.0	540.9323426494375	329.55878667347133	421.63143488112837	799.2200369006023	195.91175845824182	583.540445305407
4	57	nan	0	0	nan	nan	A4	A4	A4	6587	75.0	597.0	1.0	1.0752358838260174	0.6551288780043945	1.0	0.6134289439374185	0.7418679007527362	106.99132004155972	117.27318534089538	38.63935817272331	13.783537525514147	12.083045973594572	86.51439676746249	80.83377643211446	-1.8996739032393937	334.02999999999884	0.9389878831076264	1	125.0	11.643518788740039	4.51831847243011	5.482414027675986	11.030579127371311	4.245243025943637	13.454184791073203	6.963790385983884	12.68302431050688	8.60595104470849	12.452780978754163	5.719600244425237	11.905363545753062	2864.0	440.670772254467	92.62909970618784	174.25461269170046	274.29511049296707	102.1555817136541	352.6840624874458
4	58	nan	0	0	nan	nan	A4	A4	A4	6832	789.0	632.0	1.0	1.1989545388431102	0.7902366231643915	1.0	0.5950701158435676	0.65244345594822	122.94686632135192	128.76334882255898	36.138621999185304	13.0805955091359	11.661903789690601	74.42495081064831	75.34206432924357	72.31372479266986	362.7499999999989	0.9477699937573698	1	97.0	18.44916452653706	10.110627927817404	4.21458765398711	17.69617763441056	5.7225299859419465	15.031693047843874	10.988922017626464	33.77312887366861	18.77602808177471	15.289372116327286	12.368993728421628	28.684382271021605	2477.0	424.5656068623066	233.4865042278543	294.0686358483508	527.6463423995301	145.6125284517184	382.0930199781433
4	59	nan	0	0	nan	nan	A4	A4	A4	8291	127.0	670.0	1.0	1.0823991551020724	0.6960085400259505	1.0	0.6818256578947368	0.7801446012453409	122.59520872396607	129.80754985747168	42.2965719651132	15.617997387359637	14.0	93.04847553178521	88.02746723771529	-81.04063856859518	365.44399999999933	0.9534816859295038	1	95.0	55.40259401872754	7.442694757133722	5.261112413369119	18.30092312116176	5.326115854084492	14.61754793394357	9.926894064992666	19.857602891512215	13.028671730309725	12.553704195655882	7.883222748525441	12.827191593125463	2472.0	746.9928744062781	226.17793638817966	198.29152430593967	689.2918600849807	159.11986063141376	392.266408033669
4	60	nan	0	0	nan	nan	A4	A4	A4	7338	44.0	675.0	1.0	1.117089990548295	0.770449091877596	1.0	0.7419615773508594	0.7636123690816868	121.63408833968407	136.4587849865299	40.24922359499622	15.195937429583827	13.92838827718412	82.28730157199226	77.54191704203794	57.425021343919376	347.50199999999944	0.982592394215319	1	52.0	13.982665785588324	3.482871781103313	4.152834397740662	6.706340160220861	3.51348137576133	9.369588796049356	3.748302466236055	5.94856187608093	6.658686218783259	7.540032064542174	3.6296330569311976	5.6537575870752335	1558.0	365.97686796914786	86.46385986404493	172.41844891943038	119.43558490648866	90.83642411604524	251.06193723902106
4	61	nan	0	0	nan	nan	A4	A4	A4	10755	712.0	664.0	1.0	1.146202199761232	0.7657172768373255	1.0	0.651344476744186	0.7382797648961879	148.75315422852094	149.57606760441325	44.94441010848846	16.960258182393503	15.297058540778355	100.62305898749054	95.67465357383125	51.384462087742726	427.8579999999986	0.9606967396159001	1	132.0	16.740581350401044	6.889860431663692	4.478965487331152	17.301396240480244	6.286640763282776	13.842282801866531	10.123582880012691	25.50231177546084	13.77889684960246	15.598596213385463	9.754070355556905	17.38742661010474	4874.0	742.4003051472828	166.17934050224721	425.5274138338864	599.1802868396044	179.53397538233548	630.643885766156
4	62	nan	0	0	nan	nan	A4	A4	A4	9478	857.0	716.0	1.0	1.0679694924211958	0.5899296183406947	1.0	0.6923807436627949	0.7688912867414066	124.70391201361552	131.40015220691336	46.17358552246078	16.622360302070025	14.866068747318506	99.37594480642518	100.69275622301805	-57.144937844104945	393.5779999999986	0.9670935156369573	1	132.0	20.182116394862533	10.356969580054283	3.53459987975657	21.029404187574983	5.811245940625668	9.17982760630548	15.399755897000432	30.250049725174904	18.36078435089439	8.476768163964152	11.063157106749713	20.888029322959483	3327.0	678.5995870931074	202.5605870662257	378.6940728602931	502.3800571858883	151.97975240461528	586.8537588557228
4	63	nan	0	0	nan	nan	A4	A4	A4	12224	431.0	685.0	1.0	1.1030525886814824	0.7337624063451043	1.0	0.7329855489596451	0.7822705473892194	152.99756235354332	153.22206107476822	52.32590180780452	18.99469995885614	17.0	107.18813972309295	103.94748641678592	10.086789906535016	443.13199999999904	0.9757732987427657	1	55.0	172.03260901011527	21.876310419291258	4.5195544911548495	36.84576181601733	7.287556312046945	24.336446192115545	23.09956518933177	52.32114139944315	33.76008242741227	15.901884595863521	23.33373011276126	58.568474686704576	4613.0	6521.050097741187	734.4178085029125	397.9743663109839	1403.6648672604933	248.3930127331987	957.167621708475
4	64	nan	0	0	nan	nan	A4	A4	A4	5593	934.0	722.0	1.0	1.405179428463045	0.8885301973580377	1.0	0.6025641025641025	0.5714369134591849	128.37303342766305	140.90067423543437	28.635642126552707	10.812504261749117	10.0	59.36142187307653	58.89987681372195	-70.48105069976758	350.70599999999945	0.9324774924974989	1	83.0	18.565377241931856	9.444205432198942	3.408926572650671	17.533516542054713	4.455176653340459	8.302662721835077	14.80839248560369	20.17512778751552	15.676157776266336	7.5025559002533555	8.621408431790769	19.71000234875828	1653.0	418.84692112822086	174.6321208057925	330.88003407698125	308.4090949371457	78.00335763767362	423.91673212405294
4	65	nan	0	0	nan	nan	A4	A4	A4	7240	1018.0	714.0	1.0	1.3061302120547005	0.8739563245981364	1.0	0.8065953654188949	0.6842729035877606	139.3340064634648	138.15932831336434	55.226805085936306	19.80111995194776	17.46424919657298	65.0	67.71694965389858	87.02685393443949	364.6359999999994	0.9721383014434375	1	44.0	12.25078204460442	6.096391264349222	2.624307648278773	12.198687775991857	3.238025506027043	6.907209912315011	11.765056874603033	14.285404734313488	9.59896239079535	6.565087374299765	6.026031911373138	12.44821853004396	2188.0	407.34639447927475	190.11336013767868	308.71230730600655	450.42594104632735	106.33522624243051	462.3955149529502
4	66	nan	0	0	nan	nan	A4	A4	A4	9069	573.0	731.0	1.0	1.0611883409666985	0.6318791991427247	1.0	0.7238984674329502	0.7472023378875989	123.52946452195886	134.5362404707371	47.80167361086848	16.454717162175285	14.560219778561036	98.31059440860366	95.74359738966885	-49.173273646777254	390.5399999999992	0.9503798794865076	1	44.0	157.48723611980677	14.245853428728878	5.654535765759647	29.333165525458753	5.954161944799125	16.43044178560376	29.26060881651938	30.02418550476432	23.012695534154773	12.561242102645338	16.070115220732987	38.454413671046495	3215.0	3282.525061581284	380.13737775664777	361.1217221179977	623.5537047404796	148.29698741901666	678.197254223749
4	67	nan	0	0	nan	nan	A4	A4	A4	3483	500.0	752.0	1.0	1.281043000909695	0.8362629627139672	1.0	0.664187643020595	0.6190047739336655	93.3437844997239	91.78235124467012	23.769728648009426	9.072920585880077	8.06225774829855	49.77864890898874	51.1830669811233	-7.04158132664682	265.9099999999995	0.9123772102161101	1	44.0	170.38410007208586	13.21573206037283	5.8856488997116685	28.59726868569851	4.817929375916719	29.833279851824045	30.996734526008368	25.998687736690044	19.688365049660206	12.409353784285486	14.291981412097812	32.09306477755308	1509.0	2444.189729824662	197.71114710345864	119.32564324885607	434.3871979303658	72.40320482105017	635.2683456614614
4	68	nan	0	0	nan	nan	A4	A4	A4	10001	679.0	752.0	1.0	1.0533991844491017	0.5579717196989731	1.0	0.6271792299009156	0.7551015305301607	125.8300964480612	135.56548233234005	47.01063709417264	17.11780865006667	15.231546211727817	101.59265982196196	104.4213593210965	54.41462647066285	407.9659999999985	0.9542483660130721	1	125.0	34.78776226937771	10.312565834261477	5.550743910484016	20.607812678441405	5.313649220392108	11.04942396748811	18.08834975026548	33.56821557227522	16.96383615490049	9.585168284364045	14.181582410819829	24.290882715024054	4745.0	818.8813907857984	336.945007417351	569.0289778653532	902.7234615013003	171.63425752148032	557.8378584450111
4	69	nan	0	0	nan	nan	A4	A4	A4	12815	54.0	783.0	1.0	1.032005726589398	0.5526934248070048	1.0	0.8220540124446726	0.851219994429959	140.72653980647362	148.8388390172404	59.033888572581766	23.708301779894974	22.090722034374522	118.0	117.27933840259529	51.16427910821268	434.95399999999916	0.9870980165607555	1	71.0	18.74934000428766	5.652307957410812	2.8507362846285105	11.880521869286895	4.2830854104831815	6.13879609759897	6.688288752920926	15.927489137277007	10.303059480153024	6.086060931906104	6.3734493516385555	16.34444194100797	3525.0	773.5546821290627	208.50589904235676	231.67896674759686	580.8000625353307	190.65087510086596	458.1734657883644
4	70	nan	0	0	nan	nan	A4	A4	A4	7044	948.0	788.0	1.0	1.1303250164451415	0.7383874446623968	1.0	0.6271367521367521	0.7233357671684153	117.86859294872538	116.76472069936193	37.94733192202055	13.812865331197619	12.36931687685298	80.00927781252918	79.4878369465836	15.196200718597128	349.819999999999	0.9656590581945301	1	119.0	9.796826146543026	5.728404708206654	3.285954107530415	11.169146284461021	4.153566833585501	6.316121179610491	9.776592665351927	17.06593427248299	10.12600904237479	5.744106241501868	8.14982836227864	16.85828946530819	2232.0	271.7913638604805	127.68578695692122	467.6910666450858	237.6329907309264	100.77399942744523	381.4677660362795
4	71	nan	0	0	nan	nan	A4	A4	A4	8569	615.0	810.0	1.0	1.2873824399574296	0.8648761851776745	1.0	0.6479885057471264	0.6827634134480769	149.53148854252746	151.2679741386127	36.6742416417845	14.256085165740034	13.038404810405298	81.18125432615459	75.06260063045383	4.067317589083404	397.1319999999989	0.9502633767673967	1	83.0	191.32397945784032	16.767605112865567	4.431128445081413	34.45683994330466	6.540749253705144	18.064194744452834	22.263324996456504	36.427145805209875	26.083833012729883	12.991424436680973	17.725612288340926	64.70649277046323	2792.0	4775.922208686359	455.7691927962005	386.2892052195966	914.320562414825	158.27164210099727	642.3401396898553
4	72	nan	0	0	nan	nan	A4	A4	A4	5400	496.0	812.0	1.0	1.024251244653242	0.4653290942544387	1.0	0.7399287476020827	0.780741774309798	88.74461629009191	91.28526715741155	35.510561809129406	12.975599347254018	11.40175425099138	80.20022650442421	78.55120986557188	-1.2255107586568157	294.81399999999934	0.9571922361074182	1	100.0	163.82986180484295	15.24663157388568	7.284535013139248	32.378942616283894	5.324742514640093	41.52594803646207	39.95716796070337	29.31660944968462	23.93983367085457	13.855344500392675	16.317174017429352	60.352574959397316	2288.0	3302.4570379033685	312.0119939483702	168.39372915774584	708.641032025218	112.77837862912565	925.1187613084912
4	73	nan	0	0	nan	nan	A4	A4	A4	15796	773.0	808.0	1.0	1.0257750869814168	0.5768630260021096	1.0	0.7462207105064248	0.8656306217989278	157.025932448921	156.02884348735012	62.64982043070834	22.955680310420064	20.518284528683193	126.36008768075305	128.2652033427411	-45.981893018995954	478.8639999999984	0.9848494295155557	1	171.0	17.847745443694293	11.74402999971062	4.211413809098303	12.441107814200222	6.107713490724564	9.556969597004354	7.268986091949046	31.773586682975292	19.654688369482756	9.41493861656636	12.882658120244741	15.82331580016762	5253.0	758.0680405339226	315.8575281687081	318.28433851804584	679.7502876110375	260.0949128167704	587.6858644112945
4	74	nan	0	0	nan	nan	A4	A4	A4	11927	398.0	786.0	1.0	1.056689914200459	0.581466875418786	1.0	0.6227548036758563	0.6606185172346748	138.72191457546998	151.95394038984313	52.009614495783374	18.14083092468074	16.0	114.68586070378254	112.85999894449479	27.6342858667538	476.3159999999981	0.8933078680298095	1	55.0	157.51926439628005	21.18669411353767	8.537010787054896	41.7287404499948	7.188403183594346	52.38498502224684	42.56096739694476	45.239169884473085	32.415503203868866	21.19789434224367	21.017471649684012	64.3647670187056	4164.0	4610.9287555888295	644.8720696084201	502.68580260593444	1199.2379654720426	218.64178055152297	2112.650600526482
4	75	nan	0	0	nan	nan	A4	A4	A4	17342	212.0	817.0	1.0	1.0256264474668564	0.5793000955057005	1.0	0.7569620253164557	0.8772464301641729	164.6531962220491	164.2589419179364	66.21933252457322	24.115330308455064	21.43592255630829	133.33173472639032	134.2111825868453	-32.454909358377	498.41799999999836	0.9867706051381263	1	175.0	120.95442129299045	12.297123733907938	4.577996538951993	32.86074617598206	7.001174986362457	20.97050436772406	15.756740697659552	40.39385066460818	20.274616669863462	14.564858505502343	13.694575496949255	60.711848517879844	6356.0	6910.023271469399	511.83926338143647	369.51200305949897	1433.987992635928	295.1265909029171	1113.504587491043
4	76	nan	0	0	nan	nan	A4	A4	A4	4503	1023.0	840.0	1.0	1.6412476880041085	0.931299336933297	1.0	0.7351836734693877	0.5633161763367149	128.69253581929595	124.03628501370073	44.598206241955516	16.39066684862657	14.7648230602334	48.0	46.87687137103535	-88.46078508077957	316.94199999999955	0.9558480152833794	1	34.0	5.293034266680479	3.1282978765666485	1.6875562882050872	10.252094318158925	2.6690318305045366	3.7877165088430047	7.405645857565105	8.941893707029521	5.209536905400455	3.557030599564314	3.9381094221025705	7.427283166907728	1596.0	178.70116779673845	111.64638793189079	174.63855986390263	180.37186281569302	61.13444774784148	261.0506145367399
4	77	nan	0	0	nan	nan	A4	A4	A4	7017	314.0	826.0	1.0	1.2962227932406567	0.8394217334823635	1.0	0.5089946322356014	0.6273930842712775	133.49647876952568	125.0959631642844	35.73513677041127	12.698119742006698	11.40175425099138	81.23539278600117	72.552745247319	35.832445457496696	374.8959999999989	0.9002501764064404	1	122.0	142.78629735857248	14.520866764709353	4.837399912066758	29.719691831618547	5.660563084296882	28.252536902204156	23.947997267358005	37.45238423720002	23.434790581464767	17.775478733703494	15.322163791395724	52.90687414072454	3400.0	3627.089097995311	347.59449246618897	295.37088636960834	708.5811101235449	128.5995277268812	770.9329986702651
4	78	nan	0	0	nan	nan	A4	A4	A4	11178	910.0	867.0	1.0	1.075116574161145	0.6893024967274022	1.0	0.7009908440988336	0.8042128942835597	141.4189367566265	140.29255147726127	50.00999900019995	18.408770337740332	16.55294535724685	100.5487934731204	102.45429314098878	24.280093619802077	417.92799999999886	0.9814733514794977	1	68.0	6.914763148874044	5.78458843473345	3.356740713119507	10.574319158680737	4.689738350920379	5.008300952613354	8.17759979981929	10.291752549819648	10.40485240612179	5.482032543048263	5.779827634803951	9.842221769504249	1502.0	300.95309500489384	126.74398537538946	313.23653132561594	328.7447637869045	148.72181407548487	301.1331056552008
4	79	nan	0	0	nan	nan	A4	A4	A4	4427	447.0	866.0	1.0	1.3511937001243273	0.8890776004120751	1.0	0.7139171101435252	0.6430878010789464	112.0547256943856	116.03878661895772	27.0	10.164167520372876	9.219544457292887	52.0	51.293779917848845	1.7193533465844872	294.11999999999944	0.9595751598569416	1	137.0	153.27524195611477	14.688227677717805	5.963210511952639	29.9029831700027	5.060486786998808	26.498298656195402	24.125383395701647	29.760265540331602	23.51479361206293	15.480369288474321	16.3246510066092	65.8335545733571	2441.0	2651.8192565590143	255.78648087009788	225.04176435433328	498.05299478024244	90.0971546350047	443.04625069722533
4	80	nan	0	0	nan	nan	A4	A4	A4	3577	335.0	896.0	1.0	1.5448580068543871	0.9155872702342298	1.0	0.49188668866886687	0.5797914317357774	109.8988216793661	112.0044641967453	23.769728648009426	8.600566506927247	7.810249675906654	50.2	44.1924398617171	30.46729936675671	278.43799999999925	0.9536123700346574	1	68.0	73.00073220673949	8.13694973103702	3.005188095383346	17.363088465295732	4.113481366075575	17.750820194371045	12.490592799149454	21.29710848350078	13.255344541743398	14.514686812646687	8.610177770256996	20.588280960917473	1389.0	937.7044326085597	109.49275999702513	203.38678617123514	290.17915672808886	72.48432173673064	457.13174679968506
4	81	nan	0	0	nan	nan	A4	A4	A4	10892	565.0	888.0	1.0	1.1167900712465642	0.6520594202153589	1.0	0.6356209150326797	0.7286444034295185	140.0027030299219	143.69411957348845	46.04345773288535	16.936042174049334	15.231546211727817	112.6978260659894	106.14555054180832	-7.522489640730437	433.4119999999985	0.9585075020900249	1	115.0	152.35869370400906	16.33269249368459	4.507881321944296	36.07545586209744	7.226932207122445	18.684763866476715	19.86753652896732	34.23248647060245	25.747814195230603	15.268162068910897	15.396231031045318	69.22378906235099	3950.0	4383.575205061585	520.9416200732812	347.37065798882395	1043.4458392774686	224.5759376725182	623.8776082666591
4	82	nan	0	0	nan	nan	A4	A4	A4	10696	0.0	893.0	1.0	1.0657309667204817	0.40747794998026493	1.0	0.7737268518518519	0.7625199636607818	125.59291910195205	138.94603268895446	62.0	24.150898998349465	22.02271554554524	107.0	114.693343397652	-71.10286809343134	419.8459999999992	0.9765806893403333	1	66.0	6.927016160450876	4.471992098726332	2.4617838012054563	6.885191168636084	3.2795453099533916	4.099794032052159	4.010589769110084	14.109056291170418	8.166460706852376	4.374120742082596	5.024826445616782	10.38861680496484	3452.0	420.72788709402084	176.69553797785193	194.13363961037248	457.6796382041648	144.40062677767128	293.98147677537054
4	83	nan	0	0	nan	nan	A4	A4	A4	4575	395.0	911.0	1.0	1.1232542328567074	0.7034190353923175	1.0	0.5678997020854022	0.6364970545829717	93.11594989072384	107.28000745712129	30.083217912982647	10.712408256378648	9.433981132056603	68.94505931129797	66.18452596680183	88.07646387369789	300.5399999999994	0.8878323306811566	1	56.0	100.29121848288924	11.68090337421745	8.676951284520328	19.039108897559345	4.271198629401624	15.921339847147465	19.539971000514925	24.67765320278704	19.024307634681463	10.90316628292203	12.691035351715982	23.945540577173233	1142.0	2045.8084221873432	187.25969380512834	353.95025611203164	313.05532955471426	83.09216503985226	489.6460370430723
4	84	nan	0	0	nan	nan	A4	A4	A4	9541	477.0	936.0	1.0	1.0228286152949202	0.4755712791887072	1.0	0.6852689793866265	0.7714283708103744	118.16673832340567	127.28707711311466	49.24428900898052	17.285393968954033	15.231546211727817	107.38301926030043	103.94858430666947	-34.094641708937964	394.2339999999988	0.9606322996375353	1	84.0	132.21834111586213	13.284382397308946	7.144014688208699	25.05755706690252	5.615747350268066	16.066224172711372	17.075364358723164	28.629098996520042	21.59482717514038	11.796688850037754	14.49079124443233	37.93202109541744	3335.0	3912.8384075537324	342.1457857461646	472.78960953559726	680.1122003663331	161.20195421483368	554.3498599119484
4	85	nan	0	0	nan	nan	A4	A4	A4	5319	292.0	928.0	1.0	1.20526869485018	0.8282289694592189	1.0	0.5472222222222223	0.737412778650052	111.29522908803027	111.97321108193691	29.832867780352597	11.777390627140013	10.63014581273465	59.665186048729524	62.368715757775	54.826117970071685	301.067999999999	0.9730174700448186	1	52.0	23.48117798101157	7.224292405880988	2.6926222974434495	12.532082084566355	3.537651657126844	12.867475411854684	9.406729280948639	18.765331527218223	11.481513721868396	11.454444231465459	6.708964711986482	13.135500138625503	1916.0	378.5912571977824	99.00981220882386	200.43468440975994	296.4555890224874	84.8612502804026	294.7624023007229
4	86	nan	0	0	nan	nan	A4	A4	A4	15871	647.0	966.0	1.0	1.1006832818977206	0.6295645245125339	1.0	0.6845669427191167	0.7745110923231455	166.24048152816755	167.86899654194636	57.56735185849702	20.90987681202782	19.0	131.4853426657302	129.1602433175263	-22.20242188607452	507.4499999999987	0.9474092645654254	1	68.0	15.200076313689351	11.293598872609437	4.355367413721979	20.752071483060718	6.979034138843417	13.680476104840636	12.024994318373501	28.93347077537328	18.934004740789533	13.453696558251977	13.526161602698267	26.62372773233801	5515.0	1043.576335198246	417.6181904450059	541.7946612723172	1014.9157714033499	289.63257972244173	871.1022068224847
4	87	nan	0	0	nan	nan	A4	A4	A4	13149	758.0	942.0	1.0	1.061548172654809	0.6406083928319996	1.0	0.7520590253946465	0.8022972922200008	149.26565967328352	149.84325143295575	53.75872022286245	20.082794286777506	18.0	114.50645580015016	114.61628678435488	-68.51028584735218	453.81999999999897	0.9808660624370594	1	97.0	10.970107630826533	8.054947797209024	3.714793669991195	14.537438084371388	6.151735764928162	9.375082039274275	10.61008627153933	24.158068189397454	14.641550303436816	8.103929234668612	9.885999877005816	24.492652770131826	4507.0	410.79520999174565	322.10171818733215	351.7110262187198	661.0090195406228	205.63489885628223	500.03993423562497
4	88	nan	0	0	nan	nan	A4	A4	A4	3395	329.0	967.0	1.0	1.247102891853457	0.8317332205137677	1.0	0.5482881136950905	0.6353713976865148	90.6681761120874	89.1852005660132	23.323807579381203	8.99678414621036	8.246211251235321	50.9823498869952	50.336751157955966	-63.36198355683063	259.1259999999993	0.922429017796495	1	53.0	17.044586919248104	8.690409743227065	3.2662852136418223	14.665033937431872	3.4792096065357327	12.882017216645181	12.498603818006814	21.312397995963693	13.042267514392734	11.115434537641704	9.56046388298273	15.882505562156439	912.0	350.1626161383465	153.7941561853513	183.96189859695733	232.5846955170855	53.89161551557481	242.25828982051462
4	89	nan	0	0	nan	nan	A4	A4	A4	4329	234.0	939.0	1.0	1.348390846991434	0.8757937997238172	1.0	0.49587628865979383	0.6004647872490022	109.63732910021574	107.89810007595129	24.331050121192877	9.747054633112269	8.94427190999916	53.06375755385202	52.92034089003295	54.33625311716803	300.99199999999905	0.8830188679245281	1	120.0	12.117753812111914	5.934462521225214	6.068436746485531	16.22209510486573	5.541451156139374	12.176791064441204	13.058701512403786	23.18170445319265	10.789944312535226	8.016342451795936	7.244724215939641	24.253238848410547	1904.0	177.6119021223858	144.84443479776382	192.6154580488801	243.3177695972845	78.25833575800061	301.51117784902453
4	90	nan	0	0	nan	nan	A4	A4	A4	10574	937.0	958.0	1.0	1.1157097095955282	0.6933797303189232	1.0	0.6802624806999485	0.7322279182639186	140.37837733747332	138.53880322855397	43.93176527297759	16.752444434748686	15.033296378372908	106.9479075545875	101.1527809485746	-19.889874623832142	425.9919999999988	0.9155771062429645	1	42.0	19.876356194727123	6.127504422329366	3.4730907594785094	12.147188571281731	4.532341535203159	7.048798399046063	8.352788615971804	17.764599156565964	9.726512601599097	6.093415771611035	8.170748498290777	13.098527485504746	3335.0	652.7862371876836	183.29668246209621	292.84704466629773	371.2538044247776	134.41049941349775	405.3326628925279
4	91	nan	0	0	nan	nan	A4	A4	A4	7524	189.0	986.0	1.0	1.090183269452595	0.6637400841922004	1.0	0.6914805624483044	0.7784543455653307	115.55052110246791	122.06555615733703	40.792156108742276	15.726761006590436	14.866068747318506	89.88993269549154	86.42754927282995	79.31908044808749	348.50799999999913	0.9436849366612318	1	166.0	11.500724824145436	4.001800585538149	6.217807302251458	16.348638183437288	5.76346991956234	11.84609750378877	7.915175123140216	11.320393686182797	6.8501716973260045	8.033234171569347	4.4580300925299525	28.84832540526986	2580.0	402.3039453383535	99.79337842948735	202.8214092804119	309.9664310431108	116.86994814034551	432.97642522025853
4	92	nan	0	0	nan	nan	A4	A4	A4	7950	851.0	961.0	1.0	1.1915479246870475	0.7840738181818487	1.0	0.6575138532792987	0.6701999415480849	131.74318453208892	145.04137340772803	40.162171256046406	14.358322681354183	13.0	86.45449977284845	81.76872381992709	-50.44657422038908	386.0879999999992	0.9569090033702455	1	81.0	11.528572591021657	5.775951809249818	3.1688716309145093	14.544182494282722	4.422919078730047	8.670252583920956	10.05552758090198	14.449713940732181	10.079621613025665	6.958159777335823	6.940505117177963	17.40352489054203	2347.0	256.91406209301203	149.80637919995934	266.5923255542293	380.92933616787195	109.78819036670029	359.666560777463
4	93	nan	0	0	nan	nan	A4	A4	A4	2338	377.0	968.0	1.0	1.2609824923987984	0.7836747067011827	1.0	0.47724025311288015	0.586149306766598	73.52886621943034	76.94153624668537	20.12461179749811	7.281821818421228	6.4031242374328485	49.06825701157364	45.67403148648976	-52.85071423739278	223.88399999999962	0.9120343280670957	1	30.0	10.620370810851455	7.735576439648867	5.073060231283307	12.551827237941325	3.3812772007659078	11.14256507344544	11.857190841808915	16.833249386399984	11.716716287657619	10.435111014172435	8.704844748601317	10.098115541040897	170.0	193.473029746674	98.72164529189467	129.39243178255856	179.24907309748232	47.99552935920656	153.73395925201476
4	94	nan	0	0	nan	nan	A4	A4	A4	2350	314.0	1023.0	1.0	1.2346470663384574	0.8120662586795147	1.0	0.6556919642857143	0.6550576934121892	74.16596647456697	76.84399781375251	27.0	9.82471165721887	9.055385138137417	47.67440904046103	43.280680163964746	39.407839067528464	212.324	0.9325396825396826	1	33.0	10.431448856368661	5.614724975079298	3.029556754976511	11.22035551071167	2.3052872642874718	11.367803470231593	9.037369340658188	14.819272167980671	8.817746300250292	7.867948413826525	6.021973021328449	7.18535135127604	516.0	145.0564127517864	101.4721907377243	160.6200047871098	184.75878559798002	39.34305358491838	266.2487529357895
4	95	nan	0	0	nan	nan	A4	A4	A4	1467	262.0	999.0	1.0	1.1298417277319934	0.7055350067296797	1.0	0.6668181818181819	0.6265704805697712	52.98178944194426	57.688820407423826	17.08800749063506	7.009022828236868	6.4031242374328485	40.1427183663219	37.5468733205411	49.64721915103627	171.52800000000002	0.9036033261472128	1	49.0	5.1643701726570725	3.0529488185420632	4.654657839797437	9.81982147321105	3.3440604424104095	8.684061913751066	7.6581216268241405	10.62540628761053	5.681361121125519	5.8787823570892215	4.31801328714937	12.034287091344595	250.0	56.65220122039318	32.15135442279279	103.1020067743957	127.24170304089785	34.40956759173423	92.6994736706838
4	96	nan	0	0	nan	nan	A4	A4	A4	5049	424.0	1023.0	1.0	1.4524467773368872	0.8963178049719204	1.0	0.6696286472148542	0.5969419184776917	124.72623642445721	130.24976007655445	49.193495504995376	16.938666744395952	14.866068747318506	57.0	55.30513677270889	2.235589591812741	326.01799999999963	0.9520128217215048	1	9.0	8.074860754422843	7.629388905130327	4.196780385449529	9.818020910024643	3.2024567304179072	8.933211292140186	7.787014587782323	16.82409404590726	12.276859717443585	7.382833639159799	8.973830800503492	8.039108846336603	12.0	214.12901562266052	245.40013786964118	187.68624451383948	345.91903624124825	100.9645843366161	224.88108703587204
5	1	nan	0	0	nan	nan	B1	B1	B1	8657	319.0	17.0	1.0	1.182502095976852	0.818368988918161	1.0	0.7634038800705467	0.7419425091327182	139.74844307613495	143.60013927569847	54.12947441089743	20.65404692099696	18.867962264113206	83.0	80.31247068782437	-14.679080460440398	382.91599999999886	0.9730793008486481	1	75.0	17.560601260513067	6.695811421610415	3.3162890318781137	13.055619112215936	3.843808686360717	9.690013005398214	7.431357330642641	14.677210646681488	11.179690252058208	8.173800295218825	8.177157273516059	20.465110260993242	2957.0	762.8571306485683	219.744259737432	242.9068294353783	460.3700322024524	128.40511266235262	430.7925238162279
5	2	nan	0	0	nan	nan	B1	B1	B1	7480	633.0	3.0	1.0	1.0343944062310018	0.181612070035435	1.0	0.8748538011695907	0.8014876409484815	99.92848114858197	115.27792503337315	45.0	19.18149516625117	18.0	89.0	98.2666958668346	-3.510024730050466	342.45799999999946	0.9791857572980757	1	40.0	37.786846867762506	9.772320181131363	2.6004425389692187	15.048950970172882	4.165392571128905	7.686854384839535	9.927626472897828	20.461127649992704	16.62865650653839	6.781460328027606	9.813611024990678	26.36197449080646	1969.0	1005.2870841221884	238.93449385743588	365.1646759957075	468.83740054722875	143.44303129427135	502.11683889012784
5	3	nan	0	0	nan	nan	B1	B1	B1	10477	934.0	12.0	1.0	1.1592131808227406	0.7823428431548773	1.0	0.8267834595959596	0.7740020296728508	149.012137851139	145.2067491544384	71.02112361825881	26.62110450563753	23.706539182259394	87.0	92.81191737864737	2.5575723520896254	412.4319999999989	0.9911546284470931	1	51.0	27.25384904909879	9.392263715155423	2.4513618936762214	23.72806899063289	4.5139544093981385	7.752040904015303	9.995666450820863	21.922575686126947	14.752544479444623	7.365300994366407	8.340352491475642	45.796887109056115	1656.0	851.1694062426686	414.5429017925635	217.63782828766853	996.4830711586401	213.47744065895677	355.50789748039097
5	4	nan	0	0	nan	nan	B1	B1	B1	1962	127.0	11.0	1.0	1.3903154453810604	0.8738400754048309	1.0	0.5338775510204081	0.5682817209272298	74.88102291549653	74.16872656315464	16.278820596099706	6.83848635693837	6.4031242374328485	39.01058003801799	36.408160772767665	-24.791076435496947	208.29199999999958	0.8134328358208955	1	49.0	27.60088506899774	5.266910830512643	7.953032759018242	5.397909505292773	2.2257724963128567	12.979568179696798	11.517769142985344	3.83150989189744	8.178088050335646	6.4986038114875555	5.874052062630653	12.120759949088097	289.0	274.320287569426	66.56743752770126	156.8977037165314	66.28091881424189	29.924193418584764	209.33121255412698
5	5	nan	0	0	nan	nan	B1	B1	B1	4946	448.0	44.0	1.0	1.336683510625946	0.8751031305770932	1.0	0.5916267942583732	0.632234321154343	116.61598238151608	116.86744627996283	26.627053911388696	10.900001192067199	10.367968324948777	58.12742169600258	56.43472732414469	-21.99148327770744	313.53999999999894	0.9205285687697748	1	82.0	42.41832620464265	6.307393012568355	6.119630755856633	14.904432796873152	3.6697032479569316	9.643183056265116	8.921126152388752	12.963195237331092	10.40508128143847	7.13279929663986	6.418677074834704	47.01681534666568	1790.0	991.7101250281557	155.1499661738053	229.192126695998	306.89161557424814	76.51436691079289	233.26088396832347
5	6	nan	0	0	nan	nan	B1	B1	B1	4043	699.0	44.0	1.0	1.246799054509373	0.8504880432189355	1.0	0.8543956043956044	0.6992020773926	100.13512935945589	94.25497334358543	24.515301344262525	10.97028538936491	10.44030650891055	49.77059048992137	52.67051533600335	-83.18932462162805	269.5599999999997	0.9664156806501731	1	24.0	29.61547273211181	7.614084107801318	3.961272643879056	12.149446848779917	3.343434816226363	6.7477683844044805	7.044708962552249	15.775326171889901	12.181841777637601	6.755535263568163	7.685313206166029	11.855451294220984	529.0	479.38887653220445	164.60747737064958	227.86939842998981	190.7490199971944	66.78353603091091	128.31079622264951
5	7	nan	0	0	nan	nan	B1	B1	B1	13476	778.0	67.0	1.0	1.0187772393290933	0.5295447305788631	1.0	0.7738156761412576	0.8053878018461281	142.33223319767797	146.2908062729849	57.97413216254298	22.4045624759621	20.8806130178211	120.86278191258849	120.737873689105	-64.69094065566263	458.54599999999857	0.9624339380088559	1	81.0	59.774593686684966	11.438880056142807	6.010009966790676	27.341588540934026	5.818432934582233	18.549523181281984	12.413229612633586	19.545662633143365	18.75126271508634	13.348088819533587	10.113099932670593	41.76601814106107	3340.0	2125.5904789455235	399.514352533035	380.57619739789516	1277.4984982358292	267.5888623930514	1052.8225535862148
5	8	nan	0	0	nan	nan	B1	B1	B1	2706	61.0	50.0	1.0	1.1244160425651495	0.7178926840000641	1.0	0.5860948667966212	0.6832588037115533	72.16969182927701	81.78630692236935	24.413111231467404	8.667817867755986	7.810249675906654	52.0636215572368	50.24120422716886	11.164746644131293	223.08799999999945	0.9141891891891893	1	13.0	17.941084934398532	5.949584202840924	9.857053494080901	7.469886355102062	2.6501411693170667	13.805264381691813	10.9689631331712	5.0897993529215455	8.839215718209743	8.341649543493986	5.209292768500745	15.867017593234777	457.0	221.79960375465453	95.20593601372093	212.97865293640643	98.16022008098662	38.78017882630229	283.62636777944863
5	9	nan	0	0	nan	nan	B1	B1	B1	1911	130.0	51.0	1.0	1.181021712677488	0.7545291464290005	1.0	0.532608695652174	0.6309710567030781	63.3322495694513	70.3420215802759	18.601075237738275	7.088672137923353	6.4031242374328485	44.461931962185716	41.56283608621485	-36.90266925047842	195.08799999999968	0.932422542083435	1	12.0	23.94377050548792	5.72709240950644	6.894590715877712	6.2726787365973	2.4922865768894553	13.534111542627215	14.097993429750204	5.199801651760936	8.65381857380271	7.821927206590772	6.63721676170826	12.556694947183132	122.0	175.86332527548075	71.53559188172221	150.43268517963588	79.90318170562387	29.002838376909494	198.06140252575278
5	10	nan	0	0	nan	nan	B1	B1	B1	2167	95.0	79.0	1.0	1.2252067301885716	0.7924362806253231	1.0	0.50313443231948	0.6334968795031037	70.13321869551152	75.28612089887484	19.79898987322333	7.427342917389971	6.4031242374328485	43.1335136523794	42.77808666246209	-61.36317353912893	207.32999999999979	0.8861173584134125	1	23.0	15.622751265764236	6.600671419873834	8.910490598529577	7.651758648455143	2.955809885635972	13.243350896984339	12.258487813174725	8.27397576905787	10.355230040848255	7.527077153325081	8.327473880723119	16.023147953674197	410.0	192.54531214758754	87.17985834088176	151.97341894172132	98.89837521314621	38.82429261878133	216.13809411413968
5	11	nan	0	0	nan	nan	B1	B1	B1	3563	25.0	79.0	1.0	1.7031487207479437	0.9182611221149126	1.0	0.45679487179487177	0.46866378712236634	115.40384431221067	124.80785231707178	20.0	8.028377847022094	7.615773105863909	55.91588024628437	45.6970825689185	45.15222682761333	309.08799999999945	0.8043797268314709	1	44.0	22.225406287238002	7.923186109401286	9.616922269575298	11.526436295360327	3.669916857033968	15.315770238637924	13.873579021543264	10.072587182745337	11.99919130653143	10.71731137111783	7.712535325437784	23.458258943632245	296.0	348.2631727261469	108.89094419311732	236.09156965091825	181.92629920504987	54.14244335144758	306.6378732062876
5	12	nan	0	0	nan	nan	B1	B1	B1	4034	488.0	85.0	1.0	1.1786796304776712	0.7696336185673812	1.0	0.5422043010752688	0.6715376332137517	92.62283241806097	94.59386872308374	28.0178514522438	10.135325362483647	9.219544457292887	61.8274580333278	59.13836154069691	-36.57144444475588	274.7499999999993	0.9396692289774049	1	67.0	31.9170366153121	5.756923791952431	5.396810904145241	13.405096533708274	3.4560464126989245	8.188052203506231	9.702525370754302	14.945433794520795	9.560494426637888	7.342183572240174	6.398718277923763	26.713893436826766	1605.0	503.10284597426653	92.77541817445308	222.5978641724214	200.6874957056716	61.408667616546154	227.1282678619027
5	13	nan	0	0	nan	nan	B1	B1	B1	6515	185.0	74.0	1.0	1.0418171787284092	0.5640335873762681	1.0	0.7000859660434129	0.7871242635992953	101.22386212129386	105.58882516630251	39.11521443121589	14.230265993180202	12.727922061357855	83.34816514875037	83.58579107572247	28.50790920099618	322.50799999999936	0.9590755189165319	1	61.0	27.806683491915464	10.953505819663405	5.740688217803836	15.349752045236528	5.210132016800344	14.011047553271055	17.282581848092377	16.12251476198435	16.544853951781988	11.877897324971855	11.865033952519298	22.123659126460552	1156.0	551.0231030816212	281.28398648276925	179.19307322148234	382.79554533492774	121.30016094911844	324.0116737764329
5	14	nan	0	0	nan	nan	B1	B1	B1	6764	175.0	145.0	1.0	1.4048679109405624	0.8668681204284567	1.0	0.4753004005340454	0.5647108454250319	138.9817466603093	132.1854757528224	32.526911934581186	11.526945216972418	10.63014581273465	76.71663067049111	69.28761571469745	30.690201016453177	387.96599999999864	0.82953151827324	1	52.0	23.45922032278031	11.846768931485713	8.346837603487074	17.588952461257577	5.4448462929576635	19.06999312248081	17.275898400694132	21.758785392157733	18.985183520242572	13.58141456078738	13.778057580813766	25.229419408366084	2083.0	363.2029608916491	255.5483642006293	276.02943543251604	424.1355314152315	113.97361789271235	457.87441897951066
5	15	nan	0	0	nan	nan	B1	B1	B1	8925	400.0	98.0	1.0	1.049933158471535	0.4981336234805526	1.0	0.5806010928961749	0.7414233656299833	116.51863467377649	125.67418191498204	45.254833995939045	16.34088679995607	14.317821063276353	100.5773603024329	101.0333405883909	46.609489538091886	388.93399999999843	0.946899368733754	1	137.0	34.80192268546671	8.039353042840958	4.240024438127875	18.69225599244237	4.820737038739026	10.056580475531518	14.554879138246179	15.295887772925198	13.79925235081464	8.783718671649694	7.300862185657024	55.59647520352155	2633.0	987.1056088032201	246.9285886939615	335.83041245210916	594.3158931918442	140.29211964737624	477.88270477578044
5	16	nan	0	0	nan	nan	B1	B1	B1	7777	563.0	104.0	1.0	1.0429889078623344	0.5144483074793378	1.0	0.6375635350057386	0.777598084485995	108.9285735388616	119.54078801814885	43.93176527297759	15.430941099075518	13.601470508735444	90.68243856013376	93.40858208545595	52.54107475260455	354.5139999999988	0.9681917211328976	1	86.0	33.194186423905194	10.649774944409728	4.409552193246782	19.524666246026754	5.099778788164258	12.386465274728835	14.130968207493424	29.16351579129696	17.923781180754304	11.138613005168736	13.373647733591497	34.11938665620983	2067.0	966.1190827842802	297.84345857799053	270.9151301952079	631.3435726193711	160.62468996830285	374.75576470885426
5	17	nan	0	0	nan	nan	B1	B1	B1	1965	20.0	119.0	1.0	1.2507578619859587	0.7002747205676219	1.0	0.5472013366750209	0.5810283371324482	64.33486267592968	69.31810730249349	18.384776310850235	7.64683989070049	7.0710678118654755	50.41508122493966	45.92695096489134	-31.160138392108347	206.15199999999967	0.8620311471813994	1	41.0	11.318806748837233	4.640619528479874	3.6452582702040672	7.054154256358743	2.2431677896529436	8.986846748739481	9.190600469708443	8.218036215752363	6.985595498234034	6.637552469968796	5.075059107504785	25.007598970085382	591.0	122.68151397351176	72.00119039136916	101.65291854832321	104.00656155124307	29.7244833111763	178.60418108478189
5	18	nan	0	0	nan	nan	B1	B1	B1	12127	317.0	146.0	1.0	1.0956790975212847	0.7253775884172298	1.0	0.6754107490949596	0.7851793825216039	151.2483442188528	148.8086019019062	47.50789408087881	18.77683169409732	17.0	102.38982601112396	104.11197700871077	50.65802888786667	440.55199999999843	0.9583530899320374	1	74.0	17.158724430948496	6.7679866179823875	10.466498848050833	14.148775476962328	5.059006666764617	10.815152252092957	10.335622210986912	13.203112846240401	12.391012487001717	9.329030317254364	7.1048905635252595	23.709025701507926	2868.0	622.4641348021105	208.24870815500617	379.3257967736572	456.6755181318149	172.07948562595993	530.8267350541428
5	19	nan	0	0	nan	nan	B1	B1	B1	6229	460.0	154.0	1.0	1.169612917781687	0.7587573433168047	1.0	0.5597591660675773	0.6767292232039248	113.95526056519476	110.67971810589327	31.953090617340916	12.369187208519183	11.313708498984761	79.75546189232094	74.22742444940279	-41.44287786765879	340.0999999999989	0.9196810866676511	1	60.0	17.755321697331965	6.280460835434496	5.133852179162204	13.500587477348745	4.034683784469962	9.51140618044883	9.834714292548597	13.003784160129726	10.869092911481857	7.648188034072518	6.362386537715793	16.20903344359249	1658.0	384.4055550927296	130.1527587492019	329.50753100495785	335.018326414749	92.58051492087543	373.24142902716994
5	20	nan	0	0	nan	nan	B1	B1	B1	3877	522.0	159.0	1.0	1.3882036272540133	0.8749674147376924	1.0	0.5790023894862605	0.5911199073131866	105.21932978987601	107.93516572461452	24.413111231467404	9.063114795592497	8.246211251235321	53.43803675381573	50.945285328678736	31.915672827039952	287.0879999999996	0.9614383137011779	1	92.0	19.59363696258515	6.735072875395417	4.165011091157794	15.570931578986347	3.815884677693248	12.392889332957566	14.0648203054443	18.578591593541205	11.578942563384771	11.495124745182693	8.993133469484746	35.55063714366406	1321.0	329.2151523772627	117.37590634357184	262.3111164867878	321.3724575266242	66.55907572526485	307.23140351101756
5	21	nan	0	0	nan	nan	B1	B1	B1	5217	45.0	162.0	1.0	1.2975937129464914	0.8475463267037638	1.0	0.6632341723874905	0.6391831270896963	115.79802785626696	116.09048195265622	28.635642126552707	10.901377328892016	10.0	68.0	61.45649360734117	89.49667246329705	320.2599999999995	0.9423771676300576	1	85.0	16.043228837661445	8.004974487237632	4.248065952211618	18.824780656956136	5.686564466916025	9.940230455249548	17.92478829715401	19.828244405798614	12.700236512348056	8.097825613804162	9.026031915098429	42.76224923506379	1043.0	268.00447168014944	155.95559681672603	160.229801395908	319.20836253650486	97.61936432588845	303.8267038539052
5	22	nan	0	0	nan	nan	B1	B1	B1	9263	117.0	194.0	1.0	1.1130102493753016	0.6433021825803522	1.0	0.6648722365776629	0.7459356619405841	128.43762907617972	130.080744155313	43.840620433565945	15.82494074486698	14.142135623730951	100.85531329362614	98.33343766048768	85.34912664200158	395.0299999999988	0.9473307424831254	1	103.0	18.642893142066896	9.894132945686579	4.405691650696099	18.110917857848108	6.025787802413106	10.477103867568076	14.728114760480821	23.32390322908759	16.28422985598445	7.788937249220908	11.220950654707849	39.36491953395307	2432.0	434.91810551285744	269.4194715805352	244.56295222975314	468.82044810056686	139.88873227126896	438.5220273155719
5	23	nan	0	0	nan	nan	B1	B1	B1	10734	528.0	232.0	1.0	1.1543482973393395	0.7711639896388837	1.0	0.6625925925925926	0.7319919944747859	149.5781202729452	150.44268011438774	46.51881339845203	16.96012210128769	15.264337522473747	100.83795423408145	95.22689894982655	13.046074319304479	429.27199999999846	0.9622159472905741	1	165.0	23.811062829568982	9.5599450962618	4.056336351670325	21.0146639412269	5.533104490488768	13.411780000664294	15.241290936246514	31.870588202029467	17.148668736219406	11.991851712577045	12.76917680632323	65.91993599385023	4121.0	798.4346848754212	254.634776503779	383.68742016144097	819.5172363398597	169.76347107067704	740.1144589427859
5	24	nan	0	0	nan	nan	B1	B1	B1	8362	485.0	303.0	1.0	1.29860774514768	0.8124162924371905	1.0	0.4656420536808108	0.5808935919875646	143.4062023957769	150.68510211696443	35.4682957019364	13.346518712498828	12.041594578792296	94.11149773170672	83.61697877040078	51.73286301910941	425.3159999999983	0.9170367933322366	1	166.0	22.427832454442978	10.144884480163455	6.379522418603301	34.023193777538836	5.6468910137191415	15.346547676250339	18.28262764867395	29.782574221491814	18.594033740460873	12.446677373722196	12.58948655705899	54.479179167188704	2116.0	756.615336178802	265.6957817757502	358.4930659048259	760.6005047615618	140.9661716511473	727.3592439619824
5	25	nan	0	0	nan	nan	B1	B1	B1	13907	398.0	340.0	1.0	1.127546101940349	0.7054379538787601	1.0	0.6833235062893082	0.7353077356020836	162.73039961764908	161.55494421403512	53.9351462406472	19.290326396902227	17.46424919657298	115.82832123448911	115.3386985928964	72.44572028252514	487.5139999999987	0.9498343748932826	1	104.0	14.643198316916823	7.718669437803328	6.851178807206452	27.888395491056144	6.818539755418897	13.419104332104325	15.817410648800433	25.19111931324005	15.33400478772819	12.187426623888314	11.252521588467062	27.556054127402604	3350.0	587.8871912900358	215.84573285188526	500.1208377564326	825.7716807508841	220.14674754440784	835.8465564940125
5	26	nan	0	0	nan	nan	B1	B1	B1	7260	603.0	313.0	1.0	1.0519159704275494	0.5265106991505552	1.0	0.7051282051282052	0.7662444072540163	106.08254936079341	115.74541027617467	41.6293165929973	14.758124646693954	13.0	93.60549254875014	90.18804219613942	-50.57339586675962	345.05599999999913	0.9655539300438888	1	101.0	16.350453946739435	10.766704839654267	6.575021025724709	23.254078030586243	5.812817596830428	13.145250678062439	18.530815659090877	34.81797516532242	19.335194969549775	11.781948598101735	12.026382878422737	35.811108676716685	3176.0	325.5542542068288	289.6162362676114	375.85389585979283	542.1461975956336	149.8216990288347	499.16936075873673
5	27	nan	0	0	nan	nan	B1	B1	B1	14352	131.0	313.0	1.0	1.0296566566643885	0.5542148401147966	1.0	0.7542568845911288	0.841325514364349	148.82532926473715	152.85614151874958	59.53990258641679	21.440440824743614	19.06563538249162	125.49598506315309	123.87828412223756	63.0402570986403	462.99799999999874	0.9697952564362454	1	114.0	13.675883107818663	10.514259593561292	3.7785306004807353	20.363943038508296	7.324544166214764	10.146608726121485	12.616266128607094	30.160433381795883	18.97978183347732	10.235492542386055	12.27934694942087	24.68859393708408	4700.0	761.4393389830366	381.5219364054501	312.71893025934696	765.5848339386284	232.81007249932736	590.2442680215463
5	28	nan	0	0	nan	nan	B1	B1	B1	6046	694.0	303.0	1.0	1.348643082167831	0.8372677094981302	1.0	0.6685095090667846	0.5743316459914041	126.22727861285786	120.20815280171308	32.0624390837628	11.22866946440836	10.0	74.96267547874827	69.02021518365177	81.32611052745617	363.711999999999	0.8575886524822695	1	80.0	21.20216683857143	8.110872074961662	9.027512061409652	24.157473118044436	7.97744719684124	19.616647692397237	14.360204553231597	23.70592818595469	14.486625481396914	13.159212683327496	10.943083869293332	33.70550091192126	1803.0	570.9118949444965	164.02272140607238	497.2378277638927	389.67216090578586	123.18779338989407	374.4482192872092
5	29	nan	0	0	nan	nan	B1	B1	B1	4213	653.0	365.0	1.0	1.2510399227117823	0.837939201797278	1.0	0.5188423645320197	0.5630164059895001	101.55114675136092	115.97413504743201	27.202941017470888	9.815200477183545	8.602325267042627	59.95528419707359	55.42291822627876	-75.69957898121547	306.64799999999923	0.8837843507447032	1	97.0	19.937895759940147	8.492210312746465	14.646906312555075	24.88990620151162	7.384176407009363	19.348760255612433	17.22796984296292	25.520424250513315	14.945052290335298	15.190142709761858	11.045578726567328	24.312886273488402	1321.0	288.0483253747225	146.5598541032523	387.8387582730502	479.2519116420299	93.21152095496655	366.34821127541363
5	30	nan	0	0	nan	nan	B1	B1	B1	8520	763.0	317.0	1.0	1.1903997500761858	0.760659951088159	1.0	0.6940371456500489	0.6167701746009171	134.56974139909988	139.31618714277246	35.6931365951495	14.084400616710164	12.767085268111776	88.23943647423505	87.3560218753058	-88.72721201617982	416.64199999999914	0.8705870331579216	1	116.0	28.069733772426844	11.6100252000615	14.407415979541838	30.270420514047146	6.29578092508018	22.374517418444157	25.774959947913885	39.153399088419974	20.204089500010014	15.114183303900063	17.37232015375048	41.7040054416284	3760.0	684.1937598418444	296.0675375191495	844.2487537981942	783.6406814316288	163.40329695213586	936.1839781729504
5	31	nan	0	0	nan	nan	B1	B1	B1	10043	1023.0	349.0	1.0	1.0912858792495628	0.6238681414648748	1.0	0.733708357685564	0.7211661033425911	131.4050597703189	148.67750334196495	50.0	20.69437769900938	19.235384061671343	102.96986971385998	102.69694601877447	24.359908176576674	418.32999999999913	0.9565217391304349	1	108.0	18.953139515593648	7.585320848040283	4.7457694774493575	18.293141099624336	4.321614436805248	14.657434961758554	15.307743964716792	23.058625257574022	12.560738557949662	11.054032219573855	10.355489459820092	36.18619054928422	3542.0	554.7920663524419	298.1120938807726	378.75382754486054	675.2064862316474	151.23738567717373	637.9265747489408
5	32	nan	0	0	nan	nan	B1	B1	B1	10544	530.0	380.0	1.0	1.1014638474222116	0.6759496415619504	1.0	0.6933648977444598	0.7657942872042058	138.20095052273342	151.15885683611134	48.16637831516918	17.267354001326694	15.297058540778355	103.39902763167551	101.84688852230805	-65.3758542944312	415.959999999999	0.9753931544865865	1	79.0	23.76989398431033	13.48464182484895	4.018402419053018	31.14302276261151	6.319981740787625	14.570138128474355	18.57241172902286	34.61725804023445	23.967711916193366	14.008392494171858	13.700572266243398	34.899595704860985	3518.0	756.4039533883333	261.33174750581384	422.810804232955	898.713222916238	180.89530904777348	783.092974212952
5	33	nan	0	0	nan	nan	B1	B1	B1	13755	849.0	334.0	1.0	1.1524376840934971	0.7678130692952068	1.0	0.7319604086845466	0.6994022422046622	168.8594702361963	170.46993869888027	51.0	18.78671454265669	17.0	110.66098916833623	108.18386120962329	-74.8141420076748	497.1319999999988	0.9431892206946206	1	145.0	20.815426968969405	12.906019696965814	15.012039571069181	35.03595040831715	6.989120355807245	18.311223053373396	29.037750920280814	38.265293415635824	21.961516736075282	13.858091104775667	16.647608168423176	56.14991989079863	4499.0	668.9657295504585	414.68487215414643	908.3904037764296	881.3909528423101	208.91168236080557	1240.3957133814692
5	34	nan	0	0	nan	nan	B1	B1	B1	2276	607.0	387.0	1.0	1.0989299619712596	0.5639269931912742	1.0	0.701386748844376	0.6396374470062332	61.48538192315052	71.84010022264724	21.587033144922902	7.832698795981092	7.0	52.448006358154295	50.7761437760946	31.569995557745116	211.45799999999986	0.8976533228160126	1	31.0	14.590768318623304	6.181521376594901	10.02174415346235	13.166765848174691	2.925703838467598	13.754299215041101	9.504463283345103	12.16258487291634	10.898069774731994	9.564904296770692	6.091432088054717	11.313542378135026	263.0	135.05816769320518	75.36337865423411	233.83491300232708	155.22331597749144	36.596963721327484	277.9132375009358
5	35	nan	0	0	nan	nan	B1	B1	B1	2486	909.0	380.0	1.0	1.221769223923992	0.8056388027128307	1.0	0.5691391941391941	0.5465066238427964	75.5880133408271	86.1278120005379	21.02379604162864	7.783110950381045	7.0	45.06348891050143	44.77887242436666	-73.98541544656759	239.08799999999968	0.9069682597592119	1	41.0	16.00737016648054	7.498435971327126	8.70247957855463	18.739681093022227	3.422720708884299	15.371770875528455	14.636804795823991	23.656778822652996	12.049149321392179	10.364965280517936	9.808651867322624	22.263019781559706	822.0	226.40704984031618	97.6150761442259	287.0762038016692	256.4328527431935	45.045212745666504	317.9725185390562
5	36	nan	0	0	nan	nan	B1	B1	B1	6339	39.0	367.0	1.0	1.0427058756259482	0.5519566636932508	1.0	0.6698013524936602	0.773111615533637	99.49337106287712	110.86027241532469	39.824615503479755	14.714029088557215	13.45362404707371	84.8528137423857	82.96481560089987	8.443275429109084	320.99199999999905	0.9545967924102099	1	65.0	12.198855638504028	4.9411917719990015	6.429404160007834	15.034119167365134	4.303471451625228	14.101213050074875	12.272175223566592	18.67672240547836	8.75867860764265	10.20094610657543	8.236758991144598	19.235141589306295	1815.0	431.1673917900771	96.43068659771234	182.26865100767463	352.62586469203234	118.49872658401728	408.9982609236613
5	37	nan	0	0	nan	nan	B1	B1	B1	4406	988.0	417.0	1.0	1.3038688061558403	0.8473944445374852	1.0	0.5484192183221309	0.607104539462599	106.67272198361113	102.12247548899312	26.627053911388696	9.90758266595402	9.0	58.30147930095417	56.63936371091718	22.070615512848054	301.991999999999	0.8704069537732123	1	16.0	14.115510823205113	9.21712065115571	10.345799944363534	17.719783308915794	4.184206940233707	16.010345610789955	13.783993339166045	25.54090182390064	15.558144534006715	12.20851451344788	10.282368193380535	11.2565957903862	641.0	208.37358722183853	180.6020909510553	262.989334307611	396.4257115852088	81.77396861463785	244.29665113426745
5	38	nan	0	0	nan	nan	B1	B1	B1	3708	58.0	432.0	1.0	1.4179570233942493	0.8910902289270759	1.0	0.5215189873417722	0.6277897529241181	105.21827163531415	104.84750831564858	22.0	8.919545646347116	8.246211251235321	51.32358177813677	47.75080654413106	-47.154104577316645	272.4379999999993	0.9404007101191986	1	27.0	9.982818366959691	8.763210510835052	4.994094793684781	19.104951601475477	4.4459907207638025	12.516670496203005	19.063889522105455	23.568978384137154	15.506721621379256	11.253757594153285	11.679957268759608	17.14772254601121	1209.0	319.58191837742925	152.86306587327272	165.79208109062165	315.06414945051074	76.76136461086571	295.22789367381483
5	39	nan	0	0	nan	nan	B1	B1	B1	1882	0.0	423.0	1.0	1.26944959920477	0.8119232135780178	1.0	0.6873630387143901	0.5797470534105481	67.30483809917052	81.39410298049853	28.284271247461902	9.88117991822899	8.94427190999916	36.0	39.29015808501396	70.71215621345272	201.97399999999988	0.9120426459898231	1	52.0	6.829861892387271	3.2927138209342957	2.824307633563876	9.191531248390675	1.8414587723091245	7.925032422877848	7.569131040945649	9.06971846614033	5.546883361414075	7.683741505257785	4.196017389185727	14.85978484340012	834.0	99.8973068119958	55.514519141055644	105.01638828590512	148.63715595658869	28.683375540189445	171.62075237743556
5	40	nan	0	0	nan	nan	B1	B1	B1	6802	747.0	428.0	1.0	1.0499001801744476	0.4750792652800067	1.0	0.7887291280148423	0.758452321335638	101.08680069627485	109.80892495603443	39.319206502675	14.210491758955033	12.649110640673518	86.06775203932331	88.95062315056053	-2.660122169694285	335.7059999999994	0.9455758671022452	1	108.0	23.60233467258513	12.435324657708406	8.559731463901699	27.78660261631012	5.302403332665563	21.431784624233842	18.54271771106869	39.419501109048724	22.05754175595939	16.12613107636571	16.33247885853052	37.793163993395865	2088.0	423.90185460262	284.86608737614006	405.09845193568617	695.732189707458	122.43642410170287	667.653163109906
5	41	nan	0	0	nan	nan	B1	B1	B1	4752	676.0	424.0	1.0	1.239720723125111	0.8209101910193544	1.0	0.6411225040474906	0.6782910304211599	106.20729808054425	108.11567878897121	28.160255680657446	10.707629330977982	9.848857801796104	65.54675924146687	60.65045459296677	-89.43680440484675	296.7119999999992	0.9303054032889586	1	43.0	21.440482168458402	10.122758872807026	7.365743494592607	28.52111087180674	5.933196030557156	17.2122531151399	21.052765795961022	32.996887190267444	18.054062709212303	13.909651349298656	13.424826421774924	18.514824176207185	884.0	397.6873581362888	215.96987915970385	679.9323268858716	462.5518428143114	96.02655124105513	464.444510826841
5	42	nan	0	0	nan	nan	B1	B1	B1	3765	598.0	435.0	1.0	1.18957221324235	0.8221439291814777	1.0	0.7130681818181818	0.6904229036644626	92.68974656171383	98.2344135219425	26.1725046566048	9.952508907017911	9.0	52.9752874563327	52.766389721828105	9.959917376207992	261.7759999999995	0.9442006269592477	1	50.0	17.12126343511045	6.433402023278177	6.103898708708584	21.817456325516105	4.299809294752777	16.268452018499374	18.235370425507426	20.835507787764072	11.860822500661016	12.753749961964786	9.603372246958315	15.094926406629384	630.0	316.0235604736954	82.68583245854825	344.299672273919	288.8777909176424	69.3418178036809	450.16719377506524
5	43	nan	0	0	nan	nan	B1	B1	B1	4601	940.0	448.0	1.0	1.2194519456324082	0.8371852931321276	1.0	0.5530048076923076	0.6725556732582835	104.72153908059833	109.11003620199197	28.30194339616981	10.78225688725378	9.899494936611665	59.09687313646782	57.2742370001023	30.145405106089257	293.20199999999886	0.9415737235239947	1	36.0	14.623743118718266	7.737544835545123	9.130510459654033	17.02761888690293	4.134447276592255	15.116273812018335	10.303898725658655	22.75674058776349	13.333730094134808	12.56020449846983	8.502342258580029	13.099687258712947	912.0	221.58690826129168	162.02516255807132	301.27183998283	335.4009463842958	81.90109153650701	261.9949649851769
5	44	nan	0	0	nan	nan	B1	B1	B1	9456	150.0	437.0	1.0	1.0807925434299925	0.5867727433994585	1.0	0.6918349429323969	0.7328198214198218	125.16352484167808	137.6154061142865	47.51841748206689	16.45655961097085	14.560219778561036	101.0	101.35137175933315	-6.689217810007765	402.6799999999989	0.9420203227734608	1	77.0	18.640726376324892	13.883573746308684	3.743053370155394	28.912245388142765	6.6395666860044	10.526405783370137	22.577004679478705	32.81939412839711	23.94627301953733	11.167223695665598	16.612237797118723	34.47423515934497	3036.0	618.4178692158312	351.5743050696328	272.5040980661288	777.7753120167181	169.31126984022558	747.6542466506362
5	45	nan	0	0	nan	nan	B1	B1	B1	9719	861.0	463.0	1.0	1.218952998973145	0.8205851361706586	1.0	0.5658476944573824	0.6761536723468696	150.5342989253955	156.8948692596415	38.600518131237564	15.151532071606631	13.892443989449804	87.68124086713189	86.03401097894424	31.678679958991673	425.0039999999983	0.9160226201696514	1	155.0	24.22000465914607	10.511116238310933	10.851072045974433	33.527382258325815	6.402945010922849	16.88561842776835	19.976363736204803	37.995330835692585	18.23117419704795	13.256122703664005	13.149538422934711	65.41544229257852	4606.0	836.7852296810597	285.3535371674225	661.0606096293777	865.98138448596	166.59557597804815	645.6543380785733
5	46	nan	0	0	nan	nan	B1	B1	B1	14032	403.0	447.0	1.0	1.0979044255470083	0.7473714271253417	1.0	0.7526281913752414	0.7993080915727343	164.6708547211659	161.60445538412608	52.952809179494906	20.23470604130961	18.30292367079024	108.82481711507938	109.40838037255249	-18.257046136247762	469.68599999999856	0.9621832893338362	1	91.0	19.34477765765041	8.116228035651147	6.160524969920516	22.17517364397645	6.125673351809382	16.819409522227943	13.35486386436969	24.808514467440546	15.91482418589294	14.140138890594244	11.527611223049462	39.44473959039897	4959.0	807.3529277844355	301.3796614129096	521.7511118697003	1020.1640817802399	223.96525680739433	869.0240496033803
5	47	nan	0	0	nan	nan	B1	B1	B1	5142	641.0	488.0	1.0	1.226510437107595	0.7792057236725152	1.0	0.5502407704654896	0.6108717695053155	107.22199574952013	113.07077429645558	30.4138126514911	11.010472189477163	9.848857801796104	70.86247090290736	67.2033427219373	31.559295068746348	325.23399999999884	0.9046446164672765	1	32.0	19.25702297128737	10.736705576069653	5.657129807397723	31.800488327629864	5.278431406244636	18.726253169588745	20.685343781486154	36.679423292167485	18.645242953673005	13.48551153857261	13.878080460242927	17.964065013453364	1596.0	524.9526514699683	260.64635730255395	407.4945146534592	674.0716263437644	110.03236495982856	509.4291301947087
5	48	nan	0	0	nan	nan	B1	B1	B1	6554	524.0	468.0	1.0	1.0549342915206708	0.5790625751575492	1.0	0.7206157229246839	0.7502306105932471	102.68830758542161	106.01886624558857	38.27531841800928	13.93356160154665	12.36931687685298	80.6186774310354	83.72004179907204	-12.756036952363187	331.32999999999913	0.9480002892890721	1	71.0	26.649225554428995	10.793835368007421	3.7368276715278625	23.454596815630794	4.677500604651868	17.172579556703568	17.96430910564959	30.400488360784948	19.842465864494443	14.347203774377704	13.138109417632222	20.20262461900711	1850.0	532.2893423819914	256.8978721052408	406.94905090518296	433.7848789310083	102.81757910456508	573.3267724374309
5	49	nan	0	0	nan	nan	B1	B1	B1	7105	79.0	509.0	1.0	1.0992011438092142	0.6598844607111213	1.0	0.6186868686868687	0.7162621338393567	112.56904562428528	121.26417442921878	39.11521443121589	14.153397764315761	12.649110640673518	86.22289575126345	84.58067582855666	-37.833417970343476	353.06199999999893	0.9540754666308582	1	83.0	32.9414816359058	12.212848125956953	6.635736662894487	25.16658274549991	5.998764037154615	22.408316247165203	22.552452922798693	25.02121008373797	20.720332646742463	23.671534279361367	19.13093766849488	28.816708551719785	2041.0	824.0419631144032	299.13119788095355	428.90170228946954	624.7652405845001	160.1948584197089	679.8974447334185
5	50	nan	0	0	nan	nan	B1	B1	B1	3319	0.0	492.0	1.0	1.257477581292452	0.8411878419833716	1.0	0.7526077097505669	0.6743192315207258	90.56932180726454	90.60905032059435	41.0	14.356339778034927	12.727922061357855	48.0	48.97472866213661	-85.14612814233384	248.6999999999998	0.9503221188260559	1	54.0	10.808728207834065	3.0601968616247177	2.0182650657370687	10.680613435804844	2.2158236177638173	11.70518048107624	10.601327560842037	6.569909241050482	5.294163446873426	12.925581728108227	3.8286717142909765	16.264072695747018	299.0	220.14985945168883	60.36449259985238	116.13052605558187	195.26175356470048	49.47464746143669	295.31001773197204
5	51	nan	0	0	nan	nan	B1	B1	B1	6302	719.0	511.0	1.0	1.0907682904717528	0.7312454573462925	1.0	0.6978959025470653	0.7517374035606899	109.13455704732338	121.40016474453401	38.27531841800928	13.697793105702813	12.083045973594572	78.29419934692574	74.44225501337228	-37.29106624157085	324.5719999999994	0.9664902998236331	1	69.0	30.572716949507594	10.001174970529974	8.6243686825037	25.305531402118504	4.956969590857625	14.632150820456445	13.692607022821903	32.23221173603088	17.196154734119773	12.278858694247901	11.280369284562767	39.884428238496184	2521.0	544.4364700028673	251.47927113249898	345.1061273161322	546.4884114516899	109.73949874471873	390.95661951228976
5	52	nan	0	0	nan	nan	B1	B1	B1	7569	586.0	535.0	1.0	1.0721774050220902	0.23818491997140023	1.0	0.5727148910411622	0.7182800524581863	102.96173732177976	119.23925528113634	40.52159917870962	14.482358882288683	12.806248474865697	101.1162697096763	99.99848026086053	-17.935065749632617	363.8959999999988	0.947072072072072	1	75.0	22.82240028399974	8.989196644164622	6.109056261368096	27.11944761965424	5.189395011402667	21.215228515677154	17.533699565567076	25.240894312039018	15.86956588178873	17.275715296156704	10.413656832650304	21.461768589913845	2187.0	568.9879154479131	249.35791648551822	354.6308239446953	734.6394298532978	167.2308850940317	468.375525476411
5	53	nan	0	0	nan	nan	B1	B1	B1	5796	798.0	502.0	1.0	1.1260975757042513	0.5202772017252485	1.0	0.5575757575757576	0.6979953445624204	97.89276890432176	105.38026380684383	33.24154027718932	12.11071970913978	10.816653826391969	82.98960567898095	83.60017437342651	-33.476764916321955	323.02999999999906	0.9249920204277051	1	122.0	25.10594344791025	9.095994520001113	11.191332843154669	27.414160404354334	4.873319622129202	16.55724423751235	15.633493578992784	28.069581067189574	15.275364313274622	15.01149006281048	9.600228933617473	60.98786913603544	2777.0	451.00190772116184	214.9003133326769	253.9859469216317	514.5447783824056	101.75515438616276	410.62804672587663
5	54	nan	0	0	nan	nan	B1	B1	B1	15936	412.0	555.0	1.0	1.1381602424135606	0.6184600069306838	1.0	0.6110429447852761	0.6903552213521548	168.66360043120875	172.93062192682936	55.90169943749474	19.8379622666477	18.0	140.76033337079883	132.53860240915276	-36.012585240261245	538.5899999999986	0.9025060172731136	1	113.0	20.491477901116014	10.65780124347657	5.210498254746199	32.54120707232505	7.216891787014902	15.95600829552859	22.915892276912928	28.091310010291636	20.13202109374106	13.581033102236688	13.390432656742632	49.142839735373855	4875.0	1115.391028791666	323.0997194368392	1092.0884884148836	1153.9904646612704	254.03463971801102	1332.5272304452956
5	55	nan	0	0	nan	nan	B1	B1	B1	7407	165.0	535.0	1.0	1.0552671355961005	0.5732498008243238	1.0	0.7062356979405034	0.7877107910077045	108.95809854296718	113.11056537742175	42.20189569201838	15.002918011976982	13.341664064126334	87.96128761456303	89.27815868802669	-14.025587584162807	343.7499999999992	0.9668450593917242	1	104.0	22.002502512186766	14.571709841489792	4.612298819236457	26.092332399450243	5.591363413259387	13.536491968668997	17.510170180350542	32.478721380233765	25.34386209025979	15.074433476664126	22.254322109743953	41.02510109357536	3355.0	502.3326474297792	382.6143749402836	189.85388050507754	874.8953693835065	171.01074319332838	423.0802633250132
5	56	nan	0	0	nan	nan	B1	B1	B1	8220	507.0	581.0	1.0	1.2284605411747036	0.8099666746795984	1.0	0.6502135738016137	0.6247593350967875	138.0893237087038	148.8388390172404	39.35733730830886	14.05999158586204	12.36931687685298	85.70478770108963	80.98606094725919	-67.3437122734251	406.6159999999987	0.8756791307126875	1	74.0	15.653803325258195	8.737315989099443	4.388494737446308	26.607873699627817	5.893415759317577	16.106630058959126	20.280232002958655	27.626993220299482	16.922743547707796	15.164095520973206	12.426596531644464	30.69674229901284	2568.0	451.00816462468356	209.4754109568894	386.67605144903064	574.9193414673209	144.3692386848852	590.9270016830415
5	57	nan	0	0	nan	nan	B1	B1	B1	4164	832.0	560.0	1.0	1.1422077913744024	0.6724754988666303	1.0	0.5619433198380567	0.6704513467407095	88.3450221384491	96.77293009927931	28.653097563788805	10.343159683373749	9.219544457292887	70.10316740269835	65.38586341539757	-20.831013635974475	279.36799999999926	0.9418683555756618	1	30.0	18.288120954297483	8.38956285547465	6.569283640943468	27.86401158105582	4.775707666762173	18.529091340489686	16.79110402520746	25.2277562469244	14.16391240246594	14.47064927779138	10.017837820574641	20.36218814086169	1161.0	301.20451710931957	145.5627836054191	171.1204704688862	498.175798997283	91.74563256744295	280.92198106925935
5	58	nan	0	0	nan	nan	B1	B1	B1	7350	1023.0	552.0	1.0	1.5725897162491393	0.9101844236877142	1.0	0.6716008771929824	0.582527597235474	158.22173391952197	152.41062955056645	55.226805085936306	20.071640424484396	18.027756377319946	71.0	65.53595308023229	80.54513365893007	398.18999999999943	0.9790861862261889	1	102.0	7.002807657234371	7.976958896964788	2.6786755537614226	11.144640285521746	3.2716258764266968	5.993270806968212	11.35329217556864	26.027496769092977	12.998718274757266	5.144930171780288	9.065217061899602	19.31586171966046	1518.0	264.0466476501897	222.18902968149632	252.6992607070133	329.80180159118026	109.79572831094265	367.44208526052535
5	59	nan	0	0	nan	nan	B1	B1	B1	2151	92.0	581.0	1.0	1.0708682785573012	0.6343931190053317	1.0	0.6651205936920223	0.7339307153909443	60.54823531592494	66.94027188471824	21.587033144922902	7.977708484029625	7.0710678118654755	43.59098323899668	46.804427038699416	-89.26849911732045	191.90999999999974	0.9368466898954702	1	71.0	23.323247049935162	7.901747174561024	4.135484866797924	13.507057338953018	3.7766994861885905	13.156221916899085	9.820248739793897	12.869001287966967	13.124498326331377	12.095429942011833	9.499259926378727	28.95622175373137	1291.0	294.54706639703363	99.44394628796726	164.62801579758525	200.91737246140838	52.05424600467086	174.74225998856127
5	60	nan	0	0	nan	nan	B1	B1	B1	9128	903.0	567.0	1.0	1.2160696960119353	0.814698221469323	1.0	0.5678735846708971	0.6712535160857758	145.19093794665525	149.46571513226704	39.81205847478876	15.0821864693251	13.601470508735444	83.65878466270651	84.19407142679053	-59.6016853865852	413.3799999999984	0.9608926785620294	1	106.0	22.99205008801073	11.193896402604878	9.48923482466489	30.852933553047478	6.053376102820039	18.401510681957006	17.104905797168612	38.33455412834883	18.83907842077315	12.140245706774294	15.536995569244027	47.12587168067694	2619.0	681.8050815919414	302.33350192476064	393.8699178779498	643.810545171611	157.32498771231622	627.176029114984
5	61	nan	0	0	nan	nan	B1	B1	B1	5540	185.0	608.0	1.0	1.2482108879431602	0.8251558158412973	1.0	0.6412037037037037	0.643626826168415	115.36245522220594	120.83045973594572	32.57299494980466	11.665975799761693	10.44030650891055	69.61738339792998	65.16885028802557	19.14204290958503	328.8839999999991	0.911559029206088	1	111.0	25.00273143220693	13.172732142731547	7.498329198919237	24.693232593126595	5.771099466830492	14.123842244967818	15.224460239522159	27.84509041532874	22.44332044571638	11.869703254662454	17.750423444435	35.901426777243614	985.0	302.31717478856444	258.4809191180393	273.0873432047665	424.19778808020055	109.9034415371716	288.90447917208076
5	62	nan	0	0	nan	nan	B1	B1	B1	9644	728.0	594.0	1.0	1.2583682540442578	0.7977115753180218	1.0	0.5339977851605758	0.5556052612168111	150.27469165944356	173.44163283364233	41.86884283091664	14.43988065445651	12.529964086141668	97.67452076384309	90.62152558566139	5.5837513520594015	467.0359999999984	0.8553816133753159	1	110.0	44.53369957860559	11.54953841213137	7.327336573973298	29.998260432854295	6.865644346922636	30.821881520561874	24.516670502722263	34.00355535745621	19.826520247384906	21.873914777301252	14.250385337509215	52.46478979475796	3719.0	1362.7432977054268	307.5717410510406	1036.3154658079147	1011.452599153854	183.80044356547296	1046.0401627700776
5	63	nan	0	0	nan	nan	B1	B1	B1	7899	954.0	633.0	1.0	1.1520521937580965	0.7205111589362522	1.0	0.5413240131578947	0.6640623403105427	124.88937577165576	132.60844618650805	38.948684188300895	14.289910875128978	12.727922061357855	86.90906511047787	86.6037062310341	-57.80415109892792	386.6219999999987	0.9635276896804097	1	111.0	15.574395345523953	10.749141711741686	9.116426385007799	25.2280156603083	5.144670813344419	14.016266118735075	17.758526013232768	40.799145511351526	17.405935812741518	8.805966291576624	14.396200538612902	31.135713765397668	2029.0	805.2607160825282	244.99025027360767	345.8309001326561	629.6608235416934	133.91253618430346	569.3095605475828
5	64	nan	0	0	nan	nan	B1	B1	B1	4375	48.0	618.0	1.0	1.176689203918421	0.7922489665194784	1.0	0.6598793363499246	0.6807228631761091	97.60408690286461	103.16006979447037	30.14962686336267	10.770781899390201	9.486832980505138	62.43598969335526	59.55781668808576	-87.80607042053252	284.1899999999995	0.93713184106244	1	100.0	16.493476814590394	11.355031678453088	8.72852677013725	18.85653467476368	5.918364251963794	17.95442129392177	14.70467689447105	20.377828624099493	18.578210139647126	17.476981800049543	14.97877475246787	25.201815836131573	1131.0	377.1567412847653	225.19716221932322	220.36813961155713	323.30420430004597	100.58721339516342	345.7329064151272
5	65	nan	0	0	nan	nan	B1	B1	B1	3054	94.0	650.0	1.0	1.2358635366717061	0.8341822080237176	1.0	0.5819359756097561	0.6905539286918715	85.74590603242216	84.77027781009096	20.396078054371138	8.61476040843342	8.0	49.71502423659807	47.28791827320958	-65.82725690903432	235.74399999999957	0.9131409777246225	1	55.0	8.670557722449303	8.38171970192343	9.360845369286835	12.639749741181731	4.129991631023586	9.347035931423306	9.320820932276547	14.164141310378909	13.674662429839373	9.629755101166666	10.95756472274661	10.825253727845848	1301.0	276.926131519489	149.50984988268465	155.13798779807985	267.0529185272753	65.65738950762898	189.30040468648076
5	66	nan	0	0	nan	nan	B1	B1	B1	3542	143.0	656.0	1.0	1.1202238409524725	0.7014191237446964	1.0	0.5833333333333334	0.6757763032746056	81.75811601344168	96.13532129243653	28.178005607210743	9.904839943171464	8.602325267042627	62.932503525602726	58.27301978043943	-15.11726644564915	256.6419999999994	0.9255291350927618	1	59.0	26.849591815844178	7.679057018831372	8.037720330990851	14.007431210950017	4.224490764550865	14.721431314945221	8.550347135402262	14.760677524842322	12.878843422979116	11.55313956271857	10.322758841328323	13.948882303200662	1177.0	312.5542228957638	117.59197407774627	190.60189235024154	256.394522334449	67.61255855951458	282.40665315650403
5	67	nan	0	0	nan	nan	B1	B1	B1	6856	663.0	642.0	1.0	1.0884265303604541	0.7097475772043004	1.0	0.7313846810326435	0.7860999093746611	112.52072288688875	114.12712210513327	39.20459156782532	14.244056915232207	13.0	83.78655338714805	79.26590800286455	74.71662500039643	331.0559999999992	0.9684983754767625	1	96.0	16.52608535811305	8.824918013066053	4.2985733123496175	26.136171483434737	4.7415579948574305	17.10890368092805	19.46030370052904	35.2209506649524	15.227283176034689	15.50560767762363	12.038696933537722	30.248554300516844	2583.0	405.0843524299562	240.48766364250332	423.82406434230506	570.8905320782214	115.43202951364219	592.1520108273253
5	68	nan	0	0	nan	nan	B1	B1	B1	5671	828.0	638.0	1.0	1.116021404578175	0.6984100484286161	1.0	0.7106516290726818	0.6776368906616352	103.08497878381952	116.81181447096864	34.17601498127012	12.153583026581702	11.0	74.62971943284012	73.777697089405	19.521635991807596	324.29199999999946	0.9332675059656051	1	12.0	28.250843031331897	11.89712368324399	8.016037269495428	26.405859428457916	5.160036662593484	17.942595575004816	16.671152839437127	30.850156480446458	19.81347373314202	12.640085449442267	13.156755993142724	16.04643322341144	353.0	362.76395850721747	270.8427715981379	389.4347150241956	550.5250938134268	96.24609814491123	489.7961707729846
5	69	nan	0	0	nan	nan	B1	B1	B1	9756	580.0	625.0	1.0	1.2313751284698742	0.7251191295719968	1.0	0.5396017699115044	0.5908357371375063	143.80178298824012	161.27616066858735	42.95346318982906	14.5992417720176	13.0	111.49893076031555	99.02527908626942	81.34258142511432	455.5199999999983	0.8435068303648626	1	112.0	26.966933731921017	10.14012361690402	6.944197803735733	30.604715048335493	6.150621836073697	16.817380004562438	19.331609164364636	34.08146797679365	17.929655933752656	13.086274523288012	13.494270334020257	41.77621140610427	3773.0	973.7281624320894	240.5234769973904	729.4089580308646	866.5107203293592	161.9291840447113	737.8796378793195
5	70	nan	0	0	nan	nan	B1	B1	B1	2163	765.0	646.0	1.0	1.2788301263723172	0.7179355924569494	1.0	0.5016233766233766	0.5155935597046335	68.81815180632364	80.99382692526635	20.518284528683193	6.954812085835977	6.0	53.77550622172268	47.90497167152983	12.252365084731938	229.60399999999964	0.8327237728585178	1	62.0	11.925719106569886	6.180849934928119	15.89506371319294	19.254596850834787	3.598229971714318	21.934187868610024	14.909758179448545	18.4734569741413	10.444525822997093	12.849332477897406	7.599237052723765	26.614831786602736	788.0	110.87762270309031	62.43961260281503	333.217456670478	228.61933340504766	43.71438183821738	319.9271843396127
5	71	nan	0	0	nan	nan	B1	B1	B1	18138	269.0	668.0	1.0	1.1289192412322606	0.7472845804818198	1.0	0.6794276296074319	0.7239514397714004	189.82040917380573	190.16045856065872	56.64803615307419	21.722337351928026	19.924858845171276	129.96961183292038	126.13644828052112	-8.895505845404255	561.1059999999982	0.9186588330632094	1	133.0	36.08952471986413	17.076737692579627	12.1207141764462	34.09701689518988	8.631982970051467	24.54631883185357	26.25520715676248	40.79897765163332	28.79334706813097	17.98879984021187	23.5157855078578	49.85575655475259	5254.0	1344.226888471283	636.1730087744072	1175.213490460068	1315.467034291476	315.78799320571125	1477.460702878423
5	72	nan	0	0	nan	nan	B1	B1	B1	11397	520.0	698.0	1.0	1.0595855188268526	0.6760442656886633	1.0	0.7352903225806452	0.8284313210114651	140.92822936377814	145.45446022724775	51.03920062069938	18.814397609855696	16.97056274847714	104.73416778510891	103.84451769151327	44.683828168029535	415.7879999999991	0.9718183756128758	1	104.0	21.035324707627296	7.39276725333184	5.817166454158723	21.69414819777012	5.584237473085523	18.20852985419333	12.078706075437367	28.602395647205412	14.052231652662158	14.695887685753405	12.477271676063538	38.474128370173275	4468.0	759.4575576419011	288.9016109649092	441.2671715673059	1111.3642794350162	189.61997536662966	856.2017250545323
5	73	nan	0	0	nan	nan	B1	B1	B1	6351	740.0	695.0	1.0	1.1885832078301528	0.7458422081906079	1.0	0.5946629213483146	0.5903532558367549	115.21018728434358	122.57650672131263	33.24154027718932	12.10351389171208	10.770329614269007	86.46525093231553	76.74411661321847	78.52522007578695	367.67999999999927	0.8780588967233514	1	145.0	22.377523507922888	14.507026761770248	16.654383179731667	27.4501716690138	5.24092473462224	20.731639621779323	22.829587223008275	45.137102419510484	24.329472878947854	13.835767184384167	15.308247543871403	30.60502020455897	1652.0	418.53907123208046	273.20730971638113	640.4212864311412	565.0552534945309	106.47261838056147	614.9867406561971
5	74	nan	0	0	nan	nan	B1	B1	B1	5796	45.0	712.0	1.0	1.1303079624858778	0.7705801620365965	1.0	0.7285067873303167	0.7313770295750697	108.75843739764665	107.91200118615167	31.064449134018133	12.554672761869158	11.35773137498807	68.84186841577653	69.31643851234526	-73.29794098347578	315.5719999999995	0.9582541125898985	1	88.0	17.866071567870677	9.055619169957936	4.747798913158476	16.07655448373407	4.807370141148567	9.462195809930563	14.219043257646263	16.141557938419282	14.681193269789219	7.048874678090215	9.94680711440742	27.884138104505837	1219.0	317.04782225750387	200.6440534479916	183.52039434108883	333.984787106514	93.4377972073853	284.2511946428567
5	75	nan	0	0	nan	nan	B1	B1	B1	5838	809.0	701.0	1.0	1.336912666133127	0.8680663879167883	1.0	0.6797857475547275	0.6185328951384672	126.07247248181926	131.18688958886096	28.844410203711913	11.331291930504666	10.295630140987	67.46331921722735	62.58844325741833	-16.844493230287515	344.3939999999993	0.9216197016339095	1	109.0	11.885038576088846	11.20827040541917	6.231342070735991	24.876417267136276	5.208041541278362	13.030991115607321	14.71082628518343	28.15654236637056	18.787090888246894	9.366781117394567	11.308384841307998	24.316685857251287	2260.0	281.2168469866738	237.48258240427822	327.58165950886905	545.0309606334195	101.24449596740305	494.68343693576753
5	76	nan	0	0	nan	nan	B1	B1	B1	3788	191.0	693.0	1.0	1.2042712131133666	0.8106571731314068	1.0	0.5710839740690486	0.6679546369215741	92.88883463075499	98.99494936611666	25.079872407968907	9.729454584503697	8.94427190999916	50.547646922980874	54.388371766540544	78.16602378219834	266.9539999999994	0.9472368092023007	1	83.0	25.49245431087911	8.7252460680902	10.148256671614945	20.09784086700529	4.728053727187216	18.86471359897405	16.266346281394362	19.51189442537725	14.291386311873794	16.640527963638306	11.235751954838634	18.075684741139412	1641.0	331.21232951432467	116.77422796841711	222.31505348999053	361.14035279490054	90.04164230450988	331.1463496722281
5	77	nan	0	0	nan	nan	B1	B1	B1	3955	641.0	707.0	1.0	1.2886805947143631	0.8189094138203176	1.0	0.5721932870370371	0.5559742093142153	98.67301040366452	112.05802068571441	26.92582403567252	9.33954562825286	8.06225774829855	66.78288961511666	56.63068969291528	-30.744857891755107	298.9859999999994	0.8735505245720598	1	93.0	19.310612669214606	6.405066047795117	7.335591687820852	24.930602006614208	4.330983473919332	16.678614534437656	12.880872801877558	22.752727535553277	11.532295731827617	13.50634013582021	8.437415141612291	30.22603195440024	1494.0	316.03439442813396	125.10479934420437	330.7429163213819	371.0926985628903	64.04176439531147	356.1164423720911
5	78	nan	0	0	nan	nan	B1	B1	B1	3527	688.0	726.0	1.0	1.433925060738164	0.8669569950688744	1.0	0.5403707675808181	0.5519677626866145	101.42920387422174	106.92053123698928	22.825424421026653	8.431304204124201	7.810249675906654	52.62178692344449	50.55058623480082	75.98396295947823	283.36799999999926	0.8918953091414843	1	110.0	14.167834028601646	9.928374176844954	8.750835471786559	25.530769805423915	4.211779996752739	11.15031664352864	16.515800732187927	33.420248677022755	16.41431295312941	7.237155746668577	11.467216041870415	25.18738077674061	1619.0	225.30963656120002	170.6685591591522	349.695415395312	394.86546168476343	65.4259101850912	335.7018694030121
5	79	nan	0	0	nan	nan	B1	B1	B1	8446	117.0	724.0	1.0	1.1292362450462525	0.6957135547357121	1.0	0.6101278624575598	0.6775411796736266	126.36419090764224	126.8897158953396	39.35733730830886	14.53864848989381	13.038404810405298	97.21696167692252	90.76984006086218	-27.68285890335762	395.78799999999865	0.9063204206459923	1	129.0	19.422110359184444	8.940398290753365	8.374883680604398	18.705241388641298	5.119661282747984	20.67765315528959	14.549492713063955	21.76092162448913	13.861600711941719	17.520637870766222	11.165804565884173	32.98487844876945	3410.0	587.7591982521117	234.74540415033698	527.4356919182464	463.6144359204918	122.05336168594658	666.2376143941656
5	80	nan	0	0	nan	nan	B1	B1	B1	8237	359.0	750.0	1.0	1.094903349333881	0.6906649185537554	1.0	0.6659390411512652	0.6967386002700615	122.59956530556863	134.3726162579266	42.720018726587654	15.252172224191087	13.45362404707371	92.0	88.66093128640912	24.184203530020966	385.4379999999991	0.9036256925017825	1	80.0	24.138979258947074	14.40816359501332	9.14383152127266	29.147905698046088	6.075043911114335	18.573708748444915	18.172854215838015	34.85622943472117	23.96981772221625	12.313435587100685	17.56005186587572	41.1251852363348	3815.0	432.6478836713359	411.4598312508315	455.92269862722605	815.7463348889723	155.70051218755543	717.5374693758786
5	81	nan	0	0	nan	nan	B1	B1	B1	3439	236.0	759.0	1.0	1.0435465683845662	0.5070387387466446	1.0	0.7054358974358974	0.7454450741739584	72.33142944384504	75.7099729229908	27.459060435491963	9.986280862032128	8.94427190999916	63.71019356464822	62.34414194004973	-74.37586030821369	240.77599999999967	0.9145060497274299	1	80.0	28.803524866700172	9.010666098445654	11.641489245928824	19.43794909864664	4.430670654401183	19.7396659553051	13.890730153769255	20.27602049894631	15.060837725177407	18.747859861701727	10.952986970543861	21.77790492027998	1069.0	568.9375297985971	155.98799132648855	448.3353783041239	368.24263415299356	77.79879488795996	283.6924395952374
5	82	nan	0	0	nan	nan	B1	B1	B1	5283	643.0	762.0	1.0	1.467541350309282	0.9162929140810573	1.0	0.6554590570719603	0.624730309491115	130.22540774646552	130.86252328302402	26.248809496813376	10.60921353612617	9.848857801796104	53.32203752350573	52.15642125400544	11.895790623425917	325.9859999999992	0.965901819179084	1	63.0	12.993270825594664	5.850141185335815	3.242099673487246	19.05398644786328	4.428290259093046	12.347875236533582	11.123262446373701	15.644113823771477	10.863019745796919	10.451331345364451	6.837964464910328	22.839108909480274	970.0	252.98513805307448	92.66343229077756	276.9656526139006	363.1409786362201	82.1651642601937	342.36835321225226
5	83	nan	0	0	nan	nan	B1	B1	B1	3085	289.0	777.0	1.0	1.0515716225142164	0.5198074251276379	1.0	0.7096848401196227	0.775628072554605	69.03560090311603	76.05918747922567	27.0	9.801889604812452	8.602325267042627	59.75128631432311	58.97597243715804	33.679078447824935	223.5659999999997	0.9628589263420723	1	70.0	19.133836867287755	10.727077150717378	4.358297101221979	18.869138669222593	4.464484651573002	17.353353115729988	13.55997558310628	20.984802085906267	17.629999238997698	16.49355310946703	11.65503927692771	23.49727632664144	1458.0	267.05873228702694	174.59401865676045	170.45709945447743	279.09402658976614	69.03428739402443	272.91956979595125
5	84	nan	0	0	nan	nan	B1	B1	B1	12972	848.0	782.0	1.0	1.0390709305630905	0.46082154357796823	1.0	0.6680399629210011	0.7818134546725932	138.31956861767674	151.92103211866353	57.8013840664737	20.035931767986266	17.69180601295413	116.24163447528169	122.75762396871104	33.366294631663315	456.62199999999837	0.9768072289156627	1	134.0	21.641336722299457	9.395376578904688	3.9775235056877136	19.423147909343243	5.585473439656198	8.891020078212023	10.920607339590788	25.61757847480476	16.2414893489331	9.503654573112726	10.490791195072234	42.0140229659155	3927.0	637.6807829812169	302.74171205516905	431.31641245726496	731.4491354636848	188.3476019585505	668.4969422668219
5	85	nan	0	0	nan	nan	B1	B1	B1	6510	140.0	795.0	1.0	1.266597633040625	0.8001841850137164	1.0	0.5402041324371422	0.6258405955565738	124.06858152180244	126.01587201618692	34.438350715445125	12.165072802333757	11.045361017187261	80.44917007351438	74.41067040170803	-38.611569467607026	361.54599999999874	0.9152899824253076	1	76.0	18.862104268744588	7.874952346086502	7.085420032031834	20.375310968607664	4.8991226414218545	19.07383845280856	11.173205172643065	16.92207223828882	13.233203657902777	15.805478033609688	8.306355432607234	23.139406448230147	829.0	359.95397972874343	172.39455333165824	235.16334848850965	318.7891818853095	110.09825356025249	349.9232631381601
5	86	nan	0	0	nan	nan	B1	B1	B1	10845	997.0	815.0	1.0	1.0441099992950928	0.43178117399213034	1.0	0.767787610619469	0.7946473239217646	125.87752045977848	135.15176654413364	57.42821606144492	23.68888617621012	21.93171219946131	112.0	113.53880336424255	60.68189192298176	414.1259999999991	0.9816256335988415	1	72.0	7.805294915102422	3.5468681193888187	2.541680047288537	9.69567411299795	3.5570916468277574	5.661127679981291	5.3804837400093675	12.30472270026803	6.224261882714927	5.645288795232773	5.656656764447689	18.292027230374515	3283.0	338.71552727371454	163.72745982278138	338.59972651675344	461.29099069256335	149.30086338706315	424.3105070050806
5	87	nan	0	0	nan	nan	B1	B1	B1	2550	248.0	812.0	1.0	1.0514531297603924	0.5677546841002112	1.0	0.7478005865102639	0.7580751720456864	63.73834104708559	69.83552104767315	24.331050121192877	8.834691796828444	8.0	52.54304229272791	52.469262154933574	-81.83895805109728	205.5979999999998	0.9220755740372446	1	81.0	19.16780347377062	6.413443201221526	2.8538643699139357	16.307362511754036	4.685618388466537	17.49007399752736	11.763408869504929	13.712397982366383	10.497917143628001	17.565514642745256	6.910109106451273	16.277256479486823	714.0	248.62667299620807	87.0953539274633	210.37296132929623	254.50647758226842	65.74058168847114	300.1731592938304
5	88	nan	0	0	nan	nan	B1	B1	B1	9811	536.0	798.0	1.0	1.0221442789023785	0.22536786427892166	1.0	0.7563796160666101	0.8338969388251267	114.27002274150453	120.65239326262865	49.9799959983992	17.794257048656995	16.0	108.0	111.33028273687283	-36.47835476110227	384.50799999999896	0.9823279098873594	1	86.0	15.169893955811858	7.5904936492443085	4.023590483702719	21.146227221935987	5.056595741771162	11.85482567269355	17.056778974831104	28.754970668815076	13.387106174603105	9.604257282800972	12.631540431641042	27.812863430008292	3583.0	729.2651721006259	196.55077551025897	579.6661643404514	573.9526218101382	152.13052671402693	643.7326170094311
5	89	nan	0	0	nan	nan	B1	B1	B1	6618	620.0	819.0	1.0	1.1503736318880522	0.7139118702784093	1.0	0.6248701727882164	0.6465681856268245	113.87755226719172	128.5496013218244	35.34119409414458	12.847509038772122	11.40175425099138	86.97768698227658	79.74111174482238	-18.13705920776566	358.64199999999903	0.9283209426286997	1	89.0	14.72866406943649	7.6850080182775855	3.4137178966775537	23.93794152699411	4.924956169910729	7.6298314249143	18.396414204500616	31.637018403038383	13.085618389770389	15.895460455678403	10.969405697658658	34.07977414689958	2376.0	241.64638795983046	241.58381074946374	370.2655990924686	525.8043797193095	104.08307083509862	461.53579092770815
5	90	nan	0	0	nan	nan	B1	B1	B1	4074	196.0	830.0	1.0	1.086187115322075	0.6312028352874872	1.0	0.6117117117117117	0.7247358726909818	83.77557359392556	89.20201791439474	29.966648127543394	10.823845794171211	9.848857801796104	66.34450605660467	64.97782657331291	-82.78617064293354	265.78199999999936	0.9565625733740317	1	78.0	14.320759944617748	4.6037842547520995	3.105058381333947	10.617959911935031	3.5829251827672124	15.339269087649882	7.637048902921379	9.593972709029913	7.953582065179944	13.32520029693842	4.841001017019153	13.168749537318945	1628.0	251.0909290155396	83.76385178975761	171.54538823943585	166.26237941160798	62.885222075507045	260.54360312595963
5	91	nan	0	0	nan	nan	B1	B1	B1	6235	747.0	789.0	1.0	1.1958804799364957	0.8053567316450084	1.0	0.5739138438880707	0.6644014384501605	118.3488659261187	127.06297651164952	32.64965543462902	12.565837831472876	11.180339887498949	65.43166854893335	70.15607920458797	47.094945302818005	343.40599999999915	0.9548970058963168	1	125.0	17.353215939365327	9.03581296466291	3.1970703043043613	26.46741435676813	4.835858732461929	9.940337241627276	15.746654512360692	28.472205811180174	15.176455354318023	8.728313151746988	10.329045553691685	39.871198549866676	2038.0	496.3949348786846	170.25900737103075	319.0001682480797	467.90116795059294	102.71499268431216	327.55597839225084
5	92	nan	0	0	nan	nan	B1	B1	B1	6116	0.0	804.0	1.0	1.307035436935198	0.7977135904406646	1.0	0.6089813800657174	0.6232642360228403	121.98493717060003	131.4838393111488	48.0	17.33319248604432	15.556349186104045	82.0	73.56137030181151	-65.73418392244605	351.1579999999992	0.935025225500688	1	64.0	10.688334485515952	7.355733631178737	2.927824850194156	9.280628701671958	3.0103151155635715	6.188082718290389	11.734584556892514	11.63703369256109	11.604028394445777	5.230289181694388	8.042313263751566	25.38402373716235	1750.0	377.71285627316684	267.69364517740905	219.769986204803	327.636011919938	103.06179970037192	381.5534299518913
5	93	nan	0	0	nan	nan	B1	B1	B1	3282	306.0	827.0	1.0	1.159381481953529	0.4938725045589521	1.0	0.6215909090909091	0.6196926767753475	74.19667389286387	86.45229898620394	25.0	8.913533473637127	8.0	64.11571542244533	64.51655504452735	53.523859031445944	257.97999999999945	0.9067550766680479	1	96.0	17.9537956668064	12.75658809300512	6.7715419521555305	23.01490807160735	5.723964327014983	16.33881132863462	15.983764370903373	24.384786812588573	21.2567331045866	14.424063496291637	12.702998416498303	32.524559520184994	1438.0	236.7134358137846	181.24650975782424	198.37979738600552	320.53078515361995	88.48624432552606	242.95938084926456
5	94	nan	0	0	nan	nan	B1	B1	B1	4974	364.0	826.0	1.0	1.1226037156504178	0.7238455134495808	1.0	0.7306110458284372	0.6922106140244739	98.0124189253967	113.22985472038724	32.7566787083184	11.647222378187589	10.198039027185569	67.61612841968551	67.62485248591058	-58.109446393000134	300.49599999999947	0.9515064562410331	1	88.0	22.350698133930564	12.063767480663955	5.574044442735612	24.26712449360639	5.1883421409875154	13.248874641954899	11.273548524826765	25.808041461743414	20.43775080703199	12.052445253357291	12.178469579666853	28.0354925096035	711.0	260.9820099528879	243.18199493456632	203.95054607931525	382.1569090504199	98.01084975339472	236.20518860034645
5	95	nan	0	0	nan	nan	B1	B1	B1	5546	704.0	846.0	1.0	1.102033133300259	0.7063223891599908	1.0	0.5437254901960784	0.6891931497781554	101.67778059526698	119.60351165413162	36.05551275463989	12.507023773681928	10.816653826391969	73.40139444099378	71.97671502095125	79.2985402850992	317.9979999999989	0.9550542448768724	1	26.0	15.814572467468679	6.406759790144861	2.9270771611481905	20.70794233120978	4.138902898877859	11.330113704316318	16.700434874743223	23.09794768039137	10.564507517032325	8.865186533890665	8.922804651781917	23.76514843199402	1494.0	366.08600036613643	149.70025239977986	324.7051503909752	341.98175070621073	144.9934848435223	466.7507749311626
5	96	nan	0	0	nan	nan	B1	B1	B1	7644	84.0	838.0	1.0	1.2692402231306066	0.8412561539610688	1.0	0.5144356955380578	0.6504883141195034	138.0358872695441	135.20355024924456	34.655446902326915	13.224853152739508	12.041594578792296	76.36753236814714	74.62727194128118	-44.30890176558814	384.27799999999877	0.9061166429587483	1	39.0	16.99789427034557	12.180529504083097	5.596032690256834	16.45624474529177	4.873365408740938	13.413656884804368	19.765667252242565	17.878919732756913	18.69100482016802	9.101030014455318	12.882764989510179	19.950453993864357	1169.0	458.00943082757294	323.01692295633256	450.74750968720764	440.2021219525486	113.81965446937829	513.6228891760111
5	97	nan	0	0	nan	nan	B1	B1	B1	13001	392.0	911.0	1.0	1.3343297667160054	0.7999936478606704	1.0	0.6155776515151515	0.5867395377774961	179.88781933199897	185.0	50.039984012787215	16.750372777975723	14.560219778561036	119.0	107.93421514572051	-66.59804216290821	527.6799999999987	0.8467224592139111	1	109.0	45.01861597970128	16.1262989602983	8.46462203655392	36.93446248397231	10.492317156866193	23.569756660610437	21.969970273785293	42.30318153928965	27.991515974514186	22.7667963989079	18.795208731666207	41.42381948418915	4950.0	1771.4825976351276	511.181980388239	583.1117586093023	1346.8289928250015	307.2104844832793	1071.3120028274134
5	98	nan	0	0	nan	nan	B1	B1	B1	8535	478.0	867.0	1.0	1.370130205956262	0.8824976248559505	1.0	0.6932261208576999	0.6439095466101007	155.88035448181034	152.55490814785344	35.22782990761707	13.58462500120167	12.649110640673518	78.18313816152116	73.31315774912733	83.44860398003752	408.12599999999907	0.9494938257870729	1	85.0	21.277668498456478	12.463126613758504	3.9687190437689424	29.483985690400004	6.366552243940532	14.844754757359624	20.566689558327198	40.513450792990625	22.048584796488285	12.469550671987236	16.70591291319579	34.42552846483886	2702.0	592.8235149942338	350.7697421833873	332.91323810163885	778.1110865464434	151.6892814245075	592.426749618724
5	99	nan	0	0	nan	nan	B1	B1	B1	5785	301.0	886.0	1.0	1.3424363197495628	0.8514759481774189	1.0	0.6260822510822511	0.6141224240250408	124.34410318094503	123.71337841963576	28.178005607210743	11.074241256712579	10.0	70.2323705167578	65.20525925113478	74.64075357198837	344.0559999999996	0.8840158924205379	1	92.0	25.838635976426303	9.808087339624763	11.019058578647673	22.59812314249575	7.217288495972753	16.82590985763818	13.297322068363428	21.575524552725255	17.196124229580164	18.523567567579448	10.468680907040834	29.84484620578587	1363.0	407.73589761555195	241.42015787120908	356.06892559863627	464.8519271304831	147.11601494532079	429.7267877748236
5	100	nan	0	0	nan	nan	B1	B1	B1	5301	251.0	911.0	1.0	1.3128000193876301	0.8740594528542686	1.0	0.6947575360419397	0.6599588161246798	119.55380630012263	111.35977729862789	26.92582403567252	11.075250495403626	10.198039027185569	57.30659143837914	58.081507191861185	76.99817877994906	317.70599999999973	0.9231171092729648	1	63.0	17.472327806055546	8.379476644098759	4.519127208739519	17.20140385441482	5.419974096119404	14.909788712859154	12.402899207547307	19.932509352453053	14.920119045302272	16.7324330965057	9.558648073114455	17.387014576233923	1100.0	248.5412377603352	190.95799244567752	182.3149621160701	389.86071620788425	114.22655124496669	299.7430385630578
5	101	nan	0	0	nan	nan	B1	B1	B1	4780	648.0	884.0	1.0	1.1948934266057756	0.7892296110746547	1.0	0.6503401360544218	0.6805617560821782	102.62368199306319	112.92475370794483	30.610455730027933	11.047571231471117	10.0	69.0	63.02102020747568	25.35514805312722	297.08799999999957	0.9412228020084671	1	59.0	12.055069817230105	8.085206435993314	2.7813687631860375	21.08514533378184	4.21770048700273	7.2941940035671	13.510276932269335	27.252765747718513	13.623544687405229	17.018799210898578	9.329289722256362	23.190707260742784	908.0	217.0572064211592	175.91967702284455	316.16171546373516	395.76903980225325	75.99024998024106	331.04312249366194
5	102	nan	0	0	nan	nan	B1	B1	B1	6592	518.0	930.0	1.0	1.3423423548644724	0.8689294918106953	1.0	0.5539495798319328	0.610574591683911	134.31182126317273	129.61867149450345	30.886890422961002	11.97082196804234	11.0	66.36233046020602	66.47574120845738	-63.35565947158759	368.33599999999893	0.9054323192088458	1	114.0	24.378972987644374	9.440146494656801	6.210772879421711	22.362874820828438	4.809094404801726	16.775524594821036	15.590035905130208	27.415594738908112	15.760601250454783	12.639597175642848	9.927138201892376	40.424094062298536	2021.0	362.02745156921446	188.72774930670857	329.298406121321	432.6123909652233	101.53443272318691	449.5969335613772
5	103	nan	0	0	nan	nan	B1	B1	B1	10794	787.0	897.0	1.0	1.025247652182948	0.4214072055589204	1.0	0.7374461979913917	0.8346371885111992	124.14027260832478	127.80062597655773	52.0	18.53488321201407	16.401219466856727	114.13161606521099	112.57927862492335	46.15953370548966	403.13199999999864	0.975552442496272	1	105.0	13.82993821427226	9.936873467639089	3.593209767714143	24.036026562564075	5.307118375785649	11.263004541397095	13.585839649662375	33.16865793801844	16.456061696633697	9.913954391144216	12.361577866598964	30.976287632249296	4330.0	425.9976053861901	306.0432299748063	384.3407809585333	832.0328228333965	164.04374885652214	542.9934093113989
5	104	nan	0	0	nan	nan	B1	B1	B1	9079	176.0	904.0	1.0	1.106364107234261	0.7238129722803028	1.0	0.7447908121410992	0.7364255936645054	131.4175812038935	146.4547711752676	45.0	15.923917987218143	14.142135623730951	95.23436298215812	90.67763403838737	53.21339870481477	393.6039999999995	0.9633402302509417	1	82.0	19.066544642671943	9.850644705817103	4.1280842730775476	20.144304594025016	5.85307093989104	13.591851726174355	11.276508821174502	18.349233305081725	16.282002007588744	14.342641361989081	10.503852949477732	23.003936883062124	1646.0	521.0063638780266	292.2050667749718	227.6470140479505	557.3825748702511	160.87708964198828	445.69204338733107
5	105	nan	0	0	nan	nan	B1	B1	B1	9646	900.0	871.0	1.0	1.209484035482659	0.8046064928679122	1.0	0.660594439117929	0.6802375013706913	147.94467625355256	152.10851389715174	41.0	15.43035604082426	14.0	89.263588043495	87.85078847054189	-1.8857531787983501	422.13199999999904	0.930721729062138	1	87.0	11.563668319024146	7.134538849815726	6.62800033390522	15.911924988031387	5.030731718055904	9.591332936659455	9.911894423887134	17.152803826145828	12.168886869214475	8.42670332081616	7.546212008222938	26.32292679976672	2689.0	380.9542546235025	176.0336929615587	315.08037063200027	405.9806983862072	132.12472832389176	431.0993525907397
5	106	nan	0	0	nan	nan	B1	B1	B1	5864	587.0	909.0	1.0	1.3323701522285463	0.8852457237644564	1.0	0.6373913043478261	0.6498364877903983	127.68922326579072	125.36347155371855	28.42534080710379	11.638904071139693	10.770329614269007	60.26389852818901	59.39127742186111	-68.02802314884427	336.7439999999993	0.9505592478521641	1	77.0	19.220096212811768	8.360708056017756	6.072022591717541	22.79029531404376	4.712474289350212	11.994140543974936	14.212253018282354	25.828412366099656	14.10421909764409	10.259021923877299	9.660898801870644	21.557610471732914	2051.0	279.45696264505386	148.3835514113307	312.07762335799634	507.108736615628	97.47431208379567	363.2363172043115
5	107	nan	0	0	nan	nan	B1	B1	B1	6549	93.0	916.0	1.0	1.095298759312051	0.6719825635997954	1.0	0.6399257377369553	0.7171768240928194	108.44698877966182	122.2620137246234	38.118237105091836	13.585664696659524	12.041594578792296	82.89844501008432	80.31225767844636	-78.32297740213393	338.7499999999991	0.9573861559827496	1	28.0	12.755733603611588	10.029648276977241	3.8403448862954974	15.267933178693056	4.249469777569175	10.380575296469033	14.718028554692864	15.97741665970534	15.330022137612104	9.285191137343645	10.457267148420215	16.287983535788953	1081.0	286.99522458948195	238.60982759203762	193.11490103788674	338.30482984893024	96.63254826609045	262.5444426452741
5	108	nan	0	0	nan	nan	B1	B1	B1	4288	892.0	933.0	1.0	1.7902844803978673	0.9447407485134452	1.0	0.7292517006802721	0.5282154913162134	132.6415053449985	123.97580409095961	19.235384061671343	8.534772709186631	8.0	45.695959938674896	43.48232903372186	-7.529850259259502	319.3939999999994	0.8747450020399838	1	90.0	11.189806999638677	4.372457507066429	8.690501255914569	13.177645551972091	3.9558251723647118	11.754116158932447	9.744792916812003	11.28570996131748	7.60434886533767	8.213290668092668	6.160784319974482	27.233646131120622	945.0	157.4068365637213	56.242512160912156	246.56858217343688	159.39719282183796	57.76755981054157	281.02725301962346
5	109	nan	0	0	nan	nan	B1	B1	B1	3215	1001.0	899.0	1.0	1.225739178034944	0.8312889021997181	1.0	0.7083057942278035	0.6810163104353073	87.45217069952348	90.95603333479313	25.80697580112788	10.153359947302242	9.486832980505138	50.0	48.609466125996306	-82.64822200114592	243.5659999999995	0.9261126314273369	1	36.0	8.583352475427091	4.602319396100938	7.369130978360772	11.522652065381408	2.7093156604096293	9.14348061941564	7.921309216879308	16.087205310352147	7.337804267182946	6.80106814019382	6.597589114680886	8.892607037909329	662.0	131.11416836362332	98.23472992517054	223.98487879242748	177.62148503866047	46.22587966918945	145.8276954330504
5	110	nan	0	0	nan	nan	B1	B1	B1	7279	639.0	955.0	1.0	1.1054628645410636	0.6831445367101671	1.0	0.6480591168091168	0.7060976994816782	115.4194440812129	129.37542270462347	39.35733730830886	14.271180215808664	12.649110640673518	81.031513651626	84.28888015671004	-40.87061228587508	359.92199999999883	0.9506954874942859	1	117.0	11.317204562947154	6.23785768263042	3.2808423433452845	23.665308645926416	5.8227512408047915	9.444785240106285	9.37741667125374	19.086854342371225	11.236896346323192	10.325108752585948	7.698039250448346	32.97180145047605	3020.0	279.7309537194669	146.50507441349328	256.0108498195186	418.80141969863325	120.57744804862887	300.353002846241
5	111	nan	0	0	nan	nan	B1	B1	B1	4560	0.0	961.0	1.0	1.102461127051077	0.39386988767232617	1.0	0.6186406186406186	0.6568488841218283	83.19184743858726	97.12878049270464	34.9857113690718	13.702629986978456	12.529964086141668	76.37957459987842	76.46713465954457	-59.888496917333505	295.3619999999995	0.9305172941536578	1	11.0	7.11804383713752	7.65111774392426	4.173189911991358	10.308400083333254	2.7099412698298693	9.108323754742742	10.814755491912365	11.411398489028215	10.686030374839902	5.336324121803045	7.364370193332434	13.715037800371647	88.0	211.11618271749467	184.60521911550313	212.9599454579875	260.0820634569973	68.83004552870989	311.8383309878409
5	112	nan	0	0	nan	nan	B1	B1	B1	1677	1023.0	971.0	1.0	1.9549914963904023	0.9402032574818301	1.0	0.5354406130268199	0.356851467613925	86.38937714842453	107.0	27.073972741361768	9.553304277427808	8.48528137423857	28.0	29.42542339794092	-89.11089765389677	243.01199999999966	0.9121566494424803	1	7.0	5.243076238781214	3.18535135127604	5.496360749937594	7.835690837353468	1.7509422590956092	5.112077521160245	5.685954064130783	9.183062445372343	4.924559401348233	3.421652551740408	3.6962691880762577	4.558632815256715	44.0	64.80228900257498	47.71152834687382	122.82302609086037	116.95846510119736	25.985336267389357	125.95181219372898
5	113	nan	0	0	nan	nan	B1	B1	B1	9518	725.0	983.0	1.0	1.0656393868798986	0.4788580488493666	1.0	0.646076568015205	0.778095260406055	120.5735685235335	132.81566172707193	49.24428900898052	19.3700550103553	17.804493814764857	100.07038251054051	105.8506127915981	-35.70120327338277	392.0679999999989	0.9745558797931707	1	100.0	9.25119398906827	5.896650672890246	2.579552933573723	17.52378129027784	4.760280790738761	7.291508389636874	8.530952927656472	21.30943770892918	11.111543483100832	7.8737468821927905	9.907362469471991	28.130861466750503	3843.0	961.7308616749942	229.71375713963062	334.4124982403591	723.9572755200788	170.2145276684314	405.94084191322327
5	114	nan	0	0	nan	nan	B1	B1	B1	2673	965.0	957.0	1.0	1.3797884200071988	0.8033518876435564	1.0	0.5328947368421053	0.5319263409668156	83.16942077886554	91.39474820797966	19.235384061671343	7.0856744853547955	6.4031242374328485	55.91174768697331	49.52777377033328	-82.15170995988487	251.29199999999963	0.8325805949229093	1	8.0	9.460486767813563	4.828259729780257	6.368352848105133	15.43854432925582	3.1986267138272524	11.683421107009053	11.655573354102671	11.67983522452414	7.546303499490023	8.668467249721289	5.377050451934338	10.373983374796808	43.0	106.7691923584789	59.43497400358319	199.81129199732095	187.9433130249381	38.99217242654413	136.36699515208602
5	115	nan	0	0	nan	nan	B1	B1	B1	4658	876.0	983.0	1.0	1.2302149749396627	0.8304261665906547	1.0	0.6654285714285715	0.6755318938923304	105.37510363505902	101.86756107809786	27.202941017470888	10.733129605929294	9.848857801796104	59.86995599262391	58.70749388376823	-13.18143702551742	294.3619999999993	0.9342158042519053	1	92.0	14.763302109204233	3.626153999939561	4.870893459767103	10.525322369299829	3.4383917218074203	9.042145461775362	6.711543473415077	13.625665731728077	6.255878563039005	7.299626176245511	5.298710627481341	24.220798021182418	1916.0	475.3153737494722	66.96643069013953	212.81632753368467	182.25804584939033	62.601923145353794	261.9984290897846
5	116	nan	0	0	nan	nan	B1	B1	B1	2834	983.0	1023.0	1.0	1.162481719941753	0.734056513078523	1.0	0.6997530864197531	0.6480345417462662	75.69265051944465	87.32124598286491	33.301651610693426	12.302915781421756	11.0	49.0	51.40199985140469	13.412288656409675	234.4259999999999	0.9353135313531353	1	0.0	5.9252918269485235	3.425284222699702	5.196688815951347	6.9840543596073985	1.8651560386642814	6.0989852994680405	5.581902804784477	8.060059483163059	5.381048297509551	4.009521630592644	3.2224918035790324	4.906675853766501	0.0	122.51752521004528	59.71343590505421	192.23204430844635	165.77407526783645	42.48133091349155	208.27052743081003
5	117	nan	0	0	nan	nan	B1	B1	B1	3937	47.0	1023.0	1.0	1.3495831551204638	0.8775964654553351	1.0	0.7737814465408805	0.6591079923524176	104.74130977157667	104.65658125507444	42.941821107167776	15.659965813053908	14.560219778561036	52.0	50.21299306119755	-11.862316916450288	273.974	0.9775294847920546	1	26.0	7.384649429470301	4.859632279723883	3.3175707682967186	7.7673609759658575	2.0298008816316724	6.021438947878778	6.896650679409504	8.897138956934214	6.825925100594759	3.785702323541045	4.8591134659945965	10.765026319772005	306.0	285.59174522105604	142.18556543905288	130.70173230674118	202.7218436608091	54.1526974439621	235.47827908210456
5	118	nan	0	0	nan	nan	B1	B1	B1	5933	131.0	1023.0	1.0	1.0763931016651984	0.6627006477975742	1.0	0.7683242683242684	0.7247419143328147	101.92527103206041	118.15244390193544	41.30375285612676	16.75751233877512	15.264337522473747	77.0	76.33024590751528	-29.59451536819537	320.7379999999998	0.9561643835616438	1	15.0	12.308567930012941	4.615381111390889	3.1701533775776625	8.221164299175143	2.881345871835947	7.5934386141598225	7.6075074672698975	8.827298372983932	6.804379370994866	7.209231690503657	4.616266131401062	8.370443305000663	910.0	359.21014756150544	147.22536114696413	177.37351105269045	217.16333311237395	79.56551531422883	329.719234585762
5	119	nan	0	0	nan	nan	B1	B1	B1	5858	222.0	1015.0	1.0	1.0877813767857523	0.662831703753577	1.0	0.8334044672072841	0.7671504071250321	101.81913532331947	103.71113729971339	48.16637831516918	18.976006665699366	17.0	70.0	76.2389521102044	2.3175059405577523	309.76999999999987	0.9851172958883376	1	42.0	4.302739018574357	4.518120099790394	2.6785992570221424	8.77846952714026	2.766033443622291	5.27742428239435	6.708659514784813	10.199633792974055	7.583703403361142	5.492042455822229	4.784084860235453	15.362584849819541	746.0	117.28683977946639	173.61344384681433	140.60346466582268	322.5098044164479	89.97373990528286	223.4346080776304
6	1	nan	0	0	nan	nan	B2	B2	B2	4252	590.0	11.0	1.0	1.1102753075360456	0.5920055062772017	1.0	0.6332092330603127	0.7112513048297908	85.25993554749915	92.11405973031478	36.49657518178932	14.3086295679213	13.0	71.21606835848219	68.71387392298237	-26.35452249058739	274.087999999999	0.945939933259177	1	64.0	19.67370110657066	6.508369599469006	4.752437639050186	12.765636672265828	3.5847257366403937	10.957396821118891	7.592492605559528	13.69147780817002	10.588036935776472	11.996902451850474	8.231311530806124	18.842938862740993	785.0	556.4099798221141	135.52037895843387	128.63840740919113	334.22511682566255	98.83831583894789	253.6711836224422
6	2	nan	0	0	nan	nan	B2	B2	B2	9497	516.0	66.0	1.0	1.0721051932697716	0.7086557280780453	1.0	0.7255156608097785	0.8041685451378244	131.34839349206743	133.80956617521784	44.28317965096906	17.242006565084104	15.652475842498529	92.7812453440353	92.67344140151818	59.62251577217685	385.2339999999988	0.9616241393276632	1	67.0	28.358098708093166	6.6943465592339635	5.844159645028412	14.26706343702972	5.061188705265522	14.382558987475932	8.457969057373703	14.032455961219966	11.410193031653762	15.120775203220546	9.825024832040071	20.717540298588574	3538.0	1115.4093237845227	219.3805154915899	277.00589118152857	457.3065091194585	153.148257705383	532.8507677717134
6	3	nan	0	0	nan	nan	B2	B2	B2	9080	630.0	87.0	1.0	1.0588306304078499	0.49302759582884137	1.0	0.7110971885034066	0.777756658317852	117.85159097065998	128.42507543311004	45.967379738244816	16.36407073332835	14.7648230602334	104.52283409427902	102.53249543068212	-36.12357341659722	383.0239999999992	0.9720066370497241	1	122.0	58.05197219736874	14.117158805020154	7.353551588021219	22.532188919372857	7.678706075064838	19.75117113441229	15.104951535351574	25.294575484469533	22.96017397940159	19.118272715248168	15.458960894495249	37.82211043871939	2864.0	1020.8114444138482	422.9138484848663	412.3465027566999	748.3830326423049	200.16525628231466	515.2812401503325
6	4	nan	0	0	nan	nan	B2	B2	B2	13307	727.0	91.0	1.0	1.0906506073546558	0.6974284702425743	1.0	0.7449059561128527	0.7943172264976581	155.97727605462728	153.20900756809309	52.0	19.63073805391198	17.804493814764857	112.0697501343879	111.78180116886475	-84.70760296828387	458.8259999999986	0.9465111316594351	1	69.0	45.301258875988424	15.325276599265635	5.6946365013718605	16.013733103871346	6.306996298022568	12.17688262462616	10.102464351803064	27.65586332604289	25.43413447216153	14.11194022372365	16.739772678352892	20.502540632151067	2664.0	858.3934403900057	496.17161967791617	339.46279234904796	719.5513098901138	246.33533373940736	430.0348531110212
6	5	nan	0	0	nan	nan	B2	B2	B2	7720	351.0	100.0	1.0	1.0726233253950308	0.6228159271951992	1.0	0.7346084308687791	0.7456001443467271	114.18757725266781	117.38824472663352	42.01190307520001	14.884297544019987	13.341664064126334	90.11212527707478	89.33675266334261	-86.56855032843765	360.7119999999991	0.9441115323468265	1	128.0	38.25543607212603	10.698359682224691	21.23533991072327	19.335545983165503	5.253482908010483	16.251957081258297	17.04444957524538	21.760967477224767	17.411276441067457	14.03506529610604	13.023834632709622	39.68227669969201	3492.0	644.9297785833478	279.46660639345646	487.33067901898175	552.3764258474112	133.96252471860498	499.9443208007142
6	6	nan	0	0	nan	nan	B2	B2	B2	16721	237.0	138.0	1.0	1.1040975482308593	0.7529457095900227	1.0	0.6742338709677419	0.786422057061046	180.7789341602416	179.8054504179448	56.0357029044876	21.832484348667652	19.79898987322333	117.09158792362733	118.96747788328308	-42.25069389643799	516.9019999999981	0.9579764530636801	1	77.0	119.07675251364708	11.887922557070851	10.304005560465157	24.164507609792054	6.788235330954194	24.680857685394585	18.48622881155461	25.21705959364772	19.021515276283026	18.13122762273997	13.19783326704055	26.471717415377498	2656.0	3782.782987027429	471.4016802953556	467.07628180924803	1024.4687589583918	267.8263236172497	1127.2914335224777
6	7	nan	0	0	nan	nan	B2	B2	B2	7370	434.0	105.0	1.0	1.117231438564211	0.6707893836694906	1.0	0.7035127911416571	0.707718050139837	116.12239877714224	115.88356225108029	38.0	13.923329477667558	12.727922061357855	90.31835220645692	86.12193281883636	-66.47824694902732	361.749999999999	0.9141652195484992	1	96.0	36.07620363589376	9.86611738614738	14.062455212697387	18.47695124708116	5.168673255480826	14.180651600472629	15.489951966330409	17.33035787474364	16.6847791261971	10.945326964370906	11.77854588534683	27.460807259194553	2338.0	582.820127624087	250.46996339596808	457.9158320352435	424.502464751713	130.25285805761814	485.9303889060393
6	8	nan	0	0	nan	nan	B2	B2	B2	8235	638.0	178.0	1.0	1.137315145931556	0.7674168240014563	1.0	0.5998688811188811	0.7314405705568435	129.79277946893518	134.8517704741024	38.63935817272331	14.823652729601998	13.416407864998739	86.60386831204126	83.21644780945402	24.727952197698933	376.13799999999844	0.9538425899113917	1	130.0	53.64126053079963	9.563057942315936	8.02392619010061	23.627130608074367	6.173159425146878	21.817853135988116	14.751842542551458	19.736827683635056	15.838498560711741	20.94299235381186	13.926512534730136	31.397009199485183	2988.0	1789.1255210107192	225.81445132941008	625.4633254213259	516.6468916926533	168.29433217085898	493.732220149599
6	9	nan	0	0	nan	nan	B2	B2	B2	3793	388.0	190.0	1.0	1.0903632428248733	0.5818863479775347	1.0	0.6567965367965368	0.6604575095917103	79.52220456197801	85.75546629807339	27.586228448267445	10.030668482786378	9.0	71.52758294498157	64.6730323555607	44.92432340542355	268.64199999999926	0.8927856890667293	1	73.0	53.85716031584889	10.160723295994103	7.215213254094124	19.1749599725008	3.656794094480574	15.226398094557226	17.03668268211186	16.16281378827989	15.711894454434514	9.203738468699157	10.885679407045245	21.717891301959753	1221.0	759.8397500831634	181.1222403673455	343.943541998975	280.3666594270617	62.416876919567585	474.16058623138815
6	10	nan	0	0	nan	nan	B2	B2	B2	6509	469.0	176.0	1.0	1.0719173359956236	0.6761471563430419	1.0	0.7373966239945622	0.7576402399852177	107.15096008950195	115.42096863222038	37.8021163428716	13.911490981280178	12.36931687685298	84.17765765795868	78.94524855868859	-38.39450245898679	328.57199999999955	0.9688895504614469	1	73.0	28.03131151665002	10.85870149731636	4.666804027743638	21.489280555397272	5.402792429551482	14.408270427957177	17.87151900678873	17.121538128703833	17.60590527392924	13.792278906330466	10.822293458506465	22.852750529535115	2534.0	506.6455794982612	263.37215310242027	335.1127803232521	500.4249489242211	113.0645769238472	485.88224699907005
6	11	nan	0	0	nan	nan	B2	B2	B2	10661	920.0	162.0	1.0	1.0765887130813583	0.6921525315674091	1.0	0.6461212121212121	0.7841084356442678	138.38550272462126	149.21461054467824	48.83646178829912	17.713380758775756	15.811388300841896	101.62180267810328	99.87991016471213	11.969013567576708	413.3479999999984	0.9657140269033927	1	71.0	24.88790739607066	8.397161852568388	6.627603595145047	16.00379951298237	4.895628331229091	14.600412012077868	13.41249715257436	24.688914372585714	15.053284511901438	11.757137466222048	14.913252442143857	32.65737391915172	3104.0	748.2650505136698	254.29668230563402	601.7558568390086	519.8712302325293	157.8830255381763	716.3148553129286
6	12	nan	0	0	nan	nan	B2	B2	B2	8025	289.0	218.0	1.0	1.1180682676681766	0.7376558314285924	1.0	0.5668573850392032	0.7439503543133464	125.07168049473817	122.37646832622684	38.8329756778952	14.725733542641215	13.416407864998739	84.12023011591266	84.44551211372023	-44.28336247608774	368.17599999999857	0.9428974268593587	1	85.0	94.66045632213354	15.285618396475911	10.054139032028615	30.419424708932638	5.6385138081386685	23.706065490841866	21.854444205760956	30.36696419492364	23.567772913724184	14.48690015822649	16.4320897962898	40.72312508523464	1516.0	2598.2639200612903	425.0165566597134	396.49341663345695	803.6371714640409	163.09019692521542	824.5882207602262
6	13	nan	0	0	nan	nan	B2	B2	B2	6780	543.0	198.0	1.0	1.086642058557627	0.7211209535020079	1.0	0.6641849529780565	0.767257152015299	112.4171188493499	116.41735265844177	38.27531841800928	14.021165940628512	12.529964086141668	80.73102583893836	77.88361278213843	78.1152444169481	333.23399999999884	0.9578300487391398	1	96.0	28.412893912754953	9.204867673106492	8.063309757970273	21.9224689938128	5.3532769177109	15.585595535114408	16.18226898740977	20.101289401762187	14.864774560555816	14.150865973904729	10.956221906468272	36.55728998221457	3105.0	532.6142220785841	240.0706346007064	275.0158701092005	440.31021634396166	115.55011902190745	302.8268260974437
6	14	nan	0	0	nan	nan	B2	B2	B2	10746	773.0	204.0	1.0	1.0115413538486973	0.17588974689181802	1.0	0.6770413306451613	0.8241164195425399	118.36405762543994	127.3184982632139	54.644304369257	18.906328538948525	16.64331697709324	114.10958817385831	116.51874686739758	78.83476575256189	404.7939999999986	0.9763321673556534	1	111.0	56.103959588333964	14.324650972150266	5.591332915239036	22.490592813119292	6.549904667772353	15.996673556044698	20.17314417473972	23.008407758548856	22.89300376549363	16.243091507814825	17.659830674529076	57.26524783670902	3770.0	1850.7893658718094	448.1118497857824	409.25934397336096	546.9605105696246	185.64982204325497	765.8271622052416
6	15	nan	0	0	nan	nan	B2	B2	B2	4031	1023.0	210.0	1.0	1.330453333501245	0.7698509651316612	1.0	0.6222599567767829	0.5516781803760715	98.37387055840551	102.6498904042279	35.0	11.802602691820459	10.63014581273465	76.39008775471737	62.78453566992366	-35.48889837422617	303.0179999999994	0.8213958227203259	1	39.0	19.748531298711896	8.264469388872385	8.728068998083472	12.276417173445225	2.982772589661181	11.755687834694982	12.429343143478036	16.039368368685246	12.75254449620843	8.153459990397096	8.668085789307952	22.06242460757494	1170.0	298.1640042094514	168.69250052794814	330.2748459465802	263.71767798345536	60.780316296964884	387.7382166311145
6	16	nan	0	0	nan	nan	B2	B2	B2	11627	883.0	249.0	1.0	1.1485147696467441	0.7625242378195934	1.0	0.55	0.6373371779366404	154.5509819992093	168.15469068687915	44.598206241955516	16.97131689678079	15.132745950421556	102.29915879507074	99.98824898361441	38.88012715476419	478.79999999999825	0.9216074825618262	1	88.0	75.16864266805351	14.769665100611746	14.125917452387512	30.26619366556406	7.562203451059759	25.30640120897442	23.73032736312598	29.31442745961249	24.95425346121192	17.64983601309359	20.348348249681294	68.12123309448361	2487.0	1757.9353948393837	490.87574718985707	963.4067917326465	820.3259493112564	212.09366113319993	852.4109110888094
6	17	nan	0	0	nan	nan	B2	B2	B2	5558	470.0	246.0	1.0	1.24831062514053	0.8324478269763633	1.0	0.5881481481481482	0.6628092528180926	116.08696691627526	126.01983970788092	30.4138126514911	11.435251184287026	10.44030650891055	71.7686364974493	64.32418698913666	4.490981940657049	324.61599999999873	0.932472108044627	1	58.0	19.484473997727036	12.044556330889463	4.204654034227133	19.21225308254361	4.685664183460176	16.3104142639786	20.427008593454957	20.820462366566062	18.89304954186082	11.817090135067701	12.212100456468761	20.734508318826556	1830.0	448.725307716988	242.78996014222503	333.3343717548996	379.24719688948244	90.69134118594229	663.577188112773
6	18	nan	0	0	nan	nan	B2	B2	B2	5339	336.0	269.0	1.0	1.1840760741437188	0.8099586484156938	1.0	0.5203703703703704	0.7009472151452284	109.28342442094133	107.67079455451233	29.154759474226502	11.740924813844673	10.63014581273465	59.803930197889954	64.09330649807949	-58.6371400530053	309.37999999999886	0.9538186690486824	1	80.0	66.15234587155282	14.686167657375336	6.683115893043578	23.81605250388384	5.336049470119178	22.522102748975158	22.437323573976755	23.773800238966942	22.32961017638445	12.525474915280938	13.226245570927858	45.30920873954892	1111.0	1758.455282561481	331.04263401031494	250.4468459924683	557.898024443537	121.75329272355884	596.3835055502132
6	19	nan	0	0	nan	nan	B2	B2	B2	8322	600.0	266.0	1.0	1.0612908531714522	0.6405592831467782	1.0	0.6890213611525087	0.7584089782272554	118.75316669927977	121.6552506059644	42.190046219457976	15.615121555061826	14.0	96.36451214010269	91.19159243103235	84.16353771046705	371.3359999999992	0.9475122395536835	1	146.0	86.44164190907031	11.526512574404478	9.452552113682032	21.861402340233326	5.895079001784325	24.63877318520099	17.799938979558647	21.65668728109449	18.68525219708681	19.413168516010046	11.925032430328429	46.469657462090254	2527.0	1984.918853411451	300.9741367613897	419.3597622765228	470.77201571315527	144.03108356148005	731.9669043393806
6	20	nan	0	0	nan	nan	B2	B2	B2	4407	664.0	241.0	1.0	1.6612335966348917	0.9271690303010174	1.0	0.5021077817021762	0.47792362771041313	127.65535820871251	143.55835050598765	23.53720459187964	8.729344750322733	7.810249675906654	57.6227864648815	47.825222449883114	-68.61591497890628	340.40599999999915	0.8588132125109615	1	116.0	72.16749830171466	11.767834019847214	7.122926704585552	19.91587703488767	6.30304420273751	23.06410318426788	20.16975661367178	19.764583867043257	19.347890444099903	15.924620490521193	19.34988943208009	54.19058520719409	2441.0	946.056534525007	205.96003706846386	137.51233733817935	337.890852548182	100.57221382856369	411.5355310617015
6	21	nan	0	0	nan	nan	B2	B2	B2	3237	991.0	266.0	1.0	1.1175514848236259	0.7015581196750936	1.0	0.6332159624413145	0.6275121203007467	78.07544937064473	91.0494371207203	26.627053911388696	10.855530914323245	10.0	57.08857531336637	55.63752087160257	31.118532106706535	254.6039999999996	0.9097807757166948	1	45.0	20.323521804064512	7.489845123142004	9.449240835383534	10.624445002526045	2.6639048056676984	13.676310330629349	10.242206510156393	11.856198973953724	11.296665884554386	8.442313307896256	6.902586437761784	22.583703339099884	609.0	276.7804384659976	149.4387888200581	402.66634643357247	208.7040822431445	53.84670826140791	394.8832076564431
6	22	nan	0	0	nan	nan	B2	B2	B2	7882	404.0	292.0	1.0	1.0497305986203687	0.4835568017943991	1.0	0.5759590792838875	0.7600151797974253	109.04993508216155	120.61923561356207	41.593268686170845	15.094190668990205	13.45362404707371	88.8	95.45282404934316	-49.88861242097382	361.0039999999986	0.9622756684165548	1	87.0	63.89198137726635	16.197329707443714	6.6406805561855435	28.58051422983408	6.17439537961036	20.609948960132897	27.857297649607062	27.171603040769696	25.007370112463832	12.557137458585203	12.628641194663942	59.66028850339353	3210.0	1569.2676735203713	504.8651871327311	396.0559861799702	813.3012896236032	171.4744038907811	683.5019151316956
6	23	nan	0	0	nan	nan	B2	B2	B2	10008	726.0	286.0	1.0	1.2851917859764197	0.6789936808240205	1.0	0.44126984126984126	0.5026909228376684	145.62810564797365	170.42593699317015	38.91015291668744	14.051526386589478	12.36931687685298	108.58118295873773	106.91201672140342	-63.96951016750546	500.18199999999786	0.7845104648428313	1	110.0	115.97044328600168	23.361409980803728	10.20721756760031	30.799465969204903	9.10182349383831	33.72932028211653	30.553948336280882	33.121294029057026	36.41029981896281	25.98417640477419	27.686472972854972	65.66564434021711	3137.0	3343.983549978584	623.7760748658329	481.7642950359732	802.4004740603268	238.9598699202761	1025.288335096091
6	24	nan	0	0	nan	nan	B2	B2	B2	1970	954.0	302.0	1.0	1.2662568103973033	0.8390740846283673	1.0	0.5364923747276689	0.6076252257350288	69.94961170278694	72.61542535852834	18.973665961010276	6.9522794415295595	6.324555320336759	39.553107031712045	38.053789752948234	-62.31865821491437	201.84599999999972	0.8950477055883689	1	0.0	28.530296735465527	7.878950174897909	7.4190890258178115	10.2595254778862	2.839856591075659	12.607415921986103	10.730739306658506	10.646173849701881	12.115556582808495	7.484061948955059	8.015304829925299	20.479102797806263	0.0	380.188235366717	98.40863681212068	130.72794695664197	124.88017114251852	34.75228522904217	159.4075075685978
6	25	nan	0	0	nan	nan	B2	B2	B2	6519	525.0	292.0	1.0	1.213727855091289	0.7934645283736221	1.0	0.6036111111111111	0.6383476153115228	121.06216102435509	134.6291201783626	35.510561809129406	12.690632088604792	11.40175425099138	78.70168430357417	73.6804285401469	-0.61651334798005	358.23399999999924	0.9657777777777777	1	92.0	74.21721228025854	14.00102236494422	5.870908715762198	17.92266725189984	4.819531596265733	17.901121645234525	18.07672242540866	26.993133407086134	22.098847968503833	13.649439252912998	13.652216388843954	29.831372560933232	2050.0	1647.4219432771206	249.54891368281096	387.98489446751773	397.80363234411925	104.49469829630107	491.14389337971807
6	26	nan	0	0	nan	nan	B2	B2	B2	6646	807.0	296.0	1.0	1.2105229289432011	0.7083109435490269	1.0	0.5012066365007541	0.6115318583478523	116.74906845443495	129.24782396620841	36.61966684720111	12.447120752143318	10.770329614269007	89.62058958790848	82.41323335059049	5.18295064495054	369.5519999999988	0.854790996784566	1	81.0	60.961241986602545	14.40508129261434	9.54767686035484	20.7988860886544	5.939848974347115	23.000000057742	16.511741848662496	20.479774207808077	24.295170547440648	19.78228428773582	23.049988573417068	23.705394031479955	2366.0	1208.0331886932254	356.6838642740622	592.1462279884145	474.13298301398754	131.45668803341687	445.6556806471199
6	27	nan	0	0	nan	nan	B2	B2	B2	1189	1002.0	310.0	1.0	1.2582466563839145	0.851756375337385	1.0	0.6598224195338512	0.6401998401748483	54.64979295342804	52.3450093132096	13.892443989449804	5.522215941671385	5.0	29.31363744234964	28.633105787823244	16.775791533769333	152.76999999999995	0.9111111111111111	1	28.0	16.33772792108357	6.00836194306612	9.109391896054149	7.808987580239773	2.0036621782928705	11.317006196826696	7.670435626059771	7.329243924468756	9.028107166290283	6.392538346350193	4.660990310832858	16.70128944143653	372.0	187.87892011366785	61.836087726056576	153.5660639135167	78.05043113604188	20.11012449953705	121.52663470059633
6	28	nan	0	0	nan	nan	B2	B2	B2	2155	983.0	338.0	1.0	1.1456029412455424	0.7589719024289509	1.0	0.5808625336927223	0.6365420694039416	66.3889320304027	69.46221994724903	20.12461179749811	7.529639887670247	6.708203932499369	42.60297757939153	43.227385580696335	16.39965382568171	206.25999999999965	0.9123624047417442	1	32.0	31.89591833949089	8.715312454849482	9.514320611022413	9.830518051981926	2.9066605772823095	13.634607465006411	9.994827192276716	10.594155795872211	13.19572751969099	7.270069444552064	7.333714831620455	20.794842453673482	756.0	341.1073169494048	112.75942646153271	189.0949268033728	137.79028014838696	36.4413979947567	234.38640453014523
6	29	nan	0	0	nan	nan	B2	B2	B2	5661	892.0	345.0	1.0	1.2698235141825645	0.8526920996556568	1.0	0.6894409937888198	0.6633763421336448	119.73293189484947	118.71394189394942	29.832867780352597	11.611394624182285	10.770329614269007	66.54456644207939	62.550136481162696	0.1958804091608196	327.4699999999994	0.9237170596393898	1	69.0	60.26216536015272	13.18289467599243	7.803356991149485	15.271137608215213	5.745799999684095	20.6174105592072	18.07856872677803	18.113832319155335	22.467887414619327	18.74482336640358	20.041962292045355	21.863447032868862	1904.0	924.0950490124524	261.2776538990438	328.7509274184704	357.9516753926873	112.55085130780935	458.1638822630048
6	30	nan	0	0	nan	nan	B2	B2	B2	8370	469.0	366.0	1.0	1.0413750157665966	0.46166575918158237	1.0	0.6623931623931624	0.7424993755656205	111.27437713820534	124.42266674525185	45.617978911828175	15.856900604094092	14.0	103.56271189051418	98.7063768146992	66.87155448848134	376.3739999999989	0.94930248383804	1	136.0	92.73842971213162	16.44946977496147	5.6366979805752635	29.763286856934428	6.462699350900948	20.514671605080366	24.945342260412872	33.36678112670779	24.658747225999832	16.168093397282064	11.487373166717589	73.72812982462347	3621.0	2435.6689560767263	428.24918063823134	366.13054183125496	696.2302288711071	158.96434051636606	738.2189220292494
6	31	nan	0	0	nan	nan	B2	B2	B2	11870	128.0	339.0	1.0	1.1096106359677773	0.7509368097953508	1.0	0.7131699110790676	0.7860550049986917	152.55098139719234	152.84632805533798	47.67598976424087	18.479651568414077	16.76305461424021	101.37251038088365	100.74071193251702	16.998159210898056	435.6159999999986	0.9612503542940437	1	175.0	46.995300089009106	10.377019972540438	4.690699675120413	25.49256125278771	6.039581940509379	17.934859234839678	19.032044011168182	30.221042157150805	18.304127613082528	13.850003881379962	13.76676588691771	48.08671715389937	4747.0	1034.9544985573739	348.02266101073474	275.18754991702735	811.224293329753	183.74641167372465	710.2424517562613
6	32	nan	0	0	nan	nan	B2	B2	B2	6464	740.0	362.0	1.0	1.1224769542414164	0.6636985840231688	1.0	0.4964669738863287	0.6399310756012878	108.68129174300282	123.14625451064275	35.38361202590826	12.926867760254154	11.313708498984761	87.02912771950571	81.29361999531487	-20.788426774276505	356.2779999999987	0.9048152295632699	1	41.0	95.87132064253092	16.82070653513074	12.092286576516926	18.992965672165155	6.290165572427213	25.70609601587057	20.585992231965065	17.594766158610582	27.020431872457266	26.176638500764966	16.94917224533856	40.31703669950366	1340.0	2595.5048299003392	368.4989097882062	407.8979329066351	459.2068061064929	153.34685348998755	577.5388880092651
6	33	nan	0	0	nan	nan	B2	B2	B2	7729	547.0	360.0	1.0	1.4092110085772351	0.8899623534956412	1.0	0.5371837642479844	0.6115697634201961	151.26343824289137	142.52368224263643	32.01562118716424	12.52137298214046	11.661903789690601	71.90834991788519	68.98127082957424	-63.16181431015319	398.5139999999986	0.9056714319193815	1	113.0	144.2274055648595	15.772518523037434	4.927351833321154	27.78382546827197	6.036697979085147	28.702754301950336	28.54290079139173	31.42784770205617	23.258319979533553	21.06062414497137	13.778957827016711	66.35703064873815	2938.0	2966.1636980911717	369.7369658984244	356.4263070905581	639.0615708120167	137.03427266236395	773.6919976714998
6	34	nan	0	0	nan	nan	B2	B2	B2	1847	0.0	372.0	1.0	2.430068181723184	0.9604978539425612	1.0	0.43976190476190474	0.37869952472822627	102.85002752949728	106.4048871058092	21.0	7.111509971457445	6.324555320336759	33.09116784362793	28.621865933037622	-71.68605230964248	247.5659999999999	0.8252904378909741	1	84.0	9.738841827958822	3.080354026518762	3.18936447519809	12.989440752193332	2.3591973977163434	7.9454795476049185	12.945311699062586	11.846280617639422	5.421896712854505	5.703746095299721	5.069260712713003	23.843823973089457	647.0	86.9627529559657	37.334844150580466	95.94142078701407	174.85886955447495	29.390951589681208	153.0210575517267
6	35	nan	0	0	nan	nan	B2	B2	B2	7734	973.0	399.0	1.0	1.135241965017604	0.7564620320650728	1.0	0.7221288515406162	0.7618917432090784	124.9348504985207	134.61797799699713	40.311288741492746	15.103593732343844	14.0	86.68086675324973	81.71209090632098	43.42568994843761	357.15799999999933	0.9593748061775103	1	58.0	54.93943701218814	13.260578349232674	4.003982642665505	16.264408377930522	5.483161703683436	15.720958295278251	15.150347193703055	17.502357482910156	20.967483086511493	14.264072702266276	17.30096896365285	31.722560439258814	1823.0	1672.6448464887217	337.7320218514651	290.59807812422514	457.1958348378539	186.38709187787026	519.5032890411094
6	36	nan	0	0	nan	nan	B2	B2	B2	2482	42.0	382.0	1.0	1.214271429133996	0.7967391079602149	1.0	0.5793650793650794	0.5898646471116153	74.90145938323272	86.1278120005379	21.37755832643195	7.874859961824511	7.0	45.5416446922362	45.26470596647528	-74.88700440284688	229.9479999999997	0.9096573208722741	1	51.0	13.687632572837174	6.686717031523585	5.1393148973584175	15.799725336953998	3.13435569871217	13.334691419266164	12.784039059653878	20.1250019678846	10.773617174476385	8.993423398584127	8.570687445811927	18.367711956612766	916.0	180.6889756862074	85.84725737199187	147.4444497320801	216.98709122650325	41.301976333372295	270.19354554172605
6	37	nan	0	0	nan	nan	B2	B2	B2	4709	903.0	404.0	1.0	1.1932328151572955	0.815252242964515	1.0	0.7595161290322581	0.6995685589243094	103.36710138013255	112.29425630903836	27.65863337187866	10.973490507548467	10.0	57.132302150408826	59.86051049543299	15.601348904032491	290.8399999999996	0.9452027298273785	1	74.0	34.9317465107888	14.406515639275312	7.258457338437438	13.630411252379417	5.963912456296384	17.78635850828141	17.16475165449083	16.034775353968143	23.62963305413723	19.300785837695003	24.19116499647498	21.610711785033345	1499.0	613.3289396343753	266.43111354857683	279.88798423390836	261.98330722376704	111.74064290244132	338.4861832484603
6	38	nan	0	0	nan	nan	B2	B2	B2	6234	102.0	421.0	1.0	1.0573679934209455	0.3960373619459826	1.0	0.5991926182237601	0.7254362475173092	95.29045967999666	106.89246933250256	38.07886552931954	13.427559548323929	12.041594578792296	88.63877030302034	87.49897778976582	34.29997570766307	328.61599999999873	0.954232358793816	1	51.0	15.516319442540407	10.652124849148095	6.217654723674059	16.24948504846543	4.278187265619636	14.576928346417844	13.014709719456732	30.051545013673604	18.80308237671852	11.801144449040294	12.455832830630243	10.81129168253392	1231.0	265.3264064891264	243.36270767915994	199.83241088315845	523.2612958187237	116.20074839424342	327.3177088201046
6	39	nan	0	0	nan	nan	B2	B2	B2	4931	805.0	392.0	1.0	1.1028415383902297	0.571666066217544	1.0	0.5466134574880833	0.6507511537261244	90.85058929187171	96.08329719571451	30.463092423455635	11.050919818917164	9.899494936611665	81.17538187745605	74.54167162556035	-23.630314008744975	308.57799999999924	0.889189432873501	1	51.0	79.94454868882895	14.883390609174967	9.859220302663743	13.476890236139297	5.590234258212149	24.316792488098145	19.228046134114265	14.356527036055923	24.03527883812785	25.2568551376462	19.367254108190536	37.88612180389464	1172.0	1200.1958812698722	284.3036399669945	306.1396052874625	262.6367747299373	121.18107940629125	523.8429392725229
6	40	nan	0	0	nan	nan	B2	B2	B2	7837	603.0	416.0	1.0	1.1599890146113034	0.7456594268610411	1.0	0.6207033106288611	0.6650349050122252	126.40935679533845	134.18271125595876	37.53664875824692	14.141592228858928	12.727922061357855	82.56355732041415	84.23000051439705	-63.20398332759367	384.8199999999991	0.9358170637052958	1	127.0	148.34709683805704	16.778713690117	18.794445713050663	29.57247277442366	6.418570262379944	33.925536051392555	29.408514585345984	30.766323314979672	25.95384146273136	21.97798124141991	17.15196465421468	87.17816448025405	4232.0	3929.916091710329	370.2726335534826	566.8843225371093	731.9973152019083	148.65413982514292	900.7400170825422
6	41	nan	0	0	nan	nan	B2	B2	B2	7187	680.0	413.0	1.0	1.0887834710241049	0.628358325616471	1.0	0.658512002932014	0.7692386666522101	111.2445072111681	111.8659912573969	39.05124837953327	14.196758523910681	12.806248474865697	86.91543241403411	86.53977666474918	38.111858873460214	342.64799999999923	0.9468414465450233	1	77.0	93.32961005717516	17.12236212566495	20.985656512901187	19.971007868647575	7.1716030007228255	29.01774639263749	24.87200742214918	21.92764176428318	27.000274665653706	21.004470959305763	18.406942890956998	69.96884121000767	3265.0	2352.9087368547916	447.58138451725245	485.88548184838146	475.8279857598245	158.94712819252163	795.1288479529321
6	42	nan	0	0	nan	nan	B2	B2	B2	2729	45.0	435.0	1.0	1.7269550954368535	0.9350098427915278	1.0	0.41594269166285625	0.528136735829378	103.1061828963714	99.40321926376429	18.35755975068582	7.037201305994379	6.4031242374328485	39.197531687957614	36.56369622258193	49.35285174010724	254.81999999999914	0.8896495517522413	1	40.0	10.140642423182726	6.444861552678049	4.800289926119149	13.325490264222026	3.3966277865692973	11.56623177882284	8.565819820389152	18.880460842512548	11.490058790892363	9.46150916814804	7.259830639697611	12.020660802721977	917.0	138.53234171681106	88.25883911270648	133.8704205499962	184.95851109270006	47.88488623313606	157.37467049993575
6	43	nan	0	0	nan	nan	B2	B2	B2	3138	764.0	449.0	1.0	1.0568495614733833	0.6174664836502133	1.0	0.6415865876098957	0.7486690058755587	72.15387723364567	80.49844718999243	26.832815729997478	9.747079676843109	8.54400374531753	55.55959469474305	56.756037182911825	51.6404255884187	229.5019999999996	0.9361575178997613	1	72.0	68.10179294645786	11.07159535586834	9.300434896722436	11.240817915648222	4.0307927299290895	24.157122146338224	19.671015549451113	10.205020252615213	16.34273287281394	19.248783137649298	11.929076049476862	41.3828946724534	1527.0	1038.4578166939318	186.68053745478392	217.5945984646678	189.2116125524044	73.02932808827609	381.99781827256083
6	44	nan	0	0	nan	nan	B2	B2	B2	4105	822.0	452.0	1.0	1.1140783286185498	0.7427956509684719	1.0	0.6942330458312194	0.7283967442320044	89.55839901545488	95.96353474106714	30.14962686336267	10.721718837826542	9.486832980505138	64.60880201100542	59.960978155281325	-49.82298363196935	266.1199999999995	0.9472712587977383	1	78.0	56.48142207786441	13.246463727205992	7.263706432655454	12.206302013248205	4.918333735316992	24.649286724627018	21.271076552569866	11.29172201640904	20.55545886605978	22.408209390938282	16.394903503358364	33.92877098172903	1395.0	1063.2159454915673	237.94598345458508	346.6195620819926	209.79765053093433	86.4789505917579	415.10382280126214
6	45	nan	0	0	nan	nan	B2	B2	B2	5790	0.0	477.0	1.0	1.297088160468374	0.7651994748557713	1.0	0.5927518427518428	0.6214912668687708	116.0976242667768	117.2006825918689	43.278170016764804	15.792233291151371	14.317821063276353	83.30687666265021	74.74286819061906	59.0408994859701	342.1579999999992	0.8949686992812429	1	103.0	11.842816848307848	5.775066798552871	3.514106987044215	17.488181905820966	3.5289387544617057	8.11297783255577	9.642999960109591	20.140245689079165	10.44504464790225	6.094728022813797	7.338826618157327	26.90350197069347	2907.0	389.01329094544053	148.30812610592693	270.65456685516983	364.1409024456516	90.39746760670096	341.7348904013634
6	46	nan	0	0	nan	nan	B2	B2	B2	2754	684.0	475.0	1.0	1.1896920973763052	0.7711474384228425	1.0	0.7247368421052631	0.6691039195634139	76.96929342097253	81.88406438373708	21.470910553583888	8.327556537310716	7.615773105863909	49.0	49.0030087680654	72.63959635162529	227.42599999999953	0.936734693877551	1	54.0	58.62413993477821	13.857358638197184	14.603326493874192	14.902906853705645	4.926909293979406	27.9124743193388	20.39781803265214	15.022186610847712	21.82652013003826	14.523796450346708	13.366094563156366	40.7324483320117	312.0	809.2691386863589	190.03007590025663	330.39948134031147	179.93672102876008	57.306325134821236	394.09922981634736
6	47	nan	0	0	nan	nan	B2	B2	B2	1936	726.0	477.0	1.0	1.1561358602618808	0.5820583975026592	1.0	0.6004962779156328	0.64978732233714	58.53263562518114	63.06346010171025	19.0	6.881483285357282	6.082762530298219	50.20723915836565	47.5956362792503	-89.99883762622696	193.49599999999984	0.9089201877934272	1	24.0	48.98200964927673	10.737087070941925	14.573312028311193	11.51103988289833	3.470283068716526	24.196322560310364	20.353032771497965	10.591302409768105	16.547997266054153	14.16742204874754	10.453406598418951	33.58042261004448	864.0	629.6582749933004	118.61156655848026	132.46311151888222	164.4853283278644	36.20717195793986	311.3462885916233
6	48	nan	0	0	nan	nan	B2	B2	B2	6187	905.0	467.0	1.0	1.0966420824215328	0.4774022427978685	1.0	0.6315198530162295	0.6851911099526687	98.5954324513513	105.30432089900205	35.0	12.728790819600174	11.313708498984761	94.14753645576529	86.63431462294142	3.3867334449676405	336.8519999999989	0.9086503157585548	1	83.0	39.80761426500976	16.514320623129606	5.925658082589507	14.270634055137634	5.500923188403249	22.597894240170717	18.77636374719441	12.413519535213709	25.42059964314103	19.3011063169688	23.460517302155495	25.18583957105875	1361.0	1077.9278864506632	339.9271236285567	336.6261698566377	300.8634782489389	120.88477978669107	526.6888692136854
6	49	nan	0	0	nan	nan	B2	B2	B2	12982	432.0	472.0	1.0	1.059759579646525	0.6736103635515406	1.0	0.7348163242202977	0.8210263084365668	150.25421105883186	153.37861650177967	55.14526271584895	20.03170711016087	18.0	113.9139812400182	111.05088169378392	-8.236454606396682	445.7559999999986	0.9742954707493712	1	188.0	116.719203453511	20.913374518044293	5.615335365757346	42.95332274585962	10.797924815677106	32.52791645564139	28.933058749884367	41.603433332405984	34.612497210502625	25.598107896745205	19.27412834763527	99.15635933168232	5808.0	4243.658734131604	667.3457859214395	391.62658285629004	1527.1634403457865	301.12578142620623	1279.480919550173
6	50	nan	0	0	nan	nan	B2	B2	B2	11002	629.0	488.0	1.0	1.4983368286272856	0.8496402179969159	1.0	0.4689684569479966	0.5043730866738299	180.88884255253072	179.76929659983654	34.17601498127012	13.13822489385903	12.206555615733702	111.13512743287231	95.39404257640862	31.21106689972967	523.5579999999983	0.7646118562791021	1	144.0	140.69549112021923	26.48242924362421	22.534340529702604	38.62444491684437	9.873853713274002	48.311207842081785	38.866315733641386	37.35146103799343	41.5854582041502	29.225772568956017	24.385702464729548	99.82224776782095	4159.0	3817.967422232032	642.4634327162057	661.5674689505249	923.6946678385139	248.17236717697233	1284.1644166894257
6	51	nan	0	0	nan	nan	B2	B2	B2	11086	311.0	471.0	1.0	1.0871923090834994	0.6778183556194631	1.0	0.8252810243430359	0.8009326372638332	140.9009408585416	139.5886814895821	48.093658625644196	18.04474668575398	16.0312195418814	99.56861295223824	103.59451479721149	-3.706098961830442	417.05599999999936	0.9658056366249944	1	141.0	99.34625790454447	12.505409385077655	4.370473828166723	28.719691769219935	7.799877961166203	21.033920829184353	17.645136257633567	33.28709843661636	21.903700344264507	21.76198980398476	12.726695721037686	58.46453046333045	4621.0	3739.3147488404065	406.68261345941573	275.5567114520818	1003.3423979207873	249.66720202658325	822.8725425805897
6	52	nan	0	0	nan	nan	B2	B2	B2	3993	764.0	510.0	1.0	1.1964338412044957	0.8208550533999994	1.0	0.6302083333333334	0.686271241038047	95.64983650466112	97.52948272189288	27.202941017470888	10.159140147603201	9.219544457292887	55.020633156959406	54.629119518578534	-20.991438299433046	270.39999999999935	0.9418563509847862	1	43.0	53.02139316499233	14.185900636017323	9.907103130593896	13.977187797427177	4.874403029680252	28.351918809115887	26.066147793084383	13.10377662628889	21.9275959469378	21.169451471418142	15.356191346421838	35.92916760593653	1189.0	1036.7243305668235	249.51169627159834	198.8436411935836	238.8077826909721	83.82349936384708	594.2559246234596
6	53	nan	0	0	nan	nan	B2	B2	B2	3791	852.0	502.0	1.0	1.3684947902432716	0.869116730429035	1.0	0.5717948717948718	0.586145957263221	102.88262260728287	104.546640309481	24.596747752497688	9.054193571546467	8.06225774829855	54.95592857556965	50.88646786171996	10.203222323696746	285.0879999999996	0.9142650428071868	1	69.0	66.01918062567711	15.176684282720089	8.808209370821714	11.861081898212433	5.017303770408034	24.784115377813578	21.068314660340548	10.282047789543867	23.990737818181515	21.93211268261075	20.204898200929165	29.55535216629505	1316.0	748.5970098786056	222.55895365402102	214.55765649676323	182.920958628878	82.97058104071766	441.7850926592946
6	54	nan	0	0	nan	nan	B2	B2	B2	11107	991.0	491.0	1.0	1.1480417226230766	0.7501206442727244	1.0	0.6472610722610722	0.6965195951265067	150.0380957296798	160.65490966665163	52.392747589718944	20.359900096326715	18.788294228055936	110.70443753112596	99.2203434741153	-46.642796924127815	447.6479999999986	0.9184272543101666	1	107.0	58.04580732062459	15.02703901939094	6.244586889632046	15.36563671194017	5.622842786833644	21.33539335615933	18.190692031756043	11.787624960765243	24.295445203781128	20.446433214470744	24.37132839486003	32.11216903477907	2615.0	1769.1776453908533	584.4353562109172	459.7410861365497	602.1812936291099	212.92231757659465	866.6354933474213
6	55	nan	0	0	nan	nan	B2	B2	B2	8835	314.0	565.0	1.0	1.075045895165118	0.5963949063167149	1.0	0.775	0.7501679376223095	121.08245061199179	134.01492454200763	44.91102314577124	15.969410212228912	14.0	92.43118732464656	97.1918140480296	21.25527112660721	384.7059999999992	0.9602217150309749	1	182.0	74.39534594397992	11.553139594383538	3.8957046288996935	33.19800119847059	6.714000184088945	18.396994033828378	14.139757407829165	31.07708863168955	21.800167873501778	17.718211626634	13.122011175379157	32.7471732981503	3354.0	2274.666269356385	225.75576516520232	345.4178236024454	543.1929667778313	145.85882446635514	470.254796073772
6	56	nan	0	0	nan	nan	B2	B2	B2	4582	594.0	536.0	1.0	1.3706206388489641	0.8837073491930414	1.0	0.5187952898550725	0.5706753386086094	114.36443527518563	122.9186723000212	24.758836806279895	9.896157408695384	9.0	58.931266264393834	53.52711554986386	37.802995120335176	317.64199999999926	0.8895360124247718	1	38.0	68.84036027267575	15.609277501702309	13.152315565384924	20.130632560700178	6.314351151697338	28.74618147686124	22.535118628293276	22.410467702895403	26.40418097563088	19.164126005023718	16.793682804331183	31.489784045144916	2076.0	1394.1230634953827	253.27458640746772	522.08896067366	344.45841197669506	105.31924971845001	604.3508206754923
6	57	nan	0	0	nan	nan	B2	B2	B2	3619	818.0	542.0	1.0	1.423798159304645	0.8939074166493465	1.0	0.6694413614502405	0.6059854251086276	104.38055339266396	105.23307464861035	23.0	8.852122851595052	8.06225774829855	47.18250935663754	46.78875397418284	5.292144264171419	273.94799999999947	0.9374433363553942	1	74.0	86.83492785692215	14.476981811225414	12.963210524991155	11.500114483758807	5.248538978397846	23.364797476679087	19.548744950443506	9.851041486486793	22.4083772264421	22.257663894444704	19.458167353644967	33.905241537839174	1051.0	1276.735058285296	214.6373697631061	249.54796702880412	167.4584425482899	79.14503740239888	348.05636727437377
6	58	nan	0	0	nan	nan	B2	B2	B2	9323	506.0	543.0	1.0	1.1576433847643646	0.22205573903805648	1.0	0.48618064246975384	0.5558269639037028	118.49679362401979	147.6787053031005	39.0	13.854141233734152	12.206555615733702	113.45335922153588	115.53839949055099	63.87306341270241	459.1059999999985	0.8114365290047436	1	107.0	89.0391701348126	21.37782872095704	6.748073583468795	39.00627151504159	9.308873187750578	36.7780881151557	34.273075457662344	39.198779264464974	37.180438032373786	28.136049516499043	26.5506523065269	72.34056606143713	3302.0	2698.830838324502	585.8728018468246	745.9797061067075	837.6898460509256	226.07097082398832	1075.5296567045152
6	59	nan	0	0	nan	nan	B2	B2	B2	9875	406.0	572.0	1.0	1.0471137241952377	0.4520605425079499	1.0	0.7277081798084009	0.7862925724128463	120.89223028576252	126.40015822774906	47.16990566028302	17.189575008172817	15.264337522473747	111.9800343359817	107.83432883486205	-7.633035283962391	397.26599999999905	0.9666209866875489	1	204.0	115.631143941544	13.250965208746493	5.318257465958595	50.28511481638998	8.985961748287082	30.347341241315007	24.800625680945814	32.391882239840925	24.573739221319556	25.003555431962013	15.344289341941476	89.61853969376534	4150.0	4071.234454405494	354.55047015380114	331.00935484841466	967.3876560814679	226.16934580355883	869.0589007418603
6	60	nan	0	0	nan	nan	B2	B2	B2	15361	167.0	565.0	1.0	1.071768160093737	0.6730717088121941	1.0	0.6900718778077268	0.777155887910702	164.3175667757212	170.98830369355676	57.697486947006624	21.27204856560129	19.1049731745428	129.60308215513083	121.52553039444226	31.80542347794115	498.3799999999985	0.9739102868917421	1	161.0	15.323750681243837	15.319111989811063	4.494834867306054	23.919676524586976	6.727321342565119	13.239536144770682	18.848065989091992	37.53687339089811	27.771114649251103	11.69257651641965	15.20370801910758	47.331593714654446	5741.0	579.0870698522776	432.45371348410845	420.3460455033928	984.3213106049225	257.73765331692994	886.828795388341
6	61	nan	0	0	nan	nan	B2	B2	B2	2952	827.0	591.0	1.0	1.0624822395945488	0.24626505921267122	1.0	0.7439516129032258	0.6911847036577494	64.11024409984618	72.20110802473879	26.0	9.158880691966987	8.06225774829855	61.0	62.135810001687936	-10.180226269427937	231.66799999999958	0.930203245627856	1	98.0	67.43356989324093	11.770214423537254	9.500419659540057	11.171480901539326	3.6200198652222753	23.51671628281474	17.94094755873084	6.92179755307734	18.12483410909772	16.99203484505415	12.089875672012568	43.62816812098026	1571.0	1195.3123374059796	166.05925115197897	335.11064349859953	155.66924576088786	50.95637478120625	419.829770706594
6	62	nan	0	0	nan	nan	B2	B2	B2	7239	703.0	573.0	1.0	1.1156224579047203	0.7492035371660444	1.0	0.5906012890593131	0.7228179712675917	119.37027200115767	118.51160280748886	37.44329045369811	14.023001233774247	12.649110640673518	81.91853518464822	79.06368651978036	64.85510255148846	354.75599999999895	0.9395807644882861	1	99.0	90.31448838859797	18.13380639255047	20.8800030304119	19.10283061116934	5.8758678836748	30.74306850321591	25.060013730078936	18.662348365411162	28.499412570148706	21.939101269468665	16.681437449529767	61.70510393753648	3174.0	2549.923156052828	455.7042959332466	664.2195169497281	469.0467849969864	143.99997030757368	876.0818651039153
6	63	nan	0	0	nan	nan	B2	B2	B2	9029	0.0	597.0	1.0	1.2387017368764812	0.80622393006549	1.0	0.6368317111017069	0.6969700301490755	144.99545567180056	148.12157169028418	52.20153254455275	19.700310682770105	18.24828759089466	91.91221409778701	85.78083291006901	-61.40447098507544	403.4759999999988	0.9489726207367702	1	96.0	13.80492866691202	7.1914397133514285	5.104310680180788	18.68181878980249	3.9543755585327744	12.189944279380143	11.223910914734006	28.474860752001405	12.615747319534421	7.696391278877854	11.178332218900323	32.33543896116316	2632.0	573.3879617182538	255.17929435987025	268.1765327686444	572.0256972145289	143.4154431289062	573.6192581020296
6	64	nan	0	0	nan	nan	B2	B2	B2	4419	770.0	566.0	1.0	1.1510188961258956	0.7755820361412085	1.0	0.7169046073977936	0.7050941353298077	96.1081545897167	94.92101980067429	28.460498941515414	10.762814359426088	9.848857801796104	58.38076285475029	60.667963722056825	77.90986784758844	280.63599999999957	0.9360305020122855	1	74.0	63.52610047906637	14.867048198357224	7.96435496583581	14.633600447326899	5.043778154999018	26.422354485839605	21.958251282572746	11.814313009381294	23.187609679996967	16.848920438438654	16.595620665699244	38.0171664506197	1818.0	1053.9331038966775	274.49982501752675	293.40738583449274	264.94576995819807	87.5322961434722	466.2065465450287
6	65	nan	0	0	nan	nan	B2	B2	B2	3349	916.0	579.0	1.0	1.0914455331326094	0.5701871451979976	1.0	0.6815221815221815	0.7238666055912001	74.46493955374525	80.0812087820857	27.0	9.738477846085756	8.602325267042627	61.37550854461046	61.17405231894083	76.65953011508653	241.1199999999996	0.950880181714935	1	76.0	53.834515649825335	11.80515756458044	8.863706447184086	7.769115785136819	3.905333060771227	20.135210171341896	14.584725769236684	5.397009249776602	18.921553373336792	21.662745133042336	17.268818197771907	20.75259025581181	1129.0	574.0554058924317	212.6217292100191	358.1229268470779	128.95910629071295	67.98608409240842	298.1808041576296
6	66	nan	0	0	nan	nan	B2	B2	B2	2110	872.0	601.0	1.0	1.4040412333454515	0.8674506856910437	1.0	0.6066705002875216	0.5214523564388708	77.68312577810532	83.72574275573791	17.08800749063506	6.487449667518892	6.0	43.49527010378	38.64915524302429	-76.2562259657127	225.49599999999975	0.8740679370339686	1	74.0	51.46135645918548	10.635187340900302	15.005951054394245	9.017059601843357	3.939986283890903	17.309803931042552	19.019714657217264	5.711863927543163	16.559334728866816	16.458060558885336	15.110322693362832	40.84985118359327	1463.0	586.6960247103125	113.65897639468312	254.59432406909764	91.23677442967892	40.56527070980519	261.42583358101547
6	67	nan	0	0	nan	nan	B2	B2	B2	1830	568.0	598.0	1.0	1.2746346449444392	0.8143827596746982	1.0	0.6114266622118276	0.5840685186978012	66.60458956242549	73.348483283569	18.439088914585774	6.626332743207951	6.0	39.5641210205806	38.65251589304442	0.37146353126375764	198.42599999999976	0.913173652694611	1	89.0	59.43678956478834	9.993789598345757	8.82380405254662	20.616937417536974	3.9150988161563873	19.018829625099897	14.039902344346046	16.280018277466297	16.971587769687176	10.25783172994852	10.617257975041866	30.44762349501252	844.0	610.4007327482104	106.18632801063359	308.60173926781863	228.31805931404233	47.04626555927098	183.1142749786377
6	68	nan	0	0	nan	nan	B2	B2	B2	7114	89.0	633.0	1.0	1.128508201188124	0.7344035615888183	1.0	0.5673046251993621	0.716162976176069	118.1192216336728	123.22743201089601	37.64306044943742	14.061277887602031	12.529964086141668	76.7173455612475	80.16905756891855	-47.98695757656444	353.3099999999989	0.9739201861865974	1	105.0	15.0301823457703	9.634485418908298	5.389440801925957	20.13640039972961	4.583230352960527	12.287556315772235	15.124116908758879	33.134965968318284	15.933668978512287	8.255756485275924	13.108522217720747	26.53054100088775	2111.0	725.9162593530491	210.69782641064376	189.45261382777244	545.0598618704826	120.12727629300207	493.1354241827503
6	69	nan	0	0	nan	nan	B2	B2	B2	8368	1023.0	603.0	1.0	1.1706505877264541	0.7787048007089121	1.0	0.7709600147411093	0.6880080886539272	133.56611398756075	139.77839604173457	63.788713735268246	22.804939743503585	20.236102573736638	80.0	83.79811038441716	89.02643565271983	390.9479999999994	0.9700341969512548	1	39.0	42.821820391342044	11.122896168380976	4.6468604654073715	8.26466774661094	4.188647309318185	15.828183442354202	11.535347532480955	5.900663781911135	17.59552913159132	15.913679674267769	14.333730118349195	10.426596514880657	2096.0	1626.3568778671324	432.3965829126537	502.1833831658587	343.4203104265034	158.1490205610171	733.667308345437
6	70	nan	0	0	nan	nan	B2	B2	B2	3253	651.0	607.0	1.0	1.178914756399349	0.731067133910054	1.0	0.6458209251538615	0.60721111005595	81.53582307792928	90.68627239003708	24.0	8.897569603592933	8.0	61.428315589835115	55.63234354369044	53.82169729631259	259.46399999999966	0.9200961674444916	1	133.0	77.17730974033475	12.960814885795116	17.639139430597425	15.812619239091873	4.599145514890552	26.627389915287495	19.547798912972212	17.012665007263422	20.387106154114008	17.95103382319212	12.942092020064592	56.21773113682866	1339.0	1389.8845036756247	194.28645795956254	312.41190208494663	224.3921267054975	69.56678147241473	387.7330438196659
6	71	nan	0	0	nan	nan	B2	B2	B2	3113	604.0	619.0	1.0	1.2361247653169296	0.8136560224019046	1.0	0.658000422743606	0.598133953021045	85.47759754443236	95.524865872714	22.825424421026653	8.544439645339102	7.810249675906654	53.11530188295692	49.692111287757236	-67.40885314464161	255.73799999999963	0.9245619245619245	1	118.0	60.48931122943759	13.731746390461922	7.868757210671902	23.10798815265298	5.0531777292490005	28.139421705156565	20.27490659803152	18.40735486894846	22.910475354641676	18.382619991898537	14.736720900982618	43.42867179773748	1186.0	793.5848176665604	193.375448461622	249.2829023944214	286.6862597130239	61.874540644697845	343.987976513803
6	72	nan	0	0	nan	nan	B2	B2	B2	1983	935.0	632.0	1.0	1.083951958366876	0.6459369112887466	1.0	0.6697061803444783	0.6987866424644457	58.765703077030466	65.14598989960932	20.024984394500787	7.528444282943979	6.708203932499369	41.93533483462732	44.86119681934557	82.28129789922707	188.83999999999992	0.9438362684435982	1	48.0	36.77662320993841	7.32713820040226	9.887174840085208	5.678202508017421	2.921232939697802	15.425452111288905	10.53527126275003	3.783031988888979	10.816845946013927	16.100511161610484	7.32195015065372	11.554116090759635	564.0	291.4254367239773	76.74477784521878	275.54476248379797	70.40114450268447	37.49825303442776	181.01715129613876
6	73	nan	0	0	nan	nan	B2	B2	B2	5081	885.0	651.0	1.0	1.0952982465021965	0.533239795590782	1.0	0.6720899470899471	0.6150847297506673	90.76075798079344	102.62553288534	32.202484376209235	11.26947146496975	10.0	76.64125751148121	76.78034626157441	77.93658748866379	322.1899999999993	0.8677311928955682	1	163.0	83.61437380313873	13.628793817013502	22.091966213658452	12.191119251772761	5.20024418272078	23.705378860235214	19.24478525482118	8.8454260956496	20.7662012912333	20.45806054212153	12.410299874842167	45.77607388980687	2176.0	1612.27736290358	273.05650468170643	574.2613418772817	222.9030904378742	92.4694596203044	407.9239644948393
6	74	nan	0	0	nan	nan	B2	B2	B2	7490	438.0	654.0	1.0	1.0780720008411575	0.5787827670640087	1.0	0.6426426426426426	0.7441336435637882	110.95449532523152	118.59595271340417	39.96248240537617	14.598958631763429	13.038404810405298	92.95411315958359	90.48136764863968	-30.12328906718761	355.64799999999906	0.9695165361465277	1	142.0	58.23096039518714	8.647638724185526	4.529747500084341	29.592309521511197	5.525047717615962	21.986236412078142	19.408636602573097	24.803952197544277	15.22780192270875	16.001373378559947	11.683161687105894	70.82565025612712	3186.0	1744.8705886006355	196.45240021124482	369.84358031023294	669.7109951134771	133.78083548881114	680.2161293644458
6	75	nan	0	0	nan	nan	B2	B2	B2	10319	526.0	667.0	1.0	1.0983292876056898	0.6299242267283461	1.0	0.6285940545808967	0.6489874768232946	133.9418523132833	144.68241081762497	44.721359549995796	16.188592460824182	14.317821063276353	111.49770268897038	104.02682312013079	83.85882501505515	446.9979999999987	0.8815890645023494	1	128.0	111.73994048312306	17.05284200794995	11.888944908976555	36.73804842494428	7.636438581161201	36.97863739170134	33.17767609562725	31.07605093345046	27.8006562422961	24.919371359050274	16.957137445919216	71.20912496000528	3466.0	2941.532386109233	496.87069606315345	868.0968652199954	1105.0293586794287	208.63508163858205	1383.395484386012
[truncated: 1,199 more rows]
[truncated: 258 more columns]
