# Supplementary material for: Resolving cell state in iPSC-derived human neural samples with multiplexed fluorescence imaging
Source: Commun Biol. 2021 Jun 24;4:786. doi: 10.1038/s42003-021-02276-x (PMC8225800; doi:10.1038/s42003-021-02276-x)
Supplement: Supplementary file 4 — Supplementary Data 1 [file 42003_2021_2276_MOESM4_ESM.zip › New folder/Cortical_neuron_DNACellSurrounding.csv]

ImageNumber	ObjectNumber	Metadata_FileLocation	Metadata_Frame	Metadata_Series	Metadata_myChannel	Metadata_myCycle	Metadata_myWell	Metadata_myWell	Metadata_myWell	AreaShape_Area	AreaShape_Center_X	AreaShape_Center_Y	AreaShape_Center_Z	AreaShape_Compactness	AreaShape_Eccentricity	AreaShape_EulerNumber	AreaShape_Extent	AreaShape_FormFactor	AreaShape_MajorAxisLength	AreaShape_MaxFeretDiameter	AreaShape_MaximumRadius	AreaShape_MeanRadius	AreaShape_MedianRadius	AreaShape_MinFeretDiameter	AreaShape_MinorAxisLength	AreaShape_Orientation	AreaShape_Perimeter	AreaShape_Solidity	Intensity_IntegratedIntensityEdge_ThresholdNeurites	Intensity_IntegratedIntensityEdge_actin_reference	Intensity_IntegratedIntensityEdge_cd44	Intensity_IntegratedIntensityEdge_dna_reference	Intensity_IntegratedIntensityEdge_gfap	Intensity_IntegratedIntensityEdge_map2	Intensity_IntegratedIntensityEdge_pax6	Intensity_IntegratedIntensityEdge_synapsin_I	Intensity_IntegratedIntensityEdge_tubulin_alpha	Intensity_IntegratedIntensityEdge_tubulin_beta	Intensity_IntegratedIntensityEdge_vgat	Intensity_IntegratedIntensityEdge_vglut1	Intensity_IntegratedIntensityEdge_vimentin	Intensity_IntegratedIntensity_ThresholdNeurites	Intensity_IntegratedIntensity_actin_reference	Intensity_IntegratedIntensity_cd44	Intensity_IntegratedIntensity_dna_reference	Intensity_IntegratedIntensity_gfap	Intensity_IntegratedIntensity_map2	Intensity_IntegratedIntensity_pax6	Intensity_IntegratedIntensity_synapsin_I
1	1	nan	0	0	nan	nan	A1	A1	A1	5702	491.0	48.0	1.0	1.3776649678733939	0.8142400115196958	0.0	0.6700352526439483	0.2376307032814416	122.12373194491815	126.56223765404908	25.709920264364882	10.416723895748484	9.460407056280872	73.0	70.89629264998041	-4.354779542963893	549.119999999999	0.7813634806440561	127.0	15.587350285612047	11.833508858457208	22.881040687672794	21.13415736798197	5.63701843842864	24.527443322353065	21.279652177356184	19.205203310586512	18.913221983239055	11.564507563598454	11.732158435508609	35.74596782121807	1643.0	202.1684754481539	165.90061857085675	86.70223608333617	215.69079181272537	76.11313105002046	157.68111755885184	164.31624400429428
1	2	nan	0	0	nan	nan	A1	A1	A1	7019	941.0	0.0	1.0	1.4445675327197105	0.6913323672374658	0.0	0.6499074074074074	0.33557712976198867	130.02681539837548	137.27709204379295	25.96150997149434	9.269683631435411	8.48528137423857	92.31212587905334	93.94917086844123	53.45371408805551	512.6799999999988	0.8120083294770939	99.0	20.177782950922847	8.47208365984261	12.95503171440214	16.6731975376606	5.265079773962498	16.40761425718665	10.603234928101301	21.551766265183687	14.323384479619563	15.448966256342828	9.178316966630518	23.467231259681284	1961.0	332.8903799317777	153.51302432268858	97.76469148695469	258.59960413351655	92.7275051670149	232.35932001192123	182.28555809240788
1	3	nan	0	0	nan	nan	A1	A1	A1	6398	448.0	70.0	1.0	1.614511759934903	0.7284498817159805	0.0	0.4787130564908343	0.2742704970804838	133.57212586247766	134.05968819895114	21.93171219946131	7.586910829865663	7.0710678118654755	84.1165857604789	91.51014253178195	7.811583583359346	541.423999999998	0.7579670655135647	113.0	92.81336707156152	22.536858226172626	16.00727857928723	28.24130627233535	7.126649929210544	27.732753474265337	28.372350681573153	32.027145822532475	36.16209661588073	16.882658179849386	19.168993744067848	64.34908052440733	2137.0	1553.2866858849302	330.3490508822724	106.16527117043734	440.48740400280803	104.33164028916508	321.16295157186687	441.08966278564185
1	4	nan	0	0	nan	nan	A1	A1	A1	11250	884.0	0.0	1.0	1.5169157263432025	0.5850231360213601	0.0	0.6412448700410397	0.3065057668192743	161.6068232922392	153.21879780235844	30.528675044947494	11.222977811036671	10.295630140987	128.0	131.06581684590853	46.185362873268204	679.1439999999977	0.8038010860245786	167.0	21.486198203638196	10.46817737724632	18.726619384251535	24.485816759988666	6.580605831928551	22.416784924454987	19.139208070002496	26.244556453078985	17.306782693602145	14.609445383772254	12.095292672514915	38.266483629122376	3974.0	425.0523702111095	255.2929438687861	144.93408229853958	452.13008435908705	144.90418992284685	321.1891215303913	363.15944251511246
1	5	nan	0	0	nan	nan	A1	A1	A1	4683	581.0	79.0	1.0	1.562935353007652	0.7618424130334032	0.0	0.39293505621748614	0.2246306275076841	114.40682227126501	119.4361754243663	23.259406699226016	7.964682102976371	7.0710678118654755	93.91485505499116	74.1084387289353	-17.627238781106133	511.8379999999977	0.6997907949790795	117.0	20.678339851088822	5.007248087786138	28.86636151652783	11.64904254861176	5.430869040079415	25.615671064704657	13.689951998181641	11.570519626140594	8.555901486426592	14.179690293036401	7.8036622097715735	26.687831020914018	431.0	249.8315258724615	51.917021963745356	215.1859013112262	104.70333459135145	60.40395259670913	155.01860125549138	94.4169838540256
1	6	nan	0	0	nan	nan	A1	A1	A1	6762	762.0	60.0	1.0	1.884481079936126	0.8522518124515988	0.0	0.4113138686131387	0.24972348319993704	159.3302644859834	138.06158046321215	25.632011235952593	8.10555934747038	7.0710678118654755	74.85578291150335	83.35072318217074	57.16537728183539	583.3279999999975	0.731541082923135	127.0	26.493675207719207	14.901854060590267	15.94085605815053	35.955382684245706	6.8452888280153275	24.282032593153417	26.519325620494783	42.90739301033318	25.71731145773083	17.494239796884358	16.584710530936718	39.31905089970678	1972.0	270.0322429658845	221.4415969150141	92.75259097199887	476.08207892253995	95.81525978632271	221.30948411673307	322.6562759531662
1	7	nan	0	0	nan	nan	A1	A1	A1	1890	653.0	90.0	1.0	2.979213884120532	0.9563010902608123	0.0	0.3	0.1759401649944388	114.75730592053935	108.04628637764465	13.45362404707371	4.760233370537989	4.123105625617661	36.80930560863574	33.55316506737981	-58.7071915296655	367.41199999999895	0.6577344701583435	161.0	20.486320316791534	5.146807081066072	16.41821926832199	18.763805630616844	4.426977979019284	27.900618029758334	20.009582716971636	18.15683221910149	9.151720482856035	14.104615919291973	10.872098866850138	45.32144663669169	703.0	217.2265050811693	28.864713724702597	40.11590772494674	104.69094405137002	29.163363322615623	153.06897105835378	115.13981868326664
1	8	nan	0	0	nan	nan	A1	A1	A1	17450	183.0	137.0	1.0	1.334638291501957	0.6226818148361982	0.0	0.654047976011994	0.38551310795235344	191.41778868223048	183.46116755324545	26.0	12.55178494154622	12.529964086141668	143.4571961362959	149.77966255766563	0.8621500607101421	754.1939999999972	0.8596482585349037	208.0	34.48867025785148	19.724803602322936	20.43881904426962	30.420233524404466	10.5131457131356	31.84943928103894	24.11692995391786	44.78658736962825	36.55619140993804	23.390814127400517	27.714122279547155	41.64603646285832	5829.0	790.0812408188358	556.1276436904445	293.4324426539242	934.3052735859528	305.4896943923086	733.3395148813725	715.4421320762485
1	9	nan	0	0	nan	nan	A1	A1	A1	7201	738.0	180.0	1.0	2.235480599821319	0.9100412957899542	0.0	0.45995145631067963	0.24792581044261575	186.68108553968224	156.7226850203888	25.079872407968907	8.433026364038346	7.211102550927978	75.19854447587839	77.382595373785	67.95280226561664	604.143999999998	0.7490897742640175	87.0	33.53803320135921	18.115434609353542	16.97450224123895	33.03277646843344	7.724101700820029	30.46068519819528	28.912550595588982	46.174746424891055	30.299183689057827	21.023392108269036	19.985000364482403	32.525429208762944	1377.0	437.865843385458	240.07010074239224	100.45369732752442	464.87193182855844	107.61396280955523	319.93379198387265	355.6492112642154
1	10	nan	0	0	nan	nan	A1	A1	A1	4409	551.0	113.0	1.0	2.2580464088015715	0.9062034208860967	0.0	0.42086674303169147	0.23251093123018826	146.39980797964117	126.75172582651489	22.360679774997898	7.38578049891135	6.4031242374328485	63.55717011851549	61.90398812685894	50.20902838593104	488.14999999999816	0.7218402095612312	125.0	39.049958010204136	14.663263965398073	20.903883401304483	21.314244277775288	5.817547917366028	27.54456398356706	20.847516569308937	33.59240105561912	24.672419290058315	13.462989293038845	17.754848582670093	45.992736647836864	1093.0	309.9651940371841	158.78524500783533	74.32771847117692	230.84242035727948	62.69810073263943	142.0479139070958	229.84684552438557
1	11	nan	0	0	nan	nan	A1	A1	A1	11304	342.0	159.0	1.0	1.3942877800703155	0.5198024912505271	0.0	0.6490956072351421	0.3131064508979925	152.04341194597825	147.27185746095552	25.96150997149434	10.386514590250725	9.433981132056603	121.07948949867611	129.88862943467387	43.95885905733045	673.5579999999982	0.7992929114371575	236.0	205.20541721768677	26.39383535180241	25.474296280182898	44.34682238474488	10.697871430777013	46.053513436578214	36.79298088140786	43.694468623027205	45.272663459181786	37.712382689118385	25.790997217409313	74.41606787592173	3514.0	5057.92800864391	462.1238127416	256.778562232852	774.1613961402327	195.48563489411026	846.0432905554771	639.2262160303071
1	12	nan	0	0	nan	nan	A1	A1	A1	4797	485.0	106.0	1.0	1.7619243060897312	0.8513775695045941	0.0	0.4976657329598506	0.2770120298998764	129.70603867230216	124.31009613060397	25.80697580112788	8.106299820666004	6.708203932499369	70.01116678350338	68.03773922090235	-64.08633338521712	466.48799999999846	0.7851063829787233	120.0	57.08531318232417	20.180041287094355	17.63517204672098	25.19809268321842	7.010132031515241	27.475867861881852	19.94293130002916	32.216174606233835	34.62914481759071	21.031616788357496	20.639032604172826	54.37904933001846	746.0	685.0289469165727	247.8861223133281	104.33516491483897	239.61860136687756	81.32285089883953	226.78231537342072	216.69494207575917
1	13	nan	0	0	nan	nan	A1	A1	A1	6538	691.0	190.0	1.0	1.8558359451057804	0.7483012414863793	0.0	0.4230893677603054	0.2259990361991691	146.2221527382376	156.43848631331102	21.93171219946131	7.970346423838208	7.0	93.30846828864377	96.9977908392871	-82.61644187990369	602.9399999999979	0.7092260129088247	170.0	29.918165910057724	18.698634368367493	21.059189777821302	38.96717790700495	7.9219348803162575	35.890806457959116	32.22166787739843	47.049607063643634	32.22191205434501	21.448081227950752	23.878110953606665	55.76392756495625	1968.0	496.93511911667883	224.35382689442486	97.62542223930359	446.5631193909794	99.04179512243718	346.7073020944372	354.8128336519003
1	14	nan	0	0	nan	nan	A1	A1	A1	7285	931.0	128.0	1.0	1.445300941817229	0.8074733494409335	0.0	0.5821945177015904	0.33516915536304476	140.7925984496552	135.2479205015737	25.45584412271571	9.990386927299497	9.219544457292887	88.33983849154464	83.05412424266952	-22.0261651380735	522.6219999999983	0.8179878733438132	133.0	39.156969581730664	9.43219658639282	16.086488159373403	21.09680321533233	6.5557488817721605	27.088578686118126	15.464148973114789	22.439337776973844	15.918440571054816	24.24693684373051	10.334462566301227	34.023392083123326	1935.0	350.37560149282217	138.49709395412356	103.0027474174276	266.48256745934486	97.8595262747258	288.50734817329794	185.56345531716943
1	15	nan	0	0	nan	nan	A1	A1	A1	3674	520.0	136.0	1.0	2.6922702350004526	0.696689255615468	0.0	0.27305834262356	0.14349803197880223	128.74279933637342	116.60617479361889	15.524174696260024	4.966867680378646	4.47213595499958	88.91658545822693	92.35661357055118	-61.59434741575403	567.2199999999978	0.5275703618609994	244.0	98.90420400258154	25.017776758410037	21.35808354895562	40.08326849620789	8.753643152303994	47.15246816817671	32.7396353892982	40.57405965030193	43.35735109448433	26.878904428333044	26.078385597094893	98.37465471494943	1883.0	775.4462962355465	199.14911148045212	70.57010801695287	327.4135657576844	68.8338449401781	331.8329443251714	247.41878432780504
1	16	nan	0	0	nan	nan	A1	A1	A1	7040	872.0	150.0	1.0	1.6097281335986953	0.7418750603347476	0.0	0.5176470588235295	0.2826126882294017	140.84970818311982	135.03332921912278	24.08318915758459	8.28753093669373	7.615773105863909	91.58145201371933	94.44510109874665	-17.885192927658462	559.4939999999979	0.7693989071038252	92.0	43.54093222133815	13.010467741638422	19.01562528964132	18.047074140049517	6.250644744373858	27.404654107056558	14.166979521512985	28.803372260183096	22.202777162194252	17.668055273592472	12.943663726560771	16.70444806944579	1318.0	453.8504012133926	187.45870220754296	107.3457550201565	287.0885336799547	95.76026627328247	272.36058676894754	269.6655078344047
1	17	nan	0	0	nan	nan	A1	A1	A1	1708	937.0	201.0	1.0	2.4370793134099027	0.7452730596391907	-1.0	0.3139705882352941	0.10609184476600035	85.55580297215707	92.61209424259879	14.317821063276353	4.301470356116045	3.3839144678161843	62.419474136242826	57.04513387296319	20.9359924540845	449.78799999999876	0.46362649294245384	139.0	48.2854810655117	10.63874269835651	26.696650662459433	19.416098271496594	5.996871922165155	31.407370176166296	22.435187429189682	23.0505989799276	17.526466843672097	26.837140552699566	18.14813461340964	29.4388647954911	513.0	340.203921334818	51.55841932725161	109.64493799302727	86.6236668433994	26.490470906719565	161.95284980349243	87.43535542860627
1	18	nan	0	0	nan	nan	A1	A1	A1	1027	1019.0	246.0	1.0	7.895484660600917	0.9710690035670672	0.0	0.2716931216931217	0.07234329628068745	139.52806960152415	105.72133181151285	9.219544457292887	3.1071393237586276	2.8284271247461903	35.0	33.31917164662902	81.44121836283956	422.36799999999937	0.3749543629061701	97.0	20.138185737654567	10.588815161027014	18.814480842091143	17.534065779298544	5.1500877644866705	22.55690860003233	18.68494700267911	19.56417184136808	19.216021952219307	20.33768219873309	17.035980799235404	22.47257192246616	499.0	89.55550485476851	34.845304120332	34.9915008218959	63.425955675542355	18.97401398792863	96.6563976239413	64.95429928228259
1	19	nan	0	0	nan	nan	A1	A1	A1	6539	623.0	224.0	1.0	1.537128405910289	0.7437269926858494	0.0	0.5968419131069733	0.2912355007113585	132.78144166584335	131.01526628603247	21.840329667841555	7.655422590549764	7.0	81.15319283900419	88.76219993779152	4.062587034092784	531.1759999999982	0.7915985715150414	212.0	85.01567108836025	26.525444462895393	16.264774629846215	46.48731216415763	8.607278600335121	34.20006112381816	29.341634267941117	44.00103768706322	42.58902879059315	23.785595539025962	27.16687268204987	93.61652545444667	2611.0	1364.660396010615	374.6743275616318	98.34113145060837	678.643489010632	128.37218352220953	438.24490824341774	459.8034490365535
1	20	nan	0	0	nan	nan	A1	A1	A1	7272	264.0	182.0	1.0	1.4428267092081328	0.6102471233874571	0.0	0.47810650887573963	0.2953388389628301	127.90828477864501	130.49521064008442	25.942243542145693	9.82584848263547	8.54400374531753	97.34622817250087	101.33036471395174	71.31187428874239	556.2519999999979	0.7759282970550575	241.0	45.777477687224746	9.019897835329175	27.300877384841442	25.536095288582146	7.1218891106545925	57.28485559672117	31.82320898771286	21.604547249153256	17.13559166714549	20.674586098641157	11.630563848651946	61.98074332438409	2781.0	786.43019777257	147.86894113291055	230.99830711912364	426.37541839759797	124.70472345780581	532.0407271198928	505.3128714580089
1	21	nan	0	0	nan	nan	A1	A1	A1	2371	898.0	218.0	1.0	2.627042191153933	0.8071066996881657	0.0	0.3967536813922356	0.16424088319964142	108.29131542603558	92.9569792968769	14.0	4.481631979355578	4.0	56.65390063278732	63.935799316336414	-17.568388757753105	425.92199999999895	0.5644566123080585	97.0	36.49121832661331	8.807553259655833	25.034775407984853	17.22847335692495	5.71749450918287	26.574715838767588	21.33649202156812	20.560646974481642	14.592568878084421	20.477119110524654	9.429114243015647	29.603860610164702	334.0	244.40389112010598	52.92033289652318	96.47850798908621	121.69185946881771	39.04307648167014	146.37599774915725	136.73777407221496
1	22	nan	0	0	nan	nan	A1	A1	A1	6880	196.0	222.0	1.0	1.3934854848411573	0.8001873217445473	0.0	0.523990860624524	0.35396283881208584	133.7734185100332	133.4053971921676	25.80697580112788	9.902918275370302	9.219544457292887	81.5930495972191	80.23062867550271	60.48611380496433	494.2199999999981	0.8479694336599494	108.0	16.213702633976936	7.6987564265728	25.510811099782586	11.639169964008033	5.805066037923098	26.216174547560513	9.069291240535676	14.408423000946641	14.89939730335027	10.805386445485055	9.070206802338362	31.526024184189737	768.0	167.3853216180578	110.11589304823428	178.3971015997231	164.85616922657937	99.66660640295595	200.62824515532702	138.53138092439622
1	23	nan	0	0	nan	nan	A1	A1	A1	2470	923.0	224.0	1.0	2.949868289155416	0.9039100054670375	0.0	0.3207792207792208	0.13575072777959318	125.03988019971554	110.5350623105628	12.0	3.7306161089824608	3.1622776601683795	49.0619706141686	53.482394278177935	21.856488280354807	478.1699999999986	0.5462788897489771	153.0	63.11848626844585	14.668772456236184	26.39574264921248	20.331242884509265	6.993072459474206	38.301564091816545	24.010055758059025	26.016632334329188	25.92513932660222	30.941695295274258	17.521110927686095	38.194216824136674	997.0	451.01263425685465	81.65757256094366	146.49868020694703	123.43152537476271	40.98138427827507	223.79703998565674	145.5722898216918
1	24	nan	0	0	nan	nan	A1	A1	A1	4872	758.0	226.0	1.0	1.3074921199859715	0.6586267305542078	0.0	0.5384615384615384	0.32941927656324627	101.6214861999917	105.99056561788883	24.73863375370596	8.539944088669506	7.615773105863909	70.70588235294117	76.46710141476827	6.248158049599084	431.10599999999846	0.8072239251097675	104.0	15.538628241047263	10.701030026189983	15.693629397079349	17.96910053305328	5.070908716879785	20.74976731557399	12.261829636991024	29.467994313687086	19.214709694497287	11.626199801452458	11.712764205411077	33.758617541752756	1951.0	187.30309035349637	159.8516524611041	71.75606982130557	280.0150308459997	74.07246563676745	205.69813132844865	217.48665646184236
1	25	nan	0	0	nan	nan	A1	A1	A1	4918	447.0	215.0	1.0	2.357824169338728	0.7204094067119926	0.0	0.3256091101694915	0.17259099073276288	140.9576728341594	135.41787178950938	20.591260281974	5.952605768710146	5.0	85.28654738315979	97.76106028402364	41.494235362426586	598.3979999999974	0.5979331306990882	105.0	114.74293135479093	26.304875310510397	22.001770112663507	35.389684995636344	9.622217207215726	41.11523623019457	35.701258935034275	35.97175560705364	45.36227973550558	30.41040664166212	31.494758620858192	57.80224306508899	1100.0	1146.4945913273841	266.0917530041188	112.58275780268013	337.26584313064814	102.66091457661241	409.06958187557757	339.66179938893765
1	26	nan	0	0	nan	nan	A1	A1	A1	5492	375.0	237.0	1.0	1.6263948281017957	0.42875145303014284	0.0	0.4016675199297886	0.1970989947396289	111.73002193227939	127.81236246936366	20.223748416156685	7.193759629859875	6.4031242374328485	96.8404513332098	100.93941437982994	46.52938718427056	591.7359999999977	0.6600961538461538	181.0	149.7866941522807	22.058396317064762	22.515159876085818	34.24176397919655	8.271229175850749	48.21254301816225	45.77996499277651	37.14329757075757	35.928969321772456	30.131304010748863	24.591851673088968	75.08180376142263	1690.0	2073.1595176160336	261.2896776953712	142.65896145440638	407.9910131562501	97.77912628464401	518.1333488672972	495.0942252930254
1	27	nan	0	0	nan	nan	A1	A1	A1	9165	671.0	307.0	1.0	1.2495574123593345	0.6354520292737117	0.0	0.6509232954545454	0.4382761640851163	134.93454487834543	132.9661611087573	25.495097567963924	10.132694957386704	9.848857801796104	99.41838162262789	104.18840656911144	-64.72078691684221	512.6219999999983	0.8901082892244935	211.0	29.36136424355209	15.857862272299826	13.21440457366407	28.53792633395642	6.762249234132469	20.67481502518058	18.474967618472874	35.77988868020475	26.05699255503714	16.151750983670354	16.231006413698196	61.56942100171	2881.0	531.4888692917302	342.7686589434743	114.70321305654943	453.0128948939964	133.54812033381313	341.5767460903153	332.85146962013096
1	28	nan	0	0	nan	nan	A1	A1	A1	1449	829.0	298.0	1.0	2.1617722961531878	0.6454573583731317	0.0	0.3436907020872865	0.18627315518838297	70.90511123795311	67.47592163134935	10.198039027185569	3.520788472599467	3.1622776601683795	49.72434164756999	54.15706210796225	-53.553189984838674	312.65399999999903	0.6051367717686365	79.0	23.539589510299265	6.281879933550954	16.415152214467525	14.966781107708812	3.529976368881762	23.50374607089907	16.380209068767726	17.324589892290533	10.950591318309307	12.458320062607527	7.694575465284288	32.48033866658807	641.0	179.1476614922285	44.900435043498874	53.67112240381539	86.00949127040803	21.146746172569692	123.74152749124914	116.73653783928603
1	29	nan	0	0	nan	nan	A1	A1	A1	734	858.0	275.0	1.0	4.383209443153984	0.8593054344898654	0.0	0.2912698412698413	0.09878222646083287	80.49737264550538	66.12866246946176	7.0	2.364560106465167	2.0	36.28148500056405	41.171409597058485	-4.657603074058377	305.5719999999993	0.41410437235543013	138.0	29.760784469544888	6.904051275923848	22.6817425545305	20.116701006889343	4.760280778631568	20.771358873695135	18.91255054809153	17.72103456221521	11.318074345588684	14.935988431796432	9.045822890475392	36.831555623561144	371.0	102.98448175378144	20.43346309568733	35.895597784779966	72.19864199496806	14.450034375302494	65.92333879135549	61.23241016641259
1	30	nan	0	0	nan	nan	A1	A1	A1	13127	3.0	270.0	1.0	1.1654254979621885	0.5344196308425957	0.0	0.740300022558087	0.4306125353780426	150.46921369893894	144.2497833620557	38.118237105091836	13.372549268701315	13.038404810405298	123.0	127.17948285798902	-77.93470499693353	618.9339999999984	0.9253815515843642	120.0	17.260242675431073	8.994750943034887	12.339452279731631	19.917372446507215	7.793469202704728	19.95234616380185	14.95944161247462	25.76189820561558	17.51787601131946	21.535606989637017	13.279957338236272	26.66186011955142	3388.0	466.3615944813937	217.31452041119337	202.33722593076527	574.1188235422596	207.13920959085226	574.2732143858448	406.306875616312
1	31	nan	0	0	nan	nan	A1	A1	A1	1571	1023.0	267.0	1.0	1.9326277252914092	0.6199465043676299	0.0	0.4577505827505827	0.16018920605138515	69.10814856863928	68.15423684555495	10.63014581273465	3.591435996358876	3.1622776601683795	51.0	54.22529962962783	-67.44852154031823	351.05599999999924	0.6533582865460594	90.0	54.473075514659286	12.265995286405087	17.68838030938059	12.16568249836564	4.9849698869511485	18.70748454146087	17.347798900678754	14.62357522919774	21.717158798128366	15.487861476838589	14.793469171971083	25.15063702687621	423.0	345.75076010264456	77.39812326803803	78.01300084684044	77.96661349199712	31.975555221550167	116.44586869701743	115.15075921453536
1	32	nan	0	0	nan	nan	A1	A1	A1	4583	415.0	242.0	1.0	2.1456015967922633	0.5154795183506009	0.0	0.41176999101527406	0.18398320032497045	119.96128674021034	120.88010589009261	20.223748416156685	6.066649261373675	5.0	94.8341208802814	102.7950545297508	64.77118802446451	559.4879999999982	0.6285400809161353	139.0	133.30508906394243	29.121965490281582	23.191607570275664	33.8834821190685	9.283375364728272	45.360204519703984	42.72233151458204	33.70595870912075	47.1563744712621	35.12935072183609	26.340138901025057	77.89475842192769	1276.0	1269.2565512079746	277.5923711489886	134.7012440552935	357.9805604983121	86.64889037702233	376.25415455922484	398.8214851524681
1	33	nan	0	0	nan	nan	A1	A1	A1	1678	921.0	264.0	1.0	3.0101697855538823	0.46692171272639227	0.0	0.33776167471819646	0.14147760787424896	84.84710080439405	75.47184905645283	8.602325267042627	3.0880837927517115	2.8284271247461903	63.517980679505484	75.03017726349155	-33.585337053761165	386.0619999999989	0.5007460459564309	114.0	52.87171749956906	12.626642282120883	17.833752969279885	20.562188224866986	5.803280738182366	30.44724192097783	20.31152823381126	23.689463663846254	22.377782929688692	25.94100864417851	14.011718958616257	37.710902754217386	402.0	288.46810114197433	61.00473046209663	55.55663405172527	100.23717110790312	30.03224250022322	166.10807973518968	102.95719856210053
1	34	nan	0	0	nan	nan	A1	A1	A1	2421	518.0	325.0	1.0	2.767775526996595	0.870935496368745	0.0	0.33936080740117747	0.15608704051573674	117.0579814344048	96.25487000666512	13.0	4.914208361727976	4.242640687119285	54.0	57.52198253758471	-44.857271276889264	441.48799999999824	0.5697811249705813	148.0	60.86831465922296	17.581719709560275	23.945052292197943	27.988525157794356	5.600076333619654	36.36505690775812	29.62517734244466	22.97386134788394	29.125642873346806	21.061768563464284	24.05256737396121	38.14389260485768	1317.0	482.2407721215859	130.36797164101154	61.09213425498456	205.58535137586296	38.690165839158	201.39920671656728	192.00756876170635
1	35	nan	0	0	nan	nan	A1	A1	A1	3630	749.0	276.0	1.0	2.200549622382861	0.8631565285609946	0.0	0.3619864379736737	0.20634050593728165	127.10896236061042	108.85311203635843	15.231546211727817	5.0631111631763215	4.47213595499958	55.18882394008291	64.18194679072111	30.86819901159329	470.181999999998	0.6860058584522347	148.0	30.364248209632933	10.141451185569167	18.11396966688335	30.618265084922314	5.718165909871459	23.460456279106438	18.76934467907995	23.363012111745775	18.35823609866202	17.6794842639938	10.133257081732154	44.19349974580109	1000.0	319.28944882564247	104.25986157916486	108.11517545673996	234.77840890176594	52.95736670959741	183.63772065471858	166.87544091790915
1	36	nan	0	0	nan	nan	A1	A1	A1	2337	839.0	321.0	1.0	2.2099818540342673	0.5875638063804278	0.0	0.38469135802469134	0.16450308018851545	89.03175909277219	81.70679286326198	12.165525060596439	4.061081311111366	3.605551275463989	65.29957091944901	72.04252633170155	-8.197518522509665	422.51999999999845	0.5695832317816233	183.0	49.791775239631534	10.485603145323694	41.955108135938644	30.213992493227124	5.5946288658306	29.53763645887375	21.90542462375015	24.34190891403705	18.686839113011956	19.9647059738636	11.822781801223755	33.853345569223166	1365.0	362.0762490639463	71.7548183305189	225.48621402587742	226.57140462100506	37.524651230312884	170.73627866245806	146.7060657525435
1	37	nan	0	0	nan	nan	A1	A1	A1	5554	624.0	322.0	1.0	1.8375381193063602	0.6152363524052825	0.0	0.4007215007215007	0.18518642756574116	126.38859609286659	131.7459676802292	23.323807579381203	7.582647962772635	6.4031242374328485	96.28971345868061	99.63752853882295	-43.265870711765714	613.9079999999975	0.6053735898414081	144.0	67.43144906591624	26.086228797212243	23.499656734988093	37.61113920528442	8.963576755486429	42.39214157033712	41.382253714837134	41.16426337324083	41.86884880810976	27.668619888834655	29.356145634315908	63.739940632134676	1994.0	747.8258793624118	290.87466297857463	93.18216280452907	490.9725496964529	97.46475992538035	314.53598883375525	454.98477186076343
1	38	nan	0	0	nan	nan	A1	A1	A1	8762	273.0	323.0	1.0	1.3571556761059416	0.5511517843468188	-2.0	0.5563881127762256	0.2510491101864168	133.38023611310817	130.97327971765844	27.0	9.826803043488006	9.055385138137417	116.41244501824666	111.29313644037181	52.36765490838788	662.2579999999978	0.7771175166297117	252.0	135.29367520753294	23.956694930791855	28.115007339976728	37.074845584109426	9.527733320370317	56.28509968146682	43.13011369574815	34.48442820832133	40.31882203929126	32.691004851832986	26.86344705801457	106.51598396338522	3834.0	2579.0760208955035	341.6523393820971	269.06593514606357	561.035997110419	156.2222791556269	842.4818656593561	609.9412079481408
1	39	nan	0	0	nan	nan	A1	A1	A1	10559	152.0	275.0	1.0	1.675850485028165	0.7264298831995251	0.0	0.47054367201426023	0.262180295361575	174.61628494470563	172.40939649566667	25.632011235952593	9.313063003114754	8.54400374531753	114.26105249155859	120.00339821275105	-23.206930578087213	711.4039999999973	0.7567005876451198	171.0	56.84579238016158	21.256748360581696	32.47620359715074	38.30426492076367	10.738124730065465	36.13205162901431	32.5629664408043	47.130983447656035	39.82932789810002	30.786037997342646	33.70035873260349	39.44159627985209	3998.0	1105.923186740838	389.2548725698143	304.35617719125	670.0525835482404	187.76759103219956	582.2242016727105	659.5854896279052
1	40	nan	0	0	nan	nan	A1	A1	A1	1429	978.0	322.0	1.0	1.8763667706672538	0.6994377319734277	0.0	0.40596590909090907	0.17601754229955466	67.16670682240105	63.198101237299845	10.63014581273465	3.5627756587937283	3.0	41.995047327036076	48.0036116087982	-18.323969654315153	319.40599999999915	0.6471920289855072	92.0	74.60895708948374	10.58188755158335	16.972686413675547	13.507972873747349	5.124620472081006	25.319203469902277	18.500129671767354	16.14390785805881	18.253467623144388	20.695445211604238	11.470191528089345	36.706797897815704	429.0	422.17137448489666	53.306630208157	48.58068223390728	75.39519349113107	26.91779982391745	133.89669650420547	96.6732586659491
1	41	nan	0	0	nan	nan	A1	A1	A1	1040	455.0	325.0	1.0	3.3459512750063536	0.6638135472739395	0.0	0.3508771929824561	0.11350073897169002	75.30121719698562	67.20863039818622	9.0	2.708366250269291	2.23606797749979	50.57482015925713	56.31763759512458	-64.31430788895794	339.32999999999936	0.43854100780096983	101.0	89.04942413419485	18.758495468646288	14.78974598646164	18.70615701749921	6.6168307503685355	28.83807137235999	27.005584880709648	18.512077525258064	30.683436281979084	26.3154650144279	14.814404550939798	45.01129164546728	520.0	347.1494315266609	70.19060049578547	34.99143979791552	67.82665751874447	23.361516867764294	97.79583442397416	105.26446957141161
1	42	nan	0	0	nan	nan	A1	A1	A1	5804	755.0	378.0	1.0	1.3657442634545731	0.7869799309095562	0.0	0.5228828828828829	0.35703780692885384	120.72244050047667	113.17685275708986	23.0	8.517547202295296	7.810249675906654	74.79337041056951	74.48316188710614	38.402392131412775	451.9719999999982	0.8539689546089899	175.0	26.93362330365926	9.351033830083907	12.719798613339663	25.430670549161732	5.54485394526273	16.787213020958006	13.980361667461693	24.48731217160821	17.068619834259152	13.490348695777357	11.307988182641566	73.15732038300484	3197.0	387.9075309615582	143.21173477359116	88.22218725271523	428.01266550272703	91.13975804671645	253.83234996628016	231.43154095299542
1	43	nan	0	0	nan	nan	A1	A1	A1	3941	361.0	382.0	1.0	1.5860568364583854	0.7236038988901895	0.0	0.48154936461388076	0.23047264209518015	103.68112696316444	111.07204868912791	21.470910553583888	6.8611732220758315	5.830951894845301	68.55566337576875	71.56231796354761	-65.98018790270875	463.5519999999984	0.7044418625435697	104.0	132.8406344652176	23.143648497760296	19.75878538750112	25.385519227012992	6.77183189895004	41.93437088653445	31.512397963553667	25.01054396107793	38.264530416578054	31.45023271255195	22.01556419953704	66.5155716817826	1378.0	1591.0266868174076	226.10589814186096	184.00087005179375	267.64269516430795	69.83720192499459	424.26543078944087	323.7215231638402
1	44	nan	0	0	nan	nan	A1	A1	A1	909	964.0	379.0	1.0	3.351214958491753	0.676885924659211	0.0	0.2671957671957672	0.0980012124303407	70.86055133291399	69.31810730249349	9.848857801796104	2.8745963581439056	2.23606797749979	46.70480883688695	52.15959675659195	69.98991889049348	341.4059999999989	0.41450068399452805	70.0	23.803082387894392	12.555642062798142	21.343450131826103	18.21034569106996	5.742031002417207	24.574959957040846	19.857541780918837	22.223971946164966	23.155184235423803	21.129900082945824	14.128175825811923	24.402502534911036	247.0	62.26094467751682	47.83305111527443	32.69304964505136	66.39096674136817	19.63750676717609	58.27974373474717	57.97361721098423
1	45	nan	0	0	nan	nan	A1	A1	A1	6872	943.0	428.0	1.0	1.968641347563245	0.7887864105038973	0.0	0.4359852810557036	0.18714356584388614	157.8405743139874	142.63590010933433	25.80697580112788	8.134864012921623	6.324555320336759	90.06094072661116	97.01945362819363	61.58289198515359	679.2959999999973	0.6366794830221891	153.0	41.244144313037395	22.09575044736266	43.408011032268405	36.25116350501776	10.900846927426755	37.51172662060708	31.346944437362254	42.40633254125714	42.373189909383655	35.625864051282406	26.355520012788475	45.349340027198195	1978.0	530.1726258313283	268.32489579636604	255.2177774067968	376.9831087803468	119.80647060927004	348.35017997957766	284.8226449172944
1	46	nan	0	0	nan	nan	A1	A1	A1	3627	1023.0	410.0	1.0	1.9932142460579632	0.8690196468669883	0.0	0.5485480943738656	0.21310335553357548	121.42029782809615	114.0175425099138	26.0	9.489766811482987	7.810249675906654	57.0	60.0760410840453	89.66874626611033	462.46999999999935	0.6662992559933867	96.0	26.695780937559903	13.77663847617805	14.542534545995295	16.871274911798537	5.986953577958047	21.89054709672928	15.811383282765746	20.616907032206655	24.82032511010766	20.72295722272247	13.207705834880471	30.07139689195901	1444.0	210.42818373069167	139.8086521960795	61.364828317426145	142.41915048565716	59.05993784312159	148.38497019186616	124.75652746856213
1	47	nan	0	0	nan	nan	A1	A1	A1	3357	805.0	378.0	1.0	1.4519884258604967	0.4644031595653313	-1.0	0.5756172839506173	0.26440060722541897	83.29643310041799	86.92525524840292	17.11724276862369	5.457367631601864	5.0	71.0	73.76931255615841	4.927622269839199	399.43799999999936	0.7716354442018158	153.0	28.60810268484056	8.309620855376124	24.37378512416035	21.461463280953467	5.345677914097905	20.99716181587428	13.80512706656009	22.602395716123283	15.117036742158234	21.537209179252386	11.406637729145586	61.08389418385923	1377.0	325.43869741633534	91.06076179072261	138.08082759287208	176.94329762086272	51.59244712814689	194.62563548330218	114.65876282565296
1	48	nan	0	0	nan	nan	A1	A1	A1	3507	494.0	415.0	1.0	2.806173382429398	0.9124736920861316	0.0	0.4636435748281333	0.1753385664397986	146.26498883803492	123.97580409095961	15.811388300841896	5.466393907318002	5.0	60.63690221337665	59.84218216127178	85.84923486683385	501.34199999999885	0.6051246656888964	139.0	126.89085204899311	26.48867022059858	20.98817426711321	30.359136318787932	9.780437973327935	51.301411379128695	43.01274135150015	27.595254393294454	45.78893721476197	29.298863204196095	32.1599146258086	71.85832022689283	2121.0	1153.704936383292	208.9050282649696	123.86186033673584	256.0424355510622	75.47051231656224	434.5726100113243	377.51891366764903
1	49	nan	0	0	nan	nan	A1	A1	A1	4255	241.0	387.0	1.0	1.2819469380405055	0.6879114528749535	0.0	0.5540364583333334	0.3162270319231011	95.25103995037387	97.50897394599124	20.615528128088304	8.138993696389635	7.211102550927978	72.80328911570005	69.13269251484779	-86.3433022917748	411.20199999999875	0.7995114618564447	124.0	80.03057920373976	17.78872362151742	19.635370492003858	20.376440102234483	6.4701457638293505	32.243076238781214	24.707408256828785	27.89985504373908	32.90194549784064	17.66308076865971	21.485404742881656	43.012130938470364	1801.0	1084.4764332771301	243.252934044227	147.87154994532466	375.2802633345127	77.53458505216986	348.77589106187224	327.47835529595613
1	50	nan	0	0	nan	nan	A1	A1	A1	2661	455.0	416.0	1.0	2.0872975988802795	0.6327354305502106	0.0	0.40245009074410165	0.16758625245456207	93.90166538565259	88.76936408468859	14.142135623730951	4.6063851967721305	4.123105625617661	71.54256844946245	72.71444939915763	24.042976346519843	446.69199999999853	0.601900022619317	137.0	109.34430443122983	21.059617014601827	16.359212623909116	23.912306444719434	7.95939577370882	43.30559240654111	30.818753324449062	20.00926224142313	36.18153668567538	32.155870981514454	26.498085025697947	51.320943016558886	1180.0	973.665537474677	152.72242341004312	63.908079848624766	163.23669816367328	54.16316503845155	357.7973451782018	212.97277837246656
1	51	nan	0	0	nan	nan	A1	A1	A1	2518	523.0	422.0	1.0	2.6937753634911497	0.8179889069487104	0.0	0.3834907097167225	0.14597574119032294	113.74943579062925	97.73944955850733	14.0	4.225209453820318	3.605551275463989	59.41263786823085	65.4325422903681	-78.039171250026	465.5779999999989	0.540807560137457	125.0	81.7924774736166	26.22194254025817	18.48197157867253	32.292591819539666	7.8311131820082664	45.81376356072724	41.76139471679926	30.547554809600115	42.48477914556861	30.692713771015406	26.900556970387697	88.46480493061244	788.0	583.8960556425154	168.21838758140802	55.19409511703998	213.3110555317253	50.282185362651944	272.4344244841486	279.28049148991704
1	52	nan	0	0	nan	nan	A1	A1	A1	1399	150.0	379.0	1.0	3.1477436692108056	0.6973039679517361	0.0	0.31192865105908585	0.11293597068947626	85.96201958775862	74.43117626371358	10.295630140987	3.3939548682374125	3.0	55.50086624410608	61.61547310163991	63.3350346247483	394.5459999999989	0.43413498836307207	85.0	52.988235253840685	11.639948171563447	14.776714771986008	25.19705507531762	6.217959911562502	29.370687402784824	25.029922991991043	23.586923057213426	22.256610920652747	19.520912505686283	20.323048818856478	31.66363021545112	436.0	178.30037378892303	54.087358112446964	38.664912059903145	114.2740369103849	27.223285410553217	115.29561327490956	114.4757916033268
1	53	nan	0	0	nan	nan	A1	A1	A1	1942	614.0	364.0	1.0	2.501166365922551	0.6118661334425257	0.0	0.34250440917107583	0.1347375063358097	87.11470180504432	92.44457799135652	13.601470508735444	4.210389181912075	3.605551275463989	62.0	68.90436090839411	-82.57158442628933	425.5839999999985	0.48873788851138794	135.0	48.61553386040032	21.476508766412735	18.677424350753427	24.570199217647314	6.543556905351579	38.460715752094984	29.08059816993773	31.090913323685527	36.28171207755804	30.25975428055972	20.64258797466755	54.35393307451159	711.0	292.76420261897147	116.70453965850174	44.85438341740519	132.4022433431819	39.32442225608975	167.07156512886286	157.52736738417298
1	54	nan	0	0	nan	nan	A1	A1	A1	6107	661.0	358.0	1.0	1.5703537066311566	0.8387267697226711	0.0	0.4792059008160703	0.2543867518376822	137.01307076459878	124.82387592123551	25.495097567963924	9.322026380200072	8.54400374531753	87.51519897602628	74.61080776365944	38.70897512760192	549.251999999998	0.7287589498806682	135.0	45.60424211714417	23.28070501703769	17.89637605007738	30.501762404106557	8.521034601144493	35.56336303986609	31.034973765723407	39.40654610842466	42.540550814941525	30.338491030968726	22.936888705939054	58.83950568083674	1431.0	457.5987036395818	293.2811634168029	92.61957801971585	355.33421899564564	106.71242911741138	290.45121004246175	351.59296623431146
1	55	nan	0	0	nan	nan	A1	A1	A1	534	596.0	428.0	1.0	5.32281262673836	0.7352601166061414	0.0	0.20924764890282133	0.07835378854022501	70.35788469136632	57.0350769263968	5.830951894845301	2.0047612133562542	1.4142135623730951	43.0	47.68752171479353	6.645549800768054	292.64799999999946	0.3434083601286174	122.0	21.241763962432742	16.455329194664955	20.867261888459325	16.77264056354761	3.979736058972776	23.10330356284976	16.602456726133823	18.924467884004116	26.222232431173325	12.929335521534085	12.386511025950313	61.5604029558599	382.0	46.00936918891966	39.322407845407724	27.654947872273624	44.48641184717417	9.963256348855793	53.09890899993479	43.861326111480594
1	56	nan	0	0	nan	nan	A1	A1	A1	2267	120.0	394.0	1.0	2.072045989515517	0.8866690313255706	0.0	0.4065638450502152	0.20640729561743376	99.13643109707093	92.28217596047462	15.811388300841896	5.118331898618313	4.47213595499958	49.64325219692786	45.84114335198674	74.0799104226673	371.507999999999	0.6373348327242058	108.0	44.09233234357089	8.814938610419631	13.204623525030911	19.941054429858923	5.994445763528347	30.418539689853787	20.304066562093794	21.52764168381691	15.917723374441266	23.42319371830672	12.223056406714022	22.8501106929034	993.0	397.29636059049517	59.93351663183421	59.642572988756	181.53592773899436	42.5042194025591	212.55906014330685	134.1962158922106
1	57	nan	0	0	nan	nan	A1	A1	A1	6343	869.0	467.0	1.0	1.7882404656856081	0.787982343607263	0.0	0.44421878282792915	0.24711531472276466	144.47165283072	145.43727170158274	25.80697580112788	8.340396601413783	7.0	80.49870127658268	88.95088411776166	44.78294857384138	567.9399999999978	0.7284524834912434	167.0	38.935896935872734	18.425055388361216	17.471015503630042	33.353475271724164	9.530968241393566	32.469672748818994	28.89094386063516	43.36299692094326	36.07542549073696	33.93110544607043	24.665201853960752	59.89294275920838	1941.0	483.2592209018767	270.9895176636055	180.84316841699183	491.8989705145359	133.04651025868952	365.96446240786463	367.53089258726686
1	58	nan	0	0	nan	nan	A1	A1	A1	6168	76.0	398.0	1.0	1.5116238293185142	0.7958465358120673	0.0	0.5212100726719622	0.32620760343780764	131.58921331694347	125.57467897629681	24.020824298928627	8.09967770838847	7.0710678118654755	84.74055212963918	79.67705584239428	-61.59614402686787	487.4499999999984	0.8167372881355931	145.0	39.17578398063779	9.495674137957394	15.453391339629889	26.152712277136743	6.449668163433671	25.9331961190328	18.928023222833872	23.507667677477002	17.336003731936216	20.537712717428803	11.977523490786552	24.292484883219004	2372.0	627.1543756118044	151.22726855892688	151.76568328402936	494.07884380500764	92.33562287315726	320.3184411963448	246.93701129220426
1	59	nan	0	0	nan	nan	A1	A1	A1	5296	219.0	442.0	1.0	1.4341473782367753	0.47558895668594997	0.0	0.5475599669148056	0.25974951265621843	104.26035496697442	104.08650248711405	19.313207915827967	7.848709483753548	7.0710678118654755	90.88756302391452	91.71445965357006	-37.96133422091057	506.1759999999981	0.7251814322881007	86.0	72.97673005796969	18.183520262129605	22.916304365731776	20.58991383947432	7.254856231622398	37.31465642340481	24.977935477159917	32.1357137542218	34.61704430542886	19.80277721118182	21.137621143832803	35.01892128959298	1380.0	959.3899601334706	235.79517872072756	145.70205287076533	291.08076662849635	93.75362843368202	375.74796741921455	421.4031438520178
1	60	nan	0	0	nan	nan	A1	A1	A1	3727	655.0	482.0	1.0	1.6559409006762544	0.38214346528567034	0.0	0.42643020594965675	0.1996430680097023	91.9390745241723	102.15674231297707	21.02379604162864	6.566750684289169	5.830951894845301	82.94336616694297	84.96117544711554	55.94961739078009	484.34799999999836	0.6372574164315636	173.0	48.08912815991789	19.919585006311536	17.514671640470624	30.970443276688457	8.125749644823372	33.603952198289335	31.814831763505936	29.07530328910798	36.170977333560586	29.421362657099962	25.420279229991138	70.08114734105766	1340.0	384.3882660707459	195.32718426175416	67.7669036667794	285.3240256886929	83.64757806248963	307.49262258037925	304.70194566622376
1	61	nan	0	0	nan	nan	A1	A1	A1	5578	274.0	413.0	1.0	1.2554130139259256	0.6161567379659831	0.0	0.7467202141900937	0.35520291078189203	104.74800243185055	114.56002793295748	21.213203435596427	8.59602171760792	8.0	82.0	82.5019947107263	-38.572707475687665	444.22799999999916	0.8505641964013418	92.0	91.251758325845	22.229785598814487	23.798901370726526	27.826123472303152	8.563653047196567	39.397772151976824	35.185244551859796	28.248462656512856	37.223880430683494	24.24612805992365	19.894911158829927	88.96125714667141	1893.0	1249.2473333925009	288.420798426494	191.29453034885228	395.5457700975239	118.10916362982243	590.0119022093713	467.2315868129954
1	62	nan	0	0	nan	nan	A1	A1	A1	5554	607.0	488.0	1.0	2.059028907955809	0.7590837570220557	0.0	0.5227294117647059	0.19478558988054984	142.76741493032054	138.19189556555045	19.235384061671343	6.335464312849681	5.830951894845301	83.80517616804137	92.9405837756739	14.304540979931774	598.5899999999981	0.6521458345564491	188.0	130.02847359422594	35.29236287623644	30.07058820221573	41.310902622528374	10.321492382325232	53.13380637764931	48.14518969506025	34.73026625439525	57.69300387427211	43.361150523647666	34.712733721360564	114.73052577115595	2186.0	1675.4926839424297	389.17296158801764	149.48867061082274	431.17195431888103	112.61539690103382	597.0244150739163	494.56562200933695
1	63	nan	0	0	nan	nan	A1	A1	A1	6055	800.0	508.0	1.0	2.109840091583881	0.8462318166238418	0.0	0.4320062785388128	0.22861824616323345	158.89517364086905	145.16886718577092	25.80697580112788	9.250115721855828	7.810249675906654	90.56512987443544	84.66171528923628	78.77394589392775	576.907999999998	0.6667033693019159	107.0	35.375051627866924	15.70531781297177	18.888868550769985	30.70597404334694	8.727092433720827	32.138124701566994	20.94316017255187	36.01492336858064	30.828809129074216	31.061493879184127	21.713649262674153	40.640665309503675	2250.0	343.5909521738067	171.7830022033304	90.8332042824477	306.62922166101635	98.50794296432287	313.26010577660054	227.73560745082796
1	64	nan	0	0	nan	nan	A1	A1	A1	7452	719.0	509.0	1.0	1.528734065663324	0.7563490511138301	0.0	0.5603007518796993	0.29050262837731616	142.28758011697045	134.1044369139217	25.709920264364882	9.420180254506038	8.48528137423857	89.66234494526134	93.0800187577776	-75.16699364457993	567.7619999999986	0.7913768385281156	157.0	51.172106651589274	21.107713416218758	19.01612890511751	29.82688643038273	9.237277834676206	31.520515801385045	24.67902652453631	45.53771266527474	41.69811554439366	31.950469219125807	26.06199740525335	51.42511650361121	2845.0	768.0443588551134	329.11496221926063	111.41164348088205	449.03160228021443	136.09947436861694	436.76473720464855	361.1320676775649
1	65	nan	0	0	nan	nan	A1	A1	A1	3136	344.0	420.0	1.0	2.06083119720152	0.8403614422591111	0.0	0.4745762711864407	0.18137109768322865	112.61512275437202	117.00427342623003	20.248456731316587	5.81326237712174	4.47213595499958	54.85788239757799	61.04037248783004	-89.82577317252846	466.13199999999864	0.644471845458282	98.0	171.39336245507002	26.13084612414241	23.229022707790136	24.788021709769964	7.8697642758488655	42.71911196783185	35.65825901180506	27.18088047578931	43.57149617373943	33.28828872554004	23.603189198300242	60.340566067025065	788.0	1446.9325407966971	209.2289160899818	120.33156362921	192.38655713945627	59.45735901594162	301.4881671536714	267.1072713434696
1	66	nan	0	0	nan	nan	A1	A1	A1	3418	383.0	422.0	1.0	3.3435975402141658	0.8287435094305766	0.0	0.35020491803278686	0.12024680378194676	148.60828160324172	135.07035203922436	14.212670403551895	4.259737733862511	4.0	74.62029429831996	83.16544798618543	74.79545416575345	597.6599999999981	0.485373473445044	103.0	178.89602518826723	28.074311520904303	23.150118364952505	29.82066078670323	9.592629955150187	54.01458775252104	48.862531553953886	25.560387643054128	48.949477415531874	40.519050942733884	39.99407950416207	74.47719539515674	869.0	1101.0828115455806	190.9142598900944	98.84046732727438	204.620615279302	64.11723541934043	365.62891598045826	324.3451597131789
1	67	nan	0	0	nan	nan	A1	A1	A1	6181	73.0	498.0	1.0	1.9518774517031137	0.7605703167945658	-1.0	0.4624766180321736	0.21794753136879816	146.7528211578314	135.20355024924456	20.248456731316587	6.763290096195027	5.830951894845301	91.07947414858825	95.28008632785776	11.730326920809848	596.9779999999979	0.6826816876518665	110.0	26.922240090556443	10.31786074489355	18.86430155020207	23.474204669706523	8.088456598110497	32.275837456807494	23.283497367054224	21.58654158283025	18.847119878977537	25.89950411953032	12.543328040279448	40.64573127776384	770.0	245.91564865969121	115.62490342650563	236.2330824257806	281.25322430208325	100.65394131559879	268.1176172569394	317.1642333660275
1	68	nan	0	0	nan	nan	A1	A1	A1	5897	491.0	448.0	1.0	2.5387862925431954	0.6510347294279214	0.0	0.41831595374902464	0.14765464157284883	155.24192087728534	142.00352108310554	17.08800749063506	6.128272476168975	5.656854249492381	105.5641115837851	117.8360608428436	74.92553694816348	708.4299999999973	0.536725220715391	67.0	217.11036840453744	38.10214391537011	28.538536766543984	36.312596436589956	12.014740268699825	77.32646681368351	58.29802395403385	33.0145876891911	66.8907149322331	49.22368209064007	44.843671415001154	100.08751056715846	734.0	2269.7475699596107	379.48682432994246	164.68778578843921	364.7505005206913	120.82293493114412	775.4653855711222	594.3601597324014
1	69	nan	0	0	nan	nan	A1	A1	A1	6233	255.0	494.0	1.0	1.7513944776261199	0.6708057299011252	-1.0	0.4814242681702325	0.20039831241019973	133.69088571953665	128.51459061133875	19.697715603592208	7.164216110939811	6.324555320336759	101.25616543555336	99.14958761473659	66.55388646426175	625.1819999999977	0.6676664345776874	181.0	194.10928508639336	25.616846011020243	23.196475196629763	32.71509888675064	10.491401598788798	53.662729881703854	39.46782647166401	31.73545435909182	43.25474948808551	37.957839358597994	24.621377931907773	92.18651125580072	2196.0	2097.0563822351396	265.71247479878366	174.37099322490394	350.07280134409666	110.77639503683895	604.8111243322492	404.5396513706073
1	70	nan	0	0	nan	nan	A1	A1	A1	2505	329.0	556.0	1.0	2.906457077887809	0.8158476358056471	0.0	0.31390977443609025	0.13857006631364813	117.69060119575967	111.51681487560519	12.806248474865697	3.7255625011054674	3.1622776601683795	60.52369468717719	68.05658191254768	-48.23367986529323	476.62199999999865	0.5222013758599124	94.0	182.26379825174809	23.94168003462255	17.46024259738624	21.520164804533124	8.246692667715251	42.466727789491415	33.905012683942914	21.306004440411925	40.57531090453267	38.33188373595476	31.067429564893246	47.662882428616285	742.0	1182.8409246876836	149.87553256750107	67.10139642003924	138.10945314913988	51.500007938593626	266.83529432862997	208.89839043095708
1	71	nan	0	0	nan	nan	A1	A1	A1	4638	421.0	591.0	1.0	1.3302207165889652	0.6821323291547678	-1.0	0.597680412371134	0.3016177217366482	101.03223901952852	99.72462083156798	22.47220505424423	7.116461589282873	6.082762530298219	72.4	73.87767789598709	72.77351041145869	439.5839999999987	0.8510091743119266	76.0	132.65917456895113	22.142473526299	15.877515863627195	18.600015312433243	7.1130388574674726	41.59316400066018	31.68648812174797	18.238818999379873	38.939238619059324	34.15274276956916	30.059250935912132	58.82473489269614	852.0	1770.7096964530647	288.34586150199175	154.50260208453983	226.56025074608624	88.71874621231109	539.3607693724334	381.96243280544877
1	72	nan	0	0	nan	nan	A1	A1	A1	2744	552.0	530.0	1.0	1.5337289711248072	0.7304230474604462	0.0	0.5730994152046783	0.20998829088376783	85.38190357073292	81.46778504415104	14.317821063276353	5.440869588104359	4.47213595499958	60.0129286189525	58.31541333640184	8.535169185240033	405.227999999999	0.7602160964122454	164.0	152.41709040105343	22.9937896206975	25.956801671534777	24.137331277132034	7.551049088127911	34.37563137896359	33.07293809205294	18.400686727836728	40.94996574521065	29.27920962870121	29.65265901386738	86.9037765711546	800.0	1308.7293201833963	170.3037768099457	169.64103168807924	174.72486483864486	56.738704800605774	279.1822083760053	229.13415762223303
1	73	nan	0	0	nan	nan	A1	A1	A1	4728	464.0	604.0	1.0	1.4138900944444295	0.46101937260978904	0.0	0.5907046476761619	0.27733395338696976	97.44476565851808	106.60675400742676	21.93171219946131	7.172915956025272	6.203658925317489	74.99531245799311	86.47151751459369	-72.48985222615622	462.8519999999989	0.7714145863925599	44.0	139.97584511339664	26.885404732078314	16.14303811825812	20.136247854679823	8.67357905395329	50.19722278788686	36.33058676123619	15.56885640323162	46.80337231606245	46.16365307196975	33.38272676989436	62.39290453866124	933.0	1664.6073081493378	305.8251779563725	132.6061041597277	230.95834337174892	102.90139672718942	558.646341972053	437.0066989585757
1	74	nan	0	0	nan	nan	A1	A1	A1	5859	120.0	624.0	1.0	1.7264825726046955	0.7041690574966858	0.0	0.532733224222586	0.2556188220495619	130.64415906792442	125.0959631642844	25.179356624028344	7.300624877540433	6.324555320336759	90.94474920579836	92.76157931520068	-89.78111989422206	536.6859999999986	0.720841535433071	162.0	48.1588463075459	15.744869185611606	20.693064820952713	25.51531249564141	8.414053609594703	26.639704003930092	26.029648357070982	25.588433702476323	28.1430838778615	24.3018997348845	17.66544601600617	30.781963936053216	1435.0	517.2784164957702	205.55901488475502	176.54261131677777	324.30801908578724	101.83100700378418	326.2631728462875	329.4985738117248
1	75	nan	0	0	nan	nan	A1	A1	A1	8098	688.0	557.0	1.0	1.5539821934824392	0.45144291755760824	-1.0	0.5100781053162006	0.1963828771565055	133.33486171956105	130.64838307457157	25.80697580112788	8.904380584170392	7.280109889280518	118.3701481538721	118.97469727576973	59.16099826544739	719.8499999999972	0.6950178088658113	303.0	148.95674059633166	38.70244915783405	33.51964603923261	47.14924860186875	12.32941180281341	56.34348055906594	57.612665036693215	37.84542616829276	67.67891969904304	42.222537708468735	50.33702616766095	165.97384607978165	3957.0	2036.4943468691781	498.261891419068	216.25090497918427	668.4688497455791	164.74424447212368	637.8788289623335	761.7093624556437
1	76	nan	0	0	nan	nan	A1	A1	A1	6141	0.0	515.0	1.0	2.138247247472023	0.9005274607221261	0.0	0.5006113964294449	0.19737978166873907	167.38975159803718	157.84169284444462	28.42534080710379	8.717527539717205	7.0	71.68842773367622	72.78092010520645	66.10700935334249	625.2779999999982	0.69	164.0	26.601556508801877	14.678568760864437	19.455832827836275	25.01118492987007	7.215960982255638	27.02255285717547	28.03103685658425	27.81011669151485	25.111131500452757	18.02357523702085	16.061112450435758	49.26720076985657	1280.0	242.98126274067909	177.4413984240964	100.65610807109624	245.7906467700377	86.44496900960803	209.00376967713237	242.4250254901126
1	77	nan	0	0	nan	nan	A1	A1	A1	1521	533.0	562.0	1.0	3.0717109194847474	0.8814398300954185	0.0	0.365625	0.1355272650123371	98.49579111458941	79.92496481075234	11.661903789690601	3.511560242661062	2.8284271247461903	40.04846202221538	46.519200933923656	20.28882552971424	375.5399999999992	0.545063608672281	33.0	128.06509502232075	21.437659315764904	15.31175708398223	20.452780969440937	7.073044970631599	42.2840008623898	34.302250765264034	14.811917310580611	38.22635229676962	30.64090947434306	24.04577710106969	62.611093424260616	86.0	582.4134430289268	98.74981327354908	45.25563454069197	89.75437561050057	34.46665157657117	198.7854122556746	148.6767835766077
1	78	nan	0	0	nan	nan	A1	A1	A1	5384	193.0	526.0	1.0	1.5199690332612295	0.8529430862220558	0.0	0.49313061000183184	0.2255759894901483	127.76514404322634	118.92854997854805	17.69180601295413	6.8625411307474895	6.324555320336759	71.71382672135313	66.69390592843072	52.05881207215982	547.659999999998	0.7972162582364698	164.0	116.50270873121917	18.66671245545149	24.13472197856754	21.581750250421464	7.315983884036541	36.461860064417124	23.07373167388141	27.892820686101913	36.02662711776793	22.62134742271155	20.72343032155186	56.00892652198672	2694.0	1645.81116903387	213.6593580543995	217.3324947487563	291.2958269491792	87.6942707747221	404.82499466463923	298.86443940829486
1	79	nan	0	0	nan	nan	A1	A1	A1	717	19.0	612.0	1.0	5.300433189414333	0.9560357423958192	0.0	0.31613756613756616	0.09145496047031647	94.27695330680294	81.78630692236935	8.602325267042627	2.9365249876183928	2.23606797749979	27.0	27.64673211117277	77.37179406719606	313.8779999999994	0.48088531187122735	50.0	13.501182607375085	3.7554894387722015	11.204226760193706	11.427176308818161	3.180590552277863	18.376730035059154	10.103547741658986	7.047486105002463	6.681864645332098	7.37787445820868	4.258655706420541	20.85210970696062	132.0	41.277927881106734	12.380361711606383	33.12591751292348	39.769405731000006	11.16574358008802	42.86053270287812	36.77541778702289
1	80	nan	0	0	nan	nan	A1	A1	A1	4577	169.0	627.0	1.0	1.351296646174283	0.5288628994740239	0.0	0.5301749102281942	0.27589853818696014	95.54554787800502	97.16480844420988	23.706539182259394	7.5072879474308385	6.708203932499369	80.2854367326438	81.09020129208896	88.92450561708775	456.5839999999987	0.8035463483146066	135.0	64.83190657943487	16.96316472068429	25.161867689341307	17.532860366627574	6.937468571588397	31.755611478351057	18.543617986142635	21.985473476350307	32.77923254482448	18.10540932510048	17.706736869178712	37.508033845573664	2104.0	976.8027773816139	183.98770164325833	182.54876071307808	233.91268830001354	77.56044914573431	358.2224003979936	235.8042423259467
1	81	nan	0	0	nan	nan	A1	A1	A1	4795	382.0	613.0	1.0	1.5555750393939016	0.7629225282972115	0.0	0.49535123966942146	0.23122106664287123	115.55990386849774	115.76700738984316	21.095023109728988	6.879289322220949	5.830951894845301	78.96554060964559	74.70831293162962	27.23980774986625	510.4879999999982	0.7602061038446293	49.0	127.01423674821854	25.771435122936964	24.707545566372573	22.90696574933827	8.817898879759014	50.55075925216079	36.79079880937934	23.320775208994746	45.47010000422597	38.3304341211915	32.73421839252114	48.5461358204484	359.0	1502.9787894897163	296.79525485634804	284.05680998880416	259.854612711817	99.8180671595037	563.1796142347157	408.6010377574712
1	82	nan	0	0	nan	nan	A1	A1	A1	8639	915.0	579.0	1.0	1.377214710865741	0.6968334902359109	0.0	0.5860127526794193	0.3522589509367428	141.19631797159093	136.40014662748717	25.80697580112788	10.694617036435897	9.848857801796104	97.49256381899083	101.27064992763081	-23.96788115935716	555.1439999999983	0.8291184797735017	119.0	27.234088733792305	15.11978336237371	17.209704778157175	23.26726179290563	7.319340865127742	31.846921579912305	22.615762578323483	35.030960600823164	26.62061495706439	25.439383572898805	17.0335851656273	43.131288677453995	3973.0	580.2903652945533	230.5795843731612	142.77979804296046	557.7903417116031	143.74511428643018	419.61309265345335	405.8411086220294
1	83	nan	0	0	nan	nan	A1	A1	A1	1120	519.0	617.0	1.0	2.331284914098653	0.5493456339545092	0.0	0.36281179138321995	0.14450196290754394	62.51822736375628	66.12866246946176	9.219544457292887	3.29167474122123	2.8284271247461903	42.473877350509	52.23993205158727	5.117485766052315	312.0879999999993	0.5102505694760819	78.0	77.22833590954542	17.70162510499358	13.311573944985867	13.462653558701277	5.7651941906660795	35.740932412445545	24.706599563360214	9.380758417770267	31.30836970359087	25.260639414191246	27.620447151362896	45.59726857021451	290.0	253.71055167913437	75.18165876343846	37.29938209801912	54.32483412884176	23.41280243638903	145.8301519267261	103.61512181907892
1	84	nan	0	0	nan	nan	A1	A1	A1	6063	789.0	577.0	1.0	1.468727917429281	0.8114712866566905	0.0	0.5926686217008797	0.30913373575555014	129.80018613984245	129.40247292845683	25.632011235952593	9.706306581060414	8.94427190999916	82.33773014271253	75.85422827837031	56.307349937182735	496.4499999999983	0.7935863874345549	109.0	40.54309922084212	20.0560311852023	21.734142059460282	28.815564235672355	7.162340789102018	35.65342178475112	33.55208670441061	35.72138569224626	34.34329747967422	21.622049327008426	18.903669871389866	69.12854217085987	1443.0	581.8976125670597	252.21896755881608	95.93743862770498	324.38544335681945	93.29324853979051	353.62046252097934	388.40105356276035
1	85	nan	0	0	nan	nan	A1	A1	A1	1350	564.0	651.0	1.0	4.203904963600936	0.8673976811918852	0.0	0.22823330515638207	0.08273121718581818	107.47215118673854	90.93404203047393	8.06225774829855	2.7302355803146634	2.23606797749979	51.43603593232688	53.47981654472665	-34.55020234519783	452.83199999999823	0.3922708121458665	154.0	140.0095215216279	24.900541719049215	20.452033295296133	23.338719882071018	7.459998516365886	48.34421296417713	38.16618604212999	15.853986425325274	42.962447717785835	30.069962626323104	26.144762314856052	86.90318154171109	402.0	519.7917137295008	94.74219895526767	48.46450003888458	91.17822555452585	28.509956646710634	175.0925002861768	142.24748646467924
1	86	nan	0	0	nan	nan	A1	A1	A1	4116	290.0	605.0	1.0	1.8433957884286376	0.7316075656866607	0.0	0.4292866082603254	0.20451674286825947	114.67306093443419	109.07795377618706	19.313207915827967	5.987626252993527	5.0990195135927845	75.72921632022356	78.17560972515487	57.75110267219394	502.8959999999983	0.686	122.0	100.88520650565624	27.715892363339663	20.652689428068697	24.646067023277283	8.927779112942517	51.198763992637396	39.63010607287288	26.543297488242388	46.97900353372097	37.42557417973876	29.918822068721056	75.05175850912929	1453.0	1003.912627518177	267.4074924401939	172.4916767347604	244.19725373387337	83.9622954102233	461.93902519345284	378.4278633929789
1	87	nan	0	0	nan	nan	A1	A1	A1	4830	722.0	591.0	1.0	2.3115668728228704	0.8821017933651203	0.0	0.323943661971831	0.17439082781397963	152.2715848206659	141.35416513141735	18.788294228055936	6.508646903156909	6.0	73.17731168356259	71.72887536708333	76.04204735104511	589.9519999999972	0.587555501490177	236.0	79.72837431076914	30.667048171162605	26.508354351855814	48.7964751906693	10.126421040855348	53.92816060874611	44.275135561823845	43.322270553559065	49.01533543691039	29.46657511498779	26.76667431369424	147.73481345921755	2748.0	961.8274814588949	301.9006032627076	102.37412119284272	530.303853392601	109.02642921358347	420.194171291776	455.80215172097087
1	88	nan	0	0	nan	nan	A1	A1	A1	1559	618.0	672.0	1.0	2.315420407222195	0.6259318671115798	0.0	0.36357276119402987	0.16965165790657538	75.51873793270543	74.70609078247904	11.180339887498949	3.7157239252349026	3.1622776601683795	58.28398941605781	58.89538307266994	-29.15053767088573	339.819999999999	0.5743230797568613	88.0	108.57315957546234	18.942397214472294	14.50418864376843	18.91984438151121	5.865980040282011	33.171969171613455	29.20010682567954	13.84623490087688	31.363637767732143	23.630502872169018	16.000747717916965	66.16459922865033	360.0	603.202044762671	104.94116144999862	50.23651506565511	105.11323736608028	31.519157889299095	186.0873426310718	157.71664013713598
1	89	nan	0	0	nan	nan	A1	A1	A1	8448	1023.0	624.0	1.0	1.6117545339784216	0.8282591034232354	0.0	0.6620689655172414	0.33284501891286844	162.14968140812303	150.05332385522155	32.202484376209235	11.707378689642901	11.0	87.0	90.85981221564472	78.02242064026147	564.7559999999986	0.835236541598695	120.0	19.85981540940702	14.628503886982799	14.114808922633529	24.545159129425883	5.764583852142096	17.683802576735616	22.05304034985602	36.46831466816366	23.808362007141113	12.473334884271026	16.286869653500617	34.49536895751953	2585.0	471.8167247213423	302.0069285565987	115.95133990421891	474.4934014650062	122.14248967729509	301.9171445593238	396.44260400161147
1	90	nan	0	0	nan	nan	A1	A1	A1	3855	256.0	615.0	1.0	1.621143637075181	0.5799888383589613	0.0	0.4271941489361702	0.2365757394822713	97.66541176050745	98.68130522039117	15.0	5.324866931825777	5.0	83.99767739372444	79.5606295124913	72.95308008584811	452.51399999999865	0.7192835152532887	152.0	84.24115361832082	19.532402559183538	15.438437540084124	23.636484362185	7.94851609878242	44.69774936884642	32.31917301565409	21.122896200045943	33.72919822484255	30.69927518814802	23.036331746727228	88.80294499918818	1442.0	896.0597548633814	188.39336282480508	124.5384302539751	245.61928779631853	80.518181537278	455.0825212188065	327.25465829856694
1	91	nan	0	0	nan	nan	A1	A1	A1	5264	81.0	655.0	1.0	1.2738378619133985	0.4229578210994615	0.0	0.6443084455324357	0.27714996046852153	96.68901774623777	104.21612159354233	24.698178070456937	7.557953464392826	6.082762530298219	83.21930886444352	87.6146925603884	-0.2003924113218745	488.5459999999987	0.8348267385615732	111.0	70.65435255132616	18.14128333237022	20.201373343355954	20.070969758555293	7.116792603395879	28.46706346888095	24.670328848063946	20.26179910916835	30.66466781310737	21.269962668418884	19.08336006477475	39.772518338635564	1863.0	908.3938206396997	253.14206206519157	229.00874399859458	286.68625969067216	87.59693357441574	349.9419553494081	297.6177773922682
1	92	nan	0	0	nan	nan	A1	A1	A1	3035	926.0	627.0	1.0	3.4670911643813023	0.7842314415559523	0.0	0.2759090909090909	0.12373916824195474	138.8579660988397	129.98846102635417	13.038404810405298	4.165504662222772	3.605551275463989	82.26611922840438	86.1569812472785	5.848162741842627	555.1759999999982	0.5159809588575313	91.0	36.168917396105826	18.633844505995512	20.389822309836745	37.46540017146617	7.663675952702761	39.203448520973325	33.54171051643789	42.43320368975401	29.761532118543983	23.701930315233767	19.21699862368405	51.60079349204898	751.0	198.87374714482576	126.39227917790413	67.64628098718822	243.50551629252732	49.70627947896719	225.1373007390648	221.2775924084708
1	93	nan	0	0	nan	nan	A1	A1	A1	3144	499.0	641.0	1.0	2.0376122717109415	0.7252742750247372	0.0	0.38039927404718693	0.20172688662774238	105.04847323090617	94.19129471453293	13.416407864998739	4.6120685148579454	4.123105625617661	69.5871156976465	72.32167602988808	64.14130966179748	442.5519999999986	0.6532987012987014	85.0	78.64138250052929	24.878187216818333	20.52735178731382	18.483619436621666	7.26138708461076	42.404211504384875	31.100007690489292	10.852948861196637	42.39343862980604	32.18210115097463	24.195819079875946	62.70731647312641	899.0	773.4749067593366	212.86524788290262	121.60123626329005	161.55059162341058	62.779415900819004	352.8032350167632	281.95840432681143
1	94	nan	0	0	nan	nan	A1	A1	A1	8042	698.0	725.0	1.0	1.7435567255178026	0.7878029213020444	0.0	0.5031281281281281	0.26154662877014484	160.59952144977203	149.18780110987626	25.80697580112788	8.344223508279272	7.0710678118654755	89.06412519991488	98.91764505122194	68.77430673933634	621.6019999999976	0.7431158750693034	193.0	110.48136124014854	34.40077827498317	22.26588851865381	38.733943769708276	10.401327589526772	52.58455794118345	43.32520029693842	37.57013817504048	56.08027780428529	37.189715487882495	33.33298238739371	104.7813993934542	2253.0	1667.1302200313658	523.6326398700476	193.56125821359456	577.8109416682273	157.1756779961288	811.7232628744096	626.8941031824797
1	95	nan	0	0	nan	nan	A1	A1	A1	3352	460.0	646.0	1.0	2.3249366678247765	0.941839714610291	0.0	0.40028660138524	0.23347201381318886	133.31428801775846	126.21014222319853	17.88854381999832	6.124653129653664	5.385164807134504	44.3191110758934	44.80192261808334	60.030409239944134	424.7559999999987	0.7744022178583805	105.0	110.33984902501106	23.67919436097145	21.441916650161147	17.372808448970318	6.554680750705302	38.947997253388166	29.313130479305983	10.880308261141181	39.82310228049755	34.004272570833564	27.225879319012165	58.56261531636119	747.0	1024.7019613422453	227.223926525563	146.91546553000808	167.44104705937207	64.52961046621203	393.878324624151	283.6347147040069
1	96	nan	0	0	nan	nan	A1	A1	A1	2026	428.0	656.0	1.0	2.242107211436838	0.8904698182911577	0.0	0.42715580855998314	0.17495587327508536	97.76305999122462	93.49331526906082	15.811388300841896	5.160072655499928	4.0	45.498943352058696	44.48632852457283	79.78001279360028	381.46999999999906	0.6108849690939243	7.0	95.9880370348692	22.965102694928646	16.789028821513057	15.990188475698233	5.963363115675747	36.13958952948451	30.959853559732437	11.865629069507122	38.34056607633829	29.37613496556878	22.113099921494722	43.447348833084106	18.0	515.9149155840278	143.91781509667635	65.14630372263491	94.37882054410875	37.86810126621276	238.48468735814095	186.03013672307134
1	97	nan	0	0	nan	nan	A1	A1	A1	3645	322.0	715.0	1.0	1.7033965985175423	0.6377297275733775	0.0	0.49290060851926976	0.23959598969776436	99.4722186959935	103.1746092796091	17.08800749063506	5.84985510115215	5.0	73.71508942177316	76.61949228535214	-43.14417340102943	437.23399999999896	0.7013661727919955	86.0	115.73963506519794	25.059678085148335	19.55620665010065	19.102021876722574	7.343877363950014	45.064438965171576	31.488319240510464	20.575432989746332	42.05554285645485	35.975310888141394	27.10965136066079	52.71061272919178	590.0	1093.6170289441943	241.4951860755682	169.91424474399537	182.40268594026566	71.87072592414916	423.56382113322616	286.4007327258587
1	98	nan	0	0	nan	nan	A1	A1	A1	3095	394.0	653.0	1.0	2.27681487434459	0.9116293408729298	0.0	0.5308747855917667	0.22598735600654166	123.70443785956245	109.77249200050075	18.439088914585774	5.599932535293555	5.0	46.80698070398208	50.844171047594344	89.01747097098878	414.85199999999895	0.6945691202872532	68.0	107.20645447447896	24.756908502429724	26.276401851326227	17.65995275788009	6.887388463132083	43.470603466033936	32.388174291700125	16.396871941164136	40.978194907307625	32.47727166861296	24.699794057756662	47.17503644898534	372.0	806.5372546352446	208.06320329010487	249.93579016253352	152.5621579978615	58.99391198065132	362.51406129449606	284.36896352283657
1	99	nan	0	0	nan	nan	A1	A1	A1	1989	544.0	710.0	1.0	2.7192485743967407	0.7367994544498927	0.0	0.2580435910742086	0.11788766731888933	97.08793281375549	96.04686356149273	9.899494936611665	3.481477295029957	3.0	60.704281572656654	65.64225377743836	-22.299764804020775	460.45599999999814	0.46706586826347307	54.0	110.15024004131556	21.355916753411293	19.19745177589357	17.718867793679237	7.137483816593885	49.403631672263145	30.839139414951205	13.706126544624567	35.54099341854453	38.22238501906395	21.5129625312984	39.516487546265125	375.0	704.1148241460323	115.4434578306973	60.77143532037735	97.50936166010797	38.855558292008936	239.7577476873994	179.02917529083788
1	100	nan	0	0	nan	nan	A1	A1	A1	9047	771.0	734.0	1.0	1.3901378239121316	0.3156320524375859	0.0	0.5791562640035849	0.32122906683839547	129.58985204602368	129.1394595001853	25.80697580112788	10.033280488039704	9.0	114.39066114707194	122.96543411908034	-29.683265524715083	594.9079999999977	0.8052514463729417	248.0	87.69588760193437	27.500816395506263	17.926894086413085	42.8381628440693	9.653986478224397	40.62240029219538	36.20160229317844	52.52227056398988	44.25081257894635	30.063309766352177	25.363851377740502	95.02992291096598	4992.0	1276.647731076926	508.93690507207066	128.15727577265352	838.8650804944336	182.45079832151532	482.64303114358336	636.7853215634823
1	101	nan	0	0	nan	nan	A1	A1	A1	3598	867.0	721.0	1.0	2.6276131033627483	0.7830064397310467	0.0	0.3510243902439024	0.14611246039527084	131.5341495540595	129.40247292845683	14.422205101855956	5.2706713164379915	5.0	71.89327622961831	81.81602954393051	11.767873720791531	556.2779999999982	0.5748062944324627	138.0	28.252735175192356	16.11967657878995	21.447303023189306	32.32657357677817	7.210315149277449	31.87107653170824	28.268863996490836	38.27312126941979	27.00973530486226	19.278721315786242	18.173708745278418	55.59771113283932	1477.0	267.7536582890898	149.25003472622484	65.16565232444555	237.47772973868996	60.1574582317844	171.53528679069132	240.09160013776273
1	102	nan	0	0	nan	nan	A1	A1	A1	4712	172.0	675.0	1.0	1.5233051443233332	0.5742225282230162	0.0	0.4398805078416729	0.24121536134996702	104.45187030693639	110.02272492535349	24.20743687382041	7.633751495038956	6.708203932499369	79.79318905855455	85.51466954829279	66.67452721322596	495.4559999999981	0.7328149300155523	191.0	96.44101644866168	21.292729130014777	18.96244760416448	20.76044867001474	7.419913076795638	38.43207442201674	32.54584574326873	16.61098656617105	36.75362786650658	26.314488481730223	22.884901225566864	70.02764946594834	2626.0	1071.4747243765742	257.25929708592594	127.58527547307312	246.236820445396	88.40614990331233	438.5595488026738	381.07104614935815
1	103	nan	0	0	nan	nan	A1	A1	A1	5721	279.0	749.0	1.0	1.3632826343985371	0.5875632410023518	0.0	0.6053968253968254	0.28399295954610093	109.38448171654795	110.42191811411355	22.0	8.369812028809095	8.0	88.86187253679444	88.51154332694121	-31.985652994213247	503.13799999999856	0.7971297199386931	93.0	113.08766321837902	26.11606017500162	16.054596852511168	21.109620843082666	8.235095804557204	39.791180327534676	32.23141837865114	18.351781582459807	42.999450761824846	29.17875947058201	24.804318394511938	58.986434668302536	774.0	1529.5809572041035	363.7274593524635	136.90318225789815	292.95431511849165	108.37628817837685	509.68047670833766	407.8910053614527
1	104	nan	0	0	nan	nan	A1	A1	A1	6511	36.0	736.0	1.0	1.4996971722693049	0.8359756768081523	0.0	0.5605682307361171	0.3118247492165376	138.0072129532826	132.13629327327143	25.632011235952593	8.540211216286613	7.280109889280518	72.08905383737753	75.73373475721317	-27.17116547643385	512.2399999999985	0.8289515564326181	119.0	124.1615318953991	17.24350352026522	18.01725799124688	16.522453738376498	6.666727757081389	33.7755397669971	23.84875258989632	11.951995170675218	28.760753847658634	24.22601667791605	19.224002473056316	44.50492101535201	2178.0	1714.8316624965519	244.06053320225328	217.2509046997875	275.4607618711889	96.51381780393422	457.31429068930447	364.5745029747486
1	105	nan	0	0	nan	nan	A1	A1	A1	3228	424.0	753.0	1.0	1.620604982672929	0.6141146955115164	0.0	0.5286603340976089	0.24208661381148774	90.47953975404421	85.84287972802403	14.422205101855956	5.432880661125307	5.0	69.24056684892878	71.4079718760035	-17.953485493341805	409.3419999999989	0.721824686940966	106.0	104.5685055591166	21.028809048235416	20.51509876921773	18.529503352940083	5.922713083215058	30.34471664018929	25.080750780180097	16.5110094062984	34.805401775985956	24.788967775180936	21.49620819836855	33.16787982545793	1171.0	1044.6313727460802	196.08107137866318	214.69152366556227	165.92341518588364	55.51128438208252	286.25709952041507	223.71279517002404
1	106	nan	0	0	nan	nan	A1	A1	A1	1461	530.0	729.0	1.0	2.954236817140147	0.9244493779438161	0.0	0.28270123839009287	0.12889280370026474	97.82778883458381	95.77577981932593	13.601470508735444	4.1654302613950485	3.1622776601683795	39.24848486701666	37.30220508608509	41.26576112986898	377.41199999999867	0.5380224636346899	160.0	83.4969402179122	16.021255856379867	17.17991911806166	16.408972334116697	5.746257764287293	35.9284810423851	25.8803235180676	11.851804418489337	26.41155108436942	31.966567426919937	14.495399452745914	73.54860754311085	1096.0	464.8924537450075	79.35245305113494	56.67801949568093	79.90698122419417	29.219058725051582	157.62758864834905	121.66102087125182
1	107	nan	0	0	nan	nan	A1	A1	A1	3609	651.0	755.0	1.0	1.9988230350966973	0.7097099789708936	0.0	0.37414472320132697	0.16363363827009395	110.63118222007789	107.20074626605917	19.79898987322333	6.231234119577672	5.385164807134504	86.61587679149562	77.93900013851791	49.0107241538595	526.4559999999983	0.5755521888206682	131.0	110.88856337964535	26.079713195562363	19.1355306962505	25.578988391906023	9.04805071465671	45.57413610443473	38.22908365726471	23.020355543121696	43.21545747667551	37.833859803155065	28.25578703545034	70.8501718826592	906.0	1222.669718772173	233.5030292980373	76.69874150771648	231.1098499763757	80.08680902514607	344.3582213204354	315.41800590604544
1	108	nan	0	0	nan	nan	A1	A1	A1	7737	972.0	797.0	1.0	1.3875274578640049	0.6768153668085061	0.0	0.5037109375	0.27653631640859455	132.92559617231848	127.1927670899568	25.80697580112788	10.633563822387881	9.486832980505138	106.55976308407396	97.85355110534591	-86.08641169164763	592.9459999999976	0.7287369313365357	141.0	22.585412414744496	14.401464905589819	21.558205629698932	29.42693222966045	8.196246337145567	25.64095526188612	19.929564370773733	35.70360897388309	24.379415643401444	19.60608840547502	16.765651986934245	34.4836042355746	3141.0	487.97503686789423	268.085024160333	118.91954012494534	504.50631048809737	137.1278562163934	340.5132380882278	407.88520713243634
1	109	nan	0	0	nan	nan	A1	A1	A1	3748	328.0	750.0	1.0	1.898628140931366	0.8896175600844043	-1.0	0.5977671451355662	0.2560075665501285	122.25646080297881	113.1591799192624	18.681541692269406	6.087996707026659	5.385164807134504	52.86330649344376	55.8352894839635	4.983475207998511	428.92199999999883	0.7893850042123	158.0	114.84669265896082	22.246707869693637	16.47559320833534	24.226688019931316	7.444068083539605	40.47214471548796	33.48719009011984	22.459922252222896	35.094239722937346	24.504097068682313	17.844220653176308	84.97145051509142	1447.0	1148.069016393274	216.88110201247036	143.8713973555714	226.38712158985436	72.01422176230699	372.05845772847533	341.8030216731131
1	110	nan	0	0	nan	nan	A1	A1	A1	5635	67.0	803.0	1.0	1.206025902452497	0.4380447176979262	-1.0	0.5458684490942556	0.20485503015984863	97.687452982696	110.22250223978767	26.248809496813376	8.622569647620319	7.0710678118654755	85.85761126286188	87.81644680182126	1.014811016942273	587.9339999999984	0.7732418524871354	68.0	95.26569037884474	21.60698863118887	26.74032201617956	17.792629938572645	7.631174233742058	44.53101387619972	34.15332264266908	11.466132685542107	35.059617042541504	24.187640259042382	21.891737269237638	51.769695691764355	353.0	1077.2719473205507	252.6797137837857	252.10145782399923	202.61998990736902	84.78606913425028	484.72481904551387	374.02322468161583
1	111	nan	0	0	nan	nan	A1	A1	A1	4049	504.0	810.0	1.0	1.6913997205212892	0.856531644426745	0.0	0.5255029201817002	0.23781350542530635	117.17210496527002	114.03946685248927	16.492422502470642	5.806403972879262	5.0990195135927845	64.37402725179919	60.471879966433214	85.8334127872611	462.55199999999854	0.7716790546979225	106.0	99.40317372605205	20.53493557497859	18.53807890601456	27.458075927570462	6.739864242263138	31.908705357462168	26.445166680961847	21.189746072515845	34.78973079100251	22.865171318873763	21.946929205209017	53.22478077933192	891.0	1085.7499040327966	220.89544546231627	134.32014997210354	252.47853848151863	73.15808389801532	336.8722214922309	282.698039567098
1	112	nan	0	0	nan	nan	A1	A1	A1	7680	870.0	816.0	1.0	1.353956185804901	0.5542541343300837	0.0	0.5788362978595116	0.3245447612590501	124.8592066454817	130.97327971765844	25.80697580112788	9.78073458301333	8.94427190999916	104.16789917970024	103.92624803995577	28.504191732830634	545.3159999999981	0.792406108130417	132.0	31.352574969641864	12.47614255361259	15.36203557997942	25.61965364497155	8.201876918785274	21.664301563985646	15.238376500084996	29.930983510799706	21.36330208182335	25.172884774394333	16.23366144578904	54.5571831073612	1863.0	567.0210736263543	199.214985139668	110.80953773856163	338.95358276739717	125.18490972183645	327.9058830002323	208.86172348074615
1	113	nan	0	0	nan	nan	A1	A1	A1	6343	140.0	707.0	1.0	2.89442849411753	0.8006788353604369	0.0	0.3507714427915722	0.1273857541265368	185.13057957223694	168.4280261714184	20.0	6.2269552970557065	5.656854249492381	102.5203667619542	110.91058571976856	86.63247788311693	791.0279999999967	0.5459866580589626	144.0	153.6740063689649	30.484458789229393	33.06382857542485	26.34189372137189	11.206775086931884	61.725154504179955	47.96356153674424	17.610437254421413	48.121049873530865	40.815518487244844	30.42737476155162	77.22359053976834	1244.0	1696.4001829884946	289.8783253207803	223.33611103426665	272.8566573485732	110.69544581789523	630.4666976965964	429.20184700749815
1	114	nan	0	0	nan	nan	A1	A1	A1	4804	311.0	786.0	1.0	1.7510993901135155	0.728860384078372	0.0	0.46245668078552177	0.2288990619843868	120.57484493545894	118.46096403457132	19.4164878389476	6.429812212451899	5.830951894845301	82.39748046113651	82.55305730197462	29.63515074889568	513.5519999999983	0.7178184534927158	210.0	118.23169295489788	24.316929910331964	14.786175365559757	33.2768444865942	8.928847235627472	42.0853589233011	35.32568860054016	31.022018760442734	38.036667462438345	23.649637665599585	18.648737333714962	106.51842515915632	1855.0	1262.1459534727037	249.31482468172908	128.82079856097698	355.9956667609513	96.69387407880276	441.5240868367255	373.2427103649825
1	115	nan	0	0	nan	nan	A1	A1	A1	4695	547.0	843.0	1.0	1.4831205804888514	0.5611958620963488	0.0	0.4845201238390093	0.20625794791408647	102.42795908107165	115.31695452100702	25.709920264364882	8.348465768021637	6.324555320336759	78.33448457667241	84.77788391355782	-83.83083381925466	534.8319999999983	0.6848515790241412	155.0	104.40041187033057	22.170641696080565	23.999542233534157	30.413687373511493	8.098497044295073	42.9795376714319	28.70521102193743	26.02182048559189	36.00492874532938	30.849561363458633	18.645792357623577	75.19789419695735	1607.0	923.0643318537623	254.45070600695908	137.1893497016281	392.75825152918696	82.06752170715481	384.9512172266841	312.0220497008413
1	116	nan	0	0	nan	nan	A1	A1	A1	4518	662.0	797.0	1.0	2.0700698278909297	0.7370308328114816	0.0	0.4819714102837636	0.14940336417501685	127.65056112217465	125.60652849274993	22.20360331117452	6.667389429027447	5.385164807134504	80.54328326669845	86.2737960395641	-26.300207598645624	616.4499999999982	0.5755047449207057	254.0	124.16675077006221	28.08422986511141	31.085496271029115	38.70252535492182	10.912092834711075	49.40335704945028	39.37695892341435	34.18249789159745	45.00454721786082	35.1436790432781	24.733073978684843	121.17415097728372	1988.0	1028.7741676345468	262.5567717216909	208.7728700377047	335.50762202590704	90.98378012236208	429.81464920938015	375.87077181972563
1	117	nan	0	0	nan	nan	A1	A1	A1	5390	271.0	791.0	1.0	1.4909012498606569	0.4557356475913664	0.0	0.5193178533577416	0.28913504062176865	106.68511878749345	109.14210919713803	20.12461179749811	7.193445789220261	6.4031242374328485	92.09245490659504	94.96204286475697	71.73753686861883	484.00399999999803	0.7706054757309314	106.0	112.96810880769044	21.149950467050076	14.330647774040699	23.066620972007513	7.07469296362251	31.00131236948073	29.827985083684325	18.122270634397864	34.22311747819185	19.57637910079211	21.122453674674034	49.05148394405842	1612.0	1602.340811160393	270.8445569649339	128.14744848757982	304.52315626479685	91.16472175624222	432.50241912994534	388.4982074201107
1	118	nan	0	0	nan	nan	A1	A1	A1	6094	390.0	860.0	1.0	2.216732437915295	0.8315971684451379	0.0	0.3932120273583688	0.21052696693678402	161.85123432017647	144.03124660989366	20.591260281974	6.2601439966825625	5.656854249492381	87.41847926115497	89.88882268045944	-44.828838302773704	603.1179999999976	0.6527071172280832	202.0	122.61820402368903	26.421149102970958	21.42647444922477	34.16884107887745	8.81329065747559	35.610666109248996	33.62433816306293	37.44281690567732	42.205477975308895	24.87905707024038	26.78535137884319	77.24563965760171	2290.0	1384.4304112903774	322.7768526952714	150.02578834164888	387.7379879206419	108.87365602422506	408.0646530902013	389.86976506281644
1	119	nan	0	0	nan	nan	A1	A1	A1	3257	214.0	882.0	1.0	1.9372066437360385	0.8510674041808286	0.0	0.360287610619469	0.1784051433294972	112.05947095179079	113.78049041905207	22.360679774997898	7.11936567451547	5.385164807134504	58.3237282959806	58.83754777785422	73.62351070076394	478.9719999999982	0.6294327954391729	99.0	67.79792471323162	20.022140892222524	19.876096807420254	21.3792019598186	6.255878574214876	32.43251700885594	29.391104012727737	17.1001297775656	31.351613618433475	19.253574424423277	19.571877662092447	41.21190207451582	665.0	454.6636457592249	165.13545473851264	94.10737809818238	204.96148651465774	52.03837681002915	237.00207551568747	235.6128788040951
1	120	nan	0	0	nan	nan	A1	A1	A1	5386	762.0	821.0	1.0	1.2426796476701802	0.6458047475373253	0.0	0.6044893378226711	0.341057488998147	103.61147678382895	113.37107214805724	25.80697580112788	10.04278151427805	8.602325267042627	86.96263565463043	79.1076324470382	29.905147148073876	445.47599999999886	0.8386795390843971	97.0	83.47945383191109	18.93447782099247	14.159685696475208	27.65352869965136	6.37793549336493	23.973693464882672	20.02377361059189	32.46259248815477	28.36549937352538	18.03894109837711	17.64715039730072	41.66131083481014	848.0	1105.7822999544442	274.00950723700225	112.87055827118456	386.14792141411453	97.1367061669007	325.1874116975814	278.6735795903951
1	121	nan	0	0	nan	nan	A1	A1	A1	2066	177.0	888.0	1.0	2.365047586138051	0.8613376703810854	0.0	0.3824509440947797	0.16401515961456822	99.3136955311411	95.13148795220224	14.560219778561036	4.587488452427847	4.0	50.52627166891865	50.45462378275056	48.16513321448093	397.8579999999989	0.5816441441441441	55.0	59.0706950109452	16.254062741994858	16.67327386327088	14.079575803130865	5.297550956718624	30.87914858199656	25.088624496012926	11.981918109580874	26.071915801614523	15.612283581867814	15.234363313764334	33.78702991269529	360.0	331.6556496992707	99.9204091411084	67.0160375032574	86.04531943053007	33.51161998696625	155.8325935062021	147.61062047444284
1	122	nan	0	0	nan	nan	A1	A1	A1	2530	694.0	824.0	1.0	1.5970917850602477	0.8606133301778364	0.0	0.5685393258426966	0.24703648129747854	90.27840155055428	90.13878188659973	19.235384061671343	6.365842521905848	5.385164807134504	49.0	45.97508555596036	-75.22808024542768	358.74399999999923	0.7236842105263159	159.0	71.05885396152735	17.49332419782877	21.86315707862377	23.070832423865795	5.21361109893769	18.23111317306757	21.5116198156029	25.730083130300045	26.92561224848032	13.430411286652088	16.518532130867243	62.15240705013275	1319.0	710.8432134464383	153.60674472153187	114.03715606871992	208.06146358139813	47.0475321020931	148.18397838249803	180.72826769016683
1	123	nan	0	0	nan	nan	A1	A1	A1	4026	492.0	845.0	1.0	2.4955454704373765	0.9371752801931019	0.0	0.3702749931021797	0.20629932484752306	150.76235927981529	136.01470508735443	19.4164878389476	5.8499520728077155	5.0	55.2440927213293	52.594782627281226	-26.665688362653174	495.2139999999981	0.7150976909413854	87.0	81.01716651208699	17.13586639612913	17.033157862722874	31.900022925809026	7.340795044787228	31.176089162006974	25.859037222340703	32.760585989803076	28.710338125005364	18.89076069742441	18.920363223180175	54.7653928194195	1155.0	931.8041964434087	176.59276763908565	106.91969218105078	318.4730147793889	73.41608347278088	346.36713233217597	247.71578596252948
1	124	nan	0	0	nan	nan	A1	A1	A1	3901	46.0	859.0	1.0	1.2026929612261517	0.632159887837968	0.0	0.5748600058944886	0.323281264805765	86.29152790176313	93.62157870918435	25.80697580112788	8.930971422262045	8.0	67.29556086755798	66.8619521102003	-9.125286720452126	389.4059999999989	0.7945010183299389	132.0	45.949553702026606	16.00926222279668	15.55292592663318	12.215838888660073	5.034287057816982	25.56925303861499	20.982085939496756	9.032578060403466	24.952834375202656	17.189227156341076	12.491218460723758	38.98736544698477	1560.0	691.0531623829156	200.46623972803354	185.71488565113395	153.1757232826203	62.57332771643996	312.2269629687071	277.3339744322002
1	125	nan	0	0	nan	nan	A1	A1	A1	11659	351.0	899.0	1.0	1.357182065282827	0.6605832125315981	0.0	0.561933680354733	0.31934889195758165	160.23378457054926	156.16017418023074	25.80697580112788	10.43331532093138	9.848857801796104	119.35695679511909	120.29596803561768	-18.08078794604069	677.3339999999973	0.8447632503713367	244.0	94.05633618403226	21.218417674303055	20.258548885583878	35.76702524162829	8.641138388775289	34.607171771116555	23.80605780798942	35.64779136702418	34.91696045361459	23.071152876131237	20.444495358504355	69.84650959819555	3906.0	1594.7914861403406	391.9151456458494	205.0370806902647	762.6820642370731	182.40651682764292	570.9556739740074	548.510430472903
1	126	nan	0	0	nan	nan	A1	A1	A1	1221	113.0	855.0	1.0	2.522200918425416	0.8888345097295521	0.0	0.3238726790450928	0.1258812777811608	80.41951145818983	77.98717843338096	12.649110640673518	3.9833947990270615	3.0	47.54999234767622	36.850499479066	56.295290668815774	349.1259999999991	0.5053807947019868	81.0	71.91723511368036	12.418967003002763	15.521080380305648	10.07911802828312	4.245166726410389	24.883054845035076	21.85148398950696	7.694728037342429	20.39734498411417	13.5305256806314	12.985473413020372	24.714396845549345	492.0	334.8699927404523	59.15632884949446	38.98919678013772	46.691737323999405	19.95814462658018	103.19580384343863	89.23506532236934
1	127	nan	0	0	nan	nan	A1	A1	A1	8117	620.0	933.0	1.0	1.457062712358801	0.6394378961760404	0.0	0.6141797820823245	0.2747101018538282	137.34175285363494	135.60235986147143	25.709920264364882	10.333885510275914	9.0	110.09688338344229	105.59421119553681	31.192413395973492	609.3479999999981	0.7514001388567463	198.0	93.34348058700562	23.75687805376947	23.657663956284523	37.00634781830013	10.025879350490868	37.667368557304144	31.07869080454111	44.70148779451847	39.84492261707783	25.305302555672824	23.081239074468613	75.87022212892771	2576.0	1311.4593885252252	331.99073867686093	141.77828742191195	507.51160525530577	147.03029004856944	481.56417246721685	375.3636385956779
1	128	nan	0	0	nan	nan	A1	A1	A1	14168	970.0	868.0	1.0	1.2037319060575975	0.37491697155461545	0.0	0.7129629629629629	0.4665171303049117	152.5428130585305	151.2084653714864	25.80697580112788	12.506782595890224	12.287936246293341	134.11796872037226	141.41609517135504	15.220628724754471	617.767999999998	0.8987281550318755	108.0	44.91314572095871	19.441336769610643	13.790295304730535	37.18796074297279	9.218722899444401	20.142198890447617	20.7199664786458	47.93348598387092	31.3335470110178	21.33537808712572	20.276295125484467	66.21797526907176	3570.0	1023.9706431394443	535.4799131071195	170.88760362565517	1126.6403161315247	256.6569024492055	453.3747021537274	575.8790739718825
1	129	nan	0	0	nan	nan	A1	A1	A1	5517	508.0	884.0	1.0	2.0362779034836476	0.9252935665611551	-1.0	0.43304552590266876	0.25503167127351756	157.86546087361177	142.04576727238302	22.80350850198276	7.543391259062069	6.708203932499369	57.669333879812214	59.870736858324044	-21.796226762693387	521.3859999999981	0.824355621964886	148.0	104.37555510737002	16.23213556036353	18.783810248598456	33.24118411168456	7.2483406299725175	22.618249855935574	20.216083088889718	30.901853958144784	26.485496386885643	16.040924733504653	14.630548547953367	76.565270380117	1850.0	1281.8151823114604	203.6579849179834	145.59577380865812	400.3997716540471	91.3872288307175	301.3758302507922	249.3620056770742
1	130	nan	0	0	nan	nan	A1	A1	A1	3140	692.0	933.0	1.0	1.5241073288489513	0.7626262738566822	0.0	0.5627240143369175	0.2520778783740269	92.57075099928362	95.90099061010788	23.0	7.136674275148647	5.656854249492381	54.4198609605751	59.87840595923524	-76.31825712963037	395.64199999999926	0.7339020684819446	108.0	56.81876877322793	15.93075460754335	14.851926508359611	19.732234662398696	5.584283240139484	16.076096792705357	16.451178804039955	32.116029627621174	24.928023209795356	14.557106927037239	15.301548826508224	26.651194071397185	423.0	432.02630709297955	144.19266075082123	68.31644199229777	175.7829406345263	48.219745500944555	97.31958536058664	114.03619480598718
1	131	nan	0	0	nan	nan	A1	A1	A1	4227	786.0	880.0	1.0	2.813953303023456	0.9319077065742789	0.0	0.3256548536209553	0.1839111236376063	163.3147274542797	149.4590244849738	21.213203435596427	6.433713960160277	5.0	60.088522727936976	59.2335168906169	-44.854520363307834	537.4239999999978	0.6811699299008944	131.0	74.27077131718397	16.844678442925215	19.14502176269889	34.39792481530458	7.586648409254849	35.190737798810005	21.347127472050488	27.594781467691064	26.300709575414658	25.770534886047244	15.350743954069912	39.00231947749853	690.0	770.285557191819	164.5332269454375	111.1821625456214	321.8903490193188	69.73106021247804	358.6073091458529	210.86358470655978
1	132	nan	0	0	nan	nan	A1	A1	A1	746	152.0	907.0	1.0	6.169258622844054	0.7523180772796102	0.0	0.14615987460815047	0.05123235130127424	90.28602740948614	87.02298546935747	8.602325267042627	2.3251879519981036	1.4142135623730951	53.23460266492552	59.48043969498387	-1.1409669025687494	427.76199999999824	0.2533106960950764	104.0	43.450110596604645	13.759426288306713	20.71207755059004	13.249057814478874	5.087953039444983	33.27367065101862	30.918013352900743	10.456931445747614	21.865064475685358	18.451392432674766	14.720851514488459	28.205691635608673	260.0	146.54900464881212	31.73485927283764	32.09706273674965	32.90955989807844	11.574593813158572	65.81535072624683	77.63828503713012
1	133	nan	0	0	nan	nan	A1	A1	A1	2253	33.0	903.0	1.0	1.808306261697691	0.7900710613624402	0.0	0.3330869308101715	0.16485185362918442	86.7325050592657	94.33981132056604	19.6468827043885	6.205518224962117	5.0	51.22634538534309	53.16834977637659	36.16587307374882	414.41799999999836	0.5853468433359315	78.0	31.429709285497665	12.717525014653802	21.203967371955514	13.09619291126728	4.818524479866028	29.185061402618885	22.580575270578265	9.546181466430426	19.382345356047153	15.019470544531941	11.237720337696373	31.07646302320063	749.0	323.69916847348213	97.30856812465936	100.23016722407192	90.08445893414319	34.721446751616895	169.37390740588307	140.19191270507872
1	134	nan	0	0	nan	nan	A1	A1	A1	7948	789.0	973.0	1.0	1.3885621473001837	0.8428245722167386	0.0	0.5253833950290852	0.39582509443924435	147.36461529643455	139.61733416735902	25.80697580112788	11.43441240453117	10.770329614269007	79.90306627407988	79.30992468475495	-44.87762037151224	502.321999999998	0.8786689514123048	109.0	61.682703983038664	12.513786560855806	12.683421108871698	35.82215612567961	7.937514338642359	30.649256088770926	20.122453719377518	22.106569066643715	20.51905095949769	21.567788254469633	11.686396638862789	51.68206300586462	1905.0	1212.5065241120756	253.78417708724737	115.54049067478627	702.725369118154	151.06332572363317	588.764660523273	395.66741524171084
1	135	nan	0	0	nan	nan	A1	A1	A1	992	83.0	974.0	1.0	2.9136814940736806	0.766386603631867	0.0	0.22342342342342342	0.0993977321371033	72.11207146376073	77.4919350642375	10.770329614269007	3.439928473942545	2.8284271247461903	45.11108211659004	46.32332492859887	-66.82568564309602	354.13799999999895	0.39155318729030986	25.0	23.46440840512514	11.197756946086884	18.517601273022592	11.791195590049028	4.6116274036467075	23.857816491276026	21.93211259879172	12.746913878247142	18.29065390303731	12.746822331100702	13.727519679814577	24.078583974391222	293.0	114.46666675247252	38.0572671899572	38.40239574201405	43.59496463090181	16.126054887659848	65.74518971703947	71.03782720118761
1	136	nan	0	0	nan	nan	A1	A1	A1	2207	0.0	922.0	1.0	4.1694529305343675	0.9243040215779118	0.0	0.2699694189602446	0.11926047723976133	142.7723187717447	129.79984591670362	18.35755975068582	4.970178936945426	4.123105625617661	60.10407640085654	54.49005674447991	47.49231107415562	482.23399999999873	0.47027487747709357	70.0	32.585992224514484	10.709330926649272	18.251758696511388	15.372869472950697	4.727306053973734	25.51880677603185	19.06150914914906	12.938246729783714	16.60231944359839	14.861326023936272	10.443915514275432	27.98634318448603	400.0	255.4108793362975	82.22442992590368	87.97816467937082	108.96618624590337	33.2285498669371	153.7425347659737	124.78323051892221
1	137	nan	0	0	nan	nan	A1	A1	A1	3755	519.0	924.0	1.0	2.1400154673561	0.8980813956125734	-1.0	0.36867943053510066	0.23088767195392693	130.72998172122865	117.06835610018618	16.1245154965971	5.822651248676044	5.385164807134504	62.767505397116416	57.49887541557982	-40.08369610224192	452.0739999999985	0.7448918865304505	128.0	46.960036631673574	9.729121871292591	18.746532454155385	22.37470058724284	5.6159151857718825	18.451010984368622	15.45590908266604	23.210223567672074	16.109132532030344	15.469596452079713	10.467231311835349	33.178667817264795	1280.0	629.3938806550577	107.88079690467566	151.5353785669431	210.3714050585404	55.29039484541863	168.2913714936003	133.47122949454933
1	138	nan	0	0	nan	nan	A1	A1	A1	4699	187.0	946.0	1.0	1.1661808139539327	0.6488927279584035	0.0	0.6428180574555403	0.2659506516434128	93.8807271559191	97.75479527879949	27.0	9.982258192992067	8.94427190999916	82.35053502843212	71.43195862214638	72.94023204726895	471.2019999999988	0.791677196529357	123.0	29.434760086238384	18.201144451275468	14.764141348190606	22.85059890523553	6.673762178979814	23.648905185982585	30.052765735425055	20.839719258248806	28.149691093713045	19.527260268107057	17.790341088548303	30.315800797194242	847.0	452.1075611701235	219.43897199630737	113.11175756156445	268.7069050632417	82.02316376473755	241.18901383783668	294.3815372735262
1	139	nan	0	0	nan	nan	A1	A1	A1	7113	387.0	940.0	1.0	1.4259128570395843	0.49248762861671763	0.0	0.5295957114138933	0.2983500261929341	121.02541567485997	123.2233744059949	25.709920264364882	8.845285694232174	7.810249675906654	97.55173399342276	105.33077255336732	35.60897343401432	547.3539999999981	0.7889307897071872	197.0	64.46192093379796	11.909880271181464	15.824979098513722	31.784664652310312	6.5856565572321415	22.686503445729613	21.572274427860975	28.978164384141564	20.30681319721043	14.680247251875699	12.963195258751512	65.73060210701078	2680.0	863.7805600920692	212.48918979987502	118.45554371364415	462.60985808074474	107.55567334778607	271.99943631514907	312.153079318814
1	140	nan	0	0	nan	nan	A1	A1	A1	6400	576.0	1000.0	1.0	1.3959596661077291	0.7285864400253768	0.0	0.49432300919131844	0.2807933651182694	124.23832737627991	127.13772060250254	25.709920264364882	10.841314141520211	10.0	100.07264225456751	85.09752272000497	75.82756250004365	535.1819999999983	0.7598693974473136	126.0	49.6737925671041	14.48363477550447	16.45090416725725	29.332158378325403	6.798336799256504	20.857419729232788	19.317479245364666	39.05867094639689	24.070862935855985	20.32870987150818	17.080216720700264	36.02218667604029	1876.0	991.3405815977603	256.65316300466657	144.13214384578168	507.58431402407587	122.30286170914769	283.5941869346425	329.07271004188806
1	141	nan	0	0	nan	nan	A1	A1	A1	826	0.0	1016.0	1.0	3.97264405360097	0.6966041628528047	0.0	0.2641509433962264	0.0944534021450253	74.19494640914239	64.8459713474939	9.219544457292887	2.8495226838107595	2.23606797749979	48.33733135224471	53.2315850838459	-14.799680238793108	331.5019999999994	0.4233726294208098	73.0	13.688731278292835	7.789333987981081	9.937743212096393	10.090623365715146	3.0491493297740817	16.333379162475467	12.90371559932828	10.809979401528835	11.516868859529495	9.307438798248768	7.057114512659609	26.04789805598557	311.0	56.87963698245585	29.85517672356218	26.338704572059214	38.705180548131466	11.913115223869681	52.39317929185927	49.989944422617555
1	142	nan	0	0	nan	nan	A1	A1	A1	3220	182.0	1023.0	1.0	3.053018968224212	0.9242581018503591	0.0	0.32039800995024875	0.1277980579920998	147.55998247125487	133.13526955694348	29.0	8.52515082816385	6.708203932499369	66.94728860966998	56.33370940888049	11.09982867094989	562.6919999999986	0.48009542269270905	95.0	26.360097657889128	16.20874346420169	19.780468439683318	21.430518062785268	6.340169424191117	30.925536037422717	24.489509391598403	23.573556140065193	25.45496302843094	17.974471727386117	16.128496246412396	28.880735533311963	1120.0	189.2837417712435	129.99768103845417	65.03622521460056	213.92813024204224	53.50913286861032	151.64316819328815	186.2419472327456
1	143	nan	0	0	nan	nan	A1	A1	A1	5894	290.0	1023.0	1.0	1.442134175760986	0.6681386531227448	0.0	0.5868180007964954	0.3022898990620847	117.84624275804907	129.61867149450345	27.586228448267445	10.648879858291123	9.486832980505138	80.0	87.68193980541018	6.578529920136301	494.99199999999894	0.7939116379310345	115.0	20.00268562231213	7.031845603138208	14.492118749767542	15.37416651379317	4.455725992098451	17.68133062776178	11.391363405622542	11.012405658140779	11.97567711956799	10.530678284354508	5.902510159648955	24.157885141670704	768.0	295.9859928274527	126.14050568360835	119.17984351795167	224.37703573796898	79.09477445483208	187.89677331317216	159.72660473454744
1	144	nan	0	0	nan	nan	A1	A1	A1	1231	457.0	985.0	1.0	1.8287536370512292	0.6554849505546598	0.0	0.3930395913154534	0.15763695229779032	60.375019603600386	64.07027391856539	11.180339887498949	3.875386166363325	3.1622776601683795	48.90851992546533	45.59571204826888	19.585356616512662	313.2599999999996	0.5626142595978062	98.0	22.936278256587684	6.335454350337386	12.744502937421203	19.672800781205297	3.3327382560819387	18.103959711268544	9.510872076265514	10.232486488297582	9.971023140475154	9.470359384082258	5.244190137833357	18.26256210077554	501.0	120.55022504739463	43.81655609421432	30.611856393516064	137.0836655916646	18.25416967459023	62.87757701333612	70.33179222419858
2	1	nan	0	0	nan	nan	A2	A2	A2	3605	216.0	0.0	1.0	2.037429538768457	0.8494412648320578	0.0	0.42351973684210525	0.20046764264032385	120.76567475255601	112.60994627474076	18.439088914585774	6.513419357887035	6.324555320336759	75.0	63.72601519050555	-20.050934805154537	475.3739999999982	0.7312373225152131	6.0	19.881971486844122	8.455725998617709	11.45087360125035	19.236713227815926	4.900389132089913	20.363286814652383	13.045655000954866	20.944258810952306	14.617273240350187	12.739589592441916	10.630548609420657	13.642526944167912	45.0	215.44115390256047	108.9781189467758	61.04156597331166	259.23767483606935	57.80251813493669	169.53684322722256	188.3670715400949
2	2	nan	0	0	nan	nan	A2	A2	A2	4602	314.0	42.0	1.0	1.5036161261419547	0.8008338690756923	0.0	0.5578181818181818	0.28686612861637534	113.70923308580807	119.4361754243663	25.553864678361276	9.156031904790082	8.06225774829855	74.0	68.09893167013877	21.38682037206839	448.99199999999837	0.8147295742232451	71.0	10.917280859313905	8.394201615825295	10.782650520093739	18.05491721164435	4.4464637553319335	15.760219782590866	12.92559701949358	21.635751962661743	14.578027023933828	9.542336189188063	8.654001676477492	20.509163099341094	1448.0	200.01013239473104	127.65816783439368	62.37995014898479	263.6325937844813	67.24484678450972	176.66324908006936	162.2326395632699
2	3	nan	0	0	nan	nan	A2	A2	A2	1865	771.0	0.0	1.0	1.7063826882545101	0.8853998351481608	0.0	0.5962276214833759	0.19160333138233793	81.54393302133104	93.637599285757	25.495097567963924	9.044687828281399	8.0	33.0	37.90408419390548	-3.3917243161791246	349.73799999999926	0.7057710501419113	10.0	7.173052622005343	3.144243554212153	13.558083551935852	5.468787671998143	2.7948424769565463	13.004577747546136	4.1313954629004	5.612024113535881	5.4554665656760335	8.096543859690428	3.324498387053609	4.976943654939532	583.0	55.09449935145676	22.059556178748608	33.26337099913508	51.44068080279976	23.768658189103007	47.23364639095962	33.832105164416134
2	4	nan	0	0	nan	nan	A2	A2	A2	4256	899.0	0.0	1.0	1.272713686531436	0.5855020414459303	0.0	0.5441759365809998	0.2918240145472732	91.10839319891825	99.68951800465283	26.0	10.749131379338047	9.848857801796104	78.0	73.85892599797005	-26.0121535950484	428.0999999999982	0.7792730934724893	77.0	11.347722630016506	5.514335885643959	18.43421065993607	19.218738130293787	4.575234631076455	13.497520435601473	13.391226100735366	17.19249259121716	9.9059739690274	12.65322349127382	10.093644640408456	29.997482291422784	435.0	195.4882128369063	132.8079504854977	117.88278057798743	268.84196259919554	68.1660338724032	162.98983797058463	176.74282497353852
2	5	nan	0	0	nan	nan	A2	A2	A2	7105	77.0	0.0	1.0	1.3711867270957228	0.6477787975391195	0.0	0.7105	0.35490112647288646	125.0835058958221	133.73481222179961	26.68332812825267	9.607612774380367	9.0	91.16744177075712	95.29217688396939	59.19628024665269	501.57199999999887	0.8366205475419486	99.0	19.94303815998137	8.036377545446157	9.979858126491308	15.919127249158919	5.193469183519483	15.951781534589827	9.712123297154903	20.132570487447083	13.57845433242619	14.831982966512442	8.986755227670074	23.99472049996257	1907.0	362.86857457924634	153.55849617440253	93.8778675859794	252.48749605100602	93.9222103105858	240.36067817080766	173.33583648782223
2	6	nan	0	0	nan	nan	A2	A2	A2	4867	776.0	53.0	1.0	1.9839840282563321	0.9186485926909913	0.0	0.47622309197651663	0.2303212821597422	145.58946816126814	144.2497833620557	21.0	6.999778531020128	6.324555320336759	70.46777962020494	57.51885264742154	14.166093943397692	515.3099999999985	0.7320448221403324	102.0	33.15580994170159	6.232028738595545	26.482963295653462	23.718806793913245	6.448767869733274	25.207537975162268	13.186511033214629	14.23112847469747	11.204531971365213	22.849546095356345	8.321599186398089	27.486411839723587	908.0	371.92269809078425	67.3489591339603	244.5340816816315	246.7656986322254	69.5259790411219	254.17312936857343	134.27907275874168
2	7	nan	0	0	nan	nan	A2	A2	A2	8060	171.0	92.0	1.0	1.6851129872738742	0.7939246861011798	0.0	0.4562178072111847	0.29121972622935677	158.62087216884865	151.6047492659778	24.698178070456937	8.121429588785366	7.615773105863909	92.10488773581773	96.4440460234868	-21.70557090129561	589.7419999999978	0.7848865517577174	130.0	21.607248137705028	14.122362131252885	13.189639184623957	26.17306788638234	7.529564401134849	22.12695511803031	16.42558941897005	35.46065470483154	25.210147310979664	15.143892602995038	13.729778040200472	25.871915854513645	1656.0	352.9676976138726	234.86179995071143	101.59119645878673	424.8869314584881	126.34755560010672	281.5192043213174	311.47951562330127
2	8	nan	0	0	nan	nan	A2	A2	A2	10879	501.0	21.0	1.0	1.2892536385821034	0.701813429402516	0.0	0.5927318295739349	0.4202432244714359	153.64879539525026	147.46185947559457	27.018512172212592	11.935144337721333	11.313708498984761	103.5442531390983	109.45337890748495	-46.67595747178904	570.3599999999977	0.8872487052970678	127.0	20.156908557750285	8.231265767477453	12.845746523700655	16.81326014827937	5.803616442717612	14.58419169485569	13.29977879486978	16.13196009863168	14.727794350124896	12.01884494163096	7.521828068420291	28.051148255355656	3672.0	443.5352264745161	167.0118727106601	125.945557015948	467.28072141855955	147.24428287427872	313.83788928203285	313.98400961700827
2	9	nan	0	0	nan	nan	A2	A2	A2	8878	738.0	135.0	1.0	1.2331885365457613	0.4400919316967728	0.0	0.6383376473971815	0.30647090429155655	124.02456456112391	125.92458060283545	26.0	10.10387885456652	9.0	108.59621388518418	111.36819539143355	81.93906971033617	603.3479999999985	0.8514433681787665	89.0	70.82867178041488	10.40527967363596	15.751232167705894	23.967299946583807	7.304753238335252	27.91268800571561	17.143465407192707	28.784939354285598	18.751232214272022	23.41277184803039	11.8568398905918	35.094270202331245	1656.0	926.4240640308708	168.73640127386898	144.27994295302778	410.42296587023884	128.96853681467474	367.3800575416535	265.5793707193807
2	10	nan	0	0	nan	nan	A2	A2	A2	10506	568.0	134.0	1.0	1.5669579747324487	0.8361659329535615	0.0	0.5104956268221574	0.3046877324138106	179.1821788958141	169.49926253526885	25.80697580112788	10.131248160990253	9.055385138137417	96.5675573107188	98.2772243914453	-40.80136157052904	658.2579999999979	0.8226450552031948	255.0	24.605417048558593	14.034638040699065	17.353261709213257	28.248477992601693	7.973250995390117	23.961455766111612	18.415991563349962	35.77250334434211	24.5963379079476	19.227588367648423	15.936446216888726	53.78544282540679	2407.0	495.53911767248064	247.64437448885292	134.43398310430348	557.9882514532655	151.37671591248363	434.8376145735383	387.77258067857474
2	11	nan	0	0	nan	nan	A2	A2	A2	8994	875.0	138.0	1.0	1.2039480180031348	0.5971062972974529	0.0	0.6497146572274796	0.3315789538835546	129.31031658082694	129.29423807734048	26.40075756488817	10.470483044340412	9.433981132056603	100.30997851611329	103.727837925316	-76.98220509426973	583.8319999999981	0.8699100493277878	238.0	34.56778831593692	15.755748893134296	14.392263694666326	45.745998497121036	8.322926741093397	21.67916391789913	25.51941715925932	45.68619822803885	28.941466447897255	26.3697871575132	21.843015264719725	61.99134798068553	4490.0	664.294667663984	296.9874274227768	177.69300462398678	877.6854971963912	154.647517638281	351.6496080085635	401.2122387913987
2	12	nan	0	0	nan	nan	A2	A2	A2	6729	286.0	119.0	1.0	1.5413948960065569	0.745507546877514	0.0	0.5296340023612751	0.2988802003711031	135.00551412587984	126.81088281373961	25.632011235952593	8.090085257072966	7.0710678118654755	80.34331145001167	89.98079511786912	-29.38471271021544	531.9019999999982	0.801166805572092	129.0	27.230335022322834	12.451102511957288	12.584268044680357	22.182787840254605	7.2893416322767735	22.531166558153927	18.140062622725964	34.891065881587565	23.113466173410416	20.30009921360761	16.196108987554908	31.296635343693197	1442.0	347.55579539202154	191.8316632034257	89.90010000579059	337.4585647061467	108.38530632853508	260.64220716338605	269.61739596445113
2	13	nan	0	0	nan	nan	A2	A2	A2	7536	70.0	124.0	1.0	1.3882872235449113	0.7891013422836942	0.0	0.6085271317829457	0.3495231225373183	138.84306648028618	134.31678971744373	25.80697580112788	10.128823588231098	9.219544457292887	90.61562409143231	85.28616288938319	-23.325060549689194	520.5199999999982	0.8340896513558385	116.0	34.55431446805596	9.46948963869363	12.05520721245557	19.015991432592273	6.64216074347496	24.921110928989947	15.110292286612093	21.023193738423288	15.857343467883766	23.509666627272964	9.885206423699856	32.360219727270305	1776.0	346.5637301141396	135.54651798773557	97.80630283430219	255.83621034957469	101.13675225805491	279.2511490713805	189.4540331121534
2	14	nan	0	0	nan	nan	A2	A2	A2	3394	69.0	205.0	1.0	1.8048132507025245	0.8325249985406626	0.0	0.3940554975037734	0.17773405652986463	109.08961364054029	111.19802156513397	17.46424919657298	6.530447154983725	5.830951894845301	79.82783757604001	60.43428003754568	39.86550228373853	489.86399999999844	0.6299767981438513	128.0	45.13696494139731	12.407660047523677	21.27408262435347	21.462836717255414	6.96992451697588	33.92666514404118	22.613504177890718	23.12610059324652	20.595849571749568	29.332845067605376	19.813260175287724	31.54830238688737	855.0	524.6451207213104	106.71613674703985	155.2058445736766	168.5639126552269	55.249653237871826	276.5096212737262	184.89094402454793
2	15	nan	0	0	nan	nan	A2	A2	A2	6906	155.0	262.0	1.0	3.0582017609223544	0.9002512137937546	0.0	0.37158999192897496	0.12658616845938087	212.21350720632654	176.13914953808538	23.345235059857504	7.431023264303136	6.324555320336759	103.8473062418984	92.39156892908335	-83.52115361021211	827.9899999999969	0.5325005783021052	147.0	48.250690531916916	28.38431380968541	33.98475637100637	38.038086561486125	12.920698951929808	52.38103305641562	44.20833149086684	43.43855966441333	50.73827726859599	45.005935800261796	37.47382318601012	48.98297099303454	2042.0	800.0446785604581	279.3210657099262	168.08514617197216	388.43871285486966	134.58851077407598	481.6873128451407	405.4282299634069
2	16	nan	0	0	nan	nan	A2	A2	A2	10209	404.0	168.0	1.0	1.4218547128197925	0.700128624276114	0.0	0.6419139839034205	0.31908998746865985	156.1850958540245	150.8409758653132	26.076809620810597	10.313774326909904	9.055385138137417	110.19167042513776	111.5187734670569	7.756455604174764	634.073999999998	0.8068123444106374	160.0	34.307179341092706	18.43102166429162	17.285008079372346	35.75600835122168	8.994750952348113	31.657984365709126	25.692912225611508	47.26878772582859	33.29344630613923	23.043289887718856	20.879148609004915	46.02166785299778	2615.0	625.543512230739	366.0775322737172	137.534173771739	707.3373472262174	169.18593234196305	459.766614199616	547.8036327082664
2	17	nan	0	0	nan	nan	A2	A2	A2	5504	319.0	165.0	1.0	1.4723448268071009	0.7268567472806989	0.0	0.5582150101419878	0.252158368579415	118.22804558261848	120.55289295574785	25.238858928247925	8.113808214274616	7.211102550927978	81.17761031469075	81.19773311114173	-85.52417594395273	523.7299999999984	0.7196652719665272	133.0	29.399435508064926	19.612466676160693	16.504234448075294	32.74692918267101	8.514412187039852	28.855130886659026	31.232028746046126	35.589471318759024	34.195757983252406	25.95541321951896	22.74645614437759	41.87673767097294	1587.0	430.97976714838296	247.44988252129406	86.1743654627353	402.3824678733945	111.0381938861683	363.1105522150174	318.24072691239417
2	18	nan	0	0	nan	nan	A2	A2	A2	945	257.0	193.0	1.0	2.70230843608184	0.7211088393306068	0.0	0.27155172413793105	0.08853980925013753	66.22901130136421	82.03657720797473	10.0	3.3593299279466597	3.0	46.05154566333654	45.88490259662407	-42.8763810710956	366.22799999999904	0.3795180722891566	45.0	18.573723958805203	13.330327332019806	16.9723812174052	18.314702039584517	5.495445211417973	24.711955421604216	22.389486560598016	17.93900969158858	22.30836957320571	17.927534960210323	14.699931394308805	30.332326356321573	199.0	75.59722293447703	39.01147485524416	26.91537359636277	62.626565967686474	19.133699658326805	56.40320444479585	61.41985208168626
2	19	nan	0	0	nan	nan	A2	A2	A2	9514	586.0	208.0	1.0	1.6440587594103135	0.4930249495923684	0.0	0.4654598825831703	0.24676703560763633	150.29298262211404	145.58159224297555	25.80697580112788	8.751665141305283	7.615773105863909	129.88317898022476	130.7571750891663	-25.496262115205706	696.0539999999976	0.7292377265933391	245.0	73.9323416436091	21.261097157374024	23.797970620915294	37.12755022384226	9.10444806702435	45.38716728705913	34.80762961413711	53.615655867382884	37.3370565995574	25.96365310717374	23.813565294258296	80.30821686051786	3677.0	995.2639367720112	365.34313064441085	184.75875603593886	657.0295878546312	147.96905574109405	516.847334522754	618.5783635489643
2	20	nan	0	0	nan	nan	A2	A2	A2	2126	37.0	219.0	1.0	1.3585266174599102	0.49068179283290453	0.0	0.47402452619843927	0.20750777069505708	64.59770776879397	82.09750300709517	17.4928556845359	6.447665834123237	5.656854249492381	56.33652317169084	56.28649190551875	73.85026402699702	358.81399999999934	0.6608641591544918	88.0	31.282810708507895	4.864225250668824	14.291279513388872	9.61139852553606	3.913359303958714	15.843976506963372	9.880231991410255	12.455848084762692	8.016174607910216	12.865995305590332	6.546395105309784	18.41663236450404	310.0	329.6698256107047	27.28104090783745	80.91163525637239	97.99336256179959	33.997451975010335	143.37241197936237	83.6016788566485
2	21	nan	0	0	nan	nan	A2	A2	A2	1041	197.0	269.0	1.0	2.4354988219852127	0.8770226266165977	0.0	0.25199709513435004	0.10205547602652831	72.3584608992481	94.33981132056604	11.180339887498949	3.6653227677333464	2.8284271247461903	37.808560272277965	34.764555512146565	-29.303550084205295	358.02399999999903	0.4810536044362292	35.0	23.490516558289528	14.136491976678371	14.670679830014706	16.181338222697377	5.703929228708148	28.837964486330748	20.038803750649095	14.286808550357819	24.22304117679596	23.612283565104008	18.694163497537374	21.083360001444817	74.0	115.92095821350813	58.24223699234426	30.96241715643555	57.02011149935424	20.59732980374247	122.21193269267678	72.30627918243408
2	22	nan	0	0	nan	nan	A2	A2	A2	1443	275.0	319.0	1.0	5.203000851948495	0.7635907666317355	0.0	0.16806429070580015	0.054671491627449206	115.97980291955439	109.20164833920778	9.848857801796104	2.950296070172432	2.23606797749979	74.25090378122523	74.88821722133086	-78.19047009692162	575.9139999999978	0.2655013799448022	101.0	33.39760430343449	23.86327918060124	27.60039679054171	30.148668697103858	8.319768096320331	35.74622718989849	31.03147942945361	30.528221540153027	42.60415045917034	24.702342285774648	25.331227616406977	44.249134154990315	489.0	95.85339134931564	76.373266287148	49.099229561164975	91.53989479504526	27.03541633952409	78.57952247839421	87.84354942664504
2	23	nan	0	0	nan	nan	A2	A2	A2	15041	738.0	215.0	1.0	1.4717717217310191	0.7232204572011931	0.0	0.5705128205128205	0.32572949688627184	194.9847296316428	182.64993840677855	25.80697580112788	11.278192289995635	10.770329614269007	128.46754887253866	134.65981555220176	-33.660746405582614	761.7539999999966	0.8272012319199252	262.0	171.76052460540086	35.03312738984823	32.69137100595981	60.06762803439051	13.704860069788992	53.60546282771975	55.317235155031085	60.42410930246115	55.25453590974212	39.25889986474067	37.743831497617066	161.08491663448513	6503.0	4743.142226328142	880.7538277953863	504.70180941931903	1570.559000391513	335.78051587194204	1438.5847582342103	1367.3624033723027
2	24	nan	0	0	nan	nan	A2	A2	A2	743	39.0	263.0	1.0	2.941586093006585	0.578614918140819	0.0	0.31617021276595747	0.10912920663143408	57.77150431213671	56.938563381947034	7.0	2.54535719465395	2.23606797749979	44.062178903863774	47.11848908469265	-54.39553214213411	292.5019999999993	0.4401658767772511	133.0	21.642450649291277	6.363714071922004	14.483222743496299	14.293583633378148	4.1853208458051085	15.167269434779882	13.328542010858655	15.622552867047489	9.962584910914302	11.019226359203458	7.922285797074437	24.344411373138428	505.0	86.47959108091891	23.718684734776616	27.475593301467597	63.63607242889702	14.45511566195637	54.28560327924788	44.43773564696312
2	25	nan	0	0	nan	nan	A2	A2	A2	4945	466.0	251.0	1.0	1.878544540771379	0.8012927061533103	0.0	0.49454945494549457	0.2373686788313385	131.76705648868443	129.9576854210631	19.924858845171276	6.350298611699723	5.830951894845301	78.86841202340985	78.83260793396515	-46.69306463091083	511.6539999999984	0.7176026701494704	116.0	29.29272910580039	16.582818399183452	15.66102091409266	35.581277198158205	7.492607057094574	25.455481848679483	23.47562373895198	39.0515602696687	29.71429013647139	16.25806062389165	19.078446676954627	35.46381326299161	1731.0	293.48369637690485	162.24860059656203	94.57169515267015	419.87841644417495	85.28989145066589	211.4063635179773	309.2866108715534
2	26	nan	0	0	nan	nan	A2	A2	A2	3674	347.0	244.0	1.0	2.3310761843216063	0.8334735442564591	0.0	0.4768951194184839	0.18882002104031187	129.04832877815878	115.95257651298655	13.92838827718412	4.8973059499090335	4.242640687119285	68.15251063520957	71.30686250767626	76.04756506352788	494.48199999999866	0.6290018832391713	78.0	23.493186903186142	18.152987035922706	14.697749339044094	29.67301445454359	7.030914819799364	26.087495234794915	21.95419245492667	31.49027236364782	30.859632262960076	22.531075012870133	17.729747491888702	28.141161190345883	704.0	174.17097780946642	154.5397883495316	79.24107773602009	224.40711108222604	58.6506298398599	197.85917480289936	179.73554627317935
2	27	nan	0	0	nan	nan	A2	A2	A2	5227	115.0	286.0	1.0	1.5311214487017566	0.5140143643292099	0.0	0.527979797979798	0.2929051541089855	108.18670368894122	110.47624178980746	22.67156809750927	7.241306009996657	6.324555320336759	86.74983267165325	92.80056126432174	3.8729308882707505	473.55199999999866	0.7694685705873695	131.0	73.7701993342489	15.084519761614501	25.905073654837906	23.610833954066038	7.300968992523849	30.67656971514225	23.415228510275483	27.336385188624263	25.824734929949045	26.959777276962996	18.593118211254478	38.97955270856619	2004.0	963.3350886330009	208.52140130568296	260.4061344694346	270.94486972875893	97.80746224615723	439.04100130312145	321.8245215639472
2	28	nan	0	0	nan	nan	A2	A2	A2	2521	300.0	323.0	1.0	2.216973744639639	0.8217610035049921	0.0	0.4281589673913043	0.18474481085330405	103.50517017083419	97.14422267947796	14.142135623730951	5.035123133076392	4.242640687119285	60.29731391183151	58.98058945236211	-71.20694764160521	414.0999999999988	0.6222386770331976	111.0	23.372121788561344	15.840024422854185	16.41669335681945	23.35603881906718	5.7015946032479405	23.12480362225324	23.822278172709048	25.1117876265198	28.038559613749385	15.342168337665498	16.84322883374989	34.47457091230899	868.0	187.13351682480425	112.67383867688477	46.44998879916966	145.2833298156038	41.361867969855666	107.36942127067596	154.72387297730893
2	29	nan	0	0	nan	nan	A2	A2	A2	1564	198.0	295.0	1.0	2.2999957944240608	0.9115249072642235	0.0	0.4473684210526316	0.16623354241100474	88.40941037113203	92.39588735436226	13.92838827718412	4.734941219796719	4.0	37.0	36.3579165109299	1.3244790597394425	343.8459999999994	0.6162332545311267	158.0	43.91493101418018	12.769100500270724	22.464194773696363	15.261280277743936	5.410833926871419	22.622812286019325	18.62299538217485	15.021149044856429	23.13153276219964	19.863080848008394	17.468589298427105	33.518501468002796	492.0	234.64228323101997	75.70998717844486	166.92166018951684	79.41252788901329	27.519203634932637	126.6164951659739	94.87986589409411
2	30	nan	0	0	nan	nan	A2	A2	A2	10001	666.0	321.0	1.0	1.4215137072303288	0.49232837662344275	0.0	0.5897511498997523	0.28742152815775274	143.26007855476016	143.10835055998655	27.018512172212592	10.274806774844237	8.94427190999916	119.38139231757674	124.69493926023684	79.64304017298964	661.2519999999981	0.7967654557042704	191.0	224.15576403588057	27.50675223208964	27.24319843761623	47.957290164195	11.016968071460724	63.68053721357137	52.427557814866304	45.02323957160115	47.247821878641844	36.77169448137283	33.63358507119119	91.09112714976072	2576.0	4344.186069276184	480.2821710696444	323.55806951690465	751.1142610078678	186.47043670807034	1151.4350052895024	810.2219128031284
2	31	nan	0	0	nan	nan	A2	A2	A2	16240	1015.0	318.0	1.0	1.236798371834033	0.4955857856445315	0.0	0.7147887323943662	0.43701543965107587	170.4196605790023	167.6305461424021	32.984845004941285	13.476028123079189	13.45362404707371	140.6897642193545	148.01952924549755	7.0644963529760005	683.3599999999974	0.890961459333425	151.0	21.542183684185147	13.357427397742867	16.328679405152798	24.5840085754171	7.474708245135844	18.170992642641068	15.8090944243595	34.05505456123501	23.949889476411045	14.319890202954412	15.183474516496062	46.31573982257396	5568.0	660.8805696656927	328.18898482620716	356.8419794049114	789.5281621450558	228.69573692325503	506.1280250521377	524.1954545695335
2	32	nan	0	0	nan	nan	A2	A2	A2	1715	196.0	322.0	1.0	2.418706121749602	0.8090986946752363	0.0	0.3317214700193424	0.15941155581343855	88.49891016151906	94.36630754670864	13.0	4.503670769356635	4.0	52.66440521537194	52.00840100748602	2.8917215772790446	367.68599999999856	0.5831349880992859	148.0	32.303746059536934	13.777264077216387	22.0246127769351	21.34113071113825	5.260990339331329	21.895109506323934	18.605294907465577	19.86785687506199	25.220767479389906	21.025177411735058	15.756694907322526	28.7303273268044	890.0	199.91601396072656	92.53734656050801	146.81568612065166	104.36162367649376	33.065751313231885	144.92474279552698	99.43762904033065
2	33	nan	0	0	nan	nan	A2	A2	A2	5939	541.0	369.0	1.0	2.4335140327478495	0.8163300360991492	0.0	0.3515033143939394	0.16615535486157873	165.8201575863681	142.86357128393507	19.697715603592208	6.4009905858241956	5.656854249492381	85.61451246403941	95.77535628918578	45.144275334349835	670.199999999997	0.5849790691947797	157.0	128.35690902546048	19.473472237586975	26.491599964909256	36.61844824627042	9.825833607465029	46.97518884483725	37.031219933182	32.56453807186335	33.39696352370083	33.936492004431784	26.025360573083162	46.963531023822725	1693.0	1549.8308537919074	238.14633471891284	177.61117032542825	360.126040302217	110.28340650908649	437.82887049019337	384.5181054305285
2	34	nan	0	0	nan	nan	A2	A2	A2	9483	832.0	303.0	1.0	1.4155584721438037	0.5600338497381651	0.0	0.5190476190476191	0.3431606421565296	142.12131136768616	144.4195277654653	25.80697580112788	10.075994162370694	9.219544457292887	111.98925992979255	117.74320390889967	9.323925514586575	589.2899999999978	0.8282819460214867	202.0	92.3664758708328	31.38205547258258	21.808011021465063	39.19534600432962	10.252552107907832	34.335545965470374	36.21644925232977	39.25668739154935	50.176409646868706	28.40637832507491	31.968902226537466	107.58329130522907	3435.0	1436.7154202638194	593.5080959219486	220.75295749865472	775.9181054346263	192.86833097226918	522.5735419886187	676.5699711814523
2	35	nan	0	0	nan	nan	A2	A2	A2	3967	234.0	385.0	1.0	1.4811862699903797	0.8027087416762326	0.0	0.5024062816616008	0.31767208632453947	104.90762693703826	101.41498903022176	24.08318915758459	7.691475464440911	6.708203932499369	62.64748926134636	62.563893333085154	-48.970458316644475	396.13799999999884	0.8021433626529167	127.0	22.307225169613957	13.849134103395045	11.556115073151886	26.48293277900666	6.5931487288326025	17.588571024127305	15.640878957696259	23.6305790906772	26.642542274668813	19.135149183683097	13.759639895521104	56.39693296607584	1496.0	268.85658100340515	157.1118185017258	62.434623192064464	287.42839740682393	78.5466243531555	214.87455592118204	185.04713552910835
2	36	nan	0	0	nan	nan	A2	A2	A2	1837	12.0	387.0	1.0	4.18705544389828	0.9455421708088011	0.0	0.266231884057971	0.12709868070819116	132.86067324352067	111.94641575325224	11.180339887498949	4.011522922482218	3.605551275463989	41.62068965517241	43.24609877657796	-56.33610676972416	426.1759999999983	0.546563522761083	59.0	36.29208843037486	8.90067907050252	18.306797889061272	18.0141909327358	5.701045294292271	26.46288250386715	16.158052982762456	18.93517972715199	16.754665480926633	23.387594435364008	12.249973340891302	23.083176986314356	604.0	184.86504973564297	46.23065556306392	63.18898313678801	97.47731760889292	30.01464887149632	141.07383861579	91.64184046164155
2	37	nan	0	0	nan	nan	A2	A2	A2	1827	102.0	334.0	1.0	2.1518101797932494	0.8147914885879599	0.0	0.42291666666666666	0.1825771629348505	86.45634935947824	80.23091673413684	13.152946437965905	4.5005629480455545	4.0	51.39968775706748	50.12342403055619	80.85540440712442	354.6099999999989	0.6401541695865451	82.0	37.60828573163599	12.607248070649803	16.802288888022304	17.71097886003554	6.342427756637335	25.347646285779774	19.66787215601653	22.179598754271865	22.84139779396355	21.344304598867893	14.941176523454487	28.223559902980924	690.0	305.57805780041963	79.78213189262897	125.66851328592747	114.0396737139672	41.07956072874367	135.16783418226987	124.66071583237499
2	38	nan	0	0	nan	nan	A2	A2	A2	3663	405.0	341.0	1.0	3.116500038420622	0.8995397022831111	-2.0	0.3442669172932331	0.10965289391418763	155.96591291407935	148.4082207965583	13.601470508735444	5.0133198415415645	4.242640687119285	73.82164108965608	68.13199559070371	16.503210052458403	647.9079999999979	0.5365853658536586	131.0	54.74311451241374	16.86504927650094	25.07798893749714	30.702906941995025	10.997497564181685	44.8701610667631	34.75036249309778	42.003326575271785	30.975082088261843	44.157579991966486	25.672343065030873	37.85032430011779	636.0	247.0921802436933	115.64380907639861	81.14895901456475	166.8447092678398	66.80750783253461	229.60442554019392	218.19882554840297
2	39	nan	0	0	nan	nan	A2	A2	A2	4660	76.0	426.0	1.0	1.3295579165913158	0.6010489871155422	0.0	0.42302106027596226	0.2548426998007899	97.97991788665117	107.07474025184464	25.80697580112788	8.832788289298303	7.810249675906654	84.64344590827224	78.30674416437425	14.949709903016503	479.3599999999981	0.7275565964090555	71.0	20.93885718844831	13.869855856522918	16.609369018115103	20.19018843397498	7.312779471278191	20.12718405481428	18.79694822523743	28.514381732791662	26.369497254490852	20.323613367043436	15.724132190458477	27.292896975763142	1219.0	276.5748535990715	181.70032852422446	71.9793092366308	212.61379464808851	82.50038963928819	159.63973503559828	144.90304464381188
2	40	nan	0	0	nan	nan	A2	A2	A2	9431	144.0	410.0	1.0	1.5361366141471715	0.7057998224203835	0.0	0.5847594246031746	0.3155228982997961	156.44585399232486	144.22205101855957	26.0	10.317232209653618	9.219544457292887	110.2553459969832	110.82801530082033	-89.41928733967438	612.8699999999983	0.7833707118531441	140.0	60.082826036028564	23.149401154369116	21.12948812637478	26.266697259619832	9.93859776109457	33.163439388386905	23.93836890719831	31.667994250543416	42.21747161075473	32.96598768699914	23.44013127218932	43.15329208038747	3849.0	896.815274938941	380.9828346911818	318.81936492957175	453.90586822945625	179.45307192206383	457.6450912253931	413.5713749518618
2	41	nan	0	0	nan	nan	A2	A2	A2	3610	394.0	386.0	1.0	2.040505085977554	0.7971119591768957	0.0	0.4470588235294118	0.208227098311355	117.06178523204635	108.55873986004075	13.892443989449804	5.128010184803521	5.0	70.17054017004064	70.6855976484215	45.07326907577655	466.7559999999987	0.6343349147777192	124.0	35.56858173105866	14.830670675262809	14.515526121482253	22.75179680250585	7.004806625656784	21.13482882641256	25.414282459765673	37.26009006239474	29.287892108783126	21.07383852172643	18.412481955252588	40.25191105250269	1041.0	330.40831689722836	116.24469404667616	58.88578664790839	195.1677274396643	63.57056573498994	168.17856131028384	175.5256583383307
2	42	nan	0	0	nan	nan	A2	A2	A2	4952	278.0	414.0	1.0	1.536649761336633	0.761779608934071	0.0	0.48663522012578614	0.2976395711667827	116.64722410358436	111.0	25.495097567963924	7.788091739025334	6.708203932499369	74.20364589332058	75.56830209059633	-61.944180101907826	457.2459999999982	0.7764189401066164	199.0	35.54775309469551	15.245059883221984	12.762951143085957	23.616845990531147	7.443488247692585	22.92893881816417	20.751751013100147	31.847989649511874	30.415213314816356	19.853543967939913	14.514244386926293	59.99093619175255	1770.0	437.687770485878	166.80193838849664	74.66520231030881	252.14494585059583	89.00030569080263	255.93902574293315	176.66808626800776
2	43	nan	0	0	nan	nan	A2	A2	A2	1117	426.0	394.0	1.0	3.7572551574950666	0.9077818900833762	0.0	0.25832562442183166	0.0955191014588397	95.2088065527176	93.08598175880189	10.0	3.076390604773166	2.23606797749979	39.8164043300342	39.93462315997717	-5.599121560830945	383.3419999999986	0.4581624282198523	111.0	30.766659010201693	12.372014980763197	15.769665059633553	22.50176247768104	7.93786530662328	42.137636467814445	22.438101831823587	27.65278096497059	23.266849782317877	30.301045209169388	15.4518349384889	29.033112150616944	271.0	109.4066683165729	47.700053475797176	31.341496986337006	78.58942576590925	29.347173399291933	136.10191511083394	76.932936668396
2	44	nan	0	0	nan	nan	A2	A2	A2	5688	573.0	424.0	1.0	1.96685792025782	0.7781036557808079	0.0	0.41755982968727057	0.20098385802266852	142.6820007549061	155.72411502397438	21.633307652783937	7.552347497166981	6.4031242374328485	86.6930959915315	89.62368604843867	-33.574708441451264	596.3539999999979	0.6409375176066259	163.0	251.8135044053197	32.103898748755455	25.44579234253615	36.28091869875789	11.244495351798832	62.27142749726772	51.801571821793914	36.8819715231657	54.340947672724724	41.09456027112901	41.786205902695656	100.71381724439561	2412.0	2751.5354242399335	365.715877446346	228.68484081793576	402.6425732448697	131.4485394572839	678.831205110997	533.8782333731651
2	45	nan	0	0	nan	nan	A2	A2	A2	2771	671.0	393.0	1.0	1.5689793442074178	0.7534763020919897	0.0	0.5105951722867146	0.24546461501257352	87.80938326877249	95.90099061010788	16.97056274847714	5.695092578108277	5.0	59.58743340274849	57.73248004496882	-56.94890328047341	376.64199999999926	0.750745055540504	43.0	139.4519420005381	21.88766312226653	14.862104283645749	24.340993460267782	6.766689612530172	35.41940947063267	35.69565882906318	22.45432213321328	36.16723894327879	25.67365531809628	23.71087210997939	55.78045329451561	796.0	946.5864503495395	190.9799956791103	94.27132104150951	202.80880467034876	56.35536771081388	284.5745328273624	292.46500365808606
2	46	nan	0	0	nan	nan	A2	A2	A2	3928	529.0	425.0	1.0	1.5338198248582293	0.7763951641712894	0.0	0.6313082610093218	0.2828882852717688	104.63698979925019	103.16006979447037	21.02379604162864	7.202533214375373	6.0	59.23263283302767	65.9470881482183	-12.948708051357517	417.7179999999987	0.7706494016087896	142.0	151.91139030084014	17.731059772893786	19.889677297323942	30.01683076005429	8.090165580622852	48.02821400016546	38.64093989320099	25.846616351045668	30.398229967802763	33.669962625950575	20.073594253510237	59.53580512292683	906.0	1949.2129241470248	214.95292626414448	187.08442854415625	309.29753610119224	87.62264487426728	492.1161065995693	409.90492142923176
2	47	nan	0	0	nan	nan	A2	A2	A2	1931	332.0	422.0	1.0	2.2872085227490047	0.7224491264646665	0.0	0.3692866704914898	0.17742358458195684	87.1208569013132	85.44003745317531	10.816653826391969	3.798177180292206	3.1622776601683795	61.53246218411079	60.237458411598844	-14.029533417705329	369.81999999999886	0.5850628692622329	193.0	32.9233386637643	11.14334328006953	11.939894751645625	30.88900589942932	6.861692268401384	27.279301191680133	24.032944288104773	32.05322349909693	22.425925102084875	25.345418472774327	17.678080436773598	73.33272284921259	1232.0	276.979538124986	70.7283743955195	42.925398863852024	165.37654710467905	42.90161002147943	163.11783025879413	139.1032579150051
2	48	nan	0	0	nan	nan	A2	A2	A2	11268	713.0	372.0	1.0	2.095249458839818	0.598297929438078	0.0	0.397656691134952	0.1621610040279006	190.97191099990644	181.43042743707574	25.632011235952593	7.890500256897425	7.0	144.06247634080026	153.020775123458	51.83601823629921	934.4479999999965	0.6188148717667088	264.0	200.85679366067052	50.84650958143175	33.71830328926444	67.45009555481374	15.760830191895366	69.75356679782271	73.57088581845164	68.82209518179297	81.60862132534385	47.33905556052923	49.077363362535834	151.99125639069825	3613.0	3218.6047167638317	721.584711490199	357.9734354019165	949.4696432724595	218.71101057436317	1071.339635938406	1017.387031099759
2	49	nan	0	0	nan	nan	A2	A2	A2	2277	408.0	410.0	1.0	2.396376000164956	0.8661210515995627	0.0	0.36028481012658226	0.18217537943213805	105.2897737865037	87.66413177577246	13.038404810405298	4.457541557912258	4.123105625617661	51.93520337237132	52.62744001116106	43.515096936745756	396.31599999999827	0.6039787798408487	82.0	58.712733584456146	17.54032197687775	25.35405506193638	21.59336234908551	5.362157667055726	39.10879694670439	32.87328916788101	34.27554741315544	33.26627008989453	19.17441069893539	20.330067892558873	27.967589759267867	692.0	443.3257492175326	119.81049840245396	148.29835974425077	170.58004168234766	42.76289031468332	247.4967729896307	241.12726064864546
2	50	nan	0	0	nan	nan	A2	A2	A2	3525	416.0	513.0	1.0	1.7612698065948251	0.7356953356743157	0.0	0.38315217391304346	0.1774043204681482	103.95401353339531	117.98728745080972	24.73863375370596	7.775510353139401	6.324555320336759	70.18575043403537	70.40936433387222	66.33631023885728	499.6919999999987	0.5788652598735528	172.0	114.50441737938672	21.771007914096117	20.95169003866613	36.33038837183267	8.117418206296861	43.91291670687497	36.998016309924424	48.884168876335025	41.04704351723194	29.874036779627204	24.33730066753924	88.91433596704155	1089.0	1490.8540015378967	169.94546470232308	70.94360309373587	257.94833334721625	66.42175977956504	337.435645240359	229.72082119062543
2	51	nan	0	0	nan	nan	A2	A2	A2	5046	303.0	460.0	1.0	2.6405264967849917	0.9276104837748511	0.0	0.3448605795516676	0.18797276157260392	172.23686109497714	149.30505684671232	25.96150997149434	7.7268924846340985	6.4031242374328485	64.26114773727834	64.3388922376801	40.7028759105946	580.805999999998	0.6692307692307693	186.0	101.35753413382918	14.707957662642002	19.440024469979107	35.027130564674735	8.682398756034672	41.45917457714677	30.20839248597622	41.27562368474901	28.59378965012729	39.574746342375875	19.197253395803273	58.94120685663074	1070.0	1148.1541463928297	152.53226574510336	93.39490401744843	346.67429664265364	88.112886833027	369.57074890099466	321.0161750400439
2	52	nan	0	0	nan	nan	A2	A2	A2	2675	462.0	498.0	1.0	1.9933978110808306	0.866841708906262	0.0	0.47178130511463845	0.2545361456832327	104.13781282046864	105.64563407921787	16.401219466856727	5.451276724267895	5.0	48.08326112068523	51.92138947835576	-43.0465575395941	363.4059999999988	0.750771821498737	194.0	115.67431131005287	16.629663564264774	12.63994816225022	26.985336042940617	7.085603153333068	32.123949095606804	26.57660796493292	28.40553906187415	27.619287464767694	24.524589965119958	17.925429202616215	92.02345304191113	1815.0	1021.5004196316004	137.51094859093428	53.398184487596154	239.0519114471972	58.57538748625666	278.03677435591817	219.46900149062276
2	53	nan	0	0	nan	nan	A2	A2	A2	6925	671.0	515.0	1.0	1.9976423975891313	0.7483282905322987	0.0	0.44688951987609704	0.1899164786305325	156.125954053611	159.3267083699403	16.278820596099706	6.098192372774687	5.830951894845301	99.26810732226987	103.56280323095535	22.032901525243616	676.9139999999974	0.6689528593508498	199.0	231.826168961823	38.88514535874128	22.71064317598939	51.05667193979025	13.418844965286553	70.26280610635877	58.15178159996867	48.072907604277134	61.82282769680023	38.4646220356226	37.25032429024577	142.70681335777044	2649.0	2839.1734187565744	479.6826739311218	142.64872264955193	651.1516903229058	165.28578697517514	880.7434198483825	721.9058980233967
2	54	nan	0	0	nan	nan	A2	A2	A2	7784	872.0	457.0	1.0	1.646096488187292	0.7485666576915859	0.0	0.5087581699346405	0.25642404012170905	150.27997799292856	151.83214415926557	25.80697580112788	9.898299858290343	8.246211251235321	97.39471733347249	99.64457369198901	4.757377577227329	617.6279999999983	0.7244973938942666	165.0	38.39081406779587	23.03506528120488	17.38741135969758	43.64383933134377	9.252109620720148	29.15390258654952	32.636835291050375	48.193896520882845	37.32802324183285	23.057465504854918	22.10807972215116	52.028107202611864	2020.0	481.77290093898773	305.5066612586379	108.03779747430235	569.5954230464995	128.66186095681041	356.37480825930834	430.94017013534904
2	55	nan	0	0	nan	nan	A2	A2	A2	4335	562.0	466.0	1.0	1.8358714029071446	0.6996589250064423	0.0	0.4423469387755102	0.21083449036273239	115.65026684418136	110.80162453682708	20.8806130178211	6.2788312842219085	5.0	80.6814623066462	82.62945611920529	46.16489135887818	508.30999999999847	0.6679506933744221	122.0	226.36803232133389	29.01504546031356	18.179278280586004	36.02725265547633	8.896437064744532	53.056122686713934	38.45934231951833	32.981658697128296	46.79859620705247	34.31819645315409	27.603784285485744	66.68831907585263	1446.0	2241.7369967103004	284.09700191020966	118.3342494443059	337.50986525043845	90.34918791148812	507.49968764558434	399.04918016679585
2	56	nan	0	0	nan	nan	A2	A2	A2	6467	812.0	573.0	1.0	1.5608540693465023	0.6338112760584905	0.0	0.5155452806122449	0.2627472701977503	126.60487165331465	127.251719045363	25.45584412271571	8.564228045979094	7.615773105863909	95.1346414299229	97.92731460860777	-6.591598542454551	556.143999999998	0.7587258755206197	86.0	23.046967240050435	18.704432833008468	16.72039368748665	27.212481952272356	7.253803371451795	23.33466095663607	23.385198801755905	39.32613115757704	30.90275431983173	17.973800314590335	18.134203146211803	27.743877408094704	858.0	270.3535672035068	292.79835272952914	98.97113061882555	338.10528820194304	97.49593422282487	216.17807354871184	287.90676810685545
2	57	nan	0	0	nan	nan	A2	A2	A2	7670	352.0	577.0	1.0	1.8953839064406495	0.8577210381773697	0.0	0.40659457167090757	0.20422288034614408	170.8012425314643	159.53056133543816	25.80697580112788	8.945707414237436	7.615773105863909	90.00992659282586	87.81154516292365	49.97587162234909	686.9899999999973	0.7244734107868139	243.0	122.80280760675669	18.110765299759805	26.870985033921897	46.13641578424722	10.252903087995946	45.77015346754342	34.495246762409806	48.819333272986114	36.12010380998254	38.512092841789126	20.6055696150288	99.08354321215302	2125.0	2514.204501615837	306.5221798028797	293.9244076954201	651.8129401542246	134.6129404688254	567.6984367854893	416.67020703293383
2	58	nan	0	0	nan	nan	A2	A2	A2	6516	455.0	541.0	1.0	2.4232272347629014	0.7320555143512835	0.0	0.339375	0.14158661493718974	165.41408590136044	160.72958657322553	23.323807579381203	6.599590711412293	5.385164807134504	104.17906274146405	112.6875157791041	-49.886731876058285	760.4739999999969	0.5424575424575424	266.0	246.98313842713833	40.4641948081553	27.649622368626297	58.435050036758184	15.346166219562292	64.69083700329065	54.97779820114374	61.651346661150455	67.93716340139508	49.35391775518656	41.86524766497314	164.34264154732227	2204.0	2125.233356356621	413.1637603584677	133.14059732016176	627.0753800459206	167.82995410263538	650.5997109077871	561.3570769205689
2	59	nan	0	0	nan	nan	A2	A2	A2	6285	1023.0	518.0	1.0	1.410862697792189	0.7369061708907909	0.0	0.6412610958065503	0.3456334312193282	124.28960060188285	130.58713566044705	27.202941017470888	10.125021463995699	8.94427190999916	80.0	84.01915364063026	-81.42321601936862	478.023999999999	0.8276815697636135	107.0	21.5704890685156	9.742366699501872	14.990325808525085	19.300297608599067	5.059418671764433	13.119707048870623	12.103242608718574	36.38551918417215	16.677637913264334	12.616739175282419	13.041825066320598	36.02273615077138	1805.0	366.1286951638758	172.98771709017456	226.40967469103634	360.19913093652576	91.65006555337459	210.95843503717333	187.18013342190534
2	60	nan	0	0	nan	nan	A2	A2	A2	2300	588.0	595.0	1.0	2.225941094569419	0.7904094742341063	0.0	0.4198612632347572	0.15559197384255488	97.23223133896384	90.0	14.866068747318506	4.399919823112289	3.605551275463989	63.895586587818876	59.56240969252781	63.242956286897076	430.99799999999846	0.5644171779141104	149.0	163.92166009172797	22.53592738136649	16.846356935799122	32.383215207606554	7.675776329822838	41.15751885995269	31.27426566928625	28.69335475936532	35.04202337563038	28.558907456696033	25.141817398369312	67.12962538003922	1027.0	1011.9481028355658	149.4863663353026	57.59565141424537	200.67666144669056	49.920241294428706	298.7480581458658	212.42603201046586
2	61	nan	0	0	nan	nan	A2	A2	A2	3990	624.0	587.0	1.0	1.5481190391939605	0.8565316508131013	0.0	0.5328525641025641	0.30024186645534895	111.28539230635516	104.04806581575652	20.518284528683193	7.389580198351074	6.854101966249685	60.03161494006688	57.43377870829508	-72.874315517565	408.6539999999988	0.7968843618933494	158.0	96.16321044415236	21.82742041349411	14.902616907842457	31.687525760382414	7.72950335405767	37.90119790006429	33.43283748999238	27.78782333433628	34.4015106856823	26.3868925049901	23.852124866098166	69.77624195069075	2455.0	1176.1999231558293	269.15782440826297	83.79046349599957	389.93395921215415	94.51691503077745	432.82113381661475	407.48687021806836
2	62	nan	0	0	nan	nan	A2	A2	A2	7329	759.0	581.0	1.0	1.6763729738995423	0.7314060577467539	0.0	0.5622986036519871	0.2674112332616929	145.87805116233253	132.09844813622905	25.80697580112788	8.003243141268987	7.0710678118654755	91.19400283925557	99.4804006976441	6.583192140725086	586.8639999999982	0.7603485838779958	114.0	87.15217835921794	31.711024704389274	21.139314860105515	40.739971050061285	10.63913943246007	35.794476218521595	36.070618879050016	52.747157979756594	51.31189447641373	27.65062945894897	30.89774932526052	67.95576412416995	1725.0	1325.673076910898	432.25618473719805	334.5704287663102	635.9810792682692	154.8490738319233	465.5272914124653	578.9203179674223
2	63	nan	0	0	nan	nan	A2	A2	A2	10844	928.0	623.0	1.0	1.4374094371914898	0.7173547931540317	0.0	0.5361946202531646	0.3421480137260698	163.1679525190235	160.72336482291553	26.076809620810597	9.986312600595161	9.219544457292887	110.38826940717055	113.6804252964903	-73.20592770116352	631.0919999999971	0.8321055862492327	138.0	38.303852929733694	13.76450758986175	20.585671759210527	29.42697797436267	8.149340103380382	26.275669536553323	20.231693047098815	40.59481204394251	22.948149843141437	22.21457239985466	17.298924325034022	53.552819167263806	3216.0	929.3244382590055	228.88165220804513	174.21489389240742	619.7355925720185	167.4996731299907	481.829695193097	436.23361676186323
2	64	nan	0	0	nan	nan	A2	A2	A2	13867	210.0	583.0	1.0	1.5109848588567483	0.6209056482933373	0.0	0.510548212510585	0.27390934100744885	181.4428150438686	173.9798838946618	27.073972741361768	11.511256603809523	11.0	136.84473215946	142.23035693412263	74.28191303318418	797.6139999999971	0.7612956354652759	233.0	82.03656083066016	16.470878226682544	21.87852295488119	38.26663615740836	10.895552079193294	40.676066206768155	27.701960865408182	44.115495652891695	31.39504092000425	36.40393694397062	21.89199670869857	77.5540094729513	3706.0	1173.4906705012545	326.3607704760507	181.81289543490857	637.535532024689	208.97468686010689	635.9984447974712	408.98739740345627
2	65	nan	0	0	nan	nan	A2	A2	A2	4909	0.0	565.0	1.0	1.2560881101993941	0.5694668883500028	0.0	0.5927312243419464	0.30469593636008957	96.6617756107998	104.44615837837216	26.40075756488817	11.107107040363056	10.198039027185569	81.0	79.45735909137524	61.297838976753425	449.95399999999904	0.7995114006514658	44.0	11.878675539046526	9.329030334949493	11.027344202622771	12.175204120576382	4.441016281023622	19.01826509460807	10.013244864530861	22.236850602552295	15.970656952820718	15.066834533587098	10.72137029375881	17.75236138794571	2125.0	243.8647750131786	108.43263965193182	77.40297604165971	228.649439859204	74.19452256057411	216.6056922217831	164.524956619367
2	66	nan	0	0	nan	nan	A2	A2	A2	5561	408.0	588.0	1.0	1.4455206410049202	0.6726053481296205	0.0	0.49510327635327633	0.25450338013595564	114.82754158543294	119.80818002123227	25.80697580112788	9.11598902995686	7.810249675906654	79.38111635890351	84.97253948858709	28.388334651258223	524.0039999999985	0.7249853334202463	118.0	147.97947657853365	24.02554359752685	19.736263119615614	40.42056918144226	9.812634501606226	49.68271913006902	35.04544145986438	43.4599985787645	39.25525286607444	47.93325707875192	22.180346407927573	96.95338388346136	2446.0	1779.1292593553662	278.5636077877134	139.83285329584032	531.7428398896009	122.50289212819189	544.4305951595306	384.95111052691936
2	67	nan	0	0	nan	nan	A2	A2	A2	5136	569.0	617.0	1.0	2.7264590663519708	0.4636927936579041	0.0	0.3231814749559527	0.11975565612705948	141.08676507093242	136.09188072769072	14.866068747318506	4.642997586903512	4.123105625617661	109.72969013787058	125.00231596250319	77.36458083842327	734.1239999999975	0.5009998536799493	357.0	272.48204789310694	40.25238432921469	25.96684228722006	54.23387512937188	14.786083842627704	72.7064927816391	54.75526066124439	51.086427200585604	65.96626221761107	53.10507372021675	42.83337153494358	180.70113672316074	2344.0	2240.6749980822206	337.65348356217146	109.64992818702012	457.06428680196404	121.06533975806087	588.3489591553807	485.625330414623
2	68	nan	0	0	nan	nan	A2	A2	A2	4764	654.0	616.0	1.0	2.0252229086499347	0.7951717998497319	0.0	0.41293230475860276	0.20815743937109965	133.80484510393225	138.0905500025255	21.633307652783937	7.213730352397553	6.0	80.94566078549238	81.13714513655924	-5.925539538445591	536.2839999999981	0.6706553107623003	97.0	32.89231725037098	21.180605814792216	19.89330898039043	29.2668040310964	9.221500038169324	28.796383691951632	21.429861985147	34.712611593306065	35.74775317311287	27.335439113900065	21.563012187369168	32.94770737737417	718.0	381.03860590141267	287.47617334127426	257.64269521366805	260.4442210486159	87.58571812976152	288.36340932827443	199.65456678625196
2	69	nan	0	0	nan	nan	A2	A2	A2	10794	163.0	656.0	1.0	1.3239595973437472	0.7223471272464123	0.0	0.6396823515467583	0.4005307449035415	156.6189584087211	148.71785366928881	26.0	11.389245213838201	10.770329614269007	103.34945617536223	108.30680873703085	66.68622206290208	581.939999999998	0.8675454107056741	180.0	24.32588697038591	17.988143785856664	13.145265980623662	26.74076452665031	7.489723100326955	20.969695613719523	23.458976118825376	44.45510025974363	29.84638751950115	15.696116647683084	20.640039714053273	52.189516972750425	3795.0	597.6390792084858	379.5468234764412	130.5484562991187	621.6805687313899	163.40402955934405	370.99398898519576	498.083879862912
2	70	nan	0	0	nan	nan	A2	A2	A2	2672	61.0	627.0	1.0	2.8964433600211303	0.5994241798525521	0.0	0.3193879990437485	0.13302286891498985	109.42946793935954	107.54068997360952	13.038404810405298	4.1349619821036905	3.605551275463989	82.35362058543275	87.59079770686124	25.815928232790643	502.4119999999985	0.5116813481424741	31.0	25.70296796783805	13.983840762637556	15.474647149443626	29.641214670613408	6.46048678830266	29.690425026230514	26.791180360130966	30.444983604364097	21.763592042028904	17.960021414794028	14.51236754283309	32.96643020771444	236.0	158.82468956056982	102.0825211359188	53.344091234728694	197.27483058162034	42.925887185148895	175.29787167347968	179.84530441556126
2	71	nan	0	0	nan	nan	A2	A2	A2	3466	680.0	699.0	1.0	3.295746821390741	0.9340397900490737	0.0	0.3237436951242294	0.14615344329925137	160.32907484487274	139.31618714277246	15.811388300841896	5.3418766069656645	4.47213595499958	60.48163473714366	57.26456995649954	-37.43103797572752	545.9019999999982	0.5933407515193015	138.0	43.07429617270827	14.731090307235718	22.765896135941148	36.25091949570924	8.551110147498548	36.050904176197946	31.686152475886047	28.91992073971778	25.13867407850921	28.06874192878604	17.101365729235113	32.324574693106115	681.0	292.29060833435506	122.9000996593386	84.62459796015173	235.91920389048755	61.04351913090795	212.1546961730346	231.60498998127878
2	72	nan	0	0	nan	nan	A2	A2	A2	1987	396.0	638.0	1.0	2.3443963213062764	0.9098675641130528	0.0	0.2849971313826736	0.15474668920932785	100.46237691249664	105.89145385724005	16.97056274847714	5.429781241488104	4.242640687119285	40.289761290740664	41.68171981180596	39.95240531038544	401.69199999999853	0.5962490622655664	59.0	102.12587164714932	17.83927678409964	21.73571375478059	28.582650490105152	6.52091252617538	41.515449868515134	23.856733094900846	34.937209066934884	28.827435782179236	29.179781831800938	16.554482371546328	53.02269035577774	905.0	727.6863199584186	81.55144607461989	49.168383481912315	198.86886410228908	43.09813097305596	181.3430840857327	140.1165944635868
2	73	nan	0	0	nan	nan	A2	A2	A2	6547	794.0	621.0	1.0	1.5102709304150106	0.7871156179449947	0.0	0.5036153846153846	0.2912079174240419	134.82794562061974	133.75350462698165	25.495097567963924	8.824344606358768	7.810249675906654	85.50262550981792	83.1626161344364	31.973339799339186	531.525999999998	0.785954381752701	175.0	33.30112161114812	18.946822352707386	22.13096822425723	34.240207467228174	9.390188503079116	28.06372175551951	31.952422432601452	39.82603195682168	32.84341190382838	29.091966160573065	25.699641444720328	56.49123378098011	2377.0	471.8501872466877	251.39849005825818	129.05693217273802	407.25149996578693	129.31398563738912	277.6846270598471	352.62012735474855
2	74	nan	0	0	nan	nan	A2	A2	A2	10062	610.0	729.0	1.0	1.4878597884097433	0.6658314335142179	0.0	0.5880771478667446	0.3253322691569661	156.20841075995804	146.74126890551273	25.709920264364882	9.642992401284912	8.94427190999916	113.06174819146213	116.54743990001423	-86.83783458615346	623.4239999999979	0.8062500000000001	214.0	116.91783007699996	31.0885329535231	18.579110444523394	39.68166630156338	10.283360097557306	35.69672701694071	35.83646912779659	41.71006334386766	49.193988017737865	27.403677522204816	30.213031192310154	88.73232647031546	2938.0	1416.1719544995576	578.962097607553	181.69392038229853	634.8784630922601	182.2441759519279	437.3656379589811	636.9950112449005
2	75	nan	0	0	nan	nan	A2	A2	A2	1102	455.0	702.0	1.0	3.1455173543997494	0.6679232017403348	0.0	0.3279761904761905	0.13402845894282203	75.2881831977316	62.42595614005443	8.06225774829855	2.568386769460319	2.23606797749979	48.10151866169067	56.03173994160814	-44.74069282782274	321.4379999999991	0.4968440036068531	76.0	119.23916964232922	18.260898791253567	11.504707429558039	23.722377479076385	5.56334785092622	28.326115783303976	27.322362150996923	23.17114521563053	27.499198876321316	24.890150371938944	17.476646119728684	42.865049079060555	431.0	490.76711644232273	73.88915864750743	34.09365999978036	94.78901374712586	22.988204917870462	114.00270100682974	115.26782657578588
2	76	nan	0	0	nan	nan	A2	A2	A2	1677	801.0	698.0	1.0	4.421194044705719	0.6999485472460696	0.0	0.22748236570808464	0.09069287455102976	111.64522265209426	96.51942809610924	7.810249675906654	2.5957291561550018	2.23606797749979	67.58620689655173	79.73626698146832	-7.824279902082343	482.0419999999982	0.3627514600908501	46.0	85.20141906663775	13.983123582787812	18.324055857025087	27.474784553982317	7.47412836831063	47.57012293860316	38.15683227684349	32.47515075094998	24.429526237770915	39.47872128710151	20.363576765172184	25.60567640233785	200.0	407.4585339650512	63.29733743984252	51.81745647918433	111.55228532571346	30.19429330341518	200.85668758116663	158.1893493514508
2	77	nan	0	0	nan	nan	A2	A2	A2	2093	0.0	720.0	1.0	3.77832187410026	0.8094357522699729	0.0	0.29968499427262313	0.11632242205580151	122.17566491050835	104.0	17.0	4.667798378426129	4.0	68.50616874201434	71.74258273615116	-8.183469060637336	475.5079999999989	0.4803764057837962	31.0	14.735729068517685	10.053788078948855	13.632822195068002	18.520973531529307	4.77222862187773	22.51279472373426	16.902540585957468	20.439597164280713	15.915327688679099	12.133928476832807	9.68052188679576	22.06796375941485	403.0	98.53623280953616	67.74084095004946	41.7295493548736	102.72004288807511	30.326314411126077	101.23225786257535	111.42740525398403
2	78	nan	0	0	nan	nan	A2	A2	A2	4331	361.0	660.0	1.0	2.141034854504498	0.5378356019212991	0.0	0.35505820626332185	0.13576406260369034	117.2943087833031	128.50291825480073	24.041630560342615	7.412975505430637	6.0	96.42156004431432	98.88493660615752	53.851126221015555	633.1499999999979	0.5343285423477886	107.0	132.4404059909284	23.737651655450463	29.087220644578338	45.747417371720076	10.31227592844516	60.034210819751024	43.285252186469734	48.707484665326774	37.74297706782818	43.430121356621385	25.669672774150968	75.78646525461227	1034.0	1126.7854584231973	138.33168586716056	95.1847872743383	337.5441065840423	78.49906206596643	410.765484649688	276.3616697136313
2	79	nan	0	0	nan	nan	A2	A2	A2	2564	533.0	716.0	1.0	2.213537033253137	0.748248285654686	0.0	0.38872043662825956	0.18671095881941768	100.0373024634256	97.49358953285082	16.278820596099706	4.638704093968676	4.0	65.25381987253742	66.36662706666073	-3.656125687034483	415.4119999999989	0.6153846153846154	84.0	131.68517596274614	23.747493717819452	13.310139650478959	27.07048154808581	8.450202213600278	36.59037155471742	29.703883472830057	31.395849581807852	38.31378651596606	34.48099488765001	30.21902798116207	64.24420553259552	926.0	945.0079496465623	172.3590450193733	54.81683100014925	207.78248309344053	60.50775950867683	265.0706189516932	226.79482737742364
2	80	nan	0	0	nan	nan	A2	A2	A2	9706	312.0	661.0	1.0	1.6870368286909556	0.7892977572449662	0.0	0.5741156985685555	0.28443458639052144	173.69027173446364	157.05094714773293	24.020824298928627	8.952004327403973	8.06225774829855	103.87449658121093	106.6476726994451	80.38325867968395	654.8379999999978	0.7726169154228855	82.0	122.425238231197	16.26004432141781	17.355321652255952	32.0539712915197	8.579507183283567	39.013962044380605	30.102601782418787	45.748394064605236	29.644022341817617	28.32750446628779	21.81428252812475	45.04258800111711	1599.0	1820.667903661728	291.44918075669557	133.72868039552122	508.06709477398545	145.72214956954122	547.2323501324281	445.72881774324924
2	81	nan	0	0	nan	nan	A2	A2	A2	8100	884.0	747.0	1.0	1.341413076037452	0.7003065654973576	0.0	0.5980066445182725	0.3388570164275818	135.15331994809307	131.51805959639154	25.80697580112788	10.807110168346485	9.848857801796104	102.88341818561707	96.47814588270472	-70.70784923811877	548.0739999999984	0.8028148074731156	154.0	30.695643676444888	24.12742815539241	23.536553053185344	33.45510041620582	10.97454802133143	28.659556010738015	30.398413124494255	42.83266955334693	40.91369507834315	29.692408584058285	30.279896286316216	49.221896696835756	3459.0	567.4702231949195	442.0194255532697	284.081575662829	629.639460561797	186.55066853854805	401.0937063563615	478.9747319724411
2	82	nan	0	0	nan	nan	A2	A2	A2	7128	186.0	719.0	1.0	1.246984140381639	0.49950812569594016	0.0	0.6661682242990654	0.38506657978183484	113.52849594946636	119.03780911962384	26.076809620810597	9.993577538606035	8.54400374531753	94.95026561930446	98.35078065776294	-29.635462778708842	482.30399999999895	0.8518164435946463	128.0	22.634393864311278	10.157900396734476	12.448218575678766	20.842618415132165	6.257221373729408	17.576592697761953	14.645563500002027	25.651361921802163	18.691462609916925	16.467887453734875	19.031204684637487	35.00151066016406	1926.0	376.0959798246622	141.97973686922342	182.71227664500475	263.0529493894428	100.6660571238026	281.62082931026816	189.16762107983232
2	83	nan	0	0	nan	nan	A2	A2	A2	651	809.0	710.0	1.0	3.488332858807828	0.6514456212762615	0.0	0.2602958816473411	0.10878456013652277	60.53663094961903	60.13318551349163	7.0	2.2132431710750136	2.0	40.0	45.92885914578683	87.51822266196967	274.22799999999944	0.437941473259334	72.0	50.07901122421026	11.804974428378046	13.926939830183983	15.941786885261536	5.669901603832841	22.241855492815375	19.19124135002494	18.87624933384359	19.777492934837937	20.632974691689014	15.409582691267133	19.679392740130424	301.0	197.40767527371645	36.31892881821841	28.51386291719973	45.80968967825174	15.652689488604665	81.64847793988883	62.46961170062423
2	84	nan	0	0	nan	nan	A2	A2	A2	5429	363.0	784.0	1.0	1.2818635761585828	0.6517478475976202	0.0	0.6279930595720069	0.23655526093979964	105.90771842759298	111.75866856758807	25.80697580112788	9.985089533644192	9.0	90.0	80.32419680346464	38.268751575970384	537.0299999999986	0.7296062357210054	127.0	100.0942549854517	23.73945225868374	15.574334358796477	42.93495089188218	10.182879419997334	47.10780494380742	38.786221044138074	42.678782501257956	37.04917982965708	36.07859922759235	23.48799890372902	110.92866413295269	2531.0	948.4174415133893	297.1880526775494	95.31004864070565	541.4531018454581	123.45084359124303	520.5133291361853	470.1894260086119
2	85	nan	0	0	nan	nan	A2	A2	A2	3873	441.0	789.0	1.0	1.610310661711048	0.8757312886886705	-1.0	0.6233703524867213	0.22566370637905755	113.31863579447689	108.07404868885037	23.0	6.919107724500212	5.830951894845301	54.6439257437609	54.7101047508754	-78.4071258749992	464.4059999999989	0.7728225082310686	88.0	156.2066379636526	26.660639356821775	12.971297814510763	35.01959264650941	9.79441525042057	33.41895171254873	33.914137583225965	40.78255894780159	41.83349355310202	33.62844286952168	24.092729073017836	66.0605476628989	1120.0	1660.2954291515052	255.4112614542246	100.16720882151276	300.57381594367325	88.25909860711545	343.3997866800055	264.444678992033
2	86	nan	0	0	nan	nan	A2	A2	A2	8092	105.0	796.0	1.0	1.4600621345848337	0.5430413999888348	0.0	0.47521728917077755	0.24805941249801058	132.60402232483352	134.7664646712972	25.80697580112788	10.361327970614813	9.055385138137417	111.36651202224122	111.34838302112864	82.31727282780254	640.2579999999975	0.7009094846253789	124.0	24.566094535402954	15.764461798593402	18.044876870699227	29.07971319090575	8.730586777441204	25.88731219433248	20.73308925051242	35.32332345098257	26.209964217618108	19.994216891005635	16.971862421371043	39.64750136528164	3134.0	526.775876221247	294.20553997159004	114.88845747616142	524.293385900557	148.82942028250545	356.1698947781697	428.2966513670981
2	87	nan	0	0	nan	nan	A2	A2	A2	1761	810.0	779.0	1.0	4.22071506081179	0.9000990078271003	0.0	0.24705387205387205	0.0867850553881586	125.92448869204196	114.58621208504974	13.892443989449804	3.7727575861159273	2.8284271247461903	59.98378159181075	54.86346243017804	37.20284662759548	504.9659999999984	0.39294878946781214	113.0	68.85033953376114	16.00430306699127	45.86587331444025	31.714518988505006	8.936354655772448	45.548271991312504	32.93803326878697	32.14262611232698	27.1937590893358	42.45796903222799	18.434836389496922	30.810452471487224	715.0	247.79690276272595	71.31009409762919	169.21396228857338	135.8826276231557	46.76694914698601	193.66471361741424	142.76586602255702
2	88	nan	0	0	nan	nan	A2	A2	A2	3840	661.0	757.0	1.0	1.8119276585147337	0.7667895992990809	0.0	0.41091492776886035	0.17413241640679403	111.84732388648992	113.63538181394033	20.615528128088304	6.9630104646714495	5.830951894845301	84.15986188760755	71.79463170603606	-31.982141306190154	526.4179999999983	0.5928670680870773	109.0	55.37335783615708	9.071458049118519	31.51819652505219	21.980239522643387	6.721858603879809	35.5880979783833	16.296055580489337	19.811917337588966	15.971877643838525	28.618692364543676	10.004120009019971	24.33791103027761	1268.0	333.01596119161695	64.49666631408036	100.27615827694535	191.88288715481758	62.652705090120435	214.05407830700278	123.64950071647763
2	89	nan	0	0	nan	nan	A2	A2	A2	752	734.0	803.0	1.0	4.223080535391458	0.8999549126386593	0.0	0.2611111111111111	0.08206686288040078	82.34234209991916	79.05694150420949	9.848857801796104	2.906132527954894	2.23606797749979	34.323809430267346	35.899859345908666	-86.99275099835593	339.3359999999991	0.3884297520661157	47.0	38.76595712453127	6.073487474583089	42.80701950378716	17.41815823689103	3.8103609066456556	20.168184991925955	19.50737774465233	16.29259171243757	11.36212714202702	14.826016692444682	8.004531934857368	16.297261006198823	95.0	119.21640346571803	14.828381851315498	58.29456055536866	62.56244758423418	12.557793628424406	49.61435882654041	57.220981248654425
2	90	nan	0	0	nan	nan	A2	A2	A2	4813	0.0	812.0	1.0	1.6486506100361131	0.6737350937862222	0.0	0.5821238509917755	0.2339643687861376	114.14209135342033	114.02192771568107	27.294688127912362	8.5835190589968	7.615773105863909	77.0	84.34791816502391	78.02963323580671	508.4379999999989	0.7495717178009654	89.0	17.506065469235182	7.681452685035765	11.171175750903785	18.862638322636485	6.223270041868091	15.106187590397894	11.229327857494354	17.934950854629278	13.083466881886125	17.9398489324376	8.90046546049416	37.18673996813595	1196.0	324.8502635676414	91.86152494046837	73.95843497663736	209.78292569052428	77.11415322776884	176.07701299712062	119.3232476329431
2	91	nan	0	0	nan	nan	A2	A2	A2	9662	487.0	820.0	1.0	1.5470436030492376	0.7498140980689483	0.0	0.561678874549471	0.2827270756403903	162.4109844051721	150.8409758653132	25.80697580112788	9.574741169837946	8.54400374531753	107.52961288435304	107.458994130091	-29.64643215569418	655.3219999999976	0.7797595028649829	200.0	149.8574499776587	31.682475050911307	18.51204709894955	43.40714118350297	12.639307293109596	37.53614104818553	36.026001481339335	49.193606451153755	52.01251244544983	40.70684370212257	37.41283280123025	130.49561295099556	4226.0	2485.0640283161774	546.8549639750272	174.0282303756103	755.9329068837687	212.22284378763288	513.816129701212	607.6660114945844
2	92	nan	0	0	nan	nan	A2	A2	A2	12320	286.0	841.0	1.0	1.3685424567205497	0.7457785368313515	0.0	0.6497890295358649	0.36506072497682823	172.122829622959	167.57386431063765	25.80697580112788	11.484144857856084	10.770329614269007	110.06469018881918	114.6671871038508	21.694699807090128	651.2199999999974	0.8628357320446827	135.0	100.5175403803587	14.887220626696944	16.74314491543919	31.12260635010898	8.934767740778625	39.17619595024735	22.444541157223284	39.16118114627898	25.517433535307646	26.11299309041351	18.12889301031828	69.32874039467424	1582.0	2310.172000510618	344.59235629532486	343.9099734444171	703.8174270698801	207.97613626904786	759.0205093063414	556.0074783265591
2	93	nan	0	0	nan	nan	A2	A2	A2	7673	706.0	850.0	1.0	1.2857658671517653	0.7742532354574388	0.0	0.6965323166303559	0.40754654455479966	133.7087712162681	137.44089638822936	26.0	10.991616444482997	10.0	88.68232487099978	84.62106130695129	34.932506405855506	486.40599999999876	0.8763133851073549	94.0	24.57468533795327	9.11522091832012	14.090058790519834	10.982604796998203	6.096696465276182	22.729793346486986	8.589913869276643	16.547417477704585	15.694194010458887	18.426581258885562	11.639429367147386	9.87222102098167	975.0	247.90127468667924	148.08912875223905	363.24394648429006	194.41400851123035	111.69898615125567	223.1169459754601	146.9877327149734
2	94	nan	0	0	nan	nan	A2	A2	A2	2262	750.0	836.0	1.0	2.3820081288673767	0.8783311753016894	0.0	0.3366071428571429	0.1796383714456191	105.53045622222312	106.10372283760829	16.97056274847714	5.130636201599734	4.0	46.83318994832061	50.449115391941135	-48.30248964113678	397.78799999999876	0.6253801492949957	130.0	44.149980838410556	8.650949920527637	19.064637187868357	19.39098195359111	5.537132879719138	28.661707539111376	11.551247428171337	20.803082396276295	14.945800006389618	28.886274501681328	12.133379193022847	20.657129836268723	681.0	293.3199207233265	48.801236285828054	88.91613663826138	90.50580634083599	36.72057705372572	192.6126804035157	59.62540650554001
2	95	nan	0	0	nan	nan	A2	A2	A2	9409	843.0	835.0	1.0	1.3949986553678142	0.8064644310474085	0.0	0.5705190395343197	0.3837445082126847	157.08922441238573	145.71547618561317	26.0	11.591745932213449	10.816653826391969	91.8148156214716	92.88412615739509	-41.99133842229469	555.0799999999979	0.8521487116786668	159.0	24.01490815449506	11.8212711205706	25.8492713002488	18.3160296715796	7.731258166022599	23.568261275999248	14.283436408266425	26.037872946821153	21.40996419545263	26.022736028768122	15.582833639346063	22.08294800668955	3146.0	410.5299466298893	240.667674863711	238.1484251888469	462.368002647534	168.4740989236161	292.7256285753101	324.0706196716055
2	96	nan	0	0	nan	nan	A2	A2	A2	9594	594.0	841.0	1.0	1.5559843354229792	0.4272808050682713	0.0	0.43064907083221116	0.2620127388110339	144.36302624053513	158.67577004697347	25.80697580112788	9.920555462749205	9.055385138137417	122.38483287814707	130.5213507269042	66.66784278438435	678.3339999999973	0.7179256931193176	243.0	105.35040813684464	21.035645127296448	19.362996860407293	37.3441521031782	10.766018208116293	34.17792022507638	25.819806246086955	43.82432287093252	35.93302828632295	38.274830291979015	24.322591059841216	74.68317707069218	2848.0	1626.8854203550145	377.76342505961657	160.25745122600347	730.881468934007	213.63151094689965	472.62508683186024	534.6124674584717
2	97	nan	0	0	nan	nan	A2	A2	A2	13767	15.0	884.0	1.0	1.175135953642005	0.30873396009315396	0.0	0.7334967233203686	0.4738791585267225	146.79906357461843	147.80054127099805	32.64965543462902	13.220821348963012	13.038404810405298	132.66698689487413	139.62769930700122	21.12169876965443	604.2139999999981	0.9104857643596445	48.0	30.063462376594543	15.136369932442904	10.362142407335341	23.94145118817687	7.4388953084126115	14.308094984851778	13.962371302768588	37.18619070854038	23.873106046579778	15.031281045638025	15.947081773541868	36.26637676730752	2008.0	760.1090424126014	476.66761430352926	156.13158010412008	895.0782955922186	236.49341720715165	378.94183410238475	468.0211811233312
2	98	nan	0	0	nan	nan	A2	A2	A2	7681	517.0	962.0	1.0	1.3296656656766324	0.8285567425759596	0.0	0.5883118872549019	0.4087004672407183	140.47466407022256	136.19104228986575	26.1725046566048	11.510647647309195	10.770329614269007	80.41829423571212	78.65248125092275	59.75673440534268	485.9719999999984	0.8887988891460312	117.0	54.398855589330196	8.580651597119868	13.40022893063724	20.333089225925505	6.639429362490773	23.42568096704781	12.202655085362494	19.50948359351605	15.410238841548562	25.096299753524363	12.92283517215401	32.06076146196574	2339.0	924.9875034196302	189.11952475830913	179.82610894925892	326.8479140587151	118.56545443739742	412.19156264606863	232.48972379323095
2	99	nan	0	0	nan	nan	A2	A2	A2	7262	645.0	933.0	1.0	1.324308040387306	0.6540165915341477	0.0	0.6500179018976011	0.3602969379490185	124.59860228225804	128.42507543311004	26.30589287593181	9.061103533186266	8.0	94.53795129859527	94.25637598646931	-25.6444127175661	503.2719999999988	0.8578854105138807	90.0	56.27940794918686	20.1864805361256	16.31517516914755	30.52813004888594	9.423636277206242	24.404501447454095	21.54460977204144	42.72751953266561	33.44275579228997	22.977767696604133	22.373190004378557	50.682703936472535	1662.0	788.2353103300557	359.8475021850318	165.29451524838805	574.5245599811897	152.7706576641649	406.2365765236318	368.5470673497766
2	100	nan	0	0	nan	nan	A2	A2	A2	10497	725.0	1023.0	1.0	1.3047218175857416	0.5857510213097737	0.0	0.7257328539823009	0.39385111100017955	144.82326559349357	142.61135999632006	31.0	12.088666560092406	11.40175425099138	111.17583639366829	117.37796049742025	79.95665612575172	578.7239999999986	0.8453732785697028	30.0	34.88426039367914	15.859357628971338	13.981002570129931	16.17280845157802	6.835126327350736	16.4769207239151	12.282780251465738	28.915526051074266	26.483924686908722	18.905806108377874	17.826077699661255	18.05853371322155	1715.0	527.0602133311331	371.69457661081105	155.5074857864529	533.4664084706455	179.75770317018032	289.20444141793996	351.1641425341368
2	101	nan	0	0	nan	nan	A2	A2	A2	8897	394.0	959.0	1.0	1.6596307233621532	0.8963076779914679	0.0	0.5549525948103793	0.22189233828503493	176.93405777644475	166.24379687675568	26.40075756488817	11.124087550810504	10.198039027185569	94.99057866809802	78.45834435707839	-7.033641176513397	709.831999999998	0.6954040956698453	220.0	55.31349677685648	19.093614139594138	35.02299525029957	36.88574046269059	9.439536188729107	32.233249495737255	29.357152730226517	36.29604037664831	29.716929918155074	25.88108649570495	21.58538194000721	52.32904566079378	2499.0	767.8307177461684	293.5845894124359	316.63843855354935	512.2223705211654	147.19237146154046	388.44046783447266	397.0455032568425
2	102	nan	0	0	nan	nan	A2	A2	A2	8239	193.0	1023.0	1.0	1.561293630234069	0.8487699187162583	0.0	0.6452850877192983	0.28360902695879725	159.71138774723778	153.0	28.0178514522438	11.899389350006345	11.180339887498949	83.0	84.44936905508143	-10.75928371856446	604.2019999999986	0.835005574136009	49.0	83.10466184001416	10.24827959947288	15.46768906712532	19.96118106599897	5.861768572591245	22.072877142578363	15.31641111895442	23.134142100811005	15.817471641115844	13.946562951430678	11.474723452702165	17.424551798030734	919.0	1922.16932942532	200.46503486763686	126.02507150731981	373.5888923192397	119.55820646323264	368.87275577057153	293.64211580343544
3	1	nan	0	0	nan	nan	A3	A3	A3	9328	486.0	0.0	1.0	1.4131539271893714	0.7024333274652228	0.0	0.5758024691358025	0.36073961178687874	149.0011126456227	152.22680447279973	33.24154027718932	12.516170473480921	11.704699910719626	98.99905337971505	106.05147472229712	50.416876476828854	570.035999999998	0.8474222121280947	118.0	19.68967728316784	6.084794417023659	11.541130719706416	16.42471966892481	5.492225566878915	14.533669114112854	11.324971407651901	17.015930405817926	11.532509400509298	12.634943175129592	7.007614296860993	16.19670405983925	2701.0	447.13089302089065	149.88862544484437	130.83938458841294	299.1534304693341	126.16226546186954	259.10013071633875	336.80035197362304
3	2	nan	0	0	nan	nan	A3	A3	A3	8438	642.0	6.0	1.0	1.7700956351690889	0.8640663205141028	0.0	0.48173098881023063	0.29766496431600326	173.87725332478644	153.37535656030275	32.38826948140329	10.936869952095117	9.848857801796104	88.14348738410028	87.52598106545999	34.048050544140736	596.8439999999974	0.7986370734939189	94.0	31.64342722762376	8.584969905205071	22.277256545610726	24.44905779697001	7.33272301685065	24.685389513149858	19.40891129616648	25.766338679008186	14.816434032283723	22.14221418183297	10.898497038520873	44.9540856750682	1550.0	424.7360501838848	169.27600618358701	260.361700957641	466.7314727026969	145.35457478649914	371.5317168449983	331.88476478122175
3	3	nan	0	0	nan	nan	A3	A3	A3	8764	394.0	42.0	1.0	1.4311493910355708	0.798846211551641	0.0	0.5149841344458809	0.3785325505775001	152.87283783192763	141.8238343861849	25.80697580112788	10.247564797167994	9.433981132056603	95.18406931606027	91.9584100372099	47.016810239329196	539.391999999998	0.8693581985914096	141.0	27.184954731725156	5.80646987259388	11.212497178465128	16.90650801640004	6.137010805308819	16.013107580132782	9.277470122091472	27.186037987470627	11.144319863058627	13.550164046697319	9.576730039902031	12.821927258744836	2348.0	358.66813253983855	117.97660885658115	100.0018778219819	261.58912129420787	116.46268505882472	228.0905023002997	149.4723135912791
3	4	nan	0	0	nan	nan	A3	A3	A3	7064	566.0	84.0	1.0	1.8892324707734691	0.7800733390696665	0.0	0.4052782558806655	0.20326502233873667	155.9986164253089	165.01212076693034	25.80697580112788	9.554450030389471	8.06225774829855	96.59255831719216	97.60647631700066	-4.849168183905771	660.8439999999978	0.6860583693488078	238.0	37.044800536707044	11.655375067144632	20.059235622175038	41.55194940324873	9.614190947264433	41.21716651041061	31.694026139564812	51.82835134770721	19.849774970673025	26.879072280600667	18.072373599745333	54.09245447255671	1228.0	421.5447478555143	106.49575123935938	105.30338070634753	271.2549790246412	102.41274204105139	358.5635318234563	250.38628274202347
3	5	nan	0	0	nan	nan	A3	A3	A3	2008	584.0	149.0	1.0	4.7379644136634615	0.9553403050177791	0.0	0.26227795193312436	0.1128832902636293	149.00849575860622	135.09256086106296	12.165525060596439	3.7180962116211114	3.0	42.00957491436525	44.033183288479144	-15.958695147820364	472.7939999999982	0.5102274171007496	202.0	32.1987181995064	15.090196119621396	13.798458869569004	52.393179268576205	8.123506567440927	26.92997631151229	22.852399467490613	70.23900214396417	27.28821245394647	23.188769412226975	21.126802473329008	33.34972165804356	932.0	256.34340447280556	79.9309988822788	39.369070164859295	237.0256507191807	41.942275362089276	141.26413371786475	103.29611679259688
3	6	nan	0	0	nan	nan	A3	A3	A3	13633	419.0	160.0	1.0	1.2029396354443662	0.5794376913066787	0.0	0.6801875966671656	0.46883206794506505	158.1159649059181	154.27572718998928	25.96150997149434	12.365712242324713	12.083045973594572	123.53481483115328	128.8671267740878	6.1741753796976075	604.493999999998	0.9079284739102926	193.0	22.6005799472332	6.398779336363077	12.788159003481269	14.404669301584363	7.11639588046819	20.96568249631673	10.218982268124819	26.561928778886795	12.247409832663834	17.817731065675616	10.065156093798578	12.588510015048087	2892.0	348.45867251604795	166.94096442963928	146.8181445254013	537.2210741257295	199.8438864517957	337.8469840642065	327.2494253506884
3	7	nan	0	0	nan	nan	A3	A3	A3	10349	781.0	129.0	1.0	1.4833516610383337	0.8433398308302413	0.0	0.6851373717312148	0.3292748019365816	173.8394622789197	165.4962235218677	26.0	11.16086474722454	10.0	94.0	93.41795785551854	10.442308676315777	628.4559999999979	0.8481396492378297	203.0	45.43332569580525	15.390768324024975	22.568398657254875	42.91660960391164	8.413458513095975	32.17091640364379	24.963332664221525	48.931700619868934	26.556283003650606	21.888609188608825	19.1664912821725	54.23788812663406	3164.0	438.43392199184746	280.05417049117386	186.60380055196583	569.5489595867693	154.07585375197232	336.64113968703896	347.6620902111754
3	8	nan	0	0	nan	nan	A3	A3	A3	5925	699.0	144.0	1.0	2.030826151737372	0.8651470614485819	0.0	0.4188759278897137	0.2287684113383234	156.19298796633296	141.20906486483082	24.758836806279895	7.681085755655591	7.0	78.47364487634172	78.333635074668	-38.530676285168546	570.4939999999981	0.6824071408004607	130.0	31.41051349323243	19.411978382617235	17.91061274521053	43.09840545151383	7.896559129469097	30.921705966815352	21.620767602697015	64.0404211152345	35.6469215657562	20.548058385960758	21.525856433436275	35.29219500627369	1550.0	397.081819540821	242.63872807100415	101.44463335443288	518.2274208506569	97.96437083464116	284.63575245346874	355.88024784903973
3	9	nan	0	0	nan	nan	A3	A3	A3	10643	558.0	235.0	1.0	1.253932339786616	0.6661989616008197	0.0	0.6510276486420358	0.4126824216199726	147.51498852823426	141.24092891226678	26.0	11.405935530516196	10.63014581273465	106.89725193806485	110.0128514103699	36.53965066782447	569.2839999999982	0.8786427804837775	238.0	34.837323566898704	11.554375593550503	13.40772109478712	39.336232582107186	8.291828849352896	27.22710008174181	19.526695664972067	46.06655997503549	22.99815369863063	22.46257728803903	14.94230567291379	40.670740719884634	4373.0	855.3666451144964	232.13420427311212	132.96228089462966	693.8083934560418	177.60286986734718	437.51377238705754	328.58791623078287
3	10	nan	0	0	nan	nan	A3	A3	A3	3753	729.0	185.0	1.0	2.813651895078953	0.8934037528371818	0.0	0.30965346534653465	0.1344054810323022	149.32043703128093	137.90576492663388	16.97056274847714	5.4798198619522545	5.0	66.35258252605894	67.08289965757935	47.71140690834277	592.3599999999979	0.5649981181783966	210.0	62.141512111760676	18.764156620949507	31.60972005687654	50.30160988215357	9.005767959170043	41.7945830700919	40.92730603273958	64.77560094650835	33.20906390901655	24.716105942614377	23.508323854766786	59.81712060328573	1328.0	504.95561206154525	146.27377768605947	238.86486653331667	367.7248805258423	63.9310906836763	265.13890331890434	261.72416296973825
3	11	nan	0	0	nan	nan	A3	A3	A3	5888	869.0	225.0	1.0	1.9430926486254823	0.6034887921666763	0.0	0.4256795835743204	0.1744330784159952	133.22592640626706	137.56816492197603	25.632011235952593	7.382778279340165	5.830951894845301	102.19127010598584	106.23055416404776	-7.490315525434102	651.2899999999975	0.6125039009674399	230.0	66.59464418608695	20.7088731713593	21.043259377591312	57.506462153978646	8.795910643413663	36.15111019555479	39.319279816001654	71.80549334082752	35.190768303349614	21.72356759943068	27.096238723024726	68.08377221226692	2577.0	457.29115801118314	213.87792841996998	103.75278923939914	601.1512171206996	94.32227118499577	248.05716071650386	448.507729370147
3	12	nan	0	0	nan	nan	A3	A3	A3	1359	710.0	288.0	1.0	3.8910393392839207	0.40793712508574737	0.0	0.2489010989010989	0.09219877658854381	85.58112068930382	81.83520025025906	9.433981132056603	3.070594430241134	2.8284271247461903	65.35916328043912	78.13642096320396	36.96889472982554	430.3799999999986	0.3674959437533802	150.0	26.976562139578164	11.524910374544561	21.61016252078116	37.48017084784806	8.882505570538342	42.89683377183974	22.85290298704058	48.12027158495039	21.799572793766856	24.026367572136223	19.0169071033597	27.136202093213797	260.0	119.90115216933191	38.50238818861544	38.97116056829691	154.52150760032237	40.792614843696356	152.19804690685123	98.80444042570889
3	13	nan	0	0	nan	nan	A3	A3	A3	8087	617.0	273.0	1.0	1.5653519383836871	0.5472343248879932	0.0	0.514440203562341	0.21838856788854077	137.44037756815482	135.20724832641184	25.632011235952593	7.985463102244301	6.708203932499369	109.75358479548275	115.03477112740109	-42.37952682039176	682.1559999999973	0.7501855287569571	117.0	37.02531496435404	8.367544112727046	21.360524940304458	29.527031409554183	10.437445708550513	30.917860792949796	14.850415865890682	22.647303039208055	16.6097352784127	31.702586447820067	12.884748636744916	17.154436603188515	1751.0	552.8286880105734	111.08749607391655	164.8379043377936	355.32684896793216	127.18524540495127	374.0406357916072	187.879363107495
3	14	nan	0	0	nan	nan	A3	A3	A3	7111	849.0	348.0	1.0	2.1378846145948005	0.8864924680847587	0.0	0.41584795321637424	0.2455207993917373	178.2323776818582	153.57408635573907	25.495097567963924	8.75559360401507	7.810249675906654	86.67519970500466	82.4757889934324	-62.27792214200104	603.2899999999979	0.7108512020792722	158.0	33.71667055878788	13.534111584536731	18.35950266290456	36.10521094594151	7.652491087093949	26.97009239718318	21.37178603000939	40.921233053319156	23.537026105448604	19.44509044010192	14.700862172059715	53.94306864030659	1713.0	304.7678193701431	228.5211421083659	96.17676129098982	348.0423445990309	101.16844516713172	229.13428003620356	203.76859765779227
3	15	nan	0	0	nan	nan	A3	A3	A3	4266	800.0	344.0	1.0	1.402204413261505	0.7297637812207137	0.0	0.5684210526315789	0.27286813509065655	101.73811709151956	99.4786409235671	24.0	8.032816559116993	7.0710678118654755	72.23685286342273	69.5582861944007	82.95302658023446	443.2399999999988	0.7551110717762634	159.0	22.353749902918935	11.01673921290785	16.031647274270654	31.156557554379106	6.05127034522593	23.82313275989145	18.058457352221012	34.922148454003036	20.34892813488841	17.67240408435464	12.56350043322891	35.22319371625781	1273.0	235.48539009969682	104.38953266851604	66.23341772239655	363.4878466716036	71.71291720494628	184.43201407790184	192.60552428197116
3	16	nan	0	0	nan	nan	A3	A3	A3	16515	21.0	311.0	1.0	1.2261425226727038	0.5652231535431468	0.0	0.6922786720321932	0.4466612803552325	174.8343897648662	169.31922513406445	27.018512172212592	13.197055526439092	13.341664064126334	139.58544895860604	144.2275406038166	5.1783144297734784	681.6399999999971	0.8977495107632094	159.0	20.76241701375693	12.480689750984311	14.30711835809052	26.930479982867837	7.870237330906093	17.417380050756037	16.21313809324056	35.49983990192413	22.27310606930405	13.600305201485753	15.783215104602277	44.177935554645956	5596.0	680.6447258177213	310.4364860802889	275.73931677406654	771.26610364113	231.69054893311113	474.53754637297243	510.0664547216147
3	17	nan	0	0	nan	nan	A3	A3	A3	3513	697.0	347.0	1.0	1.6313282980401569	0.6552012116904141	0.0	0.49971550497866285	0.18772991838687322	96.25511839710782	96.317184344228	17.46424919657298	5.655306979449037	5.0	71.12542846389674	72.71635409933046	13.527709109488397	484.9279999999987	0.6889586193371251	163.0	16.87153432983905	10.718516862019897	14.237430451437831	24.61080337781459	7.030930085107684	12.32680254150182	12.606988654471934	39.14232087228447	21.18284889124334	11.116609484888613	13.471870049834251	15.16235601529479	1150.0	102.84152004681528	83.78577899280936	61.838880431838334	170.79295071866363	62.86038036365062	79.73678229749203	91.75433014519513
3	18	nan	0	0	nan	nan	A3	A3	A3	8363	942.0	356.0	1.0	1.378143886751596	0.8171564017655264	0.0	0.5856442577030813	0.3595203523103363	148.16552074854027	145.3994497926316	25.80697580112788	11.457530102248368	10.770329614269007	91.49782075820764	85.40497809271521	-69.97893451781916	540.6599999999985	0.8525409042254956	159.0	28.28505374956876	7.994110074825585	16.189700233750045	34.36302737239748	6.943282268941402	20.961913533508778	19.12571911420673	24.873823245987296	14.580407467670739	15.834561740979552	10.444007067009807	44.318318453617394	2733.0	325.6032508146018	197.1812934493646	107.78912129346281	486.67980554606766	121.19470604974777	254.1374847367406	338.4941795691848
3	19	nan	0	0	nan	nan	A3	A3	A3	13677	633.0	391.0	1.0	1.3163135290808223	0.6463589492677517	0.0	0.6278749483542212	0.37073591362606295	169.90074257469783	160.60510577189007	25.942243542145693	11.735268317995532	11.180339887498949	122.5257158340007	129.63995676520466	23.626021270156297	680.8759999999978	0.8586226379559297	269.0	28.75803773291409	9.819195912219584	16.791516033932567	31.61158161330968	9.353872035630047	27.650492189452052	17.181277283467352	38.23550778347999	20.496223430149257	27.005584936589003	13.927412898279727	23.30653858371079	5446.0	619.4241411434487	229.58127880934626	159.55492639541626	698.3123994907364	222.95738308224827	415.55295780673623	387.42720838356763
3	20	nan	0	0	nan	nan	A3	A3	A3	5973	705.0	411.0	1.0	1.8146875811526795	0.8513557963364995	0.0	0.48632144601856375	0.2731065573717608	146.86831620122396	139.6352391053204	25.709920264364882	8.609509337619823	7.280109889280518	78.74071373819265	77.04545960984566	-24.38087173637291	524.2459999999979	0.7728037262259023	174.0	21.538963990285993	8.545342260040343	14.945876317098737	27.671335915103555	7.034195512533188	22.06193643435836	16.379583466798067	29.186449928209186	17.282520793378353	21.840756927616894	10.381384045816958	20.279301111586392	2666.0	371.7151299389079	134.28394054807723	101.41440517734736	249.3874118020758	91.9657746553421	249.06199795380235	171.10574575141072
3	21	nan	0	0	nan	nan	A3	A3	A3	6484	722.0	478.0	1.0	2.3238045121556907	0.8917910820296743	0.0	0.37232271030720643	0.216658096736417	178.13225415451953	165.8010856418015	25.632011235952593	8.400533602491006	7.0	89.41539523200525	80.5954784463611	-48.20920807355651	613.2519999999981	0.6861738716334199	159.0	39.218493978492916	8.432135550305247	17.22406354919076	45.8865340128541	8.585137779824436	35.4363774927333	26.79929817467928	28.80068671889603	16.814694431610405	26.512428557500243	11.991836519911885	33.99275206774473	2507.0	559.6634474461898	106.83103756420314	93.89385895803571	455.2765243751928	101.94543450325727	406.7024342492223	294.22034078929573
3	22	nan	0	0	nan	nan	A3	A3	A3	10028	837.0	510.0	1.0	1.4550115536543486	0.8060085382926655	0.0	0.5492988606485539	0.34540395285505693	165.574701195768	162.3730273167314	25.80697580112788	10.967469933095423	9.899494936611665	95.59698618856572	98.00431268883233	-76.88619807502185	604.0159999999979	0.8377610693400168	185.0	36.4375677946955	17.067750116810203	14.781551936641335	51.557167956605554	9.096009818837047	32.61501500662416	29.80408946238458	56.3717555468902	31.65844208560884	27.012924465350807	18.024063506163657	73.67516601271927	4540.0	553.2319536004215	384.4783561527729	128.9830026263371	1044.0978876277804	186.23999498970807	497.7609991999343	664.066941880621
3	23	nan	0	0	nan	nan	A3	A3	A3	8835	531.0	498.0	1.0	1.5809634609387961	0.7741835066665814	0.0	0.47306703790961663	0.2692960705856214	159.06931120980394	165.72265988693277	25.80697580112788	9.959275469060538	8.94427190999916	99.99862703061758	100.68470428035954	-62.91570461436247	642.0859999999975	0.7643725396894061	172.0	26.717174117453396	13.9555200105533	17.94616619963199	31.404379502870142	8.268802985548973	27.92066840827465	26.944609766826034	59.96824605669826	25.33427944779396	20.601205530576408	21.3323873905465	59.39655148703605	2472.0	326.42406439688057	201.56984919589013	115.16818590741605	413.5950722312555	130.80038245860487	251.40514329914004	331.2038002498448
3	24	nan	0	0	nan	nan	A3	A3	A3	9699	653.0	520.0	1.0	1.4581872738696666	0.795283388962879	0.0	0.5972290640394089	0.3490197858326405	161.9887353769246	157.2800050864699	25.80697580112788	10.426726317130642	9.486832980505138	98.28465553851748	98.20370272153043	62.40432507057891	590.9399999999979	0.8322821469944652	133.0	24.298313843086362	13.2791791530326	14.866743018850684	35.956771260127425	7.718684719875455	21.005661193281412	22.14738689083606	50.253650723956525	23.3571221800521	17.946120416745543	18.322499500587583	37.46247045043856	3751.0	397.10861444752663	249.79842944908887	120.21402414981276	760.6958275604993	153.9170072004199	259.8341812994331	493.1675449758768
3	25	nan	0	0	nan	nan	A3	A3	A3	10829	340.0	546.0	1.0	1.3124869273527702	0.5946037090711226	0.0	0.6138888888888889	0.36731624176355776	147.9981848513345	147.38385257551113	26.1725046566048	10.781814958562178	9.848857801796104	118.37945602259592	118.99334124689153	-15.423519885604332	608.6659999999979	0.8408587956671972	180.0	35.285908279940486	11.45551238115877	15.171587757766247	30.813077008351684	7.856748352758586	32.87341119721532	17.96054019406438	49.33237208239734	21.731715948320925	22.309483526274562	17.482215654104948	38.32140083331615	3190.0	606.1191282933578	189.24907425697893	135.26837690081447	501.2805079156533	158.7589238556102	448.6878017745912	330.30887408927083
3	26	nan	0	0	nan	nan	A3	A3	A3	7952	722.0	541.0	1.0	1.4737087111798506	0.7411475106902926	0.0	0.6805888394385484	0.3120838643297249	143.17599975030203	135.67977004697494	25.80697580112788	9.669497071493591	9.0	90.43702428538883	96.120092567971	12.310591323330144	565.8579999999988	0.8140451451092798	116.0	27.288807581178844	11.494132969528437	23.198733668774366	35.576150231063366	8.582650541327894	31.015136996284127	21.50371555238962	39.66515602916479	21.26590373646468	24.770367021672428	14.534599845297635	26.45813701208681	2254.0	354.59609419107437	174.92225620802492	145.3139707101509	508.82436936721206	132.06808672379702	336.1006949050352	283.2258800147101
3	27	nan	0	0	nan	nan	A3	A3	A3	12080	0.0	571.0	1.0	1.2767543481462047	0.612417729871042	0.0	0.6779661016949152	0.3957708312830835	155.18290926463175	150.05332385522155	30.0	12.248957372951368	12.041594578792296	117.0	122.67741693119227	-73.76483860043034	619.321999999998	0.8764102006021692	136.0	28.919478062540293	10.50788130890578	14.394827200099826	27.419592641294003	6.892469716258347	20.72950337920338	14.608346764929593	30.98290998674929	17.290485995821655	16.473045002669096	13.899855087511241	40.70519581902772	3224.0	943.7892281925306	260.42784910462797	260.3783640023321	670.7229891298339	181.7511114710942	479.0100419027731	460.2669883649796
3	28	nan	0	0	nan	nan	A3	A3	A3	4775	543.0	620.0	1.0	2.034793721759349	0.794876546272167	0.0	0.3875182600227236	0.2078327550763485	134.25196849751785	121.59358535712317	20.12461179749811	6.430712170878745	5.385164807134504	83.51697894820217	81.46022659352725	-25.067478017115295	537.3219999999982	0.6908275462962962	164.0	23.05105670541525	14.751049055717885	15.873624836094677	44.664118527434766	7.532753539271653	23.639169896952808	29.172030182555318	57.3756312970072	25.711955467239022	17.58979176543653	18.181567105464637	63.236148913390934	2340.0	230.6110783405602	162.81596127711236	73.69482013490051	549.8583661336452	86.04239002987742	210.39185214135796	277.86382895801216
3	29	nan	0	0	nan	nan	A3	A3	A3	11234	461.0	545.0	1.0	1.6283597680503203	0.7472573438403907	0.0	0.5537809326629203	0.3019724966796571	179.41864986324853	160.65490966665163	26.0	9.699109503641903	9.0	116.97469800586133	119.22993142816068	88.74022468739663	683.7359999999976	0.7741979945556667	210.0	40.94065774232149	17.583215152844787	18.600351012311876	45.12127867899835	9.379293556325138	39.029526273719966	31.055176759138703	74.26919975597411	31.078248355537653	25.20309764519334	24.20640883408487	65.40430304966867	3816.0	810.5278869718313	319.63178577646613	151.1110259508714	994.0975982015952	187.72233279794455	509.27426672540605	643.7231415743008
3	30	nan	0	0	nan	nan	A3	A3	A3	7204	712.0	653.0	1.0	1.7891203542966776	0.8748035352349502	0.0	0.61436124850759	0.29897077596899246	162.7460481463407	142.89856542317	25.80697580112788	9.46478660842754	8.54400374531753	81.0	78.84685341919663	-7.089943954952578	550.2719999999983	0.8083936486562308	147.0	37.49570450000465	12.49448393471539	22.221148973330855	34.27240412123501	8.474555654451251	31.94700539391488	20.01303122472018	40.484718148596585	22.075196494348347	20.828244464471936	14.439642996527255	47.33130403980613	3322.0	610.9272452658042	212.2811788469553	176.6772876586765	560.3251092340797	121.92417868971825	385.2218210315332	343.2785998675972
3	31	nan	0	0	nan	nan	A3	A3	A3	5641	915.0	594.0	1.0	1.2934994241361055	0.7927166613732967	0.0	0.48370776882181443	0.2954343691906448	116.21097973404149	118.3427226321923	25.80697580112788	10.528616311467095	9.486832980505138	91.6675668250535	70.84108227497997	-7.1192988039420895	489.8379999999979	0.7591172116807967	148.0	21.28712900634855	6.495460486970842	18.952452938072383	18.92864882387221	5.958892240189016	27.344182544387877	12.63653014600277	15.695460493676364	12.24022283963859	22.66700245346874	7.428412325680256	20.04702841397375	2293.0	410.91984489466995	85.3759218743071	79.66091467812657	237.48171259090304	87.72782545443624	282.23239545803517	178.47901190351695
3	32	nan	0	0	nan	nan	A3	A3	A3	6427	902.0	689.0	1.0	1.3546036088766193	0.8419701204673377	0.0	0.6279433317049341	0.34893734327172954	130.82531416979748	137.56816492197603	25.80697580112788	10.783849816928479	10.0	81.8400879764923	70.58341737247378	56.42160873562652	481.09999999999883	0.8478891820580478	81.0	26.648661063984036	5.551842578686774	16.470405149273574	9.051987567916512	5.316624746657908	20.093690455891192	5.8634012853726745	9.850919333286583	10.872678781859577	14.84629589971155	5.350362466648221	7.5210956409573555	1437.0	347.4018315067515	83.7324338434264	84.40262526553124	111.25836648140103	81.2955527016893	171.8399947779253	87.61467992607504
3	33	nan	0	0	nan	nan	A3	A3	A3	6109	1023.0	677.0	1.0	1.5448174197619857	0.8555350544095683	0.0	0.6265641025641026	0.2955858590251303	137.43463254799653	131.47243057006287	35.73513677041127	12.147393021704339	11.0	74.0	71.15607865173105	-76.255328052278	509.6219999999988	0.7751554371272683	64.0	32.641519906930625	5.576043361797929	15.953856772743165	28.04815753735602	6.04196235910058	24.430487548932433	14.84776079468429	17.764522867277265	10.05041584558785	20.007095554843545	7.557717295363545	12.936766675673425	1514.0	458.1627227216959	163.85252225678414	82.73374604992568	499.87429661210626	116.41307773068547	217.9826512094587	264.14581594988704
3	34	nan	0	0	nan	nan	A3	A3	A3	8209	254.0	614.0	1.0	1.5957546888608412	0.3256591886528402	0.0	0.4797218326320711	0.24114645156799938	132.47910033454517	147.80054127099805	25.80697580112788	9.884726895395325	8.06225774829855	112.13244983071716	125.25729696036198	55.53554372156534	654.047999999998	0.7205301500921618	149.0	48.328496363945305	10.463248685002327	20.76368355937302	39.43103677686304	8.25770967733115	35.58995961397886	30.782421687617898	41.15370419062674	19.151049099862576	18.94738692510873	15.822171409614384	66.06181434169412	1698.0	985.673473871313	139.70136668300256	112.38474185299128	420.4533766871318	121.0909904660657	423.6617082487792	290.4029306937009
3	35	nan	0	0	nan	nan	A3	A3	A3	5128	387.0	660.0	1.0	1.9127641054174929	0.4742006965799386	0.0	0.48377358490566036	0.21599403971428435	118.42444335135825	113.45483682946268	19.4164878389476	6.682739497408626	6.0	97.48094788524372	104.2628666083303	74.07366064406371	546.2079999999982	0.6621473303634837	189.0	35.258762559853494	15.117326647043228	18.659632328897715	40.7325703734532	7.436926883645356	32.29707797151059	35.22020298894495	54.76342413760722	25.608774019405246	18.810009968467057	19.16583508811891	78.39311837777495	2491.0	376.73366967588663	198.55335371103138	79.19563654996455	539.8395515279844	89.98439061641693	268.9836734412238	450.8026094138622
3	36	nan	0	0	nan	nan	A3	A3	A3	8846	647.0	659.0	1.0	1.702023824048025	0.8558532283585691	0.0	0.6312259169402027	0.3087466005592837	173.5989987224994	153.46986674914396	25.709920264364882	9.25730394695471	8.48528137423857	82.47834403410573	89.78865983190738	-9.571871286763336	600.0359999999982	0.813126206452799	127.0	31.23939884081483	13.252094359137118	16.301823494955897	29.023636247962713	7.954055137000978	23.942656626924872	15.333974261768162	41.07711913716048	23.137209170497954	18.451148302294314	13.370565414428711	42.01736484281719	2090.0	488.20439580082893	222.19038781058043	119.67049765214324	587.7934393528849	139.34458025265485	312.13484512642026	373.72378207556903
3	37	nan	0	0	nan	nan	A3	A3	A3	12873	805.0	732.0	1.0	1.323046583640676	0.6945653565169065	0.0	0.6023301516002246	0.3931797089020646	168.7376056723515	155.56670594957006	25.80697580112788	11.593815193760797	11.0	113.2765084741174	121.39483005014739	-25.736649120137336	641.4299999999978	0.8664602544255233	166.0	33.407415974885225	11.532997697591782	15.283848412334919	17.102586505003273	7.306569064036012	22.3065537950024	11.472541452385485	30.943297564983368	19.70284589100629	18.377447276376188	11.373601945117116	32.27461659908295	3726.0	653.0258655007929	236.72051721531898	158.19977258238941	316.59000695869327	169.60601354017854	345.9650583844632	216.9296878222376
3	38	nan	0	0	nan	nan	A3	A3	A3	9659	205.0	738.0	1.0	1.463657240970848	0.7054481830269891	0.0	0.549150036954915	0.31705255646565256	154.5211753666518	144.62710672622887	25.80697580112788	10.25134217876009	8.94427190999916	102.95235641940252	109.51865972741096	26.856907359318583	618.7359999999978	0.8091986763289074	165.0	33.36989398673177	13.579552935436368	15.289127999916673	41.365621444769204	8.065522288903594	26.46224162634462	29.57064176350832	44.309727707877755	22.95362790673971	15.834042945876718	15.330586792901158	76.3131456952542	2397.0	748.0449384627864	197.22130261082202	124.52559808827937	538.4578172452748	138.71931138914078	431.16156347468495	365.7499668505043
3	39	nan	0	0	nan	nan	A3	A3	A3	6608	545.0	768.0	1.0	1.898616623502969	0.7732852653385859	0.0	0.45179816764665665	0.2132579112035181	150.68749123732047	168.90825912311098	21.18962010041709	7.083404632168588	6.324555320336759	92.1636539802533	95.5446510330111	-30.637424836599582	624.0039999999981	0.6940811932146421	147.0	30.325169695541263	13.34238200262189	17.16018928028643	38.03782729897648	8.293247930705547	31.48661018908024	25.412985488772392	45.46660564560443	22.668604609556496	19.486823910847306	15.421362720429897	64.841916535981	2432.0	406.5357905505225	173.61310830898583	96.59031131025404	394.01710619032383	97.85844276845455	313.14595330972224	246.36362312175333
3	40	nan	0	0	nan	nan	A3	A3	A3	8379	496.0	771.0	1.0	1.4557062166142956	0.6815786942563734	0.0	0.5334564207041447	0.2855682495762405	141.97957719856822	138.70832707519762	25.0	9.374304122855897	8.94427190999916	100.22978511972232	103.89282034894796	-89.8732268290596	607.2199999999976	0.7754384341307667	241.0	39.79943547490984	16.99169914610684	16.861448150128126	47.63439386151731	8.582833651453257	29.38886103220284	40.50934622902423	57.02162209153175	28.140566194429994	19.43949037604034	21.145525326952338	80.37770690117031	3258.0	425.8917075349018	288.62075327243656	119.43720245733857	690.2996425461024	135.75498682260513	288.70713458489627	534.2561842305586
3	41	nan	0	0	nan	nan	A3	A3	A3	3144	415.0	688.0	1.0	1.8856385591515363	0.6920171058853379	0.0	0.3460649422124381	0.16184839640588133	99.48154681944999	116.10340218959993	20.223748416156685	6.734932137184486	5.656854249492381	70.15586469236976	71.81384862859117	-61.85599812731974	494.07399999999836	0.5674066053059015	148.0	33.89196623489261	10.897123735398054	21.69439233839512	40.1251698192209	6.782223287038505	32.755687777884305	37.02101157233119	32.99111928604543	17.408712948672473	15.6362249488011	13.51866942923516	69.51860845927149	1546.0	308.5004504015669	101.65919019188732	58.984024127945304	317.9994356511161	51.734966453164816	193.44827973470092	195.77912583202124
3	42	nan	0	0	nan	nan	A3	A3	A3	3859	317.0	761.0	1.0	2.597043427422733	0.7426075203965384	0.0	0.36595542911332385	0.15756916450724495	132.5118261811388	116.8289347721702	14.317821063276353	4.915781171479897	4.47213595499958	88.11619387714808	88.7467296217633	56.317133158214475	554.7619999999982	0.5641812865497076	62.0	36.61318385787308	11.467216037213802	17.66178377903998	34.54511337541044	7.208331480622292	27.55378041509539	28.434943200089037	39.009552168659866	18.765636675991118	17.394583099521697	16.733455478213727	33.51406113617122	536.0	299.55794669967145	99.67673801165074	64.91979895345867	268.5149773377925	58.15280430391431	162.78899863827974	183.13051086850464
3	43	nan	0	0	nan	nan	A3	A3	A3	10379	675.0	813.0	1.0	1.4826408030335185	0.7644395358548642	0.0	0.5384415853911599	0.33288301705326395	166.0703891922859	158.39823231336896	25.80697580112788	10.713491811118837	9.899494936611665	102.20793879243752	107.06482078500562	-76.7319767935278	625.9459999999978	0.822555080044381	246.0	31.637659299187362	17.843244114890695	15.65613800380379	42.72297246102244	8.175051563419402	29.643610377795994	29.85995277017355	64.53467619884759	29.499259915202856	19.464545735158026	18.987808095291257	90.67698176484555	4648.0	582.8910361332819	329.18494040798396	138.80790539178997	1009.3632566202432	170.28258306067437	403.682537403889	645.9874885007739
3	44	nan	0	0	nan	nan	A3	A3	A3	3436	462.0	801.0	1.0	1.9537401611644	0.7977659672236899	0.0	0.3895691609977324	0.1784688187674007	111.79910808683188	104.80935072788114	19.235384061671343	5.8088252465755	5.0	76.60053539856169	67.41119676609829	-0.3496512179383676	491.8699999999984	0.6167653922096572	144.0	48.6528878165409	16.509880256839097	21.883115923032165	46.09405675251037	7.300007663667202	37.046051666140556	34.21286339033395	54.224261751398444	25.40405896678567	18.759380538016558	18.69022667966783	73.26041036937386	1034.0	325.78191844560206	145.31110124383122	66.4037693478167	389.6114599201828	63.62021856382489	229.0997179793194	302.19998494163156
3	45	nan	0	0	nan	nan	A3	A3	A3	13189	884.0	805.0	1.0	1.176452860799746	0.5828838918398397	0.0	0.7136904761904762	0.48600158287062867	153.98644792824345	150.60212481900777	25.80697580112788	12.320129423461642	12.083045973594572	117.77689140733096	125.12252837229863	30.438502830719095	583.9719999999982	0.9189659977703459	137.0	35.197253258898854	7.84635697118938	12.563576735556126	22.38629741501063	7.316594243980944	19.99188225250691	11.08841083664447	21.282658173702657	14.429327898658812	15.487480069510639	9.359624695032835	35.83122017327696	3086.0	835.4342723572627	204.95137093402445	153.657817912288	582.1784862698987	195.2601983435452	467.9804699784145	349.02209643647075
3	46	nan	0	0	nan	nan	A3	A3	A3	2734	362.0	846.0	1.0	2.3757112880808915	0.7147635969138677	0.0	0.4161339421613394	0.14552327239712445	105.2356412265819	100.0	11.40175425099138	4.357626289299335	4.0	70.24963582093189	73.59824440182804	67.78023691553793	485.8899999999991	0.5686947477899116	90.0	25.71546506602317	12.169054725207388	17.09062341786921	25.772838857024908	6.011673195287585	30.121385543607175	20.539925274439156	34.72477306332439	19.91198600269854	16.821042228490114	12.90122843068093	49.09033349622041	528.0	203.03009093366563	87.89309556409717	55.050049972720444	183.56455344706774	41.44144379813224	184.68343651946634	171.64119955338538
3	47	nan	0	0	nan	nan	A3	A3	A3	6842	254.0	829.0	1.0	1.298015120240123	0.6847581160688295	0.0	0.6863964686998395	0.33056432946311337	121.33770764328337	121.33424908079334	26.0	10.386310820063025	9.486832980505138	88.0	88.42733194549406	-80.4049445730815	509.99799999999857	0.8299369238233867	151.0	25.668009417131543	10.907820278778672	16.13807889726013	23.2439154824242	6.300953729078174	23.85941857472062	12.522606276907027	39.281879825517535	18.821759407408535	14.106981068849564	16.251087210141122	50.062256982550025	2326.0	341.0891437791288	160.77282443642616	91.38379563670605	358.49427082017064	100.84275650139898	215.24138313438743	232.20512773748487
3	48	nan	0	0	nan	nan	A3	A3	A3	9873	524.0	815.0	1.0	1.4062772515635795	0.6822464639617224	0.0	0.6227057710501419	0.3421033333852221	151.5169505631049	152.97058540778355	25.612496949731394	9.179640470174835	9.0	101.19103055547639	110.77741567053157	8.116425851248344	602.2139999999979	0.8334458889076483	157.0	38.40892666578293	18.205294946208596	15.84226755425334	38.89114209730178	8.203769027255476	27.126970374025404	22.80222786217928	61.00398267246783	30.307133676484227	20.328633635304868	19.01683077029884	66.25249109882861	4862.0	755.5223329169676	371.2670185910538	134.33896499779075	777.2705583591014	161.3514316547662	419.4584889905527	446.9452517973259
3	49	nan	0	0	nan	nan	A3	A3	A3	1978	392.0	826.0	1.0	1.7513107029345836	0.7450695489420861	0.0	0.4757094757094757	0.18864358616273808	78.05008770743213	77.6659513557904	11.661903789690601	4.158142368273828	3.605551275463989	51.5785435413424	52.05837682757321	88.83833429103508	362.99199999999894	0.6803095442820293	147.0	34.53893335908651	10.953139590099454	13.722591017372906	34.08618298172951	4.94253455568105	19.648828918114305	17.178652652539313	29.981826420873404	17.103044195100665	11.808239890262485	11.665049249306321	47.96298167388886	988.0	207.3431754335761	73.17074869852513	57.745128739625216	183.45064482744783	32.381185818463564	120.00805697217584	114.23704913444817
3	50	nan	0	0	nan	nan	A3	A3	A3	6613	482.0	838.0	1.0	1.6900583768046658	0.6173729655220777	0.0	0.4597469410456062	0.20927652028647517	132.36520379358848	128.22246293064254	21.587033144922902	7.684447715635954	6.708203932499369	107.09045559933608	104.12781332313611	-73.04210663894918	630.1499999999976	0.6682835632358143	156.0	41.068940359167755	21.466895583085716	22.674448805861175	43.19037164095789	8.5847562905401	31.642404859885573	30.45992222428322	63.97386131435633	33.60930805467069	21.517357151955366	25.616662913933396	47.49262233171612	1595.0	466.5313809895888	243.85435321275145	152.26962767355144	520.4677658379078	109.90797359496355	285.21872327663004	425.42372845858335
3	51	nan	0	0	nan	nan	A3	A3	A3	14268	878.0	932.0	1.0	1.2370699620548955	0.5909276488563057	0.0	0.7276621787025703	0.42243522342501555	164.69790392437022	162.49615380063616	25.96150997149434	11.995737767731075	12.0	125.43754463135596	132.86584388337857	-4.180834726003072	651.487999999998	0.8943492023693863	187.0	16.98503093328327	10.444937869906425	15.029160046949983	21.27138173393905	7.6383612379431725	17.741802183911204	12.508720599114895	28.264347332529724	18.459922213107347	15.69295802526176	11.065232370048761	28.329076124355197	3948.0	590.0075397463515	249.249394999817	170.26579846721143	561.5989637374878	195.3481361856684	358.93772954586893	315.90324420761317
3	52	nan	0	0	nan	nan	A3	A3	A3	1625	311.0	881.0	1.0	1.8657711431990374	0.7627210594281973	0.0	0.4087022132796781	0.16742881091335632	73.70752267530432	72.80109889280519	13.416407864998739	4.252525706345529	3.605551275463989	55.0	47.66868906526084	-13.224732393825871	349.2339999999989	0.6088422630198577	23.0	26.472495540976524	6.111238322220743	14.89834437891841	11.736079989932477	3.8952010674402118	21.64309151098132	11.47573063429445	17.06260774563998	10.11593808233738	10.51599910389632	7.205859488807619	17.463096062652767	28.0	134.99053962435573	25.442435544915497	37.794400044716895	61.85331509914249	21.807492355816066	78.64145889505744	46.493766956962645
3	53	nan	0	0	nan	nan	A3	A3	A3	1507	367.0	868.0	1.0	2.6621068778594372	0.7744802975083903	0.0	0.3147451963241437	0.13300036180011407	85.31483832352832	75.1065909225016	10.198039027185569	3.375675001700811	3.0	56.568542494923804	53.96999873492209	56.657513582640796	377.34199999999873	0.4884927066450568	115.0	31.256778883747756	8.072632992640138	14.799679621122777	25.880125190131366	4.922423176467419	21.931181845255196	28.461982074193656	19.43117416650057	12.67600519862026	11.526253192685544	9.45474942587316	44.28407724108547	889.0	161.245197375305	38.586892631836236	44.941527623683214	125.08676306530833	24.78919679298997	85.80381482560188	138.87487607821822
3	54	nan	0	0	nan	nan	A3	A3	A3	13262	787.0	940.0	1.0	1.2747474583969536	0.47304509817606166	0.0	0.6732663214539547	0.38469714881307226	155.39298831701737	154.31461369552787	25.80697580112788	11.417160420384617	10.793491720330488	130.82496883383442	136.90716094462297	-63.831323126742774	658.1879999999975	0.8679887427187645	177.0	16.280125178396702	10.895658869296312	16.59815374482423	27.071366481482983	7.88273449242115	18.133974317461252	19.60871296469122	36.74613580852747	18.414129935204983	14.338597750291228	13.281422231346369	25.898908997885883	3870.0	272.50031432230026	282.4674005834386	164.54453493934125	542.0625784536824	177.33275501150638	234.9839338781312	336.4450613837689
3	55	nan	0	0	nan	nan	A3	A3	A3	7924	667.0	867.0	1.0	1.4934711004261934	0.746044552437937	0.0	0.5592095977417079	0.317282716506413	144.24071385781141	146.2908062729849	25.80697580112788	9.259473787486323	8.48528137423857	92.767214561832	96.04931904805731	-47.276718922382095	560.2139999999984	0.8038549327922901	143.0	20.104387058876455	13.19540704227984	14.50426494795829	31.760387636721134	7.047898123040795	21.62262915354222	23.777691352181137	46.314549500122666	22.211398570798337	15.658548898994923	14.861997483298182	66.46184476837516	2133.0	309.22554465942085	189.82531552203	111.67705895937979	548.1432832600549	121.54630443733186	244.85664213821292	346.1685674460605
3	56	nan	0	0	nan	nan	A3	A3	A3	2223	278.0	900.0	1.0	1.872476989692651	0.724417562981617	0.0	0.29759036144578316	0.14010570610396358	84.66249629604667	96.25487000666512	20.0	6.462293287886087	5.0990195135927845	63.91195033487708	58.36306032900702	47.388972671396466	446.52599999999796	0.5316274064330981	83.0	21.58553447946906	12.400366266258061	21.619699403643608	22.337071804329753	5.2350652711465955	31.17601286061108	25.40390630159527	37.01779207587242	21.107393119484186	13.320943060331047	12.503807172179222	26.97109940368682	797.0	103.86120419111103	76.23172375932336	47.0379493907094	113.49759691860527	32.61756339855492	116.19024981558323	92.67681408394128
3	57	nan	0	0	nan	nan	A3	A3	A3	528	362.0	934.0	1.0	9.077085167665329	0.8071243120598504	0.0	0.12121212121212122	0.047242480292343625	95.00620475089877	71.58910531638176	4.123105625617661	1.5525303708431408	1.0	41.627593348367434	56.08990803086204	-39.982578668260714	374.7619999999986	0.21626049559696908	76.0	24.46756697446108	11.326985602267087	19.29498742800206	24.872892357409	4.6008545365184546	28.549736749380827	30.044937793165445	29.782436802983284	17.03770505078137	12.66222632676363	13.004654057323933	27.66334030404687	103.0	49.029999336227775	20.82627610769123	25.02172890678048	45.13966591283679	8.329732263460755	47.5109025426209	53.62818341329694
3	58	nan	0	0	nan	nan	A3	A3	A3	8721	499.0	945.0	1.0	1.6353322209803196	0.5748692380076881	0.0	0.5633720930232559	0.29592439090019224	147.22375867964746	139.08630414242805	23.0	8.397721703653527	8.0	110.58740733299376	120.46514752822378	19.79482754229214	608.5519999999982	0.7603644448319455	115.0	22.851926499046385	14.170824791304767	17.54325168952346	33.71888305712491	7.9911956042051315	24.00910969544202	22.518547413870692	39.757351032458246	23.52413220051676	17.172182862646878	14.775341492146254	47.06735336314887	2289.0	436.3567873518914	217.74171150941402	138.01516840979457	582.555703942664	131.3476472599432	298.6470139538869	355.6105756070465
3	59	nan	0	0	nan	nan	A3	A3	A3	3906	453.0	950.0	1.0	1.807226245347111	0.736108212999706	0.0	0.4469107551487414	0.17745147268776584	110.86212872012983	115.91807451816995	23.021728866442675	6.5718934908432995	5.0	70.92735214676303	75.03856950184567	7.128591213885913	525.9339999999983	0.6130424546810014	152.0	29.06149379350245	18.27740907575935	17.581246685236692	34.21197846438736	7.298649630509317	23.677378517575562	35.5475089950487	46.06337077636272	27.70260168798268	14.051773921586573	21.567208414897323	45.88168162852526	1715.0	198.52587206382304	161.50971276219934	79.09054743684828	338.30017585866153	63.29298888519406	137.44145928695798	290.32071436569095
3	60	nan	0	0	nan	nan	A3	A3	A3	5969	217.0	923.0	1.0	1.4637616462410086	0.7185841070544601	0.0	0.5070506286102616	0.2809209253726135	122.26183761296548	114.85643212288984	25.80697580112788	9.014689017977819	7.810249675906654	80.75140736734303	85.02578004004023	66.8261588836694	516.7299999999982	0.7431986552947767	119.0	36.07277033664286	12.140169387683272	15.023743078112602	27.811108545400202	6.563515724614263	28.94705128762871	20.7783474791795	40.8415655028075	21.719356081448495	17.409811568446457	13.96664381120354	33.333806338720024	2496.0	404.45899200160056	135.0326702008024	87.25355982035398	371.16314972937107	92.06614847760648	310.40483789518476	224.15532218292356
3	61	nan	0	0	nan	nan	A3	A3	A3	8628	678.0	1023.0	1.0	1.5228334262550896	0.8077407859175572	0.0	0.5733271313708552	0.32749254570759223	157.28978543733274	148.9731519435633	39.0	12.478829320367634	10.770329614269007	100.0	92.72827475440401	-2.5451385576724648	575.3859999999981	0.8148847752172272	47.0	11.862058536149561	9.902739047072828	13.332143186591566	26.731746490113437	5.796826161444187	18.6159304426983	15.573052580468357	27.30130464863032	15.99121081829071	12.734920321032405	10.654230618849397	24.489295820705593	1034.0	236.2744038803503	159.93128960672766	119.77854683343321	401.66973476391286	117.36983387824148	199.37995069194585	240.55420870892704
3	62	nan	0	0	nan	nan	A3	A3	A3	770	378.0	1004.0	1.0	4.029944383759368	0.6370751030676173	0.0	0.21365149833518313	0.08688430367940009	70.33432869788854	69.92138442565336	7.0710678118654755	2.2675617116412083	2.0	47.836872145173366	54.213822516133774	43.87283493773448	333.71799999999917	0.34992047261985915	135.0	19.301991290412843	12.029282107949257	14.374151237308979	22.534813564270735	4.3557336162775755	22.654505250044167	22.789669651538134	28.3787136785686	17.92510873451829	11.006042623892426	12.754406088963151	40.29903111048043	372.0	49.51810482703149	33.0428321082145	24.01554900687188	67.44713528826833	12.762066175229847	55.91865428816527	63.02685581147671
3	63	nan	0	0	nan	nan	A3	A3	A3	1167	286.0	986.0	1.0	3.1048768128050526	0.7272531358783119	0.0	0.3090572033898305	0.13611738261277925	79.10743679288775	63.788713735268246	8.0	2.730554061044415	2.23606797749979	45.09176164584604	54.29691949545213	32.39798119855027	328.23399999999907	0.4774959083469721	133.0	27.510597409680486	9.604104671627283	10.583413490094244	23.785809196531773	4.045395627617836	25.00054932385683	13.529884812422097	22.236881125718355	14.431128431111574	13.277103871107101	10.987716478295624	23.259510132484138	499.0	162.85053799301386	40.60300612170249	29.148058431223035	98.72822177782655	16.70145738031715	109.06044111214578	48.31543466169387
3	64	nan	0	0	nan	nan	A3	A3	A3	9282	114.0	1023.0	1.0	1.357619500684149	0.6280795898342407	0.0	0.6725112302564845	0.3622883722938025	141.1267547259601	137.88763541376724	27.65863337187866	11.453660075138448	10.770329614269007	102.0	109.81765781095166	-15.134145354517822	567.4119999999987	0.851286284220663	57.0	17.73736178316176	6.190310565754771	10.844770043157041	15.042511699721217	5.18147558812052	18.27840089611709	11.270557783544064	16.907881277613342	10.25322350487113	12.908949477598071	8.449210388585925	18.017975127324462	3438.0	496.9562843274325	143.14897486101836	114.49128064885736	343.5263459281996	123.91918923798949	295.93963620532304	261.97074958495796
3	65	nan	0	0	nan	nan	A3	A3	A3	2861	454.0	993.0	1.0	2.016026367240075	0.8462784569173157	0.0	0.6046069315300084	0.21534522623517313	106.80720604116885	102.57680049601859	18.867962264113206	6.584133779913889	5.830951894845301	51.0	56.90055773268914	-5.8670154065635085	408.59799999999956	0.6964459591041869	87.0	11.856015879660845	11.396917702630162	11.394140569493175	19.077683717943728	4.622644427232444	17.148485578596592	17.662012712098658	28.56029605679214	18.00828567147255	8.813443223945796	11.535317020490766	27.721004054881632	751.0	116.53180755674839	101.94819597899914	49.04728801641613	181.67122932337224	43.87837065476924	116.48207854758948	209.80917100142688
3	66	nan	0	0	nan	nan	A3	A3	A3	4037	564.0	1023.0	1.0	2.2900984328045215	0.9270241913866747	0.0	0.5701977401129944	0.2475347139296948	143.4216248531789	127.12198865656563	25.96150997149434	8.213984058198477	7.211102550927978	57.70350177976254	53.783328961849094	10.762356266554672	452.70599999999945	0.8035429936305732	18.0	11.102479594759643	8.094850112684071	12.681849422864616	11.173144175671041	4.132982412353158	14.50074011925608	9.610238831490278	23.033722480759025	13.415304837748408	7.918928863480687	8.403723220340908	14.642175989225507	963.0	130.64724223315716	90.535485252738	60.68897584080696	249.76913139224052	58.6609144853428	87.37486888561398	202.62455227132887
4	1	nan	0	0	nan	nan	A4	A4	A4	2594	525.0	37.0	1.0	2.4988153667297333	0.9368532094005343	0.0	0.3519674355495251	0.21348556994132983	121.08471006621282	120.34118164618461	16.97056274847714	5.830891496231113	5.0	44.70095385101437	42.34608854960022	-30.272319602888842	390.7559999999983	0.7470122390208783	111.0	11.748653380200267	5.888349745422602	12.80309761594981	14.847867526113987	3.794888246804476	18.744975985959172	9.381841763854027	14.493019035086036	11.353536284528673	8.899382040835917	6.016388206742704	20.635843550786376	1148.0	109.33035801444203	82.31613663211465	46.677394080907106	152.06460689939559	38.601694042794406	121.86880334280431	99.74656323436648
4	2	nan	0	0	nan	nan	A4	A4	A4	5752	787.0	5.0	1.0	1.4350317860161763	0.7614038998523469	0.0	0.5954451345755694	0.28405524959534784	121.45992099648366	116.84605256490268	26.076809620810597	10.38736212636425	9.433981132056603	83.0	78.73976993305689	15.865702754063484	504.44399999999825	0.7732741816226391	77.0	19.01759367249906	5.322606281377375	21.515892288647592	11.330968216992915	4.733363891020417	25.481101787649095	12.272419361397624	13.193499714136124	9.192187414504588	13.68401622120291	7.145281182602048	21.174944629892707	739.0	259.49842125736177	73.41071243304759	96.12362916301936	165.96841435227543	74.97959933709353	193.84753256849945	139.78297155164182
4	3	nan	0	0	nan	nan	A4	A4	A4	3123	626.0	0.0	1.0	1.8001330490961223	0.843328138836662	0.0	0.5224155235864838	0.25348096550596105	105.24385777963549	105.30906893520614	20.248456731316587	6.094822043597784	5.385164807134504	57.862114758487046	56.55794050416498	25.191271353366563	393.4759999999987	0.7667566904001965	99.0	15.268848756328225	10.157030615024269	12.882261478342116	24.112626777030528	4.110994155518711	11.720592121593654	15.947997227311134	32.045868679881096	16.298741141334176	7.710673712193966	12.10923937894404	25.398687779903412	1718.0	234.05651953723282	130.54390817135572	75.6694899937138	311.69306482654065	48.22313300613314	121.6506144599989	172.1247886121273
4	4	nan	0	0	nan	nan	A4	A4	A4	1034	909.0	0.0	1.0	2.8192443813559356	0.6376052235436405	0.0	0.3686274509803922	0.11407164416413965	68.18860541233485	65.29931086925804	10.63014581273465	3.3469578592147586	2.8284271247461903	46.99656687792678	52.52999753542497	-39.49933965565244	337.50199999999927	0.44995648389904264	60.0	16.173540897667408	6.635782427154481	13.825131693854928	12.297215198166668	3.5144121693447232	14.991332895122468	12.82395670749247	12.801022375002503	10.658899862319231	11.842343815602362	7.238376451656222	21.80120547860861	294.0	82.90400566998869	28.428717561997473	29.59649060294032	55.531319190748036	15.051041544415057	67.8932174174115	58.37822544761002
4	5	nan	0	0	nan	nan	A4	A4	A4	1061	936.0	2.0	1.0	3.3897604886145247	0.8125945111473527	0.0	0.35190713101160864	0.11548471615798242	82.58735999029041	69.8927750200262	15.132745950421556	4.2553607200649	3.0	43.80662837579688	48.13434508046875	-76.3905203126091	339.781999999999	0.4353713582273287	43.0	14.511039951816201	7.625375755131245	14.63460751529783	12.150682853534818	3.4457618352025747	19.00007626786828	15.331914251670241	13.419226376339793	12.336125761270523	13.38123139925301	7.676813947968185	14.340428788214922	260.0	112.1544062178582	35.415259178727865	33.47029847744852	53.95513854920864	15.337834865786135	69.27019149437547	60.50287640094757
4	6	nan	0	0	nan	nan	A4	A4	A4	694	990.0	25.0	1.0	3.7703741042746035	0.6604892778781414	0.0	0.23832417582417584	0.07684375247029483	65.21981473736025	65.19202405202648	7.0710678118654755	2.220218327988703	2.0	40.865899144728445	48.96935072060734	-64.64363452459295	336.88399999999916	0.33795958120282443	49.0	14.216784931719303	8.61118489317596	14.615350586362183	12.306904713623226	3.8108491860330105	16.67824834305793	18.467994222417474	14.488853305578232	14.169344656169415	11.513130446895957	8.959761993959546	18.626337131485343	304.0	40.12693984247744	23.30353250168264	23.100236576981843	33.278416191227734	10.566079267300665	32.70574516616762	50.27183949761093
4	7	nan	0	0	nan	nan	A4	A4	A4	13929	380.0	0.0	1.0	1.1898472083591254	0.4498463658558836	0.0	0.7395667410003186	0.4853107253262307	152.9401682039774	146.60491124106312	37.48332962798263	14.063855887861612	14.035668847618199	128.0	136.59177500477423	-12.476183856090508	600.5579999999978	0.9112259583933012	102.0	18.236804748885334	7.848508481867611	11.74123757518828	18.686244041658938	6.90836963057518	15.58335248194635	10.5277333073318	22.085542121902108	14.142137835733593	15.67722599953413	9.639780283905566	24.39015786536038	3438.0	415.75010415446013	281.0506309000775	316.95687937550247	599.0452142003924	213.7463965686038	363.6196857076138	343.1686747567728
4	8	nan	0	0	nan	nan	A4	A4	A4	6854	584.0	112.0	1.0	1.7345036375623304	0.5941241966856387	0.0	0.4022300469483568	0.2318740502512022	135.3404916976294	141.69333082400175	25.709920264364882	8.213102340095343	6.708203932499369	106.66667936991794	108.86428072010564	-81.35080790237822	609.4679999999975	0.6905793450881612	98.0	32.7731899805367	10.248752628453076	23.539284389466047	25.996749872341752	7.361562579870224	32.612985506653786	20.05114826094359	26.240939993411303	18.41011673770845	21.41333644464612	11.31366451550275	23.398947225883603	1779.0	390.7838872494176	138.85746627952904	207.8593277214095	285.83401287160814	99.32608609925956	308.95352187380195	228.63205998018384
4	9	nan	0	0	nan	nan	A4	A4	A4	2355	1000.0	108.0	1.0	2.9784865922104213	0.9218037427499912	0.0	0.5801921655580192	0.16361621758360415	124.41566296650082	103.73041983911952	14.0	5.069530003312921	4.242640687119285	40.0	48.230588248776634	-87.45547618130064	425.29199999999946	0.6350276392072266	91.0	18.489631502889097	8.549431626684964	11.912596378475428	12.176058653742075	4.2131685661152005	13.609750582836568	9.543556897900999	13.179781810380518	14.129945863038301	8.870115222409368	7.970229687169194	22.16435496415943	963.0	151.8122686482966	67.8492258451879	49.01104782894254	105.16690347902477	32.218173775821924	88.66508002858609	74.40405913814902
4	10	nan	0	0	nan	nan	A4	A4	A4	731	977.0	87.0	1.0	3.8204463242231412	0.8784949747758873	0.0	0.3150862068965517	0.11327145256573445	76.01675934576149	62.64982043070834	8.0	2.7656610470557226	2.23606797749979	33.414045040238925	36.317127448851366	16.233573695746152	284.77599999999944	0.460182562165565	29.0	13.55001148674637	6.641031525097787	12.116731530986726	11.534874512813985	3.318486331962049	11.263218126259744	15.275089657865465	11.431784572079778	10.343297481536865	7.901991333812475	6.625314738601446	12.759060084819794	83.0	41.058396386913955	23.608102622441947	21.16929892078042	39.40222793165594	12.30942253023386	30.80219734273851	43.20022890903056
4	11	nan	0	0	nan	nan	A4	A4	A4	1880	665.0	71.0	1.0	1.916705556684249	0.7242837660841859	0.0	0.5052405267401237	0.23895396269815058	78.77400578525383	80.72174428244226	12.0	4.050701344186905	3.605551275463989	52.05045405189457	54.31483557562165	-45.01588586533672	314.43199999999933	0.7012308839985082	74.0	12.58751814905554	5.967025277204812	8.616952808573842	17.321309281513095	4.049500297755003	13.602395704947412	13.041809754446149	14.69991607684642	10.120927821844816	9.38078895304352	6.842557454481721	22.147890465334058	318.0	88.83567583467811	46.60071736667305	33.534020212478936	123.11920369323343	27.52968660928309	107.8068820470944	93.74782968312502
4	12	nan	0	0	nan	nan	A4	A4	A4	2806	910.0	131.0	1.0	3.188576070512502	0.9167887815645321	0.0	0.3729399255715045	0.1441509156650082	139.94134928070469	118.90332207301863	17.88854381999832	4.947387894133089	4.0	56.34330772405701	55.888715344962414	72.38486612821679	494.5839999999987	0.5509522874533673	227.0	18.37364774569869	14.446631601080298	15.176134952344	25.74416733533144	6.260822511278093	25.22906846087426	18.070252599194646	32.13447780068964	23.15049974154681	14.785763400606811	14.393072462640703	57.538719705305994	1280.0	126.7244682488963	107.49199689738452	47.62873304542154	144.39780293032527	40.81928772851825	126.6157475085929	110.25294909626245
4	13	nan	0	0	nan	nan	A4	A4	A4	8841	737.0	59.0	1.0	1.4278742341214576	0.7070598647776543	0.0	0.5455386893743058	0.3258892286880948	146.13183144410038	146.5127980757995	25.495097567963924	10.330425129640869	9.486832980505138	107.04959409247445	103.33766448722636	89.58216486031688	583.8759999999978	0.813227245550292	156.0	30.226535567082465	11.946990225464106	20.400686691515148	22.853315112181008	7.469153938814998	25.375173597596586	20.36755937151611	27.993225048296154	20.846356970258057	24.690486061386764	12.12585648521781	49.99067673832178	3181.0	430.14978336635977	254.80347997136414	152.39520952105522	408.0737174646929	138.87234400585294	270.78580993320793	302.1529726786539
4	14	nan	0	0	nan	nan	A4	A4	A4	2326	969.0	121.0	1.0	1.414611084081373	0.5721910063715638	0.0	0.5437120149602618	0.2496698940823418	70.70434201285676	77.62087348130012	16.401219466856727	6.304182460024332	5.656854249492381	60.968246422405855	57.98607246583053	-6.601331348360197	342.15799999999945	0.7292679103307729	106.0	17.411749511025846	9.300175529904664	12.423437872901559	16.057907924056053	4.228809075430036	10.058136904612184	14.511024676263332	18.267994249239564	14.71894406247884	8.424536542966962	9.23277643788606	26.706813073717058	559.0	170.95088139921427	78.54255009721965	45.09924490656704	101.96104389056563	35.459708815440536	78.78666383586824	74.25369676854461
4	15	nan	0	0	nan	nan	A4	A4	A4	4265	831.0	90.0	1.0	2.2405689938801605	0.8334371015287818	0.0	0.3762350035285815	0.18376966582315096	136.30534388341638	124.53513560437472	17.88854381999832	5.798671575185901	5.0	71.68485217484829	75.32428629467435	60.79108718644207	540.0419999999981	0.6249542090995677	137.0	28.886686597950757	11.333455448038876	15.448508492670953	26.989425534382463	6.9787900084629655	24.63228815048933	22.026825425215065	28.372625335119665	19.174273379147053	19.208987582474947	12.149767343886197	39.41889056190848	1572.0	240.15964033920318	98.69292794447392	65.68020189926028	279.4019079664722	66.25833569839597	211.08745002094656	213.95367409754544
4	16	nan	0	0	nan	nan	A4	A4	A4	11568	463.0	92.0	1.0	1.2857701441570797	0.6236830300928441	0.0	0.6568248921190097	0.4172469870898427	153.05291224278128	147.16657229140046	25.80697580112788	11.226920992336908	10.63014581273465	116.23076923076924	119.63799470204846	12.321771322096598	590.2519999999979	0.8742442563482467	213.0	18.36658282019198	12.369665117934346	13.085633651353419	27.004104679450393	9.214786052703857	19.126268467865884	14.410772926174104	42.426382972858846	24.765987717546523	25.315617652609944	14.906843762844801	29.302189643494785	4166.0	492.4743740754202	268.2457172758877	137.37280971650034	598.5861151712015	206.45914521627128	407.2023051213473	342.8793635442853
4	17	nan	0	0	nan	nan	A4	A4	A4	6737	623.0	150.0	1.0	1.331224262859283	0.7359610505411658	0.0	0.5167203558828041	0.3199145313682535	124.93645609149964	127.20062892926276	25.80697580112788	10.669455294746445	9.848857801796104	97.86293300597758	84.58496407161813	21.5000397219447	514.4239999999979	0.794738704730447	138.0	31.238437544554472	6.345891552977264	14.456794152967632	16.067933212034404	6.2416419154033065	25.700038144364953	12.459601812064648	13.839932885952294	12.217837856151164	19.944533554837108	7.1246967781335115	33.95323115773499	1786.0	332.9105523014441	102.37171045970172	82.75225531961769	209.52620819024742	99.26572131365538	218.22958784829825	136.13295269664377
4	18	nan	0	0	nan	nan	A4	A4	A4	9289	771.0	201.0	1.0	1.4624225354951745	0.7722033143491805	0.0	0.5256932654216185	0.30888232346584416	156.70153849602914	154.3243337908834	25.80697580112788	10.3710188128496	9.433981132056603	97.03171948864694	99.56432026036276	-80.10733836128418	614.7419999999977	0.7968944365804485	135.0	34.629755162633955	10.505973957479	19.41109341569245	21.1101397247985	7.728511552326381	29.330113733187318	17.966933785006404	22.570519579574466	19.434592242352664	20.762050951831043	11.060685181990266	39.39604789484292	3157.0	518.4616626314819	191.36176192667335	128.99263106938452	398.9149014754221	139.59403469227254	361.09260815382004	282.4001536630094
4	19	nan	0	0	nan	nan	A4	A4	A4	1846	997.0	139.0	1.0	2.1979048272741886	0.8655076897964694	0.0	0.4364066193853428	0.1521776067570058	90.76914768090056	98.08159868191383	16.1245154965971	5.5852689910326605	5.0	44.0	45.46587002379133	83.14854040501545	390.43199999999933	0.648743630293446	36.0	24.19884031638503	6.715785479173064	14.802273611538112	12.760814862325788	3.847913353703916	14.389578143134713	14.120881957933307	17.33196001779288	11.099366773851216	9.061738055199385	8.11590754147619	15.809887869283557	339.0	162.68848726339638	36.557488539256155	40.97817974630743	76.27869093883783	27.434607658535242	91.10965160187334	72.90229668747634
4	20	nan	0	0	nan	nan	A4	A4	A4	11630	0.0	153.0	1.0	1.1932985393266078	0.6709969346671012	0.0	0.7951593053466429	0.48453522880950384	150.7378729676807	143.40502083260543	32.69556544854363	13.628241848093252	13.892443989449804	102.0	111.76612179764548	87.34544439113856	549.2019999999989	0.9286912081769543	89.0	15.22035557590425	6.015945729799569	9.471946315839887	12.657938560470939	5.286198252812028	8.199542275629938	7.785122500732541	15.731273362413049	10.607873697765172	9.11274893488735	7.389913828112185	15.482597121968865	1802.0	444.57422853214666	195.44193313084543	124.81625212263316	298.3827129295096	151.37674662470818	241.1707346336916	214.51955575868487
4	21	nan	0	0	nan	nan	A4	A4	A4	3476	931.0	164.0	1.0	1.6338454450299384	0.5149287222083572	0.0	0.48820224719101124	0.19976109344542822	91.17636274528842	96.51942809610924	18.867962264113206	6.370661491811119	5.385164807134504	74.59585268038299	78.15938668634567	-19.348337459166654	467.6159999999987	0.6388531519941187	118.0	26.77515844628215	12.183917024172843	14.408239915966988	22.334966147318482	5.88575573451817	22.699427870102227	23.028732697479427	25.030563852749765	19.37467006687075	14.989929134957492	12.709102053195238	30.206286762841046	1254.0	178.62458274327219	92.31334435939789	56.91151334065944	142.88737350329757	47.441718560643494	160.7241478972137	136.94866893161088
4	22	nan	0	0	nan	nan	A4	A4	A4	4827	419.0	187.0	1.0	1.2518926723460058	0.6786249505435822	0.0	0.6704166666666667	0.3262403812305693	99.83565128848772	102.88342918079665	25.80697580112788	9.4686363422021	8.246211251235321	73.88413507639478	73.32778570473755	-14.490096239287903	431.19599999999923	0.818413021363174	144.0	32.87981989886612	9.57553981244564	13.507652420550585	31.819226442836225	9.964629630558193	26.29864961002022	19.46007478889078	38.28593886271119	21.199816968291998	24.87179372832179	10.527504425495863	22.486045700497925	1715.0	351.8411386925727	100.66944433283061	72.70362453628331	283.2785083344206	112.33170120138675	266.7033040029928	185.55538315232843
4	23	nan	0	0	nan	nan	A4	A4	A4	5142	836.0	228.0	1.0	2.1908988807989127	0.8037552696285531	0.0	0.43072541464231867	0.19055681705493954	145.30783653194746	131.64345787011217	20.0	6.463476579448386	5.656854249492381	82.90295781778693	86.45235835376543	-29.66875847718909	582.3159999999981	0.6474439687736087	157.0	47.18886085227132	12.392034854739904	18.191012488678098	26.211886771023273	7.311970761045814	31.111100968904793	26.568154444918036	31.43816283158958	21.933348616585135	19.704799025319517	13.29488066304475	51.0339970337227	1466.0	357.34819584991783	128.92639102134854	83.39684196934104	248.80390682350844	74.30136620625854	213.95848064031452	260.1436947658658
4	24	nan	0	0	nan	nan	A4	A4	A4	4373	427.0	268.0	1.0	1.1587914549430445	0.6501624952595875	0.0	0.6150492264416315	0.30657799077342035	90.32950607271923	93.23089616645332	25.80697580112788	10.056671723543742	8.94427190999916	77.15089411154688	68.63192417032002	38.66475116832363	423.37399999999855	0.8189905421855979	83.0	35.72597841452807	8.522774141281843	14.134554063901305	26.71145185548812	9.096986376680434	27.710749967955053	15.458823583088815	28.776470580138266	21.335362798534334	25.671488533727825	10.061783832497895	15.44750140607357	1394.0	331.7885257070884	105.68435244262218	294.5580531368032	216.9889069981873	89.25824421644211	239.937453744933	129.47681441530585
4	25	nan	0	0	nan	nan	A4	A4	A4	6171	531.0	221.0	1.0	1.5351302886606988	0.6889694721193615	0.0	0.4897619047619048	0.20411190377430066	125.55223873472195	146.82302271782856	26.248809496813376	9.238771655356725	7.615773105863909	92.50301342898639	90.99905235799807	-70.33867103517063	616.3799999999982	0.6944241264839925	234.0	52.59441527351737	17.512642186135054	18.928557300008833	42.78255901392549	11.280674511566758	39.449668169021606	24.68682386726141	67.41235984582454	36.831464018672705	34.710582193918526	21.972365989349782	70.20853003207594	1739.0	432.98413121607155	260.0786305470392	92.2369274739176	534.4049598872662	130.34093303512782	315.43675940670073	349.2606551554054
4	26	nan	0	0	nan	nan	A4	A4	A4	2043	1023.0	255.0	1.0	6.411285857303155	0.47295301025614306	0.0	0.1792105263157895	0.05129464111959344	136.78837652062435	117.17508267545622	9.0	2.6209477300110717	2.23606797749979	95.07030755483008	120.52254945706221	-28.60422321640343	707.4619999999977	0.24615940719320437	122.0	63.637018472887576	22.05517673306167	26.868497825227678	37.46871142741293	8.436331785283983	44.76305795740336	45.637338885106146	45.31886772811413	35.37303726468235	26.936446229927242	24.511680838651955	38.02761888690293	432.0	231.60659229476005	83.35391796380281	58.75207164417952	138.73629377689213	32.92059228476137	147.20500515028834	173.3354850532487
4	27	nan	0	0	nan	nan	A4	A4	A4	941	856.0	257.0	1.0	3.968348513636759	0.9056065406483396	0.0	0.23495630461922598	0.0803244169259738	89.66439721441522	88.68483523128404	10.816653826391969	3.277380964876172	2.23606797749979	42.69764831901779	38.02836046272228	-6.190779688894613	383.68599999999856	0.38668584343538115	176.0	23.545220118016005	6.9063859367743134	29.540749196894467	27.025467454455793	4.542732929810882	30.964980598539114	14.93087663501501	24.17218282353133	12.581246679648757	14.533180785365403	7.980926238000393	53.18948653433472	496.0	50.08029304165393	27.52384234033525	222.86832980439067	72.65680950507522	14.326802604831755	73.25310145691037	48.14126807078719
4	28	nan	0	0	nan	nan	A4	A4	A4	766	929.0	283.0	1.0	5.99379048332868	0.9128908487587346	0.0	0.19824016563146998	0.06609756849023822	99.97234635910527	85.86617494683223	6.324555320336759	2.1852514888097674	2.0	42.189842765978945	40.809086280701294	-74.92132332752607	381.61599999999873	0.319632797830169	138.0	38.314580069854856	6.808590857312083	21.85207903571427	25.21411459520459	4.76626234408468	27.21461817715317	24.035980864427984	19.750850736163557	12.124650930054486	16.447821797803044	8.422018801793456	34.71694510988891	409.0	111.49764253012836	18.564644950442016	35.430060285143554	72.41576259955764	13.390035946853459	62.971679330803454	68.89385845605284
4	29	nan	0	0	nan	nan	A4	A4	A4	4947	833.0	306.0	1.0	1.372714993045056	0.779834176990583	0.0	0.5574712643678161	0.2608954706882632	111.29606361490707	113.85077953180645	25.96150997149434	9.668532673360342	8.06225774829855	79.51392590490919	69.66979405292065	45.33399571047616	488.1379999999987	0.755382501145213	141.0	18.402090495452285	8.017883606255054	24.818631301634014	27.603524855338037	6.219714698381722	27.070222100242972	13.558968506753445	22.408697652630508	15.345540504902601	16.351628934964538	8.903883457183838	55.63726250641048	1536.0	235.2619826318696	82.39087561424822	115.79202009458095	261.2543072188273	72.33679771702737	205.85224739834666	135.8953540539369
4	30	nan	0	0	nan	nan	A4	A4	A4	3276	0.0	259.0	1.0	3.256237698380941	0.9294568690042028	0.0	0.3389900662251656	0.15154848847394486	154.3565061924066	150.05332385522155	24.166091947189145	8.643396874902196	7.280109889280518	63.0	56.94686794920382	-77.10943757730658	521.195999999999	0.6254892601431981	59.0	22.268970834091306	5.8653544364497066	11.301411506719887	17.53212784230709	4.413443235680461	18.346501840278506	12.817944634705782	12.831769327633083	10.12338446918875	11.770717937499285	5.698466503061354	30.222720705904067	999.0	107.07359462138265	85.88381816726178	44.092821007594466	133.469840914011	43.148409601300955	83.21268055494875	103.43903299514204
4	31	nan	0	0	nan	nan	A4	A4	A4	7637	543.0	338.0	1.0	1.5982030941219298	0.6419926197078981	0.0	0.4788087774294671	0.27414443098150953	139.66417804163862	144.1700384962146	25.80697580112788	9.82051914892445	8.54400374531753	106.1510999210811	107.08203599144123	4.559499879541422	591.6659999999979	0.7602030658968744	208.0	52.00399782601744	16.14818042796105	14.98498517461121	36.048706899397075	11.084168803878129	34.959060061722994	23.982559021562338	63.886610253714025	34.15265141800046	34.56672014668584	37.24750140123069	50.05433750618249	1799.0	724.9072409076616	268.6105905827135	102.13519577868283	697.9914404507726	195.21374919172376	403.73493628017604	447.0282910177484
4	32	nan	0	0	nan	nan	A4	A4	A4	623	1011.0	279.0	1.0	5.6703118480658095	0.9335252160187535	-1.0	0.2679569892473118	0.05484734520803508	89.17251487777949	77.4919350642375	6.324555320336759	2.0932596795402603	2.0	30.0	31.969393884301635	-83.54683880269322	377.8079999999996	0.34146341463414637	51.0	16.671412216499448	8.542427751235664	19.460730929858983	15.267963657155633	3.7029526410624385	18.904493850655854	18.173617189750075	17.48418408446014	13.468055253848433	8.386297421529889	14.497001640498638	15.095384161919355	53.0	47.48169688973576	23.781612954102457	30.056000667624176	37.6288090609014	9.269001358188689	35.035095852799714	50.83221188746393
4	33	nan	0	0	nan	nan	A4	A4	A4	1314	952.0	332.0	1.0	2.5508280366237273	0.5251228644218756	0.0	0.3666294642857143	0.13466732698871273	70.28331954036814	63.788713735268246	7.0710678118654755	2.5915210116243794	2.23606797749979	47.1764705882353	59.81296221566433	27.61577343640539	350.1639999999991	0.5299455535390198	183.0	53.52343043126166	8.161333663389087	12.611718952655792	22.49845121987164	5.03111317474395	19.887724205851555	21.84858474135399	22.029602603055537	14.053742310032248	15.521690687164664	9.194216874428093	29.6399633474648	987.0	230.2983449343592	35.103273179382086	42.98258958756924	94.34953843802214	22.625345358625054	99.74497625231743	95.04235914628953
4	34	nan	0	0	nan	nan	A4	A4	A4	1080	980.0	350.0	1.0	2.516402423051561	0.7636314665352638	0.0	0.36363636363636365	0.14017535892512062	69.8243911449169	65.96969000988257	9.899494936611665	3.1176680053535812	2.23606797749979	39.72004795401377	45.08228364980554	-82.84398881282526	311.15799999999916	0.5032618825722273	99.0	15.545952557586133	8.526726213283837	12.767757727764547	16.132295727729797	3.7081559654325247	15.482047777622938	17.465995272621512	20.038132301531732	13.913130419328809	8.892484963871539	10.623285302892327	19.38156707957387	209.0	58.73594273254275	39.54303817264736	27.526939926669	76.68876181356609	17.05947978142649	49.11982925143093	86.13670566305518
4	35	nan	0	0	nan	nan	A4	A4	A4	8161	48.0	365.0	1.0	1.3585699105988902	0.8163054535493875	0.0	0.6034457261165336	0.37295892418328724	145.2484796165267	143.024473430249	26.0	11.385034755098562	10.63014581273465	88.6198312594413	83.89849495507107	-70.4773554785901	524.3799999999987	0.8637349843890565	136.0	24.039185187779367	7.570321262814105	11.555642072111368	26.60778211057186	6.447638714686036	18.43163200840354	16.561532066203654	22.595651291310787	13.889921478927135	14.071076553314924	9.213977312669158	35.15623719524592	2650.0	305.7384003987536	182.53443300817162	94.18750378955156	403.2320600450039	115.53292225953192	230.34143676888198	291.0232708817348
4	36	nan	0	0	nan	nan	A4	A4	A4	1222	1023.0	406.0	1.0	2.8867904693035573	0.944334641477533	0.0	0.37392900856793143	0.11847661570540893	89.92103892395669	85.37564055396598	10.0	3.6434569467244895	3.1622776601683795	37.0	29.582803460895054	74.90643678522828	360.01799999999935	0.5932038834951457	15.0	14.2598916599527	9.310750000178814	17.596398923546076	12.958098731003702	3.347768393345177	17.185519218444824	14.94100860785693	24.75434499513358	14.906157035380602	7.3609827337786555	11.042847385630012	10.305104171857238	152.0	62.33894876483828	44.73733129166067	31.824445116333663	69.60785847902298	17.581353618763387	62.454123864881694	93.74010845366865
4	37	nan	0	0	nan	nan	A4	A4	A4	2018	923.0	385.0	1.0	2.8489717503285457	0.5619770847604698	0.0	0.2794626782994045	0.13034912181396976	93.10524536219823	89.55445270895244	11.180339887498949	3.4298526032724252	3.0	68.77192727887866	77.01226448924585	55.48858450812388	441.07399999999836	0.5295198110732091	140.0	29.270206664688885	9.13272301107645	17.03366143256426	31.24614346306771	6.647135163657367	25.795071366243064	28.22917523793876	31.43752204719931	15.74041358474642	18.65935764554888	11.868314664810896	44.92431540135294	893.0	202.7849853001535	57.69668135419488	45.73972709290683	182.86897095665336	40.41692248173058	126.51168085355312	187.78109425399452
4	38	nan	0	0	nan	nan	A4	A4	A4	7798	523.0	392.0	1.0	1.8962286121260374	0.8842269832099073	0.0	0.4890254609306409	0.2554290718865936	175.49068639130894	159.28904544883179	26.0	9.407375830221659	8.06225774829855	79.46627216635474	81.96422883307669	32.565484797556145	619.3859999999983	0.7572344144494075	188.0	59.11047539487481	17.62220193631947	17.089311122894287	35.06416429486126	11.903379930183291	37.987518237903714	25.87650872953236	64.76757474895567	37.50060278736055	33.39015799947083	29.040283822454512	32.55860231537372	3014.0	777.1001760633662	235.31000322289765	104.83468462713063	583.5415439698845	173.6399337137118	399.89657496195287	482.3020989242941
4	39	nan	0	0	nan	nan	A4	A4	A4	8399	834.0	398.0	1.0	1.3815913088514935	0.6423286753168057	0.0	0.6350850661625709	0.3049080442672015	136.20049097601398	137.53544997563355	25.80697580112788	10.318369836030332	9.219544457292887	108.70055978501165	104.38804704434823	44.579094957391604	588.3479999999981	0.7746368457459072	193.0	50.92655842192471	10.053406631574035	19.07479975372553	34.081712073646486	8.720622627995908	33.575906079262495	25.727962204255164	40.73446252476424	19.072495662607253	24.26994739472866	13.92411695793271	48.5208361344412	4007.0	1077.0580614842474	169.14566356595606	115.4140849923715	510.871306380257	137.24818885605782	428.9621583754197	334.48970869835466
4	40	nan	0	0	nan	nan	A4	A4	A4	4316	935.0	428.0	1.0	2.073929396468778	0.7923466276490485	0.0	0.38632295023272467	0.2148301475499639	128.67388721870816	114.75626344561765	22.47220505424423	6.422114106499433	5.0	73.91584009249455	78.50022778375359	-30.475321916999732	502.4559999999982	0.6541376174598362	92.0	20.437979761511087	14.342549870721996	13.896833804436028	31.26718548219651	6.956389779224992	20.784741066396236	20.449515539221466	38.33939110022038	23.876447707414627	14.318043832667172	15.086015159264207	29.49941255711019	1419.0	216.4579699113965	149.4983602911234	63.57398381549865	335.0434270966798	74.43910938873887	156.4315562378615	204.7417720751837
4	41	nan	0	0	nan	nan	A4	A4	A4	8042	411.0	406.0	1.0	2.1368884624385487	0.8171306624339679	0.0	0.4176360614873286	0.1785802287570736	180.89446240685615	165.3027525481654	25.80697580112788	9.035982317309768	7.211102550927978	108.4794730510428	104.27706442437336	12.343428437549916	752.2639999999975	0.6227109063455807	236.0	84.56934456061572	23.00350959505886	22.795544451102614	55.11850161384791	15.384420615620911	62.15799209009856	34.503624078817666	76.0423134798184	47.63123537786305	56.65891528315842	30.80709551461041	37.146730839274824	2657.0	986.4070197492838	253.0949271088466	119.28938835673034	693.0510724661872	193.22365246433765	554.9530946696177	466.65316312853247
4	42	nan	0	0	nan	nan	A4	A4	A4	2491	961.0	458.0	1.0	2.6613373821117245	0.6827137109696814	0.0	0.31380700428319475	0.13455016560215108	104.75278974768423	105.70241246064349	16.1245154965971	4.898973213438282	4.123105625617661	76.58621686293712	76.54139393746325	-0.5237161772800829	482.3359999999989	0.5404643089607291	97.0	20.49210348818451	5.833920835517347	18.57454801350832	12.877210679464042	4.776287516579032	24.400854548439384	12.279392750933766	18.230304543860257	10.11049061641097	13.148317729122937	7.946761297062039	24.124223755672574	587.0	156.4234993448481	42.56350070051849	47.81281788647175	72.121034771204	32.796109217219055	123.77351052220911	70.22143920697272
4	43	nan	0	0	nan	nan	A4	A4	A4	13536	286.0	494.0	1.0	1.186071428899233	0.4971013351495738	0.0	0.6596491228070176	0.4762951126746626	152.4385000428649	151.2679741386127	26.0	12.393976354474319	12.083045973594572	125.99118430862508	132.26974214753298	74.87043088356994	597.6019999999977	0.9114230885769115	131.0	93.51512929610908	11.561532061547041	18.078431331552565	24.646036558784544	7.798886142671108	28.75756471976638	15.213305913843215	41.984847724437714	23.80358591489494	31.119905560277402	15.736903972923756	26.926710969768465	4439.0	2629.8571910196915	286.84945599362254	201.87864638771862	743.629954895936	234.16463110689074	616.6475635850802	473.8841856038198
4	44	nan	0	0	nan	nan	A4	A4	A4	2795	533.0	470.0	1.0	2.06482198364353	0.9124829161389257	0.0	0.3573711801559903	0.2245198679391919	112.03525319624184	106.23088063270491	16.1245154965971	5.157365003777113	4.242640687119285	46.58826010253488	45.835281323760334	-53.17783531200614	395.5199999999986	0.7573499525809511	167.0	105.23740012664348	14.078660260885954	10.81873810198158	40.20459303446114	9.53411156963557	38.924910394474864	28.519203550182283	44.295994559302926	26.913420422002673	26.28470292314887	18.16391243506223	34.38751807436347	1134.0	703.3920652801171	142.90411245357245	62.47322830464691	357.58648064453155	87.80628706235439	268.026169385761	277.00169422943145
4	45	nan	0	0	nan	nan	A4	A4	A4	5600	420.0	529.0	1.0	1.471003013867259	0.7281032710673785	0.0	0.5454899668809663	0.26711774788760756	119.27289636160346	127.47548783981962	25.80697580112788	9.097239613392087	7.810249675906654	82.61183930530044	81.75768826678333	18.532801441289234	513.2719999999986	0.7237947524880445	192.0	58.88305484317243	12.76728472020477	14.832868002355099	25.676936057396233	8.02560470905155	43.49150843266398	13.141603756695986	31.441794538870454	27.847348734736443	37.33224991336465	15.941359584219754	22.71847107168287	1583.0	366.4825362833217	99.9742281595245	80.43617980647832	234.87628058716655	88.9612731821835	268.5985356941819	133.3214777028188
4	46	nan	0	0	nan	nan	A4	A4	A4	7030	898.0	469.0	1.0	1.4215270631913992	0.6847827927476228	0.0	0.6480457227138643	0.33096013419850767	128.7070687029423	132.06059215375342	25.80697580112788	8.677367580833957	8.0	85.8640795018434	93.79491993327713	-58.864906891811835	516.6479999999988	0.830772866934531	142.0	34.31975281890482	12.722316354513168	13.50278484635055	32.915602466091514	8.34564742911607	30.04473953694105	19.8525826362893	38.95950262341648	23.009964177384973	25.23547726869583	16.058564155362546	44.127611274831	1765.0	437.360510263592	201.37554051540792	90.36188376601785	577.4120703581721	145.55170599091798	294.92129488289356	356.1340513108298
4	47	nan	0	0	nan	nan	A4	A4	A4	8996	765.0	469.0	1.0	1.4005022441271828	0.5282042713819757	0.0	0.550012227928589	0.3131776698694152	136.29643180436443	142.36923825040296	25.80697580112788	10.203080462516265	9.219544457292887	108.17600489449819	115.731662871205	82.88536850715971	600.8059999999979	0.8220404806506145	187.0	40.5033036833629	9.989440825767815	16.225162187591195	33.75141532719135	8.216556088998914	29.87464724201709	20.446967327035964	33.11483945418149	19.574700630269945	29.891996674239635	13.67464719247073	73.72727553360164	3172.0	561.9810494137928	154.52156962640584	116.80105391796678	505.6258340459317	144.50159556418657	391.9364929217845	339.39720836281776
4	48	nan	0	0	nan	nan	A4	A4	A4	8863	590.0	483.0	1.0	1.3352408384426468	0.567815023867448	0.0	0.5770182291666667	0.3657861193117431	133.79687771831718	132.9661611087573	25.80697580112788	10.427725798602324	9.219544457292887	102.50644470898388	110.1357269209335	-47.03455616741197	551.7999999999981	0.8365661428099487	203.0	56.887892133556306	20.024551855400205	13.631509899161756	42.723781226202846	9.317662358283997	33.49460599105805	25.662562056444585	64.17842381913215	38.570504346862435	32.135759526863694	28.315999099053442	37.62049295846373	4003.0	951.29454578273	391.6320599159226	127.27695226110518	797.5601134337485	203.21414605434984	472.2132457681	489.6225843029097
4	49	nan	0	0	nan	nan	A4	A4	A4	6223	978.0	564.0	1.0	1.9478878883487425	0.786805576118997	0.0	0.4573045267489712	0.1785862495018572	149.24567818372128	146.0	21.37755832643195	7.206366870406129	6.324555320336759	98.72950561116221	92.11457105853805	56.46942865974791	661.7299999999981	0.654811385279108	248.0	33.718822069466114	12.224979062564671	19.436438604258	30.96964984200895	8.107133648358285	35.774013839662075	23.436926908791065	36.47505914885551	21.119722322560847	23.352620786055923	16.359365272335708	65.64934753626585	2700.0	394.6103614671156	208.4398725712672	105.8521407302469	277.11369558330625	88.82481188047677	360.3667357452214	208.66291368752718
4	50	nan	0	0	nan	nan	A4	A4	A4	9035	723.0	523.0	1.0	1.523783142624209	0.6535223323241506	0.0	0.5244369630833526	0.306567071523643	149.02743482051292	145.2205219657332	25.80697580112788	10.072410168129197	9.219544457292887	113.92387926795794	112.79994350689381	16.751944680973764	608.5639999999983	0.7774718182600465	221.0	26.502876446582377	11.11308467015624	16.065354419872165	34.80109877046198	9.001236042939126	33.74628836475313	22.0868086386472	40.55811402481049	21.515083621256053	24.27870610076934	16.011276472359896	50.21496924106032	2818.0	376.96530221775174	195.3048303676769	113.82479690480977	501.3547727642581	152.83701940532774	385.63086982630193	329.9114072667435
4	51	nan	0	0	nan	nan	A4	A4	A4	2526	929.0	564.0	1.0	2.3994985005491607	0.8368458860095787	0.0	0.33869670152855996	0.16564525337802424	108.81576132435603	113.95174417269794	13.92838827718412	4.8983177784538245	4.123105625617661	61.48522125220363	59.56994230264056	5.262860800335675	437.7559999999987	0.5846545538710798	88.0	29.953750007785857	8.947173274122179	13.593408131971955	27.82116429787129	5.840283866971731	25.06807060074061	20.81786831188947	29.849500280804932	15.82858020067215	17.416205061599612	12.641123091802001	19.512947289273143	928.0	226.30115236435086	79.75883151963353	42.5178304547444	220.3544369759038	42.620142225176096	137.33376088924706	181.09131021611392
4	52	nan	0	0	nan	nan	A4	A4	A4	11755	209.0	602.0	1.0	1.2821032658913019	0.6759154118792445	0.0	0.575294866147898	0.4347249688417312	157.41585218785502	146.05478424207814	25.96150997149434	11.295937746936184	10.816653826391969	102.97523234815914	116.01221038815169	54.57449097068494	582.9199999999973	0.8894521791767555	150.0	112.14987413026392	13.404623529873788	12.344396176747978	27.788418451324105	8.199237111024559	22.160433406941593	17.877821035683155	49.58597687073052	24.78719775378704	19.718410034663975	17.512489553540945	19.84441910404712	4312.0	2560.108736534603	355.5814921297133	133.32352310419083	690.3051360733807	202.5687508424744	462.7219969993457	406.63230436854064
4	53	nan	0	0	nan	nan	A4	A4	A4	6871	447.0	605.0	1.0	1.3046114876305857	0.5030090500104308	0.0	0.6059082892416225	0.3783342791654289	114.12355652759915	112.6809655620682	25.80697580112788	9.407473221277076	8.06225774829855	98.35954452924231	98.63483797543738	-44.582171890855676	477.72399999999845	0.8569468695435273	133.0	34.473273787647486	11.595971684902906	11.424567049369216	25.014053556136787	6.8284886330366135	24.39993898756802	16.0286107044667	29.396292068995535	21.334645677357912	21.076203648000956	12.446860505267978	59.04455637745559	1273.0	460.5902808364481	205.82266039866954	97.80482267681509	324.23672913666815	107.61074315290898	270.44710540771484	209.38304797094315
4	54	nan	0	0	nan	nan	A4	A4	A4	4962	835.0	572.0	1.0	2.3227913130714346	0.8499206434664067	0.0	0.3852484472049689	0.1664958910170627	151.30004560679052	142.90206436577463	18.35755975068582	6.651112015855955	6.0	83.63395019541483	79.7216149557724	57.75133551381508	611.9719999999983	0.5919828203292771	166.0	34.767513499595225	16.21806674171239	25.617166475392878	36.01103235967457	9.29152365680784	33.561196382157505	21.348989197053015	52.044663129374385	27.69588774163276	24.272983861155808	18.266590462066233	45.226672942750156	1778.0	304.4936906453222	176.642069702968	164.79095205571502	274.00819467939436	82.43956714589149	281.51148299034685	182.77677623648196
4	55	nan	0	0	nan	nan	A4	A4	A4	3929	948.0	623.0	1.0	1.2579786917628444	0.6012351887981675	0.0	0.5251269713980219	0.257042207033072	87.52922786731945	99.56907150315303	23.08679276123039	8.69032960666783	7.810249675906654	78.49007776586993	69.9421653885287	-75.45379482754522	438.2719999999986	0.7143636363636363	85.0	31.490302994847298	11.406485131941736	17.081910448148847	25.72585641592741	5.328481014817953	21.16911585442722	20.0159609625116	29.96620127093047	18.464805057272315	13.599908499978483	11.5608911504969	21.011642761528492	949.0	262.03726315218955	158.01699891500175	59.207385771907866	341.49286691937596	64.22574239782989	160.06996315252036	260.6455485634506
4	56	nan	0	0	nan	nan	A4	A4	A4	10211	570.0	639.0	1.0	1.3395692999738305	0.6625469059180198	0.0	0.5962627737226277	0.3735634155510682	149.10903933680584	144.69968901141425	25.80697580112788	10.874501926751744	10.0	110.17499905411766	111.68571605434228	-43.094864584180065	586.0799999999977	0.8351873057418615	117.0	19.989379798062146	14.419287456199527	14.023666806519032	29.650217567570508	8.165865627117455	22.468314660713077	18.181857135146856	42.082124072127044	26.347280146554112	20.21564055979252	18.880857622250915	36.771221654489636	3525.0	452.9812934845686	282.94049099925905	119.39453852269799	702.6534386826679	169.09520223457366	310.4733817130327	477.28343753144145
4	57	nan	0	0	nan	nan	A4	A4	A4	5546	47.0	594.0	1.0	1.2748940540206914	0.7968775622791665	0.0	0.5164835164835165	0.32881037474256786	114.67502162518974	117.27318534089538	25.80697580112788	10.528134127337506	9.486832980505138	86.51439676746249	69.27986352912376	-7.1561685918563045	460.38599999999815	0.7905915894511759	179.0	19.702861174941063	5.80201421584934	13.08676285855472	16.125749664381146	5.7800259832292795	23.122362134978175	11.88111705891788	14.89062331058085	11.204501440748572	20.463950598612428	7.315983870998025	16.00956742092967	2691.0	381.1348446980119	81.74763167090714	68.93893399089575	215.93574514519423	86.55577997956425	257.18590119387954	168.64066596515477
4	58	nan	0	0	nan	nan	A4	A4	A4	5447	801.0	683.0	1.0	1.7780777024711223	0.8134454632551708	0.0	0.4744360247365212	0.26596249169527947	135.52491670543745	128.76334882255898	18.867962264113206	7.137677454843317	6.708203932499369	74.42495081064831	78.82687434038941	73.08045600150696	507.3099999999984	0.7556357078449053	153.0	23.79206526838243	14.03192191105336	13.736141021363437	28.60810260102153	8.492027214728296	25.40082406345755	20.41640351433307	46.42876327782869	25.968123948201537	26.66184483282268	17.125230855308473	44.74152726307511	1998.0	367.68899105582386	199.24091008119285	83.03502003569156	379.6546584200114	108.07400687318295	262.3899908894673	230.37300727609545
4	59	nan	0	0	nan	nan	A4	A4	A4	6826	135.0	693.0	1.0	1.3627793901244116	0.7808944716243713	0.0	0.5613486842105263	0.3175097539845141	130.31961125247423	129.80754985747168	25.80697580112788	10.565099140776821	9.848857801796104	93.04847553178521	81.40583521573885	-72.25432800336046	519.7679999999984	0.7850037375654074	128.0	62.862439937889576	9.209552175365388	13.452277435921133	31.74265652243048	7.594216886907816	25.713954479433596	16.255436060018837	26.254749436862767	16.309620844200253	23.38616017345339	10.860135870054364	21.25546658411622	2113.0	653.8413368538022	210.14325245842338	85.4893270470202	523.3246971499175	133.06079275906086	246.76647675037384	269.0894337454811
4	60	nan	0	0	nan	nan	A4	A4	A4	6376	21.0	652.0	1.0	1.3432988811173219	0.8372226991891104	0.0	0.6446916076845298	0.3575603642617795	129.36269923882261	136.4587849865299	28.0	11.291262769804138	10.770329614269007	82.28730157199226	70.74355684061473	57.34853170394177	473.3739999999989	0.8537761114086773	68.0	19.736247855238616	4.460975096561015	11.38733505923301	9.027801994234324	4.862531518563628	18.164293948560953	5.007278595119715	7.173632458783686	8.486823879182339	13.237583003938198	4.779568216763437	7.231906680390239	1443.0	336.66234888881445	76.88154496485367	75.71331417746842	107.21905928943306	78.88729758001864	162.8871603049338	83.37273285724223
4	61	nan	0	0	nan	nan	A4	A4	A4	9447	698.0	646.0	1.0	1.4333384142076901	0.7855636253369089	0.0	0.5721293604651163	0.35204900308368814	157.6220632906484	149.57606760441325	25.80697580112788	10.959396074456748	10.198039027185569	100.62305898749054	97.53352069811518	52.12132238231802	580.6979999999978	0.8438588655649845	188.0	25.325902184471488	8.657999608665705	14.245899207890034	27.24145885091275	8.419043308123946	27.714717388153076	17.126253228634596	30.853284556418657	17.284306190907955	24.918257465586066	12.120897258631885	30.30579090770334	4065.0	682.4592658411711	148.48134692758322	120.29459172859788	485.1502569196746	156.01927317399532	411.78666443843395	262.0381181705743
4	62	nan	0	0	nan	nan	A4	A4	A4	7581	840.0	732.0	1.0	1.4970739908287862	0.5530605794714565	0.0	0.5538023230330923	0.30154308085293596	130.38804367930587	131.40015220691336	25.80697580112788	9.498149271634306	8.06225774829855	99.37594480642518	108.63163054165886	-63.11981064749607	562.0739999999978	0.7735319626549666	190.0	34.03150983341038	14.115785486064851	14.214892880991101	31.364309216849506	8.1368887424469	24.45905247889459	22.782452158629894	39.72721462417394	25.144106267020106	15.484367161989212	14.776409585028887	33.52718396950513	2195.0	536.3678790396079	160.92897014133632	96.14198607485741	364.07478508912027	119.42006651405245	303.3017481742427	259.83488301653415
4	63	nan	0	0	nan	nan	A4	A4	A4	10788	419.0	660.0	1.0	1.3721059591399452	0.7433662592361474	0.0	0.6468789350602626	0.37423586732231073	161.08214327251252	153.22206107476822	25.80697580112788	11.010880738349295	10.295630140987	107.18813972309295	107.74536454999529	8.384622878711188	601.8699999999982	0.8611454799441228	95.0	281.67971364594996	30.233997158706188	14.876310455612838	52.41135274153203	10.021927275694907	39.55855651944876	33.86074624955654	70.7056534960866	46.42453655228019	25.240802767686546	31.558297134935856	76.02381919976324	3950.0	5316.997162945569	643.1314728297293	142.61895291879773	1231.6374161886051	218.2259872974828	679.5195099627599	826.832228070125
4	64	nan	0	0	nan	nan	A4	A4	A4	3771	948.0	667.0	1.0	2.5211408767728507	0.8955951812797748	0.0	0.40627020038784745	0.16549942699996656	141.92162803964314	140.90067423543437	18.35755975068582	5.458496915775557	4.242640687119285	59.36142187307653	63.13666738734765	-67.29579759597574	535.0999999999985	0.6287095698566186	99.0	28.081101625226438	14.278858663514256	15.422827530652285	26.833432647399604	6.647318274714053	19.796612518839538	22.41129169985652	35.64473941922188	23.423529415391386	13.897627246566117	14.320286891423166	26.139070816338062	813.0	229.66619339305907	102.40393723081797	59.441932211630046	200.88845701236278	52.63091522362083	162.8266730522737	174.0142371179536
4	65	nan	0	0	nan	nan	A4	A4	A4	5487	1023.0	693.0	1.0	1.9405666667035266	0.8781473087609697	0.0	0.6112967914438503	0.22984274348456585	148.28555336492067	138.15932831336434	33.52610922848042	9.925550261644492	8.0	65.0	70.93837423168247	84.29792102037445	547.7179999999986	0.7367573011077544	70.0	21.721080316230655	9.960250297561288	13.970031303353608	22.216769754886627	5.500297587364912	20.21194782294333	22.13243311177939	24.179491898976266	15.571435134857893	14.037628777325153	10.459388145245612	18.22468915209174	1209.0	292.07858350127935	149.69085284974426	76.04007081128657	338.6612349534407	81.8905018530786	208.22226354386657	312.2205849457532
4	66	nan	0	0	nan	nan	A4	A4	A4	7756	554.0	716.0	1.0	1.3532287543614485	0.6845693753210973	0.0	0.6190932311621967	0.33518414275370934	131.88684394653893	134.5362404707371	25.80697580112788	9.969296186471409	8.94427190999916	98.31059440860366	96.13861345819409	-45.75841385012482	539.2399999999986	0.8127849096148806	98.0	217.62111889570951	20.233432601206005	14.937285414896905	38.944426654838026	8.133623317815363	29.609292790293694	37.292195001617074	44.57341872155666	32.21768523938954	21.27060351986438	23.664560972712934	56.158571768552065	2340.0	2834.788677010685	317.00279306899756	135.54885256383568	545.4366832282394	127.49988650809973	426.4581224080175	534.9975438620895
4	67	nan	0	0	nan	nan	A4	A4	A4	2743	507.0	745.0	1.0	1.701059549473568	0.8135838386294254	0.0	0.5230739893211289	0.23824715627519022	94.10935463261484	91.78235124467012	18.681541692269406	6.0133764522206254	5.0	49.77864890898874	54.71966049077579	-2.196698907701225	380.3679999999989	0.7185330713817943	85.0	218.12333863973618	17.969924475997686	11.511802875436842	39.19751285016537	6.576302774250507	52.84206907823682	45.42442971840501	36.870725594460964	26.771892949938774	18.338567185215652	19.696055566892028	45.797848492860794	810.0	2090.352925285697	157.7643705010414	72.2603345438838	352.02612351998687	58.25836608465761	363.06172306090593	440.9212787114084
4	68	nan	0	0	nan	nan	A4	A4	A4	8560	650.0	720.0	1.0	1.3621004327161448	0.6171646845044456	0.0	0.5368117396212216	0.3436313368243862	135.18343516567776	135.56548233234005	25.632011235952593	9.909525270508958	9.219544457292887	101.59265982196196	106.36692376774526	55.11936483435965	559.4939999999979	0.8167549258146082	217.0	50.45108723640442	15.333913216367364	15.144304587505758	39.36031141318381	7.71920351870358	24.14409098122269	28.78681623749435	48.83173891622573	25.01977572683245	17.281101745553315	21.879408026114106	48.63575197476894	3895.0	674.1335003692657	263.8501419648528	263.3044336605817	703.4113531000912	144.96253996808082	328.65444495808333	555.9587094346061
4	69	nan	0	0	nan	nan	A4	A4	A4	11948	0.0	791.0	1.0	1.179542302292137	0.5513092834172055	0.0	0.7664378728590673	0.4826325141329223	145.20259501007007	148.8388390172404	34.0	13.246635095097247	13.038404810405298	118.0	121.1426628590412	51.38278444815128	557.7559999999986	0.9203158097438865	111.0	26.34186306875199	6.880567681975663	10.179751312360168	19.5514458110556	6.113969685509801	12.713038914836943	9.748195702210069	19.709544530138373	12.62571150995791	10.749263815581799	8.236545419320464	32.73388285655528	3082.0	728.0783564262092	194.14958552876487	130.87275638617575	523.9797221422195	176.5956068271771	389.1531559433788	314.4447561381385
4	70	nan	0	0	nan	nan	A4	A4	A4	4857	905.0	783.0	1.0	2.0015462773212285	0.7745571204068327	0.0	0.4324252136752137	0.2096284303991238	132.75131882817072	116.76472069936193	25.0	6.842328250713312	5.385164807134504	80.00927781252918	83.96573567377678	16.855330986469927	539.5899999999982	0.665844129138392	147.0	18.821057493798435	7.922163785435259	15.339025017805398	17.11114677414298	6.539421749301255	17.09443812072277	14.893888792023063	22.796734624542296	13.923674412071705	11.902052369900048	10.951094870455563	27.093461559154093	1505.0	189.94930986501276	99.90920931845903	67.22885539382696	159.28149893786758	71.39122662227601	126.48007988836616	145.1026936294511
4	71	nan	0	0	nan	nan	A4	A4	A4	6877	644.0	825.0	1.0	1.8459406244010979	0.8902256532574516	0.0	0.5200393224440412	0.26009608784289473	163.32500023156064	151.2679741386127	25.80697580112788	8.649918466301774	7.615773105863909	81.18125432615459	74.39777109812303	4.129259419588453	576.4179999999981	0.7626282228999168	135.0	279.63041114993393	25.177904976531863	15.884245104156435	51.19932867027819	9.430518106557429	33.815426925197244	36.163210613653064	56.652811504900455	38.879530031234026	21.558968513272703	27.108918957412243	95.73537815734744	2073.0	3837.5966585082933	362.35242296382785	100.65256809815764	730.184528015554	127.45391092635691	362.26868153642863	450.56855188682675
4	72	nan	0	0	nan	nan	A4	A4	A4	4282	506.0	823.0	1.0	1.2335918288438001	0.5313987088818625	0.0	0.586736092080022	0.2572972417581202	88.37540320458353	91.28526715741155	24.758836806279895	8.778676413725917	7.810249675906654	80.20022650442421	74.86473419394515	-50.59098569251364	457.3099999999985	0.7590179916688824	115.0	223.38805193454027	22.64133668318391	14.446494292467833	47.666071593761444	7.60791945271194	73.77604331448674	67.67640198022127	42.399160735309124	35.29488056153059	21.255237706005573	24.419012781232595	79.63161670044065	1766.0	2749.8995804563165	244.60186195373535	93.76897892728448	561.3615322932601	91.94667022582144	561.0161139965057	697.3185171224177
4	73	nan	0	0	nan	nan	A4	A4	A4	14427	799.0	771.0	1.0	1.2191143476529265	0.5756684692178	0.0	0.6815476190476191	0.46154772308413844	163.5276701933678	156.02884348735012	25.80697580112788	12.545953444282935	12.36931687685298	126.36008768075305	133.71382845088814	-46.18055002305996	626.7359999999978	0.8994949809838516	199.0	23.59009686205536	13.487342745997012	13.320698936469853	18.887296872213483	8.001831147819757	22.70101478230208	10.66276042163372	34.812512470409274	22.811505344696343	20.99642941635102	14.663965828716755	18.632043982855976	5111.0	704.1523923007771	299.30065000988543	164.74078141804785	643.3354251617566	241.6761745782569	466.8390037305653	387.0609460975975
4	74	nan	0	0	nan	nan	A4	A4	A4	7509	394.0	761.0	1.0	1.719554226229092	0.3877788714478985	0.0	0.39207393483709274	0.1495858951242213	133.0950810386207	151.95394038984313	26.832815729997478	9.39178911054878	7.615773105863909	114.68586070378254	122.68071470394366	26.897417281547753	794.2379999999965	0.5624087181215595	98.0	257.9007092900574	34.92906082235277	24.538033174350858	68.93670562282205	11.966842217370868	108.05458141863346	77.44547190889716	72.87631034478545	53.57654696330428	37.98629751428962	35.61115443985909	106.56357696279883	1463.0	3143.287235096097	400.88777068816125	127.56656831596047	699.8057685755193	133.5402923244983	754.7370571829379	599.0304731912911
4	75	nan	0	0	nan	nan	A4	A4	A4	15896	214.0	858.0	1.0	1.209559741786337	0.5752394186956094	0.0	0.6938454823221301	0.4560226835672401	170.9473523499303	164.2589419179364	25.96150997149434	12.90365664917145	13.0	133.33173472639032	139.83238578556012	-32.553748238727685	661.8439999999975	0.9044923041907309	239.0	180.68665588274598	16.46186013519764	14.817364817485213	42.864301518537104	9.080231986939907	33.401403872296214	23.18439006526023	57.020554004237056	27.442099686712027	21.707484617829323	20.253131992183626	75.66279081627727	5933.0	6253.672268072143	479.9098056741059	191.48838210385293	1340.4000471299514	274.2194418935105	926.2437952244654	696.702298107557
4	76	nan	0	0	nan	nan	A4	A4	A4	3555	1023.0	868.0	1.0	2.2733012613047356	0.9347572185493394	0.0	0.5804081632653061	0.21924331476811001	134.95405438207007	124.03628501370073	26.019223662515376	8.781847744989655	7.211102550927978	48.0	47.947438212443984	89.21208681868356	451.39999999999907	0.7546168541710889	72.0	8.980148040689528	5.271152853034437	13.192996113561094	14.768703772686422	4.219562096521258	14.844892089255154	11.051911229267716	14.093705739825964	8.621591559611261	7.833600392565131	6.396429408341646	16.03320367448032	1056.0	151.7433589277789	90.67089381162077	53.15347565803677	130.84431257564574	47.972412109375	148.66938310209662	118.10315147787333
4	77	nan	0	0	nan	nan	A4	A4	A4	5282	306.0	818.0	1.0	1.6930848340069484	0.7716316605613021	0.0	0.38314231829392137	0.20996019817209347	127.12347804188882	125.0959631642844	25.80697580112788	8.351081585409867	6.4031242374328485	81.23539278600117	80.8593842630828	31.495334353402622	562.2579999999979	0.6776573224709731	203.0	225.60222771018744	21.79382016696036	16.339452215470374	45.300816398113966	8.817837849259377	47.385641345754266	38.31425963435322	58.43259328883141	35.41766997054219	26.193270755931735	22.7330434769392	86.65162126161158	2243.0	2719.3781180121005	262.82169906049967	84.98114044126123	526.3066917136312	94.40343383420259	448.30730227194726	380.5079124001786
4	78	nan	0	0	nan	nan	A4	A4	A4	10238	896.0	887.0	1.0	1.2643560977210073	0.6968639659382244	0.0	0.642041891383419	0.4442505603122309	147.2737974127667	140.29255147726127	25.80697580112788	11.266050242754783	10.44030650891055	100.5487934731204	105.62525755797427	24.603199109224686	538.1439999999983	0.8989375713407672	95.0	10.289814664050937	6.83266962505877	10.851590774953365	12.920714222826064	5.985946497879922	11.417303778231144	10.072617742232978	11.65410854946822	12.311070467345417	11.032776452600956	6.987930181436241	11.639185227453709	1376.0	272.1711615314707	117.23509688489139	192.9382935957983	313.73083219118416	137.250294925645	246.84155137557536	193.9260102007538
4	79	nan	0	0	nan	nan	A4	A4	A4	3230	480.0	865.0	1.0	2.023091024358493	0.8697701016339889	0.0	0.5208837284308983	0.2088766078282046	115.50432107200207	116.03878661895772	18.973665961010276	5.601384539755457	4.242640687119285	52.0	56.996434425128925	1.6782313911378306	440.8199999999988	0.7001192153462664	200.0	221.63512596488	21.61786832474172	14.632349159568548	43.27762270346284	7.531258141621947	40.030121341347694	35.86547648906708	42.995269764214754	33.94554057344794	23.822552874684334	23.508629009127617	99.5419394299388	1544.0	1904.2903635799885	190.6483256611973	68.12837445549667	369.9020678624511	66.35494042374194	324.9393458329141	293.4625012781471
4	80	nan	0	0	nan	nan	A4	A4	A4	2361	298.0	873.0	1.0	3.0770228156681405	0.9278351955507402	0.0	0.32466996699669964	0.17244115367248858	127.23371412265367	112.0044641967453	14.142135623730951	4.329067384625581	3.605551275463989	50.2	47.45695586934643	31.930249583216863	414.7939999999985	0.6294321514262863	106.0	95.5503315506503	11.204394624568522	11.367055817507207	27.564843297936022	6.596688823774457	31.834699002094567	20.575982281006873	31.41548801213503	18.663523390889168	21.588021674193442	12.65087359957397	31.671686792746186	675.0	717.2033720547333	74.17140485160053	43.120195598341525	177.69036419130862	43.95777853578329	238.81419105175883	122.19876420963556
4	81	nan	0	0	nan	nan	A4	A4	A4	9318	534.0	866.0	1.0	1.4882590398925863	0.6572291423278293	0.0	0.5437675070028011	0.33759069378766354	149.7999886320682	143.69411957348845	25.019992006393608	9.393380859778922	8.573164506180078	112.6978260659894	112.90287649892386	-8.57775504242574	588.9399999999979	0.819993839926079	162.0	208.55280382186174	22.418204062618315	14.409460657276213	48.55904475878924	10.275730583816767	29.78716718312353	26.322438492439687	47.948271996341646	35.75155266560614	29.250736297108233	21.002716157585382	88.92343041487038	3562.0	3906.657740591094	452.1454347288236	187.5254911640659	917.1226224740967	185.72388898115605	497.7623415393755	496.751294544898
4	82	nan	0	0	nan	nan	A4	A4	A4	9656	0.0	855.0	1.0	1.2515327736385964	0.479659132324953	0.0	0.6984953703703703	0.37357368590822204	131.63082944007164	138.94603268895446	26.0	12.326292290353587	12.083045973594572	107.0	115.50011742660925	-75.89688940811779	569.9219999999988	0.8816251997260899	136.0	11.737407572567463	6.6340734381228685	11.288975411094725	14.105195733718574	5.121202449314296	12.929518619552255	7.653589705005288	18.841031576506793	11.78204015828669	10.432227106764913	7.415976240299642	19.262363696470857	2640.0	386.817259080708	165.05008122511208	108.98968603368849	369.48998375609517	129.2128491299227	226.71036967914551	216.2294814400375
4	83	nan	0	0	nan	nan	A4	A4	A4	2428	407.0	952.0	1.0	2.927328197369739	0.6429468204716817	0.0	0.301390268123138	0.11123810813141313	106.644247697258	107.28000745712129	11.313708498984761	3.4566944010601577	3.0	68.94505931129797	81.67998333104448	89.13627942097531	523.7239999999987	0.471181835823792	81.0	207.1059128670022	20.063187676481903	22.000503591261804	33.778820561245084	7.824307673610747	33.7327688857913	34.31309988535941	40.698710636235774	32.94775317795575	20.476966563612223	21.043656107969582	39.465003474615514	246.0	928.754237934947	108.71758629195392	72.82075263094157	166.16110492963344	41.40129732247442	169.38475658278912	163.91888326685876
4	84	nan	0	0	nan	nan	A4	A4	A4	7816	488.0	958.0	1.0	1.3553245048881637	0.5645415534054578	0.0	0.5613732672556202	0.28924087112916663	126.45312940767865	127.28707711311466	25.80697580112788	9.61997221331449	8.54400374531753	107.38301926030043	104.37500088509734	-47.04884612948334	582.7299999999981	0.7869512686266613	145.0	215.41710524074733	18.78059052210301	19.04898156784475	37.91439695470035	8.317906529642642	29.4583658259362	29.264896688051522	42.479072304442525	30.394048994407058	19.988998322747648	21.212848199531436	49.248889966867864	2520.0	3110.022385587916	283.5814458457753	223.61435953062028	531.8467085380107	129.52543003857136	319.86411934159696	384.740231230855
4	85	nan	0	0	nan	nan	A4	A4	A4	3859	264.0	894.0	1.0	1.8493074507667402	0.823371625409727	0.0	0.3970164609053498	0.23225565008471535	117.06242778699512	111.97321108193691	25.059928172283335	7.132845438403411	5.0990195135927845	59.665186048729524	66.43322856938646	56.51683424637507	456.9399999999983	0.7059361565901401	111.0	32.74151218961924	9.645243061706424	11.595208712853491	21.247165649197996	5.785778622142971	22.439429349265993	16.384054415859282	30.98854050692171	15.860929341986775	19.459647580981255	11.42652022652328	25.010238786228	762.0	303.5433285376057	81.24246634636074	58.17564706783742	169.44763899967074	57.996887581422925	205.6611432628706	131.30580650735646
4	86	nan	0	0	nan	nan	A4	A4	A4	13848	654.0	1000.0	1.0	1.4119796334996757	0.6346777046595345	0.0	0.5973084886128365	0.33816028853898467	176.22727839481868	167.86899654194636	27.0	11.552467500926038	11.0	131.4853426657302	136.1843783349527	-22.9571696444145	717.3599999999979	0.8266475644699144	173.0	37.33954390510917	14.744472479447722	16.468925095163286	39.11410706769675	10.98764025233686	28.959624782204628	20.55706117954105	37.21617469843477	24.50391394458711	24.132616234011948	17.280521874316037	52.54523525945842	4278.0	746.7123996568844	381.3672251114622	199.10664692521095	849.1255067354068	248.24747231416404	552.402366893366	586.3748389473185
4	87	nan	0	0	nan	nan	A4	A4	A4	11434	771.0	909.0	1.0	1.3654159171302482	0.6632080728908623	0.0	0.6539693433996797	0.37129914717862916	159.3385757943153	149.84325143295575	26.0	11.490562703800851	11.0	114.50645580015016	119.25457792037112	-68.74683794334852	622.0739999999983	0.8529334974450785	158.0	18.416327224113047	11.86341657768935	14.35439086612314	25.194293212145567	8.443991836160421	19.497550920583308	16.748577154241502	34.98902878630906	20.936553000472486	13.658289533108473	14.311039939522743	41.96627765893936	3771.0	349.74313077144325	262.8269640458748	133.18736684788018	493.3076536748558	178.05087483860552	306.2363634845242	316.3550024488941
4	88	nan	0	0	nan	nan	A4	A4	A4	1778	357.0	926.0	1.0	3.5237228550818678	0.8433334558564771	0.0	0.28714470284237725	0.12519615518726684	111.09693179202844	89.1852005660132	9.219544457292887	3.1343027168558493	2.8284271247461903	50.9823498869952	59.70244944542548	-62.18637254070364	422.4499999999984	0.48308653715527783	99.0	40.306340200826526	14.47713440656662	12.31038378085941	22.90743876248598	5.553841499611735	24.8539864057675	19.80308234412223	33.76862747129053	21.725108778104186	20.401342862285674	15.45597011782229	27.451682288199663	712.0	219.2719467030838	76.1185933528468	36.642527064308524	131.49700177274644	27.782498072832823	124.07129038032144	99.84524314291775
4	89	nan	0	0	nan	nan	A4	A4	A4	2966	228.0	925.0	1.0	1.996859359900368	0.8828107501393988	0.0	0.3397479954180985	0.17725253769495009	110.99293199995208	107.89810007595129	21.540659228538015	6.7685354209780115	5.385164807134504	53.06375755385202	52.136580760645465	46.92721691759499	458.5579999999982	0.604997450280469	176.0	16.84116877336055	9.519523965194821	14.294026137329638	25.013046502135694	7.996292094700038	23.6484016738832	21.13565278518945	35.265613824129105	17.2481269557029	13.825619962066412	10.963592004030943	39.73182281199843	1317.0	128.32979317381978	101.73235707357526	46.1044788621366	121.5910890744999	49.477195736952126	131.65008046664298	115.8023501848802
4	90	nan	0	0	nan	nan	A4	A4	A4	8965	991.0	950.0	1.0	1.4613543695893476	0.6887396281271915	0.0	0.5767498713329903	0.3155406131149271	147.61357804421243	138.53880322855397	25.80697580112788	9.770709173012802	8.48528137423857	106.9479075545875	107.02113947470049	-17.14674265745944	597.5199999999983	0.7762576846480213	156.0	29.21231411397457	9.272724547423422	14.070893450640142	19.318043859675527	6.535912163555622	17.60698870010674	15.967544093728065	27.05799962580204	14.61844821460545	10.830945349298418	11.92907611746341	31.07890436053276	2097.0	566.1008475562558	148.0420091645792	109.8323501618579	296.97441154532135	113.08223190717399	211.7013208353892	273.6568866278976
4	91	nan	0	0	nan	nan	A4	A4	A4	6032	185.0	1018.0	1.0	1.3394981911369293	0.8130059544909126	0.0	0.5543608124253285	0.3009916823529453	123.76134995724762	122.06555615733703	26.476404589747453	11.803195565080216	11.180339887498949	89.88993269549154	72.06071083089002	-89.42047251993189	501.8319999999983	0.7565533676157031	209.0	20.806317284703255	5.336766645312309	14.372884737327695	22.807415945455432	8.099977134726942	25.1047227056697	10.118150668218732	13.463736955076456	9.20572217181325	14.831189500167966	5.9093767097219825	34.11075005400926	2294.0	302.01371839642525	81.46363078150898	76.97576935123652	259.53572966344655	92.30548626277596	205.40245732385665	123.01710604503751
4	92	nan	0	0	nan	nan	A4	A4	A4	6572	861.0	940.0	1.0	1.660080606973633	0.7954433525557908	0.0	0.5435447853775536	0.27875609179407995	142.30163592958652	145.04137340772803	25.709920264364882	8.59966150471381	7.211102550927978	86.45449977284845	86.23876831586534	-51.18622402645188	544.3039999999986	0.7910447761194029	102.0	18.267063485458493	8.696055582724512	12.737163384445012	22.886640732176602	6.393072444945574	19.29791722819209	15.839536141604185	22.043183074332774	14.837079462595284	12.900450197048485	10.252216435037553	25.209186027757823	2048.0	214.91508432291448	118.6558487424627	81.62378951255232	298.501274718903	90.50676807854325	204.896956612356	223.19858169648796
4	93	nan	0	0	nan	nan	A4	A4	A4	1163	392.0	967.0	1.0	3.6636065290667963	0.7938272804344183	0.0	0.23739538681363542	0.10689542511565121	88.88691216610965	76.94153624668537	9.899494936611665	3.006489565626144	2.23606797749979	49.06825701157364	54.055978301268446	-47.80458287627891	369.75599999999895	0.453676614004291	30.0	18.412497194483876	12.871229168958962	12.605737453326583	21.956221834756434	5.829907709732652	19.35260551981628	19.60972004570067	27.983672831207514	19.49446864798665	18.08673233166337	14.323460751213133	16.06564437225461	170.0	100.53139547258615	60.0329444212839	28.199435578659177	80.17985814623535	23.272785659879446	78.22110342979431	70.32216387055814
4	94	nan	0	0	nan	nan	A4	A4	A4	1113	293.0	977.0	1.0	3.3820708308699974	0.9049317544468399	0.0	0.310546875	0.10167843005665957	89.97721985061234	76.84399781375251	9.899494936611665	3.1424479072810665	2.8284271247461903	47.67440904046103	38.29041032775211	36.230360150735244	370.8839999999995	0.44166666666666665	58.0	19.91308463923633	11.8457923643291	12.715663440525532	20.972533777356148	4.6964675560593605	24.952529178000987	16.821316881105304	31.896238662302494	19.002914488315582	15.37380024138838	12.783993335440755	14.656717794016004	170.0	87.22209515608847	48.793804939836264	28.275990090332925	88.94032201822847	17.973205287009478	84.79624644201249	72.46239430084825
4	95	nan	0	0	nan	nan	A4	A4	A4	379	273.0	986.0	1.0	6.114932980696219	0.4022797883610438	0.0	0.17227272727272727	0.047907845698990065	56.619428279025975	57.688820407423826	5.0	1.612972931694973	1.0	40.1427183663219	51.836036583509554	36.842634625520866	315.2979999999993	0.2334462580843856	71.0	9.460135794244707	5.596627778373659	12.01496912073344	19.427038989961147	6.404913440346718	15.993835330940783	14.11721982806921	18.90450902748853	10.058014844544232	11.675211767666042	7.288288723677397	20.411215499043465	177.0	15.722682558000088	10.942549825645983	16.555016435682774	33.55144579708576	10.929030348546803	27.06979477684945	25.523918537423015
4	96	nan	0	0	nan	nan	A4	A4	A4	3349	460.0	1016.0	1.0	1.9218884263013083	0.8831062794185185	0.0	0.44416445623342177	0.15285269011728053	115.72634302438155	130.24976007655445	25.495097567963924	8.713673055270831	7.810249675906654	57.0	54.2956749589115	13.537968531492758	524.7179999999989	0.6314697841048366	9.0	16.05876248050481	15.931334423832595	15.013473762199283	23.12262152135372	6.834943194873631	20.87275506462902	17.45542079117149	30.866681952029467	25.538994498550892	18.15338377840817	17.668436747044325	16.39143966510892	12.0	111.0571912182495	155.79531587287784	51.89193598926067	207.9342950899154	65.20587503816932	108.5047993408516	149.0273292772472
5	1	nan	0	0	nan	nan	B1	B1	B1	7480	271.0	54.0	1.0	1.4657750394082953	0.8583139949627017	-1.0	0.6596119929453262	0.2886521940302317	148.4047416710583	143.60013927569847	25.632011235952593	10.543456414807292	9.899494936611665	83.0	76.15015710200781	-13.310044126888943	570.6479999999983	0.8407800820547404	144.0	37.93777379952371	11.892134022898972	15.791256653144956	19.47325856331736	6.169817708432674	23.414358801208436	13.564217653125525	21.47554743103683	19.714534253813326	14.445822890847921	12.052597908303142	34.60401312075555	2376.0	636.270268692635	184.31577100977302	123.94805916026235	407.9980018520728	110.45072176959366	297.69619364850223	248.88662617653608
5	2	nan	0	0	nan	nan	B1	B1	B1	5837	621.0	61.0	1.0	1.3798358225011227	0.5392461430480885	0.0	0.6826900584795321	0.2866572413074527	109.37047698175252	115.27792503337315	25.632011235952593	9.760150447945298	8.54400374531753	89.0	92.10615074180188	13.963056929998727	505.84599999999887	0.7641052493781909	87.0	55.44934783410281	14.414984427392483	15.682856517843902	25.115205666050315	6.929350775666535	22.59787905216217	18.33075459022075	28.671641158871353	24.097566274926066	15.18242166377604	14.022262907586992	49.506919940933585	1315.0	844.6778216930106	198.21602263581008	85.65868683159351	350.8300608461723	110.89637664705515	289.70994194131345	237.17763083893806
5	3	nan	0	0	nan	nan	B1	B1	B1	9235	978.0	0.0	1.0	1.4290662866017219	0.8101802461723251	0.0	0.7287720959595959	0.38490483583223867	157.87011975816546	145.2067491544384	26.0	12.95106593585768	13.0	87.0	92.54043827004398	2.0524585689797945	549.0939999999985	0.8736578212951136	51.0	32.64745555911213	13.696421802975237	11.199877991341054	31.614404557272792	7.01510647777468	14.706126492470503	14.742671871557832	34.652719881385565	21.866590417921543	15.02386512607336	13.588876197114587	55.59899288602173	1656.0	780.9144889619201	366.853941581212	112.73753064218909	905.5895944135264	184.64825004711747	294.720455580391	373.9324492281303
5	4	nan	0	0	nan	nan	B1	B1	B1	513	132.0	0.0	1.0	7.951812134551877	0.8647436564291978	0.0	0.13959183673469389	0.044386339596900096	90.9659927162974	74.16872656315464	6.324555320336759	1.8245454892806425	1.0	39.01058003801799	45.68435040564782	-19.215731056837075	381.09999999999883	0.2126865671641791	76.0	48.20308226905763	9.51070425286889	16.464698334224522	9.530373085290194	4.064698277972639	23.776211246848106	19.48313120752573	6.801220748573542	14.704005502164364	11.378255926072598	10.677134402096272	19.84573133662343	96.0	140.46771962754428	18.50635543651879	23.265903817489743	18.367956060916185	7.683756823651493	39.439749870449305	37.29257658869028
5	5	nan	0	0	nan	nan	B1	B1	B1	4088	433.0	43.0	1.0	1.8692397906396405	0.8808484400903456	0.0	0.48899521531100476	0.25041619481876287	125.87980389722475	116.86744627996283	18.788294228055936	6.800337693986727	6.324555320336759	58.12742169600258	59.5912951603945	-20.887920616290646	452.92799999999846	0.7608412432533036	116.0	64.02790880016983	10.060929303988814	14.158144509419799	22.6830091541633	5.490547088906169	15.962813790887594	12.546593473292887	20.746776540763676	16.51116199605167	11.656549976207316	10.499351536855102	57.50753020495176	1313.0	848.6442974051461	123.34404555428773	84.75065272767097	253.8207984054461	63.094881027936935	191.21542728878558	137.1413752157241
5	6	nan	0	0	nan	nan	B1	B1	B1	3103	695.0	63.0	1.0	1.5219916193451815	0.8178884802221732	0.0	0.6557480980557904	0.2443635055179065	94.92838657665854	94.25497334358543	23.0	7.365690560507744	6.0	49.77059048992137	54.619588983038874	87.88427287447789	399.4639999999993	0.7417234373132543	67.0	43.52150774002075	12.089585771784186	11.989364506676793	17.311329825781286	5.130113712511957	11.508430647663772	11.349401131272316	24.34996567480266	18.99533079005778	11.958266615867615	12.321431314572692	21.125352893956006	215.0	394.1686886101961	124.77778322994709	52.89343133196235	133.17259507905692	48.711208117194474	78.86636182572693	99.57964488863945
5	7	nan	0	0	nan	nan	B1	B1	B1	10970	770.0	108.0	1.0	1.3248860750961342	0.6561408114477016	0.0	0.6299167384438702	0.27173722545929874	153.28468699107486	146.2908062729849	26.0	12.281174708937591	12.041594578792296	120.86278191258849	115.67452320391214	-51.14555211983096	712.2519999999973	0.7834595057848879	133.0	86.14821080677211	17.21470978204161	19.84133680909872	45.15727482084185	10.04472426045686	36.67821779754013	21.99971012584865	28.25925079640001	28.270817174576223	27.23797974549234	15.19707034341991	62.99650576803833	1991.0	1821.7103230543435	340.7524693030864	174.70844721514732	935.7594573413953	210.49431723169982	824.656382586807	506.4482958819717
5	8	nan	0	0	nan	nan	B1	B1	B1	1244	34.0	43.0	1.0	2.823727221847963	0.6805758455110537	0.0	0.2694390296729478	0.10980790684221929	76.20865727224661	81.78630692236935	11.313708498984761	3.475849575530563	2.8284271247461903	52.0636215572368	55.83637886400836	12.04439231009674	377.3099999999985	0.4202702702702703	27.0	25.47696651145816	9.667811136692762	17.684535006061196	12.07040517218411	4.361577820032835	24.761348916217685	18.735362814739347	8.390295293182135	14.33363856188953	13.27757691219449	8.880704992450774	23.01794462837279	42.0	143.95964014530182	44.040665433742106	65.1051195980981	44.046753814443946	18.146364684216678	92.60743121989071	63.018997590988874
5	9	nan	0	0	nan	nan	B1	B1	B1	678	155.0	35.0	1.0	4.2788078840667465	0.7753736573624248	0.0	0.18896321070234115	0.07570091189049685	72.60146099326519	70.3420215802759	8.602325267042627	2.546445155596699	2.0	44.461931962185716	45.848020443926295	-43.459986249971884	335.4819999999988	0.3308123932666504	12.0	32.36269173771143	9.672938145697117	14.972259151749313	10.740978131070733	4.162218681536615	24.239871872588992	23.79122606664896	8.813183829188347	14.837399858981371	13.69214922003448	11.070038914680481	21.02009616792202	122.0	105.10711845010519	25.25387965142727	24.605371242389083	29.46013587154448	10.638819014653563	53.127428229898214	64.18585494160652
5	10	nan	0	0	nan	nan	B1	B1	B1	928	85.0	102.0	1.0	2.813696492471361	0.7646034478731684	0.0	0.2154631994427676	0.0948971002047367	68.47930794944372	75.28612089887484	10.770329614269007	3.375065181908062	2.8284271247461903	43.1335136523794	44.13498396678219	-68.29550555568737	350.55199999999905	0.379472500511143	36.0	23.316502705216408	10.655375026166439	16.722789362072945	12.140734028071165	4.833234174177051	23.523170851171017	20.697596672922373	12.878461921587586	16.742778699845076	12.42854968085885	14.02725262567401	25.950560754165053	364.0	123.25435300916433	36.08032360300422	33.974212339147925	45.57541788369417	16.44959192443639	64.11779969371855	68.94821094721556
5	11	nan	0	0	nan	nan	B1	B1	B1	2103	0.0	44.0	1.0	4.29312873801253	0.9386692622289238	0.0	0.2696153846153846	0.1215908437344576	143.10030137523242	124.80785231707178	18.35755975068582	4.787764497841362	3.605551275463989	55.91588024628437	49.343676547336486	46.15139542894206	466.2019999999987	0.4747714188960379	49.0	36.55059133283794	11.492790156975389	18.096360719762743	18.3743649199605	5.4600137649104	27.042481172829866	19.91291676647961	14.882902299053967	17.59255362674594	16.750988041982055	11.503074750304222	32.39763488061726	289.0	243.51529725361615	74.81379441358149	80.6779737919569	110.41824992746115	33.80556975398213	147.83009105175734	119.13522562850267
5	12	nan	0	0	nan	nan	B1	B1	B1	3079	466.0	81.0	1.0	1.85048459799426	0.8070491275982268	0.0	0.41384408602150535	0.22443373013523413	103.57320746556418	94.59386872308374	14.212670403551895	5.339987050190273	5.0	61.8274580333278	61.158352654411644	-37.51910705227437	415.20799999999866	0.7172140694153272	114.0	38.911589151248336	8.006546148099005	13.674753978848457	19.49770356528461	5.244373282417655	17.48506910353899	14.169161512516439	20.594079584814608	13.410299871116877	14.608819731511176	9.272694029845297	36.68174273427576	1168.0	433.6905622854829	75.57085562124848	94.41545778419822	159.61619020067155	46.111208117567	142.31180315837264	101.12935107853264
5	13	nan	0	0	nan	nan	B1	B1	B1	4921	209.0	76.0	1.0	1.2991471318721781	0.700599244127563	0.0	0.5287986245433054	0.2546041220944412	103.71056392324033	105.58882516630251	25.495097567963924	9.588498823275955	8.54400374531753	83.34816514875037	74.00318861352692	58.233164295994996	492.8319999999984	0.7244221993228325	61.0	33.893980361521244	16.335179736837745	13.458289531990886	22.175616095773876	7.676508778706193	23.785458190366626	27.675593194551766	21.974685369059443	24.507240446284413	19.855375026352704	17.11755550093949	30.484885988757014	1156.0	486.2435347381979	214.9613648429513	74.27715022210032	300.1567567093298	89.97775288298726	229.60166361182928	283.68877739831805
5	14	nan	0	0	nan	nan	B1	B1	B1	4637	178.0	153.0	1.0	1.960717684707203	0.8281225721990367	0.0	0.32583795938444243	0.15859085598632436	132.50919851072027	132.1854757528224	25.80697580112788	8.716370463618778	7.0710678118654755	76.71663067049111	74.27764152282978	21.588929793758982	606.1559999999977	0.5686779494726514	87.0	31.34341962914914	18.17860688548535	19.90280005056411	26.741680016741157	8.327199245803058	34.93557636719197	29.331273458898067	30.47605103161186	28.711894495412707	22.762905371375382	19.842954229563475	43.54831772483885	1541.0	266.2381327478215	175.64310724753886	74.10400599520653	320.43863637465984	81.43613387271762	205.76481324620545	253.97019979171455
5	15	nan	0	0	nan	nan	B1	B1	B1	7247	383.0	71.0	1.0	1.477602724852926	0.48097116610183493	0.0	0.4714415820973198	0.2812356181871408	123.9570553885835	125.67418191498204	25.495097567963924	8.571487042940635	7.280109889280518	100.5773603024329	108.67766407197927	50.43327367281707	569.0479999999978	0.7688716778950717	173.0	63.97224405873567	12.493812520988286	15.76214243657887	30.95584036875516	7.376272262074053	23.289677302353084	22.83639288879931	30.870862970128655	21.986495812423527	16.83227290958166	13.974532762542367	70.103974965401	2303.0	799.3960337834433	210.59946663770825	114.02684151846915	469.5874577956274	114.12820705864578	272.58677119761705	313.40918668638915
5	16	nan	0	0	nan	nan	B1	B1	B1	6028	582.0	105.0	1.0	1.3591868906647044	0.673040937305721	0.0	0.4941793736678144	0.27806219403035715	115.94768836138816	119.54078801814885	25.709920264364882	10.139170382863474	9.055385138137417	90.68243856013376	85.75551675512078	73.44929702439526	521.939999999998	0.7504512916277623	140.0	45.24278648663312	15.423056387342513	14.083146481774747	31.400015339255333	7.643885008990765	22.513679743744433	21.687388414517045	45.6089571043849	26.369192032143474	22.351751037873328	20.0898604625836	47.839047900401056	1515.0	860.4054027134553	242.70450972393155	95.23473028931767	491.76495033409446	128.61327599175274	258.87583768647164	318.79082999005914
5	17	nan	0	0	nan	nan	B1	B1	B1	977	0.0	142.0	1.0	3.9189906049647925	0.7388089145370788	0.0	0.27206906154274574	0.11209059095591563	81.78847369165719	69.31810730249349	10.63014581273465	3.0107591559904523	2.23606797749979	50.41508122493966	55.11847685557421	-26.538648861808188	330.95399999999916	0.4286027637639833	85.0	17.961715139448643	8.24620434269309	9.631235249340534	12.194415174424648	3.6723735639825463	18.270161006599665	15.533119734376669	13.570809548720717	12.379842853173614	11.821011696010828	8.524742499925196	45.58397819288075	269.0	71.30093864258379	34.106889540329576	25.948760312981904	51.84403756633401	15.45723669603467	61.61617464199662	64.91642639227211
5	18	nan	0	0	nan	nan	B1	B1	B1	10951	287.0	120.0	1.0	1.3173720750135829	0.7363266633957586	0.0	0.6099136730715679	0.4109677204133535	158.45692511945927	148.8086019019062	26.0	11.642472114563404	11.0	102.38982601112396	107.21611064887462	51.00775565398297	578.6659999999978	0.865418049628576	122.0	26.51551090180874	8.67060355655849	19.477912608534098	20.447760755196214	6.927962199784815	22.590356290340424	14.845395622774959	15.711192511953413	15.738506217487156	15.713618711568415	8.904264947399497	31.463904777541757	1970.0	505.8592061018571	189.43082446511835	225.3292756807059	389.79089146479964	154.00875992514193	337.9270476559177	259.78420808631927
5	19	nan	0	0	nan	nan	B1	B1	B1	4724	426.0	174.0	1.0	1.658953190417917	0.7609356649397718	0.0	0.4245147375988497	0.20084240139417195	118.32220233832568	110.67971810589327	25.80697580112788	7.308655006054483	5.656854249492381	79.75546189232094	76.77067950441526	-48.07440129681051	543.665999999998	0.6974752694522369	116.0	34.22096599917859	9.725780152715743	17.890455535613	26.826413420960307	6.460120593197644	23.376806386746466	14.3668268956244	17.589517010375857	17.018295656889677	16.488441361114383	9.215579508803785	23.840680688619614	905.0	317.2513320064172	104.47003944963217	81.24647959228605	236.6691388944164	68.94465604238212	153.4010380860418	134.9928439995274
5	20	nan	0	0	nan	nan	B1	B1	B1	2626	546.0	169.0	1.0	2.24878433414484	0.8621720587784208	0.0	0.3921744324970131	0.18081648867948721	109.23165012731637	107.93516572461452	18.867962264113206	5.764833798137822	4.47213595499958	53.43803675381573	55.338455262158014	32.30495166364782	427.2019999999989	0.6512089274643521	156.0	31.414328110404313	9.95764097198844	13.051407696679235	25.47911803703755	5.764889032579958	22.36206612829119	21.330678244121373	26.29988560359925	17.044083315879107	17.926878777332604	12.500602770596743	61.8877243520692	891.0	206.21026955265552	82.69118814636022	42.78118592500687	188.54447247833014	44.460319192148745	126.09681876003742	141.82218693196774
5	21	nan	0	0	nan	nan	B1	B1	B1	3971	49.0	204.0	1.0	1.9361334654033466	0.8496596908270783	0.0	0.5048309178743962	0.22285203695060118	123.57225106031719	116.09048195265622	20.0	6.135637237627097	5.0990195135927845	68.0	65.16352866336649	-85.84823043502162	473.2019999999988	0.7173049132947976	114.0	24.327031397260725	11.538033155724406	12.277134384959936	25.507927091792226	7.977798177860677	21.458930362015963	23.781948590651155	27.72230104357004	18.267994210124016	14.21771574858576	13.14901964738965	56.962188210338354	824.0	205.82107324711978	119.17782905511558	64.66610250808299	258.5139700099826	77.0521710915491	150.97372433543205	226.09530809801072
5	22	nan	0	0	nan	nan	B1	B1	B1	7691	119.0	217.0	1.0	1.449215772413448	0.5758292496150534	0.0	0.5520384725811083	0.3012037071880102	130.20673203825731	130.080744155313	25.80697580112788	9.75081847623295	8.06225774829855	100.85531329362614	106.45311555448602	84.71818791640537	566.4559999999981	0.7865616690529761	143.0	26.681956260465086	15.316655298694968	13.884748631156981	25.361669364385307	8.256397422403097	22.06131084728986	20.00569163169712	33.00323492102325	25.48134590871632	13.576272278092802	16.5399557845667	52.30110633466393	2044.0	353.44882952515036	208.96186860557646	101.69866571389139	390.4748768992722	115.08871682174504	241.172916168347	317.7921270886436
5	23	nan	0	0	nan	nan	B1	B1	B1	9038	532.0	257.0	1.0	1.5553436585498057	0.782313166356197	0.0	0.5579012345679012	0.3262597176537915	160.30268001049788	150.44268011438774	25.80697580112788	9.880613870946714	8.97213595499958	100.83795423408145	99.85018457488366	11.044704492514793	590.0099999999976	0.8101833176460043	215.0	34.65793848969042	11.117586068809032	14.978118655271828	30.933821726590395	7.66114295180887	28.859098290093243	22.77529566641897	36.59793999325484	20.203738551586866	19.786297424696386	15.467444924637675	87.63236439228058	3066.0	665.177737923339	234.88148417510092	116.50992712564766	681.3360048281029	142.4695516070351	419.180698344484	515.9193873917684
5	24	nan	0	0	nan	nan	B1	B1	B1	6727	505.0	297.0	1.0	1.890417904948255	0.8343338054668238	0.0	0.37459628020937746	0.24563369866433438	157.31303808176594	150.68510211696443	21.93171219946131	8.061276026098676	7.615773105863909	94.11149773170672	86.72031595030101	52.50194493821914	586.6399999999975	0.7377309864561057	186.0	29.08186466060579	14.883192264474928	18.20375374890864	48.26443891879171	7.848310116678476	29.961760913953185	29.962951217778027	43.77970551978797	27.033112095668912	19.964171873405576	18.83111318014562	63.703639400191605	1921.0	682.2352032531053	207.85221709962934	98.4654771797359	613.7413454120979	113.95060728583485	437.5342496735975	423.9803928686306
5	25	nan	0	0	nan	nan	B1	B1	B1	11622	371.0	329.0	1.0	1.524282594172734	0.7421899088104615	0.0	0.5710495283018868	0.3087157701033308	176.10388969915894	161.55494421403512	25.96150997149434	11.49645458361292	11.0	115.82832123448911	118.02300056084506	71.82643910726252	687.8059999999978	0.7937711300071711	164.0	25.027191581204534	10.076905507594347	20.929030352272093	40.54917223099619	9.61383999697864	30.694636467844248	24.963653100654483	31.641443581320345	20.422125646844506	22.498817468993366	15.634988996200264	41.32780958991498	2549.0	490.9775549201295	182.574472932145	148.80567763838917	681.2490590056404	183.9768838379532	424.69346263073385	388.29831541888416
5	26	nan	0	0	nan	nan	B1	B1	B1	5716	613.0	295.0	1.0	1.351624791659928	0.6795443465463284	0.0	0.5551670551670551	0.28935094319286114	112.91716971877617	115.74541027617467	25.709920264364882	10.012680745368758	8.54400374531753	93.60549254875014	82.8399237667222	-32.09621648230045	498.2399999999984	0.7602074743981913	163.0	23.609018119052052	15.596978741697967	17.468131591565907	32.886472885496914	8.10609600879252	26.11261161789298	26.673777426593006	54.04602129943669	27.611551137641072	19.87399105541408	19.01663236413151	53.040100779384375	2228.0	268.9550475087017	206.8678573956713	84.20677569694817	383.70226675178856	113.48122433852404	241.83566080965102	260.5081718703732
5	27	nan	0	0	nan	nan	B1	B1	B1	12887	166.0	323.0	1.0	1.2495614946319877	0.5580937297040021	0.0	0.6772650830355266	0.4108838484690785	155.55022519575476	152.85614151874958	26.0	11.7366036231614	11.045361017187261	125.49598506315309	129.0721416010131	60.744881356018304	627.7999999999982	0.870802081221704	140.0	22.594842466525733	13.494758573360741	14.042282829992473	26.459083035588264	9.482673426158726	24.81426722276956	18.020599719136953	43.00822465494275	24.681498468853533	19.46359968930483	18.188876214437187	37.59708561655134	4439.0	678.7117124078795	348.27150523941964	141.74676274508238	707.1640662644058	212.11502389516681	388.3631967259571	534.3535222243518
5	28	nan	0	0	nan	nan	B1	B1	B1	4579	696.0	295.0	1.0	1.86809098883484	0.8032371635019367	0.0	0.5063025210084033	0.20106114216115348	126.59370051337459	120.20815280171308	25.709920264364882	8.62647899934857	7.0	74.96267547874827	75.4067211416008	83.9838616319265	534.9659999999983	0.6495035460992907	80.0	34.1222248096019	13.45279623940587	21.35997565742582	35.77727931924164	11.226123485714197	33.46060893498361	21.902525479905307	40.80665306933224	24.20205996185541	22.67623416800052	18.90823228470981	41.0769970882684	1687.0	427.2162971198559	103.85998378228396	75.83717151079327	247.63874334003776	87.38133868575096	213.40891196671873	159.56189866829664
5	29	nan	0	0	nan	nan	B1	B1	B1	2038	655.0	324.0	1.0	3.6118197460108505	0.9031562569287886	0.0	0.25098522167487686	0.0867234235380753	125.60652071019548	115.97413504743201	11.0	3.8664207074473413	3.1622776601683795	59.95528419707359	53.92438401906528	-84.13769569843755	543.4239999999979	0.4275225508705685	164.0	34.21187143959105	14.772350721992552	31.050415880978107	44.39470515027642	11.165377317927778	36.424673904664814	32.97433437034488	50.738170485943556	26.566292935982347	29.525505451485515	20.280720290727913	43.338551895692945	496.0	161.024612727575	61.2471659751609	61.35056102834642	224.11090273596346	47.279133464209735	158.61097147129476	205.3746549403295
5	30	nan	0	0	nan	nan	B1	B1	B1	6256	768.0	303.0	1.0	1.8543936911259544	0.7869529136545416	0.0	0.5096122515477354	0.19131180291413627	146.0201744867107	139.31618714277246	25.632011235952593	8.341334216566986	7.0	88.23943647423505	90.09635414694309	83.77513259986384	641.0359999999982	0.6392479435957696	165.0	52.33144136145711	19.144350367598236	29.374395512975752	45.89120334852487	9.854505297727883	60.90846103429794	42.39812311902642	56.68929598014802	34.04646380059421	25.397909584455192	26.247715027071536	59.489387351088226	2555.0	489.32422435842454	185.6067147720605	295.33774397242814	553.2822620496154	106.62108869757503	365.1275808317587	514.9635010538623
5	31	nan	0	0	nan	nan	B1	B1	B1	8241	1023.0	329.0	1.0	1.4722739260843396	0.6954147505095871	0.0	0.6020601987142022	0.2881317517082318	142.49146759529359	148.67750334196495	30.0	11.809836289956202	11.180339887498949	102.96986971385998	102.39559451448072	25.620154885861155	599.5139999999985	0.784894518786609	148.0	25.78498511109501	13.442633745260537	16.218173588626087	29.768535923212767	6.619256933219731	26.254505231045187	28.708705285564065	39.822507202625275	21.891065876930952	18.04179452173412	17.11604488361627	47.257526504807174	2732.0	493.2301220642403	222.2785849366337	109.02307261805981	531.6062113801017	123.14328309707344	334.34500732738525	372.8823993783444
5	32	nan	0	0	nan	nan	B1	B1	B1	8545	497.0	383.0	1.0	1.5760650058628083	0.6989137349362103	0.0	0.5619122772407444	0.3022188671763471	150.359422379988	151.15885683611134	25.632011235952593	8.897052986710888	8.0	103.39902763167551	107.53795775062281	-66.42619101570178	596.0739999999984	0.7904717853839038	154.0	36.065323961898685	17.928160595707595	16.299336287193	47.72317077871412	9.080766080878675	29.65523768775165	29.069138726219535	45.193835435435176	32.17151144333184	25.578332230448723	18.33759067300707	53.89440756756812	2765.0	622.8364086644724	221.45117963757366	117.0571765229106	714.6371870627627	146.33676759619266	475.0839256318286	409.6297715147957
5	33	nan	0	0	nan	nan	B1	B1	B1	10088	878.0	318.0	1.0	1.9042927519960724	0.7997805816308099	0.0	0.5368241805023414	0.2196289199158288	189.2706900220338	170.46993869888027	25.80697580112788	9.651441273490578	8.54400374531753	110.66098916833623	113.61776555166729	-70.33753841884484	759.7359999999977	0.691740665820962	221.0	34.9918212397024	19.902922122739255	33.152865069918334	56.09761209227145	10.71189447119832	42.73551537934691	47.24466329347342	58.781033118255436	33.697718784213066	27.347859917208552	24.442282812669873	77.57297632936388	2940.0	505.7700474951416	296.7213560612872	190.43674497585744	616.7471741680056	151.84501529112458	494.2157329581678	550.4990472961217
5	34	nan	0	0	nan	nan	B1	B1	B1	1099	588.0	399.0	1.0	2.8101997489215145	0.6764471011329234	0.0	0.3386748844375963	0.11094709527898246	71.33469300582999	71.84010022264724	10.0	3.3611541114303547	2.8284271247461903	52.448006358154295	52.53737518827131	37.29289953072793	352.8139999999994	0.43344507986590414	55.0	23.033310452476144	9.53929967340082	20.452460541389883	18.64884413126856	4.37007708940655	24.01417566370219	13.13412682339549	20.84409857634455	16.812665045261383	14.675608523190022	10.04916459415108	17.12779434584081	84.0	79.03035036753863	28.21034579910338	33.576760632917285	96.63703367859125	17.944792984984815	68.15283458307385	71.69665065314621
5	35	nan	0	0	nan	nan	B1	B1	B1	1169	907.0	360.0	1.0	3.625290077120463	0.8632007583685869	0.0	0.2676282051282051	0.09768674606574558	92.61774980169392	86.1278120005379	10.770329614269007	3.3273676072628255	2.8284271247461903	45.06348891050143	46.75907340320237	-73.1198509794554	387.787999999999	0.4264866836920832	67.0	23.757396928966045	12.033295214176178	19.174486927688122	29.558312388136983	5.366399670951068	27.038376519456506	23.509483521804214	38.98153659515083	19.44766923226416	17.107270922511816	16.09175249375403	32.07164112851024	238.0	90.51384765189141	49.969375253655016	34.30684378836304	121.3781186696142	21.16527058929205	96.69741370715201	101.58216232527047
5	36	nan	0	0	nan	nan	B1	B1	B1	5024	47.0	352.0	1.0	1.313170803282818	0.7447420450450385	0.0	0.5308537616229924	0.265663344386755	107.65217534140272	110.86027241532469	26.0	10.503930958421229	9.433981132056603	84.8528137423857	71.84194246355086	5.7688768236735335	487.48799999999824	0.7565695354265491	102.0	22.754741786047816	6.854505278170109	15.781231438741088	24.325917502865195	6.822339250706136	26.677241113968194	19.75129328854382	28.248142264783382	12.099305767565966	19.48183415364474	12.25049212668091	30.641641915775836	1183.0	338.81882992200553	72.28777047339827	71.32962594833225	258.8694748226553	92.70156460814178	294.42896198201925	188.798215277493
5	37	nan	0	0	nan	nan	B1	B1	B1	3129	989.0	419.0	1.0	1.3986061806977816	0.6875777850801706	0.0	0.38946975354742347	0.19195769185786044	85.31535025910601	102.12247548899312	25.80697580112788	8.204201161331286	6.708203932499369	58.30147930095417	61.94839109488314	25.053346791885666	452.5899999999982	0.6181351244567366	24.0	19.71732665784657	12.709926032461226	19.8376134512946	26.33780423272401	5.943007587455213	25.7506981221959	21.457312990911305	34.618478699587286	21.44678421318531	19.76812386699021	14.123735399916768	16.933806438930333	587.0	154.18455826677382	132.03463829308748	55.69567433744669	269.2516823913902	59.693248248659074	143.33382189832628	167.07318257074803
5	38	nan	0	0	nan	nan	B1	B1	B1	2598	53.0	454.0	1.0	2.5461262682306267	0.9245172384009835	0.0	0.36540084388185656	0.19066923869618582	121.08769768507617	104.84750831564858	14.7648230602334	4.87053940749896	4.242640687119285	51.32358177813677	46.15139310073304	-46.72154200091815	413.7939999999986	0.6588891706822216	56.0	24.634637884795666	12.509163069538772	13.066773538477719	29.032883279025555	6.84454112034291	23.893629354424775	27.35999082494527	34.010025173425674	21.896269207820296	17.3871061950922	16.724299980327487	28.15634392760694	675.0	214.48748014308512	109.94012383837253	43.17483818065375	214.57776802778244	50.51097914483398	131.03134218323976	194.079026684165
5	39	nan	0	0	nan	nan	B1	B1	B1	1049	28.0	444.0	1.0	3.0276322633538277	0.8269230714406837	0.0	0.3831263696128561	0.1208340251454953	78.3046306851588	81.39410298049853	8.54400374531753	3.32747281715589	3.0	36.0	44.03187360445246	70.83823706193556	330.2919999999997	0.5083595832323722	96.0	13.28719000518322	6.356038779951632	11.119966426864266	17.193698044866323	3.4753338247537613	20.213138022460043	16.591928015463054	17.135683272965252	10.620889645069838	13.452597833238542	7.849057760089636	29.787945388816297	581.0	62.04679939430207	30.45085841137916	25.204394709318876	89.18651111423969	16.315999229438603	67.55892287008464	85.9376516668126
5	40	nan	0	0	nan	nan	B1	B1	B1	5136	771.0	441.0	1.0	1.5510925234275357	0.5316051506990687	0.0	0.5955473098330241	0.2500353721791832	108.51460428896985	109.80892495603443	25.80697580112788	7.873547709636206	6.0	86.06775203932331	91.91103475016438	-11.766022520410672	508.0619999999988	0.7139778967123098	148.0	32.98545818589628	18.162386537529528	19.972045532427728	41.14531169831753	8.003204444423318	37.36322581768036	30.731777005828917	58.51754046417773	32.451316049322486	26.426367601379752	24.27211417630315	57.687144433148205	1572.0	343.8588850973174	222.61429812945426	104.97166451159865	542.6596634276211	93.71339040901512	352.6362713323906	442.36491981428117
5	41	nan	0	0	nan	nan	B1	B1	B1	2879	682.0	395.0	1.0	2.773495817347945	0.8478506525838809	0.0	0.38842417701025367	0.15153239761486886	125.77943451387651	108.11567878897121	11.704699910719626	4.209082299174897	4.0	65.54675924146687	66.69267218091024	87.3513084743661	488.62199999999837	0.5636256851996869	71.0	30.983947468921542	17.52962542232126	20.10125889349729	44.274662394076586	9.091615218669176	33.24136738013476	35.77001620270312	57.212100489996374	30.889799376949668	24.868787716142833	23.744396157562733	29.97746254131198	311.0	270.4457007255405	123.67425066325814	72.85372735094279	283.7317617479712	58.51555692497641	238.5143819283694	230.55172095820308
5	42	nan	0	0	nan	nan	B1	B1	B1	1932	577.0	427.0	1.0	2.68687861292436	0.7565044383968029	0.0	0.3659090909090909	0.12205376023226945	96.0925216199836	98.2344135219425	13.038404810405298	4.210396077782506	3.605551275463989	52.9752874563327	62.84340969960361	4.4540146019661675	445.9979999999986	0.4845141065830721	60.0	29.838635858148336	10.667612767778337	17.541985229589045	32.08729691617191	6.784405326470733	29.9264058098197	28.375555090606213	33.113542418926954	19.478477213531733	21.457679185085	14.997375446371734	25.128130070865154	327.0	199.8796981330961	42.84486173372716	47.74525082483888	126.90855295583606	33.11769306752831	140.1344167822972	121.94041372649372
5	43	nan	0	0	nan	nan	B1	B1	B1	3175	953.0	457.0	1.0	1.5101247413086598	0.738259903626438	0.0	0.3816105769230769	0.19353590053217945	91.48569632045418	109.11003620199197	25.80697580112788	8.256633312512422	7.0710678118654755	59.09687313646782	61.70859852080663	28.782701924493413	454.041999999998	0.6497493093216004	54.0	23.19089045934379	11.479072254151106	20.099992438219488	24.585595540702343	6.10167090781033	26.971129964105785	15.13931492343545	33.65181959141046	19.69777987152338	22.267551757395267	12.479453749023378	22.852842058055103	487.0	122.92509387619793	117.44841711968184	54.98489399533719	240.45244554243982	56.36644575651735	127.4832230117172	148.31427514739335
5	44	nan	0	0	nan	nan	B1	B1	B1	7482	173.0	444.0	1.0	1.5046662056203965	0.5038248334474621	0.0	0.5474100087796313	0.27836345918599714	127.9128651539501	137.6154061142865	26.0	9.482077284297544	8.0	101.0	110.49188052221756	3.0877480942203195	581.1759999999981	0.7453676031081888	95.0	30.473258635029197	20.519936013035476	14.169100538827479	38.99040209874511	9.250080178491771	28.684138296172023	30.94670033082366	48.335606783628464	35.255512330681086	19.36290540918708	23.835782466456294	43.791134550236166	2140.0	523.2701617321	263.23131260927767	97.94494629371911	680.6901817545295	136.16113609913737	365.65293430536985	581.8699637111276
5	45	nan	0	0	nan	nan	B1	B1	B1	8036	883.0	503.0	1.0	1.644207021044357	0.8583686313270453	0.0	0.467862133209129	0.28499635817980423	162.91009204547493	156.8948692596415	25.632011235952593	10.021290017577146	9.219544457292887	87.68124086713189	83.57832210596109	29.997431199479564	595.2579999999975	0.7573986804901038	224.0	39.47487608343363	14.599679604172707	22.355321689508855	46.292866345494986	8.882291950285435	28.777401473373175	28.068238286301494	50.84107739292085	25.881574761122465	22.896925347857177	17.41956210229546	99.64792875573039	3640.0	627.4746778579429	232.0254681063816	420.03825508616865	739.0127416439354	137.14926466811448	515.3311517909169	368.40538714826107
5	46	nan	0	0	nan	nan	B1	B1	B1	11726	357.0	433.0	1.0	1.5033667079816464	0.7701905997158569	0.0	0.628942287062862	0.33664642917249693	178.2964413022718	161.60445538412608	25.80697580112788	10.910462780344142	10.0	108.82481711507938	113.71993028369121	-18.45243274145551	661.5959999999977	0.8040593821784894	173.0	37.20680564362556	12.003357059322298	19.65375758893788	36.26578179374337	8.795376578345895	35.48358893673867	23.108598550781608	41.692667978815734	23.186160093173385	24.37262536212802	17.744106259196997	72.58684684243053	4310.0	663.0917846122757	226.55332404375076	167.9572913693264	848.4340898124501	187.32729206047952	478.0907160723582	540.209446596913
5	47	nan	0	0	nan	nan	B1	B1	B1	3445	653.0	508.0	1.0	2.0599681585306095	0.8324983544377643	0.0	0.36864633493846977	0.15210720288097618	117.40780028528896	113.07077429645558	22.67156809750927	6.782892441539074	5.0990195135927845	70.86247090290736	65.0471520965938	29.67297124754678	533.487999999998	0.6060872624912033	67.0	43.01873825211078	18.428336006589234	18.260975126177073	51.02481120917946	8.86100560799241	33.702082929201424	36.06775013357401	60.93429466430098	31.488136120140553	24.83918513264507	23.790371629409492	31.187228238210082	511.0	298.7485012309626	168.64879858773202	65.39111962728202	449.4334787381813	73.36307357437909	243.70151866972446	271.3219045251608
5	48	nan	0	0	nan	nan	B1	B1	B1	4694	499.0	455.0	1.0	1.7089906814404519	0.668927547143255	0.0	0.5161077515118196	0.23193046006992665	114.52708904632716	106.01886624558857	22.80350850198276	6.896235713925004	6.0	80.6186774310354	85.13114744920998	-15.844426387873977	504.3099999999983	0.678961452231142	99.0	43.564110674895346	16.2158694062382	15.514579989016056	34.50687423720956	6.97860690113157	33.48502330482006	26.785564937628806	47.675989957526326	29.552208786830306	23.99096665903926	20.284489232115448	33.759853495284915	1077.0	420.62655129656196	169.80570749379694	70.99781846441329	323.39891702402383	74.16990969795734	250.47237400058657	258.6028692126274
5	49	nan	0	0	nan	nan	B1	B1	B1	5221	62.0	489.0	1.0	1.7660689646981211	0.5901150443514013	0.0	0.4546325322187391	0.20494516214609088	119.03345031782021	121.26417442921878	18.35755975068582	6.100522673812697	5.656854249492381	86.22289575126345	96.09798573636553	-34.89365638717779	565.799999999998	0.7010876863166376	110.0	53.657923257909715	20.147035979665816	19.890898037701845	41.54169531073421	10.396139503456652	38.72002753801644	35.700526549480855	44.09845120087266	33.834409108385444	34.85363549925387	32.83761350531131	41.786938248202205	1297.0	653.3550777090713	211.03483689483255	188.168780666776	462.7209128802642	115.21994409896433	410.9613647153601	397.96788062155247
5	50	nan	0	0	nan	nan	B1	B1	B1	2530	30.0	476.0	1.0	1.7187681873112082	0.884839254087003	0.0	0.5736961451247166	0.18492531740082493	95.26160529388821	90.60905032059435	16.278820596099706	6.038169629853092	5.385164807134504	48.0	44.382042940940856	-86.60161260610143	414.63599999999946	0.7244094488188977	71.0	21.42546741385013	5.502388066612184	13.147142802365124	17.8526589050889	4.441260421648622	27.358709175139666	18.422873335890472	13.452246954664588	9.732616182416677	19.284534984268248	7.393942194059491	24.5568170202896	270.0	166.12999199703336	47.1835510218516	46.90188478771597	167.30846132244915	38.73141094855964	201.61486235354096	165.8679334083572
5	51	nan	0	0	nan	nan	B1	B1	B1	5399	696.0	525.0	1.0	1.4387389673619555	0.7466548264161346	0.0	0.5978959025470654	0.31772490202923975	116.91743357167864	121.40016474453401	23.769728648009426	7.444083361004659	6.4031242374328485	78.29419934692574	77.7748416149223	-37.092982269261995	462.09999999999866	0.8280039874242773	159.0	39.10202193632722	14.8099946975708	20.14656290411949	34.33965057041496	6.851270366460085	26.325841234065592	19.00332649052143	42.878492360934615	25.092622254043818	23.4509499380365	15.653498166240752	74.04727256949991	1934.0	486.9283444471657	228.87728734035045	174.63175475038588	459.57439590990543	95.06738449539989	315.2046089954674	240.14860812481493
5	52	nan	0	0	nan	nan	B1	B1	B1	5702	613.0	539.0	1.0	1.4952880473857029	0.5261300039860766	0.0	0.4314467312348668	0.22841658950193447	112.06971562240959	119.23925528113634	25.80697580112788	9.100357822925643	7.615773105863909	101.1162697096763	95.30455129206923	-20.994951757994823	560.0859999999977	0.7134634634634633	100.0	36.661509114317596	13.462745140306652	18.593545452691615	46.189547549933195	9.242679542861879	40.0544289117679	32.01832609530538	38.906355573795736	23.732311001047492	33.36224928218871	16.638788470067084	33.16981776058674	1491.0	446.2292673336342	207.17287012562156	115.91989076603204	482.5553677016869	120.46782699692994	301.0684220958501	274.8348060203716
5	53	nan	0	0	nan	nan	B1	B1	B1	4824	795.0	487.0	1.0	1.4296005330514219	0.5473290764360424	0.0	0.4640692640692641	0.3009618630651687	101.47379739119356	105.38026380684383	24.758836806279895	8.29515068032724	7.0710678118654755	82.98960567898095	84.9251956327341	-14.799924922135508	448.79999999999836	0.7698691350143633	180.0	33.31793705094606	13.01149005163461	21.44214540719986	38.48880746308714	6.684718124568462	29.160906426608562	20.179049401544034	37.41969934850931	22.163805643096566	25.260227379389107	13.609079171903431	81.04174888134003	2000.0	386.73910154774785	176.52372061647475	115.9776612278074	423.1550627304241	84.91549607459456	320.30277004558593	231.74876066762954
5	54	nan	0	0	nan	nan	B1	B1	B1	11714	407.0	591.0	1.0	1.8455567099159742	0.5573278961411906	0.0	0.4491564417177914	0.21343370481474364	180.1702317019339	172.93062192682936	25.80697580112788	9.853967160898675	8.06225774829855	140.76033337079883	149.59399000340014	-39.41821920131994	830.4739999999971	0.6634008211808015	225.0	48.006271570920944	15.904127682559192	24.483131270855665	57.00030531361699	11.498848027549684	37.890302929095924	40.78498515114188	45.41644930280745	29.83646911010146	26.723048822022974	21.548653434962034	97.23065517563373	3398.0	879.7039757594466	226.83087029494345	214.8076765909791	651.6315874746069	177.0439472394064	552.0291612148285	467.967392639257
5	55	nan	0	0	nan	nan	B1	B1	B1	5949	176.0	516.0	1.0	1.3987403303012422	0.5149456116494215	0.0	0.5672196796338673	0.30001739766354135	110.34314904442584	113.11056537742175	25.80697580112788	9.381533625396102	7.810249675906654	87.96128761456303	94.58866886150903	-0.03749121032906892	499.17599999999845	0.7765304790497323	144.0	28.534020031802356	21.112428557127714	12.922240099869668	39.819745247252285	8.81815826613456	24.44037540908903	27.18941026367247	43.65801493823528	37.44011603668332	25.640085433609784	32.32457466609776	52.643991800025105	2955.0	407.6653091656044	315.3788670497015	80.93949871789664	653.7791875144467	130.80422741174698	310.5164728621021	381.6473491769284
5	56	nan	0	0	nan	nan	B1	B1	B1	6412	485.0	603.0	1.0	1.5848409657608467	0.7510002906132915	0.0	0.5071982281284607	0.2136484389516943	134.01445667816088	148.8388390172404	25.632011235952593	8.894488313404098	7.0710678118654755	85.70478770108963	88.48999675482827	-63.938775440655334	614.1179999999976	0.6830723340790453	87.0	34.20959796849638	15.353414301760495	19.081635769456625	35.12050055060536	8.498420734889805	34.89201187156141	27.154299303889275	42.69993141107261	28.658228397369385	29.197177074849606	19.919874942861497	38.0266576288268	2212.0	296.9151910301298	137.88288767449558	92.80061100795865	481.4874957809225	117.37625763658434	252.75306386686862	323.342000907287
5	57	nan	0	0	nan	nan	B1	B1	B1	3364	843.0	550.0	1.0	1.330824822918654	0.6495615846166348	0.0	0.45398110661268554	0.2752480111897544	84.88887678242665	96.77293009927931	22.090722034374522	7.920345533832319	6.708203932499369	70.10316740269835	64.54177547173128	-43.261840907414154	391.89599999999865	0.760913820402624	53.0	23.00276202056557	11.061554925516248	15.336888785474002	36.79151594918221	6.365972422994673	27.189242429099977	23.86753649637103	33.231052201241255	18.878095684573054	22.676676627248526	13.021789913997054	30.167254137806594	877.0	267.0907762721181	122.03627096768469	54.53357795346528	398.9496299456805	77.7076069926843	212.64629617054015	248.46489696297795
5	58	nan	0	0	nan	nan	B1	B1	B1	6342	1023.0	523.0	1.0	2.024990938588259	0.918842101456074	0.0	0.5794956140350878	0.27823411822290356	167.9098481216541	152.41062955056645	26.570660511172846	10.693764497476336	10.0	71.0	66.26148805722829	81.61138968886746	535.195999999999	0.8448115092580258	111.0	11.25603114347905	11.44174872431904	16.021591569297016	13.42206457350403	4.848126996308565	19.88168156147003	13.112428523600101	35.190173199400306	18.984664746560156	10.257572292350233	12.966399653814733	21.558113970793784	1465.0	230.60778281930834	199.787625730969	82.9228511331603	314.3295347467065	97.24156628735363	209.43915534950793	204.10870588943362
5	59	nan	0	0	nan	nan	B1	B1	B1	1441	94.0	564.0	1.0	1.7937245649216842	0.5488763054935044	0.0	0.445578231292517	0.20407015341031756	62.19386812863081	66.94027188471824	12.0	4.092568739036704	3.1622776601683795	43.59098323899668	51.98807725382884	-77.67179231527085	297.88399999999933	0.6276132404181184	131.0	33.02384976577014	11.596429416909814	11.169161550700665	22.415365893393755	6.030167103745043	19.617013856768608	15.907896561548114	18.38991378992796	19.04138246178627	18.760433385148644	13.703669786453247	58.40480659529567	881.0	226.73455393780023	71.32053120434284	33.27246522530913	132.91230645403266	34.01666295900941	117.34254986979067	101.34110024385154
5	60	nan	0	0	nan	nan	B1	B1	B1	7790	892.0	556.0	1.0	1.586215712105425	0.839273038052407	0.0	0.4846335697399527	0.3098077922803326	155.5643102530407	149.46571513226704	25.80697580112788	10.214322547859053	9.486832980505138	83.65878466270651	84.58190023976677	-59.22348230725708	562.1179999999976	0.8200431601663244	136.0	31.867032933048904	14.510734731331468	21.885786299593747	40.57801173906773	8.024277158081532	35.692423935979605	23.212436120957136	48.616754486225545	24.55082027055323	18.790219011716545	19.974136034958065	58.276325630024076	2381.0	563.9793090941384	250.16559155937284	110.09450003597885	572.4713217923418	136.36771282739937	396.19400409515947	329.5062033692375
5	61	nan	0	0	nan	nan	B1	B1	B1	4161	191.0	603.0	1.0	1.5676814581465388	0.7550902745925171	0.0	0.48159722222222223	0.21728886851831658	107.62454096112506	120.83045973594572	25.632011235952593	8.57764405459129	7.0	69.61738339792998	70.56089124149771	20.46490737991277	490.5519999999983	0.6846565199506376	136.0	33.79305725265294	20.03065538033843	16.934096354059875	34.04022278916091	8.504081857390702	25.51750977896154	21.266285228542984	39.65276570990682	34.17065703496337	19.840405941940844	25.81629664450884	45.85836581606418	742.0	247.02732952870429	183.33058708254248	98.85194204747677	330.6149848764762	81.06500390451401	152.0744950696826	248.28503889311105
5	62	nan	0	0	nan	nan	B1	B1	B1	6238	695.0	573.0	1.0	2.4272955682037947	0.8108438932648713	0.0	0.34540420819490586	0.13421615631728315	169.15806723295137	173.44163283364233	23.345235059857504	6.653562127642342	5.0990195135927845	97.67452076384309	99.00187142338581	5.424540700826707	764.2319999999969	0.553283959377356	218.0	67.24762348271906	20.820431848056614	28.2333409730345	56.68807508610189	11.502800099551678	55.05810651089996	43.383260923437774	63.875471176579595	37.381277311593294	36.655878636054695	24.616266230121255	110.81251251325011	1970.0	903.948501043953	173.63402817212045	319.21860139817	614.4342878162861	117.25311733968556	583.3758914470673	371.63045755494386
5	63	nan	0	0	nan	nan	B1	B1	B1	6690	937.0	657.0	1.0	1.4717757105831644	0.7534885774586276	0.0	0.4584703947368421	0.2996982919652187	132.08949325715795	132.60844618650805	25.709920264364882	9.865768720365343	8.94427190999916	86.90906511047787	86.84369003687276	-52.95173358038534	529.633999999998	0.8160526957794583	122.0	29.883711002767086	14.477195426821709	21.96444648411125	35.41268036235124	7.032532267272472	28.481696844100952	25.01582367438823	50.56359195802361	23.35873967036605	14.563958218321204	18.11456478200853	42.55957885365933	1834.0	691.3972689853981	201.87939338944852	94.93188442289829	516.1034569218755	113.29840617999434	376.0973227052018	389.9596863845363
5	64	nan	0	0	nan	nan	B1	B1	B1	2716	56.0	574.0	1.0	2.6581861762899277	0.8133210266580528	0.0	0.40965309200603317	0.1729731165532921	117.01640952709437	103.16006979447037	12.165525060596439	4.109437412717735	3.605551275463989	62.43598969335526	68.08192376590561	-87.22340146595238	444.2019999999988	0.5817714469315627	146.0	29.723018316552043	18.593270821496844	17.04119937773794	29.438223864883184	8.983398213982582	29.525169753469527	23.903944466263056	31.940169401466846	30.385519267991185	27.692851208150387	24.255069885402918	43.81255824491382	923.0	257.48322302941233	133.80915569979697	106.9875031914562	211.95559659972787	66.1516749355942	223.91487016063184	180.7331198900938
5	65	nan	0	0	nan	nan	B1	B1	B1	1788	94.0	663.0	1.0	2.4551886834822296	0.8157240052481382	0.0	0.3407012195121951	0.1533114274220294	91.40472974846091	84.77027781009096	14.866068747318506	4.701001580333559	3.605551275463989	49.71502423659807	52.87227146952421	-67.851864743611	382.8259999999989	0.5346090596501719	101.0	20.138048427179456	13.594567806459963	17.092301820404828	23.5367666259408	6.7129625687375665	17.333836881443858	15.520729410462081	22.599832175299525	22.306691147387028	17.73402004223317	17.175265215337276	17.266315802000463	781.0	178.63590476382524	87.88442823756486	54.46929142065346	119.25954095926136	36.66823854204267	101.40352500416338	75.67502885498106
5	66	nan	0	0	nan	nan	B1	B1	B1	2383	171.0	653.0	1.0	1.9836163435291592	0.8224406798379753	0.0	0.39245718050065875	0.19456967319930585	95.23807917407456	96.13532129243653	14.0	4.827194939456226	4.242640687119285	62.932503525602726	54.17626552194309	-22.140242401953525	392.3099999999988	0.6226809511366604	95.0	33.12625314388424	11.417639451101422	14.893858295865357	21.500557051971555	6.115022557787597	23.713572908192873	12.920027476735413	20.393209759145975	19.271763252094388	20.404303069226444	14.240451673977077	23.239429334178567	634.0	259.5027236258611	77.22679506056011	108.45749618299305	166.86880315002054	45.703959989361465	193.31613654829562	87.07304515782744
5	67	nan	0	0	nan	nan	B1	B1	B1	4916	654.0	600.0	1.0	1.6462221135895156	0.6264388064733138	0.0	0.5244292724557286	0.2433973000675024	113.04510212784254	114.12712210513327	25.317977802344327	7.5000453530063345	6.324555320336759	83.78655338714805	88.11533398002248	68.09518509102669	503.79399999999833	0.6944483684136179	163.0	27.608239943161607	15.471183377318084	15.75608462933451	41.22879382316023	7.12053108215332	30.984542672522366	31.228122393600643	59.17073324043304	26.01495384424925	23.764538031071424	19.783352490514517	53.21104768384248	1814.0	298.8724959567189	141.47808085847646	77.79731499962509	375.3067526053637	81.03547781240195	254.12092814128846	331.6447859108448
5	68	nan	0	0	nan	nan	B1	B1	B1	4051	850.0	651.0	1.0	1.588303925454545	0.6803100927088918	0.0	0.5076441102756892	0.20849044090499264	103.09086519324879	116.81181447096864	21.0	7.276581000041597	6.0	74.62971943284012	75.55781063279655	35.74229462379076	494.13199999999864	0.6666666666666666	23.0	35.15286485105753	17.850476844236255	19.488975419662893	40.10994128417224	7.444220702163875	30.776668958365917	27.46155490912497	48.98452733270824	29.672327775508165	19.859220253303647	20.345265964977443	24.371465638279915	157.0	281.2206761604175	185.54894369281828	68.02005080040544	361.9393763365224	67.58815946616232	218.7403377275914	301.713069495745
5	69	nan	0	0	nan	nan	B1	B1	B1	7371	559.0	619.0	1.0	1.8647714035949314	0.6814402931613335	0.0	0.4076880530973451	0.19526443109207337	150.70346695629812	161.27616066858735	24.041630560342615	8.386578659139937	7.0	111.49893076031555	110.29590541629534	83.68759440480845	688.7419999999973	0.6372989797682864	190.0	49.11709784343839	15.606561445631087	23.487418968230486	55.26132598426193	9.79443052597344	36.304859982803464	34.292744502425194	58.863920133560896	27.18402385339141	26.470328856259584	23.428992277011275	80.04368680715561	3162.0	714.5963695906103	171.8486464396119	117.89501871727407	618.746227893047	120.15834375657141	375.1511566238478	354.7333798902109
5	70	nan	0	0	nan	nan	B1	B1	B1	654	729.0	645.0	1.0	7.339362724451513	0.8376003496292026	0.0	0.15166975881261596	0.052895713258243944	96.89465544466077	80.99382692526635	7.0	2.0499034902050344	1.4142135623730951	53.77550622172268	52.931950791805264	13.913903955582686	394.16999999999894	0.2517805582290664	101.0	17.270969754084945	9.201510653831065	28.973098434507847	31.25012598093599	5.748287199996412	35.97434952668846	22.622690203599632	29.108003451488912	15.619455253705382	20.309956595301628	11.27110705524683	41.5699702873826	155.0	45.326222606003284	22.594644107855856	35.7717709261924	60.108339227735996	11.999771176837385	64.7874265126884	39.856412664055824
5	71	nan	0	0	nan	nan	B1	B1	B1	12780	310.0	626.0	1.0	1.8519677157677839	0.8023612009914534	0.0	0.4787234042553192	0.19127730706679752	210.39311858747283	190.16045856065872	26.0	11.015565701713005	10.0	129.96961183292038	125.57076760581003	-1.1188125102653013	916.3019999999967	0.6472852512155594	215.0	78.29298851266503	30.831952490843832	37.33107505366206	56.9512321986258	14.744060523808002	60.73789601679891	47.96580459456891	72.86312656011432	52.39426266774535	37.59827568568289	40.06521713268012	81.48920425679535	3858.0	736.5387671058998	400.33713435102254	213.77783009037375	818.6824761368334	212.31423051841557	538.6278645405546	624.835478970781
5	72	nan	0	0	nan	nan	B1	B1	B1	10001	493.0	697.0	1.0	1.2887849167137848	0.724956120144832	0.0	0.6452258064516129	0.37115352669059454	148.9357484002339	145.45446022724775	26.1725046566048	11.593757138979951	11.0	104.73416778510891	102.58620658614711	48.32620938225	581.9019999999985	0.8527819228309529	158.0	28.893080154433846	13.327580732293427	19.44797436054796	42.179018820635974	8.373739287257195	34.18947134166956	20.913069438189268	50.219760498963296	24.0951705314219	23.898283393122256	23.893583598546684	63.28468763735145	4201.0	706.020096635446	219.6948969475925	174.56701094470918	954.1722292555496	165.77436599787325	597.2596941031516	435.02215720992535
5	73	nan	0	0	nan	nan	B1	B1	B1	3207	749.0	735.0	1.0	3.033608145427754	0.8347881450297121	0.0	0.30028089887640447	0.10969909864430029	137.64970931172095	122.57650672131263	18.788294228055936	5.781214690454615	4.47213595499958	86.46525093231553	75.78597896712493	72.17762810273227	606.111999999998	0.4433844877644131	189.0	36.12843531370163	21.699504083022475	34.468131565488875	44.317769148387015	8.176592718809843	40.523109870031476	36.7395743066445	65.91375605296344	35.884702909737825	25.43682009074837	23.88650343567133	46.82566570863128	975.0	217.72603995073587	151.0287025384605	70.79549891967326	242.91624351404607	51.32068398222327	142.1711150445044	192.53449351899326
5	74	nan	0	0	nan	nan	B1	B1	B1	4669	43.0	733.0	1.0	1.5944446330562958	0.8079696232300968	0.0	0.5868526897938663	0.28030120307010853	118.43964549769439	107.91200118615167	23.0	7.620007392208712	7.0	68.84186841577653	69.78749833854447	-71.72307049320592	457.5139999999989	0.7719269240307516	115.0	26.19349970575422	11.966338659636676	12.499763508327305	24.003921560943127	6.6258030496537685	19.027039045467973	22.96256961952895	21.625970882363617	19.53411158360541	12.748683961108327	13.325627612881362	39.400259270332754	924.0	251.69747512508184	177.21257395017892	69.45865617785603	254.26921537332237	75.20204519294202	163.72170649655163	204.99571257736534
5	75	nan	0	0	nan	nan	B1	B1	B1	4441	853.0	696.0	1.0	1.9418327425592696	0.8872286951905488	0.0	0.5171169073125291	0.22540746608842105	134.33844849229703	131.18688958886096	24.515301344262525	7.2362179431977545	6.0	67.46331921722735	61.974338029102164	-21.86327527215896	497.57799999999855	0.7010813797458363	136.0	19.856244857423007	17.345418526791036	17.1332418480888	37.66186014562845	7.506111278198659	25.87275502923876	24.604867641814053	46.35190361458808	28.349202724173665	15.861860090866685	18.260059535503387	31.964568678289652	1299.0	207.38939577247947	166.2134588798508	67.905364042148	387.22130172420293	75.13135014567524	189.39845914579928	294.94448802247643
5	76	nan	0	0	nan	nan	B1	B1	B1	2683	193.0	671.0	1.0	2.1667271577614593	0.8396813377647802	0.0	0.4044926880747776	0.20934884689514757	106.76578386184937	98.99494936611666	14.866068747318506	4.83434013551686	4.242640687119285	50.547646922980874	57.982299442968475	77.2656157844715	401.3099999999987	0.6709177294323582	136.0	37.40521848388016	12.053910158574581	17.55481804627925	30.37723357696086	7.1525292145088315	31.00143448356539	26.872953409329057	27.482063088566065	19.679163850843906	27.023773543536663	15.933653872460127	33.11566336452961	868.0	252.84904262330383	87.59588039107621	115.42078315559775	259.7958345040679	65.64623513258994	217.0318764746189	217.7706569507718
5	77	nan	0	0	nan	nan	B1	B1	B1	2356	611.0	724.0	1.0	2.3636210647431524	0.7830652271476253	0.0	0.34085648148148145	0.1329332613033639	100.97859706075651	112.05802068571441	15.811388300841896	4.641433561072763	3.605551275463989	66.78288961511666	62.8025869643493	-35.98036228435638	471.92799999999863	0.520375483158476	161.0	30.755107996985316	10.972564358264208	18.02053868304938	41.352239238098264	6.550301405601203	29.339299745857716	20.482887011021376	36.84486149717122	18.95194936916232	21.836499613709748	13.724040631204844	45.322011249139905	771.0	182.01359622739255	56.81591543927789	48.58809821866453	175.33600372541696	37.07377762440592	160.9628599556163	92.15803789254278
5	78	nan	0	0	nan	nan	B1	B1	B1	2053	704.0	745.0	1.0	2.770359704881858	0.8655849771175697	0.0	0.3145396047188601	0.131275523037286	107.45311033680784	106.92053123698928	15.556349186104045	4.675213236909456	3.605551275463989	52.62178692344449	53.808441599457616	76.59656952456606	443.30999999999875	0.5191553925907194	170.0	26.300709560513496	14.964644882827997	19.088990670628846	37.183794914744794	6.213870484381914	21.657816450111568	25.45821317564696	50.99655142053962	24.464255752041936	13.074662439525127	17.697642520070076	39.94756998773664	1037.0	97.41567133925855	108.03532490320504	41.9003435773775	222.5943544358015	37.9658810114488	77.81072731409222	140.38413071539253
5	79	nan	0	0	nan	nan	B1	B1	B1	6191	90.0	755.0	1.0	1.6788558446506325	0.6180941354240314	0.0	0.44722964675287147	0.2089545747871571	127.68593769399106	126.8897158953396	24.20743687382041	7.332503330364291	6.324555320336759	97.21696167692252	100.3744378112264	-38.66425429229549	610.1819999999976	0.6643416675608972	186.0	33.39456782210618	14.417715774849057	21.301350465975702	29.318226831033826	7.812573479488492	40.26277555990964	24.137422871775925	34.80225829407573	22.50614184886217	28.00576799735427	18.239337789826095	47.83804094605148	2524.0	465.8380720699206	161.4041358185932	195.20923223625869	265.6982076391578	88.35062245558947	327.25568075384945	237.6871296102181
5	80	nan	0	0	nan	nan	B1	B1	B1	6091	370.0	736.0	1.0	1.399908737424446	0.5212248100338198	0.0	0.49244077936777425	0.2192611182793972	111.90770711489742	134.3726162579266	25.80697580112788	9.612507181540147	8.48528137423857	92.0	95.50420990761577	47.1384513235249	590.8379999999977	0.6682025122044867	129.0	34.930907231755555	22.81155110988766	24.238849505782127	46.23753720521927	9.483207502402365	38.33479827456176	32.78545813821256	53.584756198339164	37.836301285773516	22.168917435221374	27.488746440038085	65.1808500867337	2777.0	303.23227338679135	307.08226181473583	91.53473787661642	570.2769976770505	106.3465331485495	273.6481278538704	505.8186623258516
5	81	nan	0	0	nan	nan	B1	B1	B1	2140	216.0	744.0	1.0	2.1939675367079836	0.38614135631416435	0.0	0.438974358974359	0.16831244385740127	80.26907619187186	75.7099729229908	9.848857801796104	3.510093008190242	3.1622776601683795	63.71019356464822	74.04337615750288	-74.68316438473106	399.71799999999905	0.5690732615343704	128.0	49.57207592763007	15.090302931144834	21.63849848601967	33.01445022597909	7.60315865278244	30.60802640579641	24.248844128102064	34.29304956831038	24.736079964786768	27.925215505063534	18.159853538498282	35.38870829902589	725.0	351.53542394936085	93.40180075261742	166.77232027053833	204.3947817813605	45.247348950244486	189.19168411754072	153.35950277373195
5	82	nan	0	0	nan	nan	B1	B1	B1	4306	614.0	759.0	1.0	2.1521292455357917	0.9223095026111285	0.0	0.53424317617866	0.2650207862295331	143.04640444444664	130.86252328302402	19.235384061671343	6.455078279370417	5.385164807134504	53.32203752350573	55.28057521440223	11.927899988505438	451.8579999999985	0.7872748880153579	83.0	19.227176370099187	7.940352543257177	12.168093447573483	26.477149618789554	6.126924591138959	23.806836117990315	14.074921879917383	19.276997015811503	14.553475236520171	17.333836894482374	8.518776249140501	29.426962729543447	891.0	214.15007280744612	74.46768948342651	61.79012793209404	308.80656182952225	67.59342384710908	185.37541815452278	168.6348369633779
5	83	nan	0	0	nan	nan	B1	B1	B1	1673	316.0	785.0	1.0	2.761163367754275	0.6634316699415875	0.0	0.38486312399355876	0.15303208061172596	86.72970527164131	76.05918747922567	10.44030650891055	3.405106089240652	3.0	59.75128631432311	64.89436353831019	26.330282260109254	370.6479999999991	0.5221598002496878	127.0	29.22734421491623	17.733089238405228	13.377645540051162	30.76375985145569	7.292759629897773	28.984634145163	21.807202270254493	34.87357906624675	29.278629761189222	26.35570313408971	19.669169168919325	37.62667280808091	647.0	169.4396278252825	90.76432447135448	39.66070054657757	170.86002922803164	38.15175118111074	147.5304035525769	120.4059968162328
5	84	nan	0	0	nan	nan	B1	B1	B1	10823	864.0	748.0	1.0	1.404943540540416	0.40381519967323587	0.0	0.5573694510248224	0.3321015211131389	144.92269441369902	151.92103211866353	25.80697580112788	10.525820634380398	9.219544457292887	116.24163447528169	132.5811616302679	37.02198482745488	639.9459999999975	0.8149849397590363	169.0	32.39555968530476	12.456000690348446	16.054718893021345	29.124406810849905	7.858396318741143	24.059876456856728	17.653238777071238	36.04660115856677	21.767910346388817	18.593713361769915	16.54422831442207	46.77991906180978	3458.0	540.7324802782387	260.85935887973756	130.58474213723093	627.583170471713	158.87667779438198	319.3364779688418	452.7939586825669
5	85	nan	0	0	nan	nan	B1	B1	B1	5108	122.0	792.0	1.0	1.8196473986908912	0.7774476590791441	0.0	0.42386523939922	0.23416994425830998	130.01574829032154	126.01587201618692	22.135943621178654	7.355135662737629	6.0	80.44917007351438	81.77309841497329	-40.74097291937131	523.557999999998	0.7181722319859403	87.0	28.19592589326203	11.350057261064649	16.469245512969792	25.895857248455286	7.035858749412	30.521385590545833	15.614023082889616	26.95100336521864	19.168947939760983	26.276920759119093	12.130525751039386	27.97819489426911	640.0	268.2876637876034	130.94512918125838	89.74169585853815	244.70771395321935	84.82478121109307	249.04597602039576	167.57193914521486
5	86	nan	0	0	nan	nan	B1	B1	B1	9205	1023.0	846.0	1.0	1.3545474904169603	0.5160548898778168	0.0	0.6516814159292036	0.33752847391679935	135.09328303073767	135.15176654413364	26.076809620810597	11.246381217728098	11.0	112.0	115.71489664752988	68.31945301464091	585.4119999999984	0.8331824764663287	145.0	14.737254907377064	5.757152724079788	13.793118262663484	16.5887389248237	5.641290942206979	15.420279291458428	11.655176650732756	18.467048211954534	9.97970555536449	11.246250149793923	8.49124898482114	35.7005570307374	2586.0	280.74398527666926	139.68574148602784	110.10200766846538	400.7683842489496	126.93562325183302	247.56623286567628	193.8257581219077
5	87	nan	0	0	nan	nan	B1	B1	B1	1257	266.0	808.0	1.0	3.057463616712177	0.5416324679349852	0.0	0.36862170087976537	0.1304957412181774	75.6396811578974	69.83552104767315	7.280109889280518	2.6607474412017287	2.23606797749979	52.54304229272791	63.58388168550863	-77.517281114622	347.9159999999995	0.45452901826071235	124.0	32.7804684843868	10.557335777208209	11.778439046815038	28.968703761696815	7.76089115999639	32.13653772324324	18.975799230858684	22.707454089075327	17.412191964685917	28.325566545128822	11.175234636291862	26.873823205009103	439.0	146.0502480454743	48.67344180122018	30.653940761461854	118.02766465675086	34.231830461882055	134.07475396245718	82.60584422480315
5	88	nan	0	0	nan	nan	B1	B1	B1	8112	526.0	776.0	1.0	1.3612859359808023	0.38693747108815524	0.0	0.6253951121733097	0.32429381114826955	123.0697587096525	120.65239326262865	25.942243542145693	9.763857732986114	8.246211251235321	108.0	113.4833574680941	-21.360703166149875	560.6599999999981	0.8122152690863581	145.0	33.1079575791955	10.95713744778186	15.731792182661593	29.494819552637637	7.296788019128144	28.634653289802372	24.600351116620004	41.380941548384726	19.366674344986677	19.561806687153876	17.936919232830405	51.431815321557224	2719.0	507.2062875125557	154.15651274938136	306.25188177265227	418.20857653208077	122.79105906561017	341.70589853450656	332.4092327384278
5	89	nan	0	0	nan	nan	B1	B1	B1	4657	606.0	796.0	1.0	2.0859706583116435	0.687949208074939	0.0	0.4397129638372203	0.19290243092648898	127.07987563103897	128.5496013218244	16.278820596099706	5.213267262918775	5.0	86.97768698227658	92.22934253619836	-16.59073592675259	550.7939999999982	0.6532472997615374	132.0	21.188082703389227	14.670298334211111	16.099153169430792	36.84136715810746	7.485343772917986	21.020386117510498	27.660608931444585	52.67443357780576	24.130235815420747	24.33998626936227	18.12417797371745	52.54059663042426	1576.0	178.38559580780566	142.17274786904454	70.69503371603787	375.06648384965956	73.68906743265688	166.02931307256222	297.83662207517773
5	90	nan	0	0	nan	nan	B1	B1	B1	2464	174.0	834.0	1.0	2.2141326336050984	0.5969081214517249	0.0	0.36996996996996995	0.16652404376771007	91.8093236672121	89.20201791439474	14.7648230602334	4.482550687281234	3.605551275463989	66.34450605660467	73.65950176446495	-82.05272021828056	431.20799999999866	0.5785395632777649	130.0	26.190356384962797	7.041702937334776	12.236972665414214	17.021118544973433	5.8334935978055	26.81757847685367	11.004135210998356	14.591134550049901	12.195086594671011	23.922255344688892	7.3722438821569085	21.891889923252165	981.0	185.86479014344513	51.508827610872686	47.273686091415584	88.37633359991014	36.7355614034459	145.90453996136785	65.3753263792023
5	91	nan	0	0	nan	nan	B1	B1	B1	4899	732.0	783.0	1.0	1.7904550307499014	0.8281510374496407	0.0	0.45093888070692195	0.2594940524496549	130.15769624242998	127.06297651164952	21.213203435596427	6.979872219116617	6.0	65.43166854893335	72.95404001375475	44.47748591547934	487.07399999999836	0.7502871582816448	132.0	25.428687090985477	11.600320501253009	12.815716870129108	36.21779207792133	7.016266165301204	20.824795958586037	22.738750389777124	37.696223500184715	19.803189154714346	16.684229858219624	13.659922203049064	46.38892192021012	1902.0	427.679103567265	143.1369503205642	67.51418382581323	397.1513088559732	83.62871802970767	189.58274259138852	233.44667786546052
5	92	nan	0	0	nan	nan	B1	B1	B1	4555	46.0	780.0	1.0	1.6043052151735453	0.6785929318500689	0.0	0.45354973613462113	0.1776597258345822	109.77483982498109	131.4838393111488	24.20743687382041	9.038955304931307	8.0	82.0	80.63121772409725	-75.36509867677191	567.6159999999986	0.6963767008102737	97.0	27.808194112032652	16.038864804431796	18.321217725984752	19.329167664051056	6.087663105688989	23.669825320132077	26.292362896725535	20.486915451474488	24.44080269895494	13.51221488788724	15.401922651566565	50.2477453853935	1447.0	289.7597165182233	200.7826356869191	72.88732787594199	238.8515149941668	78.33215887658298	197.8537733424455	310.7595334118232
5	93	nan	0	0	nan	nan	B1	B1	B1	1616	323.0	805.0	1.0	3.6179569851601627	0.5462185164028976	0.0	0.30606060606060603	0.1166340142504175	93.40671093134763	86.45229898620394	10.295630140987	3.2772898656233016	3.0	64.11571542244533	78.24145174362805	63.3688511615308	417.2659999999989	0.4464705069761016	159.0	28.19783317577094	19.087739414535463	15.304692207835615	34.05569542199373	9.210727128200233	28.175692373886704	25.228854788467288	37.23823913000524	32.04559401422739	25.29167626425624	18.994720418937504	51.054154401645064	745.0	122.53731602057815	91.13347077462822	40.49257664941251	165.4555732011795	44.20451687928289	111.66065475624055	124.69684891961515
5	94	nan	0	0	nan	nan	B1	B1	B1	3532	381.0	810.0	1.0	1.886107882888996	0.7494866719145983	0.0	0.518801410105758	0.21310821417907477	108.44168767927064	113.22985472038724	19.924858845171276	6.148890374923286	5.0	67.61612841968551	71.79050450522077	-60.75208776067432	456.36799999999886	0.6756575801052129	88.0	28.661081897094846	18.05197226908058	14.090638629160821	35.24213025998324	8.022446075454354	22.04866105131805	16.905272033065557	38.162004987709224	30.406790245324373	22.209292765706778	18.33530180901289	33.37424279563129	711.0	178.39507169276476	165.0687423320487	57.396872320212424	239.2968495003879	62.24278667662293	130.95124781690538	134.7835663408041
5	95	nan	0	0	nan	nan	B1	B1	B1	3861	703.0	812.0	1.0	2.0541719785766235	0.7593404394556972	0.0	0.3785294117647059	0.21082199059496617	118.92959675420624	119.60351165413162	17.0	5.354594604992649	5.0	73.40139444099378	77.38672160305003	78.73666778337783	479.7299999999983	0.6648872050972962	82.0	25.454703740775585	9.760769117623568	13.230823254212737	29.163088431581855	13.449195061810315	27.25868623983115	23.909422460012138	33.690150327049196	16.88714428152889	17.302967901341617	12.890837005339563	37.09897008165717	669.0	275.82983180042356	112.79462925437838	58.80137376021594	269.5883728824556	102.82826000731438	205.69524713605642	202.90585224051028
5	96	nan	0	0	nan	nan	B1	B1	B1	4873	87.0	819.0	1.0	1.9942398091532452	0.748847301411429	0.0	0.3279493909415169	0.1588145231561907	130.90895563093562	135.20355024924456	22.20360331117452	7.201766637915062	5.656854249492381	76.36753236814714	86.7589381924418	-45.33600976450558	620.9519999999976	0.5776434329065908	74.0	29.285481086932123	20.57991916220635	18.111375622451305	29.321995965205133	7.72652786783874	29.38870838843286	34.10418863967061	27.93464567977935	30.917875967919827	16.61608307622373	21.19650574028492	32.83491269964725	843.0	308.9983677333221	208.16237162798643	213.0647445237264	261.65084381587803	72.54247401561588	201.06138764694333	288.0974597437307
5	97	nan	0	0	nan	nan	B1	B1	B1	10473	364.0	931.0	1.0	1.9020193286347258	0.7906270317151324	0.0	0.49588068181818185	0.16537411000576127	191.70853763093615	185.0	26.30589287593181	9.172191898468698	7.615773105863909	119.0	117.38276292811314	-68.13097190301454	892.0859999999971	0.6820801719365658	224.0	89.30901050195098	31.907515140250325	29.543160283006728	65.56145570799708	16.445792427286506	54.207278575748205	43.23862064816058	85.98121618572623	55.249988560564816	43.27701232768595	36.18638903182	66.57265604287386	4064.0	1524.9882049998268	423.9440767066553	284.90414407942444	1061.7437709979713	246.49901708588004	722.7725349562243	606.7516145855188
5	98	nan	0	0	nan	nan	B1	B1	B1	6730	459.0	811.0	1.0	2.1120248343031998	0.8944932838237002	0.0	0.5466211825860948	0.2403316287209809	173.36358260473406	152.55490814785344	24.0	7.870933629517372	6.708203932499369	78.18313816152116	77.5076306933125	84.25262589631781	593.2079999999983	0.748692846812771	148.0	36.87461664713919	20.252582625485957	16.033157934434712	48.99137867614627	9.605401738546789	30.270420448854566	34.2216525580734	67.03544672485441	35.14624258503318	21.47617309447378	26.70342571567744	56.43888012878597	1700.0	497.10917897708714	253.6985587729141	90.51879225764424	553.1960486015305	117.57251921482384	297.12396507151425	384.5602203961462
5	99	nan	0	0	nan	nan	B1	B1	B1	4152	303.0	925.0	1.0	1.7940181271433595	0.8028000443729145	0.0	0.44935064935064933	0.19650970690654254	118.10951617065774	123.71337841963576	25.632011235952593	7.758186605831382	6.363839778884804	70.2323705167578	70.42260352961951	83.47741568987779	515.2779999999987	0.6344743276283619	115.0	35.94575433898717	16.086411902680993	20.35188834834844	34.769482001662254	11.059296599589288	27.833325781859457	20.686732328496873	36.88577099237591	28.525520745664835	30.361104781739414	17.354024645872414	38.40964365378022	1246.0	299.642252846621	162.19333230145276	221.08513039909303	304.81844857987016	99.33791148476303	314.0519878929481	150.36868895497173
5	100	nan	0	0	nan	nan	B1	B1	B1	3780	251.0	927.0	1.0	1.961876235615118	0.8711844327766501	0.0	0.4954128440366973	0.20691468270222255	123.161450753407	111.35977729862789	24.186773244895647	7.106906028688164	5.830951894845301	57.30659143837914	60.46683943778102	71.10663777182593	479.131999999999	0.6582498911623857	63.0	23.070527272298932	12.669123400002718	12.964690651744604	27.5948272254318	8.32976278103888	26.028778608888388	20.034149712882936	31.314793673343956	22.342397207394242	28.764431283809245	14.76409556902945	24.00808726157993	1100.0	196.63151005841792	137.00393724255264	58.86912378761917	271.7207143921405	80.10750020854175	197.33833854086697	153.05987666454166
5	101	nan	0	0	nan	nan	B1	B1	B1	3290	691.0	902.0	1.0	2.264988176338269	0.7893817337607849	0.0	0.44761904761904764	0.19867916263676763	117.21391109717399	112.92475370794483	15.0	4.572407653085953	4.123105625617661	69.0	71.95793204542616	25.425170104672592	456.16999999999865	0.647829083390765	72.0	17.528053730726242	13.044144430197775	13.7918059239164	29.660730931907892	6.182787853293121	17.170305958017707	20.79731442965567	45.607431205920875	21.71322196535766	23.255878639407456	15.66875718254596	33.15217821486294	590.0	165.79386615660042	111.55687833018601	51.824353718198836	259.99618546664715	52.14061223343015	114.99610928539187	173.47597497608513
5	102	nan	0	0	nan	nan	B1	B1	B1	4819	516.0	936.0	1.0	2.055881359833991	0.8562187706422827	0.0	0.4049579831932773	0.21208913160076523	140.8775578564936	129.61867149450345	25.80697580112788	7.888895676446876	6.0	66.36233046020602	72.77923574869092	-65.09126079279018	534.3479999999981	0.6619050889361996	169.0	33.650812464766204	14.496437049470842	16.897047385573387	33.25130086578429	6.9418021300807595	31.325917494483292	23.789959616027772	40.4439003020525	23.932463619858027	20.1016404312104	14.646845234557986	57.96408031694591	1633.0	247.2949268175289	122.81995938159525	71.6779283778742	282.03416546434164	72.28500857390463	208.47742494475096	182.97096261195838
5	103	nan	0	0	nan	nan	B1	B1	B1	9132	811.0	876.0	1.0	1.3236747039550865	0.27091414924904583	0.0	0.6238983398237343	0.34336165881188724	126.18082401875334	127.80062597655773	25.80697580112788	10.100523451989803	9.219544457292887	114.13161606521099	121.46210450624278	42.51350499163709	578.1119999999977	0.8253423109946226	163.0	21.073762140236795	13.505302553065121	14.997268674895167	36.65152973588556	7.589639182202518	25.058320075273514	19.46124974731356	44.37843898590654	22.40140391048044	16.061127678491175	16.545876336283982	53.3101397221908	3467.0	368.50038991775364	261.010010862723	113.23402862995863	637.2695819148794	138.45725291687995	292.86053350009024	413.6692312248051
5	104	nan	0	0	nan	nan	B1	B1	B1	7360	203.0	934.0	1.0	1.6050551438543081	0.736622893478732	0.0	0.6037735849056604	0.2882529207277997	143.42024162037583	146.4547711752676	22.0	8.109995796815346	7.0710678118654755	95.23436298215812	96.99564198929234	53.868609677658306	566.4439999999987	0.7809432861159743	82.0	25.906126538291574	15.284977523609996	13.246891011483967	29.01855500973761	8.49846654664725	22.855619188398123	18.565499449148774	29.551491615362465	25.511818151921034	23.41309229377657	16.04948507808149	28.728603121824563	1646.0	451.3294124342501	236.60141969751567	102.89219582080841	459.11679312959313	130.60315948352218	350.3936530230567	273.5716343810782
5	105	nan	0	0	nan	nan	B1	B1	B1	8116	870.0	868.0	1.0	1.5960779335635729	0.8265073710224895	0.0	0.5558142720175319	0.2981876462965813	157.9854360547545	152.10851389715174	25.80697580112788	10.112576720677142	9.219544457292887	89.263588043495	88.9340933226152	-4.076788150289322	584.8319999999984	0.7830953299884214	138.0	15.816464540548623	9.724315313622355	15.857938595116138	21.020386098884046	6.660227422602475	18.686793407425284	14.953093817457557	23.781399252824485	16.61918063648045	12.898527557961643	10.458289540372789	47.98991401027888	1896.0	339.6114757647738	147.62890149932355	99.77830261457711	322.834654007107	110.89871149510145	228.2150615490973	246.28545134607702
5	106	nan	0	0	nan	nan	B1	B1	B1	4425	571.0	949.0	1.0	1.9890122350192183	0.8906909643002765	0.0	0.48097826086956524	0.23078702668853876	136.05979513354183	125.36347155371855	25.495097567963924	7.301185486874881	6.0	60.26389852818901	61.85404679729229	-65.51465910364243	490.8579999999986	0.7172961582104068	126.0	26.779842915944755	12.191622854210436	16.64412907604128	36.20512712933123	6.761425250209868	23.123170846141875	22.744533500634134	35.484107804484665	20.571419835090637	17.194781438447535	13.427893541753292	32.01249717641622	1643.0	196.22459808085114	112.5084616439417	64.81033079139888	345.69190569221973	72.86913909949362	172.69456077553332	205.2739151297137
5	107	nan	0	0	nan	nan	B1	B1	B1	5019	94.0	949.0	1.0	1.6235548865842022	0.7352727809947303	0.0	0.4904240766073871	0.2408850268269841	119.05299989633284	122.2620137246234	21.37755832643195	7.179168343134923	6.324555320336759	82.89844501008432	80.69070672158101	-71.93680596755878	511.69199999999836	0.7337182954462391	58.0	22.226367626339197	15.994110046885908	12.53905553650111	23.928709836676717	6.3209888227283955	19.066880346275866	21.779018866829574	24.9724116967991	23.921171940863132	16.019104324281216	17.038300205022097	26.550453996285796	599.0	232.84268004167825	181.12420904170722	77.97401447035372	249.22462837491184	74.67475455999374	187.95318593550473	206.85403263382614
5	108	nan	0	0	nan	nan	B1	B1	B1	2585	868.0	938.0	1.0	3.1753722428725673	0.9411000147046321	0.0	0.43962585034013607	0.13465341007418624	136.73067548590782	123.97580409095961	18.24828759089466	5.916609599201915	5.0	45.695959938674896	46.23251390526103	-9.534228869686011	491.1639999999987	0.5273357813137496	108.0	16.18007174320519	5.79771120287478	17.09442281164229	18.96023501455784	5.502418607473373	20.409933645278215	13.905272060073912	12.863447049632668	10.031204757280648	12.651606072671711	7.418265071697533	35.882154560647905	545.0	87.50583683606237	35.78040771745145	44.68853309378028	80.94593755435199	34.41470999736339	75.10103021468967	67.60183134581894
5	109	nan	0	0	nan	nan	B1	B1	B1	2394	1007.0	896.0	1.0	1.2959057228903368	0.6734975740319863	0.0	0.527428949107733	0.23415633897299323	71.40374634865084	90.95603333479313	23.345235059857504	8.970023525313886	8.0	50.0	52.78089477338945	-76.32252351187205	358.4379999999989	0.6896154400115224	51.0	13.373601933941245	7.423117448575795	16.61918060667813	16.751155930571258	4.0359045173972845	15.298863265663385	11.982146956957877	24.397161767818034	11.648294856771827	11.467978965491056	9.882322466000915	13.53102924209088	406.0	98.46120414789766	71.34285530075431	42.027619055472314	115.91804412007332	33.15584066417068	77.04916483163834	72.78725896589458
5	110	nan	0	0	nan	nan	B1	B1	B1	6015	640.0	982.0	1.0	1.4538346490766494	0.6435158910904999	0.0	0.5355235042735043	0.2967136890535027	118.30701958524226	129.37542270462347	26.0	8.780279938498328	7.0710678118654755	81.031513651626	90.55606758820967	-39.84875437550248	504.7239999999982	0.7856070005877359	162.0	17.430258681997657	9.06074622925371	12.900022948160768	32.27176323160529	8.03231866657734	19.42044713255018	12.84750138130039	24.489265269599855	15.99578855279833	20.560936951078475	10.072999183088541	44.41289396677166	2459.0	228.36409618519247	121.27629575040191	79.6584274629131	328.92056198138744	99.0379651747644	216.126299418509	166.852110250853
5	111	nan	0	0	nan	nan	B1	B1	B1	2820	57.0	961.0	1.0	2.098041283810182	0.6043158679048823	0.0	0.38258038258038257	0.1555952083505419	95.86391795864442	97.12878049270464	15.524174696260024	5.096081841079421	4.47213595499958	76.37957459987842	76.37908147831713	-59.215598200452135	477.23399999999896	0.5754514845423936	11.0	16.6728161200881	14.328770939260721	14.196734551340342	19.380743119865656	5.230548596940935	21.937590589746833	19.75800720229745	20.260486759245396	20.099183663725853	10.669718515127897	13.433737762272358	33.51187922805548	63.0	125.49541497323662	110.00787392538041	74.25857961829752	160.5595334134996	42.01815854385495	131.69897028058767	169.26466804742813
5	112	nan	0	0	nan	nan	B1	B1	B1	901	1023.0	997.0	1.0	4.276412817347706	0.9303987703585002	0.0	0.2876756066411239	0.07830209236056623	92.88496818337742	107.0	14.035668847618199	3.924604086020448	3.0	28.0	34.046886971679974	87.87001786812186	380.2599999999993	0.4900734294261626	19.0	9.25151448789984	7.080186180770397	17.945723683573306	17.38579386100173	3.676279878243804	15.77547881193459	11.516151688992977	20.051651809364557	10.943328000605106	6.934004724957049	8.04612804763019	10.207690595649183	19.0	39.63523317500949	25.778408562764525	28.149736881256104	61.20114450156689	13.312977897003293	44.34296191576868	55.443533975631
5	113	nan	0	0	nan	nan	B1	B1	B1	8613	717.0	1023.0	1.0	1.2684606381348722	0.5098072904812676	0.0	0.5846456692913385	0.37715881392758677	126.22970780979698	132.81566172707193	38.0	11.965993982888575	10.816653826391969	100.07038251054051	108.59398237240393	-37.298514372160014	535.6979999999983	0.8818921824604518	146.0	38.903379786759615	9.626657558605075	10.174959979951382	29.074540443718433	7.318104859441519	16.325566520914435	13.832486480474472	30.36878007464111	17.75910587888211	13.734111581929028	13.175555040128529	38.00383011531085	3591.0	740.2694745045155	199.10397598333657	120.30785175878555	656.7716494640335	152.39455348346382	338.1638523750007	320.9376678643748
5	114	nan	0	0	nan	nan	B1	B1	B1	1166	968.0	919.0	1.0	4.47230231492186	0.8098033052952793	0.0	0.2324561403508772	0.08113575984697831	99.25531661351796	91.39474820797966	11.0	2.9701229119534243	2.0	55.91174768697331	58.23323947161254	-82.32002570621164	424.95999999999884	0.3631833047811867	15.0	15.541252763941884	7.64722671546042	15.67463196348399	24.661722786724567	5.124834094196558	20.15121697075665	19.553856721147895	18.991744918748736	12.037125214934349	15.096482831984758	8.701365707442164	17.844022295437753	20.0	39.979903960600495	24.231632094830275	30.29221046809107	85.25732821971178	16.983016839250922	55.200152795761824	70.45610753912479
5	115	nan	0	0	nan	nan	B1	B1	B1	3472	875.0	984.0	1.0	1.5115584556186048	0.769565529443358	0.0	0.496	0.2375362154868453	97.30013066185539	101.86756107809786	25.80697580112788	8.052052561302	6.4031242374328485	59.86995599262391	62.132735000631016	-5.636600377629649	428.57799999999884	0.6963497793822704	127.0	18.170824808068573	5.143572184257209	12.559304241091013	14.676035745069385	4.7726558623835444	16.023163211531937	9.214389287866652	18.359624716453254	8.875059170648456	10.867490692995489	7.3135118978098035	32.69724571797997	1428.0	445.873228196986	48.778500432148576	50.649683765135705	134.78730489406735	46.85960210766643	117.9123831577599	77.11841039638966
5	116	nan	0	0	nan	nan	B1	B1	B1	1336	1001.0	1023.0	1.0	2.8189191486707115	0.7835187377258923	0.0	0.3298765432098765	0.11025022031791662	83.08291304618191	87.32124598286491	18.867962264113206	5.211307208626995	4.0	49.0	51.625076631160574	22.310935580775418	390.2279999999994	0.4409240924092409	0.0	11.283833057619631	5.793850654736161	13.250888928771019	13.537102379836142	3.5638971850275993	13.54662399739027	10.083237974904478	17.981811249628663	9.21153583843261	8.020309769548476	6.717387686483562	11.167803495191038	0.0	67.89085228834301	37.400976745411754	29.40735504683107	80.59699418302625	18.90189991146326	42.975890898145735	69.74857721570879
5	117	nan	0	0	nan	nan	B1	B1	B1	3206	0.0	1023.0	1.0	1.8661126511853652	0.8893375301616505	0.0	0.6301100628930818	0.2772154755660229	112.08569676005348	104.65658125507444	24.0	7.644322534782083	7.0710678118654755	52.0	51.251331301884235	-9.676062509118506	381.2219999999996	0.7960273122284296	26.0	13.529411807656288	8.38818954396993	9.43801025301218	12.35231557674706	3.3368887044489384	13.361348907463253	10.52416271623224	13.693949826061726	11.549065422266722	6.218493977561593	7.363668294623494	15.560555458068848	306.0	239.26651433948427	115.22478104382753	68.79606352280825	167.80944562796503	43.84171848744154	157.36055570282042	164.53084648121148
5	118	nan	0	0	nan	nan	B1	B1	B1	4720	116.0	986.0	1.0	1.4009686347590635	0.8149018779025093	0.0	0.6112406112406112	0.2571916745494708	112.10136136976644	118.15244390193544	21.213203435596427	8.999623904980481	8.54400374531753	77.0	64.97383004277842	-30.24696248376442	480.2279999999993	0.7606768734891217	35.0	18.362188156694174	8.753139577805996	12.847379328683019	15.423132731579244	4.749782599508762	20.977569233626127	13.729305000975728	18.230090783908963	12.964492320083082	12.7497978201136	8.770336489193141	23.76069284416735	452.0	322.4286413555965	106.50811068061739	66.52335448097438	146.15359786897898	62.322118506766856	190.4321512877941	123.51886830758303
5	119	nan	0	0	nan	nan	B1	B1	B1	4955	243.0	1023.0	1.0	1.2174382069997494	0.7400335616554166	0.0	0.7049366908521838	0.3208445435717352	102.69645722245228	103.71113729971339	26.570660511172846	11.333248098337139	10.770329614269007	70.0	69.07055033433744	20.200109819505823	440.53399999999954	0.8332632641049357	42.0	7.439078388735652	8.481101694516838	10.594689913094044	17.385107221081853	4.6348211308941245	15.280842295847833	15.309025760740042	20.099168394692242	13.413702662102878	11.497139001265168	9.560784323140979	19.38355077151209	746.0	98.00073301419616	136.39429365377873	60.55033248197287	251.15019499510527	74.41872339323163	131.37927883304656	224.92256095819175
6	1	nan	0	0	nan	nan	B2	B2	B2	3347	600.0	0.0	1.0	1.3072251974146	0.7484027996940386	0.0	0.4984363365599404	0.2519901997927193	87.85442955420334	92.11405973031478	25.709920264364882	9.869067802983903	9.055385138137417	71.21606835848219	58.26896605202549	-48.678600453856774	408.5459999999984	0.7446051167964406	88.0	40.57117566373199	8.850522655062377	11.122545219026506	18.76380558963865	5.276981788687408	18.4414739953354	11.194674655795097	17.941786820068955	14.968612227588892	19.53641569148749	13.683878868818283	25.948348185047507	575.0	389.02858079597354	115.4148474726826	66.16238682344556	286.3246055068448	83.35796174407005	178.8744184328243	191.88241427205503
6	2	nan	0	0	nan	nan	B2	B2	B2	8422	510.0	86.0	1.0	1.2784284060967424	0.7574570168404089	0.0	0.6433919022154316	0.34162866395162766	138.41245829889095	133.80956617521784	25.80697580112788	11.712958085789133	11.180339887498949	92.7812453440353	90.36742254440804	57.18802528005314	556.5899999999981	0.8527744025921428	139.0	51.89993129298091	8.546196725219488	15.71744876448065	20.766353914514184	7.215472690761089	25.124132157303393	12.63831545226276	18.30385293532163	14.914518976584077	26.407599070109427	13.207522742450237	35.36829181481153	2679.0	912.3301752237603	201.5026333294809	187.64615958556533	374.7933327704668	135.9604342840612	453.9966744026169	254.78584060445428
6	3	nan	0	0	nan	nan	B2	B2	B2	8223	647.0	62.0	1.0	1.2666716174955206	0.5089237067960458	0.0	0.6439815177382724	0.3832691572763387	123.22226067833368	128.42507543311004	26.30589287593181	9.464510569220632	8.602325267042627	104.52283409427902	106.07115494639467	-38.01660638066877	519.2399999999986	0.8802654819889738	161.0	65.16093690507114	20.175158356316388	17.1261769188568	34.0101167159155	10.442618493922055	26.143999395892024	22.1692072795704	42.75475691445172	33.96789501234889	24.701991356909275	22.02854966558516	59.153673792257905	2678.0	967.479285842739	380.2126047750935	196.6639667507261	667.7674836739898	182.77575439121574	470.3538424707949	413.49468293134123
6	4	nan	0	0	nan	nan	B2	B2	B2	11930	743.0	69.0	1.0	1.3342409298391251	0.7035466278036733	0.0	0.6678235557545903	0.4090072831174975	163.80804971479242	153.20900756809309	25.80697580112788	11.56630571726088	11.0	112.0697501343879	116.41004300752031	-84.99248491397942	605.4239999999979	0.8485667543922042	76.0	50.29185934178531	19.520851502195	15.931929543614388	22.18017854075879	8.754100918769836	19.86639205366373	15.177309861406684	35.175020976923406	32.27597476541996	23.163805682212114	20.417090159840882	26.724406820721924	2628.0	821.2180987624452	443.3230043426156	176.73472326714545	654.1493260310963	221.10621936339885	340.25891644414514	411.7349062683061
6	5	nan	0	0	nan	nan	B2	B2	B2	6203	358.0	84.0	1.0	1.3934349396108046	0.6387960664690986	0.0	0.5902559710724141	0.2681013440197866	117.39637718151172	117.38824472663352	26.0	9.613826117540649	8.48528137423857	90.11212527707478	90.32196699883139	-71.13560108358185	539.2079999999983	0.7585911703558763	193.0	47.169955011457205	15.413321163505316	32.1566491657868	31.878553532995284	7.671183384023607	29.16110487282276	23.737575413659215	31.07089352980256	24.660868298262358	24.648310146294534	17.77555510867387	54.275181339122355	2904.0	577.749660987407	215.37715785950422	303.65989228431135	469.45583361480385	110.62047833018005	314.1647218754515	318.13200645148754
6	6	nan	0	0	nan	nan	B2	B2	B2	14940	193.0	189.0	1.0	1.329999219967321	0.7586175049539668	-2.0	0.6024193548387097	0.2824160375387363	188.10795638057496	179.8054504179448	26.1725046566048	11.44505128910532	10.770329614269007	117.09158792362733	122.55915193429809	-44.41287634584045	815.333999999997	0.8559397290097112	99.0	166.4174712561071	20.215228606946766	26.690623437054455	44.69492650125176	11.19046317692846	48.757000238634646	32.2183719528839	48.007614308968186	32.046326495707035	30.668238379992545	23.376607968471944	42.23674374073744	2088.0	3515.3509429646656	407.07005580328405	309.1256292210892	890.015962571837	238.4103930555284	921.2818660307676	619.7523627411574
6	7	nan	0	0	nan	nan	B2	B2	B2	5736	443.0	95.0	1.0	1.2574107982321139	0.6572582492872737	0.0	0.5475372279495991	0.2536248865551087	108.06341692089207	115.88356225108029	25.80697580112788	10.311265372291903	9.219544457292887	90.31835220645692	81.44366253924062	78.6984550382313	533.1059999999983	0.7114859836268916	131.0	51.46211959142238	13.817776811309159	26.711284084245563	27.268467223271728	7.6380865555256605	24.590539480559528	24.048294827342033	23.91039907373488	23.264377791434526	18.493843021802604	15.973373076878488	38.86549180280417	1444.0	407.7768831271678	208.40680610574782	241.41834192723036	306.532692800276	100.37319053895772	198.98954815696925	349.9775392683223
6	8	nan	0	0	nan	nan	B2	B2	B2	7128	588.0	151.0	1.0	1.4718869352941653	0.7791251287832536	0.0	0.5192307692307693	0.2960577097849896	138.25560317818952	134.8517704741024	23.769728648009426	8.184323326189507	7.211102550927978	86.60386831204126	86.66807347289438	24.1650360466263	550.0479999999976	0.8256211270052701	181.0	93.11818123608828	12.3811093904078	19.485801479779184	32.78056007903069	9.81168847065419	29.344030015170574	21.56400399375707	24.435111071914434	21.18738085217774	28.880750799551606	20.073685833252966	40.32252995669842	2549.0	1532.889082705602	203.90859936270863	370.18783929850906	451.072084271349	137.9476318070665	442.8782183872536	323.9960332568735
6	9	nan	0	0	nan	nan	B2	B2	B2	1914	400.0	222.0	1.0	2.7850180618181697	0.7215680340631726	0.0	0.3314285714285714	0.11747600867862525	95.65940430501405	85.75546629807339	10.295630140987	3.8624672783836016	3.605551275463989	71.52758294498157	66.22917025424717	39.04184329510011	452.48199999999855	0.4505119453924914	89.0	86.53501182515174	16.928038486279547	19.17499053105712	28.61940954439342	5.954177184961736	32.10218972619623	24.822110327892005	27.020889656618237	26.043961312621832	17.98211646359414	18.29571987502277	32.01690709032118	277.0	417.08946336247027	103.77007727045566	47.98121640365571	129.23576740268618	30.868223320692778	128.767712184228	128.53917762171477
6	10	nan	0	0	nan	nan	B2	B2	B2	4715	479.0	154.0	1.0	1.424919887778366	0.41714253465053136	0.0	0.5341565650844001	0.2364849845806601	96.65315814974109	115.42096863222038	25.709920264364882	8.318570122519773	7.0710678118654755	84.17765765795868	87.84236048347303	-47.741144108946344	500.545999999999	0.7018457874367371	119.0	36.718745755031705	16.402670399285853	16.497978230006993	34.19818423688412	8.15056082047522	27.437582982704043	30.099916096776724	27.768154458142817	26.33281458169222	22.270801847800612	17.265705383382738	35.21031519584358	1726.0	430.93785065133125	179.67466298025101	75.15922843851149	358.6518351929262	82.94497651141137	250.2343029025942	286.47995772305876
6	11	nan	0	0	nan	nan	B2	B2	B2	8183	901.0	147.0	1.0	1.5352558731362167	0.7665619677008293	0.0	0.49593939393939396	0.25774079601103506	150.23559171052955	149.21461054467824	25.96150997149434	10.286662295750508	9.219544457292887	101.62180267810328	96.47684148832226	4.572811705624443	631.6399999999974	0.741247339100503	118.0	40.94750914443284	12.570901090279222	22.085038566030562	27.241367236711085	7.790646279230714	30.345433712936938	23.72312509920448	35.43735416512936	22.313328779302537	20.417715782299638	21.10629434324801	58.42774097062647	2401.0	583.850233762525	191.61370346602052	136.29707880783826	371.5267881564796	118.77047471981496	387.6794695984572	313.62165333051234
6	12	nan	0	0	nan	nan	B2	B2	B2	6959	284.0	229.0	1.0	1.3960415949151077	0.7317884183175747	-1.0	0.49155894610440065	0.22375868087593997	129.75623254988477	122.37646832622684	26.832815729997478	8.442841498000691	6.708203932499369	84.12023011591266	88.43300981206514	-44.804829039034686	625.1559999999977	0.8176477499706264	90.0	151.85716040618718	27.84625011868775	24.04095526691526	50.735927402973175	9.851361917331815	45.042389603331685	42.85343712568283	52.76563664898276	42.58982224017382	24.76517895795405	29.57329681329429	65.48201735317707	1516.0	2300.4529792517424	362.7680633831769	280.4318768568337	701.1480587888509	142.9542694175616	713.2148628719151	590.9512023292482
6	13	nan	0	0	nan	nan	B2	B2	B2	6074	537.0	166.0	1.0	1.2723701523770399	0.7225892418107783	0.0	0.5950235109717869	0.29625012114218097	115.21783876819431	116.41735265844177	25.179356624028344	8.146845826483894	7.211102550927978	80.73102583893836	79.64751667423349	81.95828354756232	507.58999999999816	0.8580914035459491	158.0	32.97764559648931	14.273502754047513	18.10368515085429	31.955169091932476	7.787747060880065	20.165453646332026	22.068619810044765	31.49321734532714	24.402349911630154	18.871488564647734	16.651636590249836	69.67173275351524	2786.0	514.5193108972162	216.5941410297528	169.44174927845597	393.77808840200305	103.7507445840165	280.4338298877701	298.1649810895324
6	14	nan	0	0	nan	nan	B2	B2	B2	9588	794.0	178.0	1.0	1.2242812619918126	0.2738722630119728	0.0	0.6040826612903226	0.403325650839794	124.3973180413136	127.3184982632139	25.80697580112788	10.728066319553015	10.0	114.10958817385831	119.64112034751275	53.37536006545374	546.5639999999979	0.8711216099577522	164.0	72.24385432712734	20.212848137132823	16.402166835032403	28.65716031100601	8.582543734461069	27.472648264840245	26.435889275744557	33.52071416936815	31.88223093561828	23.6618143459782	26.41116967983544	67.16200528852642	3055.0	1713.157138784416	390.0163586884737	179.70014606323093	490.19458392448723	164.00526556372643	576.98164423462	521.9505771296099
6	15	nan	0	0	nan	nan	B2	B2	B2	2166	1007.0	192.0	1.0	3.025308986207514	0.8083800142378172	0.0	0.33436245754862615	0.10161794396272107	111.15487077894107	102.6498904042279	17.72004514666935	5.402740602310438	3.605551275463989	76.39008775471737	65.43253546722279	-41.193280069986216	517.5459999999987	0.44136525725929693	110.0	33.97270154207945	15.931242890655994	23.449713921174407	25.393148709088564	5.764324447140098	28.293888779357076	23.831326842308044	29.11461065337062	24.51041430607438	15.98374917730689	17.088517596945167	46.89845114760101	361.0	204.03424134850502	89.44596031680703	113.37869865074754	139.38092639483511	32.978881751187146	140.2609752267599	125.43680494837463
6	16	nan	0	0	nan	nan	B2	B2	B2	7101	854.0	214.0	1.0	2.19962003034322	0.8275563011084839	0.0	0.3359035004730369	0.13831697700798318	173.5845546837497	168.15469068687915	24.351591323771842	7.792936451575796	6.708203932499369	102.29915879507074	97.44737103238732	49.63437255612697	803.2059999999965	0.562856689917565	143.0	105.29869534634054	25.43344784900546	35.571770819835365	47.5891966605559	11.946517209522426	43.91975282970816	37.039490416646004	47.627725740894675	42.53632413223386	30.06863516010344	32.091737302951515	90.03492810763419	1707.0	1302.7520573372021	281.5768834259361	415.99841403681785	493.322683471255	130.95027161948383	507.4551618937403	411.45436851959676
6	17	nan	0	0	nan	nan	B2	B2	B2	3616	497.0	226.0	1.0	2.448969270238711	0.8239686160872899	0.0	0.3826455026455026	0.1674619836344697	130.436829899585	126.01983970788092	14.142135623730951	4.699558319933936	4.123105625617661	71.7686364974493	73.91013025365379	0.08708962441619059	520.9079999999976	0.6066605150574615	105.0	27.137132896110415	18.93447778467089	18.26556807011366	31.019165412522852	7.358831218443811	34.870603466406465	33.49469767138362	33.02963306102902	29.707881351932883	20.532402591779828	19.477653208188713	36.90080110449344	665.0	257.91635042708367	167.3597623165697	79.16643052734435	253.14947793539613	60.45528389234096	268.2355691427365	373.08984564896673
6	18	nan	0	0	nan	nan	B2	B2	B2	4209	335.0	275.0	1.0	1.6314099774767625	0.8065695232707504	0.0	0.41023391812865495	0.26679459806014955	113.6591749851271	107.67079455451233	25.612496949731394	7.862854437971325	6.324555320336759	59.803930197889954	67.18839861420032	-61.66759679342246	445.25199999999813	0.7519428316212595	97.0	103.1275193747133	22.261036030948162	16.743175362236798	35.088899075984955	7.661738047376275	33.84948508255184	32.97033650800586	34.50904098153114	33.665934294462204	18.28485539369285	19.591607589274645	65.2507667131722	1064.0	1462.4328057020903	255.961486492306	78.83752231951803	445.48818228021264	98.31525183469057	409.9195699514821	389.89010494947433
6	19	nan	0	0	nan	nan	B2	B2	B2	6474	610.0	298.0	1.0	1.5170507355271108	0.5577740472880692	0.0	0.5360158966716344	0.2745226841538359	121.4890267311879	121.6552506059644	25.709920264364882	8.417550061787695	7.0710678118654755	96.36451214010269	100.83502215863413	86.63800759296329	544.3799999999985	0.7371057725150861	189.0	121.29300365317613	15.917723391205072	20.968734335154295	28.241153622046113	8.170428072102368	39.080781338736415	22.542946548201144	31.692683331668377	26.249866545200348	33.23009082861245	17.746562940999866	57.35638977494091	2447.0	1559.3653325419873	235.64588443841785	142.61130754929036	405.5528348889202	117.89318756014109	551.4316022424027	336.2029455760494
6	20	nan	0	0	nan	nan	B2	B2	B2	3498	681.0	211.0	1.0	2.463892259926288	0.9467381391563405	0.0	0.39854164293038624	0.1850233510873419	140.77707175740147	143.55835050598765	14.866068747318506	5.716492889146037	5.385164807134504	57.6227864648815	45.33085013197076	-66.99885123900123	487.4179999999984	0.6816720257234725	177.0	97.53585107252002	18.279469043947756	14.99670409411192	28.646952079609036	8.80669875163585	34.213946821168065	28.483039632439613	28.981643479317427	30.22166783362627	23.76588088274002	29.22623034659773	78.2241093069315	2128.0	742.0074615553021	152.23559971246868	67.3220878019929	268.141191970557	79.0777298565954	311.2600598772988	257.26674323156476
6	21	nan	0	0	nan	nan	B2	B2	B2	1027	1023.0	267.0	1.0	5.163308515021855	0.7603488151756466	0.0	0.20089984350547732	0.054881476283324425	97.31827781341642	91.0494371207203	12.0	3.0837991283413557	2.0	57.08857531336637	63.209677021374986	32.241938026638394	484.9279999999988	0.28864530635188307	69.0	37.19998476840556	15.47164111956954	25.158159783110023	22.34465561620891	5.56144049204886	30.014923259615898	22.635858736932278	24.279118038713932	23.265583220869303	17.86149392835796	14.77390711940825	41.41548788361251	97.0	77.2962082689628	46.933211371302605	40.29396517109126	68.2103000767529	17.276035826653242	73.0988174714148	83.1730374135077
6	22	nan	0	0	nan	nan	B2	B2	B2	6212	383.0	309.0	1.0	1.465882723956332	0.5520216666758473	0.0	0.4539276580197296	0.25972996336188464	116.7645428301038	120.61923561356207	25.80697580112788	8.70301094210255	7.0710678118654755	88.8	97.3617514848333	-37.40180395501473	548.2259999999975	0.7583933585642779	159.0	74.543327992782	26.503334142267704	20.176775780506432	43.21449611335993	9.081635809503496	35.53197536896914	43.48075077496469	43.803677478805184	40.779034135863185	20.238834264688194	20.25452051591128	87.78219286166131	2235.0	1492.5189894773066	389.84644884057343	160.40561599191278	661.919569902122	139.84612873010337	398.88676322903484	563.489265633747
6	23	nan	0	0	nan	nan	B2	B2	B2	7481	681.0	320.0	1.0	2.10335733117158	0.6864724872438931	0.0	0.32985008818342154	0.16528495231455254	161.59906255599464	170.42593699317015	25.45584412271571	8.07033501076151	7.0710678118654755	108.58118295873773	117.50769192123391	-59.67203174817756	754.1679999999966	0.5864231402367327	165.0	176.1013657078147	35.55188838019967	25.462958798743784	46.66889451816678	13.889631549827754	53.81884494610131	47.675272912718356	49.56791037321091	55.87461659684777	40.747676806524396	38.8834517095238	105.09869543835521	2009.0	2379.5467760302126	460.85555879585445	165.81173500977457	595.4907157234848	175.44748695660383	668.897032648325	635.5790959391743
6	24	nan	0	0	nan	nan	B2	B2	B2	1137	944.0	319.0	1.0	2.0452232061868836	0.7912552071147526	0.0	0.309640522875817	0.1378372155265891	65.59819381683971	72.61542535852834	12.727922061357855	4.230752262490481	3.605551275463989	39.553107031712045	40.11238084628389	-56.929867902627365	321.9599999999993	0.5165833711949114	0.0	40.90135043859482	12.01858550682664	15.827496743761003	16.089189022779465	4.379217243753374	19.305607743561268	15.981673922389746	16.435248397290707	18.511467184871435	11.535759508609772	11.536110498011112	31.245716005563736	0.0	277.8248264119029	58.90328846126795	33.38112469483167	71.30818663164973	20.28116283752024	93.8419013991952	71.58606861904263
6	25	nan	0	0	nan	nan	B2	B2	B2	4899	552.0	307.0	1.0	1.8852158687076739	0.7818909888018006	0.0	0.45361111111111113	0.20908019845387155	129.92501160648317	134.6291201783626	18.867962264113206	6.379999350945766	5.656854249492381	78.70168430357417	80.99722397364715	2.6122532154295697	542.6279999999982	0.7257777777777777	157.0	108.88523707166314	18.225024838000536	19.16263072285801	27.934050526469946	7.282856550067663	33.45590915065259	26.952178267762065	36.263706397265196	29.45857941545546	22.728358902037144	18.118379527702928	45.53751433175057	1255.0	1250.8328531635925	201.45038595143706	113.50565398670733	315.40770636312664	79.27007005549967	280.5220728367567	293.1351954219863
6	26	nan	0	0	nan	nan	B2	B2	B2	5815	789.0	298.0	1.0	1.5238518812901636	0.699874681375687	0.0	0.4385369532428356	0.21984305377221855	122.03921998261596	129.24782396620841	20.248456731316587	7.117231254839851	6.324555320336759	89.62058958790848	87.16842377730764	4.506499362704261	576.531999999998	0.7479099678456592	168.0	93.22943462245166	23.29050133191049	23.571114758960903	31.874860797077417	9.437537263147533	34.30067909695208	25.789929111488163	32.29192041698843	38.941695312038064	31.601907381787896	35.48210878111422	37.938780752941966	2222.0	1075.4694745466113	317.1140312710777	392.1524993693456	426.2642867472023	112.89271447621286	398.73293703608215	313.6174874836579
6	27	nan	0	0	nan	nan	B2	B2	B2	399	1021.0	313.0	1.0	6.173523735123166	0.8799719814547484	0.0	0.2214206437291898	0.06890951179679497	71.47399157975086	52.3450093132096	5.0990195135927845	1.71930510450148	1.4142135623730951	29.31363744234964	33.95197507247002	10.060230612914172	269.74399999999946	0.3057471264367816	44.0	25.24843213520944	9.675776302814484	16.691508358344436	12.569237846881151	3.2082246309146285	18.87936218827963	12.427832439541817	11.680033590644598	14.35259023681283	10.786846715956926	7.4713206719607115	26.275242280215025	47.0	53.82067593373358	20.384435832500458	22.549584235064685	25.57254907488823	6.707011571153998	40.278110943734646	26.72706189379096
6	28	nan	0	0	nan	nan	B2	B2	B2	1181	962.0	334.0	1.0	2.389986635635107	0.8024478865720143	0.0	0.3183288409703504	0.13284906699697302	72.73305090225877	69.46221994724903	11.313708498984761	3.602229107973583	3.0	42.60297757939153	43.40142647396581	30.550443274214427	334.23399999999907	0.5	55.0	39.18339828774333	13.283009108155966	18.76081488188356	15.46768905967474	4.364232875406742	22.14901961106807	14.431006353348494	15.993240252137184	19.988067500293255	11.275135451927781	10.935606963932514	30.489127965644002	58.0	259.9696348067373	62.604135325178504	35.61037632729858	66.85735874250531	19.726253286004066	85.91290171910077	66.12503254786134
6	29	nan	0	0	nan	nan	B2	B2	B2	3529	909.0	342.0	1.0	2.764609253301673	0.8815034294703348	0.0	0.4297893070271587	0.16430734566796895	142.28862715805943	118.71394189394942	17.029386365926403	5.7246112670707	5.0	66.54456644207939	67.18550517436533	-2.8809706621863604	519.5199999999984	0.5758342171820184	141.0	80.47373176924884	19.49800875876099	20.317570780403912	22.915419260039926	8.698374967090786	31.670740846544504	27.084031470119953	26.026382867246866	32.97676051966846	27.53803312405944	32.08122379332781	33.514503728598356	867.0	637.3942476976663	163.70571495685726	80.21916569024324	200.70519600994885	67.87371673528105	287.92019560933113	215.96310417167842
6	30	nan	0	0	nan	nan	B2	B2	B2	6670	454.0	380.0	1.0	1.3870015919019347	0.6009568919368992	0.0	0.5278569167458056	0.2776322147229732	119.69974653713777	124.42266674525185	25.80697580112788	10.122047934903598	8.94427190999916	103.56271189051418	95.67378530847655	59.440667078111794	549.4559999999981	0.7564931382556424	216.0	123.66665140166879	22.156511798501015	17.843991826288402	41.151949390769005	8.990661520510912	35.6789808049798	31.682154648937285	44.84719619527459	33.567086320370436	24.239093621261418	15.979140942916274	104.11148222535849	2711.0	2130.428596138954	367.5313197840005	105.68693141639233	572.4403607808053	129.36870444379747	431.2434583408758	421.4193797763437
6	31	nan	0	0	nan	nan	B2	B2	B2	10219	114.0	316.0	1.0	1.395545937678294	0.78551424482883	0.0	0.6139750060081711	0.344480316122989	161.75284630479513	152.84632805533798	26.0	11.524888496610695	10.770329614269007	101.37251038088365	100.09970978506024	20.473443774330274	610.557999999998	0.8275499048467424	229.0	52.115052909590304	15.899565178900957	15.580056526698172	36.50302894972265	8.350957573391497	33.31468681618571	31.519234045408666	46.82088959123939	27.448920495808125	20.484611328691244	20.613489024341106	58.37677591200918	3762.0	983.3262539254501	281.4526142263785	124.32689523138106	686.0718098143116	157.8466174742207	425.25417059194297	487.86682007834315
6	32	nan	0	0	nan	nan	B2	B2	B2	4629	708.0	359.0	1.0	1.8739218480586515	0.7433162030205955	0.0	0.35552995391705067	0.20850668542371514	123.33368809898253	123.14625451064275	18.384776310850235	6.332132124414258	5.656854249492381	87.02912771950571	82.50286485535388	-18.769917765182004	528.1879999999978	0.647956326987682	75.0	165.75713749974966	24.809033412486315	23.733119734562933	29.23308166116476	9.79403376672417	39.76527048274875	32.525886960327625	25.474311497062445	39.33429470658302	42.197070276364684	28.532631441950798	64.45540556311607	814.0	1841.16502619721	264.1627991143614	175.6900134915486	327.97256466560066	107.76148673240095	405.4749372918159	361.1471278741956
6	33	nan	0	0	nan	nan	B2	B2	B2	6218	522.0	423.0	1.0	2.1028696907539266	0.9021047220794451	0.0	0.43216569363358354	0.23452377139674277	167.23687957570527	142.52368224263643	25.553864678361276	8.032445409675883	7.0	71.90834991788519	72.16558545865513	-62.57232554802656	577.213999999998	0.7286149519568785	113.0	213.34053596667945	22.742717668414116	18.00474559981376	40.472343038767576	8.72910663485527	45.88081184029579	41.836240218020976	45.4439154304564	34.18849469907582	31.27364012412727	20.75075918342918	77.92874044179916	2107.0	2554.4684661598876	302.68568007461727	106.4640885675326	511.9208825882524	110.76121229398996	447.38532168231905	519.5633787941188
6	34	nan	0	0	nan	nan	B2	B2	B2	1125	21.0	351.0	1.0	5.351721507103442	0.97204753296544	0.0	0.26785714285714285	0.10152590582260988	120.35263498279593	106.4048871058092	10.0	3.466979668538673	2.8284271247461903	33.09116784362793	28.256890224181006	-72.68495602382846	373.15799999999956	0.5026809651474531	101.0	13.719096653163433	4.7474479572847486	12.174517472274601	22.15873963199556	3.988921983167529	20.274219969287515	22.059388112276793	16.7566186375916	8.55852601584047	10.151491595432162	7.229541478678584	32.65636689774692	610.0	57.49202729482204	28.290135134011507	25.370199245400727	112.69115765951574	18.129915418103337	60.88094921968877	114.16594196669757
6	35	nan	0	0	nan	nan	B2	B2	B2	6507	1006.0	411.0	1.0	1.5289659280486887	0.7575596204019265	0.0	0.607563025210084	0.32434725591525987	133.06267355710477	134.61797799699713	25.80697580112788	8.694350948512463	8.0	86.68086675324973	86.85878618906061	42.14155262521111	502.0999999999986	0.8071698815356942	71.0	91.60361657571048	18.687815728597343	14.15629823692143	23.413443290628493	8.337743236683309	25.965789291076362	21.67011526785791	24.070405079051852	29.485893109813333	26.473350138403475	22.980972051620483	43.80555425025523	1729.0	1365.1556118950248	284.1138634607196	108.93876628577709	381.37193911056966	152.8484329888597	426.0687272557989	347.0679797306657
6	36	nan	0	0	nan	nan	B2	B2	B2	1276	41.0	360.0	1.0	3.294871345994721	0.8571988074752195	0.0	0.29785247432306255	0.11613431234852974	91.87222235196396	86.1278120005379	11.40175425099138	3.409632317080914	2.8284271247461903	45.5416446922362	47.3128747852255	-73.49788999060728	371.5779999999992	0.4676562213670515	82.0	19.637598258443177	10.380712614394724	12.970168638974428	24.9532463978976	4.855603899806738	23.224734897725284	20.201556456275284	32.85549715254456	16.73772798664868	14.148333005607128	13.851117772981524	25.723888042382896	316.0	78.92393396887928	47.68509969674051	30.10545522905886	112.78286428563297	21.223087029531598	93.2130159875378	95.73049526102841
6	37	nan	0	0	nan	nan	B2	B2	B2	2862	918.0	413.0	1.0	2.4313832085584752	0.8186371712130089	0.0	0.46161290322580645	0.1711791683655081	115.25767723256475	112.29425630903836	16.492422502470642	5.117022214802013	4.123105625617661	57.132302150408826	66.19375760753746	9.867685262699755	458.36799999999886	0.574468085106383	144.0	52.28496236912906	21.743831589818	17.680888095870614	20.43555355258286	8.902403362095356	27.559426332823932	26.617730973288417	23.613519571721554	36.08122382313013	29.586312694475055	42.01139843836427	35.510200617834926	942.0	331.15919816028327	162.00549349561334	62.593194774352014	155.31996682472527	64.47573088668287	196.28886876627803	182.19494944438338
6	38	nan	0	0	nan	nan	B2	B2	B2	4862	102.0	435.0	1.0	1.2264863393287317	0.5553494023288714	0.0	0.4673202614379085	0.23648954218431967	94.61218001939518	106.89246933250256	26.570660511172846	9.902686939610959	8.54400374531753	88.63877030302034	78.68110906602037	-51.164891120737245	508.28399999999783	0.7442216439614266	68.0	21.51059732493013	14.703395181335509	16.22687118873	27.749599483795464	6.7497520968317986	26.57143513020128	22.648325353860855	41.325825962238014	26.66604113392532	21.67585265636444	17.496284503489733	17.759945043362677	1084.0	211.23212078865618	199.16409610118717	70.80218259990215	391.92625348921865	91.74486970715225	217.47846241481602	241.803357581608
6	39	nan	0	0	nan	nan	B2	B2	B2	2851	803.0	364.0	1.0	2.4130113517967384	0.5371933594756493	0.0	0.316040350293759	0.11130094177060113	101.02355844223536	96.08329719571451	13.892443989449804	4.0860770944327705	3.1622776601683795	81.17538187745605	85.20924214755894	-34.08858900660519	567.3539999999982	0.5141105400775403	106.0	134.31927981600165	27.155092783272266	26.498924291692674	25.61847872659564	10.961669394746423	48.56050959601998	36.089921459555626	25.553536282852292	43.91230634972453	49.415716804564	34.98643473535776	72.17828641273081	515.0	774.5557649806142	164.22819907963276	107.07264849171042	152.4291144516319	65.43732388038188	296.0345465838909	210.9746550898999
6	40	nan	0	0	nan	nan	B2	B2	B2	6089	611.0	370.0	1.0	1.689523840799574	0.7384478025623962	0.0	0.48225883098368444	0.23442453559867157	133.9697536692192	134.18271125595876	25.80697580112788	8.338197307958477	7.0710678118654755	82.56355732041415	90.33723070225864	-60.452026217927845	571.3159999999982	0.7270881843692161	205.0	240.245212264359	24.445365127176046	32.2529183300212	44.525368173606694	9.297016902826726	51.9331045076251	43.28279551118612	43.94770729634911	37.20483710616827	33.36491950415075	23.2994431136176	129.17357142828405	3183.0	3051.7846804708242	301.24695248901844	318.1682012435049	575.3125969599932	115.33897975925356	609.1458919271827	573.4602278415114
6	41	nan	0	0	nan	nan	B2	B2	B2	5326	670.0	383.0	1.0	1.6667673839806993	0.5934017029273407	0.0	0.48799706798607295	0.2443243899196946	116.93529159050807	111.8659912573969	25.553864678361276	7.542896766374202	6.0	86.91543241403411	94.12197230147743	47.359518189142534	523.3859999999984	0.7016665568803109	148.0	142.5502247735858	26.588250562548637	33.67560846544802	30.228229217231274	10.440955271013081	46.47301457449794	39.582971069961786	32.538307793438435	40.74137485772371	34.60277719423175	28.071091843768954	111.02775633335114	2422.0	1822.5396816208959	331.4515758790076	263.7612731261179	342.187991656363	117.68909795768559	583.0777605511248	427.21016312390566
6	42	nan	0	0	nan	nan	B2	B2	B2	1650	65.0	460.0	1.0	3.128893258551886	0.9401704136026385	0.0	0.25148605395518975	0.13975757960784999	108.37527722620965	99.40321926376429	13.416407864998739	4.446514451355494	3.605551275463989	39.197531687957614	36.92395053490932	48.83836626031758	385.1759999999984	0.5378973105134475	64.0	15.664850862696767	9.238834250718355	11.86135654617101	18.251239891164005	4.86024266295135	19.45893034990877	11.881559500470757	26.388418406248093	16.276936057955027	15.699290530756116	9.994430469349027	20.241855616681278	469.0	68.49660501256585	55.036408215761185	31.365987797267735	122.91340520884842	30.007980660535395	70.79882525466383	86.7657894315198
6	43	nan	0	0	nan	nan	B2	B2	B2	1747	777.0	473.0	1.0	2.71573629911085	0.6796531657215085	0.0	0.3571866693927622	0.1511003062999611	88.5137224360228	80.49844718999243	9.0	3.260322960319822	3.0	55.55959469474305	64.92779139832268	46.7680199430076	381.1699999999989	0.52118138424821	119.0	107.68615236878395	18.53179220855236	18.837308323010802	18.614419855177402	6.9117418536916375	40.36723889037967	33.2001832164824	16.90934619307518	27.44997327774763	32.204043705016375	19.12764171510935	78.09837502241135	718.0	612.1478755064309	102.61036106944084	82.26350819319487	103.56520959362388	39.26848262920976	211.18393249064684	180.17132863774896
6	44	nan	0	0	nan	nan	B2	B2	B2	2172	797.0	481.0	1.0	3.0333032350797016	0.7782400805724993	0.0	0.36732623033992895	0.13372121136707174	109.52823436175599	95.96353474106714	12.206555615733702	3.5811079852259784	3.0	64.60880201100542	68.78010139014593	-46.46995464313074	451.78799999999876	0.5012114918656974	112.0	99.1531852222979	22.02117956802249	19.621103232726455	20.204821899533272	8.100846909917891	40.76339366286993	33.52779434621334	18.53713290952146	34.61499963700771	38.504325948655605	26.85012597218156	54.00376909226179	783.0	589.2612801622599	123.96369893848896	77.92048542946577	111.70405146852136	45.45682483818382	235.13530188426375	194.6881209127605
6	45	nan	0	0	nan	nan	B2	B2	B2	4565	1.0	494.0	1.0	1.5764886837390575	0.6491270302788291	0.0	0.46734234234234234	0.2419157078010226	107.58109977144981	117.2006825918689	27.0	10.696100854071133	9.433981132056603	83.30687666265021	81.83479353125445	53.578547581211	486.9599999999987	0.705618672231239	171.0	22.738475643098354	9.057007759809494	11.206164674833417	25.778912060894072	5.424460238777101	16.7981231585145	13.762371293269098	31.81033047195524	16.4966811966151	12.262058453634381	10.842755821533501	52.074418254196644	2171.0	258.10664562508464	113.21722800005227	179.61797559354454	285.9576261965558	71.14532739017159	261.7370418570936	150.2561079179868
6	46	nan	0	0	nan	nan	B2	B2	B2	2036	695.0	504.0	1.0	1.9880252143356856	0.8041832230612745	0.0	0.5357894736842105	0.21403181452816414	87.16566535397499	81.88406438373708	13.038404810405298	4.235392876800459	4.0	49.0	51.80965717679848	71.32922798953648	345.7439999999991	0.6925170068027211	64.0	86.33733144402504	20.087602075189352	20.609277537092566	21.190737809985876	6.650217453949153	40.813214391469955	29.73769747838378	21.173907060176134	31.332371965050697	21.35622189939022	20.32358294352889	56.18648049980402	260.0	618.2654767930508	139.88984539359808	119.92558232601732	137.91570928692818	43.92761140037328	286.8766310028732	203.9951325468719
6	47	nan	0	0	nan	nan	B2	B2	B2	967	717.0	500.0	1.0	3.3006159760640537	0.8068337916200059	0.0	0.2999379652605459	0.11145324619439638	77.53762808191935	63.06346010171025	8.48528137423857	2.9433716018051532	2.23606797749979	50.20723915836565	45.80756339115795	-87.4388496331022	330.1959999999992	0.4539906103286385	65.0	81.12578019499779	16.892668072134256	21.290455571375787	19.296543773263693	5.2402990981936455	39.34927899390459	32.46036471799016	16.18912037461996	25.77627220004797	23.16635389626026	17.969359911978245	51.20921628177166	289.0	344.8315713480115	61.44887475296855	60.13397435005754	62.607293743640184	18.36626242659986	139.30113702267408	102.04307629540563
6	48	nan	0	0	nan	nan	B2	B2	B2	3797	931.0	447.0	1.0	2.2090301422319842	0.3578611952264946	0.0	0.3875676227416556	0.15870427424085146	106.64941463820078	105.30432089900205	19.0	5.2786805820928855	4.123105625617661	94.14753645576529	99.58653512925969	-7.751700698457158	548.3159999999979	0.557644294316346	91.0	71.51783013902605	26.584039140492678	19.82781727425754	22.793972741812468	9.11822693888098	38.58240633830428	31.62699325196445	19.694834891706705	41.6323185749352	33.45201808027923	35.74840929731727	39.67841602861881	749.0	698.2669719401747	208.8099035359919	89.14973720535636	188.31958542764187	72.80279279965907	307.86775053851306	263.85973938181996
6	49	nan	0	0	nan	nan	B2	B2	B2	11570	442.0	443.0	1.0	1.3063034320678946	0.681156972967546	-1.0	0.6548933038999264	0.38552101389403093	158.0036298162202	153.37861650177967	26.0	11.044799334112719	10.198039027185569	113.9139812400182	115.68036733915709	-8.30162864944009	614.1119999999979	0.8683252654883858	269.0	169.03131157532334	27.57735561300069	17.28262767009437	62.367452681064606	14.05584808345884	50.28688500635326	41.82227831333876	56.896269171498716	45.70165573991835	41.517357133328915	25.15597775578499	153.04298477061093	5096.0	3873.4095996432006	605.228245511651	211.13598979171365	1330.1078058024868	269.18976236414164	1129.7036707727239	878.9079588074237
6	50	nan	0	0	nan	nan	B2	B2	B2	7567	555.0	471.0	1.0	2.7943963395992695	0.8523065580900263	0.0	0.32254901960784316	0.13475536768808433	205.21887506196126	179.76929659983654	23.194827009486403	6.297924215862313	5.385164807134504	111.13512743287231	107.33820802198336	30.593405971817557	840.027999999997	0.5258878309820001	231.0	235.5916383638978	41.651651829481125	42.05377287324518	60.268024714663625	15.205478062853217	77.64043647795916	59.07803466543555	56.83520255237818	65.8276036567986	48.47328913770616	36.76128806732595	144.55202600173652	2853.0	2401.60584333539	439.10078651458025	248.61136874742806	672.4125587213784	172.87298476789147	800.2496228255332	654.4828111231327
6	51	nan	0	0	nan	nan	B2	B2	B2	9862	337.0	455.0	1.0	1.3315019446387295	0.7024757701705657	0.0	0.7341621380183131	0.40708090668045	148.71785346877155	139.5886814895821	25.80697580112788	11.43479193837218	10.816653826391969	99.56861295223824	105.84363539015445	-4.169209217650126	551.7559999999987	0.8591714945332577	208.0	137.80227377824485	16.245197295211256	13.603067096322775	36.57669948134571	10.41678496543318	34.147173256613314	23.860883557237685	44.27582205366343	29.76771194860339	34.708567989990115	16.57387660816312	68.63327995222062	3933.0	3339.556467063725	370.1818885104731	133.98893837071955	886.3932560468093	216.81020942050964	696.204273654148	575.1681246785447
6	52	nan	0	0	nan	nan	B2	B2	B2	3184	781.0	510.0	1.0	1.7518103744397242	0.8525019227873376	0.0	0.5025252525252525	0.2352883218908679	105.46925616191962	97.52948272189288	14.0	5.686256677422901	5.0990195135927845	55.020633156959406	55.13132068565385	-20.032030523215017	412.37399999999883	0.7510319613161931	89.0	82.21234456449747	21.725337598472834	17.42243085242808	21.42877858132124	6.967254185117781	46.70586717873812	39.50777445361018	19.81593043729663	33.65471888706088	32.06630051508546	25.670389825478196	53.544289246201515	943.0	853.4777451455593	199.74924863502383	141.73084647022188	189.3781343176961	69.35538297705352	456.8783402480185	319.33714812621474
6	53	nan	0	0	nan	nan	B2	B2	B2	2297	881.0	518.0	1.0	3.217184251887861	0.8959141411090836	0.0	0.3464555052790347	0.14350955736264087	125.16728026345919	104.546640309481	13.0	4.066360952179306	3.1622776601683795	54.95592857556965	55.60271699983355	11.653377950611263	448.48199999999866	0.5539611720728325	113.0	89.07948440313339	22.87496765702963	17.8377356082201	18.111726604402065	8.031021647155285	40.6562142893672	32.497352581471205	15.84373239055276	36.08903644233942	35.82439932599664	29.01745641231537	43.194155890494585	441.0	512.9931949190795	135.80100740492344	81.23836132511497	111.7743498198688	48.08136136177927	247.3189750239253	206.124086426571
6	54	nan	0	0	nan	nan	B2	B2	B2	8576	1023.0	476.0	1.0	1.7732042646794277	0.741740124533877	0.0	0.49976689976689975	0.25029144785703744	163.13193383412647	160.65490966665163	33.52610922848042	10.210915998463518	8.94427190999916	110.70443753112596	109.41053245531434	-48.98800346580272	656.1819999999975	0.7091412742382271	133.0	88.13406549021602	24.145632166415453	20.07690550852567	23.441321473568678	8.768047668971121	38.63944466598332	30.279148617759347	17.610986536368728	38.45340658351779	35.53453881852329	35.643045825883746	49.310490503907204	2525.0	1381.7626764290035	443.7798284124583	186.93548581376672	482.07486174069345	163.1607699841261	600.527886537835	538.6002144534141
6	55	nan	0	0	nan	nan	B2	B2	B2	8119	285.0	563.0	1.0	1.2324679144083082	0.6311545695403943	0.0	0.7121929824561404	0.38958004440535615	125.92224373923513	134.01492454200763	25.96150997149434	10.446649566980634	9.848857801796104	92.43118732464656	97.67248017756562	20.221571204891376	511.7499999999986	0.8824040865123356	221.0	121.48244434874505	13.220691301859915	12.762706959620118	40.355642159469426	8.614160413853824	28.180193884298205	17.41380945406854	34.13653779309243	24.98362709209323	24.525795383378863	14.889051696285605	47.71364928688854	3110.0	2019.756328696385	217.52918385714293	109.01847951579839	481.39639997668564	132.64409942738712	426.5241635022685	251.83430326450616
6	56	nan	0	0	nan	nan	B2	B2	B2	3308	613.0	559.0	1.0	2.407966394318622	0.8988284301885414	0.0	0.3745471014492754	0.1843768461064528	130.2313658333265	122.9186723000212	15.524174696260024	5.275597160247524	5.0	58.931266264393834	57.08049129892127	40.15869744114241	474.8259999999985	0.6422053970102891	114.0	104.30681338533759	22.607125962153077	23.816922263242304	29.862836752086878	9.476630864664912	47.64084858819842	36.803814727813005	35.48822769150138	38.19252313487232	30.461493834853172	28.132631493732333	43.84826426394284	1439.0	989.9604029394686	179.56754429265857	295.5192191414535	244.77177124656737	71.91509913653135	388.15005749464035	303.95318553224206
6	57	nan	0	0	nan	nan	B2	B2	B2	2178	800.0	532.0	1.0	3.4451003168224807	0.9251935700741503	0.0	0.40288568257491675	0.1530428019460548	129.0275167739532	105.23307464861035	13.416407864998739	4.568069306402553	4.0	47.18250935663754	48.96536596530397	5.858450811094403	422.88999999999874	0.5641756249190518	107.0	131.9853666201234	20.469077665358782	20.68014040403068	16.147249622270465	7.5516136940568686	33.916166976094246	27.18170440196991	13.775249939411879	32.26727706566453	32.26829944550991	29.313893286511302	51.147798992693424	372.0	799.5671781823039	130.4973681345582	85.97215247619897	105.37113025970757	52.230289430357516	201.05096546933055	173.14244310557842
6	58	nan	0	0	nan	nan	B2	B2	B2	5943	519.0	511.0	1.0	2.319946123506774	0.47492222475628926	0.0	0.309918648310388	0.1319699452254774	140.41207561503813	147.6787053031005	20.223748416156685	5.888839390452849	5.0	113.45335922153588	123.56652614048792	-83.32347850324297	752.2639999999973	0.5172548848949041	182.0	158.34277871623635	36.91267269663513	26.816586641594768	60.3777219094336	15.184832649305463	68.65300990641117	56.82598613575101	65.16499578021467	65.56874971650541	53.171145249158144	45.029571963474154	121.83462272584438	1953.0	1487.9744865018874	358.332174400799	215.80634833313525	554.8119179932401	139.1200892040506	604.2306407243013	490.3986574271694
6	59	nan	0	0	nan	nan	B2	B2	B2	8131	383.0	598.0	1.0	1.4583623064891018	0.40984251243170544	0.0	0.5991893883566691	0.3048566784003631	128.16150632003573	126.40015822774906	25.612496949731394	8.458273393138786	7.810249675906654	111.9800343359817	116.90332536333109	-14.346476374030441	578.9339999999983	0.7959083790133125	236.0	184.42510151024908	19.241703008301556	17.463035080581903	63.0682688774541	12.54355694167316	46.91912737302482	32.5273518608883	42.35165951214731	35.688670217990875	39.76356154307723	20.11369499657303	114.26717013586313	3736.0	3245.67409778852	286.8433821378276	141.0716877989471	830.7853823499754	185.3518587294966	692.6118877138942	493.26205917913467
6	60	nan	0	0	nan	nan	B2	B2	B2	13373	177.0	534.0	1.0	1.376511715266182	0.6792979010492843	0.0	0.6007637017070979	0.357050547565898	174.21994586816066	170.98830369355676	25.80697580112788	11.248697448532338	10.770329614269007	129.60308215513083	127.85350790111428	31.99972173410963	686.0479999999977	0.8478681249009352	167.0	22.640756870619953	19.086198281496763	17.72254525218159	33.93093767296523	9.085450602695346	31.88964672666043	26.218051527626812	48.693247839808464	34.561440428718925	20.0142824947834	20.236179220490158	51.927992606535554	4856.0	507.60453357268125	396.6396139115095	157.54186463542283	896.0916925845668	229.7757395915687	521.9272310696542	629.2388967042789
6	61	nan	0	0	nan	nan	B2	B2	B2	1652	815.0	604.0	1.0	2.2639419254273374	0.4903521978689029	0.0	0.4163306451612903	0.1483146754178622	73.4880620264679	72.20110802473879	11.180339887498949	4.125466434688661	3.605551275463989	61.0	64.04663672999348	41.29868414071353	374.125999999999	0.5205608949109817	142.0	96.76383621245623	17.44066533446312	17.841779267415404	16.736202055588365	5.426901690661907	36.22214088961482	27.472556605935097	10.20244150236249	26.855191949754953	26.608270470052958	18.521293995901942	70.3275348469615	669.0	615.443610496819	92.72756562381983	59.637033864855766	86.3585414569825	28.622858187183738	196.9842681735754	131.0649273302406
[truncated: 1,213 more rows]
[truncated: 257 more columns]
