# Supplementary material for: Resolving cell state in iPSC-derived human neural samples with multiplexed fluorescence imaging
Source: Commun Biol. 2021 Jun 24;4:786. doi: 10.1038/s42003-021-02276-x (PMC8225800; doi:10.1038/s42003-021-02276-x)
Supplement: Supplementary file 4 — Supplementary Data 1 [file 42003_2021_2276_MOESM4_ESM.zip › New folder/Cortical_neuron_DNAExperiment.csv]

Key	Value
CellProfiler_Version	3.1.5
ChannelType_actin_reference	Grayscale
ChannelType_cd44	Grayscale
ChannelType_dna_reference	Grayscale
ChannelType_gfap	Grayscale
ChannelType_map2	Grayscale
ChannelType_pax6	Grayscale
ChannelType_synapsin_I	Grayscale
ChannelType_tubulin_alpha	Grayscale
ChannelType_tubulin_beta	Grayscale
ChannelType_vgat	Grayscale
ChannelType_vglut1	Grayscale
ChannelType_vimentin	Grayscale
Default_InputFolder	/Users/habbasi
Default_OutputFolder	/Users/habbasi/Documents/CellProfiler Output
ImageSet_Zip_Dictionary	PD94bWwgdmVyc2lvbj0iMS4wIiBlbmNvZGluZz0iVVRGLTgiPz48T01FIHhtbG5zPSJodHRwOi8vd3d3Lm9wZW5taWNyb3Njb3B5Lm9yZy9TY2hlbWFzL09NRS8yMDE2LTA2Ij48SW1hZ2UgSUQ9ImFjdGluX3JlZmVyZW5jZSI+PFBpeGVscyBEaW1lbnNpb25PcmRlcj0iWFlDWlQiIElEPSJQaXhlbHM6YWN0aW5fcmVmZXJlbmNlIiBTaXplVD0iMSIgU2l6ZVg9IjEiIFNpemVZPSIxIj48VGlmZkRhdGEgRmlyc3RDPSIwIiBGaXJzdFQ9IjAiIEZpcnN0Wj0iMCIgSUZEPSIwIiBQbGFuZUNvdW50PSIxIj48VVVJRCBGaWxlTmFtZT0…
Metadata_GroupingTags	["Metadata_myWell"]
Metadata_Tags	["Metadata_myWell"]
Pipeline_Pipeline	CellProfiler Pipeline: http://www.cellprofiler.org Version:4 DateRevision:315 GitHash: ModuleCount:55 HasImagePlaneDetails:False Images:[module_num:1|svn_version:\'Unknown\'|variable_revision_number:2|show_window:False|notes:\x5B\'To begin creating your project, use the Images module to compile a list of files and/or folders that you want to analyze. You can also specify a set of rules to include…
Run_Timestamp	2018-11-30T15:20:57.416731
