# Supplementary material for: Resolving cell state in iPSC-derived human neural samples with multiplexed fluorescence imaging
Source: Commun Biol. 2021 Jun 24;4:786. doi: 10.1038/s42003-021-02276-x (PMC8225800; doi:10.1038/s42003-021-02276-x)
Supplement: Supplementary file 4 — Supplementary Data 1 [file 42003_2021_2276_MOESM4_ESM.zip › New folder/Cortical_neuron_DNAImage.csv]

AreaOccupied_AreaOccupied_Neurites	AreaOccupied_AreaOccupied_Nuclei	AreaOccupied_Perimeter_Neurites	AreaOccupied_Perimeter_Nuclei	AreaOccupied_TotalArea_Neurites	AreaOccupied_TotalArea_Nuclei	Channel_actin_reference	Channel_cd44	Channel_dna_reference	Channel_gfap	Channel_map2	Channel_pax6	Channel_synapsin_I	Channel_tubulin_alpha	Channel_tubulin_beta	Channel_vgat	Channel_vglut1	Channel_vimentin	Count_CellBodies	Count_CellExpanded	Count_CellSurrounding	Count_Excitatory_Neurons	Count_Excitatory_Neurons_filtered	Count_Immature_Astrocytes	Count_Inhibitory_Neurons	Count_Neurites	Count_Neuronal_progenitor	Count_Neurons	Count_Neurons_filtered	Count_Nuclei	Count_Nuclei_pax6_negative	Count_Nuclei_pax6_positive	Count_Radial_Glia	Count_cellbodies_pax6_negative	Count_cellbodies_pax6_positive	Count_mature_Astrocyte_filtered	Count_mature_Astrocytes	ExecutionTime_01Images	ExecutionTime_02Metadata	ExecutionTime_03NamesAndTypes	ExecutionTime_04Groups	ExecutionTime_05IdentifyPrimaryObjects	ExecutionTime_06ImageMath	ExecutionTime_07Closing	ExecutionTime_08EnhanceOrSuppressFeatures	ExecutionTime_09Threshold	ExecutionTime_10ConvertImageToObjects	ExecutionTime_11IdentifySecondaryObjects	ExecutionTime_12IdentifySecondaryObjects	ExecutionTime_13IdentifyTertiaryObjects
327918.0	240100.0	46750.0	24797.0	1048576.0	1048576.0	-1	-1	-1	-1	-1	-1	-1	-1	-1	-1	-1	-1	144.0	144.0	144.0	45.0	0.0	48.0	0.0	167.0	1.0	45.0	81.0	144.0	127.0	17.0	16.0	126.0	17.0	60.0	21.0	0	0	8.950000000000003	0	3.4599999999999937	0.45999999999999375	0.9100000000000037	0.5	0.28999999999999204	0.23999999999999488	1.7000000000000028	1.0799999999999983	0.6000000000000014
309244.0	188818.0	44177.0	18261.0	1048576.0	1048576.0	-1	-1	-1	-1	-1	-1	-1	-1	-1	-1	-1	-1	102.0	102.0	102.0	32.0	0.0	21.0	0.0	171.0	3.0	32.0	35.0	102.0	70.0	32.0	29.0	67.0	32.0	27.0	8.0	0	0	9.009999999999998	0	2.8100000000000023	0.5999999999999943	1.4599999999999937	0.5400000000000063	0.3100000000000023	0.21999999999999176	1.5800000000000125	1.0499999999999972	0.5300000000000011
307930.0	121509.0	45389.0	11600.0	1048576.0	1048576.0	-1	-1	-1	-1	-1	-1	-1	-1	-1	-1	-1	-1	66.0	66.0	66.0	8.0	0.0	0.0	0.0	150.0	5.0	8.0	0.0	66.0	8.0	58.0	52.0	8.0	57.0	0.0	0.0	0	0	8.82	0	2.6899999999999977	0.46000000000000796	1.0599999999999952	0.5300000000000011	0.3200000000000003	0.21999999999999886	1.490000000000002	0.9200000000000017	0.44999999999998863
344929.0	161076.0	49882.0	15996.0	1048576.0	1048576.0	-1	-1	-1	-1	-1	-1	-1	-1	-1	-1	-1	-1	96.0	96.0	96.0	24.0	0.0	7.0	0.0	168.0	4.0	24.0	16.0	96.0	42.0	54.0	50.0	40.0	54.0	12.0	4.0	0	0	8.770000000000003	0	3.769999999999996	0.46999999999999886	0.9100000000000037	0.5100000000000051	0.3300000000000054	0.21000000000000796	1.5700000000000074	1.009999999999998	0.480000000000004
285848.0	216859.0	41979.0	21054.0	1048576.0	1048576.0	-1	-1	-1	-1	-1	-1	-1	-1	-1	-1	-1	-1	119.0	119.0	119.0	41.0	0.0	15.0	0.0	156.0	2.0	41.0	26.0	119.0	67.0	52.0	50.0	67.0	52.0	23.0	3.0	0	0	8.910000000000004	0	2.8499999999999943	0.4299999999999997	0.9099999999999966	0.4900000000000091	0.29000000000000625	0.19999999999999574	1.6099999999999994	1.0300000000000011	0.5300000000000011
332301.0	229906.0	46876.0	22767.0	1048576.0	1048576.0	-1	-1	-1	-1	-1	-1	-1	-1	-1	-1	-1	-1	126.0	126.0	126.0	44.0	0.0	22.0	0.0	172.0	3.0	44.0	46.0	126.0	91.0	35.0	32.0	90.0	35.0	32.0	14.0	0	0	8.759999999999998	0	3.969999999999999	0.6000000000000085	1.4200000000000017	0.5499999999999972	0.30000000000000426	0.23999999999999488	1.6700000000000017	1.0500000000000043	0.5699999999999932
293509.0	234313.0	43050.0	22458.0	1048576.0	1048576.0	-1	-1	-1	-1	-1	-1	-1	-1	-1	-1	-1	-1	121.0	121.0	121.0	31.0	0.0	25.0	0.0	151.0	0.0	31.0	44.0	121.0	75.0	46.0	46.0	75.0	46.0	38.0	6.0	0	0	8.920000000000002	0	3.729999999999997	0.6499999999999986	1.4099999999999966	0.539999999999992	0.28000000000000114	0.21000000000000085	1.6099999999999994	1.0400000000000063	0.5399999999999991
290967.0	132331.0	44385.0	12919.0	1048576.0	1048576.0	-1	-1	-1	-1	-1	-1	-1	-1	-1	-1	-1	-1	74.0	74.0	74.0	13.0	0.0	0.0	0.0	191.0	6.0	13.0	4.0	74.0	17.0	57.0	51.0	17.0	57.0	1.0	3.0	0	0	8.990000000000002	0	2.530000000000001	0.6400000000000077	1.4599999999999937	0.509999999999998	0.3200000000000074	0.22999999999999687	1.4200000000000017	0.9500000000000028	0.46000000000000085
258944.0	144414.0	39131.0	15019.0	1048576.0	1048576.0	-1	-1	-1	-1	-1	-1	-1	-1	-1	-1	-1	-1	91.0	91.0	91.0	23.0	0.0	14.0	0.0	189.0	3.0	23.0	21.0	91.0	44.0	47.0	44.0	44.0	47.0	18.0	3.0	0	0	6.260000000000005	0	1.910000000000025	0.3199999999999932	0.8899999999999864	0.4600000000000364	0.30999999999997385	0.18999999999999773	1.329999999999984	0.9900000000000091	0.5
322090.0	275678.0	46870.0	26649.0	1048576.0	1048576.0	-1	-1	-1	-1	-1	-1	-1	-1	-1	-1	-1	-1	148.0	148.0	148.0	48.0	0.0	42.0	0.0	195.0	2.0	48.0	67.0	148.0	115.0	33.0	31.0	115.0	33.0	50.0	17.0	0	0	5.27000000000001	0	2.8100000000000023	0.3900000000000148	0.8899999999999864	0.44999999999998863	0.3100000000000023	0.19999999999998863	1.670000000000016	1.1100000000000136	0.6200000000000045
321248.0	283802.0	46544.0	28005.0	1048576.0	1048576.0	-1	-1	-1	-1	-1	-1	-1	-1	-1	-1	-1	-1	160.0	160.0	160.0	56.0	0.0	39.0	0.0	150.0	3.0	56.0	62.0	160.0	118.0	42.0	39.0	118.0	42.0	47.0	15.0	0	0	6.22999999999999	0	2.25	0.3299999999999841	0.9099999999999966	0.46999999999999886	0.3100000000000023	0.22000000000002728	1.7800000000000011	1.1399999999999864	0.6200000000000045
285306.0	202611.0	42183.0	18880.0	1048576.0	1048576.0	-1	-1	-1	-1	-1	-1	-1	-1	-1	-1	-1	-1	103.0	103.0	103.0	36.0	0.0	24.0	0.0	196.0	2.0	36.0	42.0	103.0	78.0	25.0	23.0	78.0	25.0	33.0	9.0	0	0	6.069999999999993	0	2.009999999999991	0.3300000000000125	0.8899999999999864	0.4700000000000273	0.28999999999999204	0.19999999999998863	1.5200000000000102	1.0600000000000023	0.539999999999992
289701.0	238382.0	43901.0	22546.0	1048576.0	1048576.0	-1	-1	-1	-1	-1	-1	-1	-1	-1	-1	-1	-1	127.0	127.0	127.0	43.0	0.0	24.0	0.0	180.0	4.0	43.0	38.0	127.0	82.0	45.0	41.0	81.0	45.0	32.0	6.0	0	0	5.700000000000017	0	2.079999999999984	0.34000000000003183	0.8999999999999773	0.4900000000000091	0.30000000000001137	0.19999999999998863	1.6200000000000045	1.0900000000000034	0.5700000000000216
286834.0	180647.0	44012.0	18194.0	1048576.0	1048576.0	-1	-1	-1	-1	-1	-1	-1	-1	-1	-1	-1	-1	105.0	105.0	105.0	33.0	0.0	16.0	0.0	206.0	2.0	33.0	25.0	105.0	59.0	46.0	44.0	58.0	46.0	20.0	5.0	0	0	5.240000000000009	0	2.0400000000000205	0.3299999999999841	0.9099999999999966	0.4900000000000091	0.3100000000000023	0.20999999999997954	1.5100000000000193	1.0300000000000011	0.5200000000000102
276812.0	161404.0	42077.0	16231.0	1048576.0	1048576.0	-1	-1	-1	-1	-1	-1	-1	-1	-1	-1	-1	-1	95.0	95.0	95.0	22.0	0.0	7.0	0.0	208.0	3.0	22.0	15.0	95.0	37.0	58.0	55.0	37.0	58.0	12.0	3.0	0	0	5.239999999999981	0	2.0400000000000205	0.3299999999999841	0.9000000000000057	0.45999999999997954	0.30000000000001137	0.20000000000001705	1.4299999999999784	0.9799999999999898	0.47999999999998977
289452.0	223426.0	43513.0	21495.0	1048576.0	1048576.0	-1	-1	-1	-1	-1	-1	-1	-1	-1	-1	-1	-1	124.0	124.0	124.0	35.0	0.0	18.0	0.0	190.0	1.0	35.0	41.0	124.0	77.0	47.0	46.0	76.0	47.0	29.0	12.0	0	0	4.569999999999993	0	2.4499999999999886	0.3300000000000125	0.9000000000000057	0.44999999999998863	0.3199999999999932	0.21000000000000796	1.5400000000000205	1.0800000000000125	0.5500000000000114
[truncated: 390 more columns]
