# Supplementary material for: Resolving cell state in iPSC-derived human neural samples with multiplexed fluorescence imaging
Source: Commun Biol. 2021 Jun 24;4:786. doi: 10.1038/s42003-021-02276-x (PMC8225800; doi:10.1038/s42003-021-02276-x)
Supplement: Supplementary file 4 — Supplementary Data 1 [file 42003_2021_2276_MOESM4_ESM.zip › New folder/Cortical_neuron_DNAImmature_Astrocytes.csv]

ImageNumber	ObjectNumber	Metadata_FileLocation	Metadata_Frame	Metadata_Series	Metadata_myChannel	Metadata_myCycle	Metadata_myWell	Metadata_myWell	Metadata_myWell	Location_Center_X	Location_Center_Y	Number_Object_Number	Parent_mature_Astrocyte_filtered
1	1	nan	0	0	nan	nan	A1	A1	A1	500.6933575978162	20.444040036396725	1	1
1	2	nan	0	0	nan	nan	A1	A1	A1	952.5518018018018	45.97232947232947	2	2
1	3	nan	0	0	nan	nan	A1	A1	A1	425.0065601825442	63.64318311466058	3	3
1	4	nan	0	0	nan	nan	A1	A1	A1	861.0075797637934	47.960867265996825	4	4
1	5	nan	0	0	nan	nan	A1	A1	A1	606.4464831804281	106.53975535168196	5	5
1	6	nan	0	0	nan	nan	A1	A1	A1	734.2103220799379	139.6476523088863	6	6
1	7	nan	0	0	nan	nan	A1	A1	A1	574.8077609277431	150.60838537020518	7	7
1	8	nan	0	0	nan	nan	A1	A1	A1	478.5456595264938	141.9143179255919	8	8
1	9	nan	0	0	nan	nan	A1	A1	A1	973.4138093001409	203.61061531235322	9	10
1	10	nan	0	0	nan	nan	A1	A1	A1	1009.4569632495164	206.41005802707932	10	11
1	11	nan	0	0	nan	nan	A1	A1	A1	949.7399856938483	238.66165951359085	11	12
1	12	nan	0	0	nan	nan	A1	A1	A1	786.6070422535212	246.17253521126761	12	13
1	13	nan	0	0	nan	nan	A1	A1	A1	693.1134545454546	269.01272727272726	13	14
1	14	nan	0	0	nan	nan	A1	A1	A1	827.6721097322012	274.41737426518614	14	15
1	15	nan	0	0	nan	nan	A1	A1	A1	53.07540173053152	256.6299958796869	15	16
1	16	nan	0	0	nan	nan	A1	A1	A1	429.82899893124335	287.11150694691844	16	17
1	17	nan	0	0	nan	nan	A1	A1	A1	392.11873920552677	358.45595854922277	17	18
1	18	nan	0	0	nan	nan	A1	A1	A1	539.3641390205371	395.1445497630332	18	19
1	19	nan	0	0	nan	nan	A1	A1	A1	573.574358974359	420.5692307692308	19	20
1	20	nan	0	0	nan	nan	A1	A1	A1	644.3064295485636	435.5763793889649	20	21
1	21	nan	0	0	nan	nan	A1	A1	A1	293.2206823027719	450.3560767590618	21	22
1	22	nan	0	0	nan	nan	A1	A1	A1	117.3373724489796	502.3985969387755	22	23
1	23	nan	0	0	nan	nan	A1	A1	A1	288.21022128556376	514.4488935721812	23	25
1	24	nan	0	0	nan	nan	A1	A1	A1	398.47497805092183	550.1799824407375	24	26
1	25	nan	0	0	nan	nan	A1	A1	A1	111.7928599450765	568.8662220478619	25	28
1	26	nan	0	0	nan	nan	A1	A1	A1	39.45625	576.1119047619047	26	29
1	27	nan	0	0	nan	nan	A1	A1	A1	9.10665137614679	586.5917431192661	27	30
1	28	nan	0	0	nan	nan	A1	A1	A1	874.5548293391431	590.5497458242556	28	31
1	29	nan	0	0	nan	nan	A1	A1	A1	582.4900210084033	624.4044117647059	29	32
1	30	nan	0	0	nan	nan	A1	A1	A1	608.4405120481928	649.3501506024096	30	33
1	31	nan	0	0	nan	nan	A1	A1	A1	981.0959641255605	653.6215246636772	31	34
1	32	nan	0	0	nan	nan	A1	A1	A1	887.3066137566137	656.9497354497355	32	35
1	33	nan	0	0	nan	nan	A1	A1	A1	471.0334148329258	675.4898125509372	33	36
1	34	nan	0	0	nan	nan	A1	A1	A1	354.9824773413897	696.192749244713	34	38
1	35	nan	0	0	nan	nan	A1	A1	A1	370.70146678170835	757.2282139775668	35	41
1	36	nan	0	0	nan	nan	A1	A1	A1	111.91690877396863	772.5804764671702	36	42
1	37	nan	0	0	nan	nan	A1	A1	A1	157.31796116504853	773.4565313327449	37	43
1	38	nan	0	0	nan	nan	A1	A1	A1	340.74063492063493	812.4946031746032	38	44
1	39	nan	0	0	nan	nan	A1	A1	A1	411.12590179194785	822.2380730742378	39	45
1	40	nan	0	0	nan	nan	A1	A1	A1	194.77745327102804	836.9059579439253	40	46
1	41	nan	0	0	nan	nan	A1	A1	A1	473.2039249146758	853.0226109215017	41	48
1	42	nan	0	0	nan	nan	A1	A1	A1	62.43223140495868	870.0256198347107	42	49
1	43	nan	0	0	nan	nan	A1	A1	A1	114.43524952621604	874.1219204042957	43	50
1	44	nan	0	0	nan	nan	A1	A1	A1	454.7869318181818	906.0337357954545	44	51
1	45	nan	0	0	nan	nan	A1	A1	A1	62.800959232613906	924.543165467626	45	53
1	46	nan	0	0	nan	nan	A1	A1	A1	538.5477055133707	964.602839220865	46	57
1	47	nan	0	0	nan	nan	A1	A1	A1	22.500814332247558	991.7043973941368	47	58
1	48	nan	0	0	nan	nan	A1	A1	A1	131.8522812266268	987.2703814510097	48	59
2	1	nan	0	0	nan	nan	A2	A2	A2	850.2663080026899	19.347007397444518	1	4
2	2	nan	0	0	nan	nan	A2	A2	A2	85.15809072444144	44.94380501015572	2	5
2	3	nan	0	0	nan	nan	A2	A2	A2	819.4848484848485	46.700275482093666	3	6
2	4	nan	0	0	nan	nan	A2	A2	A2	763.7140158670193	124.30260672459389	4	7
2	5	nan	0	0	nan	nan	A2	A2	A2	526.8423475258918	146.34004602991945	5	8
2	6	nan	0	0	nan	nan	A2	A2	A2	245.72116659301813	152.8784798939461	6	9
2	7	nan	0	0	nan	nan	A2	A2	A2	81.11649016641452	151.75264750378216	7	10
2	8	nan	0	0	nan	nan	A2	A2	A2	107.29933184855234	209.2641425389755	8	11
2	9	nan	0	0	nan	nan	A2	A2	A2	167.9212775528565	206.6951566951567	9	12
2	10	nan	0	0	nan	nan	A2	A2	A2	15.352893890675242	241.2628617363344	10	13
2	11	nan	0	0	nan	nan	A2	A2	A2	367.47809152872446	276.9693281402142	11	14
2	12	nan	0	0	nan	nan	A2	A2	A2	212.23283427981414	302.2534847702633	12	15
2	13	nan	0	0	nan	nan	A2	A2	A2	95.69572506286673	358.3730092204526	13	16
2	14	nan	0	0	nan	nan	A2	A2	A2	654.1161431701972	418.8955441928415	14	17
2	15	nan	0	0	nan	nan	A2	A2	A2	14.278051181102363	591.4153543307086	15	18
2	16	nan	0	0	nan	nan	A2	A2	A2	116.24560570071259	653.1372921615202	16	19
2	17	nan	0	0	nan	nan	A2	A2	A2	40.17480823576908	655.333064190553	17	20
2	18	nan	0	0	nan	nan	A2	A2	A2	464.0929256594724	684.0029976019184	18	21
2	19	nan	0	0	nan	nan	A2	A2	A2	213.22493985565356	729.3127506014434	19	23
2	20	nan	0	0	nan	nan	A2	A2	A2	92.28568755846585	746.6265668849392	20	24
2	21	nan	0	0	nan	nan	A2	A2	A2	738.3509655751469	773.1813602015113	21	25
4	1	nan	0	0	nan	nan	A4	A4	A4	899.2501766784452	23.070671378091873	1	1
4	2	nan	0	0	nan	nan	A4	A4	A4	973.8128430296377	41.51317233809001	2	2
4	3	nan	0	0	nan	nan	A4	A4	A4	941.8359929078014	101.36968085106383	3	5
4	4	nan	0	0	nan	nan	A4	A4	A4	857.2285714285714	104.25571428571429	4	6
4	5	nan	0	0	nan	nan	A4	A4	A4	9.464477611940298	325.64597014925374	5	8
4	6	nan	0	0	nan	nan	A4	A4	A4	1008.0840687412913	826.5861588481189	6	10
4	7	nan	0	0	nan	nan	A4	A4	A4	337.8222058281077	957.2652157875323	7	12
5	1	nan	0	0	nan	nan	B1	B1	B1	111.98768328445747	22.765395894428153	1	1
5	2	nan	0	0	nan	nan	B1	B1	B1	458.27767695099817	34.21669691470054	2	2
5	3	nan	0	0	nan	nan	B1	B1	B1	65.59347181008901	52.68308605341246	3	3
5	4	nan	0	0	nan	nan	B1	B1	B1	24.43154761904762	120.40178571428571	4	6
5	5	nan	0	0	nan	nan	B1	B1	B1	13.440298507462687	426.80348258706465	5	7
5	6	nan	0	0	nan	nan	B1	B1	B1	6.764432029795159	496.5903165735568	6	8
5	7	nan	0	0	nan	nan	B1	B1	B1	978.0277553220157	815.429264349232	7	9
5	8	nan	0	0	nan	nan	B1	B1	B1	199.701230228471	816.3255711775043	8	10
5	9	nan	0	0	nan	nan	B1	B1	B1	49.472374891524446	866.3341047150709	9	11
5	10	nan	0	0	nan	nan	B1	B1	B1	94.29372019077901	895.4546899841017	10	13
5	11	nan	0	0	nan	nan	B1	B1	B1	919.4336016096579	931.1815895372233	11	14
5	12	nan	0	0	nan	nan	B1	B1	B1	998.2931562819203	935.0459652706844	12	15
5	13	nan	0	0	nan	nan	B1	B1	B1	966.5666474321985	957.0398153491057	13	18
5	14	nan	0	0	nan	nan	B1	B1	B1	900.1932327761924	967.9853240929474	14	19
5	15	nan	0	0	nan	nan	B1	B1	B1	149.86162624821682	1007.2945791726106	15	22
6	1	nan	0	0	nan	nan	B2	B2	B2	254.343115942029	149.18333333333334	1	2
6	2	nan	0	0	nan	nan	B2	B2	B2	929.7084324126578	177.90543259557344	2	3
6	3	nan	0	0	nan	nan	B2	B2	B2	502.1638827607942	289.5521588402143	3	7
6	4	nan	0	0	nan	nan	B2	B2	B2	992.3767605633802	335.73415492957747	4	9
6	5	nan	0	0	nan	nan	B2	B2	B2	8.54650132860939	384.6563330380868	5	10
6	6	nan	0	0	nan	nan	B2	B2	B2	91.01978114478115	409.0	6	12
6	7	nan	0	0	nan	nan	B2	B2	B2	45.003187250996014	434.9354581673307	7	13
6	8	nan	0	0	nan	nan	B2	B2	B2	24.56563642406115	470.8863409770688	8	14
6	9	nan	0	0	nan	nan	B2	B2	B2	969.4599337102749	497.5630727237278	9	15
6	10	nan	0	0	nan	nan	B2	B2	B2	993.5501997336884	605.2756324900133	10	16
6	11	nan	0	0	nan	nan	B2	B2	B2	928.9389312977099	628.6149279050043	11	17
6	12	nan	0	0	nan	nan	B2	B2	B2	936.888583218707	682.6409903713893	12	18
6	13	nan	0	0	nan	nan	B2	B2	B2	125.16786079836233	814.5369498464688	13	19
6	14	nan	0	0	nan	nan	B2	B2	B2	47.64431047475509	890.525998492841	14	21
6	15	nan	0	0	nan	nan	B2	B2	B2	1000.0432368107894	917.4462514875049	15	22
6	16	nan	0	0	nan	nan	B2	B2	B2	52.694857142857146	929.5434285714285	16	23
6	17	nan	0	0	nan	nan	B2	B2	B2	130.07952069716777	933.3050108932462	17	24
6	18	nan	0	0	nan	nan	B2	B2	B2	331.7783492530003	943.5351457261818	18	25
6	19	nan	0	0	nan	nan	B2	B2	B2	250.01537775796746	947.6262536215735	19	26
6	20	nan	0	0	nan	nan	B2	B2	B2	382.23090692124106	951.3508353221957	20	27
6	21	nan	0	0	nan	nan	B2	B2	B2	41.30897177419355	968.5529233870968	21	30
6	22	nan	0	0	nan	nan	B2	B2	B2	449.3673935091278	989.2208417849898	22	31
7	1	nan	0	0	nan	nan	B3	B3	B3	337.04639684106616	21.453109575518262	1	1
7	2	nan	0	0	nan	nan	B3	B3	B3	381.8423988842399	29.09948860994886	2	2
7	3	nan	0	0	nan	nan	B3	B3	B3	769.239416407558	37.63668978713226	3	3
7	4	nan	0	0	nan	nan	B3	B3	B3	366.49451887941535	107.33313032886724	4	5
7	5	nan	0	0	nan	nan	B3	B3	B3	170.76980114593866	105.6376811594203	5	6
7	6	nan	0	0	nan	nan	B3	B3	B3	248.77296686746988	165.36257530120483	6	7
7	7	nan	0	0	nan	nan	B3	B3	B3	65.02463343108505	177.586119257087	7	8
7	8	nan	0	0	nan	nan	B3	B3	B3	129.25262054507337	308.62264150943395	8	12
7	9	nan	0	0	nan	nan	B3	B3	B3	62.89517625231911	627.2439703153989	9	16
7	10	nan	0	0	nan	nan	B3	B3	B3	26.694052044609666	642.4795539033457	10	17
7	11	nan	0	0	nan	nan	B3	B3	B3	70.6022487702038	681.4968376669009	11	18
7	12	nan	0	0	nan	nan	B3	B3	B3	282.00513259195895	674.3105218135158	12	19
7	13	nan	0	0	nan	nan	B3	B3	B3	15.249233128834355	791.8949386503067	13	20
7	14	nan	0	0	nan	nan	B3	B3	B3	35.36321031048623	817.0521382542472	14	21
7	15	nan	0	0	nan	nan	B3	B3	B3	749.4622191967325	825.0374404356705	15	22
7	16	nan	0	0	nan	nan	B3	B3	B3	834.7204610951009	833.8167146974064	16	24
7	17	nan	0	0	nan	nan	B3	B3	B3	909.9990473166084	824.5157192759606	17	25
7	18	nan	0	0	nan	nan	B3	B3	B3	983.4039575289576	846.152750965251	18	28
7	19	nan	0	0	nan	nan	B3	B3	B3	139.5194428322693	913.2278003482298	19	30
7	20	nan	0	0	nan	nan	B3	B3	B3	298.7786458333333	907.6625	20	31
7	21	nan	0	0	nan	nan	B3	B3	B3	985.531374501992	922.933266932271	21	32
7	22	nan	0	0	nan	nan	B3	B3	B3	670.9963577498988	913.4585188182922	22	33
7	23	nan	0	0	nan	nan	B3	B3	B3	444.4451972897569	973.8844161020327	23	35
7	24	nan	0	0	nan	nan	B3	B3	B3	329.3536203993264	993.790233341352	24	36
7	25	nan	0	0	nan	nan	B3	B3	B3	842.2143779595351	999.2677572105036	25	37
9	1	nan	0	0	nan	nan	C1	C1	C1	32.93485342019544	18.650380021715527	1	1
9	2	nan	0	0	nan	nan	C1	C1	C1	93.27817853922453	31.484220018034264	2	4
9	3	nan	0	0	nan	nan	C1	C1	C1	999.7261774370209	66.95837897042716	3	5
9	4	nan	0	0	nan	nan	C1	C1	C1	21.82002974714923	79.80019831432821	4	6
9	5	nan	0	0	nan	nan	C1	C1	C1	968.3012600229096	89.49828178694158	5	7
9	6	nan	0	0	nan	nan	C1	C1	C1	19.823255813953487	179.4279069767442	6	8
9	7	nan	0	0	nan	nan	C1	C1	C1	102.4327449786975	167.45648204503956	7	9
9	8	nan	0	0	nan	nan	C1	C1	C1	163.41528478731075	202.5522710886806	8	10
9	9	nan	0	0	nan	nan	C1	C1	C1	83.88060109289617	329.8614754098361	9	11
9	10	nan	0	0	nan	nan	C1	C1	C1	980.1674727932285	762.6136638452238	10	12
9	11	nan	0	0	nan	nan	C1	C1	C1	81.25989304812835	862.9122994652406	11	14
9	12	nan	0	0	nan	nan	C1	C1	C1	135.17762882279013	900.5605362379556	12	15
9	13	nan	0	0	nan	nan	C1	C1	C1	25.511899791231734	948.1603340292276	13	16
9	14	nan	0	0	nan	nan	C1	C1	C1	154.06478209658422	998.829210836278	14	18
10	1	nan	0	0	nan	nan	C2	C2	C2	450.3762949421085	23.071297989031077	1	1
10	2	nan	0	0	nan	nan	C2	C2	C2	851.5311533362793	21.64825452938577	2	2
10	3	nan	0	0	nan	nan	C2	C2	C2	46.27268602540835	26.407894736842106	3	3
10	4	nan	0	0	nan	nan	C2	C2	C2	1001.1669442131557	50.88009991673605	4	4
10	5	nan	0	0	nan	nan	C2	C2	C2	398.9195751138088	41.807283763277695	5	5
10	6	nan	0	0	nan	nan	C2	C2	C2	55.79815455594002	61.66724336793541	6	6
10	7	nan	0	0	nan	nan	C2	C2	C2	130.34507678410117	66.76874435411021	7	7
10	8	nan	0	0	nan	nan	C2	C2	C2	253.49414225941422	85.39142259414226	8	8
10	9	nan	0	0	nan	nan	C2	C2	C2	332.47649918962725	81.69475958941113	9	9
10	10	nan	0	0	nan	nan	C2	C2	C2	385.20238772029563	86.0	10	10
10	11	nan	0	0	nan	nan	C2	C2	C2	43.88797221016066	103.28093790707773	11	12
10	12	nan	0	0	nan	nan	C2	C2	C2	452.06803044719317	124.00951474785919	12	13
10	13	nan	0	0	nan	nan	C2	C2	C2	187.40307692307692	167.27461538461537	13	15
10	14	nan	0	0	nan	nan	C2	C2	C2	239.4484555266096	176.94231484927428	14	16
10	15	nan	0	0	nan	nan	C2	C2	C2	149.62678375411636	191.0872667398463	15	17
10	16	nan	0	0	nan	nan	C2	C2	C2	235.55348615090736	247.37965616045847	16	18
10	17	nan	0	0	nan	nan	C2	C2	C2	323.3721393034826	256.26616915422886	17	19
10	18	nan	0	0	nan	nan	C2	C2	C2	718.4475425330813	413.52551984877124	18	20
10	19	nan	0	0	nan	nan	C2	C2	C2	564.8864908073541	464.656274980016	19	21
10	20	nan	0	0	nan	nan	C2	C2	C2	618.4555831265509	483.89230769230767	20	22
10	21	nan	0	0	nan	nan	C2	C2	C2	685.9006197905535	510.3509296858303	21	23
10	22	nan	0	0	nan	nan	C2	C2	C2	655.0784785748676	568.0813673567645	22	24
10	23	nan	0	0	nan	nan	C2	C2	C2	756.3538106235566	549.4762124711316	23	25
10	24	nan	0	0	nan	nan	C2	C2	C2	742.9014629948365	590.6876075731498	24	27
10	25	nan	0	0	nan	nan	C2	C2	C2	751.1025815217391	630.8838315217391	25	28
10	26	nan	0	0	nan	nan	C2	C2	C2	1006.4634030418251	637.3616920152091	26	29
10	27	nan	0	0	nan	nan	C2	C2	C2	45.739010989010985	650.4529532967033	27	30
10	28	nan	0	0	nan	nan	C2	C2	C2	982.9975086239939	734.123802223074	28	34
10	29	nan	0	0	nan	nan	C2	C2	C2	126.88333333333334	812.9378787878788	29	35
10	30	nan	0	0	nan	nan	C2	C2	C2	172.39125946317964	851.9752236751549	30	36
10	31	nan	0	0	nan	nan	C2	C2	C2	438.70129403306976	838.1660675772825	31	37
10	32	nan	0	0	nan	nan	C2	C2	C2	400.3500992720053	877.7326273990734	32	39
10	33	nan	0	0	nan	nan	C2	C2	C2	649.6489448051948	857.7017045454545	33	40
10	34	nan	0	0	nan	nan	C2	C2	C2	818.0403806584362	885.0619855967078	34	41
10	35	nan	0	0	nan	nan	C2	C2	C2	757.9710306406686	889.5701949860725	35	42
10	36	nan	0	0	nan	nan	C2	C2	C2	1009.1105371900826	924.6745867768595	36	43
10	37	nan	0	0	nan	nan	C2	C2	C2	958.7292948414577	901.8935163274964	37	44
10	38	nan	0	0	nan	nan	C2	C2	C2	87.21893244370308	942.5909090909091	38	45
10	39	nan	0	0	nan	nan	C2	C2	C2	897.428955078125	951.623779296875	39	46
10	40	nan	0	0	nan	nan	C2	C2	C2	954.7841346153846	981.0870192307692	40	47
10	41	nan	0	0	nan	nan	C2	C2	C2	777.6254578754579	984.7554945054945	41	48
10	42	nan	0	0	nan	nan	C2	C2	C2	399.4899208063355	985.5460763138949	42	49
11	1	nan	0	0	nan	nan	C3	C3	C3	985.6990566037736	12.187735849056605	1	2
11	2	nan	0	0	nan	nan	C3	C3	C3	254.63121890547265	26.65858208955224	2	3
11	3	nan	0	0	nan	nan	C3	C3	C3	142.17393850658857	51.312737920937046	3	4
11	4	nan	0	0	nan	nan	C3	C3	C3	296.802545691906	39.10933420365535	4	5
11	5	nan	0	0	nan	nan	C3	C3	C3	447.49742777997625	108.94895132568263	5	9
11	6	nan	0	0	nan	nan	C3	C3	C3	335.00838610302924	135.85161731986992	6	10
11	7	nan	0	0	nan	nan	C3	C3	C3	839.9602809396948	136.28360377815451	7	11
11	8	nan	0	0	nan	nan	C3	C3	C3	1009.8693548387097	155.54112903225806	8	12
11	9	nan	0	0	nan	nan	C3	C3	C3	904.2488800398208	192.8397212543554	9	14
11	10	nan	0	0	nan	nan	C3	C3	C3	379.7297714638666	247.60500308832613	10	15
11	11	nan	0	0	nan	nan	C3	C3	C3	911.3678756476684	229.76165803108807	11	16
11	12	nan	0	0	nan	nan	C3	C3	C3	966.9940613658858	245.19646981194325	12	17
11	13	nan	0	0	nan	nan	C3	C3	C3	210.33601286173632	316.44105037513395	13	18
11	14	nan	0	0	nan	nan	C3	C3	C3	419.8853795211411	369.2975038206826	14	19
11	15	nan	0	0	nan	nan	C3	C3	C3	982.5994770620395	391.68932731162346	15	20
11	16	nan	0	0	nan	nan	C3	C3	C3	306.98090388287716	395.2667091024825	16	21
11	17	nan	0	0	nan	nan	C3	C3	C3	14.54610655737705	442.70747950819674	17	22
11	18	nan	0	0	nan	nan	C3	C3	C3	390.4485514485514	484.74825174825173	18	23
11	19	nan	0	0	nan	nan	C3	C3	C3	991.4849158463004	572.9333121625913	19	24
11	20	nan	0	0	nan	nan	C3	C3	C3	151.13804412641622	640.4716756112105	20	26
11	21	nan	0	0	nan	nan	C3	C3	C3	827.3970662620131	715.4871016691958	21	27
11	22	nan	0	0	nan	nan	C3	C3	C3	261.7887218045113	735.7154135338346	22	28
11	23	nan	0	0	nan	nan	C3	C3	C3	120.08117350611951	737.5457163426926	23	29
11	24	nan	0	0	nan	nan	C3	C3	C3	310.1675455417066	788.0280441035475	24	30
11	25	nan	0	0	nan	nan	C3	C3	C3	907.9877666248432	788.1991844416563	25	31
11	26	nan	0	0	nan	nan	C3	C3	C3	538.5415506958251	843.0950298210736	26	32
11	27	nan	0	0	nan	nan	C3	C3	C3	492.2142025611176	843.6548311990687	27	33
11	28	nan	0	0	nan	nan	C3	C3	C3	456.9623637003166	865.3042560675343	28	34
11	29	nan	0	0	nan	nan	C3	C3	C3	967.7221279003961	840.2937181663837	29	35
11	30	nan	0	0	nan	nan	C3	C3	C3	586.0850183823529	864.6645220588235	30	37
11	31	nan	0	0	nan	nan	C3	C3	C3	967.2457293035479	885.9868593955322	31	38
11	32	nan	0	0	nan	nan	C3	C3	C3	152.64254121431443	916.5665460394049	32	39
11	33	nan	0	0	nan	nan	C3	C3	C3	91.96865959498554	899.1634522661524	33	40
11	34	nan	0	0	nan	nan	C3	C3	C3	218.26495383380168	939.0425531914893	34	41
11	35	nan	0	0	nan	nan	C3	C3	C3	41.99184278828328	947.2506488691138	35	42
11	36	nan	0	0	nan	nan	C3	C3	C3	160.6283135927806	957.2036097010716	36	43
11	37	nan	0	0	nan	nan	C3	C3	C3	278.22327672327674	975.6898101898101	37	44
11	38	nan	0	0	nan	nan	C3	C3	C3	86.34223541048466	979.2828882294758	38	45
11	39	nan	0	0	nan	nan	C3	C3	C3	331.92607802874744	1010.0670773442847	39	47
12	1	nan	0	0	nan	nan	C4	C4	C4	114.74976030680729	12.25503355704698	1	1
12	2	nan	0	0	nan	nan	C4	C4	C4	118.96040126715945	55.81890179514256	2	3
12	3	nan	0	0	nan	nan	C4	C4	C4	188.54515444470644	89.0575336005659	3	5
12	4	nan	0	0	nan	nan	C4	C4	C4	230.7513249082756	168.87607011822257	4	6
12	5	nan	0	0	nan	nan	C4	C4	C4	149.67824267782427	155.8163179916318	5	7
12	6	nan	0	0	nan	nan	C4	C4	C4	39.540222367560496	196.1144538914323	6	9
12	7	nan	0	0	nan	nan	C4	C4	C4	40.75607180570222	227.35374868004223	7	10
12	8	nan	0	0	nan	nan	C4	C4	C4	97.87708396483782	245.0592603819339	8	11
12	9	nan	0	0	nan	nan	C4	C4	C4	420.06234413965086	259.8428927680798	9	12
12	10	nan	0	0	nan	nan	C4	C4	C4	119.39412322274882	393.5272037914692	10	13
12	11	nan	0	0	nan	nan	C4	C4	C4	43.20130665577787	615.4316047366272	11	14
12	12	nan	0	0	nan	nan	C4	C4	C4	712.7824	648.0832	12	15
12	13	nan	0	0	nan	nan	C4	C4	C4	608.5266075388026	685.2439024390244	13	16
12	14	nan	0	0	nan	nan	C4	C4	C4	940.5829401088929	707.94555353902	14	17
12	15	nan	0	0	nan	nan	C4	C4	C4	984.8130888719124	735.1420932009167	15	18
12	16	nan	0	0	nan	nan	C4	C4	C4	38.96746121831252	791.2338251986379	16	19
12	17	nan	0	0	nan	nan	C4	C4	C4	98.38670360110804	838.794459833795	17	21
12	18	nan	0	0	nan	nan	C4	C4	C4	97.57055630936227	885.0149253731344	18	22
12	19	nan	0	0	nan	nan	C4	C4	C4	211.1794348965919	921.6737547334693	19	26
12	20	nan	0	0	nan	nan	C4	C4	C4	156.24087932647333	960.844714686623	20	27
12	21	nan	0	0	nan	nan	C4	C4	C4	906.154920212766	970.59375	21	28
12	22	nan	0	0	nan	nan	C4	C4	C4	452.6466308130338	990.5707054729515	22	30
12	23	nan	0	0	nan	nan	C4	C4	C4	602.609900990099	1009.350495049505	23	31
12	24	nan	0	0	nan	nan	C4	C4	C4	844.9661879114303	998.2606223818073	24	33
13	1	nan	0	0	nan	nan	D1	D1	D1	138.33813215208565	37.98412698412698	1	1
13	2	nan	0	0	nan	nan	D1	D1	D1	966.5075075075075	74.992355992356	2	2
13	3	nan	0	0	nan	nan	D1	D1	D1	26.23649177760376	80.38057948316367	3	4
13	4	nan	0	0	nan	nan	D1	D1	D1	131.64055835595192	142.24815820085306	4	5
13	5	nan	0	0	nan	nan	D1	D1	D1	183.35051546391753	175.9962511715089	5	7
13	6	nan	0	0	nan	nan	D1	D1	D1	141.20247933884298	184.30495867768596	6	9
13	7	nan	0	0	nan	nan	D1	D1	D1	245.4607873054623	189.86298443698504	7	10
13	8	nan	0	0	nan	nan	D1	D1	D1	100.03906705539359	203.38075801749272	8	11
13	9	nan	0	0	nan	nan	D1	D1	D1	860.068422978412	292.73435784851813	9	12
13	10	nan	0	0	nan	nan	D1	D1	D1	68.06463748290014	416.92715458276336	10	13
13	11	nan	0	0	nan	nan	D1	D1	D1	161.6237518589335	460.8253664754621	11	14
13	12	nan	0	0	nan	nan	D1	D1	D1	865.4559210526315	665.0223684210526	12	15
13	13	nan	0	0	nan	nan	D1	D1	D1	16.30989956958393	763.6910569105692	13	16
13	14	nan	0	0	nan	nan	D1	D1	D1	123.60506706408346	788.585692995529	14	18
13	15	nan	0	0	nan	nan	D1	D1	D1	201.203446191052	792.9866989117291	15	19
13	16	nan	0	0	nan	nan	D1	D1	D1	948.8360888049126	794.4548889938592	16	20
13	17	nan	0	0	nan	nan	D1	D1	D1	904.2781655034895	867.7198404785643	17	22
13	18	nan	0	0	nan	nan	D1	D1	D1	273.50447093889716	860.7481371087929	18	24
13	19	nan	0	0	nan	nan	D1	D1	D1	149.27191780821917	881.5308219178082	19	25
13	20	nan	0	0	nan	nan	D1	D1	D1	219.5049441786284	913.4019138755981	20	26
13	21	nan	0	0	nan	nan	D1	D1	D1	88.84850498338871	916.6784053156147	21	27
13	22	nan	0	0	nan	nan	D1	D1	D1	9.622828784119108	937.4789081885856	22	29
13	23	nan	0	0	nan	nan	D1	D1	D1	131.969040247678	963.5962848297214	23	30
13	24	nan	0	0	nan	nan	D1	D1	D1	936.8051892811569	957.6758826031476	24	31
14	1	nan	0	0	nan	nan	D2	D2	D2	397.0309050772627	14.585724797645327	1	1
14	2	nan	0	0	nan	nan	D2	D2	D2	825.3190646056282	39.93063812921125	2	2
14	3	nan	0	0	nan	nan	D2	D2	D2	763.1044894715932	38.62216924910608	3	3
14	4	nan	0	0	nan	nan	D2	D2	D2	1009.2622175512349	57.03100367840252	4	4
14	5	nan	0	0	nan	nan	D2	D2	D2	960.6969899665552	44.522408026755855	5	5
14	6	nan	0	0	nan	nan	D2	D2	D2	99.40056728647967	74.36243302867949	6	6
14	7	nan	0	0	nan	nan	D2	D2	D2	896.5699029126214	85.45266990291262	7	7
14	8	nan	0	0	nan	nan	D2	D2	D2	998.7762883526958	557.2103068215669	8	10
14	9	nan	0	0	nan	nan	D2	D2	D2	818.1331081081081	777.3851351351351	9	11
14	10	nan	0	0	nan	nan	D2	D2	D2	147.14002932551318	818.8848973607038	10	12
14	11	nan	0	0	nan	nan	D2	D2	D2	446.7850770478508	891.6273317112733	11	14
14	12	nan	0	0	nan	nan	D2	D2	D2	68.33119853613907	954.2785910338517	12	16
14	13	nan	0	0	nan	nan	D2	D2	D2	952.713062098501	972.5021413276231	13	17
14	14	nan	0	0	nan	nan	D2	D2	D2	170.5222396650968	972.8178963893249	14	18
14	15	nan	0	0	nan	nan	D2	D2	D2	450.1487867177522	1006.8218390804598	15	19
14	16	nan	0	0	nan	nan	D2	D2	D2	968.5896328293736	1011.3239740820734	16	20
15	1	nan	0	0	nan	nan	D3	D3	D3	970.2670549084859	16.87936772046589	1	2
15	2	nan	0	0	nan	nan	D3	D3	D3	93.9621513944223	43.33731739707835	2	3
15	3	nan	0	0	nan	nan	D3	D3	D3	41.152165864494634	82.07441688263606	3	4
15	4	nan	0	0	nan	nan	D3	D3	D3	23.406813627254508	222.56713426853707	4	6
15	5	nan	0	0	nan	nan	D3	D3	D3	1008.7464424320827	790.3479948253557	5	8
15	6	nan	0	0	nan	nan	D3	D3	D3	158.01754385964912	914.4120857699805	6	10
15	7	nan	0	0	nan	nan	D3	D3	D3	86.88432620011568	971.545980335454	7	12
16	1	nan	0	0	nan	nan	D4	D4	D4	100.96194690265487	16.11061946902655	1	1
16	2	nan	0	0	nan	nan	D4	D4	D4	209.76542026206457	56.507510386705015	2	5
16	3	nan	0	0	nan	nan	D4	D4	D4	156.48089017900338	93.01209482341558	3	6
16	4	nan	0	0	nan	nan	D4	D4	D4	903.6920838183935	103.61641443538998	4	7
16	5	nan	0	0	nan	nan	D4	D4	D4	939.7386785449146	92.71195248700816	5	8
16	6	nan	0	0	nan	nan	D4	D4	D4	840.3433098591549	144.04027288732394	6	9
16	7	nan	0	0	nan	nan	D4	D4	D4	17.69743816254417	192.37367491166077	7	10
16	8	nan	0	0	nan	nan	D4	D4	D4	965.441935483871	204.62129032258065	8	11
16	9	nan	0	0	nan	nan	D4	D4	D4	801.1689944134079	227.14748603351956	9	13
16	10	nan	0	0	nan	nan	D4	D4	D4	968.2194777699365	257.3119266055046	10	14
16	11	nan	0	0	nan	nan	D4	D4	D4	923.9662661737523	328.7379852125693	11	15
16	12	nan	0	0	nan	nan	D4	D4	D4	69.95233050847457	369.78601694915255	12	16
16	13	nan	0	0	nan	nan	D4	D4	D4	1006.491144414169	795.8126702997275	13	19
16	14	nan	0	0	nan	nan	D4	D4	D4	96.869092884302	895.5382944052145	14	22
16	15	nan	0	0	nan	nan	D4	D4	D4	423.1927642736009	902.0864895421142	15	23
16	16	nan	0	0	nan	nan	D4	D4	D4	201.8131868131868	922.4835164835165	16	24
16	17	nan	0	0	nan	nan	D4	D4	D4	169.02128565346956	975.6760323541932	17	27
16	18	nan	0	0	nan	nan	D4	D4	D4	800.8698836708315	989.4700560103404	18	29
