# Supplementary material for: Resolving cell state in iPSC-derived human neural samples with multiplexed fluorescence imaging
Source: Commun Biol. 2021 Jun 24;4:786. doi: 10.1038/s42003-021-02276-x (PMC8225800; doi:10.1038/s42003-021-02276-x)
Supplement: Supplementary file 4 — Supplementary Data 1 [file 42003_2021_2276_MOESM4_ESM.zip › New folder/Cortical_neuron_DNAmature_Astrocyte_filtered.csv]

ImageNumber	ObjectNumber	Metadata_FileLocation	Metadata_Frame	Metadata_Series	Metadata_myChannel	Metadata_myCycle	Metadata_myWell	Metadata_myWell	Metadata_myWell	Children_Immature_Astrocytes_Count	Location_Center_X	Location_Center_Y	Number_Object_Number	Parent_Neurons_filtered
1	1	nan	0	0	nan	nan	A1	A1	A1	1	500.6933575978162	20.444040036396725	1	1
1	2	nan	0	0	nan	nan	A1	A1	A1	1	952.5518018018018	45.97232947232947	2	2
1	3	nan	0	0	nan	nan	A1	A1	A1	1	425.0065601825442	63.64318311466058	3	3
1	4	nan	0	0	nan	nan	A1	A1	A1	1	861.0075797637934	47.960867265996825	4	4
1	5	nan	0	0	nan	nan	A1	A1	A1	1	606.4464831804281	106.53975535168196	5	5
1	6	nan	0	0	nan	nan	A1	A1	A1	1	734.2103220799379	139.6476523088863	6	7
1	7	nan	0	0	nan	nan	A1	A1	A1	1	574.8077609277431	150.60838537020518	7	8
1	8	nan	0	0	nan	nan	A1	A1	A1	1	478.5456595264938	141.9143179255919	8	9
1	9	nan	0	0	nan	nan	A1	A1	A1	0	850.899136577708	180.61302982731553	9	11
1	10	nan	0	0	nan	nan	A1	A1	A1	1	973.4138093001409	203.61061531235322	10	12
1	11	nan	0	0	nan	nan	A1	A1	A1	1	1009.4569632495164	206.41005802707932	11	13
1	12	nan	0	0	nan	nan	A1	A1	A1	1	949.7399856938483	238.66165951359085	12	15
1	13	nan	0	0	nan	nan	A1	A1	A1	1	786.6070422535212	246.17253521126761	13	16
1	14	nan	0	0	nan	nan	A1	A1	A1	1	693.1134545454546	269.01272727272726	14	18
1	15	nan	0	0	nan	nan	A1	A1	A1	1	827.6721097322012	274.41737426518614	15	19
1	16	nan	0	0	nan	nan	A1	A1	A1	1	53.07540173053152	256.6299958796869	16	20
1	17	nan	0	0	nan	nan	A1	A1	A1	1	429.82899893124335	287.11150694691844	17	21
1	18	nan	0	0	nan	nan	A1	A1	A1	1	392.11873920552677	358.45595854922277	18	26
1	19	nan	0	0	nan	nan	A1	A1	A1	1	539.3641390205371	395.1445497630332	19	28
1	20	nan	0	0	nan	nan	A1	A1	A1	1	573.574358974359	420.5692307692308	20	30
1	21	nan	0	0	nan	nan	A1	A1	A1	1	644.3064295485636	435.5763793889649	21	32
1	22	nan	0	0	nan	nan	A1	A1	A1	1	293.2206823027719	450.3560767590618	22	33
1	23	nan	0	0	nan	nan	A1	A1	A1	1	117.3373724489796	502.3985969387755	23	34
1	24	nan	0	0	nan	nan	A1	A1	A1	0	475.7941110361879	498.7621937514048	24	35
1	25	nan	0	0	nan	nan	A1	A1	A1	1	288.21022128556376	514.4488935721812	25	36
1	26	nan	0	0	nan	nan	A1	A1	A1	1	398.47497805092183	550.1799824407375	26	37
1	27	nan	0	0	nan	nan	A1	A1	A1	0	488.5749019607843	573.5960784313726	27	38
1	28	nan	0	0	nan	nan	A1	A1	A1	1	111.7928599450765	568.8662220478619	28	39
1	29	nan	0	0	nan	nan	A1	A1	A1	1	39.45625	576.1119047619047	29	40
1	30	nan	0	0	nan	nan	A1	A1	A1	1	9.10665137614679	586.5917431192661	30	41
1	31	nan	0	0	nan	nan	A1	A1	A1	1	874.5548293391431	590.5497458242556	31	42
1	32	nan	0	0	nan	nan	A1	A1	A1	1	582.4900210084033	624.4044117647059	32	43
1	33	nan	0	0	nan	nan	A1	A1	A1	1	608.4405120481928	649.3501506024096	33	44
1	34	nan	0	0	nan	nan	A1	A1	A1	1	981.0959641255605	653.6215246636772	34	45
1	35	nan	0	0	nan	nan	A1	A1	A1	1	887.3066137566137	656.9497354497355	35	47
1	36	nan	0	0	nan	nan	A1	A1	A1	1	471.0334148329258	675.4898125509372	36	48
1	37	nan	0	0	nan	nan	A1	A1	A1	0	440.39198606271776	686.948606271777	37	49
1	38	nan	0	0	nan	nan	A1	A1	A1	1	354.9824773413897	696.192749244713	38	50
1	39	nan	0	0	nan	nan	A1	A1	A1	0	574.3230698529412	703.3290441176471	39	51
1	40	nan	0	0	nan	nan	A1	A1	A1	0	897.8777137793531	700.9308817013736	40	52
1	41	nan	0	0	nan	nan	A1	A1	A1	1	370.70146678170835	757.2282139775668	41	55
1	42	nan	0	0	nan	nan	A1	A1	A1	1	111.91690877396863	772.5804764671702	42	56
1	43	nan	0	0	nan	nan	A1	A1	A1	1	157.31796116504853	773.4565313327449	43	57
1	44	nan	0	0	nan	nan	A1	A1	A1	1	340.74063492063493	812.4946031746032	44	58
1	45	nan	0	0	nan	nan	A1	A1	A1	1	411.12590179194785	822.2380730742378	45	61
1	46	nan	0	0	nan	nan	A1	A1	A1	1	194.77745327102804	836.9059579439253	46	62
1	47	nan	0	0	nan	nan	A1	A1	A1	0	163.8179775280899	863.9086142322097	47	64
1	48	nan	0	0	nan	nan	A1	A1	A1	1	473.2039249146758	853.0226109215017	48	66
1	49	nan	0	0	nan	nan	A1	A1	A1	1	62.43223140495868	870.0256198347107	49	67
1	50	nan	0	0	nan	nan	A1	A1	A1	1	114.43524952621604	874.1219204042957	50	69
1	51	nan	0	0	nan	nan	A1	A1	A1	1	454.7869318181818	906.0337357954545	51	70
1	52	nan	0	0	nan	nan	A1	A1	A1	0	127.625	912.4064440993789	52	71
1	53	nan	0	0	nan	nan	A1	A1	A1	1	62.800959232613906	924.543165467626	53	72
1	54	nan	0	0	nan	nan	A1	A1	A1	0	91.7634011090573	955.8308687615527	54	73
1	55	nan	0	0	nan	nan	A1	A1	A1	0	31.894082840236685	956.2556213017751	55	74
1	56	nan	0	0	nan	nan	A1	A1	A1	0	153.115823817292	955.1745513866232	56	76
1	57	nan	0	0	nan	nan	A1	A1	A1	1	538.5477055133707	964.602839220865	57	78
1	58	nan	0	0	nan	nan	A1	A1	A1	1	22.500814332247558	991.7043973941368	58	79
1	59	nan	0	0	nan	nan	A1	A1	A1	1	131.8522812266268	987.2703814510097	59	80
1	60	nan	0	0	nan	nan	A1	A1	A1	0	320.14700854700857	1003.0700854700855	60	81
2	1	nan	0	0	nan	nan	A2	A2	A2	0	164.39584996009577	12.84756584197925	1	1
2	2	nan	0	0	nan	nan	A2	A2	A2	0	292.80038948393377	10.098344693281403	2	2
2	3	nan	0	0	nan	nan	A2	A2	A2	0	811.016129032258	11.011166253101736	3	3
2	4	nan	0	0	nan	nan	A2	A2	A2	1	850.2663080026899	19.347007397444518	4	4
2	5	nan	0	0	nan	nan	A2	A2	A2	1	85.15809072444144	44.94380501015572	5	5
2	6	nan	0	0	nan	nan	A2	A2	A2	1	819.4848484848485	46.700275482093666	6	6
2	7	nan	0	0	nan	nan	A2	A2	A2	1	763.7140158670193	124.30260672459389	7	7
2	8	nan	0	0	nan	nan	A2	A2	A2	1	526.8423475258918	146.34004602991945	8	8
2	9	nan	0	0	nan	nan	A2	A2	A2	1	245.72116659301813	152.8784798939461	9	9
2	10	nan	0	0	nan	nan	A2	A2	A2	1	81.11649016641452	151.75264750378216	10	10
2	11	nan	0	0	nan	nan	A2	A2	A2	1	107.29933184855234	209.2641425389755	11	11
2	12	nan	0	0	nan	nan	A2	A2	A2	1	167.9212775528565	206.6951566951567	12	12
2	13	nan	0	0	nan	nan	A2	A2	A2	1	15.352893890675242	241.2628617363344	13	13
2	14	nan	0	0	nan	nan	A2	A2	A2	1	367.47809152872446	276.9693281402142	14	15
2	15	nan	0	0	nan	nan	A2	A2	A2	1	212.23283427981414	302.2534847702633	15	17
2	16	nan	0	0	nan	nan	A2	A2	A2	1	95.69572506286673	358.3730092204526	16	21
2	17	nan	0	0	nan	nan	A2	A2	A2	1	654.1161431701972	418.8955441928415	17	22
2	18	nan	0	0	nan	nan	A2	A2	A2	1	14.278051181102363	591.4153543307086	18	25
2	19	nan	0	0	nan	nan	A2	A2	A2	1	116.24560570071259	653.1372921615202	19	26
2	20	nan	0	0	nan	nan	A2	A2	A2	1	40.17480823576908	655.333064190553	20	27
2	21	nan	0	0	nan	nan	A2	A2	A2	1	464.0929256594724	684.0029976019184	21	28
2	22	nan	0	0	nan	nan	A2	A2	A2	0	31.835224203133443	697.7882225823879	22	29
2	23	nan	0	0	nan	nan	A2	A2	A2	1	213.22493985565356	729.3127506014434	23	30
2	24	nan	0	0	nan	nan	A2	A2	A2	1	92.28568755846585	746.6265668849392	24	31
2	25	nan	0	0	nan	nan	A2	A2	A2	1	738.3509655751469	773.1813602015113	25	32
2	26	nan	0	0	nan	nan	A2	A2	A2	0	691.7010785824345	808.8536209553158	26	33
2	27	nan	0	0	nan	nan	A2	A2	A2	0	258.03150525087517	1009.3926487747958	27	35
4	1	nan	0	0	nan	nan	A4	A4	A4	1	899.2501766784452	23.070671378091873	1	1
4	2	nan	0	0	nan	nan	A4	A4	A4	1	973.8128430296377	41.51317233809001	2	2
4	3	nan	0	0	nan	nan	A4	A4	A4	0	956.7278911564625	72.6655328798186	3	4
4	4	nan	0	0	nan	nan	A4	A4	A4	0	645.1859052247873	87.64763061968408	4	5
4	5	nan	0	0	nan	nan	A4	A4	A4	1	941.8359929078014	101.36968085106383	5	6
4	6	nan	0	0	nan	nan	A4	A4	A4	1	857.2285714285714	104.25571428571429	6	7
4	7	nan	0	0	nan	nan	A4	A4	A4	0	1013.5	174.77970749542962	7	8
4	8	nan	0	0	nan	nan	A4	A4	A4	1	9.464477611940298	325.64597014925374	8	9
4	9	nan	0	0	nan	nan	A4	A4	A4	0	64.00618374558304	658.9664310954064	9	10
4	10	nan	0	0	nan	nan	A4	A4	A4	1	1008.0840687412913	826.5861588481189	10	12
4	11	nan	0	0	nan	nan	A4	A4	A4	0	939.1711711711712	863.498998998999	11	13
4	12	nan	0	0	nan	nan	A4	A4	A4	1	337.8222058281077	957.2652157875323	12	15
5	1	nan	0	0	nan	nan	B1	B1	B1	1	111.98768328445747	22.765395894428153	1	2
5	2	nan	0	0	nan	nan	B1	B1	B1	1	458.27767695099817	34.21669691470054	2	3
5	3	nan	0	0	nan	nan	B1	B1	B1	1	65.59347181008901	52.68308605341246	3	4
5	4	nan	0	0	nan	nan	B1	B1	B1	0	129.15357643758765	50.53155680224404	4	5
5	5	nan	0	0	nan	nan	B1	B1	B1	0	34.85216346153846	83.35697115384616	5	6
5	6	nan	0	0	nan	nan	B1	B1	B1	1	24.43154761904762	120.40178571428571	6	8
5	7	nan	0	0	nan	nan	B1	B1	B1	1	13.440298507462687	426.80348258706465	7	9
5	8	nan	0	0	nan	nan	B1	B1	B1	1	6.764432029795159	496.5903165735568	8	10
5	9	nan	0	0	nan	nan	B1	B1	B1	1	978.0277553220157	815.429264349232	9	12
5	10	nan	0	0	nan	nan	B1	B1	B1	1	199.701230228471	816.3255711775043	10	13
5	11	nan	0	0	nan	nan	B1	B1	B1	1	49.472374891524446	866.3341047150709	11	14
5	12	nan	0	0	nan	nan	B1	B1	B1	0	176.56492498706675	895.4821520951888	12	15
5	13	nan	0	0	nan	nan	B1	B1	B1	1	94.29372019077901	895.4546899841017	13	16
5	14	nan	0	0	nan	nan	B1	B1	B1	1	919.4336016096579	931.1815895372233	14	17
5	15	nan	0	0	nan	nan	B1	B1	B1	1	998.2931562819203	935.0459652706844	15	18
5	16	nan	0	0	nan	nan	B1	B1	B1	0	20.42374616171955	946.3034800409416	16	19
5	17	nan	0	0	nan	nan	B1	B1	B1	0	1014.1264612114771	959.4920297555792	17	20
5	18	nan	0	0	nan	nan	B1	B1	B1	1	966.5666474321985	957.0398153491057	18	21
5	19	nan	0	0	nan	nan	B1	B1	B1	1	900.1932327761924	967.9853240929474	19	22
5	20	nan	0	0	nan	nan	B1	B1	B1	0	969.8379821958457	1000.4225519287834	20	23
5	21	nan	0	0	nan	nan	B1	B1	B1	0	42.009227220299884	1011.7324106113033	21	24
5	22	nan	0	0	nan	nan	B1	B1	B1	1	149.86162624821682	1007.2945791726106	22	25
5	23	nan	0	0	nan	nan	B1	B1	B1	0	197.86799620132953	1011.4264007597341	23	26
6	1	nan	0	0	nan	nan	B2	B2	B2	0	562.1735395189004	20.06529209621993	1	1
6	2	nan	0	0	nan	nan	B2	B2	B2	1	254.343115942029	149.18333333333334	2	3
6	3	nan	0	0	nan	nan	B2	B2	B2	1	929.7084324126578	177.90543259557344	3	4
6	4	nan	0	0	nan	nan	B2	B2	B2	0	309.9551767676768	196.38888888888889	4	5
6	5	nan	0	0	nan	nan	B2	B2	B2	0	989.8232502965599	269.37485172004745	5	8
6	6	nan	0	0	nan	nan	B2	B2	B2	0	956.5165829145728	292.09045226130655	6	9
6	7	nan	0	0	nan	nan	B2	B2	B2	1	502.1638827607942	289.5521588402143	7	10
6	8	nan	0	0	nan	nan	B2	B2	B2	0	995.7985153764581	309.1219512195122	8	11
6	9	nan	0	0	nan	nan	B2	B2	B2	1	992.3767605633802	335.73415492957747	9	12
6	10	nan	0	0	nan	nan	B2	B2	B2	1	8.54650132860939	384.6563330380868	10	13
6	11	nan	0	0	nan	nan	B2	B2	B2	0	38.871207430340554	387.722600619195	11	14
6	12	nan	0	0	nan	nan	B2	B2	B2	1	91.01978114478115	409.0	12	15
6	13	nan	0	0	nan	nan	B2	B2	B2	1	45.003187250996014	434.9354581673307	13	16
6	14	nan	0	0	nan	nan	B2	B2	B2	1	24.56563642406115	470.8863409770688	14	17
6	15	nan	0	0	nan	nan	B2	B2	B2	1	969.4599337102749	497.5630727237278	15	18
6	16	nan	0	0	nan	nan	B2	B2	B2	1	993.5501997336884	605.2756324900133	16	21
6	17	nan	0	0	nan	nan	B2	B2	B2	1	928.9389312977099	628.6149279050043	17	22
6	18	nan	0	0	nan	nan	B2	B2	B2	1	936.888583218707	682.6409903713893	18	24
6	19	nan	0	0	nan	nan	B2	B2	B2	1	125.16786079836233	814.5369498464688	19	26
6	20	nan	0	0	nan	nan	B2	B2	B2	0	934.5300988319856	842.4788858939802	20	27
6	21	nan	0	0	nan	nan	B2	B2	B2	1	47.64431047475509	890.525998492841	21	31
6	22	nan	0	0	nan	nan	B2	B2	B2	1	1000.0432368107894	917.4462514875049	22	32
6	23	nan	0	0	nan	nan	B2	B2	B2	1	52.694857142857146	929.5434285714285	23	36
6	24	nan	0	0	nan	nan	B2	B2	B2	1	130.07952069716777	933.3050108932462	24	37
6	25	nan	0	0	nan	nan	B2	B2	B2	1	331.7783492530003	943.5351457261818	25	38
6	26	nan	0	0	nan	nan	B2	B2	B2	1	250.01537775796746	947.6262536215735	26	39
6	27	nan	0	0	nan	nan	B2	B2	B2	1	382.23090692124106	951.3508353221957	27	41
6	28	nan	0	0	nan	nan	B2	B2	B2	0	849.68911335578	943.8872053872054	28	42
6	29	nan	0	0	nan	nan	B2	B2	B2	0	99.32324533161622	954.032195750161	29	43
6	30	nan	0	0	nan	nan	B2	B2	B2	1	41.30897177419355	968.5529233870968	30	44
6	31	nan	0	0	nan	nan	B2	B2	B2	1	449.3673935091278	989.2208417849898	31	45
6	32	nan	0	0	nan	nan	B2	B2	B2	0	102.30711139081183	998.8112020138452	32	46
7	1	nan	0	0	nan	nan	B3	B3	B3	1	337.04639684106616	21.453109575518262	1	3
7	2	nan	0	0	nan	nan	B3	B3	B3	1	381.8423988842399	29.09948860994886	2	4
7	3	nan	0	0	nan	nan	B3	B3	B3	1	769.239416407558	37.63668978713226	3	5
7	4	nan	0	0	nan	nan	B3	B3	B3	0	648.8878552971577	47.308527131782945	4	6
7	5	nan	0	0	nan	nan	B3	B3	B3	1	366.49451887941535	107.33313032886724	5	8
7	6	nan	0	0	nan	nan	B3	B3	B3	1	170.76980114593866	105.6376811594203	6	10
7	7	nan	0	0	nan	nan	B3	B3	B3	1	248.77296686746988	165.36257530120483	7	11
7	8	nan	0	0	nan	nan	B3	B3	B3	1	65.02463343108505	177.586119257087	8	12
7	9	nan	0	0	nan	nan	B3	B3	B3	0	976.8620689655172	202.98549790525297	9	13
7	10	nan	0	0	nan	nan	B3	B3	B3	0	64.67935165609585	271.9774489076815	10	16
7	11	nan	0	0	nan	nan	B3	B3	B3	0	91.65199161425576	290.3312368972746	11	17
7	12	nan	0	0	nan	nan	B3	B3	B3	1	129.25262054507337	308.62264150943395	12	18
7	13	nan	0	0	nan	nan	B3	B3	B3	0	24.81323980710215	379.83998246383163	13	19
7	14	nan	0	0	nan	nan	B3	B3	B3	0	35.42294402211472	474.0870767104354	14	20
7	15	nan	0	0	nan	nan	B3	B3	B3	0	91.68464320947056	511.55343636961527	15	21
7	16	nan	0	0	nan	nan	B3	B3	B3	1	62.89517625231911	627.2439703153989	16	22
7	17	nan	0	0	nan	nan	B3	B3	B3	1	26.694052044609666	642.4795539033457	17	23
7	18	nan	0	0	nan	nan	B3	B3	B3	1	70.6022487702038	681.4968376669009	18	24
7	19	nan	0	0	nan	nan	B3	B3	B3	1	282.00513259195895	674.3105218135158	19	25
7	20	nan	0	0	nan	nan	B3	B3	B3	1	15.249233128834355	791.8949386503067	20	26
7	21	nan	0	0	nan	nan	B3	B3	B3	1	35.36321031048623	817.0521382542472	21	27
7	22	nan	0	0	nan	nan	B3	B3	B3	1	749.4622191967325	825.0374404356705	22	28
7	23	nan	0	0	nan	nan	B3	B3	B3	0	69.12084148727985	840.4491193737769	23	29
7	24	nan	0	0	nan	nan	B3	B3	B3	1	834.7204610951009	833.8167146974064	24	30
7	25	nan	0	0	nan	nan	B3	B3	B3	1	909.9990473166084	824.5157192759606	25	31
7	26	nan	0	0	nan	nan	B3	B3	B3	0	479.879812520924	852.3706059591564	26	32
7	27	nan	0	0	nan	nan	B3	B3	B3	0	838.2814465408806	868.2932389937107	27	33
7	28	nan	0	0	nan	nan	B3	B3	B3	1	983.4039575289576	846.152750965251	28	34
7	29	nan	0	0	nan	nan	B3	B3	B3	0	876.3135478024468	881.1354780244676	29	35
7	30	nan	0	0	nan	nan	B3	B3	B3	1	139.5194428322693	913.2278003482298	30	36
7	31	nan	0	0	nan	nan	B3	B3	B3	1	298.7786458333333	907.6625	31	37
7	32	nan	0	0	nan	nan	B3	B3	B3	1	985.531374501992	922.933266932271	32	38
7	33	nan	0	0	nan	nan	B3	B3	B3	1	670.9963577498988	913.4585188182922	33	39
7	34	nan	0	0	nan	nan	B3	B3	B3	0	931.6742133537989	942.9623944742901	34	40
7	35	nan	0	0	nan	nan	B3	B3	B3	1	444.4451972897569	973.8844161020327	35	41
7	36	nan	0	0	nan	nan	B3	B3	B3	1	329.3536203993264	993.790233341352	36	42
7	37	nan	0	0	nan	nan	B3	B3	B3	1	842.2143779595351	999.2677572105036	37	43
7	38	nan	0	0	nan	nan	B3	B3	B3	0	938.873488372093	1010.4344186046511	38	44
8	1	nan	0	0	nan	nan	B4	B4	B4	0	1009.5496957403651	693.868154158215	1	4
9	1	nan	0	0	nan	nan	C1	C1	C1	1	32.93485342019544	18.650380021715527	1	1
9	2	nan	0	0	nan	nan	C1	C1	C1	0	8.22749391727494	29.909975669099758	2	2
9	3	nan	0	0	nan	nan	C1	C1	C1	0	185.87283671933784	31.25808878856283	3	3
9	4	nan	0	0	nan	nan	C1	C1	C1	1	93.27817853922453	31.484220018034264	4	4
9	5	nan	0	0	nan	nan	C1	C1	C1	1	999.7261774370209	66.95837897042716	5	5
9	6	nan	0	0	nan	nan	C1	C1	C1	1	21.82002974714923	79.80019831432821	6	6
9	7	nan	0	0	nan	nan	C1	C1	C1	1	968.3012600229096	89.49828178694158	7	7
9	8	nan	0	0	nan	nan	C1	C1	C1	1	19.823255813953487	179.4279069767442	8	9
9	9	nan	0	0	nan	nan	C1	C1	C1	1	102.4327449786975	167.45648204503956	9	10
9	10	nan	0	0	nan	nan	C1	C1	C1	1	163.41528478731075	202.5522710886806	10	11
9	11	nan	0	0	nan	nan	C1	C1	C1	1	83.88060109289617	329.8614754098361	11	13
9	12	nan	0	0	nan	nan	C1	C1	C1	1	980.1674727932285	762.6136638452238	12	15
9	13	nan	0	0	nan	nan	C1	C1	C1	0	33.24957118353345	825.7980274442539	13	16
9	14	nan	0	0	nan	nan	C1	C1	C1	1	81.25989304812835	862.9122994652406	14	17
9	15	nan	0	0	nan	nan	C1	C1	C1	1	135.17762882279013	900.5605362379556	15	18
9	16	nan	0	0	nan	nan	C1	C1	C1	1	25.511899791231734	948.1603340292276	16	19
9	17	nan	0	0	nan	nan	C1	C1	C1	0	249.374565325385	977.5976154992549	17	20
9	18	nan	0	0	nan	nan	C1	C1	C1	1	154.06478209658422	998.829210836278	18	21
10	1	nan	0	0	nan	nan	C2	C2	C2	1	450.3762949421085	23.071297989031077	1	1
10	2	nan	0	0	nan	nan	C2	C2	C2	1	851.5311533362793	21.64825452938577	2	2
10	3	nan	0	0	nan	nan	C2	C2	C2	1	46.27268602540835	26.407894736842106	3	4
10	4	nan	0	0	nan	nan	C2	C2	C2	1	1001.1669442131557	50.88009991673605	4	5
10	5	nan	0	0	nan	nan	C2	C2	C2	1	398.9195751138088	41.807283763277695	5	6
10	6	nan	0	0	nan	nan	C2	C2	C2	1	55.79815455594002	61.66724336793541	6	8
10	7	nan	0	0	nan	nan	C2	C2	C2	1	130.34507678410117	66.76874435411021	7	9
10	8	nan	0	0	nan	nan	C2	C2	C2	1	253.49414225941422	85.39142259414226	8	10
10	9	nan	0	0	nan	nan	C2	C2	C2	1	332.47649918962725	81.69475958941113	9	11
10	10	nan	0	0	nan	nan	C2	C2	C2	1	385.20238772029563	86.0	10	13
10	11	nan	0	0	nan	nan	C2	C2	C2	0	852.6552675124103	76.71759514616657	11	14
10	12	nan	0	0	nan	nan	C2	C2	C2	1	43.88797221016066	103.28093790707773	12	15
10	13	nan	0	0	nan	nan	C2	C2	C2	1	452.06803044719317	124.00951474785919	13	16
10	14	nan	0	0	nan	nan	C2	C2	C2	0	105.73142210486608	123.01584307808375	14	17
10	15	nan	0	0	nan	nan	C2	C2	C2	1	187.40307692307692	167.27461538461537	15	19
10	16	nan	0	0	nan	nan	C2	C2	C2	1	239.4484555266096	176.94231484927428	16	20
10	17	nan	0	0	nan	nan	C2	C2	C2	1	149.62678375411636	191.0872667398463	17	21
10	18	nan	0	0	nan	nan	C2	C2	C2	1	235.55348615090736	247.37965616045847	18	23
10	19	nan	0	0	nan	nan	C2	C2	C2	1	323.3721393034826	256.26616915422886	19	25
10	20	nan	0	0	nan	nan	C2	C2	C2	1	718.4475425330813	413.52551984877124	20	31
10	21	nan	0	0	nan	nan	C2	C2	C2	1	564.8864908073541	464.656274980016	21	33
10	22	nan	0	0	nan	nan	C2	C2	C2	1	618.4555831265509	483.89230769230767	22	34
10	23	nan	0	0	nan	nan	C2	C2	C2	1	685.9006197905535	510.3509296858303	23	35
10	24	nan	0	0	nan	nan	C2	C2	C2	1	655.0784785748676	568.0813673567645	24	36
10	25	nan	0	0	nan	nan	C2	C2	C2	1	756.3538106235566	549.4762124711316	25	37
10	26	nan	0	0	nan	nan	C2	C2	C2	0	16.020183486238533	574.0614678899083	26	38
10	27	nan	0	0	nan	nan	C2	C2	C2	1	742.9014629948365	590.6876075731498	27	39
10	28	nan	0	0	nan	nan	C2	C2	C2	1	751.1025815217391	630.8838315217391	28	40
10	29	nan	0	0	nan	nan	C2	C2	C2	1	1006.4634030418251	637.3616920152091	29	41
10	30	nan	0	0	nan	nan	C2	C2	C2	1	45.739010989010985	650.4529532967033	30	42
10	31	nan	0	0	nan	nan	C2	C2	C2	0	692.742472266244	635.1616481774961	31	43
10	32	nan	0	0	nan	nan	C2	C2	C2	0	483.651598676957	690.8213891951489	32	44
10	33	nan	0	0	nan	nan	C2	C2	C2	0	550.9905778894472	688.1337939698492	33	45
10	34	nan	0	0	nan	nan	C2	C2	C2	1	982.9975086239939	734.123802223074	34	48
10	35	nan	0	0	nan	nan	C2	C2	C2	1	126.88333333333334	812.9378787878788	35	50
10	36	nan	0	0	nan	nan	C2	C2	C2	1	172.39125946317964	851.9752236751549	36	51
10	37	nan	0	0	nan	nan	C2	C2	C2	1	438.70129403306976	838.1660675772825	37	52
10	38	nan	0	0	nan	nan	C2	C2	C2	0	1014.1406518010292	847.9614065180103	38	53
10	39	nan	0	0	nan	nan	C2	C2	C2	1	400.3500992720053	877.7326273990734	39	54
10	40	nan	0	0	nan	nan	C2	C2	C2	1	649.6489448051948	857.7017045454545	40	55
10	41	nan	0	0	nan	nan	C2	C2	C2	1	818.0403806584362	885.0619855967078	41	56
10	42	nan	0	0	nan	nan	C2	C2	C2	1	757.9710306406686	889.5701949860725	42	58
10	43	nan	0	0	nan	nan	C2	C2	C2	1	1009.1105371900826	924.6745867768595	43	59
10	44	nan	0	0	nan	nan	C2	C2	C2	1	958.7292948414577	901.8935163274964	44	60
10	45	nan	0	0	nan	nan	C2	C2	C2	1	87.21893244370308	942.5909090909091	45	61
10	46	nan	0	0	nan	nan	C2	C2	C2	1	897.428955078125	951.623779296875	46	63
10	47	nan	0	0	nan	nan	C2	C2	C2	1	954.7841346153846	981.0870192307692	47	64
10	48	nan	0	0	nan	nan	C2	C2	C2	1	777.6254578754579	984.7554945054945	48	65
10	49	nan	0	0	nan	nan	C2	C2	C2	1	399.4899208063355	985.5460763138949	49	66
10	50	nan	0	0	nan	nan	C2	C2	C2	0	817.2152572442342	1003.090479006505	50	67
11	1	nan	0	0	nan	nan	C3	C3	C3	0	881.1203821656051	25.514012738853502	1	1
11	2	nan	0	0	nan	nan	C3	C3	C3	1	985.6990566037736	12.187735849056605	2	2
11	3	nan	0	0	nan	nan	C3	C3	C3	1	254.63121890547265	26.65858208955224	3	3
11	4	nan	0	0	nan	nan	C3	C3	C3	1	142.17393850658857	51.312737920937046	4	4
11	5	nan	0	0	nan	nan	C3	C3	C3	1	296.802545691906	39.10933420365535	5	5
11	6	nan	0	0	nan	nan	C3	C3	C3	0	754.353958143767	34.57006369426752	6	6
11	7	nan	0	0	nan	nan	C3	C3	C3	0	989.3576125442589	55.64137582195245	7	7
11	8	nan	0	0	nan	nan	C3	C3	C3	0	934.8916256157636	76.1708980674498	8	8
11	9	nan	0	0	nan	nan	C3	C3	C3	1	447.49742777997625	108.94895132568263	9	9
11	10	nan	0	0	nan	nan	C3	C3	C3	1	335.00838610302924	135.85161731986992	10	10
11	11	nan	0	0	nan	nan	C3	C3	C3	1	839.9602809396948	136.28360377815451	11	11
11	12	nan	0	0	nan	nan	C3	C3	C3	1	1009.8693548387097	155.54112903225806	12	12
11	13	nan	0	0	nan	nan	C3	C3	C3	0	950.3761074592741	165.12689339811374	13	13
11	14	nan	0	0	nan	nan	C3	C3	C3	1	904.2488800398208	192.8397212543554	14	14
11	15	nan	0	0	nan	nan	C3	C3	C3	1	379.7297714638666	247.60500308832613	15	15
11	16	nan	0	0	nan	nan	C3	C3	C3	1	911.3678756476684	229.76165803108807	16	16
11	17	nan	0	0	nan	nan	C3	C3	C3	1	966.9940613658858	245.19646981194325	17	17
11	18	nan	0	0	nan	nan	C3	C3	C3	1	210.33601286173632	316.44105037513395	18	18
11	19	nan	0	0	nan	nan	C3	C3	C3	1	419.8853795211411	369.2975038206826	19	20
11	20	nan	0	0	nan	nan	C3	C3	C3	1	982.5994770620395	391.68932731162346	20	22
11	21	nan	0	0	nan	nan	C3	C3	C3	1	306.98090388287716	395.2667091024825	21	23
11	22	nan	0	0	nan	nan	C3	C3	C3	1	14.54610655737705	442.70747950819674	22	24
11	23	nan	0	0	nan	nan	C3	C3	C3	1	390.4485514485514	484.74825174825173	23	25
11	24	nan	0	0	nan	nan	C3	C3	C3	1	991.4849158463004	572.9333121625913	24	26
11	25	nan	0	0	nan	nan	C3	C3	C3	0	934.1172914147521	595.0133010882709	25	27
11	26	nan	0	0	nan	nan	C3	C3	C3	1	151.13804412641622	640.4716756112105	26	28
11	27	nan	0	0	nan	nan	C3	C3	C3	1	827.3970662620131	715.4871016691958	27	31
11	28	nan	0	0	nan	nan	C3	C3	C3	1	261.7887218045113	735.7154135338346	28	33
11	29	nan	0	0	nan	nan	C3	C3	C3	1	120.08117350611951	737.5457163426926	29	34
11	30	nan	0	0	nan	nan	C3	C3	C3	1	310.1675455417066	788.0280441035475	30	36
11	31	nan	0	0	nan	nan	C3	C3	C3	1	907.9877666248432	788.1991844416563	31	38
11	32	nan	0	0	nan	nan	C3	C3	C3	1	538.5415506958251	843.0950298210736	32	41
11	33	nan	0	0	nan	nan	C3	C3	C3	1	492.2142025611176	843.6548311990687	33	42
11	34	nan	0	0	nan	nan	C3	C3	C3	1	456.9623637003166	865.3042560675343	34	43
11	35	nan	0	0	nan	nan	C3	C3	C3	1	967.7221279003961	840.2937181663837	35	44
11	36	nan	0	0	nan	nan	C3	C3	C3	0	151.41823687752355	857.6561238223419	36	46
11	37	nan	0	0	nan	nan	C3	C3	C3	1	586.0850183823529	864.6645220588235	37	47
11	38	nan	0	0	nan	nan	C3	C3	C3	1	967.2457293035479	885.9868593955322	38	50
11	39	nan	0	0	nan	nan	C3	C3	C3	1	152.64254121431443	916.5665460394049	39	52
11	40	nan	0	0	nan	nan	C3	C3	C3	1	91.96865959498554	899.1634522661524	40	53
11	41	nan	0	0	nan	nan	C3	C3	C3	1	218.26495383380168	939.0425531914893	41	54
11	42	nan	0	0	nan	nan	C3	C3	C3	1	41.99184278828328	947.2506488691138	42	55
11	43	nan	0	0	nan	nan	C3	C3	C3	1	160.6283135927806	957.2036097010716	43	56
11	44	nan	0	0	nan	nan	C3	C3	C3	1	278.22327672327674	975.6898101898101	44	57
11	45	nan	0	0	nan	nan	C3	C3	C3	1	86.34223541048466	979.2828882294758	45	59
11	46	nan	0	0	nan	nan	C3	C3	C3	0	490.41251518833536	991.3438639125152	46	60
11	47	nan	0	0	nan	nan	C3	C3	C3	1	331.92607802874744	1010.0670773442847	47	62
12	1	nan	0	0	nan	nan	C4	C4	C4	1	114.74976030680729	12.25503355704698	1	1
12	2	nan	0	0	nan	nan	C4	C4	C4	0	10.866350710900473	22.792417061611374	2	2
12	3	nan	0	0	nan	nan	C4	C4	C4	1	118.96040126715945	55.81890179514256	3	3
12	4	nan	0	0	nan	nan	C4	C4	C4	0	67.43793103448276	77.71293103448276	4	4
12	5	nan	0	0	nan	nan	C4	C4	C4	1	188.54515444470644	89.0575336005659	5	5
12	6	nan	0	0	nan	nan	C4	C4	C4	1	230.7513249082756	168.87607011822257	6	6
12	7	nan	0	0	nan	nan	C4	C4	C4	1	149.67824267782427	155.8163179916318	7	7
12	8	nan	0	0	nan	nan	C4	C4	C4	0	81.19466906259359	164.801138065289	8	8
12	9	nan	0	0	nan	nan	C4	C4	C4	1	39.540222367560496	196.1144538914323	9	9
12	10	nan	0	0	nan	nan	C4	C4	C4	1	40.75607180570222	227.35374868004223	10	10
12	11	nan	0	0	nan	nan	C4	C4	C4	1	97.87708396483782	245.0592603819339	11	11
12	12	nan	0	0	nan	nan	C4	C4	C4	1	420.06234413965086	259.8428927680798	12	12
12	13	nan	0	0	nan	nan	C4	C4	C4	1	119.39412322274882	393.5272037914692	13	15
12	14	nan	0	0	nan	nan	C4	C4	C4	1	43.20130665577787	615.4316047366272	14	17
12	15	nan	0	0	nan	nan	C4	C4	C4	1	712.7824	648.0832	15	19
12	16	nan	0	0	nan	nan	C4	C4	C4	1	608.5266075388026	685.2439024390244	16	22
12	17	nan	0	0	nan	nan	C4	C4	C4	1	940.5829401088929	707.94555353902	17	25
12	18	nan	0	0	nan	nan	C4	C4	C4	1	984.8130888719124	735.1420932009167	18	26
12	19	nan	0	0	nan	nan	C4	C4	C4	1	38.96746121831252	791.2338251986379	19	27
12	20	nan	0	0	nan	nan	C4	C4	C4	0	876.2659503022162	843.0812625923438	20	28
12	21	nan	0	0	nan	nan	C4	C4	C4	1	98.38670360110804	838.794459833795	21	29
12	22	nan	0	0	nan	nan	C4	C4	C4	1	97.57055630936227	885.0149253731344	22	31
12	23	nan	0	0	nan	nan	C4	C4	C4	0	999.6982024597919	915.523178807947	23	32
12	24	nan	0	0	nan	nan	C4	C4	C4	0	965.7058823529412	918.9632352941177	24	33
12	25	nan	0	0	nan	nan	C4	C4	C4	0	901.7646048109966	927.6746849942726	25	34
12	26	nan	0	0	nan	nan	C4	C4	C4	1	211.1794348965919	921.6737547334693	26	35
12	27	nan	0	0	nan	nan	C4	C4	C4	1	156.24087932647333	960.844714686623	27	36
12	28	nan	0	0	nan	nan	C4	C4	C4	1	906.154920212766	970.59375	28	37
12	29	nan	0	0	nan	nan	C4	C4	C4	0	938.9543602281989	959.675631621842	29	38
12	30	nan	0	0	nan	nan	C4	C4	C4	1	452.6466308130338	990.5707054729515	30	39
12	31	nan	0	0	nan	nan	C4	C4	C4	1	602.609900990099	1009.350495049505	31	40
12	32	nan	0	0	nan	nan	C4	C4	C4	0	33.18196721311475	1008.8295081967213	32	41
12	33	nan	0	0	nan	nan	C4	C4	C4	1	844.9661879114303	998.2606223818073	33	42
13	1	nan	0	0	nan	nan	D1	D1	D1	1	138.33813215208565	37.98412698412698	1	1
13	2	nan	0	0	nan	nan	D1	D1	D1	1	966.5075075075075	74.992355992356	2	2
13	3	nan	0	0	nan	nan	D1	D1	D1	0	273.6877515813686	77.71132834962623	3	3
13	4	nan	0	0	nan	nan	D1	D1	D1	1	26.23649177760376	80.38057948316367	4	4
13	5	nan	0	0	nan	nan	D1	D1	D1	1	131.64055835595192	142.24815820085306	5	5
13	6	nan	0	0	nan	nan	D1	D1	D1	0	18.571729957805907	152.62552742616035	6	6
13	7	nan	0	0	nan	nan	D1	D1	D1	1	183.35051546391753	175.9962511715089	7	7
13	8	nan	0	0	nan	nan	D1	D1	D1	0	26.09228187919463	186.24161073825502	8	8
13	9	nan	0	0	nan	nan	D1	D1	D1	1	141.20247933884298	184.30495867768596	9	9
13	10	nan	0	0	nan	nan	D1	D1	D1	1	245.4607873054623	189.86298443698504	10	10
13	11	nan	0	0	nan	nan	D1	D1	D1	1	100.03906705539359	203.38075801749272	11	11
13	12	nan	0	0	nan	nan	D1	D1	D1	1	860.068422978412	292.73435784851813	12	12
13	13	nan	0	0	nan	nan	D1	D1	D1	1	68.06463748290014	416.92715458276336	13	13
13	14	nan	0	0	nan	nan	D1	D1	D1	1	161.6237518589335	460.8253664754621	14	14
13	15	nan	0	0	nan	nan	D1	D1	D1	1	865.4559210526315	665.0223684210526	15	16
13	16	nan	0	0	nan	nan	D1	D1	D1	1	16.30989956958393	763.6910569105692	16	17
13	17	nan	0	0	nan	nan	D1	D1	D1	0	47.126315789473686	754.546052631579	17	18
13	18	nan	0	0	nan	nan	D1	D1	D1	1	123.60506706408346	788.585692995529	18	19
13	19	nan	0	0	nan	nan	D1	D1	D1	1	201.203446191052	792.9866989117291	19	21
13	20	nan	0	0	nan	nan	D1	D1	D1	1	948.8360888049126	794.4548889938592	20	22
13	21	nan	0	0	nan	nan	D1	D1	D1	0	1008.3529962546817	819.3455056179776	21	24
13	22	nan	0	0	nan	nan	D1	D1	D1	1	904.2781655034895	867.7198404785643	22	25
13	23	nan	0	0	nan	nan	D1	D1	D1	0	119.843147472642	859.9577905158937	23	28
13	24	nan	0	0	nan	nan	D1	D1	D1	1	273.50447093889716	860.7481371087929	24	29
13	25	nan	0	0	nan	nan	D1	D1	D1	1	149.27191780821917	881.5308219178082	25	30
13	26	nan	0	0	nan	nan	D1	D1	D1	1	219.5049441786284	913.4019138755981	26	31
13	27	nan	0	0	nan	nan	D1	D1	D1	1	88.84850498338871	916.6784053156147	27	32
13	28	nan	0	0	nan	nan	D1	D1	D1	0	162.10135571336346	927.1910910264687	28	33
13	29	nan	0	0	nan	nan	D1	D1	D1	1	9.622828784119108	937.4789081885856	29	34
13	30	nan	0	0	nan	nan	D1	D1	D1	1	131.969040247678	963.5962848297214	30	35
13	31	nan	0	0	nan	nan	D1	D1	D1	1	936.8051892811569	957.6758826031476	31	36
13	32	nan	0	0	nan	nan	D1	D1	D1	0	89.71720613287904	999.263202725724	32	37
14	1	nan	0	0	nan	nan	D2	D2	D2	1	397.0309050772627	14.585724797645327	1	1
14	2	nan	0	0	nan	nan	D2	D2	D2	1	825.3190646056282	39.93063812921125	2	3
14	3	nan	0	0	nan	nan	D2	D2	D2	1	763.1044894715932	38.62216924910608	3	4
14	4	nan	0	0	nan	nan	D2	D2	D2	1	1009.2622175512349	57.03100367840252	4	5
14	5	nan	0	0	nan	nan	D2	D2	D2	1	960.6969899665552	44.522408026755855	5	6
14	6	nan	0	0	nan	nan	D2	D2	D2	1	99.40056728647967	74.36243302867949	6	7
14	7	nan	0	0	nan	nan	D2	D2	D2	1	896.5699029126214	85.45266990291262	7	8
14	8	nan	0	0	nan	nan	D2	D2	D2	0	934.8821714990746	196.8482418260333	8	9
14	9	nan	0	0	nan	nan	D2	D2	D2	0	961.3128019323672	491.4009661835749	9	11
14	10	nan	0	0	nan	nan	D2	D2	D2	1	998.7762883526958	557.2103068215669	10	12
14	11	nan	0	0	nan	nan	D2	D2	D2	1	818.1331081081081	777.3851351351351	11	13
14	12	nan	0	0	nan	nan	D2	D2	D2	1	147.14002932551318	818.8848973607038	12	15
14	13	nan	0	0	nan	nan	D2	D2	D2	0	337.61196581196583	879.417094017094	13	16
14	14	nan	0	0	nan	nan	D2	D2	D2	1	446.7850770478508	891.6273317112733	14	17
14	15	nan	0	0	nan	nan	D2	D2	D2	0	869.4047439759037	923.2910391566265	15	20
14	16	nan	0	0	nan	nan	D2	D2	D2	1	68.33119853613907	954.2785910338517	16	21
14	17	nan	0	0	nan	nan	D2	D2	D2	1	952.713062098501	972.5021413276231	17	22
14	18	nan	0	0	nan	nan	D2	D2	D2	1	170.5222396650968	972.8178963893249	18	23
14	19	nan	0	0	nan	nan	D2	D2	D2	1	450.1487867177522	1006.8218390804598	19	24
14	20	nan	0	0	nan	nan	D2	D2	D2	1	968.5896328293736	1011.3239740820734	20	25
15	1	nan	0	0	nan	nan	D3	D3	D3	0	166.1121281464531	11.010297482837528	1	1
15	2	nan	0	0	nan	nan	D3	D3	D3	1	970.2670549084859	16.87936772046589	2	2
15	3	nan	0	0	nan	nan	D3	D3	D3	1	93.9621513944223	43.33731739707835	3	3
15	4	nan	0	0	nan	nan	D3	D3	D3	1	41.152165864494634	82.07441688263606	4	4
15	5	nan	0	0	nan	nan	D3	D3	D3	0	67.95883940620783	196.00877192982455	5	5
15	6	nan	0	0	nan	nan	D3	D3	D3	1	23.406813627254508	222.56713426853707	6	6
15	7	nan	0	0	nan	nan	D3	D3	D3	0	156.26259234385495	435.05775688381465	7	8
15	8	nan	0	0	nan	nan	D3	D3	D3	1	1008.7464424320827	790.3479948253557	8	10
15	9	nan	0	0	nan	nan	D3	D3	D3	0	1001.4612621857362	865.6654694715238	9	12
15	10	nan	0	0	nan	nan	D3	D3	D3	1	158.01754385964912	914.4120857699805	10	13
15	11	nan	0	0	nan	nan	D3	D3	D3	0	916.51875	961.1447916666667	11	14
15	12	nan	0	0	nan	nan	D3	D3	D3	1	86.88432620011568	971.545980335454	12	15
16	1	nan	0	0	nan	nan	D4	D4	D4	1	100.96194690265487	16.11061946902655	1	1
16	2	nan	0	0	nan	nan	D4	D4	D4	0	1000.6429942418426	47.20825335892514	2	3
16	3	nan	0	0	nan	nan	D4	D4	D4	0	967.0015140045421	50.70476911430735	3	4
16	4	nan	0	0	nan	nan	D4	D4	D4	0	904.583768115942	59.02840579710145	4	5
16	5	nan	0	0	nan	nan	D4	D4	D4	1	209.76542026206457	56.507510386705015	5	6
16	6	nan	0	0	nan	nan	D4	D4	D4	1	156.48089017900338	93.01209482341558	6	7
16	7	nan	0	0	nan	nan	D4	D4	D4	1	903.6920838183935	103.61641443538998	7	8
16	8	nan	0	0	nan	nan	D4	D4	D4	1	939.7386785449146	92.71195248700816	8	9
16	9	nan	0	0	nan	nan	D4	D4	D4	1	840.3433098591549	144.04027288732394	9	10
16	10	nan	0	0	nan	nan	D4	D4	D4	1	17.69743816254417	192.37367491166077	10	11
16	11	nan	0	0	nan	nan	D4	D4	D4	1	965.441935483871	204.62129032258065	11	12
16	12	nan	0	0	nan	nan	D4	D4	D4	0	1006.875	209.10167910447763	12	13
16	13	nan	0	0	nan	nan	D4	D4	D4	1	801.1689944134079	227.14748603351956	13	14
16	14	nan	0	0	nan	nan	D4	D4	D4	1	968.2194777699365	257.3119266055046	14	15
16	15	nan	0	0	nan	nan	D4	D4	D4	1	923.9662661737523	328.7379852125693	15	17
16	16	nan	0	0	nan	nan	D4	D4	D4	1	69.95233050847457	369.78601694915255	16	18
16	17	nan	0	0	nan	nan	D4	D4	D4	0	1011.2636428065202	446.9333805811481	17	19
16	18	nan	0	0	nan	nan	D4	D4	D4	0	775.8368	609.9528	18	21
16	19	nan	0	0	nan	nan	D4	D4	D4	1	1006.491144414169	795.8126702997275	19	23
16	20	nan	0	0	nan	nan	D4	D4	D4	0	132.67763558805606	863.6940889701401	20	28
16	21	nan	0	0	nan	nan	D4	D4	D4	0	172.0808383233533	880.6412175648702	21	30
16	22	nan	0	0	nan	nan	D4	D4	D4	1	96.869092884302	895.5382944052145	22	31
16	23	nan	0	0	nan	nan	D4	D4	D4	1	423.1927642736009	902.0864895421142	23	32
16	24	nan	0	0	nan	nan	D4	D4	D4	1	201.8131868131868	922.4835164835165	24	33
16	25	nan	0	0	nan	nan	D4	D4	D4	0	65.01204819277109	930.1381998582566	25	35
16	26	nan	0	0	nan	nan	D4	D4	D4	0	38.51591895803184	956.0520984081041	26	36
16	27	nan	0	0	nan	nan	D4	D4	D4	1	169.02128565346956	975.6760323541932	27	37
16	28	nan	0	0	nan	nan	D4	D4	D4	0	851.938202247191	990.1839887640449	28	38
16	29	nan	0	0	nan	nan	D4	D4	D4	1	800.8698836708315	989.4700560103404	29	40
