# Supplementary material for: Resolving cell state in iPSC-derived human neural samples with multiplexed fluorescence imaging
Source: Commun Biol. 2021 Jun 24;4:786. doi: 10.1038/s42003-021-02276-x (PMC8225800; doi:10.1038/s42003-021-02276-x)
Supplement: Supplementary file 4 — Supplementary Data 1 [file 42003_2021_2276_MOESM4_ESM.zip › New folder/Cortical_neuron_DNAmature_Astrocytes.csv]

ImageNumber	ObjectNumber	Metadata_FileLocation	Metadata_Frame	Metadata_Series	Metadata_myChannel	Metadata_myCycle	Metadata_myWell	Metadata_myWell	Metadata_myWell	Location_Center_X	Location_Center_Y	Number_Object_Number	Parent_Neurons_filtered
1	1	nan	0	0	nan	nan	A1	A1	A1	777.3539870689655	96.45501077586206	1	6
1	2	nan	0	0	nan	nan	A1	A1	A1	948.8653540806605	143.00031756113052	2	10
1	3	nan	0	0	nan	nan	A1	A1	A1	585.8999358563182	228.90314304041053	3	14
1	4	nan	0	0	nan	nan	A1	A1	A1	346.9986906710311	255.85302782324058	4	17
1	5	nan	0	0	nan	nan	A1	A1	A1	932.8999497234792	286.14127702363	5	22
1	6	nan	0	0	nan	nan	A1	A1	A1	764.4188954498089	309.8266759291421	6	23
1	7	nan	0	0	nan	nan	A1	A1	A1	317.0465519962127	326.14375887643996	7	24
1	8	nan	0	0	nan	nan	A1	A1	A1	753.2839132627332	348.41906202723146	8	25
1	9	nan	0	0	nan	nan	A1	A1	A1	820.7870791628753	360.4080982711556	9	27
1	10	nan	0	0	nan	nan	A1	A1	A1	179.0274825943569	401.5086112128985	10	29
1	11	nan	0	0	nan	nan	A1	A1	A1	64.07716735471578	431.1295649412512	11	31
1	12	nan	0	0	nan	nan	A1	A1	A1	64.36014298480787	647.6403038427167	12	46
1	13	nan	0	0	nan	nan	A1	A1	A1	79.07348703170028	716.3775216138329	13	53
1	14	nan	0	0	nan	nan	A1	A1	A1	451.7329826732673	749.6695544554456	14	54
1	15	nan	0	0	nan	nan	A1	A1	A1	558.3259192010894	799.3926463912846	15	59
1	16	nan	0	0	nan	nan	A1	A1	A1	253.96558197747183	816.3275969962453	16	60
1	17	nan	0	0	nan	nan	A1	A1	A1	736.3170731707318	855.4155374887082	17	63
1	18	nan	0	0	nan	nan	A1	A1	A1	689.7214680744092	845.666163901458	18	65
1	19	nan	0	0	nan	nan	A1	A1	A1	301.7902761795167	894.4016110471807	19	68
1	20	nan	0	0	nan	nan	A1	A1	A1	489.40613187736244	956.2805543889123	20	75
1	21	nan	0	0	nan	nan	A1	A1	A1	380.82464698331194	975.2996148908858	21	77
2	1	nan	0	0	nan	nan	A2	A2	A2	270.4810865701955	269.1853262249302	1	14
2	2	nan	0	0	nan	nan	A2	A2	A2	80.38325859491779	283.9139013452915	2	16
2	3	nan	0	0	nan	nan	A2	A2	A2	617.6229100768188	298.7885223678265	3	18
2	4	nan	0	0	nan	nan	A2	A2	A2	223.63390092879257	330.2577399380805	4	19
2	5	nan	0	0	nan	nan	A2	A2	A2	35.50174013921114	354.21055684454757	5	20
2	6	nan	0	0	nan	nan	A2	A2	A2	985.3951612903226	547.1653225806451	6	23
2	7	nan	0	0	nan	nan	A2	A2	A2	257.33614524115166	585.5840821566111	7	24
2	8	nan	0	0	nan	nan	A2	A2	A2	528.1409465020577	916.7047325102881	8	34
4	1	nan	0	0	nan	nan	A4	A4	A4	1005.3974979822437	85.13478611783697	1	3
4	2	nan	0	0	nan	nan	A4	A4	A4	59.73428920073216	790.4026845637584	2	11
4	3	nan	0	0	nan	nan	A4	A4	A4	48.03203159280386	892.6814392277315	3	14
4	4	nan	0	0	nan	nan	A4	A4	A4	845.7811518324608	967.6167539267016	4	16
5	1	nan	0	0	nan	nan	B1	B1	B1	303.4576023391813	30.199926900584796	1	1
5	2	nan	0	0	nan	nan	B1	B1	B1	382.3121185701831	100.44580063934903	2	7
5	3	nan	0	0	nan	nan	B1	B1	B1	647.0210573476703	704.2414874551971	3	11
6	1	nan	0	0	nan	nan	B2	B2	B2	535.1940874035989	41.039203084832906	1	2
6	2	nan	0	0	nan	nan	B2	B2	B2	991.1938344594595	225.28040540540542	2	6
6	3	nan	0	0	nan	nan	B2	B2	B2	605.0701636404393	248.4218785025779	3	7
6	4	nan	0	0	nan	nan	B2	B2	B2	57.642896627971254	582.9682144831398	4	19
6	5	nan	0	0	nan	nan	B2	B2	B2	77.56552706552706	627.974358974359	5	20
6	6	nan	0	0	nan	nan	B2	B2	B2	208.00785468826706	657.7832596956308	6	23
6	7	nan	0	0	nan	nan	B2	B2	B2	1000.9282934963869	779.5080600333519	7	25
6	8	nan	0	0	nan	nan	B2	B2	B2	709.5678916827853	852.5160541586074	8	28
6	9	nan	0	0	nan	nan	B2	B2	B2	857.9647414372062	876.0755540631296	9	29
6	10	nan	0	0	nan	nan	B2	B2	B2	306.1193595342067	874.1001455604076	10	30
6	11	nan	0	0	nan	nan	B2	B2	B2	399.18207973695024	907.5844636251542	11	33
6	12	nan	0	0	nan	nan	B2	B2	B2	620.1396177518626	915.105280207321	12	34
6	13	nan	0	0	nan	nan	B2	B2	B2	684.4968102073366	910.9234449760766	13	35
6	14	nan	0	0	nan	nan	B2	B2	B2	163.36356707317074	947.4939024390244	14	40
7	1	nan	0	0	nan	nan	B3	B3	B3	436.4535186794092	13.1876629018245	1	1
7	2	nan	0	0	nan	nan	B3	B3	B3	905.5061043285239	21.75101738808731	2	2
7	3	nan	0	0	nan	nan	B3	B3	B3	557.8659255516254	63.70608051204312	3	7
7	4	nan	0	0	nan	nan	B3	B3	B3	314.7883031301483	127.40856672158155	4	9
7	5	nan	0	0	nan	nan	B3	B3	B3	131.31042296072508	224.78021148036254	5	14
7	6	nan	0	0	nan	nan	B3	B3	B3	33.62546816479401	238.00936329588015	6	15
8	1	nan	0	0	nan	nan	B4	B4	B4	46.70708582834332	20.760479041916167	1	1
8	2	nan	0	0	nan	nan	B4	B4	B4	992.2605597964376	175.84020356234097	2	2
8	3	nan	0	0	nan	nan	B4	B4	B4	520.589430894309	344.5142276422764	3	3
9	1	nan	0	0	nan	nan	C1	C1	C1	938.0609230769231	167.5673846153846	1	8
9	2	nan	0	0	nan	nan	C1	C1	C1	835.7127891750328	222.51309471846355	2	12
9	3	nan	0	0	nan	nan	C1	C1	C1	744.5053475935829	702.6235294117647	3	14
10	1	nan	0	0	nan	nan	C2	C2	C2	295.6041474654378	21.13364055299539	1	3
10	2	nan	0	0	nan	nan	C2	C2	C2	684.711	44.371	2	7
10	3	nan	0	0	nan	nan	C2	C2	C2	165.80904522613065	82.13651591289782	3	12
10	4	nan	0	0	nan	nan	C2	C2	C2	74.03384367445608	174.78243352135374	4	18
10	5	nan	0	0	nan	nan	C2	C2	C2	144.230181200453	232.5951302378256	5	22
10	6	nan	0	0	nan	nan	C2	C2	C2	397.68016046681254	258.6542669584245	6	24
10	7	nan	0	0	nan	nan	C2	C2	C2	273.52314235676755	306.42882161621213	7	26
10	8	nan	0	0	nan	nan	C2	C2	C2	457.9428675400291	302.0524017467249	8	27
10	9	nan	0	0	nan	nan	C2	C2	C2	386.0247191011236	315.0314606741573	9	28
10	10	nan	0	0	nan	nan	C2	C2	C2	745.9257826239888	343.3960604994724	10	29
10	11	nan	0	0	nan	nan	C2	C2	C2	749.2536704730832	393.9290375203915	11	30
10	12	nan	0	0	nan	nan	C2	C2	C2	591.9091646390916	403.8559070018924	12	32
10	13	nan	0	0	nan	nan	C2	C2	C2	188.30227083910273	703.2211298809194	13	46
10	14	nan	0	0	nan	nan	C2	C2	C2	288.1165972635336	731.1427721594289	14	47
10	15	nan	0	0	nan	nan	C2	C2	C2	79.1071679550246	805.2259311314125	15	49
10	16	nan	0	0	nan	nan	C2	C2	C2	631.0173038229376	907.7887323943662	16	57
10	17	nan	0	0	nan	nan	C2	C2	C2	694.6840343168027	944.5193555137058	17	62
11	1	nan	0	0	nan	nan	C3	C3	C3	497.7765404602821	296.06978470675574	1	19
11	2	nan	0	0	nan	nan	C3	C3	C3	987.6540978497975	337.6142100342786	2	21
11	3	nan	0	0	nan	nan	C3	C3	C3	1000.797583081571	647.1498489425982	3	29
11	4	nan	0	0	nan	nan	C3	C3	C3	959.1617391304347	690.8747826086957	4	30
11	5	nan	0	0	nan	nan	C3	C3	C3	905.2159487776485	723.8154831199068	5	32
11	6	nan	0	0	nan	nan	C3	C3	C3	981.2428042177258	769.3761755485893	6	35
11	7	nan	0	0	nan	nan	C3	C3	C3	509.6698389458272	796.6603221083456	7	37
11	8	nan	0	0	nan	nan	C3	C3	C3	603.3825608798114	820.7541241162608	8	39
11	9	nan	0	0	nan	nan	C3	C3	C3	648.7780320366132	825.0202135774218	9	40
11	10	nan	0	0	nan	nan	C3	C3	C3	276.7690417690418	872.2867672867673	10	45
11	11	nan	0	0	nan	nan	C3	C3	C3	909.3605442176871	857.6451843895453	11	48
11	12	nan	0	0	nan	nan	C3	C3	C3	346.3348481718653	877.5511258004544	12	49
11	13	nan	0	0	nan	nan	C3	C3	C3	653.3169934640523	897.4183006535948	13	51
11	14	nan	0	0	nan	nan	C3	C3	C3	739.752492414391	975.2162982228002	14	58
11	15	nan	0	0	nan	nan	C3	C3	C3	233.39318600368324	1008.1786372007366	15	61
12	1	nan	0	0	nan	nan	C4	C4	C4	422.2539949537426	285.6299411269975	1	13
12	2	nan	0	0	nan	nan	C4	C4	C4	250.38790760869566	330.4429347826087	2	14
12	3	nan	0	0	nan	nan	C4	C4	C4	353.4491017964072	481.812874251497	3	16
12	4	nan	0	0	nan	nan	C4	C4	C4	156.2489539748954	636.0987447698744	4	18
12	5	nan	0	0	nan	nan	C4	C4	C4	51.6677994902294	667.2918436703484	5	20
12	6	nan	0	0	nan	nan	C4	C4	C4	90.86678200692042	690.4008073817762	6	21
12	7	nan	0	0	nan	nan	C4	C4	C4	791.5244397653782	695.4647315385772	7	23
12	8	nan	0	0	nan	nan	C4	C4	C4	632.9880178021226	732.1680931187949	8	24
12	9	nan	0	0	nan	nan	C4	C4	C4	40.93672360248447	856.7550465838509	9	30
13	1	nan	0	0	nan	nan	D1	D1	D1	733.334335839599	586.5503759398496	1	15
13	2	nan	0	0	nan	nan	D1	D1	D1	351.39493534482756	796.2844827586207	2	20
13	3	nan	0	0	nan	nan	D1	D1	D1	161.5043894652833	823.3798882681564	3	23
13	4	nan	0	0	nan	nan	D1	D1	D1	208.74060606060607	844.9709090909091	4	26
13	5	nan	0	0	nan	nan	D1	D1	D1	68.60485701316387	860.0086246028144	5	27
13	6	nan	0	0	nan	nan	D1	D1	D1	47.190211345939936	1000.1245828698554	6	38
14	1	nan	0	0	nan	nan	D2	D2	D2	631.4168403501459	44.257607336390166	1	2
14	2	nan	0	0	nan	nan	D2	D2	D2	266.8903863432165	229.09074573225516	2	10
14	3	nan	0	0	nan	nan	D2	D2	D2	919.0249164387724	809.4621695533273	3	14
14	4	nan	0	0	nan	nan	D2	D2	D2	200.72613838924	890.0061578350349	4	18
14	5	nan	0	0	nan	nan	D2	D2	D2	1009.5510597302505	919.9113680154143	5	19
15	1	nan	0	0	nan	nan	D3	D3	D3	840.9610935856992	367.2029442691903	1	7
15	2	nan	0	0	nan	nan	D3	D3	D3	897.5617892342684	482.0169320192065	2	9
15	3	nan	0	0	nan	nan	D3	D3	D3	52.74159797083069	808.4759036144578	3	11
16	1	nan	0	0	nan	nan	D4	D4	D4	344.5724035608309	29.985756676557862	1	2
16	2	nan	0	0	nan	nan	D4	D4	D4	422.89850249584026	258.3422074320577	2	16
16	3	nan	0	0	nan	nan	D4	D4	D4	34.125784369652024	482.5407872219053	3	20
16	4	nan	0	0	nan	nan	D4	D4	D4	160.4071639829116	783.0568517909958	4	22
16	5	nan	0	0	nan	nan	D4	D4	D4	856.1687565308255	781.2972831765935	5	24
16	6	nan	0	0	nan	nan	D4	D4	D4	897.1955288621955	808.031031031031	6	25
16	7	nan	0	0	nan	nan	D4	D4	D4	164.99732739420935	831.3305122494432	7	26
16	8	nan	0	0	nan	nan	D4	D4	D4	9.287756925826631	865.3172475424486	8	27
16	9	nan	0	0	nan	nan	D4	D4	D4	380.5112976113622	862.3950936087798	9	29
16	10	nan	0	0	nan	nan	D4	D4	D4	949.9679396511079	909.992927864215	10	34
16	11	nan	0	0	nan	nan	D4	D4	D4	53.29007138221934	999.9312134977288	11	39
16	12	nan	0	0	nan	nan	D4	D4	D4	647.9241558441558	1004.4418181818182	12	41
