# Supplementary material for: Resolving cell state in iPSC-derived human neural samples with multiplexed fluorescence imaging
Source: Commun Biol. 2021 Jun 24;4:786. doi: 10.1038/s42003-021-02276-x (PMC8225800; doi:10.1038/s42003-021-02276-x)
Supplement: Supplementary file 4 — Supplementary Data 1 [file 42003_2021_2276_MOESM4_ESM.zip › New folder/Cortical_neuron_DNANeurites.csv]

ImageNumber	ObjectNumber	Metadata_FileLocation	Metadata_Frame	Metadata_Series	Metadata_myChannel	Metadata_myCycle	Metadata_myWell	Metadata_myWell	Metadata_myWell	Location_Center_X	Location_Center_Y	Location_Center_Z	Number_Object_Number
1	1	nan	0	0	nan	nan	A1	A1	A1	43.30594059405941	92.59480198019801	0	1
1	2	nan	0	0	nan	nan	A1	A1	A1	121.2566844919786	8.466310160427808	0	2
1	3	nan	0	0	nan	nan	A1	A1	A1	276.7669902912621	5.572815533980583	0	3
1	4	nan	0	0	nan	nan	A1	A1	A1	436.17483660130716	26.848856209150327	0	4
1	5	nan	0	0	nan	nan	A1	A1	A1	471.26666666666665	60.039906103286384	0	5
1	6	nan	0	0	nan	nan	A1	A1	A1	630.4907626717196	20.693510184746565	0	6
1	7	nan	0	0	nan	nan	A1	A1	A1	907.0472404115997	136.70268163392578	0	7
1	8	nan	0	0	nan	nan	A1	A1	A1	791.8230769230769	5.184615384615385	0	8
1	9	nan	0	0	nan	nan	A1	A1	A1	34.144444444444446	2.8333333333333335	0	9
1	10	nan	0	0	nan	nan	A1	A1	A1	364.9391304347826	3.369565217391304	0	10
1	11	nan	0	0	nan	nan	A1	A1	A1	176.86060606060607	22.995959595959597	0	11
1	12	nan	0	0	nan	nan	A1	A1	A1	785.7326203208556	38.24598930481283	0	12
1	13	nan	0	0	nan	nan	A1	A1	A1	272.53029920995124	211.54025886703647	0	13
1	14	nan	0	0	nan	nan	A1	A1	A1	217.35245901639345	54.07786885245902	0	14
1	15	nan	0	0	nan	nan	A1	A1	A1	276.11538461538464	50.69230769230769	0	15
1	16	nan	0	0	nan	nan	A1	A1	A1	370.73490813648294	64.73228346456693	0	16
1	17	nan	0	0	nan	nan	A1	A1	A1	644.5285714285715	62.357142857142854	0	17
1	18	nan	0	0	nan	nan	A1	A1	A1	332.66968325791856	66.88235294117646	0	18
1	19	nan	0	0	nan	nan	A1	A1	A1	686.051341890315	78.23687281213536	0	19
1	20	nan	0	0	nan	nan	A1	A1	A1	145.06015037593986	92.96428571428571	0	20
1	21	nan	0	0	nan	nan	A1	A1	A1	191.67436974789916	90.17857142857143	0	21
1	22	nan	0	0	nan	nan	A1	A1	A1	1017.2636363636364	80.84545454545454	0	22
1	23	nan	0	0	nan	nan	A1	A1	A1	626.2069846678024	122.14182282793867	0	23
1	24	nan	0	0	nan	nan	A1	A1	A1	498.0	93.0	0	24
1	25	nan	0	0	nan	nan	A1	A1	A1	352.70676691729324	102.7218045112782	0	25
1	26	nan	0	0	nan	nan	A1	A1	A1	818.36	104.16	0	26
1	27	nan	0	0	nan	nan	A1	A1	A1	735.944088202578	444.71510829025715	0	27
1	28	nan	0	0	nan	nan	A1	A1	A1	588.3714285714286	121.73877551020408	0	28
1	29	nan	0	0	nan	nan	A1	A1	A1	378.03204047217537	141.80016863406408	0	29
1	30	nan	0	0	nan	nan	A1	A1	A1	691.9166666666666	118.66666666666667	0	30
1	31	nan	0	0	nan	nan	A1	A1	A1	997.7241379310345	123.93103448275862	0	31
1	32	nan	0	0	nan	nan	A1	A1	A1	115.26449362521049	255.93444791917247	0	32
1	33	nan	0	0	nan	nan	A1	A1	A1	802.9506172839506	131.59259259259258	0	33
1	34	nan	0	0	nan	nan	A1	A1	A1	687.4973737373738	183.60929292929293	0	34
1	35	nan	0	0	nan	nan	A1	A1	A1	345.51785714285717	136.51785714285714	0	35
1	36	nan	0	0	nan	nan	A1	A1	A1	987.3404255319149	140.0744680851064	0	36
1	37	nan	0	0	nan	nan	A1	A1	A1	783.1066066066066	169.1021021021021	0	37
1	38	nan	0	0	nan	nan	A1	A1	A1	854.0094476744187	174.00581395348837	0	38
1	39	nan	0	0	nan	nan	A1	A1	A1	975.7234042553191	151.40425531914894	0	39
1	40	nan	0	0	nan	nan	A1	A1	A1	658.7777777777778	148.77777777777777	0	40
1	41	nan	0	0	nan	nan	A1	A1	A1	738.0342960288808	169.32129963898916	0	41
1	42	nan	0	0	nan	nan	A1	A1	A1	117.26716917922948	191.23450586264656	0	42
1	43	nan	0	0	nan	nan	A1	A1	A1	176.22708039492244	196.47531734837798	0	43
1	44	nan	0	0	nan	nan	A1	A1	A1	429.403003003003	196.5771771771772	0	44
1	45	nan	0	0	nan	nan	A1	A1	A1	914.1920634920635	204.7484126984127	0	45
1	46	nan	0	0	nan	nan	A1	A1	A1	454.2959183673469	177.9387755102041	0	46
1	47	nan	0	0	nan	nan	A1	A1	A1	638.5769230769231	204.07692307692307	0	47
1	48	nan	0	0	nan	nan	A1	A1	A1	11.755208333333334	213.57291666666666	0	48
1	49	nan	0	0	nan	nan	A1	A1	A1	753.0869565217391	215.41847826086956	0	49
1	50	nan	0	0	nan	nan	A1	A1	A1	825.5	222.0	0	50
1	51	nan	0	0	nan	nan	A1	A1	A1	557.2939297124601	240.1405750798722	0	51
1	52	nan	0	0	nan	nan	A1	A1	A1	1015.330459770115	241.3994252873563	0	52
1	53	nan	0	0	nan	nan	A1	A1	A1	491.4566210045662	252.81278538812785	0	53
1	54	nan	0	0	nan	nan	A1	A1	A1	114.8	245.0	0	54
1	55	nan	0	0	nan	nan	A1	A1	A1	893.186013986014	258.54685314685315	0	55
1	56	nan	0	0	nan	nan	A1	A1	A1	504.59330053876783	436.59873506676036	0	56
1	57	nan	0	0	nan	nan	A1	A1	A1	548.7401433691756	279.1505376344086	0	57
1	58	nan	0	0	nan	nan	A1	A1	A1	5.889908256880734	290.2798165137615	0	58
1	59	nan	0	0	nan	nan	A1	A1	A1	229.10526315789474	280.82456140350877	0	59
1	60	nan	0	0	nan	nan	A1	A1	A1	1023.0	277.5	0	60
1	61	nan	0	0	nan	nan	A1	A1	A1	122.64335664335664	317.42657342657344	0	61
1	62	nan	0	0	nan	nan	A1	A1	A1	70.59895833333333	323.109375	0	62
1	63	nan	0	0	nan	nan	A1	A1	A1	571.6202209005947	344.7931180968564	0	63
1	64	nan	0	0	nan	nan	A1	A1	A1	241.52220851326342	431.51449722393585	0	64
1	65	nan	0	0	nan	nan	A1	A1	A1	38.692137320044296	410.2540420819491	0	65
1	66	nan	0	0	nan	nan	A1	A1	A1	733.8897280966768	355.738670694864	0	66
1	67	nan	0	0	nan	nan	A1	A1	A1	118.12417437252311	384.32144429766623	0	67
1	68	nan	0	0	nan	nan	A1	A1	A1	981.8815331010453	372.98606271777004	0	68
1	69	nan	0	0	nan	nan	A1	A1	A1	694.075	378.225	0	69
1	70	nan	0	0	nan	nan	A1	A1	A1	710.6881355932203	396.3152542372881	0	70
1	71	nan	0	0	nan	nan	A1	A1	A1	900.3411764705883	388.20235294117646	0	71
1	72	nan	0	0	nan	nan	A1	A1	A1	451.14593698175787	393.96683250414594	0	72
1	73	nan	0	0	nan	nan	A1	A1	A1	974.5153801508995	415.6575739988392	0	73
1	74	nan	0	0	nan	nan	A1	A1	A1	925.1341327384272	531.1790295593977	0	74
1	75	nan	0	0	nan	nan	A1	A1	A1	176.46322580645162	450.66967741935485	0	75
1	76	nan	0	0	nan	nan	A1	A1	A1	983.029197080292	461.45620437956205	0	76
1	77	nan	0	0	nan	nan	A1	A1	A1	123.5	447.2906976744186	0	77
1	78	nan	0	0	nan	nan	A1	A1	A1	784.7048300536673	467.7066189624329	0	78
1	79	nan	0	0	nan	nan	A1	A1	A1	487.6	456.2	0	79
1	80	nan	0	0	nan	nan	A1	A1	A1	17.743169398907103	474.10382513661204	0	80
1	81	nan	0	0	nan	nan	A1	A1	A1	291.16875	474.43125	0	81
1	82	nan	0	0	nan	nan	A1	A1	A1	104.34907251264755	485.70657672849916	0	82
1	83	nan	0	0	nan	nan	A1	A1	A1	163.02942231790456	581.5956225331898	0	83
1	84	nan	0	0	nan	nan	A1	A1	A1	863.5377358490566	506.32704402515725	0	84
1	85	nan	0	0	nan	nan	A1	A1	A1	761.2009803921569	515.9019607843137	0	85
1	86	nan	0	0	nan	nan	A1	A1	A1	137.82288828337875	514.9128065395096	0	86
1	87	nan	0	0	nan	nan	A1	A1	A1	6.475155279503106	517.8385093167702	0	87
1	88	nan	0	0	nan	nan	A1	A1	A1	549.5787401574803	523.2755905511812	0	88
1	89	nan	0	0	nan	nan	A1	A1	A1	97.91946308724832	538.2845637583893	0	89
1	90	nan	0	0	nan	nan	A1	A1	A1	378.64416666666665	531.8858333333334	0	90
1	91	nan	0	0	nan	nan	A1	A1	A1	1006.8470066518847	579.2017738359202	0	91
1	92	nan	0	0	nan	nan	A1	A1	A1	165.17856438572275	650.3709327548806	0	92
1	93	nan	0	0	nan	nan	A1	A1	A1	958.9313432835821	546.0238805970149	0	93
1	94	nan	0	0	nan	nan	A1	A1	A1	75.19565217391305	528.5217391304348	0	94
1	95	nan	0	0	nan	nan	A1	A1	A1	514.5290322580645	553.7397849462366	0	95
1	96	nan	0	0	nan	nan	A1	A1	A1	1018.9662921348314	546.685393258427	0	96
1	97	nan	0	0	nan	nan	A1	A1	A1	127.26865671641791	553.223880597015	0	97
1	98	nan	0	0	nan	nan	A1	A1	A1	407.1875	551.3125	0	98
1	99	nan	0	0	nan	nan	A1	A1	A1	44.5	552.0	0	99
1	100	nan	0	0	nan	nan	A1	A1	A1	369.64912280701753	559.2280701754386	0	100
1	101	nan	0	0	nan	nan	A1	A1	A1	799.914979757085	571.1902834008097	0	101
1	102	nan	0	0	nan	nan	A1	A1	A1	455.9871794871795	578.1880341880342	0	102
1	103	nan	0	0	nan	nan	A1	A1	A1	348.10827532869297	622.3573085846867	0	103
1	104	nan	0	0	nan	nan	A1	A1	A1	832.4565376186998	596.7874360847334	0	104
1	105	nan	0	0	nan	nan	A1	A1	A1	967.5208747514911	603.065606361829	0	105
1	106	nan	0	0	nan	nan	A1	A1	A1	423.16795865633077	595.9767441860465	0	106
1	107	nan	0	0	nan	nan	A1	A1	A1	97.32316227461858	592.6990291262136	0	107
1	108	nan	0	0	nan	nan	A1	A1	A1	781.9419889502763	618.6325966850828	0	108
1	109	nan	0	0	nan	nan	A1	A1	A1	474.5753768844221	625.894472361809	0	109
1	110	nan	0	0	nan	nan	A1	A1	A1	1.6956521739130435	623.3478260869565	0	110
1	111	nan	0	0	nan	nan	A1	A1	A1	641.2871911857496	795.1956025821482	0	111
1	112	nan	0	0	nan	nan	A1	A1	A1	992.9811320754717	622.8867924528302	0	112
1	113	nan	0	0	nan	nan	A1	A1	A1	393.5744680851064	636.4255319148937	0	113
1	114	nan	0	0	nan	nan	A1	A1	A1	10.54335260115607	641.820809248555	0	114
1	115	nan	0	0	nan	nan	A1	A1	A1	982.7813288477712	664.1900756938604	0	115
1	116	nan	0	0	nan	nan	A1	A1	A1	925.8975069252077	663.9141274238227	0	116
1	117	nan	0	0	nan	nan	A1	A1	A1	466.8891687657431	669.7745591939547	0	117
1	118	nan	0	0	nan	nan	A1	A1	A1	488.75	659.75	0	118
1	119	nan	0	0	nan	nan	A1	A1	A1	590.7949725058916	698.9167321288295	0	119
1	120	nan	0	0	nan	nan	A1	A1	A1	380.66085035891774	784.4393152954169	0	120
1	121	nan	0	0	nan	nan	A1	A1	A1	1023.0	676.5	0	121
1	122	nan	0	0	nan	nan	A1	A1	A1	974.9675354366713	734.6893004115226	0	122
1	123	nan	0	0	nan	nan	A1	A1	A1	44.306930693069305	690.2178217821782	0	123
1	124	nan	0	0	nan	nan	A1	A1	A1	508.82504604051564	710.1657458563536	0	124
1	125	nan	0	0	nan	nan	A1	A1	A1	346.5833333333333	699.3333333333334	0	125
1	126	nan	0	0	nan	nan	A1	A1	A1	309.5906432748538	711.1929824561404	0	126
1	127	nan	0	0	nan	nan	A1	A1	A1	464.897233201581	721.0573122529644	0	127
1	128	nan	0	0	nan	nan	A1	A1	A1	261.33860045146724	809.941309255079	0	128
1	129	nan	0	0	nan	nan	A1	A1	A1	618.9071803852889	753.2959719789842	0	129
1	130	nan	0	0	nan	nan	A1	A1	A1	691.0	749.0	0	130
1	131	nan	0	0	nan	nan	A1	A1	A1	494.848	760.812	0	131
1	132	nan	0	0	nan	nan	A1	A1	A1	179.47856640899508	804.3127196064652	0	132
1	133	nan	0	0	nan	nan	A1	A1	A1	951.405299313052	787.2924435721295	0	133
1	134	nan	0	0	nan	nan	A1	A1	A1	555.9013698630137	813.6273972602739	0	134
1	135	nan	0	0	nan	nan	A1	A1	A1	983.6660323501427	846.8991436726927	0	135
1	136	nan	0	0	nan	nan	A1	A1	A1	498.84722222222223	841.7300724637681	0	136
1	137	nan	0	0	nan	nan	A1	A1	A1	426.95168374816984	836.484626647145	0	137
1	138	nan	0	0	nan	nan	A1	A1	A1	715.3502673796792	832.312834224599	0	138
1	139	nan	0	0	nan	nan	A1	A1	A1	40.33571428571429	872.0794642857143	0	139
1	140	nan	0	0	nan	nan	A1	A1	A1	850.8429487179487	834.7083333333334	0	140
1	141	nan	0	0	nan	nan	A1	A1	A1	107.04787234042553	855.031914893617	0	141
1	142	nan	0	0	nan	nan	A1	A1	A1	565.0932203389831	867.0889830508474	0	142
1	143	nan	0	0	nan	nan	A1	A1	A1	217.0	852.6	0	143
1	144	nan	0	0	nan	nan	A1	A1	A1	862.8830317577548	938.1917466765141	0	144
1	145	nan	0	0	nan	nan	A1	A1	A1	314.3333333333333	857.3333333333334	0	145
1	146	nan	0	0	nan	nan	A1	A1	A1	239.66666666666666	858.3333333333334	0	146
1	147	nan	0	0	nan	nan	A1	A1	A1	1016.6084142394822	878.1618122977346	0	147
1	148	nan	0	0	nan	nan	A1	A1	A1	313.14942528735634	890.80938697318	0	148
1	149	nan	0	0	nan	nan	A1	A1	A1	908.5	873.0	0	149
1	150	nan	0	0	nan	nan	A1	A1	A1	247.9088471849866	957.2984807864165	0	150
1	151	nan	0	0	nan	nan	A1	A1	A1	86.71779548472776	905.3625498007968	0	151
1	152	nan	0	0	nan	nan	A1	A1	A1	450.93963409493296	943.87808785094	0	152
1	153	nan	0	0	nan	nan	A1	A1	A1	288.75594294770207	918.43264659271	0	153
1	154	nan	0	0	nan	nan	A1	A1	A1	197.36665602044076	944.0862344298946	0	154
1	155	nan	0	0	nan	nan	A1	A1	A1	1000.4882729211088	908.0213219616205	0	155
1	156	nan	0	0	nan	nan	A1	A1	A1	617.7977528089888	906.7415730337078	0	156
1	157	nan	0	0	nan	nan	A1	A1	A1	744.8125	949.1875	0	157
1	158	nan	0	0	nan	nan	A1	A1	A1	615.0	954.0	0	158
1	159	nan	0	0	nan	nan	A1	A1	A1	557.25	965.7672413793103	0	159
1	160	nan	0	0	nan	nan	A1	A1	A1	125.86988222097588	998.4862591138531	0	160
1	161	nan	0	0	nan	nan	A1	A1	A1	73.59900166389352	982.1281198003328	0	161
1	162	nan	0	0	nan	nan	A1	A1	A1	31.40650406504065	999.7682926829268	0	162
1	163	nan	0	0	nan	nan	A1	A1	A1	530.9813581890812	999.3169107856191	0	163
1	164	nan	0	0	nan	nan	A1	A1	A1	314.9008559201141	1001.8074179743224	0	164
1	165	nan	0	0	nan	nan	A1	A1	A1	565.9427860696518	1011.136815920398	0	165
1	166	nan	0	0	nan	nan	A1	A1	A1	477.0	1023.0	0	166
1	167	nan	0	0	nan	nan	A1	A1	A1	836.0	1023.0	0	167
2	1	nan	0	0	nan	nan	A2	A2	A2	81.40385064177363	111.91423570595099	0	1
2	2	nan	0	0	nan	nan	A2	A2	A2	234.56989247311827	3.043010752688172	0	2
2	3	nan	0	0	nan	nan	A2	A2	A2	555.4653357874369	157.36334890745198	0	3
2	4	nan	0	0	nan	nan	A2	A2	A2	667.0685859441152	34.03217612193057	0	4
2	5	nan	0	0	nan	nan	A2	A2	A2	707.3034623217923	22.73727087576375	0	5
2	6	nan	0	0	nan	nan	A2	A2	A2	761.3914590747331	14.685053380782918	0	6
2	7	nan	0	0	nan	nan	A2	A2	A2	904.2310298102981	96.29561878952123	0	7
2	8	nan	0	0	nan	nan	A2	A2	A2	974.3246073298429	22.771378708551484	0	8
2	9	nan	0	0	nan	nan	A2	A2	A2	837.4921722113503	34.52641878669276	0	9
2	10	nan	0	0	nan	nan	A2	A2	A2	286.0999828796439	72.86303715117275	0	10
2	11	nan	0	0	nan	nan	A2	A2	A2	372.05048746518105	151.57045032497678	0	11
2	12	nan	0	0	nan	nan	A2	A2	A2	728.8629032258065	45.03225806451613	0	12
2	13	nan	0	0	nan	nan	A2	A2	A2	882.9555555555555	56.46666666666667	0	13
2	14	nan	0	0	nan	nan	A2	A2	A2	423.4653846153846	80.53461538461538	0	14
2	15	nan	0	0	nan	nan	A2	A2	A2	809.3333333333334	68.53333333333333	0	15
2	16	nan	0	0	nan	nan	A2	A2	A2	866.3342465753425	83.73013698630137	0	16
2	17	nan	0	0	nan	nan	A2	A2	A2	293.4220532319392	96.81939163498099	0	17
2	18	nan	0	0	nan	nan	A2	A2	A2	752.8786764705883	124.41360294117646	0	18
2	19	nan	0	0	nan	nan	A2	A2	A2	576.6105769230769	105.65384615384616	0	19
2	20	nan	0	0	nan	nan	A2	A2	A2	196.77872340425532	127.09148936170213	0	20
2	21	nan	0	0	nan	nan	A2	A2	A2	691.9352159468439	109.12624584717608	0	21
2	22	nan	0	0	nan	nan	A2	A2	A2	798.6401233591649	195.66558595603354	0	22
2	23	nan	0	0	nan	nan	A2	A2	A2	932.1932989690722	131.5335051546392	0	23
2	24	nan	0	0	nan	nan	A2	A2	A2	131.86111111111111	126.83333333333333	0	24
2	25	nan	0	0	nan	nan	A2	A2	A2	374.3	129.4	0	25
2	26	nan	0	0	nan	nan	A2	A2	A2	17.322580645161292	147.5	0	26
2	27	nan	0	0	nan	nan	A2	A2	A2	471.6372093023256	180.9279069767442	0	27
2	28	nan	0	0	nan	nan	A2	A2	A2	545.6657824933687	184.85676392572944	0	28
2	29	nan	0	0	nan	nan	A2	A2	A2	42.53658536585366	191.27371273712737	0	29
2	30	nan	0	0	nan	nan	A2	A2	A2	75.31182795698925	201.74193548387098	0	30
2	31	nan	0	0	nan	nan	A2	A2	A2	236.53191489361703	212.87765957446808	0	31
2	32	nan	0	0	nan	nan	A2	A2	A2	144.31151544755159	289.78471119794847	0	32
2	33	nan	0	0	nan	nan	A2	A2	A2	590.0	221.0	0	33
2	34	nan	0	0	nan	nan	A2	A2	A2	54.07692307692308	228.76923076923077	0	34
2	35	nan	0	0	nan	nan	A2	A2	A2	944.2709677419355	236.43225806451613	0	35
2	36	nan	0	0	nan	nan	A2	A2	A2	896.4469696969697	234.1439393939394	0	36
2	37	nan	0	0	nan	nan	A2	A2	A2	935.2647058823529	232.14705882352942	0	37
2	38	nan	0	0	nan	nan	A2	A2	A2	283.2111577684463	261.8368326334733	0	38
2	39	nan	0	0	nan	nan	A2	A2	A2	367.95454545454544	250.5681818181818	0	39
2	40	nan	0	0	nan	nan	A2	A2	A2	794.4811422413793	306.0288254310345	0	40
2	41	nan	0	0	nan	nan	A2	A2	A2	26.529616724738677	258.39895470383277	0	41
2	42	nan	0	0	nan	nan	A2	A2	A2	871.916221033868	265.7415329768271	0	42
2	43	nan	0	0	nan	nan	A2	A2	A2	522.4038573933373	302.0531852717709	0	43
2	44	nan	0	0	nan	nan	A2	A2	A2	689.53367003367	305.13047138047136	0	44
2	45	nan	0	0	nan	nan	A2	A2	A2	343.6828729281768	292.68342541436465	0	45
2	46	nan	0	0	nan	nan	A2	A2	A2	21.547712418300655	309.55751633986927	0	46
2	47	nan	0	0	nan	nan	A2	A2	A2	416.5	278.0	0	47
2	48	nan	0	0	nan	nan	A2	A2	A2	740.4036363636363	295.30545454545455	0	48
2	49	nan	0	0	nan	nan	A2	A2	A2	929.9349575810311	310.89449641070263	0	49
2	50	nan	0	0	nan	nan	A2	A2	A2	871.4252873563219	288.8045977011494	0	50
2	51	nan	0	0	nan	nan	A2	A2	A2	411.094964028777	307.3575539568345	0	51
2	52	nan	0	0	nan	nan	A2	A2	A2	478.4829931972789	306.21315192743765	0	52
2	53	nan	0	0	nan	nan	A2	A2	A2	843.035294117647	311.0764705882353	0	53
2	54	nan	0	0	nan	nan	A2	A2	A2	299.2776008492569	348.2643312101911	0	54
2	55	nan	0	0	nan	nan	A2	A2	A2	615.5060240963855	339.4843373493976	0	55
2	56	nan	0	0	nan	nan	A2	A2	A2	426.2577459415929	634.5361759844021	0	56
2	57	nan	0	0	nan	nan	A2	A2	A2	817.4131228993132	427.0163670904574	0	57
2	58	nan	0	0	nan	nan	A2	A2	A2	240.08987012987012	364.158961038961	0	58
2	59	nan	0	0	nan	nan	A2	A2	A2	834.9012096774194	349.58870967741933	0	59
2	60	nan	0	0	nan	nan	A2	A2	A2	367.18721461187215	360.55403348554034	0	60
2	61	nan	0	0	nan	nan	A2	A2	A2	116.95660036166365	372.73960216998194	0	61
2	62	nan	0	0	nan	nan	A2	A2	A2	142.03607552258936	408.2184760620364	0	62
2	63	nan	0	0	nan	nan	A2	A2	A2	175.66666666666666	375.25	0	63
2	64	nan	0	0	nan	nan	A2	A2	A2	14.644549763033176	411.8303317535545	0	64
2	65	nan	0	0	nan	nan	A2	A2	A2	953.7730341018673	529.3192776365389	0	65
2	66	nan	0	0	nan	nan	A2	A2	A2	606.7362637362637	423.45054945054943	0	66
2	67	nan	0	0	nan	nan	A2	A2	A2	242.83956386292834	466.4958463136033	0	67
2	68	nan	0	0	nan	nan	A2	A2	A2	269.1235465116279	438.36773255813955	0	68
2	69	nan	0	0	nan	nan	A2	A2	A2	65.74634896233667	471.20753266717907	0	69
2	70	nan	0	0	nan	nan	A2	A2	A2	265.9687216681777	521.1860078573587	0	70
2	71	nan	0	0	nan	nan	A2	A2	A2	496.45454545454544	444.8181818181818	0	71
2	72	nan	0	0	nan	nan	A2	A2	A2	115.61612903225806	461.5774193548387	0	72
2	73	nan	0	0	nan	nan	A2	A2	A2	566.6897780449062	647.789464646031	0	73
2	74	nan	0	0	nan	nan	A2	A2	A2	375.22748815165875	490.9194312796209	0	74
2	75	nan	0	0	nan	nan	A2	A2	A2	25.316675433982116	537.1478169384535	0	75
2	76	nan	0	0	nan	nan	A2	A2	A2	590.8573825503356	508.2013422818792	0	76
2	77	nan	0	0	nan	nan	A2	A2	A2	242.32	501.76	0	77
2	78	nan	0	0	nan	nan	A2	A2	A2	515.2118518518519	525.3755555555556	0	78
2	79	nan	0	0	nan	nan	A2	A2	A2	57.00990099009901	567.5566556655666	0	79
2	80	nan	0	0	nan	nan	A2	A2	A2	202.40512906469996	640.95256453235	0	80
2	81	nan	0	0	nan	nan	A2	A2	A2	843.3992346938776	545.9642857142857	0	81
2	82	nan	0	0	nan	nan	A2	A2	A2	882.0	535.0	0	82
2	83	nan	0	0	nan	nan	A2	A2	A2	155.8653846153846	546.1730769230769	0	83
2	84	nan	0	0	nan	nan	A2	A2	A2	95.26966292134831	557.6516853932584	0	84
2	85	nan	0	0	nan	nan	A2	A2	A2	785.7246278755074	627.2618403247632	0	85
2	86	nan	0	0	nan	nan	A2	A2	A2	715.9303079416532	565.9157212317666	0	86
2	87	nan	0	0	nan	nan	A2	A2	A2	198.24756335282652	575.5711500974659	0	87
2	88	nan	0	0	nan	nan	A2	A2	A2	1023.0	567.0	0	88
2	89	nan	0	0	nan	nan	A2	A2	A2	805.8	567.875	0	89
2	90	nan	0	0	nan	nan	A2	A2	A2	886.7904761904762	591.0702380952381	0	90
2	91	nan	0	0	nan	nan	A2	A2	A2	271.0773942093541	613.8613585746102	0	91
2	92	nan	0	0	nan	nan	A2	A2	A2	458.47854785478546	591.0759075907591	0	92
2	93	nan	0	0	nan	nan	A2	A2	A2	103.54521276595744	602.8696808510638	0	93
2	94	nan	0	0	nan	nan	A2	A2	A2	824.5714285714286	591.1428571428571	0	94
2	95	nan	0	0	nan	nan	A2	A2	A2	800.5723684210526	611.0065789473684	0	95
2	96	nan	0	0	nan	nan	A2	A2	A2	667.598233995585	613.9470198675497	0	96
2	97	nan	0	0	nan	nan	A2	A2	A2	126.88571428571429	621.0	0	97
2	98	nan	0	0	nan	nan	A2	A2	A2	970.5897435897435	628.3333333333334	0	98
2	99	nan	0	0	nan	nan	A2	A2	A2	483.42857142857144	626.7142857142857	0	99
2	100	nan	0	0	nan	nan	A2	A2	A2	215.04761904761904	629.0238095238095	0	100
2	101	nan	0	0	nan	nan	A2	A2	A2	709.3710059171598	658.791124260355	0	101
2	102	nan	0	0	nan	nan	A2	A2	A2	877.0905511811023	652.7854330708661	0	102
2	103	nan	0	0	nan	nan	A2	A2	A2	8.678899082568808	651.1162079510704	0	103
2	104	nan	0	0	nan	nan	A2	A2	A2	1014.665625	651.071875	0	104
2	105	nan	0	0	nan	nan	A2	A2	A2	117.87757009345795	664.496261682243	0	105
2	106	nan	0	0	nan	nan	A2	A2	A2	635.6153846153846	652.1153846153846	0	106
2	107	nan	0	0	nan	nan	A2	A2	A2	60.7007299270073	662.8832116788321	0	107
2	108	nan	0	0	nan	nan	A2	A2	A2	431.4326923076923	658.4807692307693	0	108
2	109	nan	0	0	nan	nan	A2	A2	A2	911.2975588299978	689.1812183857488	0	109
2	110	nan	0	0	nan	nan	A2	A2	A2	778.7757740539341	819.3456331150816	0	110
2	111	nan	0	0	nan	nan	A2	A2	A2	155.41377280753383	743.0413478516774	0	111
2	112	nan	0	0	nan	nan	A2	A2	A2	413.93617021276594	683.8936170212766	0	112
2	113	nan	0	0	nan	nan	A2	A2	A2	745.5627980922098	698.8648648648649	0	113
2	114	nan	0	0	nan	nan	A2	A2	A2	735.0	688.0454545454545	0	114
2	115	nan	0	0	nan	nan	A2	A2	A2	32.666666666666664	696.8690476190476	0	115
2	116	nan	0	0	nan	nan	A2	A2	A2	498.97202797202794	699.9370629370629	0	116
2	117	nan	0	0	nan	nan	A2	A2	A2	1018.7991266375545	711.6375545851529	0	117
2	118	nan	0	0	nan	nan	A2	A2	A2	816.6655052264808	723.7770034843205	0	118
2	119	nan	0	0	nan	nan	A2	A2	A2	25.572977858111162	766.9073655671035	0	119
2	120	nan	0	0	nan	nan	A2	A2	A2	628.3457446808511	738.5957446808511	0	120
2	121	nan	0	0	nan	nan	A2	A2	A2	768.4341463414634	750.6182926829268	0	121
2	122	nan	0	0	nan	nan	A2	A2	A2	275.4087837837838	746.7162162162163	0	122
2	123	nan	0	0	nan	nan	A2	A2	A2	318.43731778425655	755.801749271137	0	123
2	124	nan	0	0	nan	nan	A2	A2	A2	221.0	775.0925925925926	0	124
2	125	nan	0	0	nan	nan	A2	A2	A2	90.64191616766468	785.8538922155689	0	125
2	126	nan	0	0	nan	nan	A2	A2	A2	948.7593914933251	870.990375659733	0	126
2	127	nan	0	0	nan	nan	A2	A2	A2	689.0445652173913	810.295652173913	0	127
2	128	nan	0	0	nan	nan	A2	A2	A2	991.103299856528	808.8766140602582	0	128
2	129	nan	0	0	nan	nan	A2	A2	A2	340.0	789.5	0	129
2	130	nan	0	0	nan	nan	A2	A2	A2	201.8275	804.32	0	130
2	131	nan	0	0	nan	nan	A2	A2	A2	253.80783582089552	816.6567164179105	0	131
2	132	nan	0	0	nan	nan	A2	A2	A2	916.7407407407408	811.4814814814815	0	132
2	133	nan	0	0	nan	nan	A2	A2	A2	127.80555555555556	831.1880341880342	0	133
2	134	nan	0	0	nan	nan	A2	A2	A2	740.4227504244482	829.8777589134125	0	134
2	135	nan	0	0	nan	nan	A2	A2	A2	203.84615384615384	833.6923076923077	0	135
2	136	nan	0	0	nan	nan	A2	A2	A2	986.843373493976	847.9578313253012	0	136
2	137	nan	0	0	nan	nan	A2	A2	A2	278.4155844155844	841.5324675324675	0	137
2	138	nan	0	0	nan	nan	A2	A2	A2	568.3891820580475	859.0474934036939	0	138
2	139	nan	0	0	nan	nan	A2	A2	A2	1018.4889643463497	897.4159592529711	0	139
2	140	nan	0	0	nan	nan	A2	A2	A2	653.5294117647059	860.2941176470588	0	140
2	141	nan	0	0	nan	nan	A2	A2	A2	779.2450199203187	895.5318725099602	0	141
2	142	nan	0	0	nan	nan	A2	A2	A2	744.1501831501831	868.992673992674	0	142
2	143	nan	0	0	nan	nan	A2	A2	A2	19.458966565349545	886.8844984802431	0	143
2	144	nan	0	0	nan	nan	A2	A2	A2	154.60880048221821	906.6497890295359	0	144
2	145	nan	0	0	nan	nan	A2	A2	A2	96.421875	869.0	0	145
2	146	nan	0	0	nan	nan	A2	A2	A2	699.4545454545455	882.75	0	146
2	147	nan	0	0	nan	nan	A2	A2	A2	537.4412191582003	907.6248185776487	0	147
2	148	nan	0	0	nan	nan	A2	A2	A2	885.6583333333333	887.3166666666667	0	148
2	149	nan	0	0	nan	nan	A2	A2	A2	479.6875	910.0909090909091	0	149
2	150	nan	0	0	nan	nan	A2	A2	A2	276.43689320388347	896.5339805825242	0	150
2	151	nan	0	0	nan	nan	A2	A2	A2	374.5151515151515	894.7575757575758	0	151
2	152	nan	0	0	nan	nan	A2	A2	A2	75.75	898.0833333333334	0	152
2	153	nan	0	0	nan	nan	A2	A2	A2	739.7901234567901	913.1975308641976	0	153
2	154	nan	0	0	nan	nan	A2	A2	A2	47.176409185803756	953.8423799582464	0	154
2	155	nan	0	0	nan	nan	A2	A2	A2	698.0865945045795	928.6486261448792	0	155
2	156	nan	0	0	nan	nan	A2	A2	A2	639.99451303155	951.8024691358024	0	156
2	157	nan	0	0	nan	nan	A2	A2	A2	987.5762032085562	986.7032085561498	0	157
2	158	nan	0	0	nan	nan	A2	A2	A2	425.00961538461536	947.8461538461538	0	158
2	159	nan	0	0	nan	nan	A2	A2	A2	450.1250284673195	980.8166704623093	0	159
2	160	nan	0	0	nan	nan	A2	A2	A2	674.525641025641	962.1410256410256	0	160
2	161	nan	0	0	nan	nan	A2	A2	A2	595.7575757575758	962.3030303030303	0	161
2	162	nan	0	0	nan	nan	A2	A2	A2	669.4346049046321	992.8065395095368	0	162
2	163	nan	0	0	nan	nan	A2	A2	A2	1017.5337837837837	994.2094594594595	0	163
2	164	nan	0	0	nan	nan	A2	A2	A2	829.6660746003553	1006.5950266429841	0	164
2	165	nan	0	0	nan	nan	A2	A2	A2	576.2791068580542	1008.8548644338118	0	165
2	166	nan	0	0	nan	nan	A2	A2	A2	471.625	1009.5920138888889	0	166
2	167	nan	0	0	nan	nan	A2	A2	A2	616.1896551724138	1001.3448275862069	0	167
2	168	nan	0	0	nan	nan	A2	A2	A2	260.5364238410596	1014.5596026490066	0	168
2	169	nan	0	0	nan	nan	A2	A2	A2	532.3094170403588	1019.067264573991	0	169
2	170	nan	0	0	nan	nan	A2	A2	A2	397.625	1020.375	0	170
2	171	nan	0	0	nan	nan	A2	A2	A2	892.0	1022.0	0	171
3	1	nan	0	0	nan	nan	A3	A3	A3	41.93129330254042	87.52627020785219	0	1
3	2	nan	0	0	nan	nan	A3	A3	A3	104.29605263157895	23.125	0	2
3	3	nan	0	0	nan	nan	A3	A3	A3	191.44897959183675	3.2448979591836733	0	3
3	4	nan	0	0	nan	nan	A3	A3	A3	373.12302839116717	4.89589905362776	0	4
3	5	nan	0	0	nan	nan	A3	A3	A3	433.0	0.0	0	5
3	6	nan	0	0	nan	nan	A3	A3	A3	487.12262020006455	57.31300419490158	0	6
3	7	nan	0	0	nan	nan	A3	A3	A3	502.3493150684931	10.061643835616438	0	7
3	8	nan	0	0	nan	nan	A3	A3	A3	605.0	1.2	0	8
3	9	nan	0	0	nan	nan	A3	A3	A3	681.9848484848485	5.5606060606060606	0	9
3	10	nan	0	0	nan	nan	A3	A3	A3	747.0	0.0	0	10
3	11	nan	0	0	nan	nan	A3	A3	A3	812.3037542662116	7.2593856655290105	0	11
3	12	nan	0	0	nan	nan	A3	A3	A3	900.9675994108984	40.342660775650465	0	12
3	13	nan	0	0	nan	nan	A3	A3	A3	957.1328413284133	6.354243542435424	0	13
3	14	nan	0	0	nan	nan	A3	A3	A3	997.7029177718833	10.578249336870027	0	14
3	15	nan	0	0	nan	nan	A3	A3	A3	428.80526315789473	15.926315789473684	0	15
3	16	nan	0	0	nan	nan	A3	A3	A3	324.5	7.5	0	16
3	17	nan	0	0	nan	nan	A3	A3	A3	687.1517269736842	36.26809210526316	0	17
3	18	nan	0	0	nan	nan	A3	A3	A3	361.8813664596273	42.87267080745342	0	18
3	19	nan	0	0	nan	nan	A3	A3	A3	294.38157894736844	21.098684210526315	0	19
3	20	nan	0	0	nan	nan	A3	A3	A3	559.7848761408084	30.839634941329855	0	20
3	21	nan	0	0	nan	nan	A3	A3	A3	819.7307228915663	53.23795180722892	0	21
3	22	nan	0	0	nan	nan	A3	A3	A3	228.9271844660194	43.31553398058252	0	22
3	23	nan	0	0	nan	nan	A3	A3	A3	557.5584346021225	519.4283028132079	0	23
3	24	nan	0	0	nan	nan	A3	A3	A3	315.73061224489794	63.04081632653061	0	24
3	25	nan	0	0	nan	nan	A3	A3	A3	960.8222222222222	75.74603174603175	0	25
3	26	nan	0	0	nan	nan	A3	A3	A3	886.8342342342343	75.68108108108108	0	26
3	27	nan	0	0	nan	nan	A3	A3	A3	5.12540192926045	82.60450160771704	0	27
3	28	nan	0	0	nan	nan	A3	A3	A3	189.22108162243364	123.20380570856284	0	28
3	29	nan	0	0	nan	nan	A3	A3	A3	293.95677233429393	84.02305475504323	0	29
3	30	nan	0	0	nan	nan	A3	A3	A3	799.8510638297872	104.45212765957447	0	30
3	31	nan	0	0	nan	nan	A3	A3	A3	522.6458333333334	111.82291666666667	0	31
3	32	nan	0	0	nan	nan	A3	A3	A3	269.46067415730334	113.46067415730337	0	32
3	33	nan	0	0	nan	nan	A3	A3	A3	63.043010752688176	127.41935483870968	0	33
3	34	nan	0	0	nan	nan	A3	A3	A3	332.6295264623955	132.2924791086351	0	34
3	35	nan	0	0	nan	nan	A3	A3	A3	1012.6947368421053	132.46315789473684	0	35
3	36	nan	0	0	nan	nan	A3	A3	A3	852.6209553158706	155.49768875192603	0	36
3	37	nan	0	0	nan	nan	A3	A3	A3	253.05125523012552	163.7887029288703	0	37
3	38	nan	0	0	nan	nan	A3	A3	A3	389.19253333333336	171.6448	0	38
3	39	nan	0	0	nan	nan	A3	A3	A3	971.6862696545747	269.26742602451407	0	39
3	40	nan	0	0	nan	nan	A3	A3	A3	622.04	161.6	0	40
3	41	nan	0	0	nan	nan	A3	A3	A3	588.101620029455	176.17673048600884	0	41
3	42	nan	0	0	nan	nan	A3	A3	A3	513.1315789473684	165.23684210526315	0	42
3	43	nan	0	0	nan	nan	A3	A3	A3	472.92892561983473	187.36859504132232	0	43
3	44	nan	0	0	nan	nan	A3	A3	A3	1011.1592592592592	207.51111111111112	0	44
3	45	nan	0	0	nan	nan	A3	A3	A3	66.93617021276596	181.48936170212767	0	45
3	46	nan	0	0	nan	nan	A3	A3	A3	18.744303797468355	199.7594936708861	0	46
3	47	nan	0	0	nan	nan	A3	A3	A3	733.6522399392559	249.34396355353076	0	47
3	48	nan	0	0	nan	nan	A3	A3	A3	387.0982532751092	225.04421397379912	0	48
3	49	nan	0	0	nan	nan	A3	A3	A3	219.69496021220158	236.28381962864722	0	49
3	50	nan	0	0	nan	nan	A3	A3	A3	250.80555555555554	227.58333333333334	0	50
3	51	nan	0	0	nan	nan	A3	A3	A3	905.9652173913043	221.61739130434782	0	51
3	52	nan	0	0	nan	nan	A3	A3	A3	80.2	227.2	0	52
3	53	nan	0	0	nan	nan	A3	A3	A3	659.6052631578947	231.31578947368422	0	53
3	54	nan	0	0	nan	nan	A3	A3	A3	885.4910485933503	258.9360613810742	0	54
3	55	nan	0	0	nan	nan	A3	A3	A3	6.533916849015317	269.5448577680525	0	55
3	56	nan	0	0	nan	nan	A3	A3	A3	268.9313725490196	272.44117647058823	0	56
3	57	nan	0	0	nan	nan	A3	A3	A3	230.68092691622104	282.0499108734403	0	57
3	58	nan	0	0	nan	nan	A3	A3	A3	563.25	271.25	0	58
3	59	nan	0	0	nan	nan	A3	A3	A3	686.9082278481013	294.18196202531647	0	59
3	60	nan	0	0	nan	nan	A3	A3	A3	643.7957746478874	282.2676056338028	0	60
3	61	nan	0	0	nan	nan	A3	A3	A3	579.6618279569892	324.03333333333336	0	61
3	62	nan	0	0	nan	nan	A3	A3	A3	609.1952662721893	299.43195266272187	0	62
3	63	nan	0	0	nan	nan	A3	A3	A3	909.7332382310984	340.0085592011412	0	63
3	64	nan	0	0	nan	nan	A3	A3	A3	76.0754716981132	329.37735849056605	0	64
3	65	nan	0	0	nan	nan	A3	A3	A3	305.14285714285717	332.76190476190476	0	65
3	66	nan	0	0	nan	nan	A3	A3	A3	647.3249475890985	345.0377358490566	0	66
3	67	nan	0	0	nan	nan	A3	A3	A3	198.44428364688858	357.3936324167873	0	67
3	68	nan	0	0	nan	nan	A3	A3	A3	828.0	355.5	0	68
3	69	nan	0	0	nan	nan	A3	A3	A3	488.3854247856586	414.1473109898675	0	69
3	70	nan	0	0	nan	nan	A3	A3	A3	182.5142857142857	411.01964285714286	0	70
3	71	nan	0	0	nan	nan	A3	A3	A3	442.66101694915255	385.76271186440675	0	71
3	72	nan	0	0	nan	nan	A3	A3	A3	224.90860215053763	406.86559139784947	0	72
3	73	nan	0	0	nan	nan	A3	A3	A3	699.2857142857143	413.751040221914	0	73
3	74	nan	0	0	nan	nan	A3	A3	A3	623.5086705202312	415.6383154417837	0	74
3	75	nan	0	0	nan	nan	A3	A3	A3	969.1333333333333	412.5111111111111	0	75
3	76	nan	0	0	nan	nan	A3	A3	A3	1011.0056497175141	419.6779661016949	0	76
3	77	nan	0	0	nan	nan	A3	A3	A3	1005.7252747252747	448.6043956043956	0	77
3	78	nan	0	0	nan	nan	A3	A3	A3	406.9513888888889	458.6111111111111	0	78
3	79	nan	0	0	nan	nan	A3	A3	A3	222.23744292237444	451.8972602739726	0	79
3	80	nan	0	0	nan	nan	A3	A3	A3	0.0	447.0	0	80
3	81	nan	0	0	nan	nan	A3	A3	A3	714.675925925926	454.76851851851853	0	81
3	82	nan	0	0	nan	nan	A3	A3	A3	635.0	464.5	0	82
3	83	nan	0	0	nan	nan	A3	A3	A3	489.3605546995378	489.02157164869027	0	83
3	84	nan	0	0	nan	nan	A3	A3	A3	1018.5916230366493	488.3193717277487	0	84
3	85	nan	0	0	nan	nan	A3	A3	A3	319.4674698795181	514.5903614457832	0	85
3	86	nan	0	0	nan	nan	A3	A3	A3	394.7825	521.3175	0	86
3	87	nan	0	0	nan	nan	A3	A3	A3	165.38728323699422	521.8728323699422	0	87
3	88	nan	0	0	nan	nan	A3	A3	A3	742.4827586206897	519.1655172413793	0	88
3	89	nan	0	0	nan	nan	A3	A3	A3	762.7461538461539	537.4615384615385	0	89
3	90	nan	0	0	nan	nan	A3	A3	A3	321.7004048582996	562.7651821862348	0	90
3	91	nan	0	0	nan	nan	A3	A3	A3	904.2307692307693	554.0769230769231	0	91
3	92	nan	0	0	nan	nan	A3	A3	A3	529.0909090909091	559.6363636363636	0	92
3	93	nan	0	0	nan	nan	A3	A3	A3	21.04515050167224	586.1822742474916	0	93
3	94	nan	0	0	nan	nan	A3	A3	A3	292.3333333333333	564.0	0	94
3	95	nan	0	0	nan	nan	A3	A3	A3	844.0	584.5	0	95
3	96	nan	0	0	nan	nan	A3	A3	A3	277.1548117154812	591.744769874477	0	96
3	97	nan	0	0	nan	nan	A3	A3	A3	421.6923076923077	590.0	0	97
3	98	nan	0	0	nan	nan	A3	A3	A3	1016.7730061349694	601.680981595092	0	98
3	99	nan	0	0	nan	nan	A3	A3	A3	234.53012048192772	615.2650602409639	0	99
3	100	nan	0	0	nan	nan	A3	A3	A3	303.32458847736626	638.9053497942386	0	100
3	101	nan	0	0	nan	nan	A3	A3	A3	102.73118279569893	624.8602150537635	0	101
3	102	nan	0	0	nan	nan	A3	A3	A3	997.3452820242488	711.280442804428	0	102
3	103	nan	0	0	nan	nan	A3	A3	A3	951.8264925373135	650.205223880597	0	103
3	104	nan	0	0	nan	nan	A3	A3	A3	13.150134048257373	652.2037533512064	0	104
3	105	nan	0	0	nan	nan	A3	A3	A3	250.67532467532467	649.961038961039	0	105
3	106	nan	0	0	nan	nan	A3	A3	A3	515.5135135135135	663.9087837837837	0	106
3	107	nan	0	0	nan	nan	A3	A3	A3	432.4720703125	737.655859375	0	107
3	108	nan	0	0	nan	nan	A3	A3	A3	97.09330628803245	693.0938133874239	0	108
3	109	nan	0	0	nan	nan	A3	A3	A3	0.0	685.5	0	109
3	110	nan	0	0	nan	nan	A3	A3	A3	936.7831325301205	694.0361445783133	0	110
3	111	nan	0	0	nan	nan	A3	A3	A3	806.0259222333001	744.4885343968095	0	111
3	112	nan	0	0	nan	nan	A3	A3	A3	770.646408839779	705.7845303867404	0	112
3	113	nan	0	0	nan	nan	A3	A3	A3	6.168582375478927	725.1724137931035	0	113
3	114	nan	0	0	nan	nan	A3	A3	A3	56.95140873826051	745.2164148632095	0	114
3	115	nan	0	0	nan	nan	A3	A3	A3	274.36977491961414	729.6173633440515	0	115
3	116	nan	0	0	nan	nan	A3	A3	A3	859.1232876712329	742.986301369863	0	116
3	117	nan	0	0	nan	nan	A3	A3	A3	369.38775510204084	743.6224489795918	0	117
3	118	nan	0	0	nan	nan	A3	A3	A3	283.92620724577637	874.0516503245408	0	118
3	119	nan	0	0	nan	nan	A3	A3	A3	514.1428571428571	756.9097744360902	0	119
3	120	nan	0	0	nan	nan	A3	A3	A3	366.0036496350365	777.5372262773723	0	120
3	121	nan	0	0	nan	nan	A3	A3	A3	1010.5829493087558	774.8364055299539	0	121
3	122	nan	0	0	nan	nan	A3	A3	A3	324.6875	771.125	0	122
3	123	nan	0	0	nan	nan	A3	A3	A3	851.7017114914426	786.7946210268949	0	123
3	124	nan	0	0	nan	nan	A3	A3	A3	81.66083009079118	867.0275616083009	0	124
3	125	nan	0	0	nan	nan	A3	A3	A3	124.49774436090226	808.4601503759399	0	125
3	126	nan	0	0	nan	nan	A3	A3	A3	173.3240223463687	803.2513966480446	0	126
3	127	nan	0	0	nan	nan	A3	A3	A3	15.985507246376812	811.2463768115942	0	127
3	128	nan	0	0	nan	nan	A3	A3	A3	1014.9425981873112	822.1359516616315	0	128
3	129	nan	0	0	nan	nan	A3	A3	A3	602.0	820.3555555555556	0	129
3	130	nan	0	0	nan	nan	A3	A3	A3	820.2439024390244	835.7512195121951	0	130
3	131	nan	0	0	nan	nan	A3	A3	A3	441.0938337801609	845.142091152815	0	131
3	132	nan	0	0	nan	nan	A3	A3	A3	119.3452380952381	845.4880952380952	0	132
3	133	nan	0	0	nan	nan	A3	A3	A3	895.3333333333334	839.8888888888889	0	133
3	134	nan	0	0	nan	nan	A3	A3	A3	946.540651071487	898.9337477506953	0	134
3	135	nan	0	0	nan	nan	A3	A3	A3	340.1287878787879	893.3484848484849	0	135
3	136	nan	0	0	nan	nan	A3	A3	A3	195.33644859813083	889.5700934579439	0	136
3	137	nan	0	0	nan	nan	A3	A3	A3	648.5919477693145	917.7834602829162	0	137
3	138	nan	0	0	nan	nan	A3	A3	A3	452.0674518201285	954.808886509636	0	138
3	139	nan	0	0	nan	nan	A3	A3	A3	481.6111111111111	923.25	0	139
3	140	nan	0	0	nan	nan	A3	A3	A3	731.3973509933775	931.8874172185431	0	140
3	141	nan	0	0	nan	nan	A3	A3	A3	119.68524382520583	985.9993666877771	0	141
3	142	nan	0	0	nan	nan	A3	A3	A3	226.890625	956.4791666666666	0	142
3	143	nan	0	0	nan	nan	A3	A3	A3	327.8905882352941	993.0882352941177	0	143
3	144	nan	0	0	nan	nan	A3	A3	A3	503.38380281690144	996.2508802816901	0	144
3	145	nan	0	0	nan	nan	A3	A3	A3	907.6481481481482	976.7962962962963	0	145
3	146	nan	0	0	nan	nan	A3	A3	A3	247.546	1000.024	0	146
3	147	nan	0	0	nan	nan	A3	A3	A3	153.81690140845072	991.5176056338029	0	147
3	148	nan	0	0	nan	nan	A3	A3	A3	5.2387096774193544	1016.6	0	148
3	149	nan	0	0	nan	nan	A3	A3	A3	175.17948717948718	1016.7855477855478	0	149
3	150	nan	0	0	nan	nan	A3	A3	A3	369.56410256410254	1019.5897435897435	0	150
4	1	nan	0	0	nan	nan	A4	A4	A4	24.507109004739338	27.672985781990523	0	1
4	2	nan	0	0	nan	nan	A4	A4	A4	332.19121817757167	515.6651429715391	0	2
4	3	nan	0	0	nan	nan	A4	A4	A4	281.8930842607313	49.87321144674086	0	3
4	4	nan	0	0	nan	nan	A4	A4	A4	382.41187384044525	28.050711193568336	0	4
4	5	nan	0	0	nan	nan	A4	A4	A4	380.0	0.0	0	5
4	6	nan	0	0	nan	nan	A4	A4	A4	453.72265625	10.91015625	0	6
4	7	nan	0	0	nan	nan	A4	A4	A4	505.09864468352663	72.99594802291463	0	7
4	8	nan	0	0	nan	nan	A4	A4	A4	634.913190529876	20.795941375422775	0	8
4	9	nan	0	0	nan	nan	A4	A4	A4	694.0	0.0	0	9
4	10	nan	0	0	nan	nan	A4	A4	A4	796.4784104389087	145.55782918149467	0	10
4	11	nan	0	0	nan	nan	A4	A4	A4	1014.313829787234	4.824468085106383	0	11
4	12	nan	0	0	nan	nan	A4	A4	A4	739.4251700680272	4.343537414965986	0	12
4	13	nan	0	0	nan	nan	A4	A4	A4	986.6038647342995	45.7536231884058	0	13
4	14	nan	0	0	nan	nan	A4	A4	A4	754.95	18.1	0	14
4	15	nan	0	0	nan	nan	A4	A4	A4	170.42564102564103	75.38290598290598	0	15
4	16	nan	0	0	nan	nan	A4	A4	A4	555.1456310679612	46.601941747572816	0	16
4	17	nan	0	0	nan	nan	A4	A4	A4	609.4814814814815	52.81481481481482	0	17
4	18	nan	0	0	nan	nan	A4	A4	A4	53.7562893081761	71.79088050314465	0	18
4	19	nan	0	0	nan	nan	A4	A4	A4	90.768	74.8928	0	19
4	20	nan	0	0	nan	nan	A4	A4	A4	17.31496062992126	73.45669291338582	0	20
4	21	nan	0	0	nan	nan	A4	A4	A4	352.8231707317073	74.630081300813	0	21
4	22	nan	0	0	nan	nan	A4	A4	A4	0.0	72.5	0	22
4	23	nan	0	0	nan	nan	A4	A4	A4	1003.2916984006093	105.31835491241432	0	23
4	24	nan	0	0	nan	nan	A4	A4	A4	406.8675191815857	121.3913043478261	0	24
4	25	nan	0	0	nan	nan	A4	A4	A4	554.620253164557	91.70886075949367	0	25
4	26	nan	0	0	nan	nan	A4	A4	A4	346.9318181818182	129.82272727272726	0	26
4	27	nan	0	0	nan	nan	A4	A4	A4	204.17164179104478	123.49626865671642	0	27
4	28	nan	0	0	nan	nan	A4	A4	A4	161.78755364806867	132.33261802575106	0	28
4	29	nan	0	0	nan	nan	A4	A4	A4	283.0	123.6470588235294	0	29
4	30	nan	0	0	nan	nan	A4	A4	A4	468.3738987430988	232.1289792082697	0	30
4	31	nan	0	0	nan	nan	A4	A4	A4	3.0	154.53846153846155	0	31
4	32	nan	0	0	nan	nan	A4	A4	A4	615.2621359223301	165.89708737864078	0	32
4	33	nan	0	0	nan	nan	A4	A4	A4	138.55860716037273	270.48553212359	0	33
4	34	nan	0	0	nan	nan	A4	A4	A4	353.96774193548384	167.25806451612902	0	34
4	35	nan	0	0	nan	nan	A4	A4	A4	684.171875	168.03125	0	35
4	36	nan	0	0	nan	nan	A4	A4	A4	234.92060085836908	196.56437768240343	0	36
4	37	nan	0	0	nan	nan	A4	A4	A4	380.8793893129771	191.387786259542	0	37
4	38	nan	0	0	nan	nan	A4	A4	A4	2.962962962962963	183.57407407407408	0	38
4	39	nan	0	0	nan	nan	A4	A4	A4	844.5172413793103	182.13793103448276	0	39
4	40	nan	0	0	nan	nan	A4	A4	A4	596.5217391304348	185.34782608695653	0	40
4	41	nan	0	0	nan	nan	A4	A4	A4	6.2105263157894735	214.73205741626793	0	41
4	42	nan	0	0	nan	nan	A4	A4	A4	615.76	217.11	0	42
4	43	nan	0	0	nan	nan	A4	A4	A4	1020.1290322580645	202.03225806451613	0	43
4	44	nan	0	0	nan	nan	A4	A4	A4	569.0401486988848	251.04907063197027	0	44
4	45	nan	0	0	nan	nan	A4	A4	A4	354.1578947368421	209.68421052631578	0	45
4	46	nan	0	0	nan	nan	A4	A4	A4	275.90130353817506	225.6685288640596	0	46
4	47	nan	0	0	nan	nan	A4	A4	A4	34.96590909090909	220.4431818181818	0	47
4	48	nan	0	0	nan	nan	A4	A4	A4	504.24251497005986	297.19951007076753	0	48
4	49	nan	0	0	nan	nan	A4	A4	A4	742.5855263157895	220.51315789473685	0	49
4	50	nan	0	0	nan	nan	A4	A4	A4	178.72649572649573	224.46153846153845	0	50
4	51	nan	0	0	nan	nan	A4	A4	A4	894.5758669913511	339.35510958098916	0	51
4	52	nan	0	0	nan	nan	A4	A4	A4	877.9444444444445	239.375	0	52
4	53	nan	0	0	nan	nan	A4	A4	A4	614.8172588832488	256.6802030456853	0	53
4	54	nan	0	0	nan	nan	A4	A4	A4	16.30913348946136	257.6908665105386	0	54
4	55	nan	0	0	nan	nan	A4	A4	A4	648.0	257.375	0	55
4	56	nan	0	0	nan	nan	A4	A4	A4	634.2085036794767	412.0735077677841	0	56
4	57	nan	0	0	nan	nan	A4	A4	A4	468.115	278.295	0	57
4	58	nan	0	0	nan	nan	A4	A4	A4	533.6470588235294	298.6470588235294	0	58
4	59	nan	0	0	nan	nan	A4	A4	A4	737.5	299.0	0	59
4	60	nan	0	0	nan	nan	A4	A4	A4	404.2	301.7	0	60
4	61	nan	0	0	nan	nan	A4	A4	A4	455.9574468085106	311.28723404255317	0	61
4	62	nan	0	0	nan	nan	A4	A4	A4	463.2	303.2	0	62
4	63	nan	0	0	nan	nan	A4	A4	A4	883.768472906404	311.7192118226601	0	63
4	64	nan	0	0	nan	nan	A4	A4	A4	242.22222222222223	309.9259259259259	0	64
4	65	nan	0	0	nan	nan	A4	A4	A4	674.257495590829	369.35474930713025	0	65
4	66	nan	0	0	nan	nan	A4	A4	A4	849.5639097744361	313.390977443609	0	66
4	67	nan	0	0	nan	nan	A4	A4	A4	107.99309229222227	545.861802124776	0	67
4	68	nan	0	0	nan	nan	A4	A4	A4	25.09090909090909	315.8181818181818	0	68
4	69	nan	0	0	nan	nan	A4	A4	A4	44.146282973621105	348.00239808153475	0	69
4	70	nan	0	0	nan	nan	A4	A4	A4	236.8593471810089	361.90029673590504	0	70
4	71	nan	0	0	nan	nan	A4	A4	A4	182.9763157894737	371.78771929824563	0	71
4	72	nan	0	0	nan	nan	A4	A4	A4	532.3103448275862	341.0	0	72
4	73	nan	0	0	nan	nan	A4	A4	A4	614.7958148383005	378.4584654407102	0	73
4	74	nan	0	0	nan	nan	A4	A4	A4	364.73650793650796	362.9111111111111	0	74
4	75	nan	0	0	nan	nan	A4	A4	A4	1020.9557522123894	370.75221238938053	0	75
4	76	nan	0	0	nan	nan	A4	A4	A4	301.1609756097561	374.1707317073171	0	76
4	77	nan	0	0	nan	nan	A4	A4	A4	978.7432432432432	371.8	0	77
4	78	nan	0	0	nan	nan	A4	A4	A4	273.1666666666667	383.8305555555556	0	78
4	79	nan	0	0	nan	nan	A4	A4	A4	785.4457831325301	384.79819277108436	0	79
4	80	nan	0	0	nan	nan	A4	A4	A4	463.4178240740741	389.5416666666667	0	80
4	81	nan	0	0	nan	nan	A4	A4	A4	418.93555093555096	396.94594594594594	0	81
4	82	nan	0	0	nan	nan	A4	A4	A4	918.7011002444988	423.7007946210269	0	82
4	83	nan	0	0	nan	nan	A4	A4	A4	56.23287671232877	396.1232876712329	0	83
4	84	nan	0	0	nan	nan	A4	A4	A4	511.7326283987915	412.88141993957703	0	84
4	85	nan	0	0	nan	nan	A4	A4	A4	302.89304812834223	401.88770053475935	0	85
4	86	nan	0	0	nan	nan	A4	A4	A4	636.0	397.5	0	86
4	87	nan	0	0	nan	nan	A4	A4	A4	1016.1103896103896	404.02597402597405	0	87
4	88	nan	0	0	nan	nan	A4	A4	A4	755.1618625277162	429.4042867701404	0	88
4	89	nan	0	0	nan	nan	A4	A4	A4	101.09027777777777	413.9583333333333	0	89
4	90	nan	0	0	nan	nan	A4	A4	A4	522.0	428.0	0	90
4	91	nan	0	0	nan	nan	A4	A4	A4	800.586940015186	460.30523917995447	0	91
4	92	nan	0	0	nan	nan	A4	A4	A4	519.7088372093024	461.1274418604651	0	92
4	93	nan	0	0	nan	nan	A4	A4	A4	259.8	447.6	0	93
4	94	nan	0	0	nan	nan	A4	A4	A4	250.10697674418606	469.7658914728682	0	94
4	95	nan	0	0	nan	nan	A4	A4	A4	879.732884399551	467.21436588103256	0	95
4	96	nan	0	0	nan	nan	A4	A4	A4	1012.4246031746031	454.9246031746032	0	96
4	97	nan	0	0	nan	nan	A4	A4	A4	966.0	454.45	0	97
4	98	nan	0	0	nan	nan	A4	A4	A4	953.6816312542837	521.4129540781357	0	98
4	99	nan	0	0	nan	nan	A4	A4	A4	159.33333333333334	455.962962962963	0	99
4	100	nan	0	0	nan	nan	A4	A4	A4	637.795725076126	741.3789101119152	0	100
4	101	nan	0	0	nan	nan	A4	A4	A4	767.2380952380952	477.9047619047619	0	101
4	102	nan	0	0	nan	nan	A4	A4	A4	760.3636363636364	483.77272727272725	0	102
4	103	nan	0	0	nan	nan	A4	A4	A4	205.2274096385542	507.84939759036143	0	103
4	104	nan	0	0	nan	nan	A4	A4	A4	751.7439024390244	503.0792682926829	0	104
4	105	nan	0	0	nan	nan	A4	A4	A4	881.6025641025641	504.46581196581195	0	105
4	106	nan	0	0	nan	nan	A4	A4	A4	0.0	505.5	0	106
4	107	nan	0	0	nan	nan	A4	A4	A4	172.75	503.0	0	107
4	108	nan	0	0	nan	nan	A4	A4	A4	594.9437052200614	532.4135107471852	0	108
4	109	nan	0	0	nan	nan	A4	A4	A4	49.0	520.5	0	109
4	110	nan	0	0	nan	nan	A4	A4	A4	48.38461538461539	543.3846153846154	0	110
4	111	nan	0	0	nan	nan	A4	A4	A4	858.6597325408618	594.9903417533433	0	111
4	112	nan	0	0	nan	nan	A4	A4	A4	36.36363636363637	553.7727272727273	0	112
4	113	nan	0	0	nan	nan	A4	A4	A4	939.2948207171315	574.5298804780876	0	113
4	114	nan	0	0	nan	nan	A4	A4	A4	989.7547436986689	626.4644576607193	0	114
4	115	nan	0	0	nan	nan	A4	A4	A4	626.3880126182966	569.968454258675	0	115
4	116	nan	0	0	nan	nan	A4	A4	A4	588.5299145299145	580.7948717948718	0	116
4	117	nan	0	0	nan	nan	A4	A4	A4	462.55555555555554	588.2222222222222	0	117
4	118	nan	0	0	nan	nan	A4	A4	A4	333.0	598.1818181818181	0	118
4	119	nan	0	0	nan	nan	A4	A4	A4	471.5833333333333	605.0833333333334	0	119
4	120	nan	0	0	nan	nan	A4	A4	A4	807.3928571428571	622.375	0	120
4	121	nan	0	0	nan	nan	A4	A4	A4	345.22093023255815	632.8139534883721	0	121
4	122	nan	0	0	nan	nan	A4	A4	A4	51.354819155384924	759.5255607193372	0	122
4	123	nan	0	0	nan	nan	A4	A4	A4	902.3738738738739	644.7252252252252	0	123
4	124	nan	0	0	nan	nan	A4	A4	A4	889.2	650.4	0	124
4	125	nan	0	0	nan	nan	A4	A4	A4	866.2754820936639	663.969696969697	0	125
4	126	nan	0	0	nan	nan	A4	A4	A4	939.9982953334754	759.2787129767739	0	126
4	127	nan	0	0	nan	nan	A4	A4	A4	963.0450450450451	676.2567567567568	0	127
4	128	nan	0	0	nan	nan	A4	A4	A4	498.5	675.3333333333334	0	128
4	129	nan	0	0	nan	nan	A4	A4	A4	828.3	675.8	0	129
4	130	nan	0	0	nan	nan	A4	A4	A4	67.20547945205479	694.0	0	130
4	131	nan	0	0	nan	nan	A4	A4	A4	604.5205128205129	704.4871794871794	0	131
4	132	nan	0	0	nan	nan	A4	A4	A4	549.6724137931035	713.5407523510971	0	132
4	133	nan	0	0	nan	nan	A4	A4	A4	368.73634859349147	747.9906232763376	0	133
4	134	nan	0	0	nan	nan	A4	A4	A4	320.02985074626866	729.7562189054727	0	134
4	135	nan	0	0	nan	nan	A4	A4	A4	150.625	722.5833333333334	0	135
4	136	nan	0	0	nan	nan	A4	A4	A4	102.70175438596492	764.4276315789474	0	136
4	137	nan	0	0	nan	nan	A4	A4	A4	2.727272727272727	762.7575757575758	0	137
4	138	nan	0	0	nan	nan	A4	A4	A4	18.466666666666665	792.2	0	138
4	139	nan	0	0	nan	nan	A4	A4	A4	180.8258296730112	888.0335529526599	0	139
4	140	nan	0	0	nan	nan	A4	A4	A4	958.9577464788732	797.2253521126761	0	140
4	141	nan	0	0	nan	nan	A4	A4	A4	787.5693069306931	853.4755387303436	0	141
4	142	nan	0	0	nan	nan	A4	A4	A4	960.5	815.5	0	142
4	143	nan	0	0	nan	nan	A4	A4	A4	41.68333333333333	821.5	0	143
4	144	nan	0	0	nan	nan	A4	A4	A4	677.5121951219512	866.0	0	144
4	145	nan	0	0	nan	nan	A4	A4	A4	646.0114517916513	903.0938308090136	0	145
4	146	nan	0	0	nan	nan	A4	A4	A4	718.0101449275362	905.8173913043478	0	146
4	147	nan	0	0	nan	nan	A4	A4	A4	333.2857142857143	915.4285714285714	0	147
4	148	nan	0	0	nan	nan	A4	A4	A4	886.7575757575758	920.2121212121212	0	148
4	149	nan	0	0	nan	nan	A4	A4	A4	364.2649903288201	936.7524177949709	0	149
4	150	nan	0	0	nan	nan	A4	A4	A4	875.2646553071752	960.8607159606065	0	150
4	151	nan	0	0	nan	nan	A4	A4	A4	856.4836415362731	947.2446657183499	0	151
4	152	nan	0	0	nan	nan	A4	A4	A4	210.31772470144563	976.7061596480202	0	152
4	153	nan	0	0	nan	nan	A4	A4	A4	640.7001810103669	977.4625637650156	0	153
4	154	nan	0	0	nan	nan	A4	A4	A4	956.0	943.0	0	154
4	155	nan	0	0	nan	nan	A4	A4	A4	102.0657894736842	963.1578947368421	0	155
4	156	nan	0	0	nan	nan	A4	A4	A4	346.2	963.4	0	156
4	157	nan	0	0	nan	nan	A4	A4	A4	285.51020408163265	998.1472303206997	0	157
4	158	nan	0	0	nan	nan	A4	A4	A4	431.0	979.0	0	158
4	159	nan	0	0	nan	nan	A4	A4	A4	1014.8181818181819	992.716577540107	0	159
4	160	nan	0	0	nan	nan	A4	A4	A4	822.0021810250818	1006.1472191930208	0	160
4	161	nan	0	0	nan	nan	A4	A4	A4	851.6984126984127	996.5238095238095	0	161
4	162	nan	0	0	nan	nan	A4	A4	A4	105.4054054054054	1000.1351351351351	0	162
4	163	nan	0	0	nan	nan	A4	A4	A4	641.695652173913	1013.4094202898551	0	163
4	164	nan	0	0	nan	nan	A4	A4	A4	351.27685950413223	1014.0413223140496	0	164
4	165	nan	0	0	nan	nan	A4	A4	A4	676.5714285714286	1008.0793650793651	0	165
4	166	nan	0	0	nan	nan	A4	A4	A4	713.8577405857741	1017.9539748953974	0	166
4	167	nan	0	0	nan	nan	A4	A4	A4	902.7012987012987	1018.987012987013	0	167
4	168	nan	0	0	nan	nan	A4	A4	A4	544.0	1023.0	0	168
5	1	nan	0	0	nan	nan	B1	B1	B1	84.9979695431472	32.240609137055834	0	1
5	2	nan	0	0	nan	nan	B1	B1	B1	361.12774036757634	89.91610551364488	0	2
5	3	nan	0	0	nan	nan	B1	B1	B1	316.5781057810578	21.480934809348092	0	3
5	4	nan	0	0	nan	nan	B1	B1	B1	387.0	0.0	0	4
5	5	nan	0	0	nan	nan	B1	B1	B1	579.8432203389831	9.75	0	5
5	6	nan	0	0	nan	nan	B1	B1	B1	628.7643794147326	75.21846619576186	0	6
5	7	nan	0	0	nan	nan	B1	B1	B1	679.2431654676259	21.375539568345324	0	7
5	8	nan	0	0	nan	nan	B1	B1	B1	755.7055439330544	28.061192468619247	0	8
5	9	nan	0	0	nan	nan	B1	B1	B1	865.2512227126327	86.78015030418705	0	9
5	10	nan	0	0	nan	nan	B1	B1	B1	1020.0689655172414	4.689655172413793	0	10
5	11	nan	0	0	nan	nan	B1	B1	B1	57.82857142857143	5.3	0	11
5	12	nan	0	0	nan	nan	B1	B1	B1	20.096	19.462	0	12
5	13	nan	0	0	nan	nan	B1	B1	B1	895.4092920353983	23.29646017699115	0	13
5	14	nan	0	0	nan	nan	B1	B1	B1	290.5117056856187	47.697324414715716	0	14
5	15	nan	0	0	nan	nan	B1	B1	B1	619.3333333333334	39.22222222222222	0	15
5	16	nan	0	0	nan	nan	B1	B1	B1	81.06069802731412	106.02276176024279	0	16
5	17	nan	0	0	nan	nan	B1	B1	B1	558.2727272727273	93.0909090909091	0	17
5	18	nan	0	0	nan	nan	B1	B1	B1	400.25	107.28191489361703	0	18
5	19	nan	0	0	nan	nan	B1	B1	B1	158.63322923173016	239.40449718925672	0	19
5	20	nan	0	0	nan	nan	B1	B1	B1	33.71269035532995	129.11979695431472	0	20
5	21	nan	0	0	nan	nan	B1	B1	B1	768.6428571428571	108.54761904761905	0	21
5	22	nan	0	0	nan	nan	B1	B1	B1	545.9635434412265	191.5603066439523	0	22
5	23	nan	0	0	nan	nan	B1	B1	B1	448.51020408163265	123.32944606413994	0	23
5	24	nan	0	0	nan	nan	B1	B1	B1	408.75366568914956	160.42815249266863	0	24
5	25	nan	0	0	nan	nan	B1	B1	B1	67.86875725900116	184.17421602787456	0	25
5	26	nan	0	0	nan	nan	B1	B1	B1	375.9953917050691	162.36866359447004	0	26
5	27	nan	0	0	nan	nan	B1	B1	B1	611.220945083014	171.33716475095787	0	27
5	28	nan	0	0	nan	nan	B1	B1	B1	354.91007751937985	182.53178294573644	0	28
5	29	nan	0	0	nan	nan	B1	B1	B1	641.7	172.9	0	29
5	30	nan	0	0	nan	nan	B1	B1	B1	104.9	180.65	0	30
5	31	nan	0	0	nan	nan	B1	B1	B1	684.2492113564668	197.52996845425866	0	31
5	32	nan	0	0	nan	nan	B1	B1	B1	389.57249626307924	202.96711509715993	0	32
5	33	nan	0	0	nan	nan	B1	B1	B1	102.6923076923077	198.46153846153845	0	33
5	34	nan	0	0	nan	nan	B1	B1	B1	441.19444444444446	200.22222222222223	0	34
5	35	nan	0	0	nan	nan	B1	B1	B1	243.35384615384615	205.8923076923077	0	35
5	36	nan	0	0	nan	nan	B1	B1	B1	338.15909090909093	211.58522727272728	0	36
5	37	nan	0	0	nan	nan	B1	B1	B1	291.9367088607595	213.54430379746836	0	37
5	38	nan	0	0	nan	nan	B1	B1	B1	841.4416243654822	220.64467005076142	0	38
5	39	nan	0	0	nan	nan	B1	B1	B1	306.7964713295526	250.0107120352867	0	39
5	40	nan	0	0	nan	nan	B1	B1	B1	644.6666666666666	233.2	0	40
5	41	nan	0	0	nan	nan	B1	B1	B1	953.5714285714286	232.28571428571428	0	41
5	42	nan	0	0	nan	nan	B1	B1	B1	454.9267993874426	367.09243491577337	0	42
5	43	nan	0	0	nan	nan	B1	B1	B1	92.30311231393776	268.4654939106901	0	43
5	44	nan	0	0	nan	nan	B1	B1	B1	912.1201923076923	260.5769230769231	0	44
5	45	nan	0	0	nan	nan	B1	B1	B1	666.8552651457924	315.0380722163469	0	45
5	46	nan	0	0	nan	nan	B1	B1	B1	326.47379032258067	284.7681451612903	0	46
5	47	nan	0	0	nan	nan	B1	B1	B1	362.55696202531647	287.2278481012658	0	47
5	48	nan	0	0	nan	nan	B1	B1	B1	853.8928684963441	339.77609409770054	0	48
5	49	nan	0	0	nan	nan	B1	B1	B1	75.14101290963258	349.2482621648461	0	49
5	50	nan	0	0	nan	nan	B1	B1	B1	451.3387978142076	304.53005464480873	0	50
5	51	nan	0	0	nan	nan	B1	B1	B1	883.7222222222222	303.1666666666667	0	51
5	52	nan	0	0	nan	nan	B1	B1	B1	830.8730158730159	310.27777777777777	0	52
5	53	nan	0	0	nan	nan	B1	B1	B1	348.3901734104046	331.5741811175337	0	53
5	54	nan	0	0	nan	nan	B1	B1	B1	29.181818181818183	330.72727272727275	0	54
5	55	nan	0	0	nan	nan	B1	B1	B1	208.58333333333334	329.25	0	55
5	56	nan	0	0	nan	nan	B1	B1	B1	284.95652173913044	330.1304347826087	0	56
5	57	nan	0	0	nan	nan	B1	B1	B1	706.0	333.5431034482759	0	57
5	58	nan	0	0	nan	nan	B1	B1	B1	248.52586206896552	332.32758620689657	0	58
5	59	nan	0	0	nan	nan	B1	B1	B1	460.44547563805105	348.58236658932714	0	59
5	60	nan	0	0	nan	nan	B1	B1	B1	175.0664617300284	531.9773142923849	0	60
5	61	nan	0	0	nan	nan	B1	B1	B1	955.2511078286558	366.5701624815362	0	61
5	62	nan	0	0	nan	nan	B1	B1	B1	817.3319581280788	482.526354679803	0	62
5	63	nan	0	0	nan	nan	B1	B1	B1	846.5882352941177	373.6470588235294	0	63
5	64	nan	0	0	nan	nan	B1	B1	B1	606.4385321100917	414.7559633027523	0	64
5	65	nan	0	0	nan	nan	B1	B1	B1	88.9412997903564	410.6275331935709	0	65
5	66	nan	0	0	nan	nan	B1	B1	B1	996.9491525423729	457.56302966101697	0	66
5	67	nan	0	0	nan	nan	B1	B1	B1	219.375	411.375	0	67
5	68	nan	0	0	nan	nan	B1	B1	B1	12.377284595300262	440.9869451697128	0	68
5	69	nan	0	0	nan	nan	B1	B1	B1	646.9206660137121	463.267874632713	0	69
5	70	nan	0	0	nan	nan	B1	B1	B1	117.38461538461539	432.9230769230769	0	70
5	71	nan	0	0	nan	nan	B1	B1	B1	410.44312959558823	540.7796415441177	0	71
5	72	nan	0	0	nan	nan	B1	B1	B1	940.632241813602	472.10327455919395	0	72
5	73	nan	0	0	nan	nan	B1	B1	B1	55.5	478.5	0	73
5	74	nan	0	0	nan	nan	B1	B1	B1	493.79359927694014	711.337742902921	0	74
5	75	nan	0	0	nan	nan	B1	B1	B1	352.95454545454544	498.6666666666667	0	75
5	76	nan	0	0	nan	nan	B1	B1	B1	133.95	509.5892857142857	0	76
5	77	nan	0	0	nan	nan	B1	B1	B1	935.7354795884501	557.2542316627946	0	77
5	78	nan	0	0	nan	nan	B1	B1	B1	1.0	513.0	0	78
5	79	nan	0	0	nan	nan	B1	B1	B1	624.5620748299319	527.4073129251701	0	79
5	80	nan	0	0	nan	nan	B1	B1	B1	304.2352941176471	519.5294117647059	0	80
5	81	nan	0	0	nan	nan	B1	B1	B1	346.53356890459366	531.8268551236749	0	81
5	82	nan	0	0	nan	nan	B1	B1	B1	12.798319327731093	537.1008403361344	0	82
5	83	nan	0	0	nan	nan	B1	B1	B1	478.1426726920594	572.4073595868302	0	83
5	84	nan	0	0	nan	nan	B1	B1	B1	639.4745387453875	577.7047970479705	0	84
5	85	nan	0	0	nan	nan	B1	B1	B1	852.0799464046449	585.7074586869138	0	85
5	86	nan	0	0	nan	nan	B1	B1	B1	292.1678129298487	571.6423658872077	0	86
5	87	nan	0	0	nan	nan	B1	B1	B1	1014.2222222222222	563.0370370370371	0	87
5	88	nan	0	0	nan	nan	B1	B1	B1	697.2205638474295	586.9651741293533	0	88
5	89	nan	0	0	nan	nan	B1	B1	B1	9.647489539748953	604.0564853556485	0	89
5	90	nan	0	0	nan	nan	B1	B1	B1	1021.4	575.0857142857143	0	90
5	91	nan	0	0	nan	nan	B1	B1	B1	677.2559909782915	630.2020016915703	0	91
5	92	nan	0	0	nan	nan	B1	B1	B1	432.5503597122302	597.1402877697842	0	92
5	93	nan	0	0	nan	nan	B1	B1	B1	908.3333333333334	592.0	0	93
5	94	nan	0	0	nan	nan	B1	B1	B1	955.8608058608058	609.7838827838827	0	94
5	95	nan	0	0	nan	nan	B1	B1	B1	918.972884464239	731.2310715221378	0	95
5	96	nan	0	0	nan	nan	B1	B1	B1	1011.7511210762332	655.5986547085201	0	96
5	97	nan	0	0	nan	nan	B1	B1	B1	776.6762402088773	653.1383812010444	0	97
5	98	nan	0	0	nan	nan	B1	B1	B1	899.4090909090909	647.0	0	98
5	99	nan	0	0	nan	nan	B1	B1	B1	10.685884691848907	697.3684559310802	0	99
5	100	nan	0	0	nan	nan	B1	B1	B1	825.4270833333334	658.1180555555555	0	100
5	101	nan	0	0	nan	nan	B1	B1	B1	987.9767441860465	660.2325581395348	0	101
5	102	nan	0	0	nan	nan	B1	B1	B1	320.7857142857143	668.875	0	102
5	103	nan	0	0	nan	nan	B1	B1	B1	269.8354838709677	692.9435483870968	0	103
5	104	nan	0	0	nan	nan	B1	B1	B1	139.28232685090413	730.837427499147	0	104
5	105	nan	0	0	nan	nan	B1	B1	B1	800.3564173591874	697.4413665743306	0	105
5	106	nan	0	0	nan	nan	B1	B1	B1	316.4	690.5454545454545	0	106
5	107	nan	0	0	nan	nan	B1	B1	B1	772.5512025787256	766.6764195388049	0	107
5	108	nan	0	0	nan	nan	B1	B1	B1	900.2278481012659	726.9029535864979	0	108
5	109	nan	0	0	nan	nan	B1	B1	B1	1022.125	712.125	0	109
5	110	nan	0	0	nan	nan	B1	B1	B1	694.3702422145328	738.8304498269896	0	110
5	111	nan	0	0	nan	nan	B1	B1	B1	299.41379310344826	725.1034482758621	0	111
5	112	nan	0	0	nan	nan	B1	B1	B1	590.2764747690121	752.773276474769	0	112
5	113	nan	0	0	nan	nan	B1	B1	B1	254.08438012015293	781.3722009830693	0	113
5	114	nan	0	0	nan	nan	B1	B1	B1	25.903503733486502	780.5353245261344	0	114
5	115	nan	0	0	nan	nan	B1	B1	B1	0.0	779.5	0	115
5	116	nan	0	0	nan	nan	B1	B1	B1	960.0	790.0	0	116
5	117	nan	0	0	nan	nan	B1	B1	B1	834.9924344771683	883.8223002792038	0	117
5	118	nan	0	0	nan	nan	B1	B1	B1	473.9366197183099	812.9295774647887	0	118
5	119	nan	0	0	nan	nan	B1	B1	B1	0.0	804.5	0	119
5	120	nan	0	0	nan	nan	B1	B1	B1	770.0408163265306	813.5714285714286	0	120
5	121	nan	0	0	nan	nan	B1	B1	B1	176.7925170068027	818.2789115646259	0	121
5	122	nan	0	0	nan	nan	B1	B1	B1	444.49381017881706	848.331499312242	0	122
5	123	nan	0	0	nan	nan	B1	B1	B1	500.96992481203006	819.8571428571429	0	123
5	124	nan	0	0	nan	nan	B1	B1	B1	63.922518159806295	838.1428571428571	0	124
5	125	nan	0	0	nan	nan	B1	B1	B1	112.41977611940298	832.8246268656717	0	125
5	126	nan	0	0	nan	nan	B1	B1	B1	425.78790806468015	931.6927183972338	0	126
5	127	nan	0	0	nan	nan	B1	B1	B1	684.175911251981	849.1299524564184	0	127
5	128	nan	0	0	nan	nan	B1	B1	B1	116.4695238095238	874.8585714285714	0	128
5	129	nan	0	0	nan	nan	B1	B1	B1	716.4721753794266	851.6070826306914	0	129
5	130	nan	0	0	nan	nan	B1	B1	B1	645.5716694772344	850.026981450253	0	130
5	131	nan	0	0	nan	nan	B1	B1	B1	515.0710059171597	849.8994082840237	0	131
5	132	nan	0	0	nan	nan	B1	B1	B1	496.0665399239544	872.2674271229404	0	132
5	133	nan	0	0	nan	nan	B1	B1	B1	24.09056603773585	867.1358490566038	0	133
5	134	nan	0	0	nan	nan	B1	B1	B1	600.3562874251497	865.937125748503	0	134
5	135	nan	0	0	nan	nan	B1	B1	B1	563.7523809523809	863.5190476190476	0	135
5	136	nan	0	0	nan	nan	B1	B1	B1	992.8318002628121	873.9185282522996	0	136
5	137	nan	0	0	nan	nan	B1	B1	B1	285.5	872.5	0	137
5	138	nan	0	0	nan	nan	B1	B1	B1	404.4130434782609	888.2648221343874	0	138
5	139	nan	0	0	nan	nan	B1	B1	B1	544.0	876.0	0	139
5	140	nan	0	0	nan	nan	B1	B1	B1	713.0	891.0	0	140
5	141	nan	0	0	nan	nan	B1	B1	B1	656.7980997624703	901.7577197149644	0	141
5	142	nan	0	0	nan	nan	B1	B1	B1	620.5090909090909	921.2	0	142
5	143	nan	0	0	nan	nan	B1	B1	B1	21.8	921.76	0	143
5	144	nan	0	0	nan	nan	B1	B1	B1	163.37971698113208	928.8632075471698	0	144
5	145	nan	0	0	nan	nan	B1	B1	B1	998.2533333333333	933.6906666666666	0	145
5	146	nan	0	0	nan	nan	B1	B1	B1	900.925	933.775	0	146
5	147	nan	0	0	nan	nan	B1	B1	B1	747.3244897959183	969.5918367346939	0	147
5	148	nan	0	0	nan	nan	B1	B1	B1	860.4881070366699	971.349603567889	0	148
5	149	nan	0	0	nan	nan	B1	B1	B1	640.6745283018868	961.6320754716982	0	149
5	150	nan	0	0	nan	nan	B1	B1	B1	409.13759213759215	987.8108108108108	0	150
5	151	nan	0	0	nan	nan	B1	B1	B1	853.2380165289256	1009.1892561983472	0	151
5	152	nan	0	0	nan	nan	B1	B1	B1	5.774096385542169	1005.316265060241	0	152
5	153	nan	0	0	nan	nan	B1	B1	B1	103.71306209850107	1013.0406852248394	0	153
5	154	nan	0	0	nan	nan	B1	B1	B1	152.48333333333332	1016.94375	0	154
5	155	nan	0	0	nan	nan	B1	B1	B1	542.2434782608696	1019.695652173913	0	155
5	156	nan	0	0	nan	nan	B1	B1	B1	397.53333333333336	1021.5333333333333	0	156
6	1	nan	0	0	nan	nan	B2	B2	B2	161.33707077785564	44.233356692361596	0	1
6	2	nan	0	0	nan	nan	B2	B2	B2	345.48017162917694	54.95722272786374	0	2
6	3	nan	0	0	nan	nan	B2	B2	B2	388.30670103092785	12.417525773195877	0	3
6	4	nan	0	0	nan	nan	B2	B2	B2	542.0	0.0	0	4
6	5	nan	0	0	nan	nan	B2	B2	B2	573.1954022988506	3.7701149425287355	0	5
6	6	nan	0	0	nan	nan	B2	B2	B2	630.74765625	29.50078125	0	6
6	7	nan	0	0	nan	nan	B2	B2	B2	701.3098591549295	5.816901408450704	0	7
6	8	nan	0	0	nan	nan	B2	B2	B2	781.2847896440129	32.78748651564185	0	8
6	9	nan	0	0	nan	nan	B2	B2	B2	858.0464416972936	110.68209154694287	0	9
6	10	nan	0	0	nan	nan	B2	B2	B2	950.3345633456335	50.682041820418206	0	10
6	11	nan	0	0	nan	nan	B2	B2	B2	1018.2386934673367	36.118090452261306	0	11
6	12	nan	0	0	nan	nan	B2	B2	B2	47.27080291970803	80.44647201946472	0	12
6	13	nan	0	0	nan	nan	B2	B2	B2	538.6048158640226	36.18271954674221	0	13
6	14	nan	0	0	nan	nan	B2	B2	B2	277.1698113207547	24.50943396226415	0	14
6	15	nan	0	0	nan	nan	B2	B2	B2	482.5772200772201	40.69498069498069	0	15
6	16	nan	0	0	nan	nan	B2	B2	B2	743.8	40.45	0	16
6	17	nan	0	0	nan	nan	B2	B2	B2	697.6437177280551	56.506024096385545	0	17
6	18	nan	0	0	nan	nan	B2	B2	B2	977.5030576118443	137.00933376247184	0	18
6	19	nan	0	0	nan	nan	B2	B2	B2	641.0884353741496	79.90068027210884	0	19
6	20	nan	0	0	nan	nan	B2	B2	B2	753.5714285714286	69.85714285714286	0	20
6	21	nan	0	0	nan	nan	B2	B2	B2	426.91620111731845	80.22905027932961	0	21
6	22	nan	0	0	nan	nan	B2	B2	B2	418.66317169069464	133.68899082568808	0	22
6	23	nan	0	0	nan	nan	B2	B2	B2	663.2915924889793	593.1201254662598	0	23
6	24	nan	0	0	nan	nan	B2	B2	B2	599.6649214659686	92.01570680628272	0	24
6	25	nan	0	0	nan	nan	B2	B2	B2	881.0625	98.0625	0	25
6	26	nan	0	0	nan	nan	B2	B2	B2	204.15254237288136	102.91525423728814	0	26
6	27	nan	0	0	nan	nan	B2	B2	B2	1018.910569105691	119.95121951219512	0	27
6	28	nan	0	0	nan	nan	B2	B2	B2	472.711743772242	137.35231316725978	0	28
6	29	nan	0	0	nan	nan	B2	B2	B2	792.1636363636363	130.8181818181818	0	29
6	30	nan	0	0	nan	nan	B2	B2	B2	254.09613319011817	182.91353383458647	0	30
6	31	nan	0	0	nan	nan	B2	B2	B2	518.8198364954496	206.79268857010644	0	31
6	32	nan	0	0	nan	nan	B2	B2	B2	159.66071428571428	177.66071428571428	0	32
6	33	nan	0	0	nan	nan	B2	B2	B2	1002.4274809160305	228.33053435114505	0	33
6	34	nan	0	0	nan	nan	B2	B2	B2	122.73239436619718	202.94366197183098	0	34
6	35	nan	0	0	nan	nan	B2	B2	B2	192.82051282051282	202.56410256410257	0	35
6	36	nan	0	0	nan	nan	B2	B2	B2	932.0	200.0	0	36
6	37	nan	0	0	nan	nan	B2	B2	B2	296.6952380952381	206.95238095238096	0	37
6	38	nan	0	0	nan	nan	B2	B2	B2	211.98534201954396	231.7801302931596	0	38
6	39	nan	0	0	nan	nan	B2	B2	B2	383.61066666666665	230.19466666666668	0	39
6	40	nan	0	0	nan	nan	B2	B2	B2	419.1936026936027	233.2895622895623	0	40
6	41	nan	0	0	nan	nan	B2	B2	B2	87.04651162790698	231.24031007751938	0	41
6	42	nan	0	0	nan	nan	B2	B2	B2	327.67241379310343	230.17241379310346	0	42
6	43	nan	0	0	nan	nan	B2	B2	B2	473.5548172757475	241.593853820598	0	43
6	44	nan	0	0	nan	nan	B2	B2	B2	19.57894736842105	234.6315789473684	0	44
6	45	nan	0	0	nan	nan	B2	B2	B2	411.61988681798607	469.30102417420187	0	45
6	46	nan	0	0	nan	nan	B2	B2	B2	45.1219512195122	259.2682926829268	0	46
6	47	nan	0	0	nan	nan	B2	B2	B2	768.6666666666666	262.4316239316239	0	47
6	48	nan	0	0	nan	nan	B2	B2	B2	908.6428571428571	268.25	0	48
6	49	nan	0	0	nan	nan	B2	B2	B2	974.880701754386	268.61052631578946	0	49
6	50	nan	0	0	nan	nan	B2	B2	B2	3.0	262.05	0	50
6	51	nan	0	0	nan	nan	B2	B2	B2	101.92177629134152	312.963768115942	0	51
6	52	nan	0	0	nan	nan	B2	B2	B2	213.38230088495575	290.60176991150445	0	52
6	53	nan	0	0	nan	nan	B2	B2	B2	455.44017094017096	309.9188034188034	0	53
6	54	nan	0	0	nan	nan	B2	B2	B2	989.8447293447293	398.9761904761905	0	54
6	55	nan	0	0	nan	nan	B2	B2	B2	494.9270166453265	304.0883482714469	0	55
6	56	nan	0	0	nan	nan	B2	B2	B2	557.0	297.5	0	56
6	57	nan	0	0	nan	nan	B2	B2	B2	17.12121212121212	301.43939393939394	0	57
6	58	nan	0	0	nan	nan	B2	B2	B2	884.4470588235295	312.64313725490194	0	58
6	59	nan	0	0	nan	nan	B2	B2	B2	586.6196581196581	325.53205128205127	0	59
6	60	nan	0	0	nan	nan	B2	B2	B2	608.3846153846154	319.46153846153845	0	60
6	61	nan	0	0	nan	nan	B2	B2	B2	544.8477366255144	342.06995884773664	0	61
6	62	nan	0	0	nan	nan	B2	B2	B2	896.5	334.0	0	62
6	63	nan	0	0	nan	nan	B2	B2	B2	189.43410003650968	368.7907995618839	0	63
6	64	nan	0	0	nan	nan	B2	B2	B2	882.5	336.5	0	64
6	65	nan	0	0	nan	nan	B2	B2	B2	732.3902759526939	371.70170827858084	0	65
6	66	nan	0	0	nan	nan	B2	B2	B2	49.4347280334728	385.563179916318	0	66
6	67	nan	0	0	nan	nan	B2	B2	B2	905.1133333333333	366.1088888888889	0	67
6	68	nan	0	0	nan	nan	B2	B2	B2	541.2418772563177	377.575210589651	0	68
6	69	nan	0	0	nan	nan	B2	B2	B2	570.1121076233184	372.32286995515693	0	69
6	70	nan	0	0	nan	nan	B2	B2	B2	1.0	371.0	0	70
6	71	nan	0	0	nan	nan	B2	B2	B2	986.0	376.0	0	71
6	72	nan	0	0	nan	nan	B2	B2	B2	694.4158415841584	385.14356435643566	0	72
6	73	nan	0	0	nan	nan	B2	B2	B2	882.6172185430463	415.86225165562917	0	73
6	74	nan	0	0	nan	nan	B2	B2	B2	840.32	410.7657142857143	0	74
6	75	nan	0	0	nan	nan	B2	B2	B2	62.97375093214019	520.0784489187174	0	75
6	76	nan	0	0	nan	nan	B2	B2	B2	116.84516129032258	481.7845161290323	0	76
6	77	nan	0	0	nan	nan	B2	B2	B2	716.5219123505976	478.9133466135458	0	77
6	78	nan	0	0	nan	nan	B2	B2	B2	939.8134453781513	474.4621848739496	0	78
6	79	nan	0	0	nan	nan	B2	B2	B2	75.98722627737226	475.1368613138686	0	79
6	80	nan	0	0	nan	nan	B2	B2	B2	247.71428571428572	483.57142857142856	0	80
6	81	nan	0	0	nan	nan	B2	B2	B2	579.75	486.0833333333333	0	81
6	82	nan	0	0	nan	nan	B2	B2	B2	993.291015625	510.740234375	0	82
6	83	nan	0	0	nan	nan	B2	B2	B2	241.968281938326	523.6211453744494	0	83
6	84	nan	0	0	nan	nan	B2	B2	B2	938.8707592891761	566.3909531502424	0	84
6	85	nan	0	0	nan	nan	B2	B2	B2	730.8335832083958	556.6281859070465	0	85
6	86	nan	0	0	nan	nan	B2	B2	B2	1001.7954271961493	577.2466907340554	0	86
6	87	nan	0	0	nan	nan	B2	B2	B2	157.6904761904762	569.9739229024943	0	87
6	88	nan	0	0	nan	nan	B2	B2	B2	279.29545454545456	574.0227272727273	0	88
6	89	nan	0	0	nan	nan	B2	B2	B2	251.5848089468779	636.890183286735	0	89
6	90	nan	0	0	nan	nan	B2	B2	B2	20.236533957845435	599.440281030445	0	90
6	91	nan	0	0	nan	nan	B2	B2	B2	65.0	584.8947368421053	0	91
6	92	nan	0	0	nan	nan	B2	B2	B2	767.7142857142857	588.4285714285714	0	92
6	93	nan	0	0	nan	nan	B2	B2	B2	163.3	588.1	0	93
6	94	nan	0	0	nan	nan	B2	B2	B2	111.75795513823682	785.6684054946966	0	94
6	95	nan	0	0	nan	nan	B2	B2	B2	990.9978494623656	617.152688172043	0	95
6	96	nan	0	0	nan	nan	B2	B2	B2	917.8216748768473	625.0128078817734	0	96
6	97	nan	0	0	nan	nan	B2	B2	B2	839.1064516129032	632.2096774193549	0	97
6	98	nan	0	0	nan	nan	B2	B2	B2	171.98685121107266	702.7352941176471	0	98
6	99	nan	0	0	nan	nan	B2	B2	B2	32.73446327683616	643.4463276836158	0	99
6	100	nan	0	0	nan	nan	B2	B2	B2	968.1198347107438	646.5454545454545	0	100
6	101	nan	0	0	nan	nan	B2	B2	B2	1016.9451114922813	661.4682675814752	0	101
6	102	nan	0	0	nan	nan	B2	B2	B2	779.3333333333334	642.4047619047619	0	102
6	103	nan	0	0	nan	nan	B2	B2	B2	804.8306451612904	644.508064516129	0	103
6	104	nan	0	0	nan	nan	B2	B2	B2	736.7857142857143	648.7142857142857	0	104
6	105	nan	0	0	nan	nan	B2	B2	B2	447.879781420765	660.2131147540983	0	105
6	106	nan	0	0	nan	nan	B2	B2	B2	116.60802469135803	664.1111111111111	0	106
6	107	nan	0	0	nan	nan	B2	B2	B2	184.69230769230768	669.4384615384615	0	107
6	108	nan	0	0	nan	nan	B2	B2	B2	920.2052219321149	719.861270670148	0	108
6	109	nan	0	0	nan	nan	B2	B2	B2	224.4823151125402	684.9356913183279	0	109
6	110	nan	0	0	nan	nan	B2	B2	B2	355.59496255956435	704.1674608577264	0	110
6	111	nan	0	0	nan	nan	B2	B2	B2	1001.7598425196851	709.9685039370079	0	111
6	112	nan	0	0	nan	nan	B2	B2	B2	614.0	702.0	0	112
6	113	nan	0	0	nan	nan	B2	B2	B2	33.41035856573705	726.5099601593625	0	113
6	114	nan	0	0	nan	nan	B2	B2	B2	974.0	710.375	0	114
6	115	nan	0	0	nan	nan	B2	B2	B2	387.56175298804783	735.207171314741	0	115
6	116	nan	0	0	nan	nan	B2	B2	B2	224.0	724.0	0	116
6	117	nan	0	0	nan	nan	B2	B2	B2	881.8	738.6	0	117
6	118	nan	0	0	nan	nan	B2	B2	B2	896.8163265306123	742.1632653061224	0	118
6	119	nan	0	0	nan	nan	B2	B2	B2	293.61880018894664	772.6556447803496	0	119
6	120	nan	0	0	nan	nan	B2	B2	B2	656.2105263157895	752.8947368421053	0	120
6	121	nan	0	0	nan	nan	B2	B2	B2	884.939082278481	832.8148734177215	0	121
6	122	nan	0	0	nan	nan	B2	B2	B2	1016.0228758169935	774.1764705882352	0	122
6	123	nan	0	0	nan	nan	B2	B2	B2	929.2075471698113	779.622641509434	0	123
6	124	nan	0	0	nan	nan	B2	B2	B2	996.140605027695	827.2692799318279	0	124
6	125	nan	0	0	nan	nan	B2	B2	B2	701.5418894830659	788.5222816399287	0	125
6	126	nan	0	0	nan	nan	B2	B2	B2	226.8372093023256	786.968992248062	0	126
6	127	nan	0	0	nan	nan	B2	B2	B2	93.58333333333333	787.5833333333334	0	127
6	128	nan	0	0	nan	nan	B2	B2	B2	0.0	790.5	0	128
6	129	nan	0	0	nan	nan	B2	B2	B2	318.2074074074074	798.1185185185185	0	129
6	130	nan	0	0	nan	nan	B2	B2	B2	611.4276417725441	858.1747753331267	0	130
6	131	nan	0	0	nan	nan	B2	B2	B2	1023.0	811.5	0	131
6	132	nan	0	0	nan	nan	B2	B2	B2	730.5090909090909	809.3818181818182	0	132
6	133	nan	0	0	nan	nan	B2	B2	B2	921.9642857142857	836.7951127819549	0	133
6	134	nan	0	0	nan	nan	B2	B2	B2	593.5	841.5	0	134
6	135	nan	0	0	nan	nan	B2	B2	B2	142.59038737446198	879.0208034433285	0	135
6	136	nan	0	0	nan	nan	B2	B2	B2	834.2322175732218	881.0146443514644	0	136
6	137	nan	0	0	nan	nan	B2	B2	B2	784.7003553099092	897.9451243584682	0	137
6	138	nan	0	0	nan	nan	B2	B2	B2	270.962962962963	872.4814814814815	0	138
6	139	nan	0	0	nan	nan	B2	B2	B2	286.04145601617796	900.5358948432761	0	139
6	140	nan	0	0	nan	nan	B2	B2	B2	1017.047619047619	893.5238095238095	0	140
6	141	nan	0	0	nan	nan	B2	B2	B2	985.0794824399261	906.6820702402957	0	141
6	142	nan	0	0	nan	nan	B2	B2	B2	239.07142857142858	956.6360165447026	0	142
6	143	nan	0	0	nan	nan	B2	B2	B2	452.5357142857143	916.9928571428571	0	143
6	144	nan	0	0	nan	nan	B2	B2	B2	693.0075075075075	932.7387387387388	0	144
6	145	nan	0	0	nan	nan	B2	B2	B2	487.71188772702254	960.9471656576775	0	145
6	146	nan	0	0	nan	nan	B2	B2	B2	999.2372528616025	936.3038501560874	0	146
6	147	nan	0	0	nan	nan	B2	B2	B2	472.75	922.75	0	147
6	148	nan	0	0	nan	nan	B2	B2	B2	265.09	928.17	0	148
6	149	nan	0	0	nan	nan	B2	B2	B2	565.0	924.0	0	149
6	150	nan	0	0	nan	nan	B2	B2	B2	374.75418994413405	934.9217877094972	0	150
6	151	nan	0	0	nan	nan	B2	B2	B2	33.89473684210526	933.8684210526316	0	151
6	152	nan	0	0	nan	nan	B2	B2	B2	745.4831932773109	947.9313725490196	0	152
6	153	nan	0	0	nan	nan	B2	B2	B2	909.0600368324125	977.0578268876611	0	153
6	154	nan	0	0	nan	nan	B2	B2	B2	41.58219844357976	982.8735408560311	0	154
6	155	nan	0	0	nan	nan	B2	B2	B2	661.1971830985915	954.6760563380282	0	155
6	156	nan	0	0	nan	nan	B2	B2	B2	151.22801302931597	966.2931596091205	0	156
6	157	nan	0	0	nan	nan	B2	B2	B2	390.45990566037733	963.8820754716982	0	157
6	158	nan	0	0	nan	nan	B2	B2	B2	1019.8928571428571	965.75	0	158
6	159	nan	0	0	nan	nan	B2	B2	B2	3.0676691729323307	996.4323308270676	0	159
6	160	nan	0	0	nan	nan	B2	B2	B2	966.0135623869801	998.5877034358047	0	160
6	161	nan	0	0	nan	nan	B2	B2	B2	106.68679775280899	1000.5983146067416	0	161
6	162	nan	0	0	nan	nan	B2	B2	B2	93.38461538461539	983.0	0	162
6	163	nan	0	0	nan	nan	B2	B2	B2	218.94444444444446	982.1111111111111	0	163
6	164	nan	0	0	nan	nan	B2	B2	B2	372.07142857142856	1002.7267080745341	0	164
6	165	nan	0	0	nan	nan	B2	B2	B2	531.6812688821752	1000.0891238670695	0	165
6	166	nan	0	0	nan	nan	B2	B2	B2	260.6777777777778	1005.6611111111112	0	166
6	167	nan	0	0	nan	nan	B2	B2	B2	12.76	1006.96	0	167
6	168	nan	0	0	nan	nan	B2	B2	B2	826.5390070921986	1015.9521276595744	0	168
6	169	nan	0	0	nan	nan	B2	B2	B2	474.88461538461536	1018.7307692307693	0	169
6	170	nan	0	0	nan	nan	B2	B2	B2	660.4255319148937	1019.6382978723404	0	170
6	171	nan	0	0	nan	nan	B2	B2	B2	1020.9166666666666	1021.4166666666666	0	171
6	172	nan	0	0	nan	nan	B2	B2	B2	350.0	1021.875	0	172
7	1	nan	0	0	nan	nan	B3	B3	B3	82.44382414515003	49.43335659455688	0	1
7	2	nan	0	0	nan	nan	B3	B3	B3	229.35826408125578	53.25530932594644	0	2
7	3	nan	0	0	nan	nan	B3	B3	B3	275.40785498489424	10.353474320241691	0	3
7	4	nan	0	0	nan	nan	B3	B3	B3	394.92074198988195	28.65733558178752	0	4
7	5	nan	0	0	nan	nan	B3	B3	B3	476.22651933701655	4.657458563535911	0	5
7	6	nan	0	0	nan	nan	B3	B3	B3	531.122828040743	67.13241461953265	0	6
7	7	nan	0	0	nan	nan	B3	B3	B3	581.7777777777778	4.589743589743589	0	7
7	8	nan	0	0	nan	nan	B3	B3	B3	696.1648690292758	23.473035439137135	0	8
7	9	nan	0	0	nan	nan	B3	B3	B3	780.0580658564454	119.07998338007687	0	9
7	10	nan	0	0	nan	nan	B3	B3	B3	882.0	0.0	0	10
7	11	nan	0	0	nan	nan	B3	B3	B3	1005.7314285714285	2.84	0	11
7	12	nan	0	0	nan	nan	B3	B3	B3	948.5320125634211	43.04034791012322	0	12
7	13	nan	0	0	nan	nan	B3	B3	B3	197.06153846153848	16.015384615384615	0	13
7	14	nan	0	0	nan	nan	B3	B3	B3	649.7066381156317	46.933618843683085	0	14
7	15	nan	0	0	nan	nan	B3	B3	B3	477.35849056603774	51.924528301886795	0	15
7	16	nan	0	0	nan	nan	B3	B3	B3	730.9382716049382	61.333333333333336	0	16
7	17	nan	0	0	nan	nan	B3	B3	B3	109.88087248322148	135.09026845637584	0	17
7	18	nan	0	0	nan	nan	B3	B3	B3	227.10304449648712	85.47775175644028	0	18
7	19	nan	0	0	nan	nan	B3	B3	B3	257.46875	112.6201923076923	0	19
7	20	nan	0	0	nan	nan	B3	B3	B3	2.4838709677419355	91.06451612903226	0	20
7	21	nan	0	0	nan	nan	B3	B3	B3	277.75727826675694	166.19634394041978	0	21
7	22	nan	0	0	nan	nan	B3	B3	B3	974.5	95.0	0	22
7	23	nan	0	0	nan	nan	B3	B3	B3	438.5788633852952	196.1788388363815	0	23
7	24	nan	0	0	nan	nan	B3	B3	B3	907.8130841121496	103.69158878504673	0	24
7	25	nan	0	0	nan	nan	B3	B3	B3	388.2093949044586	115.97213375796179	0	25
7	26	nan	0	0	nan	nan	B3	B3	B3	156.2938596491228	121.17543859649123	0	26
7	27	nan	0	0	nan	nan	B3	B3	B3	978.5571428571428	130.65714285714284	0	27
7	28	nan	0	0	nan	nan	B3	B3	B3	619.3299028965059	237.8889534401195	0	28
7	29	nan	0	0	nan	nan	B3	B3	B3	23.554239696826148	189.19753671245854	0	29
7	30	nan	0	0	nan	nan	B3	B3	B3	172.2509012256669	159.2429704397981	0	30
7	31	nan	0	0	nan	nan	B3	B3	B3	937.2336671435384	175.9995231282785	0	31
7	32	nan	0	0	nan	nan	B3	B3	B3	352.34975146859466	224.62178038861273	0	32
7	33	nan	0	0	nan	nan	B3	B3	B3	0.0	196.0	0	33
7	34	nan	0	0	nan	nan	B3	B3	B3	142.77355278093077	228.54256526674234	0	34
7	35	nan	0	0	nan	nan	B3	B3	B3	504.2265372168285	225.1957928802589	0	35
7	36	nan	0	0	nan	nan	B3	B3	B3	963.5450151057402	276.4912386706949	0	36
7	37	nan	0	0	nan	nan	B3	B3	B3	1018.6272189349113	243.12426035502958	0	37
7	38	nan	0	0	nan	nan	B3	B3	B3	468.5238095238095	237.61904761904762	0	38
7	39	nan	0	0	nan	nan	B3	B3	B3	300.5754051826756	429.04550865305373	0	39
7	40	nan	0	0	nan	nan	B3	B3	B3	127.45360824742268	260.45360824742266	0	40
7	41	nan	0	0	nan	nan	B3	B3	B3	41.22083333333333	271.60833333333335	0	41
7	42	nan	0	0	nan	nan	B3	B3	B3	984.6666666666666	265.02564102564105	0	42
7	43	nan	0	0	nan	nan	B3	B3	B3	127.76221498371335	317.31921824104234	0	43
7	44	nan	0	0	nan	nan	B3	B3	B3	1018.8690476190476	291.2142857142857	0	44
7	45	nan	0	0	nan	nan	B3	B3	B3	990.781512605042	306.42857142857144	0	45
7	46	nan	0	0	nan	nan	B3	B3	B3	915.3162393162393	318.9059829059829	0	46
7	47	nan	0	0	nan	nan	B3	B3	B3	644.9072840844561	630.7237107015642	0	47
7	48	nan	0	0	nan	nan	B3	B3	B3	648.3468834688347	333.98644986449864	0	48
7	49	nan	0	0	nan	nan	B3	B3	B3	168.09022556390977	330.8646616541353	0	49
7	50	nan	0	0	nan	nan	B3	B3	B3	529.2658959537572	335.4913294797688	0	50
7	51	nan	0	0	nan	nan	B3	B3	B3	543.5722160970231	362.86659316427784	0	51
7	52	nan	0	0	nan	nan	B3	B3	B3	1012.8483412322275	344.03554502369667	0	52
7	53	nan	0	0	nan	nan	B3	B3	B3	312.875	332.875	0	53
7	54	nan	0	0	nan	nan	B3	B3	B3	3.7375	353.0	0	54
7	55	nan	0	0	nan	nan	B3	B3	B3	38.33644859813084	366.50778816199374	0	55
7	56	nan	0	0	nan	nan	B3	B3	B3	845.17	367.85	0	56
7	57	nan	0	0	nan	nan	B3	B3	B3	118.21186440677967	376.89830508474574	0	57
7	58	nan	0	0	nan	nan	B3	B3	B3	671.2395644283122	382.37386569872956	0	58
7	59	nan	0	0	nan	nan	B3	B3	B3	980.0081788440567	409.89694656488547	0	59
7	60	nan	0	0	nan	nan	B3	B3	B3	366.0	388.0	0	60
7	61	nan	0	0	nan	nan	B3	B3	B3	835.4751061366268	440.31262060980316	0	61
7	62	nan	0	0	nan	nan	B3	B3	B3	243.8846153846154	400.4846153846154	0	62
7	63	nan	0	0	nan	nan	B3	B3	B3	22.420731707317074	412.760162601626	0	63
7	64	nan	0	0	nan	nan	B3	B3	B3	611.7628205128206	402.8397435897436	0	64
7	65	nan	0	0	nan	nan	B3	B3	B3	268.5677045619117	468.43012309920346	0	65
7	66	nan	0	0	nan	nan	B3	B3	B3	700.2935779816514	455.44954128440367	0	66
7	67	nan	0	0	nan	nan	B3	B3	B3	842.9677419354839	456.80645161290323	0	67
7	68	nan	0	0	nan	nan	B3	B3	B3	17.56222222222222	471.4977777777778	0	68
7	69	nan	0	0	nan	nan	B3	B3	B3	855.7287671232876	489.15890410958906	0	69
7	70	nan	0	0	nan	nan	B3	B3	B3	896.1234096692112	504.63231552162847	0	70
7	71	nan	0	0	nan	nan	B3	B3	B3	227.14285714285714	492.85714285714283	0	71
7	72	nan	0	0	nan	nan	B3	B3	B3	947.8080054274084	517.044776119403	0	72
7	73	nan	0	0	nan	nan	B3	B3	B3	997.1475290697674	525.2216569767442	0	73
7	74	nan	0	0	nan	nan	B3	B3	B3	128.64609053497944	508.81069958847735	0	74
7	75	nan	0	0	nan	nan	B3	B3	B3	1023.0	519.0	0	75
7	76	nan	0	0	nan	nan	B3	B3	B3	456.98621745788665	602.1034541432704	0	76
7	77	nan	0	0	nan	nan	B3	B3	B3	874.1430490261921	541.8072531900605	0	77
7	78	nan	0	0	nan	nan	B3	B3	B3	693.6707202993451	550.1019644527596	0	78
7	79	nan	0	0	nan	nan	B3	B3	B3	71.06094420600859	567.1399141630901	0	79
7	80	nan	0	0	nan	nan	B3	B3	B3	16.02391975308642	580.0308641975308	0	80
7	81	nan	0	0	nan	nan	B3	B3	B3	759.9915201493699	646.4458534308386	0	81
7	82	nan	0	0	nan	nan	B3	B3	B3	966.575	554.25	0	82
7	83	nan	0	0	nan	nan	B3	B3	B3	148.88542544229148	577.6714406065712	0	83
7	84	nan	0	0	nan	nan	B3	B3	B3	946.3245749613601	584.7712519319938	0	84
7	85	nan	0	0	nan	nan	B3	B3	B3	345.4476964769648	684.5199638663054	0	85
7	86	nan	0	0	nan	nan	B3	B3	B3	190.6	582.6	0	86
7	87	nan	0	0	nan	nan	B3	B3	B3	379.75310344827585	606.3731034482759	0	87
7	88	nan	0	0	nan	nan	B3	B3	B3	880.7404255319149	594.5234042553192	0	88
7	89	nan	0	0	nan	nan	B3	B3	B3	127.60751565762004	613.1753653444677	0	89
7	90	nan	0	0	nan	nan	B3	B3	B3	51.64573110893032	623.8900883218841	0	90
7	91	nan	0	0	nan	nan	B3	B3	B3	924.5	612.5	0	91
7	92	nan	0	0	nan	nan	B3	B3	B3	189.87791239515377	667.6826654240448	0	92
7	93	nan	0	0	nan	nan	B3	B3	B3	962.0429432013769	756.9273666092943	0	93
7	94	nan	0	0	nan	nan	B3	B3	B3	291.5786350148368	629.0593471810089	0	94
7	95	nan	0	0	nan	nan	B3	B3	B3	7.2270531400966185	644.2536231884058	0	95
7	96	nan	0	0	nan	nan	B3	B3	B3	101.34715025906736	645.1968911917098	0	96
7	97	nan	0	0	nan	nan	B3	B3	B3	925.1796116504854	646.6796116504854	0	97
7	98	nan	0	0	nan	nan	B3	B3	B3	259.61882352941177	664.1811764705882	0	98
7	99	nan	0	0	nan	nan	B3	B3	B3	78.01921933822072	716.4351099663166	0	99
7	100	nan	0	0	nan	nan	B3	B3	B3	348.58490566037733	693.5047169811321	0	100
7	101	nan	0	0	nan	nan	B3	B3	B3	438.6150798722045	823.0871565495207	0	101
7	102	nan	0	0	nan	nan	B3	B3	B3	184.6482596563372	777.3642238214128	0	102
7	103	nan	0	0	nan	nan	B3	B3	B3	422.0	710.0	0	103
7	104	nan	0	0	nan	nan	B3	B3	B3	405.18811881188117	732.4183168316831	0	104
7	105	nan	0	0	nan	nan	B3	B3	B3	499.0495867768595	738.1570247933885	0	105
7	106	nan	0	0	nan	nan	B3	B3	B3	17.192592592592593	737.0592592592593	0	106
7	107	nan	0	0	nan	nan	B3	B3	B3	19.5	763.5	0	107
7	108	nan	0	0	nan	nan	B3	B3	B3	353.0154639175258	776.4020618556701	0	108
7	109	nan	0	0	nan	nan	B3	B3	B3	254.94375	784.675	0	109
7	110	nan	0	0	nan	nan	B3	B3	B3	18.626842105263158	834.9963157894737	0	110
7	111	nan	0	0	nan	nan	B3	B3	B3	298.05882352941177	788.1764705882352	0	111
7	112	nan	0	0	nan	nan	B3	B3	B3	544.6190476190476	790.952380952381	0	112
7	113	nan	0	0	nan	nan	B3	B3	B3	769.6	804.1312	0	113
7	114	nan	0	0	nan	nan	B3	B3	B3	274.6864456567352	901.0354175409149	0	114
7	115	nan	0	0	nan	nan	B3	B3	B3	830.9412827461608	832.8888888888889	0	115
7	116	nan	0	0	nan	nan	B3	B3	B3	56.431451612903224	832.141129032258	0	116
7	117	nan	0	0	nan	nan	B3	B3	B3	699.5592903828198	846.6647992530345	0	117
7	118	nan	0	0	nan	nan	B3	B3	B3	176.72290388548058	849.8364008179959	0	118
7	119	nan	0	0	nan	nan	B3	B3	B3	749.8299319727892	840.7891156462586	0	119
7	120	nan	0	0	nan	nan	B3	B3	B3	489.7142857142857	844.0428571428571	0	120
7	121	nan	0	0	nan	nan	B3	B3	B3	453.61764705882354	849.0196078431372	0	121
7	122	nan	0	0	nan	nan	B3	B3	B3	609.9576100121114	892.826402906742	0	122
7	123	nan	0	0	nan	nan	B3	B3	B3	684.008069522036	901.5977653631285	0	123
7	124	nan	0	0	nan	nan	B3	B3	B3	521.0806451612904	887.75	0	124
7	125	nan	0	0	nan	nan	B3	B3	B3	157.35	891.075	0	125
7	126	nan	0	0	nan	nan	B3	B3	B3	118.08483754512635	904.4963898916967	0	126
7	127	nan	0	0	nan	nan	B3	B3	B3	363.86361031518624	961.345558739255	0	127
7	128	nan	0	0	nan	nan	B3	B3	B3	917.7250673854447	931.874213836478	0	128
7	129	nan	0	0	nan	nan	B3	B3	B3	728.0	910.0	0	129
7	130	nan	0	0	nan	nan	B3	B3	B3	138.7015503875969	932.2736434108527	0	130
7	131	nan	0	0	nan	nan	B3	B3	B3	442.3437204910293	978.5377714825307	0	131
7	132	nan	0	0	nan	nan	B3	B3	B3	719.0279557367502	967.6336633663366	0	132
7	133	nan	0	0	nan	nan	B3	B3	B3	780.604501607717	948.1993569131832	0	133
7	134	nan	0	0	nan	nan	B3	B3	B3	41.27339055793991	978.2454935622318	0	134
7	135	nan	0	0	nan	nan	B3	B3	B3	186.8360655737705	955.5409836065573	0	135
7	136	nan	0	0	nan	nan	B3	B3	B3	144.90588235294118	960.2352941176471	0	136
7	137	nan	0	0	nan	nan	B3	B3	B3	0.0	970.0	0	137
7	138	nan	0	0	nan	nan	B3	B3	B3	586.5316455696203	976.1645569620254	0	138
7	139	nan	0	0	nan	nan	B3	B3	B3	554.4	966.6	0	139
7	140	nan	0	0	nan	nan	B3	B3	B3	663.2295345104334	976.6452648475121	0	140
7	141	nan	0	0	nan	nan	B3	B3	B3	97.88110599078341	998.9880184331797	0	141
7	142	nan	0	0	nan	nan	B3	B3	B3	626.7411764705882	979.1411764705882	0	142
7	143	nan	0	0	nan	nan	B3	B3	B3	784.9290012033695	990.7208182912154	0	143
7	144	nan	0	0	nan	nan	B3	B3	B3	832.6027972027972	998.1622377622377	0	144
7	145	nan	0	0	nan	nan	B3	B3	B3	516.8846153846154	989.3846153846154	0	145
7	146	nan	0	0	nan	nan	B3	B3	B3	696.829754601227	1005.536809815951	0	146
7	147	nan	0	0	nan	nan	B3	B3	B3	997.0512820512821	993.1025641025641	0	147
7	148	nan	0	0	nan	nan	B3	B3	B3	656.9285714285714	1007.3571428571429	0	148
7	149	nan	0	0	nan	nan	B3	B3	B3	396.2772861356932	1020.0619469026549	0	149
7	150	nan	0	0	nan	nan	B3	B3	B3	153.8	1020.4714285714285	0	150
7	151	nan	0	0	nan	nan	B3	B3	B3	576.0	1021.2285714285714	0	151
8	1	nan	0	0	nan	nan	B4	B4	B4	13.0	0.0	0	1
8	2	nan	0	0	nan	nan	B4	B4	B4	102.8573817486861	47.06426182513139	0	2
8	3	nan	0	0	nan	nan	B4	B4	B4	171.9	8.613333333333333	0	3
8	4	nan	0	0	nan	nan	B4	B4	B4	282.25634033269705	59.229888191982546	0	4
8	5	nan	0	0	nan	nan	B4	B4	B4	367.4008097165992	23.453441295546558	0	5
8	6	nan	0	0	nan	nan	B4	B4	B4	493.01774006941764	173.7526031623602	0	6
8	7	nan	0	0	nan	nan	B4	B4	B4	527.4146341463414	4.764227642276423	0	7
8	8	nan	0	0	nan	nan	B4	B4	B4	582.4520547945206	4.680365296803653	0	8
8	9	nan	0	0	nan	nan	B4	B4	B4	773.987922705314	15.379227053140097	0	9
8	10	nan	0	0	nan	nan	B4	B4	B4	1018.8867924528302	2.849056603773585	0	10
8	11	nan	0	0	nan	nan	B4	B4	B4	128.4825174825175	3.167832167832168	0	11
8	12	nan	0	0	nan	nan	B4	B4	B4	813.5	1.0	0	12
8	13	nan	0	0	nan	nan	B4	B4	B4	957.6079404466501	4.218362282878412	0	13
8	14	nan	0	0	nan	nan	B4	B4	B4	650.4379146919431	36.65260663507109	0	14
8	15	nan	0	0	nan	nan	B4	B4	B4	197.93333333333334	32.12	0	15
8	16	nan	0	0	nan	nan	B4	B4	B4	720.2832369942197	35.22832369942196	0	16
8	17	nan	0	0	nan	nan	B4	B4	B4	568.902	37.65	0	17
8	18	nan	0	0	nan	nan	B4	B4	B4	365.8817427385892	65.42323651452283	0	18
8	19	nan	0	0	nan	nan	B4	B4	B4	703.1796360059026	102.56438760452534	0	19
8	20	nan	0	0	nan	nan	B4	B4	B4	858.246790299572	75.41940085592012	0	20
8	21	nan	0	0	nan	nan	B4	B4	B4	212.4395020746888	136.4635684647303	0	21
8	22	nan	0	0	nan	nan	B4	B4	B4	943.9017758046615	99.5715871254162	0	22
8	23	nan	0	0	nan	nan	B4	B4	B4	106.46932515337423	113.77300613496932	0	23
8	24	nan	0	0	nan	nan	B4	B4	B4	275.4516129032258	92.61290322580645	0	24
8	25	nan	0	0	nan	nan	B4	B4	B4	389.91379310344826	102.25862068965517	0	25
8	26	nan	0	0	nan	nan	B4	B4	B4	38.92307692307692	101.53846153846153	0	26
8	27	nan	0	0	nan	nan	B4	B4	B4	430.9612903225806	105.89677419354838	0	27
8	28	nan	0	0	nan	nan	B4	B4	B4	1013.2510638297872	118.2127659574468	0	28
8	29	nan	0	0	nan	nan	B4	B4	B4	643.025706940874	150.05655526992288	0	29
8	30	nan	0	0	nan	nan	B4	B4	B4	674.0	135.2463768115942	0	30
8	31	nan	0	0	nan	nan	B4	B4	B4	359.3666666666667	137.3	0	31
8	32	nan	0	0	nan	nan	B4	B4	B4	298.3430962343096	152.2845188284519	0	32
8	33	nan	0	0	nan	nan	B4	B4	B4	714.0572069545709	180.91026360067303	0	33
8	34	nan	0	0	nan	nan	B4	B4	B4	864.5753424657535	147.67123287671234	0	34
8	35	nan	0	0	nan	nan	B4	B4	B4	340.74154852780805	164.15594329334786	0	35
8	36	nan	0	0	nan	nan	B4	B4	B4	914.4825174825174	153.4965034965035	0	36
8	37	nan	0	0	nan	nan	B4	B4	B4	79.48081395348837	174.73779069767443	0	37
8	38	nan	0	0	nan	nan	B4	B4	B4	1010.4566813509545	167.5668135095448	0	38
8	39	nan	0	0	nan	nan	B4	B4	B4	764.5878022035403	325.4380450107044	0	39
8	40	nan	0	0	nan	nan	B4	B4	B4	446.6617647058824	170.61764705882354	0	40
8	41	nan	0	0	nan	nan	B4	B4	B4	682.0	171.72727272727272	0	41
8	42	nan	0	0	nan	nan	B4	B4	B4	934.2727272727273	173.9090909090909	0	42
8	43	nan	0	0	nan	nan	B4	B4	B4	980.7564102564103	179.94230769230768	0	43
8	44	nan	0	0	nan	nan	B4	B4	B4	271.8936170212766	186.0	0	44
8	45	nan	0	0	nan	nan	B4	B4	B4	603.0555555555555	188.45555555555555	0	45
8	46	nan	0	0	nan	nan	B4	B4	B4	632.4625267665953	201.61884368308353	0	46
8	47	nan	0	0	nan	nan	B4	B4	B4	501.6193548387097	202.0193548387097	0	47
8	48	nan	0	0	nan	nan	B4	B4	B4	1017.1065088757397	232.79289940828403	0	48
8	49	nan	0	0	nan	nan	B4	B4	B4	364.08449655685837	276.9396984924623	0	49
8	50	nan	0	0	nan	nan	B4	B4	B4	659.991341991342	212.36363636363637	0	50
8	51	nan	0	0	nan	nan	B4	B4	B4	20.168047337278107	226.96094674556213	0	51
8	52	nan	0	0	nan	nan	B4	B4	B4	277.13441955193485	232.5050916496945	0	52
8	53	nan	0	0	nan	nan	B4	B4	B4	826.2613737734166	236.6485280999108	0	53
8	54	nan	0	0	nan	nan	B4	B4	B4	93.24310595065312	282.656023222061	0	54
8	55	nan	0	0	nan	nan	B4	B4	B4	680.9693396226415	238.6933962264151	0	55
8	56	nan	0	0	nan	nan	B4	B4	B4	949.5476887068461	260.4002340550029	0	56
8	57	nan	0	0	nan	nan	B4	B4	B4	636.1824942791762	253.37986270022884	0	57
8	58	nan	0	0	nan	nan	B4	B4	B4	210.97177419354838	246.51008064516128	0	58
8	59	nan	0	0	nan	nan	B4	B4	B4	402.60714285714283	251.84821428571428	0	59
8	60	nan	0	0	nan	nan	B4	B4	B4	281.3628922237381	271.44747612551157	0	60
8	61	nan	0	0	nan	nan	B4	B4	B4	116.71428571428571	265.5238095238095	0	61
8	62	nan	0	0	nan	nan	B4	B4	B4	510.1756756756757	303.10360360360363	0	62
8	63	nan	0	0	nan	nan	B4	B4	B4	182.29341864716636	342.95490554539913	0	63
8	64	nan	0	0	nan	nan	B4	B4	B4	156.5409252669039	289.2241992882562	0	64
8	65	nan	0	0	nan	nan	B4	B4	B4	894.0613981762918	359.08774062816616	0	65
8	66	nan	0	0	nan	nan	B4	B4	B4	994.7475750577368	363.33441108545037	0	66
8	67	nan	0	0	nan	nan	B4	B4	B4	121.17507418397626	302.53115727002967	0	67
8	68	nan	0	0	nan	nan	B4	B4	B4	660.2978235967927	309.1729667812142	0	68
8	69	nan	0	0	nan	nan	B4	B4	B4	540.44	307.24	0	69
8	70	nan	0	0	nan	nan	B4	B4	B4	166.88888888888889	311.1111111111111	0	70
8	71	nan	0	0	nan	nan	B4	B4	B4	302.03389830508473	319.4406779661017	0	71
8	72	nan	0	0	nan	nan	B4	B4	B4	582.2857142857143	317.2857142857143	0	72
8	73	nan	0	0	nan	nan	B4	B4	B4	559.1715976331361	333.53402366863907	0	73
8	74	nan	0	0	nan	nan	B4	B4	B4	393.9767441860465	337.27906976744185	0	74
8	75	nan	0	0	nan	nan	B4	B4	B4	426.84444328986336	519.893853587572	0	75
8	76	nan	0	0	nan	nan	B4	B4	B4	611.6767189384801	352.0639324487334	0	76
8	77	nan	0	0	nan	nan	B4	B4	B4	685.2041564792177	357.2909535452323	0	77
8	78	nan	0	0	nan	nan	B4	B4	B4	365.43809523809523	346.51428571428573	0	78
8	79	nan	0	0	nan	nan	B4	B4	B4	538.0813743218806	362.2115732368897	0	79
8	80	nan	0	0	nan	nan	B4	B4	B4	304.8131868131868	367.68131868131866	0	80
8	81	nan	0	0	nan	nan	B4	B4	B4	518.0	369.0	0	81
8	82	nan	0	0	nan	nan	B4	B4	B4	224.52042160737813	390.7957839262187	0	82
8	83	nan	0	0	nan	nan	B4	B4	B4	588.4648648648649	382.2918918918919	0	83
8	84	nan	0	0	nan	nan	B4	B4	B4	128.74820143884892	422.0845323741007	0	84
8	85	nan	0	0	nan	nan	B4	B4	B4	626.7169811320755	385.24528301886795	0	85
8	86	nan	0	0	nan	nan	B4	B4	B4	91.05944055944056	409.03146853146853	0	86
8	87	nan	0	0	nan	nan	B4	B4	B4	34.02133632790567	437.21785513756316	0	87
8	88	nan	0	0	nan	nan	B4	B4	B4	932.1524043922757	473.1753123816736	0	88
8	89	nan	0	0	nan	nan	B4	B4	B4	207.84	420.34	0	89
8	90	nan	0	0	nan	nan	B4	B4	B4	221.42424242424244	430.030303030303	0	90
8	91	nan	0	0	nan	nan	B4	B4	B4	201.45981308411214	447.26542056074766	0	91
8	92	nan	0	0	nan	nan	B4	B4	B4	354.16151385927503	450.4738805970149	0	92
8	93	nan	0	0	nan	nan	B4	B4	B4	803.2960515713135	539.473489121676	0	93
8	94	nan	0	0	nan	nan	B4	B4	B4	418.0	464.85714285714283	0	94
8	95	nan	0	0	nan	nan	B4	B4	B4	708.8820078226858	502.2330508474576	0	95
8	96	nan	0	0	nan	nan	B4	B4	B4	27.89281210592686	503.4590163934426	0	96
8	97	nan	0	0	nan	nan	B4	B4	B4	531.1376975169301	507.66591422121894	0	97
8	98	nan	0	0	nan	nan	B4	B4	B4	852.75	492.5	0	98
8	99	nan	0	0	nan	nan	B4	B4	B4	78.78030303030303	516.9063360881543	0	99
8	100	nan	0	0	nan	nan	B4	B4	B4	0.0	508.5	0	100
8	101	nan	0	0	nan	nan	B4	B4	B4	194.0501212611156	540.9571544058206	0	101
8	102	nan	0	0	nan	nan	B4	B4	B4	16.65018541409147	550.735475896168	0	102
8	103	nan	0	0	nan	nan	B4	B4	B4	862.0	536.0	0	103
8	104	nan	0	0	nan	nan	B4	B4	B4	706.8279301745636	566.5627597672485	0	104
8	105	nan	0	0	nan	nan	B4	B4	B4	337.7879548306148	555.1907151819322	0	105
8	106	nan	0	0	nan	nan	B4	B4	B4	771.0	540.0	0	106
8	107	nan	0	0	nan	nan	B4	B4	B4	863.0905797101449	564.6159420289855	0	107
8	108	nan	0	0	nan	nan	B4	B4	B4	97.1304347826087	554.1014492753624	0	108
8	109	nan	0	0	nan	nan	B4	B4	B4	659.8612440191388	559.6267942583733	0	109
8	110	nan	0	0	nan	nan	B4	B4	B4	245.06213191990577	623.2108362779741	0	110
8	111	nan	0	0	nan	nan	B4	B4	B4	629.5056433408578	572.9909706546275	0	111
8	112	nan	0	0	nan	nan	B4	B4	B4	765.2727272727273	561.0974025974026	0	112
8	113	nan	0	0	nan	nan	B4	B4	B4	592.0625	561.84375	0	113
8	114	nan	0	0	nan	nan	B4	B4	B4	74.11805555555556	578.8773148148148	0	114
8	115	nan	0	0	nan	nan	B4	B4	B4	528.125	572.75	0	115
8	116	nan	0	0	nan	nan	B4	B4	B4	579.7114803625377	584.726586102719	0	116
8	117	nan	0	0	nan	nan	B4	B4	B4	899.3241727027411	728.6999715949439	0	117
8	118	nan	0	0	nan	nan	B4	B4	B4	217.9355375023616	846.1033062535424	0	118
8	119	nan	0	0	nan	nan	B4	B4	B4	686.0	580.0	0	119
8	120	nan	0	0	nan	nan	B4	B4	B4	304.8532608695652	590.0326086956521	0	120
8	121	nan	0	0	nan	nan	B4	B4	B4	373.8801937292888	647.7917410145297	0	121
8	122	nan	0	0	nan	nan	B4	B4	B4	648.7927487015581	753.8740511386336	0	122
8	123	nan	0	0	nan	nan	B4	B4	B4	770.0	583.5	0	123
8	124	nan	0	0	nan	nan	B4	B4	B4	9.542986425339366	594.8733031674208	0	124
8	125	nan	0	0	nan	nan	B4	B4	B4	264.5654320987654	605.5382716049382	0	125
8	126	nan	0	0	nan	nan	B4	B4	B4	90.55737704918033	603.1475409836065	0	126
8	127	nan	0	0	nan	nan	B4	B4	B4	957.3587301587302	610.6571428571428	0	127
8	128	nan	0	0	nan	nan	B4	B4	B4	315.03418803418805	638.0222222222222	0	128
8	129	nan	0	0	nan	nan	B4	B4	B4	113.03836184551581	644.9263867288751	0	129
8	130	nan	0	0	nan	nan	B4	B4	B4	149.648	625.008	0	130
8	131	nan	0	0	nan	nan	B4	B4	B4	16.376988984088126	644.1823745410037	0	131
8	132	nan	0	0	nan	nan	B4	B4	B4	1017.6642335766423	644.992700729927	0	132
8	133	nan	0	0	nan	nan	B4	B4	B4	61.33898305084746	644.3898305084746	0	133
8	134	nan	0	0	nan	nan	B4	B4	B4	937.292817679558	657.2596685082873	0	134
8	135	nan	0	0	nan	nan	B4	B4	B4	900.4307228915662	676.75	0	135
8	136	nan	0	0	nan	nan	B4	B4	B4	285.1344537815126	671.7058823529412	0	136
8	137	nan	0	0	nan	nan	B4	B4	B4	79.81818181818181	722.9031435853866	0	137
8	138	nan	0	0	nan	nan	B4	B4	B4	827.0	677.0	0	138
8	139	nan	0	0	nan	nan	B4	B4	B4	828.2666666666667	689.3333333333334	0	139
8	140	nan	0	0	nan	nan	B4	B4	B4	293.3403263403263	706.6153846153846	0	140
8	141	nan	0	0	nan	nan	B4	B4	B4	979.02	706.56	0	141
8	142	nan	0	0	nan	nan	B4	B4	B4	434.7887405687754	820.5894757206423	0	142
8	143	nan	0	0	nan	nan	B4	B4	B4	988.4302788844622	735.4326693227092	0	143
8	144	nan	0	0	nan	nan	B4	B4	B4	441.9182879377432	731.7607003891051	0	144
8	145	nan	0	0	nan	nan	B4	B4	B4	478.51798561151077	725.8345323741007	0	145
8	146	nan	0	0	nan	nan	B4	B4	B4	700.1670588235294	730.8564705882353	0	146
8	147	nan	0	0	nan	nan	B4	B4	B4	461.4	731.8	0	147
8	148	nan	0	0	nan	nan	B4	B4	B4	263.7889784946237	761.5833333333334	0	148
8	149	nan	0	0	nan	nan	B4	B4	B4	871.1868131868132	763.3772893772893	0	149
8	150	nan	0	0	nan	nan	B4	B4	B4	484.0	752.0	0	150
8	151	nan	0	0	nan	nan	B4	B4	B4	850.8335451080051	807.7293519695045	0	151
8	152	nan	0	0	nan	nan	B4	B4	B4	488.07142857142856	759.1785714285714	0	152
8	153	nan	0	0	nan	nan	B4	B4	B4	799.425	772.45	0	153
8	154	nan	0	0	nan	nan	B4	B4	B4	9.721804511278195	774.0075187969925	0	154
8	155	nan	0	0	nan	nan	B4	B4	B4	497.17241379310343	775.3218390804598	0	155
8	156	nan	0	0	nan	nan	B4	B4	B4	577.8780487804878	782.1951219512196	0	156
8	157	nan	0	0	nan	nan	B4	B4	B4	455.3801652892562	797.8202479338843	0	157
8	158	nan	0	0	nan	nan	B4	B4	B4	605.9497716894978	792.9543378995434	0	158
8	159	nan	0	0	nan	nan	B4	B4	B4	365.5247116968699	815.0889621087315	0	159
8	160	nan	0	0	nan	nan	B4	B4	B4	388.44117647058823	809.0588235294117	0	160
8	161	nan	0	0	nan	nan	B4	B4	B4	781.9983296213809	822.9109131403118	0	161
8	162	nan	0	0	nan	nan	B4	B4	B4	236.12507936507936	836.5009523809524	0	162
8	163	nan	0	0	nan	nan	B4	B4	B4	1019.936507936508	850.2698412698413	0	163
8	164	nan	0	0	nan	nan	B4	B4	B4	368.5482105263158	881.8581052631579	0	164
8	165	nan	0	0	nan	nan	B4	B4	B4	903.8703703703703	868.6851851851852	0	165
8	166	nan	0	0	nan	nan	B4	B4	B4	740.5666666666667	881.7952380952381	0	166
8	167	nan	0	0	nan	nan	B4	B4	B4	707.0535714285714	885.5892857142857	0	167
8	168	nan	0	0	nan	nan	B4	B4	B4	219.06024096385542	893.6626506024096	0	168
8	169	nan	0	0	nan	nan	B4	B4	B4	434.95384615384614	902.1538461538462	0	169
8	170	nan	0	0	nan	nan	B4	B4	B4	685.5	904.5	0	170
8	171	nan	0	0	nan	nan	B4	B4	B4	871.3557046979865	950.4004474272931	0	171
8	172	nan	0	0	nan	nan	B4	B4	B4	25.166666666666668	914.1666666666666	0	172
8	173	nan	0	0	nan	nan	B4	B4	B4	725.9291338582677	923.488188976378	0	173
8	174	nan	0	0	nan	nan	B4	B4	B4	63.11740890688259	942.3076923076923	0	174
8	175	nan	0	0	nan	nan	B4	B4	B4	454.8	925.2615384615384	0	175
8	176	nan	0	0	nan	nan	B4	B4	B4	684.8456937799043	945.8313397129186	0	176
8	177	nan	0	0	nan	nan	B4	B4	B4	832.9641434262949	940.0318725099602	0	177
8	178	nan	0	0	nan	nan	B4	B4	B4	504.1779411764706	951.2514705882353	0	178
8	179	nan	0	0	nan	nan	B4	B4	B4	591.0653594771242	952.656862745098	0	179
8	180	nan	0	0	nan	nan	B4	B4	B4	161.8320987654321	964.2987654320988	0	180
8	181	nan	0	0	nan	nan	B4	B4	B4	466.54596100278553	963.1072423398329	0	181
8	182	nan	0	0	nan	nan	B4	B4	B4	536.7094017094017	957.034188034188	0	182
8	183	nan	0	0	nan	nan	B4	B4	B4	956.1795212765958	954.5718085106383	0	183
8	184	nan	0	0	nan	nan	B4	B4	B4	570.9768998995647	994.3739537997991	0	184
8	185	nan	0	0	nan	nan	B4	B4	B4	297.008064516129	991.0564516129032	0	185
8	186	nan	0	0	nan	nan	B4	B4	B4	767.3	985.5	0	186
8	187	nan	0	0	nan	nan	B4	B4	B4	128.1970802919708	992.2992700729927	0	187
8	188	nan	0	0	nan	nan	B4	B4	B4	655.8305084745763	1005.1525423728814	0	188
8	189	nan	0	0	nan	nan	B4	B4	B4	803.9215686274509	1019.7450980392157	0	189
8	190	nan	0	0	nan	nan	B4	B4	B4	489.5	1021.5555555555555	0	190
8	191	nan	0	0	nan	nan	B4	B4	B4	531.0	1023.0	0	191
9	1	nan	0	0	nan	nan	C1	C1	C1	22.404761904761905	3.0952380952380953	0	1
9	2	nan	0	0	nan	nan	C1	C1	C1	112.93057851239669	11.322314049586776	0	2
9	3	nan	0	0	nan	nan	C1	C1	C1	438.02909413679174	379.42756053059816	0	3
9	4	nan	0	0	nan	nan	C1	C1	C1	372.5	0.0	0	4
9	5	nan	0	0	nan	nan	C1	C1	C1	434.57142857142856	2.5142857142857142	0	5
9	6	nan	0	0	nan	nan	C1	C1	C1	501.3760848601736	12.405014464802314	0	6
9	7	nan	0	0	nan	nan	C1	C1	C1	520.5	0.0	0	7
9	8	nan	0	0	nan	nan	C1	C1	C1	598.361581920904	5.468926553672317	0	8
9	9	nan	0	0	nan	nan	C1	C1	C1	774.7285491419657	14.280811232449299	0	9
9	10	nan	0	0	nan	nan	C1	C1	C1	799.4636311569301	42.79911225658648	0	10
9	11	nan	0	0	nan	nan	C1	C1	C1	857.5	0.0	0	11
9	12	nan	0	0	nan	nan	C1	C1	C1	993.3734015345268	8.473145780051151	0	12
9	13	nan	0	0	nan	nan	C1	C1	C1	70.08152173913044	33.01358695652174	0	13
9	14	nan	0	0	nan	nan	C1	C1	C1	715.7777777777778	28.11111111111111	0	14
9	15	nan	0	0	nan	nan	C1	C1	C1	163.8870056497175	64.13559322033899	0	15
9	16	nan	0	0	nan	nan	C1	C1	C1	998.4774346793349	66.50356294536817	0	16
9	17	nan	0	0	nan	nan	C1	C1	C1	914.1454084863838	154.71399620012667	0	17
9	18	nan	0	0	nan	nan	C1	C1	C1	77.11531190926276	99.30434782608695	0	18
9	19	nan	0	0	nan	nan	C1	C1	C1	642.5714285714286	97.79120879120879	0	19
9	20	nan	0	0	nan	nan	C1	C1	C1	770.3142201834862	117.61238532110092	0	20
9	21	nan	0	0	nan	nan	C1	C1	C1	411.2935483870968	124.12903225806451	0	21
9	22	nan	0	0	nan	nan	C1	C1	C1	876.5	107.0	0	22
9	23	nan	0	0	nan	nan	C1	C1	C1	477.4920634920635	119.25396825396825	0	23
9	24	nan	0	0	nan	nan	C1	C1	C1	981.3612903225807	144.44193548387096	0	24
9	25	nan	0	0	nan	nan	C1	C1	C1	5.405764966740577	141.17516629711753	0	25
9	26	nan	0	0	nan	nan	C1	C1	C1	861.3931151721207	186.59073523161922	0	26
9	27	nan	0	0	nan	nan	C1	C1	C1	135.178835978836	166.1636684303351	0	27
9	28	nan	0	0	nan	nan	C1	C1	C1	584.9490445859873	173.28662420382165	0	28
9	29	nan	0	0	nan	nan	C1	C1	C1	650.4909090909091	166.38181818181818	0	29
9	30	nan	0	0	nan	nan	C1	C1	C1	512.0462287104623	169.59367396593674	0	30
9	31	nan	0	0	nan	nan	C1	C1	C1	717.0	174.0	0	31
9	32	nan	0	0	nan	nan	C1	C1	C1	17.278600269179005	188.03903095558547	0	32
9	33	nan	0	0	nan	nan	C1	C1	C1	443.7350427350427	180.82051282051282	0	33
9	34	nan	0	0	nan	nan	C1	C1	C1	507.2508038585209	199.2508038585209	0	34
9	35	nan	0	0	nan	nan	C1	C1	C1	693.6530744336569	260.731067961165	0	35
9	36	nan	0	0	nan	nan	C1	C1	C1	381.5557333333333	270.16906666666665	0	36
9	37	nan	0	0	nan	nan	C1	C1	C1	713.023923444976	208.33014354066987	0	37
9	38	nan	0	0	nan	nan	C1	C1	C1	354.4607438016529	215.80371900826447	0	38
9	39	nan	0	0	nan	nan	C1	C1	C1	682.3170731707318	206.1219512195122	0	39
9	40	nan	0	0	nan	nan	C1	C1	C1	643.74	212.68	0	40
9	41	nan	0	0	nan	nan	C1	C1	C1	929.7701317715959	236.9311859443631	0	41
9	42	nan	0	0	nan	nan	C1	C1	C1	605.0	229.0	0	42
9	43	nan	0	0	nan	nan	C1	C1	C1	528.5978260869565	240.2173913043478	0	43
9	44	nan	0	0	nan	nan	C1	C1	C1	453.0052083333333	257.9322916666667	0	44
9	45	nan	0	0	nan	nan	C1	C1	C1	794.0745341614906	251.9503105590062	0	45
9	46	nan	0	0	nan	nan	C1	C1	C1	885.0207715133531	281.77893175074183	0	46
9	47	nan	0	0	nan	nan	C1	C1	C1	961.344930417495	293.3747514910537	0	47
9	48	nan	0	0	nan	nan	C1	C1	C1	278.88075880758805	285.14363143631437	0	48
9	49	nan	0	0	nan	nan	C1	C1	C1	575.09278600923	353.1792567403449	0	49
9	50	nan	0	0	nan	nan	C1	C1	C1	1008.5341365461848	296.72289156626505	0	50
9	51	nan	0	0	nan	nan	C1	C1	C1	508.298755186722	320.4253112033195	0	51
9	52	nan	0	0	nan	nan	C1	C1	C1	42.36708860759494	321.12573839662446	0	52
9	53	nan	0	0	nan	nan	C1	C1	C1	669.3811074918567	312.0097719869707	0	53
9	54	nan	0	0	nan	nan	C1	C1	C1	233.68421052631578	297.8070175438597	0	54
9	55	nan	0	0	nan	nan	C1	C1	C1	733.2642487046633	308.31088082901556	0	55
9	56	nan	0	0	nan	nan	C1	C1	C1	200.92366831411312	347.6979681493685	0	56
9	57	nan	0	0	nan	nan	C1	C1	C1	705.2696629213483	311.2696629213483	0	57
9	58	nan	0	0	nan	nan	C1	C1	C1	305.47727272727275	314.1363636363636	0	58
9	59	nan	0	0	nan	nan	C1	C1	C1	410.0	314.7692307692308	0	59
9	60	nan	0	0	nan	nan	C1	C1	C1	259.95	324.4	0	60
9	61	nan	0	0	nan	nan	C1	C1	C1	632.7319587628866	336.6417525773196	0	61
9	62	nan	0	0	nan	nan	C1	C1	C1	980.800608828006	343.5007610350076	0	62
9	63	nan	0	0	nan	nan	C1	C1	C1	698.7272727272727	337.0	0	63
9	64	nan	0	0	nan	nan	C1	C1	C1	387.848623853211	350.13761467889907	0	64
9	65	nan	0	0	nan	nan	C1	C1	C1	703.5105370496261	385.4541128484025	0	65
9	66	nan	0	0	nan	nan	C1	C1	C1	27.346423562412344	377.6998597475456	0	66
9	67	nan	0	0	nan	nan	C1	C1	C1	247.75694444444446	358.6822916666667	0	67
9	68	nan	0	0	nan	nan	C1	C1	C1	334.7553459119497	377.9949685534591	0	68
9	69	nan	0	0	nan	nan	C1	C1	C1	757.909604519774	358.3446327683616	0	69
9	70	nan	0	0	nan	nan	C1	C1	C1	714.2631578947369	352.2105263157895	0	70
9	71	nan	0	0	nan	nan	C1	C1	C1	88.32960893854748	368.3184357541899	0	71
9	72	nan	0	0	nan	nan	C1	C1	C1	485.614860259032	413.82379004771644	0	72
9	73	nan	0	0	nan	nan	C1	C1	C1	417.57070707070704	386.44444444444446	0	73
9	74	nan	0	0	nan	nan	C1	C1	C1	287.5	398.5	0	74
9	75	nan	0	0	nan	nan	C1	C1	C1	60.04633843607778	469.4296648738105	0	75
9	76	nan	0	0	nan	nan	C1	C1	C1	253.1958762886598	407.3917525773196	0	76
9	77	nan	0	0	nan	nan	C1	C1	C1	461.61538461538464	405.61538461538464	0	77
9	78	nan	0	0	nan	nan	C1	C1	C1	927.8108108108108	415.8243243243243	0	78
9	79	nan	0	0	nan	nan	C1	C1	C1	365.41531780497434	450.3501776549546	0	79
9	80	nan	0	0	nan	nan	C1	C1	C1	310.56140350877195	448.2631578947368	0	80
9	81	nan	0	0	nan	nan	C1	C1	C1	103.23790322580645	431.76209677419354	0	81
9	82	nan	0	0	nan	nan	C1	C1	C1	972.0133928571429	434.82142857142856	0	82
9	83	nan	0	0	nan	nan	C1	C1	C1	640.6172839506173	430.320987654321	0	83
9	84	nan	0	0	nan	nan	C1	C1	C1	898.0564399421129	435.9753979739508	0	84
9	85	nan	0	0	nan	nan	C1	C1	C1	582.4371681415929	434.68318584070795	0	85
9	86	nan	0	0	nan	nan	C1	C1	C1	683.96	428.88	0	86
9	87	nan	0	0	nan	nan	C1	C1	C1	699.325	440.7875	0	87
9	88	nan	0	0	nan	nan	C1	C1	C1	679.8333333333334	442.04761904761904	0	88
9	89	nan	0	0	nan	nan	C1	C1	C1	155.41696750902528	493.4539711191336	0	89
9	90	nan	0	0	nan	nan	C1	C1	C1	858.0604575163399	475.69117647058823	0	90
9	91	nan	0	0	nan	nan	C1	C1	C1	565.9527777777778	489.2611111111111	0	91
9	92	nan	0	0	nan	nan	C1	C1	C1	445.17391304347825	468.4347826086956	0	92
9	93	nan	0	0	nan	nan	C1	C1	C1	522.3231441048035	504.9141193595342	0	93
9	94	nan	0	0	nan	nan	C1	C1	C1	672.2881773399015	505.33251231527095	0	94
9	95	nan	0	0	nan	nan	C1	C1	C1	493.6896551724138	504.7844827586207	0	95
9	96	nan	0	0	nan	nan	C1	C1	C1	551.0	501.0	0	96
9	97	nan	0	0	nan	nan	C1	C1	C1	967.901185770751	538.6126482213439	0	97
9	98	nan	0	0	nan	nan	C1	C1	C1	454.3140186915888	534.4766355140187	0	98
9	99	nan	0	0	nan	nan	C1	C1	C1	605.5727848101266	529.8892405063291	0	99
9	100	nan	0	0	nan	nan	C1	C1	C1	926.9114315139032	542.0988671472709	0	100
9	101	nan	0	0	nan	nan	C1	C1	C1	566.8888888888889	529.0	0	101
9	102	nan	0	0	nan	nan	C1	C1	C1	287.17353579175705	541.6767895878525	0	102
9	103	nan	0	0	nan	nan	C1	C1	C1	714.3636363636364	553.0683430045132	0	103
9	104	nan	0	0	nan	nan	C1	C1	C1	30.285714285714285	537.6176470588235	0	104
9	105	nan	0	0	nan	nan	C1	C1	C1	499.32876712328766	535.7945205479452	0	105
9	106	nan	0	0	nan	nan	C1	C1	C1	715.3864370290635	605.6715362140551	0	106
9	107	nan	0	0	nan	nan	C1	C1	C1	898.2198952879581	550.3769633507853	0	107
9	108	nan	0	0	nan	nan	C1	C1	C1	211.4264705882353	562.9191176470588	0	108
9	109	nan	0	0	nan	nan	C1	C1	C1	819.9729532163743	618.5168128654971	0	109
9	110	nan	0	0	nan	nan	C1	C1	C1	108.17824773413898	581.558912386707	0	110
9	111	nan	0	0	nan	nan	C1	C1	C1	140.46153846153845	564.1153846153846	0	111
9	112	nan	0	0	nan	nan	C1	C1	C1	653.063063063063	570.8963963963964	0	112
9	113	nan	0	0	nan	nan	C1	C1	C1	2.980392156862745	585.9411764705883	0	113
9	114	nan	0	0	nan	nan	C1	C1	C1	63.20195439739414	597.1693811074919	0	114
9	115	nan	0	0	nan	nan	C1	C1	C1	966.3035714285714	595.547619047619	0	115
9	116	nan	0	0	nan	nan	C1	C1	C1	903.7021276595744	594.0425531914893	0	116
9	117	nan	0	0	nan	nan	C1	C1	C1	318.59343971631205	684.2148936170213	0	117
9	118	nan	0	0	nan	nan	C1	C1	C1	246.43478260869566	594.8695652173913	0	118
9	119	nan	0	0	nan	nan	C1	C1	C1	406.3636363636364	603.939393939394	0	119
9	120	nan	0	0	nan	nan	C1	C1	C1	282.7567567567568	603.5405405405405	0	120
9	121	nan	0	0	nan	nan	C1	C1	C1	241.33333333333334	618.0420875420875	0	121
9	122	nan	0	0	nan	nan	C1	C1	C1	240.60409957889522	830.1798984394352	0	122
9	123	nan	0	0	nan	nan	C1	C1	C1	910.0159491701245	691.7349585062241	0	123
9	124	nan	0	0	nan	nan	C1	C1	C1	367.73148148148147	623.8703703703703	0	124
9	125	nan	0	0	nan	nan	C1	C1	C1	926.3553113553113	655.5952380952381	0	125
9	126	nan	0	0	nan	nan	C1	C1	C1	939.9629629629629	631.5925925925926	0	126
9	127	nan	0	0	nan	nan	C1	C1	C1	398.3353566009105	667.1087506322712	0	127
9	128	nan	0	0	nan	nan	C1	C1	C1	156.38679245283018	643.1981132075472	0	128
9	129	nan	0	0	nan	nan	C1	C1	C1	495.7027027027027	652.418918918919	0	129
9	130	nan	0	0	nan	nan	C1	C1	C1	439.3414634146341	650.6341463414634	0	130
9	131	nan	0	0	nan	nan	C1	C1	C1	153.70387779083433	682.2972972972973	0	131
9	132	nan	0	0	nan	nan	C1	C1	C1	706.031746031746	672.1587301587301	0	132
9	133	nan	0	0	nan	nan	C1	C1	C1	654.1153846153846	667.1538461538462	0	133
9	134	nan	0	0	nan	nan	C1	C1	C1	900.2816901408451	670.3239436619718	0	134
9	135	nan	0	0	nan	nan	C1	C1	C1	528.4883177570093	679.6869158878504	0	135
9	136	nan	0	0	nan	nan	C1	C1	C1	464.4754098360656	678.311475409836	0	136
9	137	nan	0	0	nan	nan	C1	C1	C1	754.3949755757153	702.2051639916259	0	137
9	138	nan	0	0	nan	nan	C1	C1	C1	500.3636363636364	725.2430830039526	0	138
9	139	nan	0	0	nan	nan	C1	C1	C1	122.82222222222222	704.2	0	139
9	140	nan	0	0	nan	nan	C1	C1	C1	373.07157057654075	714.8369781312127	0	140
9	141	nan	0	0	nan	nan	C1	C1	C1	425.53275109170306	723.5167394468705	0	141
9	142	nan	0	0	nan	nan	C1	C1	C1	709.4090909090909	717.1818181818181	0	142
9	143	nan	0	0	nan	nan	C1	C1	C1	574.3572170301143	753.6708203530634	0	143
9	144	nan	0	0	nan	nan	C1	C1	C1	271.4640926640927	756.0772200772201	0	144
9	145	nan	0	0	nan	nan	C1	C1	C1	768.2378223495703	764.6053008595989	0	145
9	146	nan	0	0	nan	nan	C1	C1	C1	539.3333333333334	744.6666666666666	0	146
9	147	nan	0	0	nan	nan	C1	C1	C1	1022.0	746.5	0	147
9	148	nan	0	0	nan	nan	C1	C1	C1	411.70894526034715	770.0894526034713	0	148
9	149	nan	0	0	nan	nan	C1	C1	C1	866.1763594656592	820.7700715153151	0	149
9	150	nan	0	0	nan	nan	C1	C1	C1	68.08196721311475	758.0327868852459	0	150
9	151	nan	0	0	nan	nan	C1	C1	C1	874.672514619883	768.828947368421	0	151
9	152	nan	0	0	nan	nan	C1	C1	C1	916.6666666666666	779.0975609756098	0	152
9	153	nan	0	0	nan	nan	C1	C1	C1	474.56302521008405	785.1512605042017	0	153
9	154	nan	0	0	nan	nan	C1	C1	C1	733.8028169014085	790.2816901408451	0	154
9	155	nan	0	0	nan	nan	C1	C1	C1	495.1111111111111	791.7777777777778	0	155
9	156	nan	0	0	nan	nan	C1	C1	C1	414.3157894736842	810.578947368421	0	156
9	157	nan	0	0	nan	nan	C1	C1	C1	515.89481555334	854.6176470588235	0	157
9	158	nan	0	0	nan	nan	C1	C1	C1	443.15234822451316	844.8064146620848	0	158
9	159	nan	0	0	nan	nan	C1	C1	C1	999.5286783042394	836.7406483790523	0	159
9	160	nan	0	0	nan	nan	C1	C1	C1	376.80254777070064	830.8025477707006	0	160
9	161	nan	0	0	nan	nan	C1	C1	C1	123.91388673390225	848.1605896043444	0	161
9	162	nan	0	0	nan	nan	C1	C1	C1	659.4120792079208	898.8514851485148	0	162
9	163	nan	0	0	nan	nan	C1	C1	C1	160.70063694267515	910.7707006369427	0	163
9	164	nan	0	0	nan	nan	C1	C1	C1	949.0280046674445	887.8685336444963	0	164
9	165	nan	0	0	nan	nan	C1	C1	C1	371.4936305732484	888.6751592356688	0	165
9	166	nan	0	0	nan	nan	C1	C1	C1	772.6400980993255	935.2139791538933	0	166
9	167	nan	0	0	nan	nan	C1	C1	C1	519.6701030927835	936.9507643085674	0	167
9	168	nan	0	0	nan	nan	C1	C1	C1	589.1666666666666	886.75	0	168
9	169	nan	0	0	nan	nan	C1	C1	C1	1013.1507128309572	913.5071283095723	0	169
9	170	nan	0	0	nan	nan	C1	C1	C1	48.02462227196418	923.2982652490207	0	170
9	171	nan	0	0	nan	nan	C1	C1	C1	649.3240131578947	941.3881578947369	0	171
9	172	nan	0	0	nan	nan	C1	C1	C1	946.4032258064516	928.5322580645161	0	172
9	173	nan	0	0	nan	nan	C1	C1	C1	953.8671383647799	954.0330188679245	0	173
9	174	nan	0	0	nan	nan	C1	C1	C1	688.0280373831775	948.9742990654206	0	174
9	175	nan	0	0	nan	nan	C1	C1	C1	988.3003003003003	986.8033033033033	0	175
9	176	nan	0	0	nan	nan	C1	C1	C1	376.46086956521737	961.5634782608696	0	176
9	177	nan	0	0	nan	nan	C1	C1	C1	740.3390804597701	963.816091954023	0	177
9	178	nan	0	0	nan	nan	C1	C1	C1	657.875	965.7916666666666	0	178
9	179	nan	0	0	nan	nan	C1	C1	C1	513.5	968.5	0	179
9	180	nan	0	0	nan	nan	C1	C1	C1	494.23831535695945	999.7370313302516	0	180
9	181	nan	0	0	nan	nan	C1	C1	C1	513.6026058631921	977.1954397394137	0	181
9	182	nan	0	0	nan	nan	C1	C1	C1	640.3267457180501	997.532279314888	0	182
9	183	nan	0	0	nan	nan	C1	C1	C1	836.6837606837607	989.2478632478633	0	183
9	184	nan	0	0	nan	nan	C1	C1	C1	595.5279411764706	1007.4264705882352	0	184
9	185	nan	0	0	nan	nan	C1	C1	C1	116.7	1010.3387096774194	0	185
9	186	nan	0	0	nan	nan	C1	C1	C1	690.2051282051282	1016.7410256410257	0	186
9	187	nan	0	0	nan	nan	C1	C1	C1	253.44061302681993	1016.5900383141762	0	187
9	188	nan	0	0	nan	nan	C1	C1	C1	779.3653846153846	1018.9230769230769	0	188
9	189	nan	0	0	nan	nan	C1	C1	C1	324.0	1017.0	0	189
10	1	nan	0	0	nan	nan	C2	C2	C2	74.73535353535354	9.85050505050505	0	1
10	2	nan	0	0	nan	nan	C2	C2	C2	142.26134969325153	13.084662576687117	0	2
10	3	nan	0	0	nan	nan	C2	C2	C2	233.43846153846152	3.9153846153846152	0	3
10	4	nan	0	0	nan	nan	C2	C2	C2	319.0644257703081	7.7366946778711485	0	4
10	5	nan	0	0	nan	nan	C2	C2	C2	353.35714285714283	4.809523809523809	0	5
10	6	nan	0	0	nan	nan	C2	C2	C2	401.23474663908996	33.26059979317477	0	6
10	7	nan	0	0	nan	nan	C2	C2	C2	543.5103359173127	12.056847545219638	0	7
10	8	nan	0	0	nan	nan	C2	C2	C2	605.0848861283644	20.009316770186334	0	8
10	9	nan	0	0	nan	nan	C2	C2	C2	670.352490597193	212.17709384460142	0	9
10	10	nan	0	0	nan	nan	C2	C2	C2	747.1033210332104	7.793357933579336	0	10
10	11	nan	0	0	nan	nan	C2	C2	C2	793.8054054054054	5.472972972972973	0	11
10	12	nan	0	0	nan	nan	C2	C2	C2	878.2768987341772	14.137658227848101	0	12
10	13	nan	0	0	nan	nan	C2	C2	C2	1001.3059360730593	9.054794520547945	0	13
10	14	nan	0	0	nan	nan	C2	C2	C2	363.0	1.0	0	14
10	15	nan	0	0	nan	nan	C2	C2	C2	710.0754716981132	16.17924528301887	0	15
10	16	nan	0	0	nan	nan	C2	C2	C2	794.020918070889	43.184776292852995	0	16
10	17	nan	0	0	nan	nan	C2	C2	C2	35.030030030030034	41.63513513513514	0	17
10	18	nan	0	0	nan	nan	C2	C2	C2	239.48934620287744	207.03991379833667	0	18
10	19	nan	0	0	nan	nan	C2	C2	C2	248.59493670886076	36.78481012658228	0	19
10	20	nan	0	0	nan	nan	C2	C2	C2	709.7857142857143	34.27142857142857	0	20
10	21	nan	0	0	nan	nan	C2	C2	C2	987.7467652495379	38.9815157116451	0	21
10	22	nan	0	0	nan	nan	C2	C2	C2	672.9130434782609	41.351778656126484	0	22
10	23	nan	0	0	nan	nan	C2	C2	C2	459.172131147541	54.114754098360656	0	23
10	24	nan	0	0	nan	nan	C2	C2	C2	999.8582169709989	70.0236305048335	0	24
10	25	nan	0	0	nan	nan	C2	C2	C2	486.63490364025694	98.30032119914347	0	25
10	26	nan	0	0	nan	nan	C2	C2	C2	693.755868544601	69.28638497652582	0	26
10	27	nan	0	0	nan	nan	C2	C2	C2	474.0	58.0	0	27
10	28	nan	0	0	nan	nan	C2	C2	C2	386.279443254818	89.8950749464668	0	28
10	29	nan	0	0	nan	nan	C2	C2	C2	748.9985163204748	82.93620178041543	0	29
10	30	nan	0	0	nan	nan	C2	C2	C2	843.8014008463447	172.14183569239748	0	30
10	31	nan	0	0	nan	nan	C2	C2	C2	154.3798449612403	97.10852713178295	0	31
10	32	nan	0	0	nan	nan	C2	C2	C2	433.2916666666667	98.70833333333333	0	32
10	33	nan	0	0	nan	nan	C2	C2	C2	939.1304505813954	159.5606831395349	0	33
10	34	nan	0	0	nan	nan	C2	C2	C2	110.55225522552256	136.4917491749175	0	34
10	35	nan	0	0	nan	nan	C2	C2	C2	7.7853211009174315	136.9211009174312	0	35
10	36	nan	0	0	nan	nan	C2	C2	C2	520.4604026845637	132.73154362416108	0	36
10	37	nan	0	0	nan	nan	C2	C2	C2	566.2619047619048	140.76190476190476	0	37
10	38	nan	0	0	nan	nan	C2	C2	C2	827.5587929240374	152.32882414151925	0	38
10	39	nan	0	0	nan	nan	C2	C2	C2	543.8467957801921	236.55912454731538	0	39
10	40	nan	0	0	nan	nan	C2	C2	C2	1017.7798165137615	152.2018348623853	0	40
10	41	nan	0	0	nan	nan	C2	C2	C2	191.36370967741937	174.38548387096773	0	41
10	42	nan	0	0	nan	nan	C2	C2	C2	432.5060827250608	178.79562043795622	0	42
10	43	nan	0	0	nan	nan	C2	C2	C2	995.6512237762238	194.81730769230768	0	43
10	44	nan	0	0	nan	nan	C2	C2	C2	27.380216383307573	206.34312210200926	0	44
10	45	nan	0	0	nan	nan	C2	C2	C2	263.37371134020617	195.8840206185567	0	45
10	46	nan	0	0	nan	nan	C2	C2	C2	744.336	198.77066666666667	0	46
10	47	nan	0	0	nan	nan	C2	C2	C2	369.91709844559585	204.3419689119171	0	47
10	48	nan	0	0	nan	nan	C2	C2	C2	449.79455445544556	219.5858085808581	0	48
10	49	nan	0	0	nan	nan	C2	C2	C2	818.8466064299223	290.0117671779786	0	49
10	50	nan	0	0	nan	nan	C2	C2	C2	980.4285714285714	235.26984126984127	0	50
10	51	nan	0	0	nan	nan	C2	C2	C2	63.611275964391695	235.56379821958458	0	51
10	52	nan	0	0	nan	nan	C2	C2	C2	499.9837398373984	229.33739837398375	0	52
10	53	nan	0	0	nan	nan	C2	C2	C2	846.371192677017	607.6212869065781	0	53
10	54	nan	0	0	nan	nan	C2	C2	C2	611.0	224.0	0	54
10	55	nan	0	0	nan	nan	C2	C2	C2	610.0	226.0	0	55
10	56	nan	0	0	nan	nan	C2	C2	C2	23.242979242979242	276.4383394383394	0	56
10	57	nan	0	0	nan	nan	C2	C2	C2	468.9688195991091	277.0623608017817	0	57
10	58	nan	0	0	nan	nan	C2	C2	C2	56.99753260486429	337.44095875925274	0	58
10	59	nan	0	0	nan	nan	C2	C2	C2	0.0	279.0	0	59
10	60	nan	0	0	nan	nan	C2	C2	C2	59.85294117647059	277.7647058823529	0	60
10	61	nan	0	0	nan	nan	C2	C2	C2	831.0251396648044	298.6368715083799	0	61
10	62	nan	0	0	nan	nan	C2	C2	C2	875.7880597014926	326.0880597014925	0	62
10	63	nan	0	0	nan	nan	C2	C2	C2	528.4395656279509	333.52077431539186	0	63
10	64	nan	0	0	nan	nan	C2	C2	C2	451.77884615384613	331.57554945054943	0	64
10	65	nan	0	0	nan	nan	C2	C2	C2	413.18465909090907	333.3380681818182	0	65
10	66	nan	0	0	nan	nan	C2	C2	C2	115.65113182423435	342.23834886817576	0	66
10	67	nan	0	0	nan	nan	C2	C2	C2	381.07677784770294	367.8735053492763	0	67
10	68	nan	0	0	nan	nan	C2	C2	C2	1019.0	334.0	0	68
10	69	nan	0	0	nan	nan	C2	C2	C2	661.2068027210885	367.8136054421769	0	69
10	70	nan	0	0	nan	nan	C2	C2	C2	802.8474576271186	377.7378531073446	0	70
10	71	nan	0	0	nan	nan	C2	C2	C2	326.216393442623	372.78524590163937	0	71
10	72	nan	0	0	nan	nan	C2	C2	C2	1021.5454545454545	363.27272727272725	0	72
10	73	nan	0	0	nan	nan	C2	C2	C2	283.232	367.368	0	73
10	74	nan	0	0	nan	nan	C2	C2	C2	412.5	367.5	0	74
10	75	nan	0	0	nan	nan	C2	C2	C2	472.2	367.0	0	75
10	76	nan	0	0	nan	nan	C2	C2	C2	564.2449704142011	396.57041420118344	0	76
10	77	nan	0	0	nan	nan	C2	C2	C2	739.2259960809928	403.6949706074461	0	77
10	78	nan	0	0	nan	nan	C2	C2	C2	628.7388613861386	412.904702970297	0	78
10	79	nan	0	0	nan	nan	C2	C2	C2	219.03937007874015	394.4409448818898	0	79
10	80	nan	0	0	nan	nan	C2	C2	C2	504.8020997375328	409.6472440944882	0	80
10	81	nan	0	0	nan	nan	C2	C2	C2	476.0	389.17241379310343	0	81
10	82	nan	0	0	nan	nan	C2	C2	C2	274.655395785877	520.8644646924829	0	82
10	83	nan	0	0	nan	nan	C2	C2	C2	667.3837209302326	409.06644518272424	0	83
10	84	nan	0	0	nan	nan	C2	C2	C2	50.035754189944136	427.58659217877096	0	84
10	85	nan	0	0	nan	nan	C2	C2	C2	417.93956043956047	431.3021978021978	0	85
10	86	nan	0	0	nan	nan	C2	C2	C2	381.1578947368421	418.2631578947368	0	86
10	87	nan	0	0	nan	nan	C2	C2	C2	701.0022650056625	450.98980747451867	0	87
10	88	nan	0	0	nan	nan	C2	C2	C2	105.64109589041095	435.7041095890411	0	88
10	89	nan	0	0	nan	nan	C2	C2	C2	454.0090909090909	440.7181818181818	0	89
10	90	nan	0	0	nan	nan	C2	C2	C2	742.25	453.6231343283582	0	90
10	91	nan	0	0	nan	nan	C2	C2	C2	510.1256983240223	451.55307262569835	0	91
10	92	nan	0	0	nan	nan	C2	C2	C2	659.0	441.0	0	92
10	93	nan	0	0	nan	nan	C2	C2	C2	777.7974137931035	458.7816091954023	0	93
10	94	nan	0	0	nan	nan	C2	C2	C2	404.89251781472683	519.2850356294537	0	94
10	95	nan	0	0	nan	nan	C2	C2	C2	170.75757575757575	472.19191919191917	0	95
10	96	nan	0	0	nan	nan	C2	C2	C2	468.99127061105725	491.3210475266731	0	96
10	97	nan	0	0	nan	nan	C2	C2	C2	352.8030888030888	478.87644787644786	0	97
10	98	nan	0	0	nan	nan	C2	C2	C2	660.1875	471.5	0	98
10	99	nan	0	0	nan	nan	C2	C2	C2	15.129032258064516	479.1981566820277	0	99
10	100	nan	0	0	nan	nan	C2	C2	C2	975.9083333333333	486.19166666666666	0	100
10	101	nan	0	0	nan	nan	C2	C2	C2	567.1271186440678	487.5169491525424	0	101
10	102	nan	0	0	nan	nan	C2	C2	C2	776.9710144927536	487.28985507246375	0	102
10	103	nan	0	0	nan	nan	C2	C2	C2	505.7579908675799	509.4931506849315	0	103
10	104	nan	0	0	nan	nan	C2	C2	C2	102.3968432919955	535.3968432919955	0	104
10	105	nan	0	0	nan	nan	C2	C2	C2	961.3252595155709	526.0276816608997	0	105
10	106	nan	0	0	nan	nan	C2	C2	C2	558.4421052631579	528.3115789473684	0	106
10	107	nan	0	0	nan	nan	C2	C2	C2	60.32551020408163	539.4010204081633	0	107
10	108	nan	0	0	nan	nan	C2	C2	C2	341.43503480278423	538.6241299303945	0	108
10	109	nan	0	0	nan	nan	C2	C2	C2	668.6037354871277	574.8773346794549	0	109
10	110	nan	0	0	nan	nan	C2	C2	C2	32.72935779816514	546.7752293577981	0	110
10	111	nan	0	0	nan	nan	C2	C2	C2	526.1136738056014	549.5914332784184	0	111
10	112	nan	0	0	nan	nan	C2	C2	C2	198.11267605633802	550.6253521126761	0	112
10	113	nan	0	0	nan	nan	C2	C2	C2	142.8435251798561	564.0611510791367	0	113
10	114	nan	0	0	nan	nan	C2	C2	C2	493.5727091633466	577.0488047808765	0	114
10	115	nan	0	0	nan	nan	C2	C2	C2	215.1284841939102	797.244381672413	0	115
10	116	nan	0	0	nan	nan	C2	C2	C2	359.3478260869565	579.7989130434783	0	116
10	117	nan	0	0	nan	nan	C2	C2	C2	953.1914990859232	601.9853747714808	0	117
10	118	nan	0	0	nan	nan	C2	C2	C2	882.2199140401146	597.2686246418339	0	118
10	119	nan	0	0	nan	nan	C2	C2	C2	100.17391304347827	592.6130434782609	0	119
10	120	nan	0	0	nan	nan	C2	C2	C2	424.29092880375856	623.9450668594145	0	120
10	121	nan	0	0	nan	nan	C2	C2	C2	38.44444444444444	591.7222222222222	0	121
10	122	nan	0	0	nan	nan	C2	C2	C2	220.5108695652174	592.4565217391304	0	122
10	123	nan	0	0	nan	nan	C2	C2	C2	261.7142857142857	606.8571428571429	0	123
10	124	nan	0	0	nan	nan	C2	C2	C2	363.4263565891473	615.4341085271318	0	124
10	125	nan	0	0	nan	nan	C2	C2	C2	60.65985130111524	652.6548946716233	0	125
10	126	nan	0	0	nan	nan	C2	C2	C2	73.47727272727273	622.2727272727273	0	126
10	127	nan	0	0	nan	nan	C2	C2	C2	549.7686676427526	640.8814055636896	0	127
10	128	nan	0	0	nan	nan	C2	C2	C2	215.18738049713193	638.6481835564053	0	128
10	129	nan	0	0	nan	nan	C2	C2	C2	635.5693348365277	645.0090191657272	0	129
10	130	nan	0	0	nan	nan	C2	C2	C2	8.454545454545455	633.5909090909091	0	130
10	131	nan	0	0	nan	nan	C2	C2	C2	364.19520547945206	649.2739726027397	0	131
10	132	nan	0	0	nan	nan	C2	C2	C2	175.34782608695653	634.4347826086956	0	132
10	133	nan	0	0	nan	nan	C2	C2	C2	899.3771929824561	649.6804511278195	0	133
10	134	nan	0	0	nan	nan	C2	C2	C2	320.72727272727275	638.0909090909091	0	134
10	135	nan	0	0	nan	nan	C2	C2	C2	352.97058823529414	648.8823529411765	0	135
10	136	nan	0	0	nan	nan	C2	C2	C2	36.87732342007435	675.0	0	136
10	137	nan	0	0	nan	nan	C2	C2	C2	577.55126415387	762.0262137428261	0	137
10	138	nan	0	0	nan	nan	C2	C2	C2	652.4957264957264	678.3205128205128	0	138
10	139	nan	0	0	nan	nan	C2	C2	C2	393.7948139797069	759.6173618940248	0	139
10	140	nan	0	0	nan	nan	C2	C2	C2	465.375	682.0892857142857	0	140
10	141	nan	0	0	nan	nan	C2	C2	C2	440.6904761904762	685.1904761904761	0	141
10	142	nan	0	0	nan	nan	C2	C2	C2	470.0	722.6310679611651	0	142
10	143	nan	0	0	nan	nan	C2	C2	C2	152.60574412532637	750.0783289817232	0	143
10	144	nan	0	0	nan	nan	C2	C2	C2	210.4512195121951	735.6463414634146	0	144
10	145	nan	0	0	nan	nan	C2	C2	C2	534.5945945945946	741.027027027027	0	145
10	146	nan	0	0	nan	nan	C2	C2	C2	675.9297848244621	761.5787089467724	0	146
10	147	nan	0	0	nan	nan	C2	C2	C2	9.832967032967034	765.7340659340659	0	147
10	148	nan	0	0	nan	nan	C2	C2	C2	902.3144927536232	770.8797101449276	0	148
10	149	nan	0	0	nan	nan	C2	C2	C2	46.26315789473684	775.0334928229665	0	149
10	150	nan	0	0	nan	nan	C2	C2	C2	632.1637279596978	786.6952141057934	0	150
10	151	nan	0	0	nan	nan	C2	C2	C2	332.56637168141594	779.4026548672566	0	151
10	152	nan	0	0	nan	nan	C2	C2	C2	964.5918173168411	824.418648905804	0	152
10	153	nan	0	0	nan	nan	C2	C2	C2	76.789364461738	822.5699092088197	0	153
10	154	nan	0	0	nan	nan	C2	C2	C2	677.5903307888041	809.0865139949109	0	154
10	155	nan	0	0	nan	nan	C2	C2	C2	880.8498673740053	842.7469496021221	0	155
10	156	nan	0	0	nan	nan	C2	C2	C2	837.6521739130435	810.6739130434783	0	156
10	157	nan	0	0	nan	nan	C2	C2	C2	761.5	813.8035714285714	0	157
10	158	nan	0	0	nan	nan	C2	C2	C2	754.7928264524566	921.0795815430599	0	158
10	159	nan	0	0	nan	nan	C2	C2	C2	304.3336847654191	846.6130732735899	0	159
10	160	nan	0	0	nan	nan	C2	C2	C2	1016.5505952380952	838.6488095238095	0	160
10	161	nan	0	0	nan	nan	C2	C2	C2	438.77719528178244	939.3597640891219	0	161
10	162	nan	0	0	nan	nan	C2	C2	C2	618.1290801186943	843.8635014836796	0	162
10	163	nan	0	0	nan	nan	C2	C2	C2	976.6438152011923	903.0119225037258	0	163
10	164	nan	0	0	nan	nan	C2	C2	C2	364.46666666666664	831.8666666666667	0	164
10	165	nan	0	0	nan	nan	C2	C2	C2	663.1870560378848	871.7884767166535	0	165
10	166	nan	0	0	nan	nan	C2	C2	C2	83.04805401111993	885.7684670373312	0	166
10	167	nan	0	0	nan	nan	C2	C2	C2	487.4713160854893	885.2497187851518	0	167
10	168	nan	0	0	nan	nan	C2	C2	C2	716.4604316546763	888.3363309352518	0	168
10	169	nan	0	0	nan	nan	C2	C2	C2	662.7862552063613	946.6783415372964	0	169
10	170	nan	0	0	nan	nan	C2	C2	C2	544.325	898.4361111111111	0	170
10	171	nan	0	0	nan	nan	C2	C2	C2	905.2307692307693	907.3230769230769	0	171
10	172	nan	0	0	nan	nan	C2	C2	C2	580.2165963431786	917.2517580872011	0	172
10	173	nan	0	0	nan	nan	C2	C2	C2	556.4792843691149	963.439736346516	0	173
10	174	nan	0	0	nan	nan	C2	C2	C2	89.34303112313938	950.1711772665765	0	174
10	175	nan	0	0	nan	nan	C2	C2	C2	78.6	925.3333333333334	0	175
10	176	nan	0	0	nan	nan	C2	C2	C2	934.7333333333333	934.0518518518519	0	176
10	177	nan	0	0	nan	nan	C2	C2	C2	140.7852693294247	969.646024184683	0	177
10	178	nan	0	0	nan	nan	C2	C2	C2	320.2292755787901	987.7176997759522	0	178
10	179	nan	0	0	nan	nan	C2	C2	C2	455.84313725490193	957.7254901960785	0	179
10	180	nan	0	0	nan	nan	C2	C2	C2	102.0754716981132	958.1509433962265	0	180
10	181	nan	0	0	nan	nan	C2	C2	C2	293.5939086294416	970.8375634517766	0	181
10	182	nan	0	0	nan	nan	C2	C2	C2	351.5	966.5	0	182
10	183	nan	0	0	nan	nan	C2	C2	C2	342.0475	990.51	0	183
10	184	nan	0	0	nan	nan	C2	C2	C2	1021.15	989.1	0	184
10	185	nan	0	0	nan	nan	C2	C2	C2	376.86516853932585	1001.8451935081149	0	185
10	186	nan	0	0	nan	nan	C2	C2	C2	14.166340508806263	992.2837573385518	0	186
10	187	nan	0	0	nan	nan	C2	C2	C2	569.6118067978533	1007.3130590339892	0	187
10	188	nan	0	0	nan	nan	C2	C2	C2	239.45771144278606	1013.8955223880597	0	188
10	189	nan	0	0	nan	nan	C2	C2	C2	808.0	1004.0	0	189
10	190	nan	0	0	nan	nan	C2	C2	C2	994.9965986394558	1017.1802721088435	0	190
10	191	nan	0	0	nan	nan	C2	C2	C2	957.0230769230769	1018.4384615384615	0	191
10	192	nan	0	0	nan	nan	C2	C2	C2	1018.7017543859649	1019.6666666666666	0	192
10	193	nan	0	0	nan	nan	C2	C2	C2	368.0	1023.0	0	193
10	194	nan	0	0	nan	nan	C2	C2	C2	458.5	1023.0	0	194
10	195	nan	0	0	nan	nan	C2	C2	C2	570.5	1023.0	0	195
11	1	nan	0	0	nan	nan	C3	C3	C3	9.152917505030182	11.788732394366198	0	1
11	2	nan	0	0	nan	nan	C3	C3	C3	133.36051502145924	9.223175965665236	0	2
11	3	nan	0	0	nan	nan	C3	C3	C3	220.05661191045596	233.3770337554397	0	3
11	4	nan	0	0	nan	nan	C3	C3	C3	444.8042655658755	42.30684554523564	0	4
11	5	nan	0	0	nan	nan	C3	C3	C3	662.1663807890224	63.36706689536878	0	5
11	6	nan	0	0	nan	nan	C3	C3	C3	691.5	0.0	0	6
11	7	nan	0	0	nan	nan	C3	C3	C3	727.6530612244898	3.2448979591836733	0	7
11	8	nan	0	0	nan	nan	C3	C3	C3	977.5486381322958	22.03696498054475	0	8
11	9	nan	0	0	nan	nan	C3	C3	C3	581.7469135802469	3.0555555555555554	0	9
11	10	nan	0	0	nan	nan	C3	C3	C3	848.375	14.727272727272727	0	10
11	11	nan	0	0	nan	nan	C3	C3	C3	119.88740458015268	39.17748091603053	0	11
11	12	nan	0	0	nan	nan	C3	C3	C3	369.91649590163934	97.10502049180327	0	12
11	13	nan	0	0	nan	nan	C3	C3	C3	924.3630229419703	69.03238866396761	0	13
11	14	nan	0	0	nan	nan	C3	C3	C3	866.1808510638298	50.04255319148936	0	14
11	15	nan	0	0	nan	nan	C3	C3	C3	140.87644263408012	69.6551255940258	0	15
11	16	nan	0	0	nan	nan	C3	C3	C3	538.0989399293286	74.02826855123675	0	16
11	17	nan	0	0	nan	nan	C3	C3	C3	314.9026735761982	390.7410214762678	0	17
11	18	nan	0	0	nan	nan	C3	C3	C3	40.78158967391305	119.75815217391305	0	18
11	19	nan	0	0	nan	nan	C3	C3	C3	784.9302949061662	82.8176943699732	0	19
11	20	nan	0	0	nan	nan	C3	C3	C3	187.44444444444446	87.85925925925926	0	20
11	21	nan	0	0	nan	nan	C3	C3	C3	734.3839629915188	106.39398612181958	0	21
11	22	nan	0	0	nan	nan	C3	C3	C3	577.4205069124424	114.75	0	22
11	23	nan	0	0	nan	nan	C3	C3	C3	0.0	102.5	0	23
11	24	nan	0	0	nan	nan	C3	C3	C3	69.42641237855344	160.36523929471034	0	24
11	25	nan	0	0	nan	nan	C3	C3	C3	559.875	105.75	0	25
11	26	nan	0	0	nan	nan	C3	C3	C3	855.196035722065	157.5573949030712	0	26
11	27	nan	0	0	nan	nan	C3	C3	C3	1002.9596774193549	128.45362903225808	0	27
11	28	nan	0	0	nan	nan	C3	C3	C3	727.8527325823947	209.61632596300933	0	28
11	29	nan	0	0	nan	nan	C3	C3	C3	154.23361344537815	149.9142857142857	0	29
11	30	nan	0	0	nan	nan	C3	C3	C3	558.9684281236006	190.76690550828482	0	30
11	31	nan	0	0	nan	nan	C3	C3	C3	657.7586206896551	143.84291187739464	0	31
11	32	nan	0	0	nan	nan	C3	C3	C3	734.0	147.5	0	32
11	33	nan	0	0	nan	nan	C3	C3	C3	131.01387818041636	196.50269853508095	0	33
11	34	nan	0	0	nan	nan	C3	C3	C3	947.25	184.47321428571428	0	34
11	35	nan	0	0	nan	nan	C3	C3	C3	940.5852949321518	265.0314317363611	0	35
11	36	nan	0	0	nan	nan	C3	C3	C3	269.9166666666667	207.58333333333334	0	36
11	37	nan	0	0	nan	nan	C3	C3	C3	804.7234042553191	217.51063829787233	0	37
11	38	nan	0	0	nan	nan	C3	C3	C3	113.99132947976878	236.38439306358381	0	38
11	39	nan	0	0	nan	nan	C3	C3	C3	633.0	219.0	0	39
11	40	nan	0	0	nan	nan	C3	C3	C3	646.4285714285714	223.17857142857142	0	40
11	41	nan	0	0	nan	nan	C3	C3	C3	66.14119259766964	272.8862234407128	0	41
11	42	nan	0	0	nan	nan	C3	C3	C3	538.4736842105264	241.78947368421052	0	42
11	43	nan	0	0	nan	nan	C3	C3	C3	674.7540983606557	249.29098360655738	0	43
11	44	nan	0	0	nan	nan	C3	C3	C3	170.44248880654624	371.1159487417014	0	44
11	45	nan	0	0	nan	nan	C3	C3	C3	433.0773195876289	292.69072164948454	0	45
11	46	nan	0	0	nan	nan	C3	C3	C3	592.5	292.18	0	46
11	47	nan	0	0	nan	nan	C3	C3	C3	963.1244914564687	451.03478437754274	0	47
11	48	nan	0	0	nan	nan	C3	C3	C3	10.792929292929292	329.4848484848485	0	48
11	49	nan	0	0	nan	nan	C3	C3	C3	622.5661365399535	385.57253685027155	0	49
11	50	nan	0	0	nan	nan	C3	C3	C3	819.6	318.2	0	50
11	51	nan	0	0	nan	nan	C3	C3	C3	696.045203969129	337.26901874310914	0	51
11	52	nan	0	0	nan	nan	C3	C3	C3	652.8329670329671	344.7758241758242	0	52
11	53	nan	0	0	nan	nan	C3	C3	C3	513.5425474254743	375.8138211382114	0	53
11	54	nan	0	0	nan	nan	C3	C3	C3	223.0609756097561	347.5487804878049	0	54
11	55	nan	0	0	nan	nan	C3	C3	C3	430.9254526091587	393.46911608093717	0	55
11	56	nan	0	0	nan	nan	C3	C3	C3	720.7198735214896	514.6282937112074	0	56
11	57	nan	0	0	nan	nan	C3	C3	C3	701.6	387.5	0	57
11	58	nan	0	0	nan	nan	C3	C3	C3	297.303738317757	393.9392523364486	0	58
11	59	nan	0	0	nan	nan	C3	C3	C3	210.12807881773398	402.4729064039409	0	59
11	60	nan	0	0	nan	nan	C3	C3	C3	954.6486486486486	413.125	0	60
11	61	nan	0	0	nan	nan	C3	C3	C3	774.6	406.4	0	61
11	62	nan	0	0	nan	nan	C3	C3	C3	431.9091299370349	495.84788208357185	0	62
11	63	nan	0	0	nan	nan	C3	C3	C3	880.875	411.2083333333333	0	63
11	64	nan	0	0	nan	nan	C3	C3	C3	353.4048117154812	436.6223849372385	0	64
11	65	nan	0	0	nan	nan	C3	C3	C3	608.9103139013453	452.81464872944696	0	65
11	66	nan	0	0	nan	nan	C3	C3	C3	840.9497816593887	452.089519650655	0	66
11	67	nan	0	0	nan	nan	C3	C3	C3	467.1256315789474	628.4577368421053	0	67
11	68	nan	0	0	nan	nan	C3	C3	C3	883.2666666666667	457.02222222222224	0	68
11	69	nan	0	0	nan	nan	C3	C3	C3	855.8003359462487	592.4530235162374	0	69
11	70	nan	0	0	nan	nan	C3	C3	C3	34.666666666666664	461.1111111111111	0	70
11	71	nan	0	0	nan	nan	C3	C3	C3	519.787269681742	473.68509212730316	0	71
11	72	nan	0	0	nan	nan	C3	C3	C3	157.6326530612245	476.98639455782313	0	72
11	73	nan	0	0	nan	nan	C3	C3	C3	113.7156862745098	484.6143790849673	0	73
11	74	nan	0	0	nan	nan	C3	C3	C3	578.8	498.4	0	74
11	75	nan	0	0	nan	nan	C3	C3	C3	634.2725653687363	675.3879219622763	0	75
11	76	nan	0	0	nan	nan	C3	C3	C3	96.69375	526.175	0	76
11	77	nan	0	0	nan	nan	C3	C3	C3	347.0	549.0	0	77
11	78	nan	0	0	nan	nan	C3	C3	C3	173.40983606557376	558.5122950819672	0	78
11	79	nan	0	0	nan	nan	C3	C3	C3	156.89665841584159	632.5266089108911	0	79
11	80	nan	0	0	nan	nan	C3	C3	C3	727.8591549295775	579.0	0	80
11	81	nan	0	0	nan	nan	C3	C3	C3	291.31052631578945	582.1421052631579	0	81
11	82	nan	0	0	nan	nan	C3	C3	C3	371.40816326530614	600.3826530612245	0	82
11	83	nan	0	0	nan	nan	C3	C3	C3	691.5	614.5	0	83
11	84	nan	0	0	nan	nan	C3	C3	C3	222.83673469387756	619.3061224489796	0	84
11	85	nan	0	0	nan	nan	C3	C3	C3	260.50143724049826	670.4302139891408	0	85
11	86	nan	0	0	nan	nan	C3	C3	C3	32.308805790108565	648.5886610373944	0	86
11	87	nan	0	0	nan	nan	C3	C3	C3	132.5172628304821	726.7840331778124	0	87
11	88	nan	0	0	nan	nan	C3	C3	C3	656.0281690140845	670.5438786565547	0	88
11	89	nan	0	0	nan	nan	C3	C3	C3	1015.5318559556787	676.8337950138504	0	89
11	90	nan	0	0	nan	nan	C3	C3	C3	435.96933560477004	684.640545144804	0	90
11	91	nan	0	0	nan	nan	C3	C3	C3	948.410999408634	712.8486102897693	0	91
11	92	nan	0	0	nan	nan	C3	C3	C3	997.6818181818181	700.1136363636364	0	92
11	93	nan	0	0	nan	nan	C3	C3	C3	830.7313432835821	697.044776119403	0	93
11	94	nan	0	0	nan	nan	C3	C3	C3	344.3734939759036	700.3734939759037	0	94
11	95	nan	0	0	nan	nan	C3	C3	C3	827.6347028255927	788.9399967521923	0	95
11	96	nan	0	0	nan	nan	C3	C3	C3	1018.9102564102565	715.5769230769231	0	96
11	97	nan	0	0	nan	nan	C3	C3	C3	978.0203426124197	790.2414346895075	0	97
11	98	nan	0	0	nan	nan	C3	C3	C3	322.0381861575179	748.9928400954653	0	98
11	99	nan	0	0	nan	nan	C3	C3	C3	200.66002844950214	751.5604551920342	0	99
11	100	nan	0	0	nan	nan	C3	C3	C3	35.74	770.0142857142857	0	100
11	101	nan	0	0	nan	nan	C3	C3	C3	400.51287653095	899.2538894405826	0	101
11	102	nan	0	0	nan	nan	C3	C3	C3	551.8439345368652	822.0364433946347	0	102
11	103	nan	0	0	nan	nan	C3	C3	C3	536.0	773.5	0	103
11	104	nan	0	0	nan	nan	C3	C3	C3	103.34134988363073	830.133436772692	0	104
11	105	nan	0	0	nan	nan	C3	C3	C3	214.55543237250555	801.6574279379157	0	105
11	106	nan	0	0	nan	nan	C3	C3	C3	23.431428571428572	841.5171428571429	0	106
11	107	nan	0	0	nan	nan	C3	C3	C3	153.6050552922591	842.1642969984202	0	107
11	108	nan	0	0	nan	nan	C3	C3	C3	322.4634146341463	824.9268292682926	0	108
11	109	nan	0	0	nan	nan	C3	C3	C3	675.5203389830508	832.606779661017	0	109
11	110	nan	0	0	nan	nan	C3	C3	C3	1013.9558080808081	846.8295454545455	0	110
11	111	nan	0	0	nan	nan	C3	C3	C3	118.38236441669918	905.2204447912602	0	111
11	112	nan	0	0	nan	nan	C3	C3	C3	735.8985932004689	866.3370457209847	0	112
11	113	nan	0	0	nan	nan	C3	C3	C3	314.088	849.184	0	113
11	114	nan	0	0	nan	nan	C3	C3	C3	505.47391304347826	863.1304347826087	0	114
11	115	nan	0	0	nan	nan	C3	C3	C3	835.6666666666666	860.6666666666666	0	115
11	116	nan	0	0	nan	nan	C3	C3	C3	646.8901960784314	893.2666666666667	0	116
11	117	nan	0	0	nan	nan	C3	C3	C3	798.7171532846716	912.6596715328467	0	117
11	118	nan	0	0	nan	nan	C3	C3	C3	859.0	890.0	0	118
11	119	nan	0	0	nan	nan	C3	C3	C3	367.0882352941176	900.3308823529412	0	119
11	120	nan	0	0	nan	nan	C3	C3	C3	955.793991416309	903.2103004291846	0	120
11	121	nan	0	0	nan	nan	C3	C3	C3	36.410714285714285	906.5446428571429	0	121
11	122	nan	0	0	nan	nan	C3	C3	C3	472.3270397842212	932.236008091706	0	122
11	123	nan	0	0	nan	nan	C3	C3	C3	692.3709677419355	920.8602150537635	0	123
11	124	nan	0	0	nan	nan	C3	C3	C3	205.58352402745996	942.977879481312	0	124
11	125	nan	0	0	nan	nan	C3	C3	C3	67.66990291262135	932.4563106796116	0	125
11	126	nan	0	0	nan	nan	C3	C3	C3	848.4146341463414	932.9024390243902	0	126
11	127	nan	0	0	nan	nan	C3	C3	C3	1006.5255813953488	947.0651162790698	0	127
11	128	nan	0	0	nan	nan	C3	C3	C3	881.6949152542373	935.2033898305085	0	128
11	129	nan	0	0	nan	nan	C3	C3	C3	726.7026002166847	959.7632719393283	0	129
11	130	nan	0	0	nan	nan	C3	C3	C3	53.548758049678014	970.4627414903404	0	130
11	131	nan	0	0	nan	nan	C3	C3	C3	666.1542600896861	959.9820627802691	0	131
11	132	nan	0	0	nan	nan	C3	C3	C3	2.230769230769231	949.7307692307693	0	132
11	133	nan	0	0	nan	nan	C3	C3	C3	803.7348484848485	953.8636363636364	0	133
11	134	nan	0	0	nan	nan	C3	C3	C3	1023.0	950.5	0	134
11	135	nan	0	0	nan	nan	C3	C3	C3	644.375	953.625	0	135
11	136	nan	0	0	nan	nan	C3	C3	C3	161.1489841986456	978.1218961625282	0	136
11	137	nan	0	0	nan	nan	C3	C3	C3	507.0	970.5	0	137
11	138	nan	0	0	nan	nan	C3	C3	C3	4.394495412844036	996.5749235474007	0	138
11	139	nan	0	0	nan	nan	C3	C3	C3	990.1157205240174	996.1211790393013	0	139
11	140	nan	0	0	nan	nan	C3	C3	C3	494.4895104895105	999.1783216783217	0	140
11	141	nan	0	0	nan	nan	C3	C3	C3	687.15	985.15	0	141
11	142	nan	0	0	nan	nan	C3	C3	C3	821.62109375	996.58203125	0	142
11	143	nan	0	0	nan	nan	C3	C3	C3	889.9406631762653	1006.9284467713787	0	143
11	144	nan	0	0	nan	nan	C3	C3	C3	710.8082788671024	1008.0457516339869	0	144
11	145	nan	0	0	nan	nan	C3	C3	C3	161.79849498327758	1011.6973244147157	0	145
11	146	nan	0	0	nan	nan	C3	C3	C3	250.0	998.0	0	146
11	147	nan	0	0	nan	nan	C3	C3	C3	777.0407079646018	1013.6761061946903	0	147
11	148	nan	0	0	nan	nan	C3	C3	C3	235.28605769230768	1015.4567307692307	0	148
11	149	nan	0	0	nan	nan	C3	C3	C3	92.26605504587155	1018.0688073394496	0	149
11	150	nan	0	0	nan	nan	C3	C3	C3	739.0144230769231	1018.8990384615385	0	150
12	1	nan	0	0	nan	nan	C4	C4	C4	106.55493482309124	21.210428305400374	0	1
12	2	nan	0	0	nan	nan	C4	C4	C4	184.88848263254113	11.744058500914077	0	2
12	3	nan	0	0	nan	nan	C4	C4	C4	330.2621142790097	126.16760530329697	0	3
12	4	nan	0	0	nan	nan	C4	C4	C4	346.58028616852147	12.57074721780604	0	4
12	5	nan	0	0	nan	nan	C4	C4	C4	481.28102893890673	30.038585209003216	0	5
12	6	nan	0	0	nan	nan	C4	C4	C4	571.5	0.0	0	6
12	7	nan	0	0	nan	nan	C4	C4	C4	608.7254160363086	48.22970247100353	0	7
12	8	nan	0	0	nan	nan	C4	C4	C4	905.4782608695652	2.579710144927536	0	8
12	9	nan	0	0	nan	nan	C4	C4	C4	414.2104430379747	40.81487341772152	0	9
12	10	nan	0	0	nan	nan	C4	C4	C4	705.5777777777778	25.377777777777776	0	10
12	11	nan	0	0	nan	nan	C4	C4	C4	183.93150684931507	42.70776255707762	0	11
12	12	nan	0	0	nan	nan	C4	C4	C4	310.89473684210526	48.15654520917679	0	12
12	13	nan	0	0	nan	nan	C4	C4	C4	688.025	37.3625	0	13
12	14	nan	0	0	nan	nan	C4	C4	C4	943.1170212765958	41.319148936170215	0	14
12	15	nan	0	0	nan	nan	C4	C4	C4	881.1232604373757	91.0008835873647	0	15
12	16	nan	0	0	nan	nan	C4	C4	C4	26.119266055045873	46.76146788990825	0	16
12	17	nan	0	0	nan	nan	C4	C4	C4	68.85986547085201	79.24215246636771	0	17
12	18	nan	0	0	nan	nan	C4	C4	C4	728.924882629108	63.431924882629104	0	18
12	19	nan	0	0	nan	nan	C4	C4	C4	835.5502512562814	73.4321608040201	0	19
12	20	nan	0	0	nan	nan	C4	C4	C4	686.6589473684211	80.29157894736842	0	20
12	21	nan	0	0	nan	nan	C4	C4	C4	506.65255474452556	87.4948905109489	0	21
12	22	nan	0	0	nan	nan	C4	C4	C4	164.98717948717947	92.2025641025641	0	22
12	23	nan	0	0	nan	nan	C4	C4	C4	594.6923076923077	87.9020979020979	0	23
12	24	nan	0	0	nan	nan	C4	C4	C4	469.07510431154384	98.11682892906815	0	24
12	25	nan	0	0	nan	nan	C4	C4	C4	544.87	88.53666666666666	0	25
12	26	nan	0	0	nan	nan	C4	C4	C4	731.5	89.0	0	26
12	27	nan	0	0	nan	nan	C4	C4	C4	587.7018121911038	139.77045579352006	0	27
12	28	nan	0	0	nan	nan	C4	C4	C4	715.1061224489796	148.87755102040816	0	28
12	29	nan	0	0	nan	nan	C4	C4	C4	984.9895833333334	119.72916666666667	0	29
12	30	nan	0	0	nan	nan	C4	C4	C4	141.3109243697479	145.21008403361344	0	30
12	31	nan	0	0	nan	nan	C4	C4	C4	457.45454545454544	124.78787878787878	0	31
12	32	nan	0	0	nan	nan	C4	C4	C4	662.015228426396	137.3502538071066	0	32
12	33	nan	0	0	nan	nan	C4	C4	C4	74.42372881355932	140.1864406779661	0	33
12	34	nan	0	0	nan	nan	C4	C4	C4	19.129337539432175	152.54889589905363	0	34
12	35	nan	0	0	nan	nan	C4	C4	C4	255.6315789473684	150.73684210526315	0	35
12	36	nan	0	0	nan	nan	C4	C4	C4	224.44539982803096	177.01805674978505	0	36
12	37	nan	0	0	nan	nan	C4	C4	C4	766.7283876757404	186.96440323063118	0	37
12	38	nan	0	0	nan	nan	C4	C4	C4	327.3506776288621	306.9730450125765	0	38
12	39	nan	0	0	nan	nan	C4	C4	C4	672.2228796844181	180.9526627218935	0	39
12	40	nan	0	0	nan	nan	C4	C4	C4	856.5271317829457	170.6046511627907	0	40
12	41	nan	0	0	nan	nan	C4	C4	C4	376.1857142857143	187.1442857142857	0	41
12	42	nan	0	0	nan	nan	C4	C4	C4	978.7716738197425	203.16824034334763	0	42
12	43	nan	0	0	nan	nan	C4	C4	C4	936.2258064516129	179.09677419354838	0	43
12	44	nan	0	0	nan	nan	C4	C4	C4	567.3856655290102	193.19453924914677	0	44
12	45	nan	0	0	nan	nan	C4	C4	C4	454.98991596638655	204.1596638655462	0	45
12	46	nan	0	0	nan	nan	C4	C4	C4	28.93429158110883	212.97535934291582	0	46
12	47	nan	0	0	nan	nan	C4	C4	C4	602.5563063063063	204.91216216216216	0	47
12	48	nan	0	0	nan	nan	C4	C4	C4	305.17681728880154	220.10609037328095	0	48
12	49	nan	0	0	nan	nan	C4	C4	C4	382.3075842696629	226.26966292134833	0	49
12	50	nan	0	0	nan	nan	C4	C4	C4	194.6517775752051	235.92342752962625	0	50
12	51	nan	0	0	nan	nan	C4	C4	C4	634.1951547779273	243.94436967249888	0	51
12	52	nan	0	0	nan	nan	C4	C4	C4	901.4321785085144	254.78273634762184	0	52
12	53	nan	0	0	nan	nan	C4	C4	C4	463.0486486486486	235.83783783783784	0	53
12	54	nan	0	0	nan	nan	C4	C4	C4	775.4408602150538	240.94623655913978	0	54
12	55	nan	0	0	nan	nan	C4	C4	C4	588.2758620689655	246.08620689655172	0	55
12	56	nan	0	0	nan	nan	C4	C4	C4	812.2703383729302	289.80525557955366	0	56
12	57	nan	0	0	nan	nan	C4	C4	C4	173.1818181818182	261.27272727272725	0	57
12	58	nan	0	0	nan	nan	C4	C4	C4	670.8608757062146	294.8375706214689	0	58
12	59	nan	0	0	nan	nan	C4	C4	C4	187.4255319148936	286.1276595744681	0	59
12	60	nan	0	0	nan	nan	C4	C4	C4	627.9384615384615	294.26153846153846	0	60
12	61	nan	0	0	nan	nan	C4	C4	C4	729.1612903225806	292.2903225806452	0	61
12	62	nan	0	0	nan	nan	C4	C4	C4	978.5303336703741	346.3857431749242	0	62
12	63	nan	0	0	nan	nan	C4	C4	C4	252.50342172797264	329.4362703165098	0	63
12	64	nan	0	0	nan	nan	C4	C4	C4	920.245508982036	311.03592814371257	0	64
12	65	nan	0	0	nan	nan	C4	C4	C4	750.4235155987924	384.88728614558875	0	65
12	66	nan	0	0	nan	nan	C4	C4	C4	531.6666666666666	308.27777777777777	0	66
12	67	nan	0	0	nan	nan	C4	C4	C4	946.179012345679	316.98765432098764	0	67
12	68	nan	0	0	nan	nan	C4	C4	C4	0.8	308.6	0	68
12	69	nan	0	0	nan	nan	C4	C4	C4	882.890560875513	334.70041039671685	0	69
12	70	nan	0	0	nan	nan	C4	C4	C4	170.1843220338983	478.8703133025167	0	70
12	71	nan	0	0	nan	nan	C4	C4	C4	841.3857142857142	341.7857142857143	0	71
12	72	nan	0	0	nan	nan	C4	C4	C4	653.3898305084746	358.05649717514126	0	72
12	73	nan	0	0	nan	nan	C4	C4	C4	557.6235294117647	358.45882352941175	0	73
12	74	nan	0	0	nan	nan	C4	C4	C4	796.6301115241636	365.4553903345725	0	74
12	75	nan	0	0	nan	nan	C4	C4	C4	220.15384615384616	360.21794871794873	0	75
12	76	nan	0	0	nan	nan	C4	C4	C4	619.5395580898075	427.13007840342124	0	76
12	77	nan	0	0	nan	nan	C4	C4	C4	524.6377497371188	405.4558359621451	0	77
12	78	nan	0	0	nan	nan	C4	C4	C4	399.9710424710425	395.2818532818533	0	78
12	79	nan	0	0	nan	nan	C4	C4	C4	1.4583333333333333	378.0	0	79
12	80	nan	0	0	nan	nan	C4	C4	C4	264.95454545454544	377.90909090909093	0	80
12	81	nan	0	0	nan	nan	C4	C4	C4	920.175925925926	385.5925925925926	0	81
12	82	nan	0	0	nan	nan	C4	C4	C4	446.4050925925926	396.0833333333333	0	82
12	83	nan	0	0	nan	nan	C4	C4	C4	693.4	394.075	0	83
12	84	nan	0	0	nan	nan	C4	C4	C4	84.40314136125654	412.9895287958115	0	84
12	85	nan	0	0	nan	nan	C4	C4	C4	362.4761904761905	405.2261904761905	0	85
12	86	nan	0	0	nan	nan	C4	C4	C4	994.3947368421053	412.9298245614035	0	86
12	87	nan	0	0	nan	nan	C4	C4	C4	694.539190042392	583.4735726526562	0	87
12	88	nan	0	0	nan	nan	C4	C4	C4	418.6932692307692	449.9485576923077	0	88
12	89	nan	0	0	nan	nan	C4	C4	C4	896.0623556581986	451.78752886836025	0	89
12	90	nan	0	0	nan	nan	C4	C4	C4	475.8217821782178	448.1485148514852	0	90
12	91	nan	0	0	nan	nan	C4	C4	C4	861.8444444444444	453.22592592592594	0	91
12	92	nan	0	0	nan	nan	C4	C4	C4	981.4488188976378	456.3937007874016	0	92
12	93	nan	0	0	nan	nan	C4	C4	C4	737.3589743589744	457.5128205128205	0	93
12	94	nan	0	0	nan	nan	C4	C4	C4	41.43258832011536	493.6395097332372	0	94
12	95	nan	0	0	nan	nan	C4	C4	C4	545.2272727272727	462.09090909090907	0	95
12	96	nan	0	0	nan	nan	C4	C4	C4	334.93904958677683	482.8429752066116	0	96
12	97	nan	0	0	nan	nan	C4	C4	C4	760.4502762430939	491.4410681399632	0	97
12	98	nan	0	0	nan	nan	C4	C4	C4	495.4480664102045	517.3444017007491	0	98
12	99	nan	0	0	nan	nan	C4	C4	C4	982.2459893048128	491.18894830659536	0	99
12	100	nan	0	0	nan	nan	C4	C4	C4	94.87083671811536	520.7603574329813	0	100
12	101	nan	0	0	nan	nan	C4	C4	C4	360.5442708333333	520.7278645833334	0	101
12	102	nan	0	0	nan	nan	C4	C4	C4	6.026865671641791	508.1701492537313	0	102
12	103	nan	0	0	nan	nan	C4	C4	C4	971.2206703910615	540.8715083798883	0	103
12	104	nan	0	0	nan	nan	C4	C4	C4	412.5118912797282	535.5866364665911	0	104
12	105	nan	0	0	nan	nan	C4	C4	C4	396.954304695215	620.4567734985187	0	105
12	106	nan	0	0	nan	nan	C4	C4	C4	33.10421836228288	568.1321339950372	0	106
12	107	nan	0	0	nan	nan	C4	C4	C4	735.5360360360361	548.4324324324324	0	107
12	108	nan	0	0	nan	nan	C4	C4	C4	239.78620689655173	558.0137931034483	0	108
12	109	nan	0	0	nan	nan	C4	C4	C4	102.05288007554296	632.8982058545798	0	109
12	110	nan	0	0	nan	nan	C4	C4	C4	861.4243102162566	584.9940343027591	0	110
12	111	nan	0	0	nan	nan	C4	C4	C4	104.52161383285302	586.4884726224784	0	111
12	112	nan	0	0	nan	nan	C4	C4	C4	264.6276595744681	587.2659574468086	0	112
12	113	nan	0	0	nan	nan	C4	C4	C4	499.80943396226417	603.6396226415094	0	113
12	114	nan	0	0	nan	nan	C4	C4	C4	5.5	587.0	0	114
12	115	nan	0	0	nan	nan	C4	C4	C4	2.533333333333333	599.52	0	115
12	116	nan	0	0	nan	nan	C4	C4	C4	237.850622406639	610.4398340248963	0	116
12	117	nan	0	0	nan	nan	C4	C4	C4	958.5320284697509	611.5017793594307	0	117
12	118	nan	0	0	nan	nan	C4	C4	C4	973.5078975078975	666.4598104598105	0	118
12	119	nan	0	0	nan	nan	C4	C4	C4	37.05294117647059	612.0	0	119
12	120	nan	0	0	nan	nan	C4	C4	C4	915.5142857142857	631.0029556650246	0	120
12	121	nan	0	0	nan	nan	C4	C4	C4	874.6666666666666	613.6	0	121
12	122	nan	0	0	nan	nan	C4	C4	C4	216.7313709498035	760.5092311114406	0	122
12	123	nan	0	0	nan	nan	C4	C4	C4	1023.0	645.5	0	123
12	124	nan	0	0	nan	nan	C4	C4	C4	857.4038461538462	658.9822485207101	0	124
12	125	nan	0	0	nan	nan	C4	C4	C4	506.65674640254156	793.1009624369277	0	125
12	126	nan	0	0	nan	nan	C4	C4	C4	819.4545454545455	661.6321353065539	0	126
12	127	nan	0	0	nan	nan	C4	C4	C4	138.08834827144688	686.9206145966709	0	127
12	128	nan	0	0	nan	nan	C4	C4	C4	398.6666666666667	681.75	0	128
12	129	nan	0	0	nan	nan	C4	C4	C4	87.40300714813903	768.0603894503328	0	129
12	130	nan	0	0	nan	nan	C4	C4	C4	1014.9032258064516	695.426523297491	0	130
12	131	nan	0	0	nan	nan	C4	C4	C4	339.953781512605	704.9327731092437	0	131
12	132	nan	0	0	nan	nan	C4	C4	C4	828.7339339339339	734.1591591591591	0	132
12	133	nan	0	0	nan	nan	C4	C4	C4	20.520451339915375	718.8956276445698	0	133
12	134	nan	0	0	nan	nan	C4	C4	C4	897.3333333333334	711.3888888888889	0	134
12	135	nan	0	0	nan	nan	C4	C4	C4	428.6666666666667	714.6666666666666	0	135
12	136	nan	0	0	nan	nan	C4	C4	C4	526.8610855565778	737.099356025759	0	136
12	137	nan	0	0	nan	nan	C4	C4	C4	932.0969696969697	720.0727272727273	0	137
12	138	nan	0	0	nan	nan	C4	C4	C4	420.92857142857144	717.7142857142857	0	138
12	139	nan	0	0	nan	nan	C4	C4	C4	738.1823658269442	760.4616648411829	0	139
[truncated: 841 more rows]
