# Supplementary material for: Resolving cell state in iPSC-derived human neural samples with multiplexed fluorescence imaging
Source: Commun Biol. 2021 Jun 24;4:786. doi: 10.1038/s42003-021-02276-x (PMC8225800; doi:10.1038/s42003-021-02276-x)
Supplement: Supplementary file 4 — Supplementary Data 1 [file 42003_2021_2276_MOESM4_ESM.zip › New folder/Cortical_neuron_DNANeuronal_progenitor.csv]

ImageNumber	ObjectNumber	Metadata_FileLocation	Metadata_Frame	Metadata_Series	Metadata_myChannel	Metadata_myCycle	Metadata_myWell	Metadata_myWell	Metadata_myWell	Location_Center_X	Location_Center_Y	Number_Object_Number	Parent_cellbodies_pax6_positive
1	1	nan	0	0	nan	nan	A1	A1	A1	179.64214919144496	448.19144496609283	1	9
2	1	nan	0	0	nan	nan	A2	A2	A2	424.71104387291984	662.036308623298	1	23
2	2	nan	0	0	nan	nan	A2	A2	A2	761.5709855272227	696.6519641626464	2	25
2	3	nan	0	0	nan	nan	A2	A2	A2	242.14393179538615	799.7743229689067	3	31
3	1	nan	0	0	nan	nan	A3	A3	A3	379.8593421973408	166.21553533939817	1	3
3	2	nan	0	0	nan	nan	A3	A3	A3	615.0791592128802	354.36314847942754	2	13
3	3	nan	0	0	nan	nan	A3	A3	A3	932.1721068249258	664.6876854599407	3	25
3	4	nan	0	0	nan	nan	A3	A3	A3	972.1413834951456	657.8331310679612	4	26
3	5	nan	0	0	nan	nan	A3	A3	A3	647.2875264270613	918.8895348837209	5	46
4	1	nan	0	0	nan	nan	A4	A4	A4	1015.7027624309392	363.05082872928176	1	17
4	2	nan	0	0	nan	nan	A4	A4	A4	449.7448596064559	448.7074950254256	2	22
4	3	nan	0	0	nan	nan	A4	A4	A4	987.1368467670505	732.3069087688219	3	36
4	4	nan	0	0	nan	nan	A4	A4	A4	301.86911669890395	1005.2069632495164	4	54
5	1	nan	0	0	nan	nan	B1	B1	B1	619.1309352517985	437.2863309352518	1	18
5	2	nan	0	0	nan	nan	B1	B1	B1	1011.089897260274	568.7063356164383	2	26
6	1	nan	0	0	nan	nan	B2	B2	B2	540.7292753623188	378.63652173913044	1	9
6	2	nan	0	0	nan	nan	B2	B2	B2	158.76218411552347	571.6714801444043	2	16
6	3	nan	0	0	nan	nan	B2	B2	B2	705.4039566049777	785.1646458200383	3	28
8	1	nan	0	0	nan	nan	B4	B4	B4	248.51002227171492	192.57015590200444	1	13
8	2	nan	0	0	nan	nan	B4	B4	B4	107.5938258758238	201.47832119320154	2	15
8	3	nan	0	0	nan	nan	B4	B4	B4	872.0533233195644	251.83364626361248	3	18
8	4	nan	0	0	nan	nan	B4	B4	B4	9.217598908594816	879.7721691678036	4	50
8	5	nan	0	0	nan	nan	B4	B4	B4	69.22274881516587	1010.40663507109	5	56
8	6	nan	0	0	nan	nan	B4	B4	B4	477.9828641370869	1012.2068543451652	6	57
9	1	nan	0	0	nan	nan	C1	C1	C1	44.102739726027394	145.84931506849315	1	12
9	2	nan	0	0	nan	nan	C1	C1	C1	562.6469194312796	696.3167456556082	2	36
9	3	nan	0	0	nan	nan	C1	C1	C1	514.672744721689	722.880518234165	3	37
10	1	nan	0	0	nan	nan	C2	C2	C2	493.1831309484739	407.14899901542503	1	7
10	2	nan	0	0	nan	nan	C2	C2	C2	777.9277244494635	486.0333145115754	2	10
11	1	nan	0	0	nan	nan	C3	C3	C3	168.89618541767263	552.5321100917431	1	16
11	2	nan	0	0	nan	nan	C3	C3	C3	1000.9281991893457	707.8378691372322	2	28
11	3	nan	0	0	nan	nan	C3	C3	C3	538.4402451481103	723.9749744637385	3	32
12	1	nan	0	0	nan	nan	C4	C4	C4	963.0349032800673	532.5235492010092	1	11
12	2	nan	0	0	nan	nan	C4	C4	C4	132.63744343891403	707.1176470588235	2	16
13	1	nan	0	0	nan	nan	D1	D1	D1	775.8347775852109	375.2195262853842	1	7
13	2	nan	0	0	nan	nan	D1	D1	D1	333.66535277887266	598.1706740244383	2	20
13	3	nan	0	0	nan	nan	D1	D1	D1	86.39244663382594	768.1143951833607	3	42
13	4	nan	0	0	nan	nan	D1	D1	D1	400.8450555261766	879.0354309888947	4	45
14	1	nan	0	0	nan	nan	D2	D2	D2	818.0467205750225	141.48921832884096	1	8
14	2	nan	0	0	nan	nan	D2	D2	D2	851.0888888888888	547.4066666666666	2	25
15	1	nan	0	0	nan	nan	D3	D3	D3	903.0037546933667	144.0413016270338	1	19
15	2	nan	0	0	nan	nan	D3	D3	D3	834.8683533447685	793.7975986277874	2	49
15	3	nan	0	0	nan	nan	D3	D3	D3	933.6632160110421	931.8502415458937	3	55
16	1	nan	0	0	nan	nan	D4	D4	D4	28.126528117359413	405.6008557457213	1	29
