# Supplementary material for: Resolving cell state in iPSC-derived human neural samples with multiplexed fluorescence imaging
Source: Commun Biol. 2021 Jun 24;4:786. doi: 10.1038/s42003-021-02276-x (PMC8225800; doi:10.1038/s42003-021-02276-x)
Supplement: Supplementary file 4 — Supplementary Data 1 [file 42003_2021_2276_MOESM4_ESM.zip › New folder/Cortical_neuron_DNANeurons.csv]

ImageNumber	ObjectNumber	Metadata_FileLocation	Metadata_Frame	Metadata_Series	Metadata_myChannel	Metadata_myCycle	Metadata_myWell	Metadata_myWell	Metadata_myWell	Children_Excitatory_Neurons_Count	Children_Excitatory_Neurons_filtered_Count	Location_Center_X	Location_Center_Y	Number_Object_Number	Parent_cellbodies_pax6_negative
1	1	nan	0	0	nan	nan	A1	A1	A1	1	0	125.74516129032259	119.60786290322581	1	7
1	2	nan	0	0	nan	nan	A1	A1	A1	1	0	402.32112416493896	150.60677263303387	2	10
1	3	nan	0	0	nan	nan	A1	A1	A1	1	0	518.3573907009021	166.6032847559565	3	13
1	4	nan	0	0	nan	nan	A1	A1	A1	1	0	876.5854838709678	241.28548387096774	4	18
1	5	nan	0	0	nan	nan	A1	A1	A1	1	0	487.0348321722609	257.7112096263458	5	21
1	6	nan	0	0	nan	nan	A1	A1	A1	1	0	887.490356083086	275.4532640949555	6	25
1	7	nan	0	0	nan	nan	A1	A1	A1	1	0	1004.1417848206839	286.8331943286072	7	27
1	8	nan	0	0	nan	nan	A1	A1	A1	1	0	863.4807162534436	317.4207988980716	8	31
1	9	nan	0	0	nan	nan	A1	A1	A1	1	0	962.8221191028615	325.6109822119103	9	33
1	10	nan	0	0	nan	nan	A1	A1	A1	1	0	437.236260914227	337.96507447354907	10	34
1	11	nan	0	0	nan	nan	A1	A1	A1	1	0	960.7113316790736	358.6691480562448	11	37
1	12	nan	0	0	nan	nan	A1	A1	A1	1	0	917.7372412379586	377.47571223611396	12	38
1	13	nan	0	0	nan	nan	A1	A1	A1	1	0	1000.6788432267884	363.1501775748351	13	39
1	14	nan	0	0	nan	nan	A1	A1	A1	1	0	486.99000951474784	376.3915318744053	14	41
1	15	nan	0	0	nan	nan	A1	A1	A1	1	0	433.0106007067138	390.1303494307028	15	42
1	16	nan	0	0	nan	nan	A1	A1	A1	1	0	602.4572284003422	394.3973481608212	16	45
1	17	nan	0	0	nan	nan	A1	A1	A1	1	0	663.3591973244147	390.04147157190636	17	46
1	18	nan	0	0	nan	nan	A1	A1	A1	1	0	129.50590652285567	416.9501797637391	18	48
1	19	nan	0	0	nan	nan	A1	A1	A1	1	0	842.6730538922155	429.2967664670659	19	49
1	20	nan	0	0	nan	nan	A1	A1	A1	1	0	576.981943910872	468.45485977718016	20	53
1	21	nan	0	0	nan	nan	A1	A1	A1	1	0	717.9691300280637	467.02385406922355	21	54
1	22	nan	0	0	nan	nan	A1	A1	A1	1	0	408.0028433945757	461.75021872265967	22	55
1	23	nan	0	0	nan	nan	A1	A1	A1	1	0	361.8633034987795	521.3348250610252	23	59
1	24	nan	0	0	nan	nan	A1	A1	A1	1	0	581.919557195572	552.8774907749078	24	61
1	25	nan	0	0	nan	nan	A1	A1	A1	1	0	227.855	565.4	25	65
1	26	nan	0	0	nan	nan	A1	A1	A1	1	0	348.5472868217054	613.7793281653746	26	67
1	27	nan	0	0	nan	nan	A1	A1	A1	1	0	544.5144270403957	613.8136850783183	27	69
1	28	nan	0	0	nan	nan	A1	A1	A1	1	0	297.86653144016225	627.2588235294118	28	71
1	29	nan	0	0	nan	nan	A1	A1	A1	1	0	249.47654190827623	630.3389562467054	29	74
1	30	nan	0	0	nan	nan	A1	A1	A1	1	0	522.355318160706	656.4691128657687	30	77
1	31	nan	0	0	nan	nan	A1	A1	A1	1	0	665.9589988081049	686.8064362336114	31	78
1	32	nan	0	0	nan	nan	A1	A1	A1	1	0	196.44568690095846	688.0839799178457	32	84
1	33	nan	0	0	nan	nan	A1	A1	A1	1	0	238.23015873015873	724.7889822595705	33	85
1	34	nan	0	0	nan	nan	A1	A1	A1	1	0	553.6919606234619	748.4138638228055	34	88
1	35	nan	0	0	nan	nan	A1	A1	A1	1	0	607.729502452698	741.7838121934127	35	89
1	36	nan	0	0	nan	nan	A1	A1	A1	1	0	958.7546762589928	749.8287769784173	36	90
1	37	nan	0	0	nan	nan	A1	A1	A1	1	0	511.8748241912799	768.4725738396625	37	93
1	38	nan	0	0	nan	nan	A1	A1	A1	1	0	892.4739612188366	770.1786703601108	38	94
1	39	nan	0	0	nan	nan	A1	A1	A1	1	0	617.5111111111111	815.5167227833895	39	98
1	40	nan	0	0	nan	nan	A1	A1	A1	1	0	638.1145440844009	890.5350414468727	40	109
1	41	nan	0	0	nan	nan	A1	A1	A1	1	0	930.1020278833967	887.6546261089987	41	110
1	42	nan	0	0	nan	nan	A1	A1	A1	1	0	703.8606147248034	891.4131522516083	42	112
1	43	nan	0	0	nan	nan	A1	A1	A1	1	0	753.0251026928344	898.1953445915108	43	113
1	44	nan	0	0	nan	nan	A1	A1	A1	1	0	785.9804482594183	952.8016213638531	44	116
1	45	nan	0	0	nan	nan	A1	A1	A1	1	0	464.66545718432513	1006.4716981132076	45	126
2	1	nan	0	0	nan	nan	A2	A2	A2	1	0	223.9096644680241	62.11757958130198	1	7
2	2	nan	0	0	nan	nan	A2	A2	A2	1	0	294.224015493867	212.89573918657197	2	14
2	3	nan	0	0	nan	nan	A2	A2	A2	1	0	222.8521505376344	253.7706093189964	3	16
2	4	nan	0	0	nan	nan	A2	A2	A2	1	0	771.9460817601521	225.579383403504	4	18
2	5	nan	0	0	nan	nan	A2	A2	A2	1	0	22.370111731843576	275.73114525139664	5	19
2	6	nan	0	0	nan	nan	A2	A2	A2	1	0	792.4341377576671	324.350175967823	6	25
2	7	nan	0	0	nan	nan	A2	A2	A2	1	0	248.49136655155402	363.5624074987667	7	26
2	8	nan	0	0	nan	nan	A2	A2	A2	1	0	453.76776606596394	364.6909214552873	8	29
2	9	nan	0	0	nan	nan	A2	A2	A2	1	0	67.78516727126159	391.87787182587664	9	30
2	10	nan	0	0	nan	nan	A2	A2	A2	1	0	141.76437994722954	349.3564643799472	10	31
2	11	nan	0	0	nan	nan	A2	A2	A2	1	0	358.3700322234157	365.27389903329754	11	32
2	12	nan	0	0	nan	nan	A2	A2	A2	1	0	478.948152948801	417.25729099157485	12	34
2	13	nan	0	0	nan	nan	A2	A2	A2	1	0	344.7042079207921	478.7537128712871	13	35
2	14	nan	0	0	nan	nan	A2	A2	A2	1	0	663.7248127978216	484.28182437031995	14	36
2	15	nan	0	0	nan	nan	A2	A2	A2	1	0	310.75606891151136	541.3715740015662	15	37
2	16	nan	0	0	nan	nan	A2	A2	A2	1	0	511.8827056398726	527.9572793704328	16	38
2	17	nan	0	0	nan	nan	A2	A2	A2	1	0	583.0590191188695	569.2132169576059	17	40
2	18	nan	0	0	nan	nan	A2	A2	A2	1	0	447.95284974093266	626.0632124352331	18	43
2	19	nan	0	0	nan	nan	A2	A2	A2	1	0	692.8052434456929	625.1905950894715	19	44
2	20	nan	0	0	nan	nan	A2	A2	A2	1	0	808.7888474101727	655.8709752683154	20	47
2	21	nan	0	0	nan	nan	A2	A2	A2	1	0	496.1201027617213	709.3551701991008	21	50
2	22	nan	0	0	nan	nan	A2	A2	A2	1	0	854.8824167872648	719.5390738060781	22	51
2	23	nan	0	0	nan	nan	A2	A2	A2	1	0	804.0750237416904	727.6068376068376	23	53
2	24	nan	0	0	nan	nan	A2	A2	A2	1	0	780.9635432359145	761.630310334438	24	55
2	25	nan	0	0	nan	nan	A2	A2	A2	1	0	28.01825168107589	769.2763368555876	25	57
2	26	nan	0	0	nan	nan	A2	A2	A2	1	0	522.1371258423444	770.0368280833725	26	58
2	27	nan	0	0	nan	nan	A2	A2	A2	1	0	771.4742049469965	805.46925795053	27	60
2	28	nan	0	0	nan	nan	A2	A2	A2	1	0	807.696015936255	840.0414342629482	28	61
2	29	nan	0	0	nan	nan	A2	A2	A2	1	0	545.03025	874.15625	29	62
2	30	nan	0	0	nan	nan	A2	A2	A2	1	0	65.5605612998523	886.741506646972	30	63
2	31	nan	0	0	nan	nan	A2	A2	A2	1	0	645.4450600184672	969.3162511542013	31	65
2	32	nan	0	0	nan	nan	A2	A2	A2	1	0	702.9496194273288	953.0974990938746	32	66
3	1	nan	0	0	nan	nan	A3	A3	A3	1	0	658.0346127484579	52.28649760109664	1	1
3	2	nan	0	0	nan	nan	A3	A3	A3	1	0	422.9314697926059	71.66366095581606	2	2
3	3	nan	0	0	nan	nan	A3	A3	A3	1	0	625.0383653044204	139.5396163469558	3	3
3	4	nan	0	0	nan	nan	A3	A3	A3	1	0	675.7705102903863	273.13025091626724	4	4
3	5	nan	0	0	nan	nan	A3	A3	A3	1	0	721.0573804573804	333.76174636174636	5	5
3	6	nan	0	0	nan	nan	A3	A3	A3	1	0	738.2338774417982	394.07465881723306	6	6
3	7	nan	0	0	nan	nan	A3	A3	A3	1	0	399.7247191011236	854.3797752808989	7	7
3	8	nan	0	0	nan	nan	A3	A3	A3	1	0	903.481170141224	894.1166778749159	8	8
4	1	nan	0	0	nan	nan	A4	A4	A4	1	0	367.21064682312533	59.954207212364054	1	3
4	2	nan	0	0	nan	nan	A4	A4	A4	1	0	721.5421063109695	102.50408122635875	2	7
4	3	nan	0	0	nan	nan	A4	A4	A4	1	0	492.08792345487456	121.41453322989398	3	10
4	4	nan	0	0	nan	nan	A4	A4	A4	1	0	48.22117962466488	179.48927613941018	4	12
4	5	nan	0	0	nan	nan	A4	A4	A4	1	0	459.6702241195304	241.84845250800427	5	13
4	6	nan	0	0	nan	nan	A4	A4	A4	1	0	496.8448722695298	239.18474639022585	6	14
4	7	nan	0	0	nan	nan	A4	A4	A4	1	0	506.7730152814014	314.80991427506524	7	16
4	8	nan	0	0	nan	nan	A4	A4	A4	1	0	939.642016015073	313.7979274611399	8	17
4	9	nan	0	0	nan	nan	A4	A4	A4	1	0	245.82642343836375	491.7396351575456	9	18
4	10	nan	0	0	nan	nan	A4	A4	A4	1	0	874.8555460017197	493.6693895098882	10	19
4	11	nan	0	0	nan	nan	A4	A4	A4	1	0	805.8013398013399	492.22476322476325	11	20
4	12	nan	0	0	nan	nan	A4	A4	A4	1	0	545.6657458563536	524.0749309392265	12	21
4	13	nan	0	0	nan	nan	A4	A4	A4	1	0	166.38177623990774	585.1000576701268	13	22
4	14	nan	0	0	nan	nan	A4	A4	A4	1	0	491.280701754386	577.9791370317686	14	23
4	15	nan	0	0	nan	nan	A4	A4	A4	1	0	75.6689439225733	608.1622544833475	15	24
4	16	nan	0	0	nan	nan	A4	A4	A4	1	0	789.3622754491018	642.5475715236195	16	25
4	17	nan	0	0	nan	nan	A4	A4	A4	1	0	117.86091794158554	666.2075799721836	17	26
4	18	nan	0	0	nan	nan	A4	A4	A4	1	0	761.9922417313189	823.9632503062475	18	29
4	19	nan	0	0	nan	nan	A4	A4	A4	1	0	449.34454959691556	859.8762705923589	19	32
4	20	nan	0	0	nan	nan	A4	A4	A4	1	0	575.5991142977647	881.4563475326867	20	33
4	21	nan	0	0	nan	nan	A4	A4	A4	1	0	292.0312845049687	916.5108575634891	21	35
4	22	nan	0	0	nan	nan	A4	A4	A4	1	0	367.6246312684366	975.5324483775811	22	38
4	23	nan	0	0	nan	nan	A4	A4	A4	1	0	264.02231520223154	1002.2301255230126	23	39
4	24	nan	0	0	nan	nan	A4	A4	A4	1	0	397.6913133402275	1007.6111685625647	24	40
5	1	nan	0	0	nan	nan	B1	B1	B1	1	0	639.5636070853462	27.476247987117553	1	2
5	2	nan	0	0	nan	nan	B1	B1	B1	1	0	934.7831669044223	17.309557774607704	2	3
5	3	nan	0	0	nan	nan	B1	B1	B1	1	0	704.2670957361223	20.222847948511664	3	6
5	4	nan	0	0	nan	nan	B1	B1	B1	1	0	771.2059553349876	55.28808933002481	4	7
5	5	nan	0	0	nan	nan	B1	B1	B1	1	0	93.98030526834071	84.00640078778926	5	10
5	6	nan	0	0	nan	nan	B1	B1	B1	1	0	493.3919965576592	85.1527538726334	6	12
5	7	nan	0	0	nan	nan	B1	B1	B1	1	0	161.9767955801105	80.49944751381216	7	13
5	8	nan	0	0	nan	nan	B1	B1	B1	1	0	544.8937651331719	105.63983050847457	8	15
5	9	nan	0	0	nan	nan	B1	B1	B1	1	0	41.15084525357607	157.62028608582574	9	17
5	10	nan	0	0	nan	nan	B1	B1	B1	1	0	115.9070309896701	164.49683438853717	10	18
5	11	nan	0	0	nan	nan	B1	B1	B1	1	0	702.3994047619047	343.37559523809523	11	19
5	12	nan	0	0	nan	nan	B1	B1	B1	1	0	653.560341758633	361.4261302954788	12	20
5	13	nan	0	0	nan	nan	B1	B1	B1	1	0	59.051580698835274	376.1697171381032	13	21
5	14	nan	0	0	nan	nan	B1	B1	B1	1	0	956.1216350947159	405.42971086739783	14	22
5	15	nan	0	0	nan	nan	B1	B1	B1	1	0	676.775652173913	434.1986956521739	15	24
5	16	nan	0	0	nan	nan	B1	B1	B1	1	0	915.7871559633028	433.33639143730886	16	25
5	17	nan	0	0	nan	nan	B1	B1	B1	1	0	879.7937995674117	469.7481374669551	17	26
5	18	nan	0	0	nan	nan	B1	B1	B1	1	0	724.3545706371191	509.86391966759004	18	28
5	19	nan	0	0	nan	nan	B1	B1	B1	1	0	564.8514419852448	528.1327967806841	19	29
5	20	nan	0	0	nan	nan	B1	B1	B1	1	0	794.1550141242938	515.3619350282486	20	30
5	21	nan	0	0	nan	nan	B1	B1	B1	1	0	142.80976863753213	551.0372750642673	21	31
5	22	nan	0	0	nan	nan	B1	B1	B1	1	0	817.9323644494131	566.5433202906652	22	32
5	23	nan	0	0	nan	nan	B1	B1	B1	1	0	94.76502403846153	583.8467548076923	23	33
5	24	nan	0	0	nan	nan	B1	B1	B1	1	0	141.98075801749272	597.399416909621	24	34
5	25	nan	0	0	nan	nan	B1	B1	B1	1	0	51.323570432357045	603.3301952580196	25	35
5	26	nan	0	0	nan	nan	B1	B1	B1	1	0	99.91609353507566	633.525447042641	26	36
5	27	nan	0	0	nan	nan	B1	B1	B1	1	0	152.98039215686273	646.979055258467	27	37
5	28	nan	0	0	nan	nan	B1	B1	B1	1	0	40.99463414634146	692.2941463414634	28	38
5	29	nan	0	0	nan	nan	B1	B1	B1	1	0	194.17996505532906	707.8584740827024	29	39
5	30	nan	0	0	nan	nan	B1	B1	B1	1	0	239.7588894301023	761.4861178762786	30	41
5	31	nan	0	0	nan	nan	B1	B1	B1	1	0	286.2380106571936	773.696269982238	31	42
5	32	nan	0	0	nan	nan	B1	B1	B1	1	0	155.00709219858157	776.0992907801418	32	43
5	33	nan	0	0	nan	nan	B1	B1	B1	1	0	237.07097591888467	826.588508660752	33	45
5	34	nan	0	0	nan	nan	B1	B1	B1	1	0	749.3749010292953	806.4699129057799	34	47
5	35	nan	0	0	nan	nan	B1	B1	B1	1	0	19.692848020434226	804.8911238825032	35	48
5	36	nan	0	0	nan	nan	B1	B1	B1	1	0	309.3263665594855	834.8392282958199	36	49
5	37	nan	0	0	nan	nan	B1	B1	B1	1	0	357.10552147239264	837.6558282208589	37	50
5	38	nan	0	0	nan	nan	B1	B1	B1	1	0	284.1453164556962	869.133670886076	38	52
5	39	nan	0	0	nan	nan	B1	B1	B1	1	0	248.16724738675958	877.8461091753775	39	53
5	40	nan	0	0	nan	nan	B1	B1	B1	1	0	670.221565731167	934.8301329394387	40	58
5	41	nan	0	0	nan	nan	B1	B1	B1	1	0	731.4923878205128	967.1883012820513	41	61
6	1	nan	0	0	nan	nan	B2	B2	B2	1	0	644.1388796818031	100.79350348027842	1	3
6	2	nan	0	0	nan	nan	B2	B2	B2	1	0	702.2000747943156	121.36910994764398	2	4
6	3	nan	0	0	nan	nan	B2	B2	B2	1	0	355.6546775658492	129.17565849227975	3	5
6	4	nan	0	0	nan	nan	B2	B2	B2	1	0	618.3390767230169	180.3992197659298	4	7
6	5	nan	0	0	nan	nan	B2	B2	B2	1	0	463.89862595419845	186.43725190839695	5	8
6	6	nan	0	0	nan	nan	B2	B2	B2	1	0	893.1296381832178	247.56366435719784	6	12
6	7	nan	0	0	nan	nan	B2	B2	B2	1	0	674.0737257281553	232.33131067961165	7	14
6	8	nan	0	0	nan	nan	B2	B2	B2	1	0	709.2772447724477	282.8922509225092	8	16
6	9	nan	0	0	nan	nan	B2	B2	B2	1	0	820.3917425227568	302.32282184655395	9	19
6	10	nan	0	0	nan	nan	B2	B2	B2	1	0	869.7654402102497	351.6097240473062	10	22
6	11	nan	0	0	nan	nan	B2	B2	B2	1	0	749.5271007639142	366.31029465260093	11	23
6	12	nan	0	0	nan	nan	B2	B2	B2	1	0	964.437015503876	388.70445736434107	12	25
6	13	nan	0	0	nan	nan	B2	B2	B2	1	0	877.873828647925	399.5712851405622	13	27
6	14	nan	0	0	nan	nan	B2	B2	B2	1	0	796.7654504839911	403.5215934475056	14	29
6	15	nan	0	0	nan	nan	B2	B2	B2	1	0	687.0700313933833	417.3069306930693	15	30
6	16	nan	0	0	nan	nan	B2	B2	B2	1	0	762.470145953118	447.8562582927908	16	32
6	17	nan	0	0	nan	nan	B2	B2	B2	1	0	816.6675567423231	458.33878504672896	17	33
6	18	nan	0	0	nan	nan	B2	B2	B2	1	0	889.6823943661972	467.57535211267606	18	35
6	19	nan	0	0	nan	nan	B2	B2	B2	1	0	431.3791523482245	475.5005727376861	19	36
6	20	nan	0	0	nan	nan	B2	B2	B2	1	0	635.6879588839942	498.93465491923644	20	37
6	21	nan	0	0	nan	nan	B2	B2	B2	1	0	303.6045770567787	486.8933951332561	21	38
6	22	nan	0	0	nan	nan	B2	B2	B2	1	0	847.34064171123	500.53048128342243	22	39
6	23	nan	0	0	nan	nan	B2	B2	B2	1	0	327.15719801434085	544.081081081081	23	41
6	24	nan	0	0	nan	nan	B2	B2	B2	1	0	828.824297188755	542.3428714859438	24	42
6	25	nan	0	0	nan	nan	B2	B2	B2	1	0	408.009361009361	576.1393976393977	25	43
6	26	nan	0	0	nan	nan	B2	B2	B2	1	0	710.7715159458279	581.2885539536916	26	44
6	27	nan	0	0	nan	nan	B2	B2	B2	1	0	777.5409029950827	576.6392489941886	27	46
6	28	nan	0	0	nan	nan	B2	B2	B2	1	0	915.9367816091954	587.7764367816092	28	47
6	29	nan	0	0	nan	nan	B2	B2	B2	1	0	563.4395604395604	601.3083791208791	29	48
6	30	nan	0	0	nan	nan	B2	B2	B2	1	0	652.347114947751	612.2757837346661	30	51
6	31	nan	0	0	nan	nan	B2	B2	B2	1	0	605.0858250276855	625.547619047619	31	52
6	32	nan	0	0	nan	nan	B2	B2	B2	1	0	888.399273540095	649.5018161497625	32	54
6	33	nan	0	0	nan	nan	B2	B2	B2	1	0	668.354880835782	667.1916421808685	33	55
6	34	nan	0	0	nan	nan	B2	B2	B2	1	0	318.9927591463415	670.1295731707318	34	57
6	35	nan	0	0	nan	nan	B2	B2	B2	1	0	171.11667197959835	708.8533630857507	35	59
6	36	nan	0	0	nan	nan	B2	B2	B2	1	0	904.7992277992278	724.7733887733888	36	60
6	37	nan	0	0	nan	nan	B2	B2	B2	1	0	987.4832979851537	727.6590668080594	37	61
6	38	nan	0	0	nan	nan	B2	B2	B2	1	0	213.55702836004932	765.8961159062885	38	63
6	39	nan	0	0	nan	nan	B2	B2	B2	1	0	880.2752985543683	790.9547454431175	39	64
6	40	nan	0	0	nan	nan	B2	B2	B2	1	0	903.1938219261054	814.9503331314355	40	66
6	41	nan	0	0	nan	nan	B2	B2	B2	1	0	547.92390717755	822.2077711818672	41	67
6	42	nan	0	0	nan	nan	B2	B2	B2	1	0	747.5475056405114	933.5805966407621	42	77
6	43	nan	0	0	nan	nan	B2	B2	B2	1	0	911.0345572354212	977.7025609379821	43	87
6	44	nan	0	0	nan	nan	B2	B2	B2	1	0	972.8494623655914	997.9644693782141	44	88
7	1	nan	0	0	nan	nan	B3	B3	B3	1	0	247.48644148430066	68.84039010466222	1	8
7	2	nan	0	0	nan	nan	B3	B3	B3	1	0	560.7058823529412	268.9320829781188	2	18
7	3	nan	0	0	nan	nan	B3	B3	B3	1	0	490.9332070924428	299.2377345498365	3	20
7	4	nan	0	0	nan	nan	B3	B3	B3	1	0	161.85656913367757	354.7550200803213	4	22
7	5	nan	0	0	nan	nan	B3	B3	B3	1	0	102.92115534738485	380.04761904761904	5	24
7	6	nan	0	0	nan	nan	B3	B3	B3	1	0	907.0092002830856	501.64331210191085	6	26
7	7	nan	0	0	nan	nan	B3	B3	B3	1	0	948.7093086554164	515.6439847577573	7	27
7	8	nan	0	0	nan	nan	B3	B3	B3	1	0	575.1051212938005	506.8490566037736	8	29
7	9	nan	0	0	nan	nan	B3	B3	B3	1	0	820.918754745634	528.9715261958997	9	30
7	10	nan	0	0	nan	nan	B3	B3	B3	1	0	230.42694187941336	532.5143943508963	10	31
7	11	nan	0	0	nan	nan	B3	B3	B3	1	0	295.22117296222666	571.4970178926442	11	32
7	12	nan	0	0	nan	nan	B3	B3	B3	1	0	625.2278887303852	584.3441512125535	12	33
7	13	nan	0	0	nan	nan	B3	B3	B3	1	0	210.24890617403986	585.0704910063199	13	34
7	14	nan	0	0	nan	nan	B3	B3	B3	1	0	383.5838552540014	571.9857341684065	14	35
7	15	nan	0	0	nan	nan	B3	B3	B3	1	0	50.18715929739552	586.0430042398547	15	36
7	16	nan	0	0	nan	nan	B3	B3	B3	1	0	137.27361963190185	608.4944785276074	16	37
7	17	nan	0	0	nan	nan	B3	B3	B3	1	0	584.8624131944445	618.6809895833334	17	38
7	18	nan	0	0	nan	nan	B3	B3	B3	1	0	207.61564308381557	672.6488706365503	18	42
7	19	nan	0	0	nan	nan	B3	B3	B3	1	0	307.7025495750708	718.0132200188857	19	44
7	20	nan	0	0	nan	nan	B3	B3	B3	1	0	50.57201036653091	724.0599777860052	20	45
7	21	nan	0	0	nan	nan	B3	B3	B3	1	0	123.54596577017115	725.2833740831296	21	46
7	22	nan	0	0	nan	nan	B3	B3	B3	1	0	449.18527690229627	771.74763619991	22	47
7	23	nan	0	0	nan	nan	B3	B3	B3	1	0	228.13460642757335	799.6707033069399	23	49
7	24	nan	0	0	nan	nan	B3	B3	B3	1	0	347.13317384370015	796.9784688995215	24	50
7	25	nan	0	0	nan	nan	B3	B3	B3	1	0	385.0100027785496	831.2848013337039	25	52
7	26	nan	0	0	nan	nan	B3	B3	B3	1	0	217.0208130081301	887.770406504065	26	61
7	27	nan	0	0	nan	nan	B3	B3	B3	1	0	814.2933070866142	906.5787401574803	27	63
7	28	nan	0	0	nan	nan	B3	B3	B3	1	0	735.935347985348	930.5152014652015	28	65
7	29	nan	0	0	nan	nan	B3	B3	B3	1	0	639.20625	954.0634615384615	29	69
7	30	nan	0	0	nan	nan	B3	B3	B3	1	0	104.71567200388161	997.1115963124697	30	71
7	31	nan	0	0	nan	nan	B3	B3	B3	1	0	682.9973045822103	997.5336927223719	31	73
8	1	nan	0	0	nan	nan	B4	B4	B4	1	0	580.1862197392924	22.17737430167598	1	2
8	2	nan	0	0	nan	nan	B4	B4	B4	1	0	294.3316933169332	51.845018450184504	2	3
8	3	nan	0	0	nan	nan	B4	B4	B4	1	0	339.4698529411765	86.81029411764706	3	4
8	4	nan	0	0	nan	nan	B4	B4	B4	1	0	370.46902654867256	104.9931926480599	4	5
8	5	nan	0	0	nan	nan	B4	B4	B4	1	0	268.3750701852892	135.04941044357102	5	6
8	6	nan	0	0	nan	nan	B4	B4	B4	1	0	391.0210740992522	134.77566281441196	6	7
8	7	nan	0	0	nan	nan	B4	B4	B4	1	0	421.63733333333334	152.19022222222222	7	8
8	8	nan	0	0	nan	nan	B4	B4	B4	1	0	239.92218543046357	159.25386313465785	8	9
8	9	nan	0	0	nan	nan	B4	B4	B4	1	0	754.8854430379747	199.4746835443038	9	11
8	10	nan	0	0	nan	nan	B4	B4	B4	1	0	275.12141527001864	257.6506517690875	10	12
8	11	nan	0	0	nan	nan	B4	B4	B4	1	0	635.3298497713912	490.2991508817766	11	14
8	12	nan	0	0	nan	nan	B4	B4	B4	1	0	194.34121212121212	538.5909090909091	12	15
8	13	nan	0	0	nan	nan	B4	B4	B4	1	0	604.9520743919885	789.5464949928469	13	17
9	1	nan	0	0	nan	nan	C1	C1	C1	1	0	286.4676775738228	14.110135674381484	1	1
9	2	nan	0	0	nan	nan	C1	C1	C1	1	0	252.158940397351	22.746136865342162	2	3
9	3	nan	0	0	nan	nan	C1	C1	C1	1	0	671.9667519181586	69.78553160394593	3	9
9	4	nan	0	0	nan	nan	C1	C1	C1	1	0	724.7873303167421	114.19101486748545	4	10
9	5	nan	0	0	nan	nan	C1	C1	C1	1	0	20.892678034102307	218.6639919759278	5	16
9	6	nan	0	0	nan	nan	C1	C1	C1	1	0	1005.451476793249	296.45850914205346	6	18
9	7	nan	0	0	nan	nan	C1	C1	C1	1	0	1001.8796992481203	378.3070175438597	7	20
9	8	nan	0	0	nan	nan	C1	C1	C1	1	0	879.3790120011164	402.0513536142897	8	21
9	9	nan	0	0	nan	nan	C1	C1	C1	1	0	1003.7635814889336	408.1901408450704	9	22
9	10	nan	0	0	nan	nan	C1	C1	C1	1	0	805.2229265715795	464.41415742208136	10	23
9	11	nan	0	0	nan	nan	C1	C1	C1	1	0	400.7990384615385	462.98942307692306	11	24
9	12	nan	0	0	nan	nan	C1	C1	C1	1	0	367.57225881441303	519.5594730724525	12	25
9	13	nan	0	0	nan	nan	C1	C1	C1	1	0	554.1655629139073	548.253642384106	13	26
9	14	nan	0	0	nan	nan	C1	C1	C1	1	0	509.29743975903614	577.976656626506	14	27
9	15	nan	0	0	nan	nan	C1	C1	C1	1	0	452.5232172470978	567.1347429519071	15	28
9	16	nan	0	0	nan	nan	C1	C1	C1	1	0	875.0839398350315	578.3716642406599	16	29
9	17	nan	0	0	nan	nan	C1	C1	C1	1	0	96.15872598052118	685.697025533035	17	30
9	18	nan	0	0	nan	nan	C1	C1	C1	1	0	727.302752293578	751.1885830784913	18	32
9	19	nan	0	0	nan	nan	C1	C1	C1	1	0	159.3155509065551	862.6119246861924	19	35
9	20	nan	0	0	nan	nan	C1	C1	C1	1	0	412.01635734507704	939.2318339100347	20	38
9	21	nan	0	0	nan	nan	C1	C1	C1	1	0	347.284930002745	930.3980236069174	21	39
9	22	nan	0	0	nan	nan	C1	C1	C1	1	0	456.82292917166865	975.7472989195678	22	42
9	23	nan	0	0	nan	nan	C1	C1	C1	1	0	499.75103163686384	996.0032095369097	23	43
10	1	nan	0	0	nan	nan	C2	C2	C2	1	0	625.6814018319394	54.16806053365193	1	8
10	2	nan	0	0	nan	nan	C2	C2	C2	1	0	760.8748019017432	58.49247226624406	2	9
10	3	nan	0	0	nan	nan	C2	C2	C2	1	0	917.2362225097024	112.36170763260026	3	18
10	4	nan	0	0	nan	nan	C2	C2	C2	1	0	970.15	136.4671641791045	4	19
10	5	nan	0	0	nan	nan	C2	C2	C2	1	0	645.445370538141	143.7341909766262	5	22
10	6	nan	0	0	nan	nan	C2	C2	C2	1	0	750.2637849819895	167.95261845386534	6	26
10	7	nan	0	0	nan	nan	C2	C2	C2	1	0	698.1768929503917	204.98270234986944	7	28
10	8	nan	0	0	nan	nan	C2	C2	C2	1	0	622.8726114649681	210.0152866242038	8	29
10	9	nan	0	0	nan	nan	C2	C2	C2	1	0	781.2922761098281	223.44803695150117	9	30
10	10	nan	0	0	nan	nan	C2	C2	C2	1	0	509.27074829931973	230.4637188208617	10	31
10	11	nan	0	0	nan	nan	C2	C2	C2	1	0	687.9238931577022	286.94291986827665	11	36
10	12	nan	0	0	nan	nan	C2	C2	C2	1	0	144.30765639589168	298.0266106442577	12	38
10	13	nan	0	0	nan	nan	C2	C2	C2	1	0	616.9798844851623	312.04162517426806	13	39
10	14	nan	0	0	nan	nan	C2	C2	C2	1	0	73.30234287839346	318.2666418743027	14	42
10	15	nan	0	0	nan	nan	C2	C2	C2	1	0	681.604846686449	356.0	15	44
10	16	nan	0	0	nan	nan	C2	C2	C2	1	0	652.9511369134011	403.9395258829221	16	45
10	17	nan	0	0	nan	nan	C2	C2	C2	1	0	808.546906693712	433.29994929006085	17	49
10	18	nan	0	0	nan	nan	C2	C2	C2	1	0	525.3478260869565	449.64117941029485	18	50
10	19	nan	0	0	nan	nan	C2	C2	C2	1	0	684.4350282485875	453.98618957940994	19	51
10	20	nan	0	0	nan	nan	C2	C2	C2	1	0	879.2115745960166	442.1826381059752	20	53
10	21	nan	0	0	nan	nan	C2	C2	C2	1	0	957.4511260738333	457.2075690736011	21	54
10	22	nan	0	0	nan	nan	C2	C2	C2	1	0	351.62639915522703	472.5491024287223	22	55
10	23	nan	0	0	nan	nan	C2	C2	C2	1	0	461.7	473.05605095541404	23	56
10	24	nan	0	0	nan	nan	C2	C2	C2	1	0	1010.8204620462046	492.2455445544554	24	58
10	25	nan	0	0	nan	nan	C2	C2	C2	1	0	840.3702947184127	496.07324190253865	25	59
10	26	nan	0	0	nan	nan	C2	C2	C2	1	0	446.5498199279712	516.31212484994	26	61
10	27	nan	0	0	nan	nan	C2	C2	C2	1	0	13.224774405250205	527.7194421657096	27	62
10	28	nan	0	0	nan	nan	C2	C2	C2	1	0	601.4171528588098	532.6166861143524	28	63
10	29	nan	0	0	nan	nan	C2	C2	C2	1	0	831.2284248642125	627.6439348219674	29	68
10	30	nan	0	0	nan	nan	C2	C2	C2	1	0	324.97094594594597	660.6810810810811	30	73
10	31	nan	0	0	nan	nan	C2	C2	C2	1	0	790.3497316636851	736.7584973166369	31	78
10	32	nan	0	0	nan	nan	C2	C2	C2	1	0	425.00405156537755	756.5626151012891	32	80
10	33	nan	0	0	nan	nan	C2	C2	C2	1	0	163.31043129388163	753.4302908726179	33	81
10	34	nan	0	0	nan	nan	C2	C2	C2	1	0	114.30490261920752	760.0946944257892	34	82
10	35	nan	0	0	nan	nan	C2	C2	C2	1	0	530.597037793667	771.3536772216547	35	83
10	36	nan	0	0	nan	nan	C2	C2	C2	1	0	198.5800911321416	793.4675779880827	36	85
10	37	nan	0	0	nan	nan	C2	C2	C2	1	0	555.0386965376782	801.1717583163612	37	86
10	38	nan	0	0	nan	nan	C2	C2	C2	1	0	308.8337164750958	817.9869731800766	38	88
10	39	nan	0	0	nan	nan	C2	C2	C2	1	0	386.5739861161856	814.2546583850932	39	90
10	40	nan	0	0	nan	nan	C2	C2	C2	1	0	884.1013986013986	843.1895881895882	40	91
10	41	nan	0	0	nan	nan	C2	C2	C2	1	0	556.3370402053037	872.2155688622754	41	94
10	42	nan	0	0	nan	nan	C2	C2	C2	1	0	522.8118113706479	870.4468929043632	42	95
10	43	nan	0	0	nan	nan	C2	C2	C2	1	0	269.2202007528231	887.025721455458	43	98
10	44	nan	0	0	nan	nan	C2	C2	C2	1	0	496.04920686306247	909.5399805762382	44	102
10	45	nan	0	0	nan	nan	C2	C2	C2	1	0	364.51472418083785	929.6316880962256	45	105
10	46	nan	0	0	nan	nan	C2	C2	C2	1	0	521.0500521376434	971.8649635036496	46	109
10	47	nan	0	0	nan	nan	C2	C2	C2	1	0	602.2859237536657	995.6284457478006	47	113
10	48	nan	0	0	nan	nan	C2	C2	C2	1	0	528.4459459459459	1014.1105651105651	48	115
11	1	nan	0	0	nan	nan	C3	C3	C3	1	0	218.3596529284165	31.716268980477224	1	3
11	2	nan	0	0	nan	nan	C3	C3	C3	1	0	817.905325443787	40.3560157790927	2	7
11	3	nan	0	0	nan	nan	C3	C3	C3	1	0	731.2164596273292	77.26211180124224	3	10
11	4	nan	0	0	nan	nan	C3	C3	C3	1	0	661.7714718123344	47.63677639046538	4	11
11	5	nan	0	0	nan	nan	C3	C3	C3	1	0	642.8307984790874	93.51473384030419	5	13
11	6	nan	0	0	nan	nan	C3	C3	C3	1	0	110.9433710859427	138.73251165889408	6	15
11	7	nan	0	0	nan	nan	C3	C3	C3	1	0	686.9867211440245	127.07788559754852	7	17
11	8	nan	0	0	nan	nan	C3	C3	C3	1	0	704.0073369565217	199.52092391304348	8	21
11	9	nan	0	0	nan	nan	C3	C3	C3	1	0	438.0772379912664	198.0201965065502	9	22
11	10	nan	0	0	nan	nan	C3	C3	C3	1	0	766.7043448744059	228.60522742701968	10	24
11	11	nan	0	0	nan	nan	C3	C3	C3	1	0	604.4488085886358	224.30348258706468	11	25
11	12	nan	0	0	nan	nan	C3	C3	C3	1	0	852.851575186749	234.6833387463462	12	26
11	13	nan	0	0	nan	nan	C3	C3	C3	1	0	277.90620782726046	227.81578947368422	13	29
11	14	nan	0	0	nan	nan	C3	C3	C3	1	0	296.7493502743286	311.7860236788911	14	31
11	15	nan	0	0	nan	nan	C3	C3	C3	1	0	610.877133105802	286.72111165285224	15	32
11	16	nan	0	0	nan	nan	C3	C3	C3	1	0	912.1691858923363	317.4876690533015	16	34
11	17	nan	0	0	nan	nan	C3	C3	C3	1	0	650.0714285714286	307.71176470588233	17	35
11	18	nan	0	0	nan	nan	C3	C3	C3	1	0	863.0011312217194	309.64932126696834	18	36
11	19	nan	0	0	nan	nan	C3	C3	C3	1	0	578.421052631579	322.5874686716792	19	38
11	20	nan	0	0	nan	nan	C3	C3	C3	1	0	824.6997108632796	368.4774886410574	20	40
11	21	nan	0	0	nan	nan	C3	C3	C3	1	0	385.015288788222	375.8454133635334	21	42
11	22	nan	0	0	nan	nan	C3	C3	C3	1	0	867.5155763239875	392.0477673935618	22	44
11	23	nan	0	0	nan	nan	C3	C3	C3	1	0	663.4114009142243	439.62570583490185	23	46
11	24	nan	0	0	nan	nan	C3	C3	C3	1	0	97.27081488042515	454.2495571302037	24	47
11	25	nan	0	0	nan	nan	C3	C3	C3	1	0	505.5013863216266	475.7634011090573	25	49
11	26	nan	0	0	nan	nan	C3	C3	C3	1	0	101.68065967016491	488.34432783608196	26	50
11	27	nan	0	0	nan	nan	C3	C3	C3	1	0	153.35772029102668	491.27647534357317	27	51
11	28	nan	0	0	nan	nan	C3	C3	C3	1	0	830.6581602373888	523.5305637982195	28	53
11	29	nan	0	0	nan	nan	C3	C3	C3	1	0	697.9936375603335	548.1204475647214	29	54
11	30	nan	0	0	nan	nan	C3	C3	C3	1	0	787.6849364791289	553.0813067150635	30	55
11	31	nan	0	0	nan	nan	C3	C3	C3	1	0	824.3583234946872	590.0457497048407	31	57
11	32	nan	0	0	nan	nan	C3	C3	C3	1	0	26.578153072224218	586.100610851599	32	58
11	33	nan	0	0	nan	nan	C3	C3	C3	1	0	898.3901795142556	624.7756071805702	33	60
11	34	nan	0	0	nan	nan	C3	C3	C3	1	0	601.2200154758834	632.7565127676038	34	61
11	35	nan	0	0	nan	nan	C3	C3	C3	1	0	213.27862289831864	637.5420336269016	35	63
11	36	nan	0	0	nan	nan	C3	C3	C3	1	0	22.704656319290464	667.3853658536585	36	64
11	37	nan	0	0	nan	nan	C3	C3	C3	1	0	816.7443693693693	660.0259009009009	37	65
11	38	nan	0	0	nan	nan	C3	C3	C3	1	0	919.2274919614148	668.0643086816721	38	66
11	39	nan	0	0	nan	nan	C3	C3	C3	1	0	291.49238369699464	681.9806504734458	39	69
11	40	nan	0	0	nan	nan	C3	C3	C3	1	0	671.1579234972678	678.179781420765	40	70
11	41	nan	0	0	nan	nan	C3	C3	C3	1	0	214.47801551845757	693.8478720902892	41	71
11	42	nan	0	0	nan	nan	C3	C3	C3	1	0	709.9492840095465	718.9194510739857	42	72
11	43	nan	0	0	nan	nan	C3	C3	C3	1	0	26.516083916083915	724.8083916083916	43	75
11	44	nan	0	0	nan	nan	C3	C3	C3	1	0	425.5669138987423	782.018058690745	44	79
11	45	nan	0	0	nan	nan	C3	C3	C3	1	0	759.5173031026253	801.4546539379475	45	82
11	46	nan	0	0	nan	nan	C3	C3	C3	1	0	24.18578352180937	840.5078082929456	46	86
11	47	nan	0	0	nan	nan	C3	C3	C3	1	0	397.2374862988674	889.7899159663865	47	97
11	48	nan	0	0	nan	nan	C3	C3	C3	1	0	707.982332155477	922.5295305401312	48	101
11	49	nan	0	0	nan	nan	C3	C3	C3	1	0	678.5824404761905	950.6127976190476	49	103
11	50	nan	0	0	nan	nan	C3	C3	C3	1	0	403.0232044198895	940.0453038674033	50	104
11	51	nan	0	0	nan	nan	C3	C3	C3	1	0	859.0806451612904	963.3543643263757	51	107
11	52	nan	0	0	nan	nan	C3	C3	C3	1	0	984.4272623138603	976.3046964490263	52	110
11	53	nan	0	0	nan	nan	C3	C3	C3	1	0	988.0753370340999	1003.740681998414	53	113
11	54	nan	0	0	nan	nan	C3	C3	C3	1	0	643.9018348623853	998.9169724770642	54	114
11	55	nan	0	0	nan	nan	C3	C3	C3	1	0	699.7391952309985	1003.9932935916543	55	115
11	56	nan	0	0	nan	nan	C3	C3	C3	1	0	899.1674326986212	1008.0728824688116	56	117
12	1	nan	0	0	nan	nan	C4	C4	C4	1	0	414.11087420042645	29.95266524520256	1	3
12	2	nan	0	0	nan	nan	C4	C4	C4	1	0	543.3804386911183	140.55303847536857	2	9
12	3	nan	0	0	nan	nan	C4	C4	C4	1	0	399.30678466076694	199.02507374631267	3	12
12	4	nan	0	0	nan	nan	C4	C4	C4	1	0	447.6012125294712	220.85449646345572	4	13
12	5	nan	0	0	nan	nan	C4	C4	C4	1	0	532.9816350710901	244.21563981042655	5	15
12	6	nan	0	0	nan	nan	C4	C4	C4	1	0	563.0140163098879	284.55542813455656	6	19
12	7	nan	0	0	nan	nan	C4	C4	C4	1	0	653.9147496617051	296.5142083897158	7	20
12	8	nan	0	0	nan	nan	C4	C4	C4	1	0	767.0210714285714	310.5571428571429	8	21
12	9	nan	0	0	nan	nan	C4	C4	C4	1	0	593.2537821482603	328.9538577912254	9	23
12	10	nan	0	0	nan	nan	C4	C4	C4	1	0	483.8838008013738	339.2427017744705	10	24
12	11	nan	0	0	nan	nan	C4	C4	C4	1	0	696.728	359.8221176470588	11	25
12	12	nan	0	0	nan	nan	C4	C4	C4	1	0	754.1546961325967	383.3235113566605	12	26
12	13	nan	0	0	nan	nan	C4	C4	C4	1	0	511.4609471094711	392.12730627306274	13	27
12	14	nan	0	0	nan	nan	C4	C4	C4	1	0	931.9153696498055	384.95622568093387	14	29
12	15	nan	0	0	nan	nan	C4	C4	C4	1	0	604.291452991453	413.76581196581196	15	30
12	16	nan	0	0	nan	nan	C4	C4	C4	1	0	698.2283433133732	450.35409181636726	16	31
12	17	nan	0	0	nan	nan	C4	C4	C4	1	0	920.1650643932524	477.5962270995828	17	32
12	18	nan	0	0	nan	nan	C4	C4	C4	1	0	748.3039667896679	482.4220479704797	18	34
12	19	nan	0	0	nan	nan	C4	C4	C4	1	0	721.7682070240296	513.3460258780037	19	35
12	20	nan	0	0	nan	nan	C4	C4	C4	1	0	597.3357223689173	515.6495662014335	20	36
12	21	nan	0	0	nan	nan	C4	C4	C4	1	0	844.8013611229264	523.0276478094428	21	37
12	22	nan	0	0	nan	nan	C4	C4	C4	1	0	960.6111801242236	575.6944099378882	22	38
12	23	nan	0	0	nan	nan	C4	C4	C4	1	0	742.9756461232604	570.3613320079523	23	39
12	24	nan	0	0	nan	nan	C4	C4	C4	1	0	754.6998473282442	616.3429007633588	24	41
12	25	nan	0	0	nan	nan	C4	C4	C4	1	0	398.4433001231389	627.2863539684316	25	42
12	26	nan	0	0	nan	nan	C4	C4	C4	1	0	204.52258726899385	638.7337440109515	26	45
12	27	nan	0	0	nan	nan	C4	C4	C4	1	0	628.0412682435833	627.0489850696192	27	46
12	28	nan	0	0	nan	nan	C4	C4	C4	1	0	564.5175411362931	685.9295249922384	28	48
12	29	nan	0	0	nan	nan	C4	C4	C4	1	0	169.74883286647992	761.6764705882352	29	55
12	30	nan	0	0	nan	nan	C4	C4	C4	1	0	818.6671565025716	858.2439382806759	30	59
12	31	nan	0	0	nan	nan	C4	C4	C4	1	0	870.1268416206261	910.7946593001842	31	64
12	32	nan	0	0	nan	nan	C4	C4	C4	1	0	740.2373584905661	920.8132075471698	32	65
12	33	nan	0	0	nan	nan	C4	C4	C4	1	0	745.725941924646	960.8682505399568	33	68
12	34	nan	0	0	nan	nan	C4	C4	C4	1	0	586.7828590785908	963.2164634146342	34	70
12	35	nan	0	0	nan	nan	C4	C4	C4	1	0	116.41802492809204	992.3077660594439	35	73
12	36	nan	0	0	nan	nan	C4	C4	C4	1	0	648.889420983892	1001.2642577274706	36	76
13	1	nan	0	0	nan	nan	D1	D1	D1	1	0	412.3777845590479	73.68202624351541	1	2
13	2	nan	0	0	nan	nan	D1	D1	D1	1	0	226.52944836167566	44.97801742015761	2	3
13	3	nan	0	0	nan	nan	D1	D1	D1	1	0	339.3796594569719	52.08697653014266	3	4
13	4	nan	0	0	nan	nan	D1	D1	D1	1	0	367.5325203252033	90.32113821138212	4	7
13	5	nan	0	0	nan	nan	D1	D1	D1	1	0	581.0705882352942	85.79764705882353	5	9
13	6	nan	0	0	nan	nan	D1	D1	D1	1	0	250.94642857142858	111.43948412698413	6	10
13	7	nan	0	0	nan	nan	D1	D1	D1	1	0	457.8642266824085	109.57556080283354	7	11
13	8	nan	0	0	nan	nan	D1	D1	D1	1	0	514.6252886836028	140.15675519630486	8	12
13	9	nan	0	0	nan	nan	D1	D1	D1	1	0	284.28226196230065	160.3537941034316	9	15
13	10	nan	0	0	nan	nan	D1	D1	D1	1	0	414.64629629629627	166.04876543209878	10	16
13	11	nan	0	0	nan	nan	D1	D1	D1	1	0	459.9959432048681	163.61730899256256	11	17
13	12	nan	0	0	nan	nan	D1	D1	D1	1	0	54.19380165289256	216.92603305785124	12	23
13	13	nan	0	0	nan	nan	D1	D1	D1	1	0	286.83143172616855	226.08686050791314	13	24
13	14	nan	0	0	nan	nan	D1	D1	D1	1	0	502.884401817264	227.23826350328116	14	25
13	15	nan	0	0	nan	nan	D1	D1	D1	1	0	178.6053235429096	218.56998623221662	15	26
13	16	nan	0	0	nan	nan	D1	D1	D1	1	0	105.71908539430704	244.51936537564163	16	27
13	17	nan	0	0	nan	nan	D1	D1	D1	1	0	171.18260555756044	257.0873330927463	17	28
13	18	nan	0	0	nan	nan	D1	D1	D1	1	0	22.39324774132192	275.3143128863528	18	29
13	19	nan	0	0	nan	nan	D1	D1	D1	1	0	369.68465909090907	294.46732954545456	19	31
13	20	nan	0	0	nan	nan	D1	D1	D1	1	0	114.2472487160675	303.8019075568599	20	32
13	21	nan	0	0	nan	nan	D1	D1	D1	1	0	55.706258565555046	324.6158063042485	21	33
13	22	nan	0	0	nan	nan	D1	D1	D1	1	0	541.7965695315381	310.407783105865	22	34
13	23	nan	0	0	nan	nan	D1	D1	D1	1	0	13.244482173174873	324.0449915110357	23	35
13	24	nan	0	0	nan	nan	D1	D1	D1	1	0	641.9069220430108	353.5399865591398	24	36
13	25	nan	0	0	nan	nan	D1	D1	D1	1	0	193.27262860863902	368.548296071196	25	37
13	26	nan	0	0	nan	nan	D1	D1	D1	1	0	363.56273946360153	381.51795977011494	26	38
13	27	nan	0	0	nan	nan	D1	D1	D1	1	0	552.7265082266911	391.1601462522852	27	39
13	28	nan	0	0	nan	nan	D1	D1	D1	1	0	472.6056887897379	403.94794571481685	28	41
13	29	nan	0	0	nan	nan	D1	D1	D1	1	0	283.479792746114	471.49948186528496	29	43
13	30	nan	0	0	nan	nan	D1	D1	D1	1	0	26.865474060822898	481.88729874776385	30	44
13	31	nan	0	0	nan	nan	D1	D1	D1	1	0	343.27655124331864	494.74227283290725	31	45
13	32	nan	0	0	nan	nan	D1	D1	D1	1	0	143.5109011627907	515.0726744186046	32	46
13	33	nan	0	0	nan	nan	D1	D1	D1	1	0	101.483556012333	519.3206577595067	33	47
13	34	nan	0	0	nan	nan	D1	D1	D1	1	0	491.9701204819277	534.762891566265	34	48
13	35	nan	0	0	nan	nan	D1	D1	D1	1	0	166.9556400506971	555.3238276299113	35	49
13	36	nan	0	0	nan	nan	D1	D1	D1	1	0	68.61171797418073	559.2366765971533	36	50
13	37	nan	0	0	nan	nan	D1	D1	D1	1	0	96.6321036889332	608.661515453639	37	52
13	38	nan	0	0	nan	nan	D1	D1	D1	1	0	53.17757270693512	659.8515100671141	38	53
13	39	nan	0	0	nan	nan	D1	D1	D1	1	0	886.0039011703511	820.0710879930646	39	63
13	40	nan	0	0	nan	nan	D1	D1	D1	1	0	519.3725373134329	932.9420895522388	40	73
13	41	nan	0	0	nan	nan	D1	D1	D1	1	0	579.6457437661221	980.5548151332761	41	77
13	42	nan	0	0	nan	nan	D1	D1	D1	1	0	719.6111874386654	987.1578017664377	42	79
13	43	nan	0	0	nan	nan	D1	D1	D1	1	0	336.41813422179916	997.0699666825321	43	81
14	1	nan	0	0	nan	nan	D2	D2	D2	1	0	526.4309963099631	16.702583025830258	1	2
14	2	nan	0	0	nan	nan	D2	D2	D2	1	0	560.1542168674699	11.285542168674699	2	3
14	3	nan	0	0	nan	nan	D2	D2	D2	1	0	393.9884555382215	125.15257410296412	3	11
14	4	nan	0	0	nan	nan	D2	D2	D2	1	0	777.272157564906	119.01790510295434	4	12
14	5	nan	0	0	nan	nan	D2	D2	D2	1	0	534.5494746059545	164.00131348511383	5	13
14	6	nan	0	0	nan	nan	D2	D2	D2	1	0	309.8337260181757	172.4890609222484	6	14
14	7	nan	0	0	nan	nan	D2	D2	D2	1	0	877.2970358814352	228.6984399375975	7	17
14	8	nan	0	0	nan	nan	D2	D2	D2	1	0	652.5207339449541	288.54825688073396	8	18
14	9	nan	0	0	nan	nan	D2	D2	D2	1	0	536.6691560866318	279.7826736370426	9	19
14	10	nan	0	0	nan	nan	D2	D2	D2	1	0	216.80950463149415	302.0366492146597	10	20
14	11	nan	0	0	nan	nan	D2	D2	D2	1	0	830.2394106813996	456.3321055862492	11	21
14	12	nan	0	0	nan	nan	D2	D2	D2	1	0	885.521251751518	519.6791219056515	12	23
14	13	nan	0	0	nan	nan	D2	D2	D2	1	0	251.6641852770885	524.741935483871	13	24
14	14	nan	0	0	nan	nan	D2	D2	D2	1	0	241.34529147982062	589.527866752082	14	26
14	15	nan	0	0	nan	nan	D2	D2	D2	1	0	851.9217536071033	594.173140954495	15	27
14	16	nan	0	0	nan	nan	D2	D2	D2	1	0	400.1501831501831	652.6355311355311	16	28
14	17	nan	0	0	nan	nan	D2	D2	D2	1	0	865.5394117647058	655.1988235294118	17	29
14	18	nan	0	0	nan	nan	D2	D2	D2	1	0	428.56809750927397	689.9878113407525	18	30
14	19	nan	0	0	nan	nan	D2	D2	D2	1	0	757.7166962699822	755.0754884547069	19	31
14	20	nan	0	0	nan	nan	D2	D2	D2	1	0	428.1942512749189	788.6954102920723	20	32
14	21	nan	0	0	nan	nan	D2	D2	D2	1	0	734.0243979721166	787.4401140684411	21	34
14	22	nan	0	0	nan	nan	D2	D2	D2	1	0	62.5078431372549	795.0539215686274	22	35
14	23	nan	0	0	nan	nan	D2	D2	D2	1	0	664.1530078465562	794.7911944202267	23	36
14	24	nan	0	0	nan	nan	D2	D2	D2	1	0	30.99279884781565	824.8574171867499	24	38
14	25	nan	0	0	nan	nan	D2	D2	D2	1	0	793.2544742729307	860.5570469798657	25	40
14	26	nan	0	0	nan	nan	D2	D2	D2	1	0	927.1384335154827	881.7304189435337	26	44
14	27	nan	0	0	nan	nan	D2	D2	D2	1	0	525.7353986795328	907.445403758253	27	45
14	28	nan	0	0	nan	nan	D2	D2	D2	1	0	741.6659259259259	919.7524074074074	28	47
14	29	nan	0	0	nan	nan	D2	D2	D2	1	0	480.06410256410254	943.2429792429792	29	49
14	30	nan	0	0	nan	nan	D2	D2	D2	1	0	565.091962091962	958.4264654264654	30	50
14	31	nan	0	0	nan	nan	D2	D2	D2	1	0	663.8094442122858	984.1621395737568	31	54
14	32	nan	0	0	nan	nan	D2	D2	D2	1	0	497.8382789317507	1000.1948565776459	32	55
14	33	nan	0	0	nan	nan	D2	D2	D2	1	0	615.3586118251928	1004.7377892030848	33	57
15	1	nan	0	0	nan	nan	D3	D3	D3	1	0	395.6246943765281	27.260391198044008	1	3
15	2	nan	0	0	nan	nan	D3	D3	D3	1	0	669.2961876832844	78.44113950565564	2	5
15	3	nan	0	0	nan	nan	D3	D3	D3	1	0	734.6413793103449	107.74446460980036	3	7
15	4	nan	0	0	nan	nan	D3	D3	D3	1	0	985.9676695105524	124.10507409070499	4	8
15	5	nan	0	0	nan	nan	D3	D3	D3	1	0	968.2680115273776	177.5552353506244	5	9
15	6	nan	0	0	nan	nan	D3	D3	D3	1	0	694.3399108847867	195.2151495862508	6	11
15	7	nan	0	0	nan	nan	D3	D3	D3	1	0	554.7018970189702	229.11314363143632	7	12
15	8	nan	0	0	nan	nan	D3	D3	D3	1	0	950.0826636050517	238.10524301569077	8	14
15	9	nan	0	0	nan	nan	D3	D3	D3	1	0	1003.0611970410222	249.59011432414258	9	15
15	10	nan	0	0	nan	nan	D3	D3	D3	1	0	218.5904314159292	400.19551991150445	10	17
15	11	nan	0	0	nan	nan	D3	D3	D3	1	0	99.81384846964376	484.75614651279477	11	20
15	12	nan	0	0	nan	nan	D3	D3	D3	1	0	20.424274406332454	520.0353562005278	12	21
15	13	nan	0	0	nan	nan	D3	D3	D3	1	0	130.32635467980296	558.760775862069	13	22
15	14	nan	0	0	nan	nan	D3	D3	D3	1	0	527.1375977910723	588.0699493787391	14	23
15	15	nan	0	0	nan	nan	D3	D3	D3	1	0	399.8036809815951	613.8269938650307	15	24
15	16	nan	0	0	nan	nan	D3	D3	D3	1	0	925.9507484307098	645.6760019314341	16	25
15	17	nan	0	0	nan	nan	D3	D3	D3	1	0	853.9634551495017	759.7348837209303	17	26
15	18	nan	0	0	nan	nan	D3	D3	D3	1	0	641.4106463878327	777.1891634980989	18	27
15	19	nan	0	0	nan	nan	D3	D3	D3	1	0	760.4534679543459	784.4438103599649	19	28
15	20	nan	0	0	nan	nan	D3	D3	D3	1	0	60.10462400747314	880.0378327884166	20	32
15	21	nan	0	0	nan	nan	D3	D3	D3	1	0	965.5867639395518	897.5018238665972	21	33
15	22	nan	0	0	nan	nan	D3	D3	D3	1	0	581.2754838709677	963.7367741935484	22	37
16	1	nan	0	0	nan	nan	D4	D4	D4	1	0	868.6935522246015	45.842969307637404	1	3
16	2	nan	0	0	nan	nan	D4	D4	D4	1	0	742.1729411764705	53.85333333333333	2	6
16	3	nan	0	0	nan	nan	D4	D4	D4	1	0	735.7355548761847	95.33261999388566	3	9
16	4	nan	0	0	nan	nan	D4	D4	D4	1	0	595.1123188405797	101.56929347826087	4	13
16	5	nan	0	0	nan	nan	D4	D4	D4	1	0	117.84173580089343	130.98723675813656	5	14
16	6	nan	0	0	nan	nan	D4	D4	D4	1	0	34.46323024054983	143.38831615120276	6	15
16	7	nan	0	0	nan	nan	D4	D4	D4	1	0	646.8168389955687	132.63921713441655	7	17
16	8	nan	0	0	nan	nan	D4	D4	D4	1	0	256.47152740819587	175.01969132517297	8	18
16	9	nan	0	0	nan	nan	D4	D4	D4	1	0	970.8890362511053	161.49690539345713	9	19
16	10	nan	0	0	nan	nan	D4	D4	D4	1	0	100.24657534246575	176.92916805880387	10	21
16	11	nan	0	0	nan	nan	D4	D4	D4	1	0	381.09503916449086	177.25065274151436	11	22
16	12	nan	0	0	nan	nan	D4	D4	D4	1	0	924.5956948993917	230.77866167524567	12	26
16	13	nan	0	0	nan	nan	D4	D4	D4	1	0	128.29155810317874	245.40958832725377	13	27
16	14	nan	0	0	nan	nan	D4	D4	D4	1	0	591.6640625	310.52566964285717	14	30
16	15	nan	0	0	nan	nan	D4	D4	D4	1	0	770.3895547945206	338.88099315068496	15	32
16	16	nan	0	0	nan	nan	D4	D4	D4	1	0	630.78479421929	377.9296261388627	16	34
16	17	nan	0	0	nan	nan	D4	D4	D4	1	0	794.4576934658236	452.57542908762423	17	36
16	18	nan	0	0	nan	nan	D4	D4	D4	1	0	784.74068698597	522.856313497823	18	38
16	19	nan	0	0	nan	nan	D4	D4	D4	1	0	770.3945188017846	561.008285532186	19	39
16	20	nan	0	0	nan	nan	D4	D4	D4	1	0	467.4019077081722	561.055942253158	20	40
16	21	nan	0	0	nan	nan	D4	D4	D4	1	0	803.3698439241917	662.0596432552954	21	42
16	22	nan	0	0	nan	nan	D4	D4	D4	1	0	65.92083333333333	650.2923611111111	22	43
16	23	nan	0	0	nan	nan	D4	D4	D4	1	0	398.3667108753316	651.5145888594164	23	44
16	24	nan	0	0	nan	nan	D4	D4	D4	1	0	716.7018932874355	677.9328743545611	24	45
16	25	nan	0	0	nan	nan	D4	D4	D4	1	0	226.17263427109975	685.7832480818414	25	46
16	26	nan	0	0	nan	nan	D4	D4	D4	1	0	189.85664639443962	744.8405734144222	26	47
16	27	nan	0	0	nan	nan	D4	D4	D4	1	0	568.7610949813355	743.6271256739942	27	48
16	28	nan	0	0	nan	nan	D4	D4	D4	1	0	277.89478390461994	796.9766020864381	28	51
16	29	nan	0	0	nan	nan	D4	D4	D4	1	0	243.04510942384994	834.5243412237606	29	55
16	30	nan	0	0	nan	nan	D4	D4	D4	1	0	38.6891447368421	823.2256578947369	30	56
16	31	nan	0	0	nan	nan	D4	D4	D4	1	0	50.95050505050505	856.2484848484848	31	57
16	32	nan	0	0	nan	nan	D4	D4	D4	1	0	343.90140208050656	880.1899592944369	32	62
16	33	nan	0	0	nan	nan	D4	D4	D4	1	0	161.56221198156683	924.7523041474655	33	65
16	34	nan	0	0	nan	nan	D4	D4	D4	1	0	304.83027407593664	910.6618053809405	34	67
16	35	nan	0	0	nan	nan	D4	D4	D4	1	0	382.6637539321915	935.8490038448095	35	68
