# Supplementary material for: Resolving cell state in iPSC-derived human neural samples with multiplexed fluorescence imaging
Source: Commun Biol. 2021 Jun 24;4:786. doi: 10.1038/s42003-021-02276-x (PMC8225800; doi:10.1038/s42003-021-02276-x)
Supplement: Supplementary file 4 — Supplementary Data 1 [file 42003_2021_2276_MOESM4_ESM.zip › New folder/Cortical_neuron_DNANeurons_filtered.csv]

ImageNumber	ObjectNumber	Metadata_FileLocation	Metadata_Frame	Metadata_Series	Metadata_myChannel	Metadata_myCycle	Metadata_myWell	Metadata_myWell	Metadata_myWell	Children_mature_Astrocyte_filtered_Count	Children_mature_Astrocytes_Count	Location_Center_X	Location_Center_Y	Number_Object_Number	Parent_cellbodies_pax6_negative
1	1	nan	0	0	nan	nan	A1	A1	A1	1	0	500.6933575978162	20.444040036396725	1	1
1	2	nan	0	0	nan	nan	A1	A1	A1	1	0	952.5518018018018	45.97232947232947	2	2
1	3	nan	0	0	nan	nan	A1	A1	A1	1	0	425.0065601825442	63.64318311466058	3	3
1	4	nan	0	0	nan	nan	A1	A1	A1	1	0	861.0075797637934	47.960867265996825	4	4
1	5	nan	0	0	nan	nan	A1	A1	A1	1	0	606.4464831804281	106.53975535168196	5	5
1	6	nan	0	0	nan	nan	A1	A1	A1	0	1	777.3539870689655	96.45501077586206	6	6
1	7	nan	0	0	nan	nan	A1	A1	A1	1	0	734.2103220799379	139.6476523088863	7	8
1	8	nan	0	0	nan	nan	A1	A1	A1	1	0	574.8077609277431	150.60838537020518	8	9
1	9	nan	0	0	nan	nan	A1	A1	A1	1	0	478.5456595264938	141.9143179255919	9	11
1	10	nan	0	0	nan	nan	A1	A1	A1	0	1	948.8653540806605	143.00031756113052	10	12
1	11	nan	0	0	nan	nan	A1	A1	A1	1	0	850.899136577708	180.61302982731553	11	14
1	12	nan	0	0	nan	nan	A1	A1	A1	1	0	973.4138093001409	203.61061531235322	12	15
1	13	nan	0	0	nan	nan	A1	A1	A1	1	0	1009.4569632495164	206.41005802707932	13	16
1	14	nan	0	0	nan	nan	A1	A1	A1	0	1	585.8999358563182	228.90314304041053	14	17
1	15	nan	0	0	nan	nan	A1	A1	A1	1	0	949.7399856938483	238.66165951359085	15	19
1	16	nan	0	0	nan	nan	A1	A1	A1	1	0	786.6070422535212	246.17253521126761	16	20
1	17	nan	0	0	nan	nan	A1	A1	A1	0	1	346.9986906710311	255.85302782324058	17	22
1	18	nan	0	0	nan	nan	A1	A1	A1	1	0	693.1134545454546	269.01272727272726	18	23
1	19	nan	0	0	nan	nan	A1	A1	A1	1	0	827.6721097322012	274.41737426518614	19	24
1	20	nan	0	0	nan	nan	A1	A1	A1	1	0	53.07540173053152	256.6299958796869	20	26
1	21	nan	0	0	nan	nan	A1	A1	A1	1	0	429.82899893124335	287.11150694691844	21	28
1	22	nan	0	0	nan	nan	A1	A1	A1	0	1	932.8999497234792	286.14127702363	22	29
1	23	nan	0	0	nan	nan	A1	A1	A1	0	1	764.4188954498089	309.8266759291421	23	30
1	24	nan	0	0	nan	nan	A1	A1	A1	0	1	317.0465519962127	326.14375887643996	24	32
1	25	nan	0	0	nan	nan	A1	A1	A1	0	1	753.2839132627332	348.41906202723146	25	35
1	26	nan	0	0	nan	nan	A1	A1	A1	1	0	392.11873920552677	358.45595854922277	26	36
1	27	nan	0	0	nan	nan	A1	A1	A1	0	1	820.7870791628753	360.4080982711556	27	40
1	28	nan	0	0	nan	nan	A1	A1	A1	1	0	539.3641390205371	395.1445497630332	28	43
1	29	nan	0	0	nan	nan	A1	A1	A1	0	1	179.0274825943569	401.5086112128985	29	44
1	30	nan	0	0	nan	nan	A1	A1	A1	1	0	573.574358974359	420.5692307692308	30	47
1	31	nan	0	0	nan	nan	A1	A1	A1	0	1	64.07716735471578	431.1295649412512	31	50
1	32	nan	0	0	nan	nan	A1	A1	A1	1	0	644.3064295485636	435.5763793889649	32	51
1	33	nan	0	0	nan	nan	A1	A1	A1	1	0	293.2206823027719	450.3560767590618	33	52
1	34	nan	0	0	nan	nan	A1	A1	A1	1	0	117.3373724489796	502.3985969387755	34	56
1	35	nan	0	0	nan	nan	A1	A1	A1	1	0	475.7941110361879	498.7621937514048	35	57
1	36	nan	0	0	nan	nan	A1	A1	A1	1	0	288.21022128556376	514.4488935721812	36	58
1	37	nan	0	0	nan	nan	A1	A1	A1	1	0	398.47497805092183	550.1799824407375	37	60
1	38	nan	0	0	nan	nan	A1	A1	A1	1	0	488.5749019607843	573.5960784313726	38	62
1	39	nan	0	0	nan	nan	A1	A1	A1	1	0	111.7928599450765	568.8662220478619	39	63
1	40	nan	0	0	nan	nan	A1	A1	A1	1	0	39.45625	576.1119047619047	40	64
1	41	nan	0	0	nan	nan	A1	A1	A1	1	0	9.10665137614679	586.5917431192661	41	66
1	42	nan	0	0	nan	nan	A1	A1	A1	1	0	874.5548293391431	590.5497458242556	42	68
1	43	nan	0	0	nan	nan	A1	A1	A1	1	0	582.4900210084033	624.4044117647059	43	70
1	44	nan	0	0	nan	nan	A1	A1	A1	1	0	608.4405120481928	649.3501506024096	44	72
1	45	nan	0	0	nan	nan	A1	A1	A1	1	0	981.0959641255605	653.6215246636772	45	73
1	46	nan	0	0	nan	nan	A1	A1	A1	0	1	64.36014298480787	647.6403038427167	46	75
1	47	nan	0	0	nan	nan	A1	A1	A1	1	0	887.3066137566137	656.9497354497355	47	76
1	48	nan	0	0	nan	nan	A1	A1	A1	1	0	471.0334148329258	675.4898125509372	48	79
1	49	nan	0	0	nan	nan	A1	A1	A1	1	0	440.39198606271776	686.948606271777	49	80
1	50	nan	0	0	nan	nan	A1	A1	A1	1	0	354.9824773413897	696.192749244713	50	81
1	51	nan	0	0	nan	nan	A1	A1	A1	1	0	574.3230698529412	703.3290441176471	51	82
1	52	nan	0	0	nan	nan	A1	A1	A1	1	0	897.8777137793531	700.9308817013736	52	83
1	53	nan	0	0	nan	nan	A1	A1	A1	0	1	79.07348703170028	716.3775216138329	53	86
1	54	nan	0	0	nan	nan	A1	A1	A1	0	1	451.7329826732673	749.6695544554456	54	87
1	55	nan	0	0	nan	nan	A1	A1	A1	1	0	370.70146678170835	757.2282139775668	55	91
1	56	nan	0	0	nan	nan	A1	A1	A1	1	0	111.91690877396863	772.5804764671702	56	92
1	57	nan	0	0	nan	nan	A1	A1	A1	1	0	157.31796116504853	773.4565313327449	57	95
1	58	nan	0	0	nan	nan	A1	A1	A1	1	0	340.74063492063493	812.4946031746032	58	96
1	59	nan	0	0	nan	nan	A1	A1	A1	0	1	558.3259192010894	799.3926463912846	59	97
1	60	nan	0	0	nan	nan	A1	A1	A1	0	1	253.96558197747183	816.3275969962453	60	99
1	61	nan	0	0	nan	nan	A1	A1	A1	1	0	411.12590179194785	822.2380730742378	61	100
1	62	nan	0	0	nan	nan	A1	A1	A1	1	0	194.77745327102804	836.9059579439253	62	101
1	63	nan	0	0	nan	nan	A1	A1	A1	0	1	736.3170731707318	855.4155374887082	63	102
1	64	nan	0	0	nan	nan	A1	A1	A1	1	0	163.8179775280899	863.9086142322097	64	103
1	65	nan	0	0	nan	nan	A1	A1	A1	0	1	689.7214680744092	845.666163901458	65	104
1	66	nan	0	0	nan	nan	A1	A1	A1	1	0	473.2039249146758	853.0226109215017	66	105
1	67	nan	0	0	nan	nan	A1	A1	A1	1	0	62.43223140495868	870.0256198347107	67	106
1	68	nan	0	0	nan	nan	A1	A1	A1	0	1	301.7902761795167	894.4016110471807	68	107
1	69	nan	0	0	nan	nan	A1	A1	A1	1	0	114.43524952621604	874.1219204042957	69	108
1	70	nan	0	0	nan	nan	A1	A1	A1	1	0	454.7869318181818	906.0337357954545	70	111
1	71	nan	0	0	nan	nan	A1	A1	A1	1	0	127.625	912.4064440993789	71	114
1	72	nan	0	0	nan	nan	A1	A1	A1	1	0	62.800959232613906	924.543165467626	72	115
1	73	nan	0	0	nan	nan	A1	A1	A1	1	0	91.7634011090573	955.8308687615527	73	117
1	74	nan	0	0	nan	nan	A1	A1	A1	1	0	31.894082840236685	956.2556213017751	74	118
1	75	nan	0	0	nan	nan	A1	A1	A1	0	1	489.40613187736244	956.2805543889123	75	119
1	76	nan	0	0	nan	nan	A1	A1	A1	1	0	153.115823817292	955.1745513866232	76	120
1	77	nan	0	0	nan	nan	A1	A1	A1	0	1	380.82464698331194	975.2996148908858	77	121
1	78	nan	0	0	nan	nan	A1	A1	A1	1	0	538.5477055133707	964.602839220865	78	122
1	79	nan	0	0	nan	nan	A1	A1	A1	1	0	22.500814332247558	991.7043973941368	79	123
1	80	nan	0	0	nan	nan	A1	A1	A1	1	0	131.8522812266268	987.2703814510097	80	124
1	81	nan	0	0	nan	nan	A1	A1	A1	1	0	320.14700854700857	1003.0700854700855	81	125
2	1	nan	0	0	nan	nan	A2	A2	A2	1	0	164.39584996009577	12.84756584197925	1	1
2	2	nan	0	0	nan	nan	A2	A2	A2	1	0	292.80038948393377	10.098344693281403	2	2
2	3	nan	0	0	nan	nan	A2	A2	A2	1	0	811.016129032258	11.011166253101736	3	3
2	4	nan	0	0	nan	nan	A2	A2	A2	1	0	850.2663080026899	19.347007397444518	4	4
2	5	nan	0	0	nan	nan	A2	A2	A2	1	0	85.15809072444144	44.94380501015572	5	5
2	6	nan	0	0	nan	nan	A2	A2	A2	1	0	819.4848484848485	46.700275482093666	6	6
2	7	nan	0	0	nan	nan	A2	A2	A2	1	0	763.7140158670193	124.30260672459389	7	8
2	8	nan	0	0	nan	nan	A2	A2	A2	1	0	526.8423475258918	146.34004602991945	8	9
2	9	nan	0	0	nan	nan	A2	A2	A2	1	0	245.72116659301813	152.8784798939461	9	10
2	10	nan	0	0	nan	nan	A2	A2	A2	1	0	81.11649016641452	151.75264750378216	10	11
2	11	nan	0	0	nan	nan	A2	A2	A2	1	0	107.29933184855234	209.2641425389755	11	12
2	12	nan	0	0	nan	nan	A2	A2	A2	1	0	167.9212775528565	206.6951566951567	12	13
2	13	nan	0	0	nan	nan	A2	A2	A2	1	0	15.352893890675242	241.2628617363344	13	15
2	14	nan	0	0	nan	nan	A2	A2	A2	0	1	270.4810865701955	269.1853262249302	14	17
2	15	nan	0	0	nan	nan	A2	A2	A2	1	0	367.47809152872446	276.9693281402142	15	20
2	16	nan	0	0	nan	nan	A2	A2	A2	0	1	80.38325859491779	283.9139013452915	16	21
2	17	nan	0	0	nan	nan	A2	A2	A2	1	0	212.23283427981414	302.2534847702633	17	22
2	18	nan	0	0	nan	nan	A2	A2	A2	0	1	617.6229100768188	298.7885223678265	18	23
2	19	nan	0	0	nan	nan	A2	A2	A2	0	1	223.63390092879257	330.2577399380805	19	24
2	20	nan	0	0	nan	nan	A2	A2	A2	0	1	35.50174013921114	354.21055684454757	20	27
2	21	nan	0	0	nan	nan	A2	A2	A2	1	0	95.69572506286673	358.3730092204526	21	28
2	22	nan	0	0	nan	nan	A2	A2	A2	1	0	654.1161431701972	418.8955441928415	22	33
2	23	nan	0	0	nan	nan	A2	A2	A2	0	1	985.3951612903226	547.1653225806451	23	39
2	24	nan	0	0	nan	nan	A2	A2	A2	0	1	257.33614524115166	585.5840821566111	24	41
2	25	nan	0	0	nan	nan	A2	A2	A2	1	0	14.278051181102363	591.4153543307086	25	42
2	26	nan	0	0	nan	nan	A2	A2	A2	1	0	116.24560570071259	653.1372921615202	26	45
2	27	nan	0	0	nan	nan	A2	A2	A2	1	0	40.17480823576908	655.333064190553	27	46
2	28	nan	0	0	nan	nan	A2	A2	A2	1	0	464.0929256594724	684.0029976019184	28	48
2	29	nan	0	0	nan	nan	A2	A2	A2	1	0	31.835224203133443	697.7882225823879	29	49
2	30	nan	0	0	nan	nan	A2	A2	A2	1	0	213.22493985565356	729.3127506014434	30	52
2	31	nan	0	0	nan	nan	A2	A2	A2	1	0	92.28568755846585	746.6265668849392	31	54
2	32	nan	0	0	nan	nan	A2	A2	A2	1	0	738.3509655751469	773.1813602015113	32	56
2	33	nan	0	0	nan	nan	A2	A2	A2	1	0	691.7010785824345	808.8536209553158	33	59
2	34	nan	0	0	nan	nan	A2	A2	A2	0	1	528.1409465020577	916.7047325102881	34	64
2	35	nan	0	0	nan	nan	A2	A2	A2	1	0	258.03150525087517	1009.3926487747958	35	67
4	1	nan	0	0	nan	nan	A4	A4	A4	1	0	899.2501766784452	23.070671378091873	1	1
4	2	nan	0	0	nan	nan	A4	A4	A4	1	0	973.8128430296377	41.51317233809001	2	2
4	3	nan	0	0	nan	nan	A4	A4	A4	0	1	1005.3974979822437	85.13478611783697	3	4
4	4	nan	0	0	nan	nan	A4	A4	A4	1	0	956.7278911564625	72.6655328798186	4	5
4	5	nan	0	0	nan	nan	A4	A4	A4	1	0	645.1859052247873	87.64763061968408	5	6
4	6	nan	0	0	nan	nan	A4	A4	A4	1	0	941.8359929078014	101.36968085106383	6	8
4	7	nan	0	0	nan	nan	A4	A4	A4	1	0	857.2285714285714	104.25571428571429	7	9
4	8	nan	0	0	nan	nan	A4	A4	A4	1	0	1013.5	174.77970749542962	8	11
4	9	nan	0	0	nan	nan	A4	A4	A4	1	0	9.464477611940298	325.64597014925374	9	15
4	10	nan	0	0	nan	nan	A4	A4	A4	1	0	64.00618374558304	658.9664310954064	10	27
4	11	nan	0	0	nan	nan	A4	A4	A4	0	1	59.73428920073216	790.4026845637584	11	28
4	12	nan	0	0	nan	nan	A4	A4	A4	1	0	1008.0840687412913	826.5861588481189	12	30
4	13	nan	0	0	nan	nan	A4	A4	A4	1	0	939.1711711711712	863.498998998999	13	31
4	14	nan	0	0	nan	nan	A4	A4	A4	0	1	48.03203159280386	892.6814392277315	14	34
4	15	nan	0	0	nan	nan	A4	A4	A4	1	0	337.8222058281077	957.2652157875323	15	36
4	16	nan	0	0	nan	nan	A4	A4	A4	0	1	845.7811518324608	967.6167539267016	16	37
5	1	nan	0	0	nan	nan	B1	B1	B1	0	1	303.4576023391813	30.199926900584796	1	1
5	2	nan	0	0	nan	nan	B1	B1	B1	1	0	111.98768328445747	22.765395894428153	2	4
5	3	nan	0	0	nan	nan	B1	B1	B1	1	0	458.27767695099817	34.21669691470054	3	5
5	4	nan	0	0	nan	nan	B1	B1	B1	1	0	65.59347181008901	52.68308605341246	4	8
5	5	nan	0	0	nan	nan	B1	B1	B1	1	0	129.15357643758765	50.53155680224404	5	9
5	6	nan	0	0	nan	nan	B1	B1	B1	1	0	34.85216346153846	83.35697115384616	6	11
5	7	nan	0	0	nan	nan	B1	B1	B1	0	1	382.3121185701831	100.44580063934903	7	14
5	8	nan	0	0	nan	nan	B1	B1	B1	1	0	24.43154761904762	120.40178571428571	8	16
5	9	nan	0	0	nan	nan	B1	B1	B1	1	0	13.440298507462687	426.80348258706465	9	23
5	10	nan	0	0	nan	nan	B1	B1	B1	1	0	6.764432029795159	496.5903165735568	10	27
5	11	nan	0	0	nan	nan	B1	B1	B1	0	1	647.0210573476703	704.2414874551971	11	40
5	12	nan	0	0	nan	nan	B1	B1	B1	1	0	978.0277553220157	815.429264349232	12	44
5	13	nan	0	0	nan	nan	B1	B1	B1	1	0	199.701230228471	816.3255711775043	13	46
5	14	nan	0	0	nan	nan	B1	B1	B1	1	0	49.472374891524446	866.3341047150709	14	51
5	15	nan	0	0	nan	nan	B1	B1	B1	1	0	176.56492498706675	895.4821520951888	15	54
5	16	nan	0	0	nan	nan	B1	B1	B1	1	0	94.29372019077901	895.4546899841017	16	55
5	17	nan	0	0	nan	nan	B1	B1	B1	1	0	919.4336016096579	931.1815895372233	17	56
5	18	nan	0	0	nan	nan	B1	B1	B1	1	0	998.2931562819203	935.0459652706844	18	57
5	19	nan	0	0	nan	nan	B1	B1	B1	1	0	20.42374616171955	946.3034800409416	19	59
5	20	nan	0	0	nan	nan	B1	B1	B1	1	0	1014.1264612114771	959.4920297555792	20	60
5	21	nan	0	0	nan	nan	B1	B1	B1	1	0	966.5666474321985	957.0398153491057	21	62
5	22	nan	0	0	nan	nan	B1	B1	B1	1	0	900.1932327761924	967.9853240929474	22	63
5	23	nan	0	0	nan	nan	B1	B1	B1	1	0	969.8379821958457	1000.4225519287834	23	64
5	24	nan	0	0	nan	nan	B1	B1	B1	1	0	42.009227220299884	1011.7324106113033	24	65
5	25	nan	0	0	nan	nan	B1	B1	B1	1	0	149.86162624821682	1007.2945791726106	25	66
5	26	nan	0	0	nan	nan	B1	B1	B1	1	0	197.86799620132953	1011.4264007597341	26	67
6	1	nan	0	0	nan	nan	B2	B2	B2	1	0	562.1735395189004	20.06529209621993	1	1
6	2	nan	0	0	nan	nan	B2	B2	B2	0	1	535.1940874035989	41.039203084832906	2	2
6	3	nan	0	0	nan	nan	B2	B2	B2	1	0	254.343115942029	149.18333333333334	3	6
6	4	nan	0	0	nan	nan	B2	B2	B2	1	0	929.7084324126578	177.90543259557344	4	9
6	5	nan	0	0	nan	nan	B2	B2	B2	1	0	309.9551767676768	196.38888888888889	5	10
6	6	nan	0	0	nan	nan	B2	B2	B2	0	1	991.1938344594595	225.28040540540542	6	11
6	7	nan	0	0	nan	nan	B2	B2	B2	0	1	605.0701636404393	248.4218785025779	7	13
6	8	nan	0	0	nan	nan	B2	B2	B2	1	0	989.8232502965599	269.37485172004745	8	15
6	9	nan	0	0	nan	nan	B2	B2	B2	1	0	956.5165829145728	292.09045226130655	9	17
6	10	nan	0	0	nan	nan	B2	B2	B2	1	0	502.1638827607942	289.5521588402143	10	18
6	11	nan	0	0	nan	nan	B2	B2	B2	1	0	995.7985153764581	309.1219512195122	11	20
6	12	nan	0	0	nan	nan	B2	B2	B2	1	0	992.3767605633802	335.73415492957747	12	21
6	13	nan	0	0	nan	nan	B2	B2	B2	1	0	8.54650132860939	384.6563330380868	13	24
6	14	nan	0	0	nan	nan	B2	B2	B2	1	0	38.871207430340554	387.722600619195	14	26
6	15	nan	0	0	nan	nan	B2	B2	B2	1	0	91.01978114478115	409.0	15	28
6	16	nan	0	0	nan	nan	B2	B2	B2	1	0	45.003187250996014	434.9354581673307	16	31
6	17	nan	0	0	nan	nan	B2	B2	B2	1	0	24.56563642406115	470.8863409770688	17	34
6	18	nan	0	0	nan	nan	B2	B2	B2	1	0	969.4599337102749	497.5630727237278	18	40
6	19	nan	0	0	nan	nan	B2	B2	B2	0	1	57.642896627971254	582.9682144831398	19	45
6	20	nan	0	0	nan	nan	B2	B2	B2	0	1	77.56552706552706	627.974358974359	20	49
6	21	nan	0	0	nan	nan	B2	B2	B2	1	0	993.5501997336884	605.2756324900133	21	50
6	22	nan	0	0	nan	nan	B2	B2	B2	1	0	928.9389312977099	628.6149279050043	22	53
6	23	nan	0	0	nan	nan	B2	B2	B2	0	1	208.00785468826706	657.7832596956308	23	56
6	24	nan	0	0	nan	nan	B2	B2	B2	1	0	936.888583218707	682.6409903713893	24	58
6	25	nan	0	0	nan	nan	B2	B2	B2	0	1	1000.9282934963869	779.5080600333519	25	62
6	26	nan	0	0	nan	nan	B2	B2	B2	1	0	125.16786079836233	814.5369498464688	26	65
6	27	nan	0	0	nan	nan	B2	B2	B2	1	0	934.5300988319856	842.4788858939802	27	68
6	28	nan	0	0	nan	nan	B2	B2	B2	0	1	709.5678916827853	852.5160541586074	28	69
6	29	nan	0	0	nan	nan	B2	B2	B2	0	1	857.9647414372062	876.0755540631296	29	70
6	30	nan	0	0	nan	nan	B2	B2	B2	0	1	306.1193595342067	874.1001455604076	30	71
6	31	nan	0	0	nan	nan	B2	B2	B2	1	0	47.64431047475509	890.525998492841	31	72
6	32	nan	0	0	nan	nan	B2	B2	B2	1	0	1000.0432368107894	917.4462514875049	32	73
6	33	nan	0	0	nan	nan	B2	B2	B2	0	1	399.18207973695024	907.5844636251542	33	74
6	34	nan	0	0	nan	nan	B2	B2	B2	0	1	620.1396177518626	915.105280207321	34	75
6	35	nan	0	0	nan	nan	B2	B2	B2	0	1	684.4968102073366	910.9234449760766	35	76
6	36	nan	0	0	nan	nan	B2	B2	B2	1	0	52.694857142857146	929.5434285714285	36	78
6	37	nan	0	0	nan	nan	B2	B2	B2	1	0	130.07952069716777	933.3050108932462	37	79
6	38	nan	0	0	nan	nan	B2	B2	B2	1	0	331.7783492530003	943.5351457261818	38	80
6	39	nan	0	0	nan	nan	B2	B2	B2	1	0	250.01537775796746	947.6262536215735	39	81
6	40	nan	0	0	nan	nan	B2	B2	B2	0	1	163.36356707317074	947.4939024390244	40	82
6	41	nan	0	0	nan	nan	B2	B2	B2	1	0	382.23090692124106	951.3508353221957	41	83
6	42	nan	0	0	nan	nan	B2	B2	B2	1	0	849.68911335578	943.8872053872054	42	84
6	43	nan	0	0	nan	nan	B2	B2	B2	1	0	99.32324533161622	954.032195750161	43	85
6	44	nan	0	0	nan	nan	B2	B2	B2	1	0	41.30897177419355	968.5529233870968	44	86
6	45	nan	0	0	nan	nan	B2	B2	B2	1	0	449.3673935091278	989.2208417849898	45	89
6	46	nan	0	0	nan	nan	B2	B2	B2	1	0	102.30711139081183	998.8112020138452	46	90
7	1	nan	0	0	nan	nan	B3	B3	B3	0	1	436.4535186794092	13.1876629018245	1	1
7	2	nan	0	0	nan	nan	B3	B3	B3	0	1	905.5061043285239	21.75101738808731	2	2
7	3	nan	0	0	nan	nan	B3	B3	B3	1	0	337.04639684106616	21.453109575518262	3	3
7	4	nan	0	0	nan	nan	B3	B3	B3	1	0	381.8423988842399	29.09948860994886	4	4
7	5	nan	0	0	nan	nan	B3	B3	B3	1	0	769.239416407558	37.63668978713226	5	5
7	6	nan	0	0	nan	nan	B3	B3	B3	1	0	648.8878552971577	47.308527131782945	6	6
7	7	nan	0	0	nan	nan	B3	B3	B3	0	1	557.8659255516254	63.70608051204312	7	7
7	8	nan	0	0	nan	nan	B3	B3	B3	1	0	366.49451887941535	107.33313032886724	8	9
7	9	nan	0	0	nan	nan	B3	B3	B3	0	1	314.7883031301483	127.40856672158155	9	10
7	10	nan	0	0	nan	nan	B3	B3	B3	1	0	170.76980114593866	105.6376811594203	10	11
7	11	nan	0	0	nan	nan	B3	B3	B3	1	0	248.77296686746988	165.36257530120483	11	12
7	12	nan	0	0	nan	nan	B3	B3	B3	1	0	65.02463343108505	177.586119257087	12	13
7	13	nan	0	0	nan	nan	B3	B3	B3	1	0	976.8620689655172	202.98549790525297	13	14
7	14	nan	0	0	nan	nan	B3	B3	B3	0	1	131.31042296072508	224.78021148036254	14	15
7	15	nan	0	0	nan	nan	B3	B3	B3	0	1	33.62546816479401	238.00936329588015	15	16
7	16	nan	0	0	nan	nan	B3	B3	B3	1	0	64.67935165609585	271.9774489076815	16	17
7	17	nan	0	0	nan	nan	B3	B3	B3	1	0	91.65199161425576	290.3312368972746	17	19
7	18	nan	0	0	nan	nan	B3	B3	B3	1	0	129.25262054507337	308.62264150943395	18	21
7	19	nan	0	0	nan	nan	B3	B3	B3	1	0	24.81323980710215	379.83998246383163	19	23
7	20	nan	0	0	nan	nan	B3	B3	B3	1	0	35.42294402211472	474.0870767104354	20	25
7	21	nan	0	0	nan	nan	B3	B3	B3	1	0	91.68464320947056	511.55343636961527	21	28
7	22	nan	0	0	nan	nan	B3	B3	B3	1	0	62.89517625231911	627.2439703153989	22	39
7	23	nan	0	0	nan	nan	B3	B3	B3	1	0	26.694052044609666	642.4795539033457	23	40
7	24	nan	0	0	nan	nan	B3	B3	B3	1	0	70.6022487702038	681.4968376669009	24	41
7	25	nan	0	0	nan	nan	B3	B3	B3	1	0	282.00513259195895	674.3105218135158	25	43
7	26	nan	0	0	nan	nan	B3	B3	B3	1	0	15.249233128834355	791.8949386503067	26	48
7	27	nan	0	0	nan	nan	B3	B3	B3	1	0	35.36321031048623	817.0521382542472	27	51
7	28	nan	0	0	nan	nan	B3	B3	B3	1	0	749.4622191967325	825.0374404356705	28	53
7	29	nan	0	0	nan	nan	B3	B3	B3	1	0	69.12084148727985	840.4491193737769	29	54
7	30	nan	0	0	nan	nan	B3	B3	B3	1	0	834.7204610951009	833.8167146974064	30	55
7	31	nan	0	0	nan	nan	B3	B3	B3	1	0	909.9990473166084	824.5157192759606	31	56
7	32	nan	0	0	nan	nan	B3	B3	B3	1	0	479.879812520924	852.3706059591564	32	57
7	33	nan	0	0	nan	nan	B3	B3	B3	1	0	838.2814465408806	868.2932389937107	33	58
7	34	nan	0	0	nan	nan	B3	B3	B3	1	0	983.4039575289576	846.152750965251	34	59
7	35	nan	0	0	nan	nan	B3	B3	B3	1	0	876.3135478024468	881.1354780244676	35	60
7	36	nan	0	0	nan	nan	B3	B3	B3	1	0	139.5194428322693	913.2278003482298	36	62
7	37	nan	0	0	nan	nan	B3	B3	B3	1	0	298.7786458333333	907.6625	37	64
7	38	nan	0	0	nan	nan	B3	B3	B3	1	0	985.531374501992	922.933266932271	38	66
7	39	nan	0	0	nan	nan	B3	B3	B3	1	0	670.9963577498988	913.4585188182922	39	67
7	40	nan	0	0	nan	nan	B3	B3	B3	1	0	931.6742133537989	942.9623944742901	40	68
7	41	nan	0	0	nan	nan	B3	B3	B3	1	0	444.4451972897569	973.8844161020327	41	70
7	42	nan	0	0	nan	nan	B3	B3	B3	1	0	329.3536203993264	993.790233341352	42	72
7	43	nan	0	0	nan	nan	B3	B3	B3	1	0	842.2143779595351	999.2677572105036	43	74
7	44	nan	0	0	nan	nan	B3	B3	B3	1	0	938.873488372093	1010.4344186046511	44	75
8	1	nan	0	0	nan	nan	B4	B4	B4	0	1	46.70708582834332	20.760479041916167	1	1
8	2	nan	0	0	nan	nan	B4	B4	B4	0	1	992.2605597964376	175.84020356234097	2	10
8	3	nan	0	0	nan	nan	B4	B4	B4	0	1	520.589430894309	344.5142276422764	3	13
8	4	nan	0	0	nan	nan	B4	B4	B4	1	0	1009.5496957403651	693.868154158215	4	16
9	1	nan	0	0	nan	nan	C1	C1	C1	1	0	32.93485342019544	18.650380021715527	1	2
9	2	nan	0	0	nan	nan	C1	C1	C1	1	0	8.22749391727494	29.909975669099758	2	4
9	3	nan	0	0	nan	nan	C1	C1	C1	1	0	185.87283671933784	31.25808878856283	3	5
9	4	nan	0	0	nan	nan	C1	C1	C1	1	0	93.27817853922453	31.484220018034264	4	6
9	5	nan	0	0	nan	nan	C1	C1	C1	1	0	999.7261774370209	66.95837897042716	5	7
9	6	nan	0	0	nan	nan	C1	C1	C1	1	0	21.82002974714923	79.80019831432821	6	8
9	7	nan	0	0	nan	nan	C1	C1	C1	1	0	968.3012600229096	89.49828178694158	7	11
9	8	nan	0	0	nan	nan	C1	C1	C1	0	1	938.0609230769231	167.5673846153846	8	12
9	9	nan	0	0	nan	nan	C1	C1	C1	1	0	19.823255813953487	179.4279069767442	9	13
9	10	nan	0	0	nan	nan	C1	C1	C1	1	0	102.4327449786975	167.45648204503956	10	14
9	11	nan	0	0	nan	nan	C1	C1	C1	1	0	163.41528478731075	202.5522710886806	11	15
9	12	nan	0	0	nan	nan	C1	C1	C1	0	1	835.7127891750328	222.51309471846355	12	17
9	13	nan	0	0	nan	nan	C1	C1	C1	1	0	83.88060109289617	329.8614754098361	13	19
9	14	nan	0	0	nan	nan	C1	C1	C1	0	1	744.5053475935829	702.6235294117647	14	31
9	15	nan	0	0	nan	nan	C1	C1	C1	1	0	980.1674727932285	762.6136638452238	15	33
9	16	nan	0	0	nan	nan	C1	C1	C1	1	0	33.24957118353345	825.7980274442539	16	34
9	17	nan	0	0	nan	nan	C1	C1	C1	1	0	81.25989304812835	862.9122994652406	17	36
9	18	nan	0	0	nan	nan	C1	C1	C1	1	0	135.17762882279013	900.5605362379556	18	37
9	19	nan	0	0	nan	nan	C1	C1	C1	1	0	25.511899791231734	948.1603340292276	19	40
9	20	nan	0	0	nan	nan	C1	C1	C1	1	0	249.374565325385	977.5976154992549	20	41
9	21	nan	0	0	nan	nan	C1	C1	C1	1	0	154.06478209658422	998.829210836278	21	44
10	1	nan	0	0	nan	nan	C2	C2	C2	1	0	450.3762949421085	23.071297989031077	1	1
10	2	nan	0	0	nan	nan	C2	C2	C2	1	0	851.5311533362793	21.64825452938577	2	2
10	3	nan	0	0	nan	nan	C2	C2	C2	0	1	295.6041474654378	21.13364055299539	3	3
10	4	nan	0	0	nan	nan	C2	C2	C2	1	0	46.27268602540835	26.407894736842106	4	4
10	5	nan	0	0	nan	nan	C2	C2	C2	1	0	1001.1669442131557	50.88009991673605	5	5
10	6	nan	0	0	nan	nan	C2	C2	C2	1	0	398.9195751138088	41.807283763277695	6	6
10	7	nan	0	0	nan	nan	C2	C2	C2	0	1	684.711	44.371	7	7
10	8	nan	0	0	nan	nan	C2	C2	C2	1	0	55.79815455594002	61.66724336793541	8	10
10	9	nan	0	0	nan	nan	C2	C2	C2	1	0	130.34507678410117	66.76874435411021	9	11
10	10	nan	0	0	nan	nan	C2	C2	C2	1	0	253.49414225941422	85.39142259414226	10	12
10	11	nan	0	0	nan	nan	C2	C2	C2	1	0	332.47649918962725	81.69475958941113	11	13
10	12	nan	0	0	nan	nan	C2	C2	C2	0	1	165.80904522613065	82.13651591289782	12	14
10	13	nan	0	0	nan	nan	C2	C2	C2	1	0	385.20238772029563	86.0	13	15
10	14	nan	0	0	nan	nan	C2	C2	C2	1	0	852.6552675124103	76.71759514616657	14	16
10	15	nan	0	0	nan	nan	C2	C2	C2	1	0	43.88797221016066	103.28093790707773	15	17
10	16	nan	0	0	nan	nan	C2	C2	C2	1	0	452.06803044719317	124.00951474785919	16	20
10	17	nan	0	0	nan	nan	C2	C2	C2	1	0	105.73142210486608	123.01584307808375	17	21
10	18	nan	0	0	nan	nan	C2	C2	C2	0	1	74.03384367445608	174.78243352135374	18	23
10	19	nan	0	0	nan	nan	C2	C2	C2	1	0	187.40307692307692	167.27461538461537	19	24
10	20	nan	0	0	nan	nan	C2	C2	C2	1	0	239.4484555266096	176.94231484927428	20	25
10	21	nan	0	0	nan	nan	C2	C2	C2	1	0	149.62678375411636	191.0872667398463	21	27
10	22	nan	0	0	nan	nan	C2	C2	C2	0	1	144.230181200453	232.5951302378256	22	32
10	23	nan	0	0	nan	nan	C2	C2	C2	1	0	235.55348615090736	247.37965616045847	23	33
10	24	nan	0	0	nan	nan	C2	C2	C2	0	1	397.68016046681254	258.6542669584245	24	34
10	25	nan	0	0	nan	nan	C2	C2	C2	1	0	323.3721393034826	256.26616915422886	25	35
10	26	nan	0	0	nan	nan	C2	C2	C2	0	1	273.52314235676755	306.42882161621213	26	37
10	27	nan	0	0	nan	nan	C2	C2	C2	0	1	457.9428675400291	302.0524017467249	27	40
10	28	nan	0	0	nan	nan	C2	C2	C2	0	1	386.0247191011236	315.0314606741573	28	41
10	29	nan	0	0	nan	nan	C2	C2	C2	0	1	745.9257826239888	343.3960604994724	29	43
10	30	nan	0	0	nan	nan	C2	C2	C2	0	1	749.2536704730832	393.9290375203915	30	46
10	31	nan	0	0	nan	nan	C2	C2	C2	1	0	718.4475425330813	413.52551984877124	31	47
10	32	nan	0	0	nan	nan	C2	C2	C2	0	1	591.9091646390916	403.8559070018924	32	48
10	33	nan	0	0	nan	nan	C2	C2	C2	1	0	564.8864908073541	464.656274980016	33	52
10	34	nan	0	0	nan	nan	C2	C2	C2	1	0	618.4555831265509	483.89230769230767	34	57
10	35	nan	0	0	nan	nan	C2	C2	C2	1	0	685.9006197905535	510.3509296858303	35	60
10	36	nan	0	0	nan	nan	C2	C2	C2	1	0	655.0784785748676	568.0813673567645	36	64
10	37	nan	0	0	nan	nan	C2	C2	C2	1	0	756.3538106235566	549.4762124711316	37	65
10	38	nan	0	0	nan	nan	C2	C2	C2	1	0	16.020183486238533	574.0614678899083	38	66
10	39	nan	0	0	nan	nan	C2	C2	C2	1	0	742.9014629948365	590.6876075731498	39	67
10	40	nan	0	0	nan	nan	C2	C2	C2	1	0	751.1025815217391	630.8838315217391	40	69
10	41	nan	0	0	nan	nan	C2	C2	C2	1	0	1006.4634030418251	637.3616920152091	41	70
10	42	nan	0	0	nan	nan	C2	C2	C2	1	0	45.739010989010985	650.4529532967033	42	71
10	43	nan	0	0	nan	nan	C2	C2	C2	1	0	692.742472266244	635.1616481774961	43	72
10	44	nan	0	0	nan	nan	C2	C2	C2	1	0	483.651598676957	690.8213891951489	44	74
10	45	nan	0	0	nan	nan	C2	C2	C2	1	0	550.9905778894472	688.1337939698492	45	75
10	46	nan	0	0	nan	nan	C2	C2	C2	0	1	188.30227083910273	703.2211298809194	46	76
10	47	nan	0	0	nan	nan	C2	C2	C2	0	1	288.1165972635336	731.1427721594289	47	77
10	48	nan	0	0	nan	nan	C2	C2	C2	1	0	982.9975086239939	734.123802223074	48	79
10	49	nan	0	0	nan	nan	C2	C2	C2	0	1	79.1071679550246	805.2259311314125	49	84
10	50	nan	0	0	nan	nan	C2	C2	C2	1	0	126.88333333333334	812.9378787878788	50	87
10	51	nan	0	0	nan	nan	C2	C2	C2	1	0	172.39125946317964	851.9752236751549	51	89
10	52	nan	0	0	nan	nan	C2	C2	C2	1	0	438.70129403306976	838.1660675772825	52	92
10	53	nan	0	0	nan	nan	C2	C2	C2	1	0	1014.1406518010292	847.9614065180103	53	93
10	54	nan	0	0	nan	nan	C2	C2	C2	1	0	400.3500992720053	877.7326273990734	54	96
10	55	nan	0	0	nan	nan	C2	C2	C2	1	0	649.6489448051948	857.7017045454545	55	97
10	56	nan	0	0	nan	nan	C2	C2	C2	1	0	818.0403806584362	885.0619855967078	56	99
10	57	nan	0	0	nan	nan	C2	C2	C2	0	1	631.0173038229376	907.7887323943662	57	100
10	58	nan	0	0	nan	nan	C2	C2	C2	1	0	757.9710306406686	889.5701949860725	58	101
10	59	nan	0	0	nan	nan	C2	C2	C2	1	0	1009.1105371900826	924.6745867768595	59	103
10	60	nan	0	0	nan	nan	C2	C2	C2	1	0	958.7292948414577	901.8935163274964	60	104
10	61	nan	0	0	nan	nan	C2	C2	C2	1	0	87.21893244370308	942.5909090909091	61	106
10	62	nan	0	0	nan	nan	C2	C2	C2	0	1	694.6840343168027	944.5193555137058	62	107
10	63	nan	0	0	nan	nan	C2	C2	C2	1	0	897.428955078125	951.623779296875	63	108
10	64	nan	0	0	nan	nan	C2	C2	C2	1	0	954.7841346153846	981.0870192307692	64	110
10	65	nan	0	0	nan	nan	C2	C2	C2	1	0	777.6254578754579	984.7554945054945	65	111
10	66	nan	0	0	nan	nan	C2	C2	C2	1	0	399.4899208063355	985.5460763138949	66	112
10	67	nan	0	0	nan	nan	C2	C2	C2	1	0	817.2152572442342	1003.090479006505	67	114
11	1	nan	0	0	nan	nan	C3	C3	C3	1	0	881.1203821656051	25.514012738853502	1	1
11	2	nan	0	0	nan	nan	C3	C3	C3	1	0	985.6990566037736	12.187735849056605	2	2
11	3	nan	0	0	nan	nan	C3	C3	C3	1	0	254.63121890547265	26.65858208955224	3	4
11	4	nan	0	0	nan	nan	C3	C3	C3	1	0	142.17393850658857	51.312737920937046	4	5
11	5	nan	0	0	nan	nan	C3	C3	C3	1	0	296.802545691906	39.10933420365535	5	6
11	6	nan	0	0	nan	nan	C3	C3	C3	1	0	754.353958143767	34.57006369426752	6	8
11	7	nan	0	0	nan	nan	C3	C3	C3	1	0	989.3576125442589	55.64137582195245	7	9
11	8	nan	0	0	nan	nan	C3	C3	C3	1	0	934.8916256157636	76.1708980674498	8	12
11	9	nan	0	0	nan	nan	C3	C3	C3	1	0	447.49742777997625	108.94895132568263	9	14
11	10	nan	0	0	nan	nan	C3	C3	C3	1	0	335.00838610302924	135.85161731986992	10	16
11	11	nan	0	0	nan	nan	C3	C3	C3	1	0	839.9602809396948	136.28360377815451	11	18
11	12	nan	0	0	nan	nan	C3	C3	C3	1	0	1009.8693548387097	155.54112903225806	12	19
11	13	nan	0	0	nan	nan	C3	C3	C3	1	0	950.3761074592741	165.12689339811374	13	20
11	14	nan	0	0	nan	nan	C3	C3	C3	1	0	904.2488800398208	192.8397212543554	14	23
11	15	nan	0	0	nan	nan	C3	C3	C3	1	0	379.7297714638666	247.60500308832613	15	27
11	16	nan	0	0	nan	nan	C3	C3	C3	1	0	911.3678756476684	229.76165803108807	16	28
11	17	nan	0	0	nan	nan	C3	C3	C3	1	0	966.9940613658858	245.19646981194325	17	30
11	18	nan	0	0	nan	nan	C3	C3	C3	1	0	210.33601286173632	316.44105037513395	18	33
11	19	nan	0	0	nan	nan	C3	C3	C3	0	1	497.7765404602821	296.06978470675574	19	37
11	20	nan	0	0	nan	nan	C3	C3	C3	1	0	419.8853795211411	369.2975038206826	20	39
11	21	nan	0	0	nan	nan	C3	C3	C3	0	1	987.6540978497975	337.6142100342786	21	41
11	22	nan	0	0	nan	nan	C3	C3	C3	1	0	982.5994770620395	391.68932731162346	22	43
11	23	nan	0	0	nan	nan	C3	C3	C3	1	0	306.98090388287716	395.2667091024825	23	45
11	24	nan	0	0	nan	nan	C3	C3	C3	1	0	14.54610655737705	442.70747950819674	24	48
11	25	nan	0	0	nan	nan	C3	C3	C3	1	0	390.4485514485514	484.74825174825173	25	52
11	26	nan	0	0	nan	nan	C3	C3	C3	1	0	991.4849158463004	572.9333121625913	26	56
11	27	nan	0	0	nan	nan	C3	C3	C3	1	0	934.1172914147521	595.0133010882709	27	59
11	28	nan	0	0	nan	nan	C3	C3	C3	1	0	151.13804412641622	640.4716756112105	28	62
11	29	nan	0	0	nan	nan	C3	C3	C3	0	1	1000.797583081571	647.1498489425982	29	67
11	30	nan	0	0	nan	nan	C3	C3	C3	0	1	959.1617391304347	690.8747826086957	30	68
11	31	nan	0	0	nan	nan	C3	C3	C3	1	0	827.3970662620131	715.4871016691958	31	73
11	32	nan	0	0	nan	nan	C3	C3	C3	0	1	905.2159487776485	723.8154831199068	32	74
11	33	nan	0	0	nan	nan	C3	C3	C3	1	0	261.7887218045113	735.7154135338346	33	76
11	34	nan	0	0	nan	nan	C3	C3	C3	1	0	120.08117350611951	737.5457163426926	34	77
11	35	nan	0	0	nan	nan	C3	C3	C3	0	1	981.2428042177258	769.3761755485893	35	78
11	36	nan	0	0	nan	nan	C3	C3	C3	1	0	310.1675455417066	788.0280441035475	36	80
11	37	nan	0	0	nan	nan	C3	C3	C3	0	1	509.6698389458272	796.6603221083456	37	81
11	38	nan	0	0	nan	nan	C3	C3	C3	1	0	907.9877666248432	788.1991844416563	38	83
11	39	nan	0	0	nan	nan	C3	C3	C3	0	1	603.3825608798114	820.7541241162608	39	84
11	40	nan	0	0	nan	nan	C3	C3	C3	0	1	648.7780320366132	825.0202135774218	40	85
11	41	nan	0	0	nan	nan	C3	C3	C3	1	0	538.5415506958251	843.0950298210736	41	87
11	42	nan	0	0	nan	nan	C3	C3	C3	1	0	492.2142025611176	843.6548311990687	42	88
11	43	nan	0	0	nan	nan	C3	C3	C3	1	0	456.9623637003166	865.3042560675343	43	89
11	44	nan	0	0	nan	nan	C3	C3	C3	1	0	967.7221279003961	840.2937181663837	44	90
11	45	nan	0	0	nan	nan	C3	C3	C3	0	1	276.7690417690418	872.2867672867673	45	91
11	46	nan	0	0	nan	nan	C3	C3	C3	1	0	151.41823687752355	857.6561238223419	46	92
11	47	nan	0	0	nan	nan	C3	C3	C3	1	0	586.0850183823529	864.6645220588235	47	93
11	48	nan	0	0	nan	nan	C3	C3	C3	0	1	909.3605442176871	857.6451843895453	48	94
11	49	nan	0	0	nan	nan	C3	C3	C3	0	1	346.3348481718653	877.5511258004544	49	95
11	50	nan	0	0	nan	nan	C3	C3	C3	1	0	967.2457293035479	885.9868593955322	50	96
11	51	nan	0	0	nan	nan	C3	C3	C3	0	1	653.3169934640523	897.4183006535948	51	98
11	52	nan	0	0	nan	nan	C3	C3	C3	1	0	152.64254121431443	916.5665460394049	52	99
11	53	nan	0	0	nan	nan	C3	C3	C3	1	0	91.96865959498554	899.1634522661524	53	100
11	54	nan	0	0	nan	nan	C3	C3	C3	1	0	218.26495383380168	939.0425531914893	54	102
11	55	nan	0	0	nan	nan	C3	C3	C3	1	0	41.99184278828328	947.2506488691138	55	105
11	56	nan	0	0	nan	nan	C3	C3	C3	1	0	160.6283135927806	957.2036097010716	56	106
11	57	nan	0	0	nan	nan	C3	C3	C3	1	0	278.22327672327674	975.6898101898101	57	108
11	58	nan	0	0	nan	nan	C3	C3	C3	0	1	739.752492414391	975.2162982228002	58	109
11	59	nan	0	0	nan	nan	C3	C3	C3	1	0	86.34223541048466	979.2828882294758	59	111
11	60	nan	0	0	nan	nan	C3	C3	C3	1	0	490.41251518833536	991.3438639125152	60	112
11	61	nan	0	0	nan	nan	C3	C3	C3	0	1	233.39318600368324	1008.1786372007366	61	116
11	62	nan	0	0	nan	nan	C3	C3	C3	1	0	331.92607802874744	1010.0670773442847	62	118
12	1	nan	0	0	nan	nan	C4	C4	C4	1	0	114.74976030680729	12.25503355704698	1	1
12	2	nan	0	0	nan	nan	C4	C4	C4	1	0	10.866350710900473	22.792417061611374	2	2
12	3	nan	0	0	nan	nan	C4	C4	C4	1	0	118.96040126715945	55.81890179514256	3	4
12	4	nan	0	0	nan	nan	C4	C4	C4	1	0	67.43793103448276	77.71293103448276	4	5
12	5	nan	0	0	nan	nan	C4	C4	C4	1	0	188.54515444470644	89.0575336005659	5	6
12	6	nan	0	0	nan	nan	C4	C4	C4	1	0	230.7513249082756	168.87607011822257	6	7
12	7	nan	0	0	nan	nan	C4	C4	C4	1	0	149.67824267782427	155.8163179916318	7	8
12	8	nan	0	0	nan	nan	C4	C4	C4	1	0	81.19466906259359	164.801138065289	8	10
12	9	nan	0	0	nan	nan	C4	C4	C4	1	0	39.540222367560496	196.1144538914323	9	11
12	10	nan	0	0	nan	nan	C4	C4	C4	1	0	40.75607180570222	227.35374868004223	10	14
12	11	nan	0	0	nan	nan	C4	C4	C4	1	0	97.87708396483782	245.0592603819339	11	16
12	12	nan	0	0	nan	nan	C4	C4	C4	1	0	420.06234413965086	259.8428927680798	12	17
12	13	nan	0	0	nan	nan	C4	C4	C4	0	1	422.2539949537426	285.6299411269975	13	18
12	14	nan	0	0	nan	nan	C4	C4	C4	0	1	250.38790760869566	330.4429347826087	14	22
12	15	nan	0	0	nan	nan	C4	C4	C4	1	0	119.39412322274882	393.5272037914692	15	28
12	16	nan	0	0	nan	nan	C4	C4	C4	0	1	353.4491017964072	481.812874251497	16	33
12	17	nan	0	0	nan	nan	C4	C4	C4	1	0	43.20130665577787	615.4316047366272	17	40
12	18	nan	0	0	nan	nan	C4	C4	C4	0	1	156.2489539748954	636.0987447698744	18	43
12	19	nan	0	0	nan	nan	C4	C4	C4	1	0	712.7824	648.0832	19	44
12	20	nan	0	0	nan	nan	C4	C4	C4	0	1	51.6677994902294	667.2918436703484	20	47
12	21	nan	0	0	nan	nan	C4	C4	C4	0	1	90.86678200692042	690.4008073817762	21	49
12	22	nan	0	0	nan	nan	C4	C4	C4	1	0	608.5266075388026	685.2439024390244	22	50
12	23	nan	0	0	nan	nan	C4	C4	C4	0	1	791.5244397653782	695.4647315385772	23	51
12	24	nan	0	0	nan	nan	C4	C4	C4	0	1	632.9880178021226	732.1680931187949	24	52
12	25	nan	0	0	nan	nan	C4	C4	C4	1	0	940.5829401088929	707.94555353902	25	53
12	26	nan	0	0	nan	nan	C4	C4	C4	1	0	984.8130888719124	735.1420932009167	26	54
12	27	nan	0	0	nan	nan	C4	C4	C4	1	0	38.96746121831252	791.2338251986379	27	56
12	28	nan	0	0	nan	nan	C4	C4	C4	1	0	876.2659503022162	843.0812625923438	28	57
12	29	nan	0	0	nan	nan	C4	C4	C4	1	0	98.38670360110804	838.794459833795	29	58
12	30	nan	0	0	nan	nan	C4	C4	C4	0	1	40.93672360248447	856.7550465838509	30	60
12	31	nan	0	0	nan	nan	C4	C4	C4	1	0	97.57055630936227	885.0149253731344	31	61
12	32	nan	0	0	nan	nan	C4	C4	C4	1	0	999.6982024597919	915.523178807947	32	62
12	33	nan	0	0	nan	nan	C4	C4	C4	1	0	965.7058823529412	918.9632352941177	33	63
12	34	nan	0	0	nan	nan	C4	C4	C4	1	0	901.7646048109966	927.6746849942726	34	66
12	35	nan	0	0	nan	nan	C4	C4	C4	1	0	211.1794348965919	921.6737547334693	35	67
12	36	nan	0	0	nan	nan	C4	C4	C4	1	0	156.24087932647333	960.844714686623	36	69
12	37	nan	0	0	nan	nan	C4	C4	C4	1	0	906.154920212766	970.59375	37	71
12	38	nan	0	0	nan	nan	C4	C4	C4	1	0	938.9543602281989	959.675631621842	38	72
12	39	nan	0	0	nan	nan	C4	C4	C4	1	0	452.6466308130338	990.5707054729515	39	74
12	40	nan	0	0	nan	nan	C4	C4	C4	1	0	602.609900990099	1009.350495049505	40	75
12	41	nan	0	0	nan	nan	C4	C4	C4	1	0	33.18196721311475	1008.8295081967213	41	77
12	42	nan	0	0	nan	nan	C4	C4	C4	1	0	844.9661879114303	998.2606223818073	42	78
13	1	nan	0	0	nan	nan	D1	D1	D1	1	0	138.33813215208565	37.98412698412698	1	1
13	2	nan	0	0	nan	nan	D1	D1	D1	1	0	966.5075075075075	74.992355992356	2	5
13	3	nan	0	0	nan	nan	D1	D1	D1	1	0	273.6877515813686	77.71132834962623	3	6
13	4	nan	0	0	nan	nan	D1	D1	D1	1	0	26.23649177760376	80.38057948316367	4	8
13	5	nan	0	0	nan	nan	D1	D1	D1	1	0	131.64055835595192	142.24815820085306	5	13
13	6	nan	0	0	nan	nan	D1	D1	D1	1	0	18.571729957805907	152.62552742616035	6	14
13	7	nan	0	0	nan	nan	D1	D1	D1	1	0	183.35051546391753	175.9962511715089	7	18
13	8	nan	0	0	nan	nan	D1	D1	D1	1	0	26.09228187919463	186.24161073825502	8	19
13	9	nan	0	0	nan	nan	D1	D1	D1	1	0	141.20247933884298	184.30495867768596	9	20
13	10	nan	0	0	nan	nan	D1	D1	D1	1	0	245.4607873054623	189.86298443698504	10	21
13	11	nan	0	0	nan	nan	D1	D1	D1	1	0	100.03906705539359	203.38075801749272	11	22
13	12	nan	0	0	nan	nan	D1	D1	D1	1	0	860.068422978412	292.73435784851813	12	30
13	13	nan	0	0	nan	nan	D1	D1	D1	1	0	68.06463748290014	416.92715458276336	13	40
13	14	nan	0	0	nan	nan	D1	D1	D1	1	0	161.6237518589335	460.8253664754621	14	42
13	15	nan	0	0	nan	nan	D1	D1	D1	0	1	733.334335839599	586.5503759398496	15	51
13	16	nan	0	0	nan	nan	D1	D1	D1	1	0	865.4559210526315	665.0223684210526	16	54
13	17	nan	0	0	nan	nan	D1	D1	D1	1	0	16.30989956958393	763.6910569105692	17	55
13	18	nan	0	0	nan	nan	D1	D1	D1	1	0	47.126315789473686	754.546052631579	18	56
13	19	nan	0	0	nan	nan	D1	D1	D1	1	0	123.60506706408346	788.585692995529	19	57
13	20	nan	0	0	nan	nan	D1	D1	D1	0	1	351.39493534482756	796.2844827586207	20	58
13	21	nan	0	0	nan	nan	D1	D1	D1	1	0	201.203446191052	792.9866989117291	21	59
13	22	nan	0	0	nan	nan	D1	D1	D1	1	0	948.8360888049126	794.4548889938592	22	60
13	23	nan	0	0	nan	nan	D1	D1	D1	0	1	161.5043894652833	823.3798882681564	23	61
13	24	nan	0	0	nan	nan	D1	D1	D1	1	0	1008.3529962546817	819.3455056179776	24	62
13	25	nan	0	0	nan	nan	D1	D1	D1	1	0	904.2781655034895	867.7198404785643	25	64
13	26	nan	0	0	nan	nan	D1	D1	D1	0	1	208.74060606060607	844.9709090909091	26	65
13	27	nan	0	0	nan	nan	D1	D1	D1	0	1	68.60485701316387	860.0086246028144	27	66
13	28	nan	0	0	nan	nan	D1	D1	D1	1	0	119.843147472642	859.9577905158937	28	67
13	29	nan	0	0	nan	nan	D1	D1	D1	1	0	273.50447093889716	860.7481371087929	29	68
13	30	nan	0	0	nan	nan	D1	D1	D1	1	0	149.27191780821917	881.5308219178082	30	69
13	31	nan	0	0	nan	nan	D1	D1	D1	1	0	219.5049441786284	913.4019138755981	31	70
13	32	nan	0	0	nan	nan	D1	D1	D1	1	0	88.84850498338871	916.6784053156147	32	71
13	33	nan	0	0	nan	nan	D1	D1	D1	1	0	162.10135571336346	927.1910910264687	33	72
13	34	nan	0	0	nan	nan	D1	D1	D1	1	0	9.622828784119108	937.4789081885856	34	74
13	35	nan	0	0	nan	nan	D1	D1	D1	1	0	131.969040247678	963.5962848297214	35	75
13	36	nan	0	0	nan	nan	D1	D1	D1	1	0	936.8051892811569	957.6758826031476	36	76
13	37	nan	0	0	nan	nan	D1	D1	D1	1	0	89.71720613287904	999.263202725724	37	78
13	38	nan	0	0	nan	nan	D1	D1	D1	0	1	47.190211345939936	1000.1245828698554	38	80
14	1	nan	0	0	nan	nan	D2	D2	D2	1	0	397.0309050772627	14.585724797645327	1	1
14	2	nan	0	0	nan	nan	D2	D2	D2	0	1	631.4168403501459	44.257607336390166	2	4
14	3	nan	0	0	nan	nan	D2	D2	D2	1	0	825.3190646056282	39.93063812921125	3	5
14	4	nan	0	0	nan	nan	D2	D2	D2	1	0	763.1044894715932	38.62216924910608	4	6
14	5	nan	0	0	nan	nan	D2	D2	D2	1	0	1009.2622175512349	57.03100367840252	5	7
14	6	nan	0	0	nan	nan	D2	D2	D2	1	0	960.6969899665552	44.522408026755855	6	8
14	7	nan	0	0	nan	nan	D2	D2	D2	1	0	99.40056728647967	74.36243302867949	7	9
14	8	nan	0	0	nan	nan	D2	D2	D2	1	0	896.5699029126214	85.45266990291262	8	10
14	9	nan	0	0	nan	nan	D2	D2	D2	1	0	934.8821714990746	196.8482418260333	9	15
14	10	nan	0	0	nan	nan	D2	D2	D2	0	1	266.8903863432165	229.09074573225516	10	16
14	11	nan	0	0	nan	nan	D2	D2	D2	1	0	961.3128019323672	491.4009661835749	11	22
14	12	nan	0	0	nan	nan	D2	D2	D2	1	0	998.7762883526958	557.2103068215669	12	25
14	13	nan	0	0	nan	nan	D2	D2	D2	1	0	818.1331081081081	777.3851351351351	13	33
14	14	nan	0	0	nan	nan	D2	D2	D2	0	1	919.0249164387724	809.4621695533273	14	37
14	15	nan	0	0	nan	nan	D2	D2	D2	1	0	147.14002932551318	818.8848973607038	15	39
14	16	nan	0	0	nan	nan	D2	D2	D2	1	0	337.61196581196583	879.417094017094	16	41
14	17	nan	0	0	nan	nan	D2	D2	D2	1	0	446.7850770478508	891.6273317112733	17	42
14	18	nan	0	0	nan	nan	D2	D2	D2	0	1	200.72613838924	890.0061578350349	18	43
14	19	nan	0	0	nan	nan	D2	D2	D2	0	1	1009.5510597302505	919.9113680154143	19	46
14	20	nan	0	0	nan	nan	D2	D2	D2	1	0	869.4047439759037	923.2910391566265	20	48
14	21	nan	0	0	nan	nan	D2	D2	D2	1	0	68.33119853613907	954.2785910338517	21	51
14	22	nan	0	0	nan	nan	D2	D2	D2	1	0	952.713062098501	972.5021413276231	22	52
14	23	nan	0	0	nan	nan	D2	D2	D2	1	0	170.5222396650968	972.8178963893249	23	53
14	24	nan	0	0	nan	nan	D2	D2	D2	1	0	450.1487867177522	1006.8218390804598	24	56
14	25	nan	0	0	nan	nan	D2	D2	D2	1	0	968.5896328293736	1011.3239740820734	25	58
15	1	nan	0	0	nan	nan	D3	D3	D3	1	0	166.1121281464531	11.010297482837528	1	1
15	2	nan	0	0	nan	nan	D3	D3	D3	1	0	970.2670549084859	16.87936772046589	2	2
15	3	nan	0	0	nan	nan	D3	D3	D3	1	0	93.9621513944223	43.33731739707835	3	4
15	4	nan	0	0	nan	nan	D3	D3	D3	1	0	41.152165864494634	82.07441688263606	4	6
15	5	nan	0	0	nan	nan	D3	D3	D3	1	0	67.95883940620783	196.00877192982455	5	10
15	6	nan	0	0	nan	nan	D3	D3	D3	1	0	23.406813627254508	222.56713426853707	6	13
15	7	nan	0	0	nan	nan	D3	D3	D3	0	1	840.9610935856992	367.2029442691903	7	16
15	8	nan	0	0	nan	nan	D3	D3	D3	1	0	156.26259234385495	435.05775688381465	8	18
15	9	nan	0	0	nan	nan	D3	D3	D3	0	1	897.5617892342684	482.0169320192065	9	19
15	10	nan	0	0	nan	nan	D3	D3	D3	1	0	1008.7464424320827	790.3479948253557	10	29
15	11	nan	0	0	nan	nan	D3	D3	D3	0	1	52.74159797083069	808.4759036144578	11	30
15	12	nan	0	0	nan	nan	D3	D3	D3	1	0	1001.4612621857362	865.6654694715238	12	31
15	13	nan	0	0	nan	nan	D3	D3	D3	1	0	158.01754385964912	914.4120857699805	13	34
15	14	nan	0	0	nan	nan	D3	D3	D3	1	0	916.51875	961.1447916666667	14	35
15	15	nan	0	0	nan	nan	D3	D3	D3	1	0	86.88432620011568	971.545980335454	15	36
16	1	nan	0	0	nan	nan	D4	D4	D4	1	0	100.96194690265487	16.11061946902655	1	1
16	2	nan	0	0	nan	nan	D4	D4	D4	0	1	344.5724035608309	29.985756676557862	2	2
16	3	nan	0	0	nan	nan	D4	D4	D4	1	0	1000.6429942418426	47.20825335892514	3	4
16	4	nan	0	0	nan	nan	D4	D4	D4	1	0	967.0015140045421	50.70476911430735	4	5
16	5	nan	0	0	nan	nan	D4	D4	D4	1	0	904.583768115942	59.02840579710145	5	7
16	6	nan	0	0	nan	nan	D4	D4	D4	1	0	209.76542026206457	56.507510386705015	6	8
16	7	nan	0	0	nan	nan	D4	D4	D4	1	0	156.48089017900338	93.01209482341558	7	10
16	8	nan	0	0	nan	nan	D4	D4	D4	1	0	903.6920838183935	103.61641443538998	8	11
16	9	nan	0	0	nan	nan	D4	D4	D4	1	0	939.7386785449146	92.71195248700816	9	12
16	10	nan	0	0	nan	nan	D4	D4	D4	1	0	840.3433098591549	144.04027288732394	10	16
16	11	nan	0	0	nan	nan	D4	D4	D4	1	0	17.69743816254417	192.37367491166077	11	20
16	12	nan	0	0	nan	nan	D4	D4	D4	1	0	965.441935483871	204.62129032258065	12	23
16	13	nan	0	0	nan	nan	D4	D4	D4	1	0	1006.875	209.10167910447763	13	24
16	14	nan	0	0	nan	nan	D4	D4	D4	1	0	801.1689944134079	227.14748603351956	14	25
16	15	nan	0	0	nan	nan	D4	D4	D4	1	0	968.2194777699365	257.3119266055046	15	28
16	16	nan	0	0	nan	nan	D4	D4	D4	0	1	422.89850249584026	258.3422074320577	16	29
16	17	nan	0	0	nan	nan	D4	D4	D4	1	0	923.9662661737523	328.7379852125693	17	31
16	18	nan	0	0	nan	nan	D4	D4	D4	1	0	69.95233050847457	369.78601694915255	18	33
16	19	nan	0	0	nan	nan	D4	D4	D4	1	0	1011.2636428065202	446.9333805811481	19	35
16	20	nan	0	0	nan	nan	D4	D4	D4	0	1	34.125784369652024	482.5407872219053	20	37
16	21	nan	0	0	nan	nan	D4	D4	D4	1	0	775.8368	609.9528	21	41
16	22	nan	0	0	nan	nan	D4	D4	D4	0	1	160.4071639829116	783.0568517909958	22	49
16	23	nan	0	0	nan	nan	D4	D4	D4	1	0	1006.491144414169	795.8126702997275	23	50
16	24	nan	0	0	nan	nan	D4	D4	D4	0	1	856.1687565308255	781.2972831765935	24	52
16	25	nan	0	0	nan	nan	D4	D4	D4	0	1	897.1955288621955	808.031031031031	25	53
16	26	nan	0	0	nan	nan	D4	D4	D4	0	1	164.99732739420935	831.3305122494432	26	54
16	27	nan	0	0	nan	nan	D4	D4	D4	0	1	9.287756925826631	865.3172475424486	27	58
16	28	nan	0	0	nan	nan	D4	D4	D4	1	0	132.67763558805606	863.6940889701401	28	59
16	29	nan	0	0	nan	nan	D4	D4	D4	0	1	380.5112976113622	862.3950936087798	29	60
16	30	nan	0	0	nan	nan	D4	D4	D4	1	0	172.0808383233533	880.6412175648702	30	61
16	31	nan	0	0	nan	nan	D4	D4	D4	1	0	96.869092884302	895.5382944052145	31	63
16	32	nan	0	0	nan	nan	D4	D4	D4	1	0	423.1927642736009	902.0864895421142	32	64
16	33	nan	0	0	nan	nan	D4	D4	D4	1	0	201.8131868131868	922.4835164835165	33	66
16	34	nan	0	0	nan	nan	D4	D4	D4	0	1	949.9679396511079	909.992927864215	34	69
16	35	nan	0	0	nan	nan	D4	D4	D4	1	0	65.01204819277109	930.1381998582566	35	70
16	36	nan	0	0	nan	nan	D4	D4	D4	1	0	38.51591895803184	956.0520984081041	36	71
16	37	nan	0	0	nan	nan	D4	D4	D4	1	0	169.02128565346956	975.6760323541932	37	72
16	38	nan	0	0	nan	nan	D4	D4	D4	1	0	851.938202247191	990.1839887640449	38	73
16	39	nan	0	0	nan	nan	D4	D4	D4	0	1	53.29007138221934	999.9312134977288	39	74
16	40	nan	0	0	nan	nan	D4	D4	D4	1	0	800.8698836708315	989.4700560103404	40	75
16	41	nan	0	0	nan	nan	D4	D4	D4	0	1	647.9241558441558	1004.4418181818182	41	76
