# Supplementary material for: Resolving cell state in iPSC-derived human neural samples with multiplexed fluorescence imaging
Source: Commun Biol. 2021 Jun 24;4:786. doi: 10.1038/s42003-021-02276-x (PMC8225800; doi:10.1038/s42003-021-02276-x)
Supplement: Supplementary file 4 — Supplementary Data 1 [file 42003_2021_2276_MOESM4_ESM.zip › New folder/Cortical_neuron_DNANuclei.csv]

ImageNumber	ObjectNumber	Metadata_FileLocation	Metadata_Frame	Metadata_Series	Metadata_myChannel	Metadata_myCycle	Metadata_myWell	Metadata_myWell	Metadata_myWell	AreaShape_Area	AreaShape_Center_X	AreaShape_Center_Y	AreaShape_Center_Z	AreaShape_Compactness	AreaShape_Eccentricity	AreaShape_EulerNumber	AreaShape_Extent	AreaShape_FormFactor	AreaShape_MajorAxisLength	AreaShape_MaxFeretDiameter	AreaShape_MaximumRadius	AreaShape_MeanRadius	AreaShape_MedianRadius	AreaShape_MinFeretDiameter	AreaShape_MinorAxisLength	AreaShape_Orientation	AreaShape_Perimeter	AreaShape_Solidity	Children_CellBodies_Count	Children_CellExpanded_Count	Children_CellSurrounding_Count	Children_Nuclei_pax6_negative_Count	Children_Nuclei_pax6_positive_Count	Intensity_IntegratedIntensityEdge_ThresholdNeurites	Intensity_IntegratedIntensityEdge_actin_reference	Intensity_IntegratedIntensityEdge_cd44	Intensity_IntegratedIntensityEdge_dna_reference	Intensity_IntegratedIntensityEdge_gfap	Intensity_IntegratedIntensityEdge_map2	Intensity_IntegratedIntensityEdge_pax6	Intensity_IntegratedIntensityEdge_synapsin_I	Intensity_IntegratedIntensityEdge_tubulin_alpha	Intensity_IntegratedIntensityEdge_tubulin_beta	Intensity_IntegratedIntensityEdge_vgat	Intensity_IntegratedIntensityEdge_vglut1	Intensity_IntegratedIntensityEdge_vimentin	Intensity_IntegratedIntensity_ThresholdNeurites	Intensity_IntegratedIntensity_actin_reference	Intensity_IntegratedIntensity_cd44
1	1	nan	0	0	nan	nan	A1	A1	A1	1670	492.0	0.0	1.0	2.1027615162043065	0.9629315399653311	1.0	0.790719696969697	0.4792958887926036	91.18431011570853	87.69264507357501	23.769728648009426	9.014981081495545	8.06225774829855	23.0	24.596593590686147	1.544473618398311	209.2479999999998	0.9529243937232527	1	1	1	1	0	54.0	5.6490424908697605	3.9241016479209065	7.6824444606900215	7.178713692352176	1.6199130415916443	8.292607016861439	4.927687521092594	6.067460123449564	6.21371784247458	4.250431086868048	3.205432222224772	13.27557791955769	653.0	66.66124983876944	61.97470073401928
1	2	nan	0	0	nan	nan	A1	A1	A1	1385	964.0	37.0	1.0	1.0540519152447583	0.5043647214590607	1.0	0.7506775067750677	0.7996698604262759	46.133903977743834	47.634021455258214	17.804493814764857	6.560994803228729	6.0	39.88082245892128	39.83619807492186	76.042107049396	147.528	0.930779569892473	1	1	1	1	0	37.0	6.1839017402380705	3.0530098620802164	8.464026883244514	4.14883650932461	1.6619211258366704	7.450308982282877	2.8708781711757183	8.501930257305503	5.22867170907557	6.244083316996694	3.2674143835902214	7.369100491516292	399.0	58.683451768010855	34.71941726282239
1	3	nan	0	0	nan	nan	A1	A1	A1	1800	409.0	51.0	1.0	1.1265995418716461	0.7609034556400747	1.0	0.7258064516129032	0.7470057967390191	60.24186010282498	63.60031446463138	19.313207915827967	7.265383209892593	6.4031242374328485	39.0	39.08884119242193	81.48393306741912	174.0119999999998	0.9404388714733541	1	1	1	1	0	50.0	14.589425437152386	7.677973620593548	10.260379932820797	8.958434471860528	2.2805829104036093	11.973098313435912	8.994216815568507	10.557335790246725	12.26968802511692	5.8786907978355885	6.332967139780521	25.589105017483234	325.0	174.95324642397463	94.5249258056283
1	4	nan	0	0	nan	nan	A1	A1	A1	2794	856.0	60.0	1.0	1.1197702200415207	0.7233817962202044	1.0	0.6614583333333334	0.6892075993349519	73.37630553084249	74.81310045707235	21.213203435596427	8.254803742053834	7.615773105863909	51.15698624214791	50.66254126536677	-53.888655581707845	225.70599999999965	0.9196840026333114	1	1	1	1	0	65.0	10.095414661802351	2.8152742981910706	12.71755550429225	8.420996436849236	2.5086442539468408	15.085709920153022	7.683070127852261	6.71143667306751	4.879530055448413	7.668772462755442	3.6115968748927116	13.673334883525968	1351.0	140.02548283711076	37.8691999996081
1	5	nan	0	0	nan	nan	A1	A1	A1	1228	605.0	112.0	1.0	1.2605167906499029	0.8052549248192639	1.0	0.5724941724941724	0.5733974554829547	53.980853417801	55.10898293381942	15.811388300841896	5.386254072975492	4.47213595499958	34.20663850259272	32.00680009925939	-73.1881248105708	164.04999999999976	0.8703047484053863	1	1	1	1	0	44.0	9.398733546026051	1.494224475696683	11.76928362250328	3.9556115120649338	1.7589837666600943	11.632059244439006	4.595910613425076	3.135271235369146	2.5654230630025268	5.665735894814134	1.9769588960334659	9.676829163916409	487.0	74.57659278903157	14.319020514376462
1	6	nan	0	0	nan	nan	A1	A1	A1	2165	778.0	111.0	1.0	1.0857835770590112	0.7186182112708589	1.0	0.6905901116427432	0.8125695023385884	63.470273431886625	61.40032573203501	20.0	8.074027133520826	7.211102550927978	43.393655370628444	44.13753419677863	34.863595310984294	182.9799999999998	0.9558498896247241	1	1	1	1	0	49.0	8.334950821474195	5.018265053629875	10.3438162766397	15.557122200727463	2.28534372150898	9.93356223590672	11.786846738308668	14.153795678168535	9.0719157718122	6.330144235864282	5.4889753656461835	17.410787956789136	475.0	85.91136068664491	69.25584816467017
1	7	nan	0	0	nan	nan	A1	A1	A1	904	636.0	116.0	1.0	1.0242785470292801	0.42892103922675984	1.0	0.698069498069498	0.8598462375551548	36.042631212422464	36.40054944640259	15.0	5.629550965195178	5.0	31.81980515339464	32.558822028938245	-28.399903354870926	114.94200000000006	0.9465968586387432	1	1	1	0	1	63.0	6.20383002050221	1.2566414950415492	9.052735187113285	7.491828803904355	1.5511101130396128	11.194155801087618	8.675257541239262	5.29729154612869	2.427328917197883	5.085984613746405	2.861539648845792	20.114961644634604	608.0	61.80555437877774	11.033096903003752
1	8	nan	0	0	nan	nan	A1	A1	A1	2797	112.0	123.0	1.0	1.271102813727452	0.8568829441139207	1.0	0.7238612836438924	0.7208961767037078	84.47543105685689	84.01190391843289	22.135943621178654	8.479715116667746	7.810249675906654	44.19192264879703	43.54801631281447	8.823710350155794	220.80799999999982	0.9666493865560739	1	1	1	1	0	82.0	11.511223025619984	7.436774265952408	12.19629205018282	11.906950490549207	3.2510872343555093	15.230182372033596	11.278232992626727	17.881849383935332	12.964309148490429	7.073090730234981	12.225696223787963	19.334035131148994	1343.0	162.21144449617714	121.82908402103931
1	9	nan	0	0	nan	nan	A1	A1	A1	2043	734.0	135.0	1.0	1.1200480377577797	0.7744955914467254	1.0	0.7008576329331047	0.8111058081451757	64.46055983375155	64.53681120105021	20.12461179749811	7.920201623226365	7.0710678118654755	40.85837608804007	40.776416226941194	43.50155881794777	177.90999999999988	0.9645892351274787	1	1	1	1	0	6.0	8.370687414892018	6.219607855193317	10.681590002030134	10.076905533671379	2.26837569847703	12.266163174062967	8.745876257307827	13.471076550893486	10.088212456554174	7.480720238760114	6.353215854614973	9.101731873117387	20.0	108.67769925948232	79.0936601376161
1	10	nan	0	0	nan	nan	A1	A1	A1	1747	581.0	139.0	1.0	1.1373251532527187	0.7832673655696134	1.0	0.5675763482781027	0.764105129504661	60.36887386702687	59.23681287847955	17.69180601295413	7.148903306726691	6.4031242374328485	35.15781311749097	37.530423097968345	-40.83026576540815	169.50199999999984	0.9651933701657458	1	1	1	1	0	35.0	17.108323827385902	4.709407196380198	10.640390615910292	7.236377491615713	1.9579156236723065	13.066529385745525	8.8853589463979	11.43929198384285	7.970534823834896	5.664942409843206	5.975310914218426	15.388510002754629	851.0	251.87801956385374	60.29425515513867
1	11	nan	0	0	nan	nan	A1	A1	A1	2574	387.0	144.0	1.0	1.1811453553881957	0.7568942817674181	1.0	0.6661490683229814	0.6654923093728681	73.5800661510783	74.62573282722254	20.09975124224178	8.014228687057635	7.0710678118654755	48.8343883102567	48.08732022828615	-13.54215513618235	220.46399999999963	0.9006298110566827	1	1	1	1	0	73.0	60.74756983667612	6.196673525497317	12.461295522749424	12.382833581417799	3.3334706919267774	18.84505992755294	11.488303987309337	9.851560233160853	10.176134932786226	16.783642318099737	6.751079588197172	15.711070451885462	1054.0	780.787854526192	79.32037866860628
1	12	nan	0	0	nan	nan	A1	A1	A1	1282	471.0	146.0	1.0	1.0580177306109206	0.6503353663069533	1.0	0.6343394359228105	0.772679863541732	46.78792599298344	48.08326112068523	17.0	6.4322937622640515	5.656854249492381	34.29971702850177	35.54231829436503	38.52106794302618	144.394	0.9464747139165743	1	1	1	1	0	48.0	18.298268165439367	6.152529194951057	9.164293866604567	9.003723228350282	2.2499580504372716	11.400671392679214	7.36031130515039	9.28358893468976	10.181597635149956	8.252887770533562	6.729365969076753	19.48361943848431	555.0	242.75320071727037	65.46398123726249
1	13	nan	0	0	nan	nan	A1	A1	A1	1997	666.0	147.0	1.0	1.1605251978728301	0.801503236183342	1.0	0.6623548922056385	0.731480562547251	65.87980429503874	66.91038783328041	19.0	7.3970230658913705	6.708203932499369	39.69230769230769	39.395492940264525	77.34632728076915	185.22199999999972	0.9386603995299649	1	1	1	0	1	57.0	7.165011113509536	5.071198612451553	12.04901198670268	12.594537301920354	2.403799512423575	16.397024501115084	9.438193374313414	9.812924384139478	9.009796326979995	8.045319309458137	4.903868166729808	22.594827074557543	755.0	88.0818953551352	65.70403629075736
1	14	nan	0	0	nan	nan	A1	A1	A1	1449	961.0	159.0	1.0	1.0331557386684556	0.5280036989958977	1.0	0.7325581395348837	0.8208123588939595	47.046364450961285	47.43416490252569	18.681541692269406	6.93996501679011	6.082762530298219	39.101677412492016	39.95375194307717	-26.206339379870045	148.94199999999998	0.9492302653128071	1	1	1	1	0	54.0	9.50127414893359	2.7856870591640472	9.762722209095955	7.630350161343813	2.1431296383962035	8.876981776207685	5.672343024984002	6.306309595704079	4.441580847837031	8.375158328562975	2.7629968812689185	16.720332725904882	535.0	59.26945924386382	32.00526450946927
1	15	nan	0	0	nan	nan	A1	A1	A1	2481	507.0	170.0	1.0	1.1576434619873668	0.806305899624428	1.0	0.7657407407407407	0.7686764447227018	73.53593421006101	71.7007670809734	21.633307652783937	8.37430433911186	7.615773105863909	43.73088432563923	43.4964147180624	0.01251980627478738	201.39399999999975	0.9558851858986707	1	1	1	1	0	91.0	34.63117429986596	10.479392673820257	12.564171835780144	17.796582013368607	3.5309071745723486	24.13626304268837	14.895811423659325	15.056687317788601	17.64026854559779	13.155794639140368	10.489692537114024	39.98498518578708	1456.0	606.6859697438776	140.0200200304389
1	16	nan	0	0	nan	nan	A1	A1	A1	1994	843.0	181.0	1.0	1.1269732172432854	0.7704558193781733	1.0	0.62468671679198	0.7773947510038924	63.73860100477657	61.84658438426491	19.79898987322333	7.683164134704431	7.0710678118654755	39.17928525946617	40.63293723295504	43.38658208039994	179.5339999999998	0.9579630074465529	1	1	1	1	0	18.0	8.673167030327022	3.2978561259806156	9.704097036272287	6.184420531615615	1.983550800010562	10.713801799342036	5.375036224722862	5.928267357870936	5.991439688950777	6.284580772742629	2.5204089507460594	6.241657157428563	822.0	75.75271247327328	45.279148787260056
1	17	nan	0	0	nan	nan	A1	A1	A1	1921	971.0	201.0	1.0	1.1214586519901493	0.7025911191284231	1.0	0.6098412698412699	0.5751042499682519	60.30469294012568	63.34824385884742	18.027756377319946	6.997888162997398	6.324555320336759	48.1816916456455	42.912444891986716	62.443954499599656	204.87799999999973	0.8813948153246155	1	1	1	1	0	68.0	16.68845658376813	4.5912871062755585	14.442374285310507	10.581399265676737	2.9857633439823985	15.115724433213472	11.949935212731361	10.62032506801188	7.671397000551224	13.393865928053856	9.564126041717827	17.302082857117057	882.0	123.42281241435558	51.34906559344381
1	18	nan	0	0	nan	nan	A1	A1	A1	1663	1023.0	208.0	1.0	1.3385220759792738	0.8715086660345581	1.0	0.6999158249158249	0.6216012242620008	67.54336672638917	68.62215385719105	25.079872407968907	8.859967571797355	8.06225774829855	35.0	33.12192310528288	75.59728192935678	183.35599999999982	0.9213296398891966	1	1	1	1	0	59.0	6.269855787977576	3.9812008943408728	9.430701151490211	6.692668050527573	1.9935607025399804	9.10977341234684	7.314274851232767	7.789150841534138	7.043366154655814	9.003723185509443	6.5985046327114105	10.741329044103622	510.0	128.60526453331113	71.92488011345267
1	19	nan	0	0	nan	nan	A1	A1	A1	1650	564.0	223.0	1.0	1.3410794353154327	0.8847721358301958	1.0	0.678453947368421	0.6907601384811147	67.98397829822163	67.23094525588644	16.15549442140351	6.441343152434715	6.0	32.30138248349175	31.6821581414822	18.96603571991921	173.25399999999993	0.9529309846953509	1	1	1	1	0	100.0	31.950652465224266	8.75008773803711	10.011215440928936	19.08401618152857	3.073640056885779	16.58104833960533	11.098573325201869	13.201647989451885	13.897871367633343	11.634882129728794	8.816021963953972	37.62841246649623	867.0	310.1507289521396	100.15982309356332
1	20	nan	0	0	nan	nan	A1	A1	A1	1339	268.0	227.0	1.0	1.0331887833403393	0.313453669023201	1.0	0.6625432953983177	0.6236752818453069	43.02994651346306	47.29693436154187	17.4928556845359	6.123644114297526	5.0990195135927845	40.69643719049618	40.86138759113699	11.98392815962314	164.2539999999999	0.896551724137931	1	1	1	0	1	80.0	10.568429106846452	1.4411993706598878	9.86610209941864	7.191516013815999	1.9662623181939125	31.93553066253662	11.498252851888537	3.9223621087148786	2.7182726934552193	7.548867009580135	2.4544594613835216	21.742839941754937	1118.0	86.42615402303636	15.680522012524307
1	21	nan	0	0	nan	nan	A1	A1	A1	1683	873.0	240.0	1.0	1.025374172823657	0.47194311958999435	1.0	0.7460106382978723	0.8277954562407167	49.70147588310919	52.43090691567332	21.02379604162864	7.586544507119495	6.708203932499369	43.1335136523794	43.81826243147688	42.583999004716276	159.83999999999995	0.9606164383561644	1	1	1	1	0	33.0	11.502815319225192	3.604699802584946	11.560112904757261	5.729884773492813	2.2695811493322253	11.557763028889894	8.0711833788082	8.982314821332693	5.870893394574523	9.604303032159805	4.211703683249652	14.316105977632105	205.0	102.57253389898688	43.204242195002735
1	22	nan	0	0	nan	nan	A1	A1	A1	1116	228.0	244.0	1.0	1.1363899492946836	0.773116539617089	1.0	0.6038961038961039	0.6930189090850597	47.98029870255784	46.75467891024384	14.317821063276353	5.640782703994631	5.0	29.469571936203838	30.432175967284756	-41.84287537339316	142.25399999999996	0.916256157635468	1	1	1	0	1	62.0	7.478095669299364	2.1048142379149795	8.64582285657525	3.852262162603438	1.5757076544687152	14.075852550566196	2.956679640337825	4.559960316866636	4.454779896885157	4.754207693040371	2.628824308514595	14.181872230023146	940.0	68.57702004350722	17.630182473920286
1	23	nan	0	0	nan	nan	A1	A1	A1	1526	979.0	250.0	1.0	1.3988763994194968	0.8776050056646737	1.0	0.6800356506238859	0.5233142352568784	66.43220061596563	67.67569726275453	14.560219778561036	5.7758539162384155	5.0	32.05209800155631	31.846564171484154	4.648129525004667	191.4259999999997	0.8529904974846284	1	1	1	1	0	68.0	22.140840712934732	6.2240024376660585	10.474647138267756	8.622980078682303	2.9482566928490996	15.947417460381985	9.44023808836937	11.04707407206297	11.018600774928927	12.92339975386858	7.501609845086932	15.830411214381456	713.0	136.98629751428962	58.344503078609705
1	24	nan	0	0	nan	nan	A1	A1	A1	1061	801.0	252.0	1.0	1.1166244861420096	0.6855019910584513	1.0	0.6233842538190364	0.767062690143587	44.40039782031287	46.57252408878007	14.866068747318506	5.636440138002055	5.0	33.94112549695428	32.32663104041172	16.157826174486235	131.8400000000001	0.9537078651685393	1	1	1	1	0	50.0	5.18979175388813	2.8501564152538776	9.007553219795227	8.079011224210262	1.6044098744168878	11.145555831491947	3.6025329967960715	7.146974923089147	5.2313725762069225	5.369283618405461	2.5492179915308952	15.727794395759702	672.0	43.126985765993595	21.581811336800456
1	25	nan	0	0	nan	nan	A1	A1	A1	3017	486.0	257.0	1.0	1.0998193552752595	0.7578610399380206	1.0	0.6932444852941176	0.7766136592596965	76.9037642634761	76.84399781375251	24.698178070456937	9.601766463312153	8.602325267042627	49.41934508694716	50.17324668347393	35.94403631046442	220.94799999999964	0.9600636435958633	1	1	1	1	0	27.0	36.690470803529024	9.726726207882166	13.137788996100426	12.630090825259686	3.5214923629537225	16.583337176591158	14.3750667758286	13.745876288041472	17.419104240834713	12.498252842575312	12.073762157931924	16.776562144979835	1091.0	537.2553295344114	163.1741668190807
1	26	nan	0	0	nan	nan	A1	A1	A1	2139	334.0	267.0	1.0	1.1125304470808621	0.5726518749099294	1.0	0.580461329715061	0.5511141645921731	60.1539578940907	68.96375859826666	20.518284528683193	7.392424609235932	6.4031242374328485	51.0098328272794	49.31413360655561	89.4710542926179	220.8459999999995	0.8665181284180675	1	1	1	1	0	38.0	39.42136272415519	8.223971906118095	12.083558462560177	10.645670268684626	2.9943541791290045	18.827740915119648	15.153337925672531	12.523781230673194	12.79159228131175	10.582818359136581	7.574227519333363	23.432120306417346	578.0	500.02311791852117	86.02523860894144
1	27	nan	0	0	nan	nan	A1	A1	A1	1025	687.0	269.0	1.0	1.0201450736997317	0.5319887991871477	1.0	0.7695195195195195	0.8657633497146401	39.38405687515966	40.0	16.55294535724685	6.094190560938438	5.385164807134504	33.09380606699689	33.34850492782217	37.103800741153535	121.97400000000006	0.9647058823529412	1	1	1	1	0	56.0	9.06852828990668	3.0251773949712515	7.130968201905489	5.295552008785307	1.6190890530124307	6.6652780985459685	3.455054563470185	4.203280674293637	5.093186873942614	5.095277339220047	1.8915388863533735	9.494010803289711	352.0	63.18802173435688	33.23527895286679
1	28	nan	0	0	nan	nan	A1	A1	A1	962	821.0	275.0	1.0	1.024247919574261	0.38925234659625413	1.0	0.6324786324786325	0.8524966791635679	36.849411647809674	38.63935817272331	15.652475842498529	5.751215267754756	5.0	31.81980515339464	33.94314123138436	-40.20453610980628	119.08200000000006	0.947316592811423	1	1	1	1	0	46.0	5.598367311060429	2.398229956626892	7.4613870568573475	4.661829558201134	1.366720081306994	9.351491555571556	3.9207751462236047	8.010162516497076	4.3002060148864985	4.248432150110602	3.1051041539758444	18.0143434247002	465.0	42.455604027956724	24.859128794632852
1	29	nan	0	0	nan	nan	A1	A1	A1	1020	882.0	276.0	1.0	1.0442516878815404	0.5567949564796378	1.0	0.6390977443609023	0.7428655279597305	40.0646969150791	41.593268686170845	15.033296378372908	5.624034014151298	5.0	33.94112549695428	33.27973938167766	-14.431803085505631	131.35600000000005	0.9066666666666666	1	1	1	1	0	66.0	14.284885957837105	3.349156938493252	13.955794535577297	7.9030441623181105	2.1528648836538196	9.519005127251148	8.614038290455937	8.334004739299417	5.530403628945351	6.09634549356997	4.4034638330340385	15.572808358818293	269.0	86.35368907358497	35.57421235833317
1	30	nan	0	0	nan	nan	A1	A1	A1	1081	57.0	280.0	1.0	1.1135059149376283	0.5673731676756167	1.0	0.7182724252491695	0.4245714940884506	42.735134446469225	47.20169488482379	13.601470508735444	4.82155304331413	4.123105625617661	34.0	35.190707985517165	74.66822741599891	178.87199999999982	0.8562376237623762	1	1	1	1	0	45.0	3.4766308162361383	3.0198672572150826	8.890714928507805	3.7004043962806463	2.242969425395131	11.978194896131754	2.9306325213983655	9.54631878156215	6.2822614116594195	12.220233466476202	3.7847562478855252	6.975921323522925	368.0	22.33633945323527	25.646097619086504
1	31	nan	0	0	nan	nan	A1	A1	A1	831	1001.0	285.0	1.0	1.2255014609757193	0.6991080035215864	1.0	0.7289473684210527	0.4076919097324965	41.42896687147903	43.01162633521314	11.180339887498949	4.08337160200554	4.0	28.721048555667085	29.62237762860666	8.20689497275198	160.04399999999993	0.8252234359483613	1	1	1	1	0	63.0	32.843473207205534	5.711833380162716	6.947142776101828	5.613122763112187	2.419073784723878	8.306584294885397	7.889082215726376	6.504448022693396	10.172442194074392	5.4156710263341665	6.334233604371548	13.20802627876401	548.0	169.42357524298131	41.76037245616317
1	32	nan	0	0	nan	nan	A1	A1	A1	2359	431.0	284.0	1.0	1.1609789892694093	0.7280362300001719	1.0	0.6355064655172413	0.7298626765058246	68.81670234108685	67.47592163134935	21.2602916254693	7.855310420599838	7.0710678118654755	48.79036790187178	47.17650957989945	-30.433823307365202	201.53399999999976	0.9419045717708122	1	1	1	1	0	54.0	46.06037996336818	9.999496504664421	11.07924011722207	10.941695235669613	3.0921645164489746	17.999771136790514	14.337178651243448	10.555382639169693	16.40869764238596	12.93572898581624	8.962966352701187	26.775417663156986	390.0	496.0805365946144	138.96804789081216
1	33	nan	0	0	nan	nan	A1	A1	A1	1676	935.0	287.0	1.0	1.0366817453559674	0.6287876069299083	1.0	0.764249886000912	0.8550775668722025	52.4840639537931	51.31276644267	19.6468827043885	7.578451770026057	6.708203932499369	38.896015220071064	40.81040620919115	-22.081130533859426	156.94199999999998	0.9618364418938307	1	1	1	1	0	50.0	22.2640269305557	5.434470138512552	9.05052262544632	8.409521663561463	2.3752041086554527	13.23930723965168	7.928343642503023	9.205233812332153	9.728389423340559	11.947493743151426	5.10559244453907	12.523964278399944	799.0	200.03668283857405	70.36496544070542
1	34	nan	0	0	nan	nan	A1	A1	A1	1848	540.0	300.0	1.0	1.0925682191088832	0.7081293100636578	1.0	0.6518518518518519	0.7122621660163528	58.53631065290406	62.07253821135398	18.788294228055936	7.3650976714735865	6.555664084966109	38.83567747007364	41.33148046000186	11.341081036462139	180.5659999999999	0.9300452944136888	1	1	1	0	1	80.0	21.73917756602168	7.35352105088532	13.686137214303017	13.270756034180522	2.367803472094238	17.0098573602736	14.391592260450125	8.756755927577615	12.512123292312026	9.518028542399406	7.783810188993812	17.881345907226205	879.0	270.4895245227963	86.10675239004195
1	35	nan	0	0	nan	nan	A1	A1	A1	1464	773.0	305.0	1.0	1.263249104999826	0.8654152283402042	1.0	0.6421052631578947	0.7011777903914217	61.31511620148752	59.682493245507096	15.0	6.123365027777377	5.656854249492381	30.857738089497097	30.722268158510204	18.809971587397104	161.9799999999999	0.9372599231754162	1	1	1	1	0	59.0	8.913786578923464	3.5319447899237275	8.265690095722675	11.792614656500518	2.0431983079761267	10.588265812024474	6.583566048182547	6.323079265654087	6.726970314979553	6.858121614903212	2.568108662031591	16.220843885093927	952.0	91.94558653794229	30.188647435978055
1	36	nan	0	0	nan	nan	A1	A1	A1	1652	871.0	309.0	1.0	1.1926034352349135	0.7357405239278034	1.0	0.5914786967418546	0.6487928364974777	58.609131226067795	59.54829972383762	16.97056274847714	6.34683902383349	5.830951894845301	40.24577955857269	39.69382677479256	-61.93639255099213	178.87799999999982	0.9044620859567479	1	1	1	1	0	81.0	17.606774929910898	4.3976806392893195	16.822385039180517	12.276157792657614	2.457892748527229	13.75681696087122	8.961577801033854	11.496528613381088	7.435950281098485	9.296528654173017	5.282627637498081	14.239490333944559	880.0	120.98863207176328	52.26831487752497
1	37	nan	0	0	nan	nan	A1	A1	A1	2574	578.0	319.0	1.0	1.2131623460240955	0.8323553466833483	1.0	0.6232445520581114	0.693823099244904	77.91270450709371	78.2368199762746	21.02379604162864	8.008702609182537	7.211102550927978	44.17272357684911	43.18252004122052	-56.460597005122985	215.9159999999996	0.9409614330104186	1	1	1	0	1	41.0	27.112993139773607	9.208346700295806	13.209582682698965	12.558220852166414	3.1187152033671737	18.57973596267402	18.637903410941362	13.660639338195324	14.671763196587563	11.467750066891313	9.75683222617954	20.83909360691905	867.0	540.7322806119919	127.01115462370217
1	38	nan	0	0	nan	nan	A1	A1	A1	2437	323.0	314.0	1.0	1.2320424801751386	0.6865410270598399	1.0	0.4745861733203505	0.428172885469933	70.6526019796205	81.32035415564789	20.248456731316587	7.192246519656976	6.324555320336759	51.70588235294118	51.37087568449825	-69.73784961667009	267.4379999999995	0.8085600530856003	1	1	1	1	0	98.0	44.49452977441251	7.685328466817737	13.661905907094479	17.671702168881893	3.6154421465471387	23.51230650767684	17.6733501534909	12.540810289792717	13.425513101741672	12.82606240361929	10.04672313388437	41.74241249449551	1723.0	386.27238874696195	88.54337399825454
1	39	nan	0	0	nan	nan	A1	A1	A1	2386	166.0	322.0	1.0	1.244882139770568	0.7773915614716317	1.0	0.5635333018422296	0.6015316216990334	73.54402255664264	73.348483283569	20.518284528683193	7.359801375000846	6.4031242374328485	49.76598053882891	46.26043890859686	-22.559998304307378	223.25999999999965	0.8757570196366306	1	1	1	0	1	63.0	9.757701989263296	7.3934538988396525	12.059510197490454	13.782238512299955	3.125474948436022	14.990997169166803	11.484611323103309	15.553902498446405	14.488822795450687	12.802777163684368	12.542259899899364	11.494041389785707	1354.0	118.56047931686044	108.69085249956697
1	40	nan	0	0	nan	nan	A1	A1	A1	825	955.0	328.0	1.0	1.3603687809890823	0.8409073591358297	1.0	0.5777310924369747	0.5330610462798235	47.01184919633729	46.09772228646444	11.0	4.346594013147027	4.0	25.68825797788056	25.441830023467592	-66.36584762036925	139.45800000000003	0.8136094674556213	1	1	1	1	0	56.0	41.561287708580494	4.461921134963632	10.380453195422888	6.684992728754878	2.49340049456805	11.885587859898806	8.998504627496004	6.468299413099885	7.649362958967686	8.839047819375992	5.062516222707927	22.536598678678274	445.0	240.82711524516344	32.85003445111215
1	41	nan	0	0	nan	nan	A1	A1	A1	1392	433.0	336.0	1.0	1.0668488713959232	0.6593309954869888	1.0	0.7193798449612403	0.7877830129135193	49.1358415045507	48.83646178829912	17.0	6.579986710910066	6.0	37.05195230768982	36.94292019600199	51.152419816074726	149.01199999999997	0.9524461170030791	1	1	1	1	0	51.0	39.63512621074915	8.46286716684699	8.280109863728285	8.786480490118265	2.874921808950603	14.039765018969774	12.220386072993279	8.364202354103327	13.878889121115208	12.8099336437881	6.556954313069582	21.077927738428116	777.0	379.3342643994838	95.69965668395162
1	42	nan	0	0	nan	nan	A1	A1	A1	842	756.0	341.0	1.0	1.133284519257339	0.6607299416914018	1.0	0.6417682926829268	0.601503856689912	39.431344836610215	41.0	14.422205101855956	4.967862852653931	4.123105625617661	29.95061942532067	29.598102092521383	28.53193230181473	132.63000000000005	0.8784559207094418	1	1	1	1	0	14.0	8.848127026110888	3.2309758234769106	6.90087740495801	4.839124143123627	1.4662394253537059	4.8897993648424745	3.0425726855173707	4.5899595795199275	5.78686199337244	4.044098581187427	2.246997802518308	5.3939422108232975	33.0	80.00653100851923	17.60924704466015
1	43	nan	0	0	nan	nan	A1	A1	A1	1629	399.0	345.0	1.0	1.2127438387567673	0.8475287108707953	1.0	0.67875	0.761938726587459	62.60707045660577	63.324560795950255	16.97056274847714	6.789298272882886	6.324555320336759	33.83671196973898	33.22867443771803	-64.04860390409499	163.90999999999988	0.965333333333333	1	1	1	1	0	30.0	35.47939261421561	8.916899397969246	9.446066990494728	9.543297499418259	2.5861906046047807	15.505210973322392	11.853803295642138	8.971328288316727	14.253086153417826	12.228839602321386	7.0079957358539104	28.273731537163258	228.0	388.57808819413185	107.81515237689018
1	44	nan	0	0	nan	nan	A1	A1	A1	1083	959.0	358.0	1.0	1.2903221698777032	0.870785591997714	1.0	0.6469534050179212	0.6338654449691875	53.512999996659374	54.42425929675111	13.0	5.2792362180707935	5.0	27.0133869946565	26.310359243970336	19.047802921741926	146.52800000000002	0.9288164665523156	1	1	1	1	0	21.0	11.422797014936805	5.220233473926783	12.88839552178979	7.930235784500837	2.5257648760452867	12.31139089167118	9.145174300298095	8.784603653475642	9.602533005177975	10.353063261136413	5.961730393581092	9.091416837647557	115.0	98.12581064738333	44.557442679069936
1	45	nan	0	0	nan	nan	A1	A1	A1	3480	911.0	357.0	1.0	1.1041701525355452	0.603353283490558	1.0	0.5870445344129555	0.6139655902168564	77.24863578850663	77.64663547121665	21.095023109728988	8.629728317150677	8.0	63.6	61.60378025381529	64.37460172937804	266.88399999999956	0.8908229873288107	1	1	1	1	0	41.0	21.451911073178053	9.134874530136585	17.73278395086527	13.48262760322541	4.61947054322809	20.730373114347458	11.922560484148562	17.54636457748711	17.625741962343454	20.03045703098178	11.031311564147472	15.605935759842396	307.0	256.134783196263	123.67937782406807
1	46	nan	0	0	nan	nan	A1	A1	A1	1524	1005.0	367.0	1.0	1.0267286549211827	0.3198108081575469	1.0	0.844789356984479	0.7697597718561324	45.80495213820855	49.20365840057018	19.6468827043885	8.319052760593355	8.0	40.0	43.39934123369856	79.16500848004279	157.73199999999994	0.9448233106013639	1	1	1	1	0	28.0	9.722789350897074	4.780727880075574	7.023941438645124	5.0389867993071675	2.003006037324667	9.265507020056248	5.68462654389441	8.096421769820154	8.277729496359825	8.950850693508983	5.4354009330272675	10.027573098428547	198.0	91.04609765857458	70.23584369104356
1	47	nan	0	0	nan	nan	A1	A1	A1	862	834.0	371.0	1.0	1.1703384220879627	0.6857058901577386	1.0	0.6130867709815079	0.5490655170151263	40.983819182027005	42.638011210655684	13.601470508735444	4.738662422621821	4.0	30.4	29.831249879980863	43.86072793659289	140.458	0.8672032193158952	1	1	1	1	0	35.0	8.95944154728204	3.152224015444517	7.071458037942648	4.7250476982444525	1.7851377232000232	7.025848772376776	3.478583976626396	7.713710241951048	5.625848799943924	6.791943250223994	3.3005722230300307	8.670069425366819	231.0	60.18030059337616	20.744915045797825
1	48	nan	0	0	nan	nan	A1	A1	A1	2094	485.0	373.0	1.0	1.1119239416283313	0.7651731581856165	1.0	0.7036290322580645	0.7520922548849318	64.69155397629234	65.19202405202648	20.591260281974	7.934303078352948	7.0710678118654755	42.8836201602521	41.65000996489812	68.06839036726893	187.04999999999978	0.955946131020315	1	1	1	1	0	64.0	46.37576872855425	9.458442069590092	10.705088879913092	10.021240543574095	3.330693531781435	17.420370813459158	14.049378208816051	9.588357374072075	16.48525220900774	10.579095151275396	11.065812177956104	21.840176962316036	483.0	660.3969484008849	130.5832764171064
1	49	nan	0	0	nan	nan	A1	A1	A1	932	203.0	380.0	1.0	1.0478389545090787	0.5483041601327652	1.0	0.7213622291021672	0.7735793966252862	38.26149318091871	40.22437072223753	14.7648230602334	5.455321300935657	5.0	30.857738089497097	31.997282847281912	-27.471334398517286	123.04400000000005	0.9227722772277228	1	1	1	0	1	49.0	20.59470510110259	5.57206074334681	7.818448171019554	6.329472821205854	2.0082093719393015	12.688044551759958	7.697749271988869	9.162630632519722	10.989837437868118	5.42269017547369	7.7124590035527945	13.421423714607954	563.0	227.5456016343087	50.349736891686916
1	50	nan	0	0	nan	nan	A1	A1	A1	1830	447.0	385.0	1.0	1.195926496602425	0.8184472044195003	1.0	0.5953155497722836	0.7010163297907902	64.67956735807297	61.40032573203501	17.804493814764857	6.958466363380493	6.4031242374328485	37.51480582033852	37.16369822202015	-35.2739794972377	181.11999999999978	0.9289340101522843	1	1	1	1	0	52.0	39.01971460133791	8.880582876503468	9.913221944123507	9.186923006549478	3.489158485084772	18.724437430500984	11.87112233042717	8.688014026731253	14.673868957906961	13.411017011851072	12.147066488862038	15.525154501199722	740.0	498.2570689152926	118.67888915538788
1	51	nan	0	0	nan	nan	A1	A1	A1	1842	545.0	393.0	1.0	1.160456145159707	0.7965620624064823	1.0	0.7073732718894009	0.7110518125567049	63.09095945212949	61.66036003787198	17.69180601295413	7.009559714840859	6.324555320336759	38.32062875574061	38.142066275507425	82.8751651276147	180.4259999999997	0.9326582278481013	1	1	1	1	0	63.0	25.254505295306444	10.073456957936287	11.800732489675283	11.780926220119	2.905882364138961	16.922209475189447	15.551934089511633	12.10426488891244	15.881971463561058	11.964690633118153	9.66744489595294	32.173891708254814	868.0	280.91442750766873	129.255939822644
1	52	nan	0	0	nan	nan	A1	A1	A1	1610	172.0	396.0	1.0	1.1716560459849994	0.8081323944968487	1.0	0.6822033898305084	0.7028066448800253	59.68167473495477	59.43904440685432	17.0	6.667440574940888	6.0	35.86615162353596	35.15255875252393	-81.08735794407872	169.66799999999986	0.9194745859508854	1	1	1	1	0	45.0	20.736720813438296	5.217364789918065	10.095521502196789	9.828641202300787	2.929289705120027	14.552254527807236	11.213595822453499	10.301319921389222	9.690775891765952	9.194903453812003	9.080323511734605	15.763744581490755	909.0	326.36542315222323	58.09167643729597
1	53	nan	0	0	nan	nan	A1	A1	A1	1759	600.0	395.0	1.0	1.0605715606104036	0.6743361093844046	1.0	0.7403198653198653	0.8111034709595557	55.414313917721486	57.982756057296896	20.09975124224178	7.467790925227363	6.708203932499369	41.71930009000631	40.91928965081417	30.753318606029783	165.0819999999999	0.9591057797164666	1	1	1	1	0	71.0	15.87313656322658	8.279057001695037	11.142687138170004	9.68986040726304	2.625833530910313	17.742107309401035	13.152834385633469	11.698313891887665	14.454184826463461	14.566918414086103	7.949370592832565	19.86956587061286	487.0	159.9143513031304	101.55899905785918
1	54	nan	0	0	nan	nan	A1	A1	A1	2150	670.0	403.0	1.0	1.203920129748952	0.8384331398093047	1.0	0.7491289198606271	0.7309666368256108	71.22239548581746	69.1158447825099	18.681541692269406	7.706948606783635	7.0710678118654755	37.458181811393146	38.81652375683013	10.452374608077665	192.2539999999998	0.9617535227018564	1	1	1	1	0	44.0	16.809231722727418	10.245273537933826	11.314320620149374	13.885938826948404	3.891798303462565	15.863050263375044	13.78747234120965	15.332600871101022	19.618463430553675	14.756145618855953	9.33089190069586	19.505638236179948	533.0	191.55913652386516	134.15806847065687
1	55	nan	0	0	nan	nan	A1	A1	A1	1029	572.0	418.0	1.0	1.044319132655167	0.5813335961370862	1.0	0.6125	0.7266957955042699	40.57849713735814	41.48493702538308	15.556349186104045	5.831281459003301	5.0	30.405591591021544	33.017315784369224	35.24934831524333	133.3940000000001	0.9333333333333333	1	1	1	1	0	46.0	8.292408654466271	7.364614337682724	11.092378184199333	6.72228579223156	1.7228809176012874	11.969893902540207	6.866514082998037	8.579003639519215	11.670420415699482	6.376867350190878	5.806240938603878	23.97172510623932	299.0	67.88433656282723	77.48691550642252
1	56	nan	0	0	nan	nan	A1	A1	A1	1042	144.0	424.0	1.0	1.047577060152112	0.640820963786063	1.0	0.7474892395982783	0.8174941446401405	41.8214257220289	42.95346318982906	15.556349186104045	5.959634012020954	5.385164807134504	32.035455143732456	32.105905464555754	70.98347594777687	126.56000000000006	0.9498632634457612	1	1	1	1	0	19.0	9.508445898070931	3.5627679964527488	7.1299000307917595	6.453528670594096	2.3724422231316566	12.059708561748266	7.292317055165768	8.187335019931197	6.455893801525235	8.71439690515399	4.427252626046538	6.643839184194803	41.0	79.1124132918194	30.848523816093802
1	57	nan	0	0	nan	nan	A1	A1	A1	1985	842.0	428.0	1.0	1.1000839096997266	0.7358736957183214	1.0	0.7567670606176135	0.790850208939768	61.70125161861842	61.40032573203501	21.0	7.801855628560082	7.0	41.750771292915054	41.77907903258812	-8.483813779752447	177.5979999999999	0.9536392024981984	1	1	1	1	0	57.0	17.776760540902615	6.097398371435702	10.518883045762777	12.617273225449026	3.36693371552974	14.1474021486938	12.516655262559652	17.823285317979753	12.481712093576789	14.059342324733734	9.626977993175387	19.521965358406305	1225.0	153.2493323525414	85.93118201754987
1	58	nan	0	0	nan	nan	A1	A1	A1	1041	77.0	436.0	1.0	1.176257506064783	0.7982379337205839	1.0	0.6857707509881423	0.7428801393780152	47.825146243452174	47.53945729601885	13.341664064126334	5.332062751281426	5.0	30.185429305357815	28.807106791716564	-16.105458409530534	132.70000000000005	0.9323779668607255	1	1	1	1	0	55.0	10.171099409461021	3.1569390455260873	7.325337626039982	12.340627118945122	1.8753795810043812	10.462409418076277	6.475410116836429	7.53928436152637	5.698710622265935	7.47182422503829	3.752025632187724	4.724147418513894	477.0	97.681590013206	33.737666993401945
1	59	nan	0	0	nan	nan	A1	A1	A1	1917	174.0	442.0	1.0	1.1599969642022798	0.8085060797991983	1.0	0.634558093346574	0.7528667479211045	64.80379170499035	64.81512169239521	18.384776310850235	7.363484485479747	6.708203932499369	36.405897606445215	38.13624236364619	51.30560321861773	178.87799999999982	0.9523099850968704	1	1	1	0	1	0.0	21.959533086046576	6.797390745952725	10.543389044702053	7.366460672579706	2.623956672847271	17.00498977676034	8.169802417047322	13.301411427557468	14.112489487975836	8.310307504609227	8.231586182489991	7.72152285091579	775.0	161.20270078536123	80.33910143841058
1	60	nan	0	0	nan	nan	A1	A1	A1	1811	651.0	441.0	1.0	1.113386948210748	0.6248259653313833	1.0	0.6619152046783626	0.7065999911588726	56.44386046898768	56.568542494923804	18.027756377319946	6.931408678040762	6.324555320336759	44.524161868574346	44.06933750496505	27.62018258019756	179.46399999999977	0.9344685242518062	1	1	1	1	0	65.0	19.346044167876244	6.345571068115532	10.18069738894701	9.95407031942159	2.5093004005029798	14.914442721754313	11.543297495692968	10.335347566753626	10.921980632469058	11.394049007445574	6.931136045604944	27.92996110394597	1039.0	170.45038543920964	79.10797306615859
1	61	nan	0	0	nan	nan	A1	A1	A1	938	294.0	451.0	1.0	1.1964191135850752	0.8161611856858061	1.0	0.6568627450980392	0.6635041338570553	46.28317704427954	45.79301256742124	12.041594578792296	4.807089365076603	4.242640687119285	27.24701818548224	26.743544269631613	56.91899378061998	133.28600000000006	0.8963210702341137	1	1	1	1	0	0.0	13.473991055041552	6.722590997815132	6.47753107920289	8.2755017131567	2.5900206100195646	10.779125642031431	10.925200276076794	8.66102084517479	11.34924852102995	5.855451283976436	6.295857168734074	27.37422738969326	0.0	124.16661342978477	58.21535073593259
1	62	nan	0	0	nan	nan	A1	A1	A1	2902	573.0	464.0	1.0	1.071279913170929	0.6705858933806926	1.0	0.7047110247693055	0.6833066270041589	71.38764372630489	70.25667228100119	22.80350850198276	8.783303163252885	8.06225774829855	56.0	52.95763098462961	-17.669729978927435	231.01799999999963	0.920393276244846	1	1	1	1	0	86.0	47.5520563358441	13.60723276808858	13.510658472776413	14.22403297200799	3.7500114468857646	21.097123693674803	18.287464771419764	13.895262073725462	21.84403759241104	17.72210267186165	12.590875126421452	43.00950635969639	1631.0	470.55088229943067	214.2959181778133
1	63	nan	0	0	nan	nan	A1	A1	A1	1675	790.0	459.0	1.0	1.1393874610979102	0.7954586239267823	1.0	0.7097457627118644	0.7762582947854568	59.58225220967716	61.09828148156051	18.973665961010276	7.079802575816051	6.4031242374328485	38.18376618407357	36.10731567444399	-65.98295739767329	164.66799999999986	0.9643062751871041	1	1	1	0	1	10.0	13.443289898335934	6.203723210841417	11.185839597135782	13.0277867205441	3.1044327560812235	12.971602980047464	7.7323567643761635	14.650141144171357	12.997314412146807	9.915526065975428	9.903776660561562	7.212130898609757	556.0	80.54715824592859	86.36783413775265
1	64	nan	0	0	nan	nan	A1	A1	A1	1882	739.0	470.0	1.0	1.2833898729471174	0.8631107508824484	1.0	0.728328173374613	0.6666080670992073	69.94411728590322	69.26037828369117	17.0	6.852116476959305	6.082762530298219	34.12977562420263	35.32280633419358	-5.205242087037259	188.35599999999982	0.939825218476904	1	1	1	1	0	28.0	21.862775737419724	8.341939417645335	12.903868220746517	12.855115633457899	3.9132524775341153	16.502449061721563	10.033813974820077	18.57746245432645	17.29275954887271	15.353124313056469	10.65889979712665	14.231204697862267	897.0	146.89086777996272	103.93833843525499
1	65	nan	0	0	nan	nan	A1	A1	A1	1677	344.0	471.0	1.0	1.1772840998572436	0.8267435794217532	1.0	0.69875	0.7326582995206576	61.75528831048513	61.40032573203501	17.204650534085253	6.932281059843649	6.324555320336759	34.435446853496764	34.74222409666684	-70.1268528229495	169.5979999999999	0.9555555555555554	1	1	1	0	1	42.0	52.61414494365454	9.653208166360855	8.787396065890789	9.216861231252551	2.6688182028010488	17.541161239147186	11.454993527382612	9.089097421616316	15.768505342304707	12.027908757328987	8.83712524175644	19.226764354854822	717.0	778.4545958340168	111.85589388757944
1	66	nan	0	0	nan	nan	A1	A1	A1	3203	409.0	482.0	1.0	1.153549682517231	0.7801794524341505	1.0	0.599139543583988	0.6646391650726408	82.13973441517942	81.04936767180853	22.80350850198276	9.10326612310733	8.06225774829855	56.84724932745261	51.38298485033934	72.8541820006298	246.08799999999945	0.897701793721973	1	1	1	1	0	44.0	70.6680247336626	11.330647762864828	14.137239668518305	12.074891336262226	3.9817960066720843	22.653299767524004	21.101518239825964	10.75426877476275	20.189990129321814	16.69506374746561	16.33571374975145	29.996093671768904	455.0	1277.7413891777396	169.5761656779796
1	67	nan	0	0	nan	nan	A1	A1	A1	2542	118.0	498.0	1.0	1.0961586656362683	0.7209561500495937	1.0	0.6860998650472334	0.6215261153766973	69.171420515133	77.80102827083971	24.0	8.561693203829892	7.615773105863909	47.9200826327191	47.93445836713691	57.91877576282468	226.70599999999962	0.9109478588066656	1	1	1	1	0	61.0	11.630685923621058	2.8521553575992584	12.517219815403223	9.38420694321394	2.8225986333563924	20.2317845672369	7.581094057299197	4.8612649869173765	5.607171762734652	14.12153808772564	3.007797399535775	24.608361918479204	1083.0	137.9677121322602	33.634012633003294
1	68	nan	0	0	nan	nan	A1	A1	A1	4449	484.0	507.0	1.0	1.1688730927398665	0.7834509498566106	1.0	0.6102880658436214	0.6822330122978878	97.60653004601325	96.74709297958259	26.248809496813376	10.464159114597386	9.486832980505138	62.01383246002382	60.657932010537614	52.43888581987642	286.2659999999994	0.9274546591619762	1	1	1	1	0	0.0	92.1272449195385	15.005386460572481	15.810879733413458	14.342488825321198	4.763424148783088	29.26988633722067	23.147585306316614	12.833035789430141	26.608941793441772	18.766582798212767	17.01530484482646	36.9132067412138	0.0	1714.5399107076228	280.81574777141213
1	69	nan	0	0	nan	nan	A1	A1	A1	2950	293.0	512.0	1.0	1.2135281199151604	0.8357951303167054	1.0	0.6228885135135135	0.5605725159058532	83.59754404955507	85.21150157109074	21.470910553583888	8.599937053042114	7.810249675906654	46.947886852694324	45.89851576000135	-56.64110302761529	257.1579999999994	0.9184308841843086	1	1	1	1	0	94.0	70.58939477801323	9.517631800845265	13.863782722502947	15.141725786030293	4.451865439303219	23.19714656844735	17.188723657280207	11.801098654977977	15.778408546000719	15.342305649071932	9.19769590254873	41.95603880658746	1285.0	817.9490345679224	138.72260660491884
1	70	nan	0	0	nan	nan	A1	A1	A1	2225	361.0	517.0	1.0	1.1741858891448553	0.8269138996475883	1.0	0.6985871271585558	0.7947520296469514	71.03022832382212	71.34423592694787	20.248456731316587	8.035687204794398	7.211102550927978	40.667279060774355	39.94232557894397	-61.517928946789276	187.56599999999975	0.9694989106753813	1	1	1	1	0	16.0	70.19777217507362	10.034241240471601	10.58271149918437	8.367772947996855	3.2351110335439444	18.899214170873165	13.658213216811419	8.263431765139103	16.353505812585354	17.10663006082177	11.171313002705574	17.333150267601013	499.0	882.715252995491	134.2192113623023
1	71	nan	0	0	nan	nan	A1	A1	A1	814	405.0	557.0	1.0	1.1619631246332278	0.6009962202889306	1.0	0.6732837055417701	0.3450235056503154	38.345180333415136	42.44997055358225	11.0	3.8926602766865823	3.1622776601683795	30.0	30.647456883067957	17.654355464088074	172.18399999999988	0.8027613412228798	1	1	1	1	0	31.0	59.36522478610277	7.542427703738213	8.32387275621295	7.341237548738718	2.6385442968457937	15.032013405114412	11.573388271033764	7.58461893722415	13.412878632545471	12.439887084066868	12.285450525581837	28.393652126193047	159.0	341.97007712721825	49.879499573260546
1	72	nan	0	0	nan	nan	A1	A1	A1	915	575.0	552.0	1.0	1.2602810931415436	0.8010971728298671	1.0	0.6027667984189723	0.40683957772344054	46.49261905345267	48.02082881417188	12.083045973594572	4.162262872991626	3.605551275463989	29.068883707497267	27.827427643377874	24.566703023185283	168.1139999999999	0.8104517271922057	1	1	1	1	0	77.0	65.59496445953846	8.911451924592257	8.225467305630445	9.158464927226305	3.3645838173106313	11.887342629954219	13.130510460585356	7.314183283597231	16.36104378849268	9.042587947100401	11.505851857364178	41.99670411646366	688.0	416.44922626018524	62.17193877324462
1	73	nan	0	0	nan	nan	A1	A1	A1	1275	488.0	562.0	1.0	1.3846085243101498	0.8930461277819681	1.0	0.7451782583284629	0.6788408798557881	61.10538688911573	59.22837157984339	13.92838827718412	5.546952232620653	5.0	28.0	27.495293045481535	83.39364308816525	153.62999999999994	0.9395725865880622	1	1	1	1	0	0.0	51.63483615219593	8.754863828420639	8.55590145289898	6.6802777126431465	2.7764095654711127	16.785351283848286	11.616327192634344	5.501304667443037	15.461966909468174	15.317067299038172	12.057053469121456	20.973846033215523	0.0	565.3393451198936	81.57061120867729
1	74	nan	0	0	nan	nan	A1	A1	A1	1905	116.0	568.0	1.0	1.0651793940799243	0.7010632617278859	1.0	0.7175141242937854	0.834964104204434	58.48836515174932	59.77457653551382	20.518284528683193	7.8593651234868664	7.0710678118654755	43.11832609516363	41.707999591971074	-74.28247099889823	169.3239999999998	0.9640688259109311	1	1	1	1	0	46.0	13.581231387332082	5.5693446369841695	9.178026992827654	8.438559566624463	2.3911192705854774	12.812832847237587	8.001556451432407	10.870405152440071	9.92401004396379	11.410147301852703	6.588784635998309	8.799984755925834	400.0	160.00808745995164	79.34824163094163
1	75	nan	0	0	nan	nan	A1	A1	A1	3093	642.0	571.0	1.0	1.1765580164528862	0.35081911330899157	1.0	0.5437763713080169	0.4217442722331481	70.18800684967994	78.10249675906654	20.223748416156685	7.214583039552945	6.4031242374328485	65.27388404824902	65.72708484309068	5.664659353417771	303.5779999999993	0.8271159245888487	1	1	1	0	1	124.0	62.2565040923655	16.39160757139325	15.425909884274006	20.004516676068306	4.780560030601919	27.697077952325344	26.052109580487013	14.68809037283063	28.21757834777236	19.829694140702486	18.840909434482455	67.9461051300168	1063.0	749.0002746991813	205.06704849377275
1	76	nan	0	0	nan	nan	A1	A1	A1	2484	46.0	578.0	1.0	1.3036850827731574	0.856998639631647	1.0	0.5544642857142857	0.5869860540436393	80.63394709008452	84.86459803710851	18.601075237738275	7.320129414729816	6.708203932499369	42.10709369511913	41.55217837279433	56.60488721724697	230.6039999999996	0.9122291590157914	1	1	1	1	0	88.0	11.02433814946562	6.621957772411406	12.78812849521637	10.373128907755017	2.781460310332477	16.20587470754981	11.669977904297411	12.780285342596471	11.130052683874965	9.837109941989183	6.604226764291525	25.55649651121348	1062.0	155.9318228289485	86.70698127802461
1	77	nan	0	0	nan	nan	A1	A1	A1	1280	556.0	581.0	1.0	1.3262087077719584	0.8735191513646772	1.0	0.6998359759431383	0.6772291581593993	59.08202487594025	58.69412236331676	15.231546211727817	5.690732639077336	5.0	30.0	28.760526030081824	3.1450482559897837	154.11399999999998	0.9282088469905729	1	1	1	0	1	12.0	56.41886027157307	8.679530046880245	8.309193555265665	8.630456987768412	2.9398794658482075	17.097535632550716	14.011520594358444	6.1373464576900005	15.647608123719692	10.588281068950891	10.313130434602499	27.450873531401157	104.0	538.9325557500124	87.0454261675477
1	78	nan	0	0	nan	nan	A1	A1	A1	910	212.0	582.0	1.0	1.8805095838794776	0.8721664842160171	1.0	0.49564270152505446	0.26586359963004663	59.26332045641512	55.02726596879042	9.219544457292887	3.2277211869520714	2.8284271247461903	32.78939600914434	28.992160526549096	79.12238375849155	207.39399999999975	0.664718772826881	1	1	1	1	0	45.0	49.86538488417864	7.272175181657076	10.477836310863495	9.303425659425557	2.635629835538566	13.84383917413652	7.832913722842932	9.053269266150892	14.344441900029778	8.208316165953875	6.91413751244545	20.6624704208225	285.0	233.3863127604127	36.33899450302124
1	79	nan	0	0	nan	nan	A1	A1	A1	846	0.0	588.0	1.0	1.3488049183513386	0.8679887304548517	1.0	0.6906122448979591	0.6523143599661416	48.27330901334165	49.03060268852505	20.518284528683193	7.3876203358391965	6.4031242374328485	24.0	23.971747767236756	87.16846164349359	127.66200000000003	0.9415692821368948	1	1	1	1	0	20.0	3.929076062515378	0.9628442917019129	4.819287400692701	4.322606231085956	1.0550240334123373	6.117631770670414	3.614602889865637	2.26335546374321	1.6610666122287512	2.6065919119864702	1.3379263086244464	6.944045213982463	60.0	47.5102617777884	9.383611897937953
1	80	nan	0	0	nan	nan	A1	A1	A1	817	188.0	592.0	1.0	1.2631009851570667	0.6965975524867593	1.0	0.5819088319088319	0.3968659065495032	41.65495928533657	40.36087214122113	10.0	3.684178755964338	3.1622776601683795	31.406842242783554	29.88585412688776	69.94909600925348	160.83999999999995	0.7909002904162633	1	1	1	1	0	29.0	26.714366279542446	6.338674008846283	8.095674067735672	3.394201587885618	1.8611123990267515	13.354375522583723	3.921507596038282	8.577233524993062	12.627054277807474	7.377431903034449	5.772671114653349	7.119584960862994	120.0	156.2864881530404	42.259220354259014
1	81	nan	0	0	nan	nan	A1	A1	A1	1294	360.0	590.0	1.0	1.6040689208600478	0.8927215528612346	1.0	0.4365721997300945	0.3956159790638578	66.2325932072984	67.35725647619564	11.0	4.624468362819667	4.123105625617661	32.788452746716814	29.84498482033961	-49.94320056238388	202.7379999999998	0.7602820211515864	1	1	1	1	0	32.0	54.39952690899372	10.24815745651722	10.562630660831928	9.745845736935735	3.568215472623706	19.66866561770439	15.118059031665325	8.915617637336254	17.99296559393406	15.550179310142994	12.180773662403226	20.461585469543934	577.0	526.1182264983654	76.59870297089219
1	82	nan	0	0	nan	nan	A1	A1	A1	1646	878.0	608.0	1.0	1.0276709593431355	0.5345324377313841	1.0	0.7315555555555555	0.8120538047474551	50.10393962142009	51.24451190127583	19.849433241279208	7.398638613815183	6.555664084966109	42.33515385574251	42.345242321087646	-41.7876373769009	159.59799999999998	0.9530978575564563	1	1	1	1	0	11.0	7.499427808448672	5.54586099088192	9.281864665448666	5.435660337097943	1.953078517690301	13.96218816936016	4.689890903420746	14.172274366952479	9.68430613912642	11.004867650568485	5.932311005890369	7.921232958324254	66.0	86.23282225709409	89.72811498865485
1	83	nan	0	0	nan	nan	A1	A1	A1	1008	542.0	610.0	1.0	1.0913650473300878	0.7216571120669563	1.0	0.6847826086956522	0.7356933103518161	43.518017574498934	45.39823785126467	15.0	5.6908900470839665	5.0	30.29511705947113	30.125377529859072	10.555746601204534	131.21600000000007	0.9138712601994561	1	1	1	1	0	32.0	34.69324777275324	7.712443716824055	7.997802659869194	5.812588702887297	2.3825589502230287	15.657221347093582	10.5019760876894	4.19574274495244	13.718913584947586	9.744350381195545	11.16810867190361	19.47959103435278	80.0	304.4822611287236	65.53127352148294
1	84	nan	0	0	nan	nan	A1	A1	A1	1484	774.0	616.0	1.0	1.118350023467272	0.731779893084421	1.0	0.6057142857142858	0.7979097647467908	53.69421510840207	51.97114584074513	17.08800749063506	6.657470065662832	5.91547594742265	34.64823227814083	36.59481116257236	46.86705301875557	152.8779999999999	0.9827814569536424	1	1	1	0	1	12.0	10.276752873323858	7.567956067621708	11.33432511612773	8.037537213414907	2.1414206326007843	17.961486138403416	11.680994937196374	12.70875108242035	12.985885426402092	9.113984879106283	6.282383471727371	16.27534914575517	368.0	140.05014120787382	91.34450311586261
1	85	nan	0	0	nan	nan	A1	A1	A1	1668	586.0	624.0	1.0	1.295904459987043	0.8457741523696899	1.0	0.5616161616161616	0.4840740905088776	65.40725559866276	66.76076692189807	15.0	5.607744714008604	5.0	40.841577868131154	34.89745773897299	-21.081012774253153	208.08799999999957	0.8235003702789435	1	1	1	1	0	85.0	63.08816655725241	11.969649873673916	11.58364237472415	11.138658735901117	3.4947738088667393	24.115800701081753	17.965102642774582	7.526146354153752	20.450934670865536	14.815869361162186	12.305149916559458	43.98670943081379	911.0	682.1400773897767	118.84728795289993
1	86	nan	0	0	nan	nan	A1	A1	A1	1338	319.0	638.0	1.0	1.274577927860285	0.8229023705012269	1.0	0.6126373626373627	0.5061879938301663	57.2659917229689	55.226805085936306	13.416407864998739	5.199382224776601	5.0	33.672829691896396	32.53755124011104	11.772925345393705	182.25399999999985	0.8431001890359168	1	1	1	1	0	46.0	31.414221487939358	9.962005093693733	9.499977134168148	8.840497456490993	3.276768147945404	19.259098201990128	14.647974401712418	8.676203571259975	16.734981298446655	12.914412207901478	9.4475776553154	26.227527305483818	424.0	293.4706647619605	88.1564814671874
1	87	nan	0	0	nan	nan	A1	A1	A1	2433	742.0	634.0	1.0	1.3409142718007574	0.8913723528212701	1.0	0.5711267605633803	0.7072552015557142	82.92378992457459	80.8084154033477	18.384776310850235	7.7687782383238195	7.0710678118654755	36.746584540741146	37.587015883307984	38.2668237894212	207.91599999999968	0.976520168573149	1	1	1	0	1	88.0	36.661661848425865	10.880231965333223	13.844892054796219	18.026047192513943	3.7528038676828146	24.288792330771685	16.642038598656654	14.808758702129126	17.244968369603157	12.840329620987177	9.320332668721676	52.28378749638796	1748.0	505.01396297942847	154.81190233305097
1	88	nan	0	0	nan	nan	A1	A1	A1	1110	606.0	649.0	1.0	1.0472658671133315	0.5989368467503146	1.0	0.676829268292683	0.8304935119963915	42.46680131043256	42.43819034784589	16.278820596099706	6.171670393686402	5.521009528313442	31.81980515339464	34.00725575834467	-44.3169159766331	129.59800000000007	0.9643788010425717	1	1	1	1	0	36.0	36.47537970542908	7.092347599565983	7.703837659209967	7.33508812263608	2.1772335525602102	13.06729232147336	10.456549935042858	5.207141248509288	12.069565862417221	8.782330088317394	6.18762493878603	29.271778464317322	853.0	339.78229935094714	77.38037696108222
1	89	nan	0	0	nan	nan	A1	A1	A1	1680	978.0	645.0	1.0	1.0691190824529464	0.6818079920515734	1.0	0.7	0.8342132067281828	54.554526626313894	54.644304369257	19.209372712298546	7.354470108143827	6.708203932499369	40.28741739054515	39.90833703826126	41.825174629183586	159.0819999999999	0.967741935483871	1	1	1	1	0	50.0	8.399145504459739	6.077225934714079	8.787502881139517	10.270862917415798	2.082551314495504	9.990463092923164	8.457984296604991	14.211001727730036	9.903685059398413	6.029037926346064	6.507545579224825	16.12332339771092	640.0	83.59362199343741	77.1036546677351
1	90	nan	0	0	nan	nan	A1	A1	A1	806	249.0	653.0	1.0	1.290472604380328	0.8020816457420951	1.0	0.5857558139534884	0.47757678413726523	44.186453796189696	42.7551166528639	9.848857801796104	3.9979707263644473	3.605551275463989	31.0	26.388786269919223	-88.08810663687353	145.6299999999999	0.8051948051948052	1	1	1	1	0	18.0	29.578225508332253	5.828671706840396	7.408773958683014	8.297749284654856	2.7337453309446573	14.100358627736568	10.584557875990868	6.498466476798058	9.87318231165409	8.800610404461622	7.849164605140686	28.98637366294861	383.0	196.8052796125412	40.87440310046077
1	91	nan	0	0	nan	nan	A1	A1	A1	832	46.0	646.0	1.0	1.5124439956747298	0.82282206431692	1.0	0.5098039215686274	0.3429688372706894	49.20455778715563	48.25971404805462	10.0	3.6230468213394613	3.0	31.63410885360543	27.9629051882449	70.83673018980308	174.59799999999981	0.746858168761221	1	1	1	1	0	44.0	16.097077918238938	6.8182040471583605	8.79722286015749	7.166521728038788	2.7467765510082245	8.495964016765356	10.747310599312186	7.70843062736094	11.554955415427685	5.8518653977662325	7.6999160666018724	13.658777747303247	241.0	58.61188691761345	40.918761087581515
1	92	nan	0	0	nan	nan	A1	A1	A1	2450	911.0	657.0	1.0	1.1434246077875843	0.7922953765401829	1.0	0.6730769230769231	0.782454317872177	72.03156469575202	71.16881339463234	21.470910553583888	8.47727293050762	7.810249675906654	43.631110686555864	43.94917458929697	22.364898962205693	198.36199999999968	0.9621048497938345	1	1	1	1	0	25.0	12.082871783524752	6.139040236361325	10.195513863116503	13.481513699516654	2.6464942628517747	18.27841605246067	12.064194742590189	15.135820572264493	9.4924849960953	10.125566493719816	6.298435957171023	16.17540245410055	525.0	137.08589332923293	79.98262021597475
1	93	nan	0	0	nan	nan	A1	A1	A1	1408	526.0	662.0	1.0	1.0568740009537196	0.6181380808984511	1.0	0.7118301314459049	0.7337496592068811	48.37954615666567	48.877397639399746	17.11724276862369	6.466937855571547	5.830951894845301	40.215764226329114	38.029687322818134	59.04097601402414	155.28599999999994	0.9260111805327198	1	1	1	1	0	32.0	23.02568094059825	9.337010767310858	8.57506675645709	7.150209793820977	2.6701152212917805	17.370778884738684	11.279957298189402	3.887403691187501	15.654993519186974	12.88128475099802	9.274464029818773	19.97468533180654	119.0	222.7904481627047	101.98820497468114
1	94	nan	0	0	nan	nan	A1	A1	A1	2647	669.0	675.0	1.0	1.2337672702640963	0.8560316658302888	1.0	0.6587854654056745	0.7187903317362999	80.92132857993644	81.61494961096282	20.8806130178211	8.435727477570266	7.810249675906654	41.23105625617661	41.830127177152136	73.03130058634532	215.11999999999966	0.960798548094374	1	1	1	1	0	84.0	40.2975204475224	12.300480671226978	12.58616005256772	12.530983503907919	3.397558566182852	18.19598689302802	14.17691309377551	13.459937456995249	19.684626556932926	13.661142896860838	13.033051028847694	37.73615613207221	1445.0	431.518257830292	178.97610471770167
1	95	nan	0	0	nan	nan	A1	A1	A1	889	476.0	683.0	1.0	1.1995879043557154	0.8038183846196362	1.0	0.6195121951219512	0.7280569059640914	44.786477175820046	45.79301256742124	13.892443989449804	5.045896423752487	4.47213595499958	27.668605388380726	26.642345782065462	30.830837575437116	123.87200000000006	0.9207664422578976	1	1	1	1	0	33.0	25.84760819002986	7.2926985658705235	6.607248045504093	5.812024122104049	1.9012131057679653	11.373525578528643	8.95733579993248	3.3738307915627956	12.366018161177635	10.335393346846104	10.93752957880497	17.71912720054388	456.0	168.99194318801165	60.862394355237484
1	96	nan	0	0	nan	nan	A1	A1	A1	1148	440.0	687.0	1.0	1.0126561433780932	0.3889554962892376	1.0	0.7368421052631579	0.8521257623350473	40.015009896973744	40.792156108742276	17.46424919657298	6.341587428226979	5.656854249492381	35.77708763999664	36.864089770193296	-24.76479936040978	130.11400000000006	0.940983606557377	1	1	1	1	0	0.0	31.59763503074646	7.8662699572741985	7.218905948102474	5.555565752089024	1.9281910564750433	12.018982227891684	11.39845885336399	3.8094911240041256	13.06677346676588	8.206881828606129	7.706202786415815	15.459845952689648	0.0	327.1843447908759	82.22217142954469
1	97	nan	0	0	nan	nan	A1	A1	A1	1352	350.0	694.0	1.0	1.0241832745428874	0.5076686791806652	1.0	0.7347826086956522	0.8259063067947584	44.97625972920127	46.32493928760188	17.4928556845359	6.710039104991728	6.0	37.45100775214702	38.74940384015497	18.27944177770672	143.42600000000004	0.9487719298245614	1	1	1	1	0	34.0	38.731731094419956	8.06086827814579	8.137773726135492	6.042801570147276	2.395040831528604	14.740489810705185	10.399114985018969	6.474341968074441	13.842938855290413	13.120942991226912	7.819195844233036	17.912367425858974	228.0	510.3451294153929	90.44786773249507
1	98	nan	0	0	nan	nan	A1	A1	A1	1037	396.0	695.0	1.0	1.0997206148025322	0.6145164562364464	1.0	0.7226480836236934	0.7343039121392536	42.30729398700101	43.56604182158393	15.0	5.540777944215881	5.0	33.82333891823948	33.37639355737658	79.89330652966609	133.21600000000004	0.9275491949910556	1	1	1	0	1	25.0	35.23114362359047	7.8196689039468765	7.038742661476135	5.564324412494898	2.2146028988063335	14.63862057775259	9.969726126641035	5.184557870030403	12.902586430311203	10.34117641672492	7.684489235281944	13.424338214099407	428.0	284.0434882417321	74.02682547271252
1	99	nan	0	0	nan	nan	A1	A1	A1	1858	575.0	698.0	1.0	1.1857740554161522	0.7829255019337865	1.0	0.6451388888888889	0.6464275031260738	63.55125016090309	63.953107821277925	18.027756377319946	6.621772631497752	6.0	37.35048625559528	39.53621588379792	-78.12072968201136	190.0499999999997	0.9074481074481074	1	1	1	1	0	40.0	51.924330554902554	8.94509807601571	10.264850877225399	7.280247190967202	2.9875486474484205	21.12298772484064	12.351873014122248	5.586724663153291	14.658228423446417	16.320973578840494	8.464667711406946	16.820752289146185	439.0	652.44103153795	105.15761060081422
1	100	nan	0	0	nan	nan	A1	A1	A1	2117	799.0	699.0	1.0	1.2316356203549914	0.8545610479738275	1.0	0.6197306791569087	0.7187000482848421	72.24593866487109	74.51845409024533	19.1049731745428	7.540000090305538	7.0	38.460288798096535	37.520997297955994	47.85193817768083	192.3939999999998	0.9590033975084937	1	1	1	0	1	48.0	24.791668554767966	10.135561183094978	11.007400631904602	13.050537843257189	3.0205996967852116	19.23709473013878	10.694819562137127	19.239185228943825	15.98419163748622	12.387106165289879	8.090989539399743	24.307469275780022	301.0	356.7957422025502	132.3760741353035
1	101	nan	0	0	nan	nan	A1	A1	A1	2233	893.0	699.0	1.0	1.1593454246811392	0.7892970666717988	1.0	0.5923076923076923	0.6589297721541358	69.12979214010228	69.46221994724903	20.12461179749811	7.487434667027772	6.708203932499369	43.1348985048829	42.44648840305569	32.71837232657457	206.36199999999965	0.9217750257997936	1	1	1	1	0	11.0	7.386175336316228	6.6953078815713525	12.714030683040619	8.24148927628994	2.3500877683982253	16.596780329942703	6.896726929582655	15.561913467943668	10.622293435037136	8.735210223123431	6.858045317232609	5.887342664413154	497.0	74.27541026007384	75.97393786069006
1	102	nan	0	0	nan	nan	A1	A1	A1	1459	207.0	699.0	1.0	1.077680453354812	0.5647662780183043	1.0	0.5969721767594108	0.616179291540887	48.78495791490955	52.172789842982326	17.88854381999832	6.344855999412216	5.385164807134504	41.47359188121294	40.25983052217429	-44.55519326275342	172.49599999999987	0.872086072922893	1	1	1	1	0	58.0	35.94467085599899	8.744792874902487	8.75977724045515	7.305836595594883	2.5832608733326197	13.683772012591362	12.250659931451082	5.801907397806644	15.12242315709591	10.33774321526289	8.043549237772822	25.67618837952614	147.0	365.2931563705206	96.15922810137272
1	103	nan	0	0	nan	nan	A1	A1	A1	1364	252.0	720.0	1.0	1.2538855265219473	0.8043850099440946	1.0	0.5544715447154471	0.522321578332225	56.70663640180642	59.135437767890075	14.317821063276353	5.464986961182031	5.0	35.827614734002175	33.68988734344209	9.926964527248584	181.15199999999993	0.8679605472478523	1	1	1	1	0	47.0	40.84219120442867	9.404974460601807	9.256641522049904	7.282764922827482	3.0070802019909024	13.85679417103529	11.887525767087936	6.500633275136352	15.792217902839184	9.421606793999672	8.796231050044298	24.564705848693848	451.0	390.42127145826817	86.98649583756924
1	104	nan	0	0	nan	nan	A1	A1	A1	1043	88.0	733.0	1.0	1.1954163800704254	0.7749981696961357	1.0	0.6208333333333333	0.548386089651754	47.62430471668702	47.853944456021594	14.866068747318506	5.067183538637646	4.242640687119285	30.986349351833077	30.096821225055937	22.32335947871202	154.59799999999998	0.8452188006482982	1	1	1	1	0	56.0	44.80859072506428	4.5178454499691725	7.583474479615688	5.426398143172264	1.8990463251248002	8.6670939065516	7.20646982267499	3.2367589976638556	7.828748017549515	5.243778148666024	5.463508067652583	16.367132047191262	378.0	326.6435793414712	38.64905788563192
1	105	nan	0	0	nan	nan	A1	A1	A1	1259	441.0	732.0	1.0	1.1713137058035408	0.7317865854606597	1.0	0.625124131082423	0.6235160883707411	50.62048301935411	52.23983154643591	13.892443989449804	5.488371645646404	5.0	36.18634172493302	34.4995728535053	82.04160651197199	159.2919999999999	0.8770463253221873	1	1	1	1	0	33.0	36.04945442080498	7.629312600940466	7.503868144005537	5.67492183111608	2.1930419066920877	11.450721010565758	8.888410836458206	4.683848325163126	12.90341042727232	10.222568105906248	7.777004674077034	10.576989421620965	160.0	427.1973300687969	77.22236990183592
1	106	nan	0	0	nan	nan	A1	A1	A1	1295	559.0	744.0	1.0	1.1939551855097597	0.8347573251927615	1.0	0.6108490566037735	0.7061391900417413	54.94193919308264	54.62600113499065	14.866068747318506	5.992675092114782	5.385164807134504	30.766231092055396	30.252021977425862	59.274885120893195	151.80799999999996	0.9435336976320584	1	1	1	1	0	64.0	33.38748752325773	6.5716640166938305	7.981490798294544	6.355336857959628	2.281452669762075	14.858152203261852	10.799725320190191	5.05572597309947	10.624689102172852	13.01937896758318	5.650370046496391	29.66945903748274	723.0	324.721797272563	70.65732837468386
1	107	nan	0	0	nan	nan	A1	A1	A1	2470	608.0	749.0	1.0	1.0721588386536263	0.6317381219982195	1.0	0.6486344537815126	0.7655116157864259	64.84612501265374	67.68308503607086	23.345235059857504	8.429218789225738	7.615773105863909	51.864468347058924	50.26754101996872	84.67303581686149	201.36199999999963	0.9264816204051013	1	1	1	1	0	27.0	44.30884249508381	9.97640960291028	11.04985125362873	8.938963923603296	3.687800428830087	18.889616277068853	14.946227196604013	8.499000551179051	16.313862834125757	16.47272451594472	12.58339818008244	22.876585099846125	703.0	543.0556496456265	150.74291638471186
1	108	nan	0	0	nan	nan	A1	A1	A1	2214	945.0	749.0	1.0	1.1771120627550307	0.8089143389542149	1.0	0.5761124121779859	0.7297278319114804	70.16294470485688	69.83552104767315	20.808652046684813	7.7785318705922615	7.0710678118654755	41.92625619947612	41.25065587240242	46.706847708074	195.25999999999968	0.9327996629450177	1	1	1	1	0	70.0	6.545342194847763	4.737499048002064	11.665247619152069	10.514381638728082	2.3805295042693615	11.322072204202414	7.8264896385371685	13.25087362434715	7.989257671870291	6.971450377255678	5.607553230598569	12.723186117596924	393.0	84.83845299482346	67.24565524514765
1	109	nan	0	0	nan	nan	A1	A1	A1	1024	361.0	757.0	1.0	1.0895073968934035	0.6008009838136265	1.0	0.6016451233842538	0.5518635960312623	41.63348643905563	49.658836071740545	15.524174696260024	5.5493564986249355	5.0	33.58899655624104	33.281752235107135	-40.51963064340782	152.7	0.8801031370863773	1	1	1	1	0	63.0	43.106904558837414	7.43280690908432	7.997985791414976	9.404745526611805	2.7015488035976887	14.136446192860603	13.157076388597488	8.229327842593193	11.750194564461708	8.83576713129878	5.419760454446077	35.0224154740572	355.0	332.4645002037287	60.779980301856995
1	110	nan	0	0	nan	nan	A1	A1	A1	1403	123.0	775.0	1.0	1.4203166851381828	0.7563739267567354	1.0	0.45098039215686275	0.23616586669198322	59.57426750769497	60.40695324215582	13.0	4.487346046692732	3.605551275463989	46.39563236442846	38.96988144479433	-1.329077010429027	273.2279999999995	0.6513463324048282	1	1	1	1	0	23.0	39.66126509010792	8.976836802437901	13.88268868997693	7.67112235724926	3.316685765981674	20.341680016368628	14.807309102267027	5.002182068303227	14.705622985959053	10.679255383089185	9.248630527406931	19.704112350940704	87.0	242.09489621594548	60.2847944367677
1	111	nan	0	0	nan	nan	A1	A1	A1	1025	515.0	778.0	1.0	1.480008670834191	0.8823297892264088	1.0	0.5084325396825397	0.4623480338698847	56.210288262567936	54.644304369257	10.295630140987	4.1489555020513675	4.0	30.140440505177654	26.454340297662554	53.09708056740063	166.90999999999994	0.8004685669660289	1	1	1	1	0	20.0	34.05508505553007	6.991485472768545	7.971328288316727	8.143175421282649	2.287937759421766	11.860273145139217	7.813534796237946	6.790844600647688	12.100724812597036	7.0414740443229675	6.929152371361852	13.269947290420532	199.0	233.36913111433387	49.61519805435091
1	112	nan	0	0	nan	nan	A1	A1	A1	1861	895.0	777.0	1.0	1.0606660395815897	0.6285005765980196	1.0	0.7130268199233717	0.8067920105294045	55.92778374725761	59.20304046246274	21.470910553583888	7.667664133693108	6.708203932499369	43.83602793516702	43.501140190285746	-16.883112862710036	170.25399999999985	0.9524053224155579	1	1	1	1	0	43.0	8.004745576530695	3.359166868031025	10.01660181581974	10.754024604335427	2.8380712792277336	10.567544067278504	4.9623102359473705	9.348699222318828	5.918913573026657	12.329594884067774	4.5007858499884605	20.23477532248944	752.0	88.91435129847378	41.17563155852258
1	113	nan	0	0	nan	nan	A1	A1	A1	3938	165.0	789.0	1.0	1.349558239548691	0.8453930987563472	1.0	0.5882001493651979	0.5091815415020406	102.46922065205412	102.48902380255166	24.515301344262525	8.663141325449924	7.810249675906654	59.813256246218536	54.733386140192394	76.44876187868233	311.7499999999992	0.8621784345922276	1	1	1	1	0	46.0	59.06254682689905	12.27287714742124	17.074525121599436	10.107988104224205	4.098405458964407	26.139009676873684	18.38506144657731	6.702571171335876	18.84235903248191	18.00570683553815	11.700633257627487	28.390783611685038	1168.0	993.6252392008901	203.53949850983918
1	114	nan	0	0	nan	nan	A1	A1	A1	1568	354.0	797.0	1.0	1.0793866134026282	0.43205003734783826	1.0	0.5912518853695324	0.6273655335848226	48.729802877611405	53.75872022286245	17.69180601295413	6.4260669589669694	5.830951894845301	43.01688307280484	43.94695496792234	15.858888318559094	177.22199999999978	0.8821378340365683	1	1	1	1	0	41.0	37.24466319382191	8.438590083271265	9.488395534455776	10.948851760476828	3.0899977292865515	15.621759366244078	12.503715597093105	10.867673736065626	13.00285343080759	8.644770003855228	6.302861100062728	36.519584842026234	851.0	419.56923776865005	94.45442900806665
1	115	nan	0	0	nan	nan	A1	A1	A1	1819	553.0	798.0	1.0	1.1636986499256354	0.7229948719912074	1.0	0.6246565934065934	0.5060410301929342	60.36308039357342	65.94694837519019	18.384776310850235	6.475925304449196	5.385164807134504	44.18977860106305	41.70203909645051	57.99420343582116	212.53399999999968	0.8456531845653182	1	1	1	1	0	40.0	33.33807882666588	7.804303038865328	11.235660310834646	9.822522324509919	2.984679976478219	18.673258673399687	8.797604356892407	9.16905476897955	12.690318185836077	12.86572066321969	7.703135738149285	21.07858401350677	478.0	398.6173492074013	75.40364702604711
1	116	nan	0	0	nan	nan	A1	A1	A1	2757	624.0	812.0	1.0	1.3356926898340924	0.8770899911677628	1.0	0.57211039634779	0.5147537779247539	87.18579329399535	87.09190547921202	20.0	7.807749673835468	7.0710678118654755	43.515104922723594	41.87761071168836	64.21619195673615	259.43199999999956	0.8656200941915227	1	1	1	1	0	80.0	53.12014972418547	11.31421379931271	14.776577405631542	15.245670247823	4.89974825270474	23.391866985708475	16.27603565528989	14.045731297694147	17.856595722958446	16.80962847918272	9.304158106446266	49.66065436601639	757.0	633.4690013565123	153.3351342054084
1	117	nan	0	0	nan	nan	A1	A1	A1	1512	240.0	818.0	1.0	1.2043528802100723	0.8341815493234821	1.0	0.6926248282180486	0.7553813228533705	59.593348358021636	60.440052945046304	16.1245154965971	6.513734707122375	6.0	33.20391543176798	32.86513150777834	18.2842151068061	158.59799999999998	0.950345694531741	1	1	1	1	0	50.0	43.63640818744898	7.5722591355443	7.898847948759794	8.71967657469213	2.372564285993576	11.158052954822779	10.775539755821228	5.749141709879041	12.34509802609682	6.0722667425870895	7.411917330697179	12.990447860211134	1058.0	501.31197099387646	86.31256592646241
1	118	nan	0	0	nan	nan	A1	A1	A1	2397	417.0	822.0	1.0	1.2814449949821942	0.8680818773982302	1.0	0.6225974025974026	0.7343143546432117	79.1331924726525	76.55063683601855	19.79898987322333	7.836348205324453	7.211102550927978	39.824309281594545	39.28338211850668	-32.365617399248826	202.53399999999968	0.947243627741553	1	1	1	1	0	60.0	28.576897770166397	8.816098323091865	11.162371251732111	9.244144355878234	2.904203876852989	13.912779431790113	10.356572842225432	11.919310331344604	13.977523446083069	9.617471612989902	8.75870905071497	28.215396197512746	560.0	478.20131221041083	124.38556532002985
1	119	nan	0	0	nan	nan	A1	A1	A1	1586	196.0	842.0	1.0	1.2116682062719406	0.8178140530009914	1.0	0.5632102272727273	0.6370381025334613	60.591898779750274	63.50590523722971	17.204650534085253	6.278063244332907	5.656854249492381	36.61800620430307	34.86958091184279	72.81391833837267	176.87799999999973	0.8978205491084065	1	1	1	1	0	29.0	24.569710787385702	8.061829552054405	10.882658127695322	5.921339761465788	2.3599298214539886	15.83407337591052	12.563347823917866	5.9389486610889435	12.387655414640903	8.025848774239421	7.520744651556015	13.916136411949992	584.0	171.2123139463365	88.73182285577059
1	120	nan	0	0	nan	nan	A1	A1	A1	914	734.0	851.0	1.0	1.145337904629801	0.7420721045838385	1.0	0.6556671449067432	0.7201876084493882	42.88934267551055	42.37924020083418	13.601470508735444	5.155354833582245	4.73606797749979	28.144271175498577	28.749587035859477	-16.183912052077357	126.28600000000006	0.9176706827309236	1	1	1	1	0	11.0	22.655191875994205	4.810040459036827	7.069581110030413	7.301380945369601	1.6375372055917978	7.892347615212202	5.1203784216195345	8.49703210964799	7.438391741365194	5.421255825087428	4.577767636626959	7.071931047365069	29.0	200.28065902739763	35.6583047658205
1	121	nan	0	0	nan	nan	A1	A1	A1	1335	169.0	860.0	1.0	1.1451214978250597	0.7540568022489459	1.0	0.5834790209790209	0.7136263014440818	52.129808622099794	51.24451190127583	15.556349186104045	6.014285998229303	5.385164807134504	33.54101966249684	34.2393384439808	-31.007349993383272	153.32399999999996	0.9365135040336723	1	1	1	1	0	0.0	21.286198254674673	6.405874729156494	9.454703584313393	5.112764166668057	2.0696116695180535	13.366567481309175	10.172976300120354	4.51757076382637	10.258670926094055	5.952193507924676	5.803448555991054	10.918883105739951	0.0	165.59642935171723	66.8843520283699
1	122	nan	0	0	nan	nan	A1	A1	A1	948	700.0	858.0	1.0	1.0218979354112736	0.3377866594783786	1.0	0.7149321266968326	0.8266797225063107	36.17488009790154	39.56008088970496	15.652475842498529	5.7704018762694425	5.0	33.0	34.04861835026814	-58.3495892123362	120.04400000000005	0.9358341559723593	1	1	1	1	0	45.0	25.492881704121828	5.97921721637249	7.594399977475405	7.281315326690674	1.6870222203433514	5.557640956714749	6.154131397604942	9.33739223331213	9.227038979530334	4.014221424236894	6.155474197119474	18.345982987433672	624.0	292.077225971967	57.13351650163531
1	123	nan	0	0	nan	nan	A1	A1	A1	1200	451.0	866.0	1.0	1.1428813840767311	0.680690417862562	1.0	0.6227296315516346	0.6303622116549485	47.66090498573229	46.32493928760188	15.0	5.493079602605752	5.0	36.47760113570223	34.915006096964824	-65.15360561029865	154.6679999999999	0.8765522279035795	1	1	1	1	0	31.0	13.127473881468177	5.015762584283948	8.297398317605257	9.55040817335248	2.3162127258256078	10.050507359206676	7.0823529697954655	10.496253911405802	8.686640726402402	5.749874118715525	6.294560195878148	14.3674524910748	157.0	111.06634631380439	47.947432819753885
1	124	nan	0	0	nan	nan	A1	A1	A1	890	81.0	879.0	1.0	1.0226317713130606	0.3842914629884503	1.0	0.7063492063492064	0.8140031334845944	35.382779877293785	37.12142238654117	15.033296378372908	5.525704200520821	5.0	32.53807638896835	32.665800739140586	-46.74742130669881	117.21600000000005	0.9270833333333333	1	1	1	1	0	49.0	8.551918787881732	4.9476615488529205	6.788738839328289	3.8729839250445366	1.5671320771798491	8.336995486170053	6.197741694748402	2.8658274356275797	7.748393997550011	5.752574935555458	3.80955214984715	8.972976198419929	373.0	64.91845578700304	45.537010814994574
1	125	nan	0	0	nan	nan	A1	A1	A1	2068	306.0	879.0	1.0	1.111705034327465	0.44771043724602244	1.0	0.6149271483794231	0.4922107207181951	56.99451114617495	63.56099432828282	20.0	7.188932892868515	6.324555320336759	51.27486746150613	50.96327204678986	-39.46417476403486	229.7759999999997	0.8595178719867003	1	1	1	1	0	67.0	35.40193784609437	7.776989419013262	12.389288187026978	8.788769378326833	2.7071488723158836	16.129030322656035	8.299748213030398	11.552269823849201	12.9400778375566	9.282017255201936	6.352941173128784	18.472144773229957	898.0	352.23892624210566	83.14580010157079
1	126	nan	0	0	nan	nan	A1	A1	A1	1052	112.0	881.0	1.0	1.2213632134719474	0.8111594057403259	1.0	0.6066897347174164	0.6539192888739834	49.365292348871535	50.48762224545735	13.0	5.1455687256599445	5.0	28.78277741744304	28.87006291608157	13.006629201896152	142.18400000000003	0.8915254237288137	1	1	1	1	0	36.0	28.60076287202537	5.501899767667055	9.165972404181957	4.188769340515137	1.8681162809953094	11.229465175420046	8.960387591272593	3.3292897026985884	8.844068057835102	5.939864195883274	5.927718037739396	9.611825739964843	130.0	191.91607514955103	47.33749918267131
1	127	nan	0	0	nan	nan	A1	A1	A1	2514	634.0	885.0	1.0	1.0318705186475519	0.4858640553369965	1.0	0.7240783410138248	0.7143805709825118	61.144056317518626	64.35060217278468	25.019992006393608	8.79438454255116	7.713011390885281	54.61083588653826	53.44200813451066	-69.79139551095356	210.29199999999963	0.9200365965233306	1	1	1	1	0	82.0	31.491966038942337	7.3284504702314734	11.924986697733402	13.465629043057561	3.502784780226648	19.65241476893425	12.39569697715342	12.742549812421203	12.037888178601861	12.578988328576088	6.455802246928215	31.39409482292831	1114.0	353.2211495861411	91.99238607939333
1	128	nan	0	0	nan	nan	A1	A1	A1	1578	930.0	889.0	1.0	1.0500522535475334	0.6639176256641655	1.0	0.7319109461966605	0.8515676986826757	51.99714170327872	53.0	19.209372712298546	7.299976986243277	6.4031242374328485	38.18376618407357	38.8837596927257	51.62352344775272	152.59799999999998	0.9621951219512195	1	1	1	1	0	0.0	5.499168400652707	4.837415144778788	8.61043718457222	8.262317867949605	2.4634928116574883	8.980407409369946	6.00662240292877	13.880048848688602	8.010940719395876	9.910124376416206	5.883344789035618	12.48763258755207	0.0	83.80729393847287	66.17772201728076
1	129	nan	0	0	nan	nan	A1	A1	A1	906	473.0	895.0	1.0	1.2475145557216598	0.8236843023427712	1.0	0.6471428571428571	0.4752963689714532	46.66363940897828	44.41846462902562	11.704699910719626	4.353578233525323	4.0	29.335569020492812	26.460553673642973	-34.32268543777651	154.76999999999995	0.8636796949475691	1	1	1	1	0	53.0	24.13023565709591	4.889463663101196	8.301350452005863	9.42075228691101	2.1000381661579013	8.21902802027762	4.773418789729476	10.30212863907218	7.849057789891958	5.505882374942303	5.127840083092451	12.790493628010154	523.0	149.29565889015794	39.390753189101815
1	130	nan	0	0	nan	nan	A1	A1	A1	1016	700.0	896.0	1.0	1.0825792999234218	0.6757212687523302	1.0	0.6864864864864865	0.7901632035158355	42.600209349164025	41.677331968349414	14.317821063276353	5.635101620124573	5.0	32.771521214916554	31.403051894022987	-56.05435943935802	127.11400000000006	0.9338235294117649	1	1	1	1	0	57.0	19.146379858255386	5.655786994844675	7.1282673589885235	7.8500343430787325	1.7682612426578999	6.1256275195628405	5.188296333886683	11.318455822765827	8.642618458718061	6.155947210267186	5.864148944616318	9.918867778033018	509.0	128.24525815434754	52.74198533594608
1	131	nan	0	0	nan	nan	A1	A1	A1	1702	752.0	907.0	1.0	1.0725210167453827	0.5912377652676516	1.0	0.5656364240611499	0.6592430245025098	53.04180136617927	58.69412236331676	18.867962264113206	6.77325027778353	6.0	44.455830078214476	42.77806991826157	-79.94098032987462	180.11999999999972	0.892267365661861	1	1	1	1	0	63.0	21.275623738765717	5.156450762413442	9.69518581032753	13.413153290748596	2.5434195678681135	13.375173512846231	7.171648742631078	6.855130882933736	8.344167277216911	9.306447003036737	4.041763949207962	16.642999932169914	969.0	243.88726652413607	51.09556742105633
1	132	nan	0	0	nan	nan	A1	A1	A1	2028	127.0	920.0	1.0	1.2915565139822363	0.8439967923581596	1.0	0.5586776859504132	0.6499328301736761	71.90457841097097	68.00735254367721	19.026297590440446	6.942521599223336	6.4031242374328485	40.76714149594306	38.56589273388066	29.40519287525699	198.01799999999957	0.9061662198391419	1	1	1	1	0	47.0	13.434546451084316	6.667841641232371	12.291294727474451	6.415274299681187	2.4536659959703684	17.479591079056263	14.602471999824047	4.882429264485836	10.737468495965004	9.03083853237331	7.152971716597676	14.120973538607359	511.0	139.64333559107035	81.6570689752698
1	133	nan	0	0	nan	nan	A1	A1	A1	1639	65.0	924.0	1.0	1.0933185527337572	0.7349734250240402	1.0	0.6422413793103449	0.7724297656003667	55.87873640478201	58.9406481131655	18.384776310850235	7.04631322851333	6.324555320336759	37.16080133588559	37.89114266766219	-26.436971060523433	163.29199999999992	0.9392550143266476	1	1	1	1	0	18.0	9.525261260569096	4.683909355662763	8.976379066705704	4.869306493550539	1.8705424694344401	12.844113864004612	8.759365247562528	3.658014813438058	7.172426985576749	5.5674983114004135	4.225513117387891	7.581902792677283	532.0	95.5084155574441	66.50014509446919
1	134	nan	0	0	nan	nan	A1	A1	A1	878	771.0	934.0	1.0	1.1285763166813219	0.7619102935062411	1.0	0.6046831955922864	0.74198948794599	42.16637538421257	44.14748010928823	13.0	5.108867963950447	4.47213595499958	28.621670111997307	27.310426154019527	-72.73301335552806	121.94200000000006	0.9145833333333333	1	1	1	1	0	24.0	11.892469611018896	2.2558022486045957	6.8976119607687	8.590295281261206	2.404013128951192	9.939421646296978	6.0462348479777575	2.8836499815806746	3.8191806115210056	7.838635869324207	1.646128031425178	8.906446954235435	361.0	102.20694286003709	16.919432446360588
1	135	nan	0	0	nan	nan	A1	A1	A1	1565	98.0	946.0	1.0	1.0235551901460438	0.19981070301464463	1.0	0.6016916570549788	0.7784201519820104	45.60098130648006	50.635955604688654	20.518284528683193	7.256414779167721	6.4031242374328485	42.06156508894978	44.6814155456614	15.738221328537922	158.94799999999992	0.9484848484848485	1	1	1	1	0	2.0	8.138414591550827	4.771129941567779	9.503807131201029	5.058350525796413	1.9939879598096013	11.346593450754881	9.940520357340574	5.19574273750186	7.843686578795314	5.699717732146382	6.3669489696621895	10.121873751282692	2.0	81.4009309951216	67.14673092775047
1	136	nan	0	0	nan	nan	A1	A1	A1	1670	32.0	956.0	1.0	1.093545385116322	0.7429078943815715	1.0	0.7731481481481481	0.7583145632662139	56.63732256044179	57.706152185014034	18.973665961010276	7.15558134833875	6.324555320336759	39.0	37.91266415133109	19.841438621776593	166.3559999999999	0.9512959270863001	1	1	1	1	0	9.0	13.164995828643441	4.114320617169142	9.054902017116547	7.3799954280257225	1.8692607125267386	12.633829288184643	7.0925612431019545	5.233478298410773	6.559014309197664	6.499382013455033	4.272571912966669	8.889509417116642	57.0	113.14865353889763	40.5481500197202
1	137	nan	0	0	nan	nan	A1	A1	A1	1114	496.0	958.0	1.0	1.066398290154477	0.6012892509491161	1.0	0.700188560653677	0.6717773791900367	42.965922702564136	45.45327270945405	15.811388300841896	5.922790985593924	5.0990195135927845	34.256040090352386	34.331122942358085	-18.474808817924263	144.35599999999997	0.9164952694364459	1	1	1	1	0	47.0	7.615274293348193	2.3021286446601152	7.915754962712526	6.15504693146795	1.7934844065457582	8.819028027355671	4.541130685247481	6.1018692553043365	3.961745645850897	7.2053406573832035	2.952468167990446	8.571953926235437	471.0	77.09652865864336	18.947112367488444
1	138	nan	0	0	nan	nan	A1	A1	A1	1226	152.0	962.0	1.0	1.5824808679762414	0.8966358068482878	1.0	0.6280737704918032	0.4568616307309025	64.22429142131979	60.8276253029822	12.529964086141668	4.759508767319621	4.242640687119285	30.332668798840913	28.436513866719423	83.82333893500801	183.6359999999997	0.7942986718496922	1	1	1	1	0	12.0	6.515846522524953	6.384588403627276	9.184802055358887	7.3094834722578526	2.5462730014696717	10.202578768134117	12.553933020681143	6.1088731456547976	9.822110299021006	8.380163308233023	6.030457016080618	9.752330826595426	40.0	56.15553530678153	55.63277653604746
1	139	nan	0	0	nan	nan	A1	A1	A1	1812	406.0	979.0	1.0	1.3829629361485687	0.8898940068512895	1.0	0.719047619047619	0.6847435383675265	72.61114324061548	71.11258679024411	16.492422502470642	6.629494327107509	6.0	33.346742004461824	33.122833219464184	2.683035835537596	182.3559999999999	0.9526813880126181	1	1	1	1	0	66.0	26.852780936285853	4.087235846556723	10.936568282544613	11.162768006324768	2.396704064682126	12.401235971599817	7.847837059758604	14.799603313207626	7.310444839298725	6.877744743600488	6.056046395562589	13.610025128349662	749.0	178.22056906484067	37.09701706748456
1	140	nan	0	0	nan	nan	A1	A1	A1	1912	533.0	982.0	1.0	1.0585586266970972	0.6602163976896057	1.0	0.7325670498084291	0.8130092210236274	57.3661920284696	57.87054518492115	21.37755832643195	7.764618426152604	7.0	44.0	43.08633760004772	75.52305146623011	171.9099999999998	0.9428007889546353	1	1	1	1	0	46.0	13.042618501931429	4.905058378353715	9.435019489377737	11.426382841542363	2.4604257363826036	10.517433445900679	7.743694211356342	15.550530242733657	8.418860130012035	10.922209557145834	6.283451623283327	11.902037167921662	589.0	113.71984462346882	57.4523234302178
1	141	nan	0	0	nan	nan	A1	A1	A1	975	21.0	990.0	1.0	1.0866629008647553	0.6792409579531251	1.0	0.6944444444444444	0.6653570828733343	41.87713819743856	44.04543109109048	14.142135623730951	5.319798332603846	5.0	31.671846841523802	30.73427396866366	-39.62107591408062	135.70000000000005	0.8973768982972848	1	1	1	1	0	41.0	6.337178640067577	4.3375143222510815	6.945143826305866	5.365270487964153	1.5024033039808273	10.024429712444544	6.718364257365465	5.696009781211615	6.323079288005829	5.187853811308742	3.7642175927758217	14.073701113462448	242.0	47.20766016468406	36.94885183311999
1	142	nan	0	0	nan	nan	A1	A1	A1	2318	132.0	992.0	1.0	1.183670759850357	0.7713872265487206	1.0	0.5757575757575758	0.6440127964491248	70.45396677182391	70.3846574190711	18.601075237738275	7.392587974885484	6.708203932499369	46.48948911530013	44.834512382259774	44.609366682755564	212.67399999999975	0.9022966134682756	1	1	1	1	0	50.0	8.390829348936677	6.757320526987314	11.958266533911228	8.992782501503825	2.682475029490888	16.414831828325987	11.882139295339584	8.280720245093107	10.507042068988085	8.83002975396812	5.970687419176102	14.511345095932484	884.0	102.9089802261442	94.6752119641751
1	143	nan	0	0	nan	nan	A1	A1	A1	1264	333.0	1008.0	1.0	1.0723372503519384	0.6981363172705214	1.0	0.7632850241545893	0.8051262337669596	47.75737660907787	48.84669896727925	17.204650534085253	6.757031733420237	6.324555320336759	34.6	34.19260351635583	25.346658632438643	140.45800000000006	0.9496619083395944	1	1	1	1	0	42.0	7.977996481582522	1.8872968796640635	6.741527441889048	5.53333336673677	1.4967116974294186	8.869672700762749	3.915648135356605	2.2642862796783447	2.8956740722060204	4.823788834735751	1.561043731868267	6.161150526255369	911.0	105.22275131195784	20.006820941343904
1	144	nan	0	0	nan	nan	A1	A1	A1	943	467.0	1023.0	1.0	1.207946545835841	0.808441078647258	1.0	0.6918561995597946	0.6853873839217955	46.41110762473651	51.42956348249516	18.0	7.088845190999966	6.4031242374328485	28.0	27.31651591070144	22.747851254737157	131.49000000000004	0.960285132382892	1	1	1	1	0	33.0	6.498039186000824	2.35397878754884	4.941069673746824	10.383810214698315	1.0758068338036537	6.497993461787701	2.5099870497360826	2.2641641972586513	3.8733653873205185	3.767544064670801	1.2077821120619774	5.488441329449415	392.0	34.75324640888721	22.43730836454779
2	1	nan	0	0	nan	nan	A2	A2	A2	1253	168.0	0.0	1.0	1.4450904935184614	0.8743190325983576	1.0	0.5800925925925926	0.5863425706291152	61.05006095218213	60.41522986797286	20.0	7.427125464253357	6.708203932499369	31.882008496225964	29.63074813514539	-20.979997585277125	163.87199999999987	0.9496021220159151	1	1	1	1	0	0.0	6.604455662891269	2.5078355195000768	5.510688953101635	6.362218666821718	1.5591363469138741	6.921934854239225	5.739742113277316	6.3495994713157415	4.326619363389909	3.909727655351162	3.266071585007012	4.5891508385539055	0.0	53.82359063066542	29.587152036838233
2	2	nan	0	0	nan	nan	A2	A2	A2	1027	291.0	0.0	1.0	1.37767066944416	0.8682909555556809	1.0	0.7181818181818181	0.65003039349527	53.75166841740298	54.147945482723536	22.0	8.190162746345344	7.211102550927978	25.0	26.663797609860257	-8.05072503255458	140.90400000000002	0.9674988224211022	1	1	1	1	0	0.0	3.6474097725003958	2.4891432020813227	4.480415061116219	5.1396658113226295	1.047394536435604	5.549446865916252	3.462729847058654	5.986526280641556	4.44298467412591	3.1628748010843992	2.5046616420149803	4.212542922236025	0.0	28.429022738710046	31.89277497958392
2	3	nan	0	0	nan	nan	A2	A2	A2	806	814.0	1.0	1.0	1.166809608117971	0.7631150569429356	1.0	0.7126436781609196	0.6901233908106797	41.10854574821065	41.617304093369626	18.027756377319946	6.768801771427836	6.082762530298219	28.0	26.56691762007701	-19.570873194768115	121.14600000000006	0.9465648854961832	1	1	1	1	0	0.0	2.853345565497875	1.1440146612003446	5.614770758897066	1.689768835902214	0.8466315809637308	4.7964751943945885	1.2792858816683292	2.81945526227355	1.9644159702584147	3.069672701880336	1.3328297873958945	1.6146639343351126	0.0	24.649408869445324	12.481330678798258
2	4	nan	0	0	nan	nan	A2	A2	A2	1284	850.0	18.0	1.0	1.0446722404281839	0.5547884420638849	1.0	0.7133333333333334	0.8210658549990834	44.91836214412044	46.8187996428785	17.69180601295413	6.531710700421484	5.830951894845301	38.18376618407357	37.37169356718653	-18.234693548827202	140.18400000000003	0.955357142857143	1	1	1	1	0	22.0	4.364843228831887	1.8227512165904045	9.129716943949461	8.591546524316072	1.7457084115594625	5.941146003082395	5.944655556231737	5.229236300103366	3.3151751002296805	4.946120407432318	2.6662852009758353	9.836743768304586	296.0	77.44707428757101	17.574227673001587
2	5	nan	0	0	nan	nan	A2	A2	A2	1198	98.0	39.0	1.0	1.0655587667557886	0.5644840270698277	1.0	0.7331701346389229	0.7454061218064233	43.96327912399556	43.174066289845804	15.556349186104045	6.005951384212716	5.385164807134504	36.962350907584124	36.28922460165869	88.49616599316035	142.11400000000003	0.9272445820433438	1	1	1	1	0	44.0	6.644327491521835	2.9327840097248554	6.944731831550598	4.416311921551824	1.6412146342918277	7.039353000000119	2.473167022690177	7.573067837394774	4.962844300083816	5.665888499468565	3.049454502761364	9.304646424017847	292.0	40.40354023966938	31.366766010411084
2	6	nan	0	0	nan	nan	A2	A2	A2	1384	813.0	47.0	1.0	1.0817795875980538	0.4950694183508409	1.0	0.6407407407407407	0.6093554386898742	46.59479568953858	49.20365840057018	16.55294535724685	6.103238117956676	5.385164807134504	41.51027846986754	40.48404773835867	66.8678027078524	168.9419999999999	0.886895225889138	1	1	1	1	0	40.0	16.8341649658978	1.865918992087245	14.670725580304861	7.185183499008417	1.940459318459034	10.324376255273819	3.887067986652255	3.9738002913072705	3.3251850195229053	8.625192660838366	2.5536278523504734	8.460318937897682	168.0	135.80347906425595	16.53591225668788
2	7	nan	0	0	nan	nan	A2	A2	A2	1914	225.0	71.0	1.0	1.122873634839273	0.7378013650406201	1.0	0.7120535714285714	0.794316163865823	61.27262796259017	62.433965115151864	19.72308292331602	7.539234843537949	7.0	41.047814520666954	41.360119766304315	-30.14153994572079	174.0119999999999	0.9669108360697146	1	1	1	1	0	44.0	5.052475797012448	5.043869712390006	9.105012625455856	8.42908370681107	2.239841320551932	11.974288571625948	6.651194046251476	10.388494757004082	9.026779608801007	5.923598080873489	3.9016403816640377	10.03491270635277	887.0	53.496788159012794	60.3322196835652
2	8	nan	0	0	nan	nan	A2	A2	A2	1363	500.0	77.0	1.0	1.1146883866347863	0.7702718080299317	1.0	0.7347708894878706	0.8087468425758183	52.42361375577493	52.773099207835045	17.0	6.5366529191381	5.830951894845301	33.37299442298753	33.43136268248017	-89.31721999467284	145.52800000000002	0.9581722319859403	1	1	1	0	1	40.0	11.057373940944672	1.3820706577971578	7.918623603880405	3.522896146401763	1.5872282134369016	7.765087367966771	2.1256885789334774	2.422949580475688	2.482200358994305	5.842938890680671	1.560479149222374	6.506172341294587	904.0	205.93163961172104	20.149187622591853
2	9	nan	0	0	nan	nan	A2	A2	A2	1294	778.0	132.0	1.0	1.159497248381708	0.58344739963935	1.0	0.6126893939393939	0.3220436961939429	47.96505164067998	49.9799959983992	14.212670403551895	4.560412974846325	4.0	42.19586863046866	38.95486126068871	40.09232079320091	224.70599999999962	0.784480145498636	1	1	1	1	0	51.0	32.42223226837814	4.364583823829889	9.949675738811493	6.360997939482331	2.5265736058354378	12.943724738433957	4.7764706164598465	12.997390733100474	8.22168308775872	10.467963689006865	4.412100428715348	12.74198520090431	284.0	244.85799943841994	32.408560450188816
2	10	nan	0	0	nan	nan	A2	A2	A2	1787	530.0	124.0	1.0	1.5817167524108269	0.9230609183054225	1.0	0.6037162162162162	0.5801735323203976	79.099911656097	78.39005038906404	14.866068747318506	5.948310513768303	5.385164807134504	30.816975335350467	30.42608110903929	-72.7567013657226	196.73799999999977	0.9380577427821523	1	1	1	1	0	90.0	9.957610487937927	1.8854352785274386	10.552422385662794	9.986831475049257	2.455924332141876	13.95510795712471	5.77132831979543	2.6814984595403075	3.5293202167376876	10.525322400033474	2.1595636075362563	22.871458062902093	1201.0	70.63817825634032	22.152163164690137
2	11	nan	0	0	nan	nan	A2	A2	A2	1067	835.0	137.0	1.0	1.2377720231083889	0.3369744649844479	1.0	0.5522774327122153	0.36828253566101216	42.21531896884965	47.634021455258214	12.165525060596439	4.120598119539455	3.605551275463989	39.668585475117126	39.7463048057096	-75.49698935813782	190.80799999999985	0.738663897542402	1	1	1	1	0	82.0	9.195407064631581	4.31004807446152	8.265079732984304	16.273945280350745	2.843472968786955	7.445181954652071	8.53173116222024	13.020965895615518	8.378500012680888	9.863904788158834	6.983306630514562	23.584313618019223	507.0	47.916075486689806	27.899656790308654
2	12	nan	0	0	nan	nan	A2	A2	A2	1632	246.0	141.0	1.0	1.2524248926728567	0.8573602469662781	1.0	0.68	0.7494151719702798	64.09976249152585	65.30696746902278	17.46424919657298	6.673365498827878	6.0	33.988233257996804	32.99322604508511	-63.20447961842618	165.42599999999987	0.9679715302491104	1	1	1	1	0	22.0	9.378698453307152	3.7307393234223127	8.760067149996758	4.819409493356943	2.195071349851787	10.107392998412251	4.841351970098913	8.303486686199903	7.304997390136123	9.469474341720343	4.423239504918456	10.943389093503356	153.0	74.75764115247875	32.690745612606406
2	13	nan	0	0	nan	nan	A2	A2	A2	1385	97.0	159.0	1.0	1.036252131419734	0.2996048535981665	1.0	0.7153925619834711	0.7996698604262763	43.72835845475715	46.61544808322666	18.027756377319946	6.686692685172382	6.0	40.67446084099803	41.71962543810804	-26.543142777013227	147.52799999999996	0.9421768707482995	1	1	1	1	0	47.0	7.950286127626896	2.8702830681577325	7.189898565411568	6.757152650505304	2.1006027553230524	8.524300022050738	5.776134919375181	5.671351192519069	4.5991302486509085	7.948836512863636	2.50879683252424	17.734431979246438	420.0	59.63080809265375	29.9439080003649
2	14	nan	0	0	nan	nan	A2	A2	A2	1659	106.0	201.0	1.0	1.0982076668212941	0.6287546821041871	1.0	0.606359649122807	0.6492750451553105	53.74117151076499	57.0701322935211	17.4928556845359	6.736276721805075	6.082762530298219	42.771747134541705	41.78933503508295	63.71910154085854	179.18999999999986	0.9105378704720087	1	1	1	1	0	59.0	11.783459175378084	4.181963858194649	9.237689796835184	8.297123692929745	2.6121461987495422	12.231082662940025	8.921522833406925	8.370138105005026	7.0896314997226	10.782223220914602	8.148653422482312	14.615732030943036	663.0	92.59520874172449	45.42354479897767
2	15	nan	0	0	nan	nan	A2	A2	A2	5411	171.0	212.0	1.0	1.1166996321900997	0.6811982155777166	1.0	0.6180468303826385	0.5203894246682341	99.9457772574972	106.3202708800161	28.30194339616981	10.155987917867277	9.219544457292887	78.18467876179812	73.17020667610674	28.731624644809827	361.47599999999915	0.8728123235744817	1	1	1	1	0	79.0	18.773174699395895	14.287113791331649	20.474464058876038	17.738567208871245	5.969100513495505	26.850782059133053	21.402777161449194	22.04307629726827	25.416418747976422	23.591500723734498	19.067811096087098	25.52256048657	974.0	321.455390795134	275.31221532821655
2	16	nan	0	0	nan	nan	A2	A2	A2	2254	404.0	214.0	1.0	1.16306908774296	0.7898814025530807	1.0	0.7	0.7439781846794685	69.58814633320364	69.26037828369117	19.026297590440446	7.771180117120666	7.141085181396727	43.95686360992423	42.67560065215471	3.1702538532747777	195.11999999999975	0.9308279991740659	1	1	1	0	1	51.0	10.92799268849194	6.371526692062616	10.246219597756863	13.032608579844236	2.6358129447326064	15.481849351897836	9.870008382946253	13.556420283392072	11.830960623919964	8.847898105159402	5.934401481412351	16.110093822702765	919.0	135.2461893381551	93.1357597662136
2	17	nan	0	0	nan	nan	A2	A2	A2	2021	286.0	222.0	1.0	1.1619622256223123	0.7725510247709347	1.0	0.5958136792452831	0.6768462566139183	65.22969460173235	68.94200461257273	20.518284528683193	7.359261877956559	6.4031242374328485	41.69839442425782	41.417769828578514	-50.979689828792345	193.70599999999956	0.9042505592841164	1	1	1	1	0	44.0	11.568108646199107	8.197772189974785	10.235675603151321	9.997177077457309	2.9678187426179647	15.252597820013762	11.957228947430849	12.381918024271727	14.208636613562703	13.27180901914835	8.481025403365493	11.373739281669259	303.0	119.6441750144586	99.93340987060219
2	18	nan	0	0	nan	nan	A2	A2	A2	1455	242.0	218.0	1.0	1.2226282068486354	0.8217496571665395	1.0	0.6908831908831908	0.6851768423240453	58.443431268734095	60.53924347066124	17.46424919657298	6.257436394314216	5.656854249492381	35.34578227065182	33.30391128365585	-27.888893708015303	163.35599999999994	0.9182707478699904	1	1	1	0	1	11.0	8.343816289678216	6.94560157880187	11.161211583763361	8.84623483195901	2.8892195131629705	14.011902023106813	11.435629844665527	9.365667197853327	11.788738813251257	9.628824321553111	7.75237662345171	9.890257153660059	357.0	79.37663864158094	71.93376078642905
2	19	nan	0	0	nan	nan	A2	A2	A2	2950	546.0	236.0	1.0	1.2445235047962406	0.8388164253043159	1.0	0.6573083778966132	0.6658850724472963	84.82190215698371	88.11923740024082	24.0	8.582897801282666	7.810249675906654	48.497581224380504	46.17826229857601	76.96789160757459	235.94799999999952	0.919576059850374	1	1	1	0	1	93.0	20.22706954739988	5.3925230940803885	12.193530194461346	13.790005384013057	3.116044885478914	22.951964646577835	11.434531217440963	14.757229055278003	10.054413696750998	11.352956468239427	6.27681393828243	25.253513387404382	1541.0	196.91769325267524	65.44396153930575
2	20	nan	0	0	nan	nan	A2	A2	A2	1116	7.0	238.0	1.0	1.0978398850807962	0.6935564159303158	1.0	0.768595041322314	0.7456032075035373	45.31489770339534	46.95742752749558	19.72308292331602	8.003002969838478	7.211102550927978	32.0	32.64495728702655	72.35697998657538	137.14600000000002	0.9670710571923743	1	1	1	1	0	32.0	6.107911825180054	1.5847562458366156	5.091203182935715	2.941695298999548	1.3341268189251423	5.232227087020874	3.395681718364358	3.089951946400106	2.58139927405864	4.640192260965705	1.8616922292858362	9.8048065463081	137.0	50.23775092884898	23.720882126130164
2	21	nan	0	0	nan	nan	A2	A2	A2	1065	219.0	253.0	1.0	1.20654786920783	0.7644007944726405	1.0	0.6350626118067979	0.668812597537311	48.06667272804286	50.99019513592785	13.601470508735444	5.192096756636197	5.0	32.72731157728852	30.990572098741733	-42.31755365687511	141.458	0.8897243107769424	1	1	1	1	0	16.0	7.948485543951392	6.218890665099025	9.686121940612793	7.497856095433235	2.8026245711371303	13.209933660924435	10.34023043140769	7.177355591207743	10.52452889829874	10.438941087573767	8.842359069734812	10.69959563948214	251.0	76.93228045292199	61.70368513651192
2	22	nan	0	0	nan	nan	A2	A2	A2	3199	273.0	278.0	1.0	1.0802387830815774	0.6316891882268981	1.0	0.5667965981573352	0.5565794384210823	74.05880500787723	83.54639429682169	22.02271554554524	8.546087518107482	7.810249675906654	57.723478758647246	57.41199679389142	54.06748276337749	268.7499999999993	0.8817530319735394	1	1	1	1	0	40.0	18.361562508158386	11.518226940184832	16.43421073257923	14.663157097995281	3.9998016552999616	20.124544143676758	15.616433976218104	13.339925209060311	20.420492876321077	13.098313918337226	11.48775461036712	23.99893189407885	1149.0	336.4859386747703	194.51004845835268
2	23	nan	0	0	nan	nan	A2	A2	A2	3030	762.0	258.0	1.0	1.4871911411870768	0.9183894209713993	1.0	0.5290728129910948	0.6517125267809181	99.47276185684198	94.64142856064674	19.209372712298546	8.132808640360725	7.615773105863909	37.90118731649445	39.35915729087559	-55.75644644914882	241.71199999999948	0.9660449545671927	1	1	1	1	0	77.0	76.41608306393027	12.889631506055593	12.231052111834288	20.969558224081993	4.827603587880731	19.846234910190105	18.964171886444092	19.262378878891468	19.867643289268017	14.70266279578209	12.138994440436363	55.67086286097765	1460.0	1003.4109712131321	193.9971773289144
2	24	nan	0	0	nan	nan	A2	A2	A2	1001	15.0	274.0	1.0	1.04809913965173	0.5502633746521722	1.0	0.6416666666666667	0.7236849696830644	39.67884471066677	39.6232255123179	14.317821063276353	5.601081719211579	5.0	32.85360126412475	33.13148412663978	-32.486062777304916	131.84000000000003	0.918348623853211	1	1	1	1	0	62.0	9.260944552719593	2.9694056613370776	7.959426295012236	6.215747337788343	1.9285572674125433	7.083268515765667	6.363805586472154	6.9853818621486425	4.60189213603735	4.907362489029765	3.791912713088095	11.714976662769914	237.0	73.28130014240742	30.220615015365183
2	25	nan	0	0	nan	nan	A2	A2	A2	1951	426.0	276.0	1.0	1.1363797195587637	0.7844454841397329	1.0	0.6748529920442753	0.7901180377787422	63.80596903660044	65.0	19.79898987322333	7.598086745321054	7.0	39.59797974644666	39.57232014641887	-38.702986676323476	176.15199999999987	0.9656025736203913	1	1	1	0	1	51.0	6.607248058542609	6.131303885951638	9.24080267176032	16.26338600087911	2.6406958336010575	13.904585400596261	10.088960146531463	14.652872497215867	11.089295824989676	7.783566037192941	7.044083333574235	15.182116389274597	407.0	71.18986829742789	95.00441009830683
2	26	nan	0	0	nan	nan	A2	A2	A2	1860	370.0	277.0	1.0	1.1104291546380596	0.6568960071239535	1.0	0.58125	0.6443131669546562	57.86851094503464	63.0317380372777	19.72308292331602	7.059178375367628	6.324555320336759	40.55649241022731	43.631768782352125	66.88674426367385	190.46399999999971	0.8998548621190129	1	1	1	1	0	29.0	9.675425354391336	7.6116121569648385	9.620080854743719	7.222613855265081	2.380636320449412	15.725474923849106	7.377920196391642	14.043579811230302	12.67899600788951	13.688563318923116	7.851850145496428	9.879423220641911	625.0	112.07550184056163	88.56871922500432
2	27	nan	0	0	nan	nan	A2	A2	A2	1523	70.0	286.0	1.0	1.0366808471613767	0.6241000343221045	1.0	0.7554563492063492	0.8297635305281882	49.9447510715816	48.91829923454004	18.788294228055936	7.205571572738589	6.324555320336759	37.31487638998688	39.02405398013251	-22.00506960938086	151.87199999999996	0.9590680100755669	1	1	1	1	0	49.0	20.35979249700904	5.097856130450964	7.68659495934844	8.491798300296068	2.2596170119941235	11.027374662458897	7.095262071117759	8.168657960370183	8.975799238309264	10.651361923664808	4.999267592094839	11.710597407072783	733.0	172.96897858008742	59.08928070496768
2	28	nan	0	0	nan	nan	A2	A2	A2	1453	314.0	286.0	1.0	1.1199970731153077	0.7427155459699737	1.0	0.640652557319224	0.7015805085549134	53.465585831673735	58.60034129593445	17.26267650163207	6.500584254713539	5.830951894845301	37.476659402887016	35.80093385860334	-39.32344062407444	161.32399999999993	0.9175876223555415	1	1	1	0	1	19.0	11.637109959498048	6.046906227245927	10.074265610426664	8.889982448890805	2.167833998799324	12.801953176036477	9.110261691734195	8.949248500168324	10.649835966527462	7.884702859446406	6.1275196662172675	9.182955695316195	479.0	112.01829565316439	59.845960336737335
2	29	nan	0	0	nan	nan	A2	A2	A2	944	226.0	296.0	1.0	1.0276298248055347	0.34308859493980703	1.0	0.7932773109243697	0.7800616244461739	36.23420506875209	38.41874542459709	15.0	5.556531409181146	5.0	33.0	34.034899263710074	86.86942032031361	123.31800000000004	0.9286768322675848	1	1	1	1	0	81.0	16.897840838879347	3.9299763459712267	9.94230567663908	6.035416204482317	2.096192877739668	7.3961242120712996	7.3075913563370705	5.580682100728154	7.13643092289567	6.38858624920249	7.334508281201124	12.543327940627933	730.0	90.06808599550277	37.2200656440109
2	30	nan	0	0	nan	nan	A2	A2	A2	2475	622.0	312.0	1.0	1.2597461062106508	0.8435718496807706	1.0	0.5918220946915351	0.5580039087008944	78.41823402025318	81.61494961096282	18.027756377319946	7.196418047176936	6.708203932499369	47.031229962757465	42.111871927565666	87.25212191625401	236.08799999999948	0.88345529180796	1	1	1	1	0	65.0	78.76984818279743	9.196307342499495	11.795346040278673	16.925352888181806	3.943663709796965	22.74622716009617	16.341466391459107	15.343099119141698	16.302891600877047	12.943022813647985	12.274052018299699	32.25546658411622	1356.0	1012.2966357842088	129.02148491796106
2	31	nan	0	0	nan	nan	A2	A2	A2	2019	949.0	321.0	1.0	1.2013433751208464	0.8181827934348512	1.0	0.6496138996138996	0.7111863821363271	68.07421558015746	73.10950690573696	19.4164878389476	7.383889787131312	6.708203932499369	41.0	39.13982755536062	2.9402497796311464	188.8779999999997	0.9584619036316167	1	1	1	0	1	68.0	10.347890479490161	4.172930526547134	9.51549556851387	12.095033198595047	2.395849557593465	10.278355095535517	8.215487916953862	16.48152892012149	7.366582755930722	7.228610698133707	5.655512337572873	21.97225919086486	932.0	108.56986368261278	63.389150977134705
2	32	nan	0	0	nan	nan	A2	A2	A2	906	230.0	325.0	1.0	1.0780786930604247	0.6751613027077896	1.0	0.638477801268499	0.6760665557825087	40.14067619073225	42.1070065428546	13.92838827718412	5.312602113952247	5.0	31.889464263836146	29.61057767784615	2.4234217507405345	129.77000000000004	0.9211997966446365	1	1	1	1	0	37.0	10.69585720449686	4.297032142058015	8.961135234683752	6.816662821918726	1.8349889507517219	8.1722896322608	7.045227747410536	7.3586022555828094	7.9715419337153435	8.15078965574503	5.349614717066288	5.649179833009839	67.0	101.62430762685835	44.73749909736216
2	33	nan	0	0	nan	nan	A2	A2	A2	3751	503.0	326.0	1.0	1.1213950928225944	0.7212429394091631	1.0	0.6512152777777778	0.6541373380424436	84.97452872381827	89.35882720806042	22.67156809750927	9.165283199830492	8.48528137423857	62.48833554518732	58.860343019222626	-3.9709351550404897	268.4379999999993	0.9126520681265207	1	1	1	0	1	69.0	24.12933548167348	5.5960174119099975	13.671152848750353	12.695063774473965	3.414892828091979	21.00862143933773	14.039032649248838	9.415899941697717	9.657816452905536	13.71470208093524	6.955413183197379	17.41869231685996	1108.0	290.473442139104	81.13939153123647
2	34	nan	0	0	nan	nan	A2	A2	A2	1613	803.0	339.0	1.0	1.0177282676521882	0.4174018083490844	1.0	0.7149822695035462	0.803386398252152	47.829416198017256	48.91829923454004	20.12461179749811	7.239568158738449	6.324555320336759	42.93250516799596	43.46364424906391	-51.40588847022915	158.83999999999986	0.9432748538011696	1	1	1	1	0	43.0	24.724620388820767	9.002685606479645	8.144457172602415	11.882246170192957	3.341252775862813	11.750347124412656	11.50981917232275	9.529259193688631	14.403143353760242	11.637827126309276	10.316395863890648	24.327504456043243	482.0	214.74082533363253	109.5027544349432
2	35	nan	0	0	nan	nan	A2	A2	A2	868	247.0	349.0	1.0	1.042031469524683	0.505298591885962	1.0	0.6358974358974359	0.776403843305664	36.34460959993671	38.47076812334269	14.7648230602334	5.451778323852858	5.0	29.516097302997224	31.3633835482179	59.63809428470997	118.52800000000006	0.937365010799136	1	1	1	1	0	39.0	6.704371709376574	4.220798056572676	6.348241418600082	8.35091170668602	2.132875571027398	8.313771266490221	5.762066077440977	7.54116121865809	8.276829263195395	8.538185685873032	4.0855878703296185	18.287083325907588	362.0	53.37894273735583	37.81532015837729
2	36	nan	0	0	nan	nan	A2	A2	A2	1508	38.0	355.0	1.0	1.2974259313068701	0.877601157866444	1.0	0.5777777777777777	0.7179545003034571	63.60419113554915	63.28506932918696	15.556349186104045	6.253907231653629	5.656854249492381	29.698484809834994	30.49130842487986	-37.90960179986464	162.46399999999994	0.962655601659751	1	1	1	1	0	10.0	11.921385649591684	3.6112916991114616	9.083436321467161	6.160647004842758	2.206515623256564	11.793789576739073	5.859800137579441	6.3052109675481915	6.694087117910385	10.305516168475151	4.724879860877991	7.172213316895068	54.0	122.17346479650587	39.55985366459936
2	37	nan	0	0	nan	nan	A2	A2	A2	1043	89.0	356.0	1.0	1.3167067450781738	0.882661297042415	1.0	0.6660280970625798	0.6912359101504494	53.500441790796884	54.12947441089743	12.36931687685298	5.207935271087144	5.0	25.85439724173674	25.14572184984605	16.345562206253092	137.70000000000002	0.945602901178604	1	1	1	1	0	20.0	9.517601322382689	4.70444801915437	8.73347070068121	7.113969661295414	2.4505989346653223	11.559853542596102	8.12564280256629	7.767147351056337	8.636072337627411	9.988677848130465	5.458030097186565	7.6889143120497465	86.0	87.99916094727814	40.19266055431217
2	38	nan	0	0	nan	nan	A2	A2	A2	2235	454.0	359.0	1.0	1.4033484912478158	0.8541061243740694	1.0	0.5224403927068724	0.3418280839839299	79.2027653832273	93.05912099305473	19.209372712298546	6.4026144912507	5.385164807134504	44.631916830895804	41.19326068518641	9.298861012393743	286.6419999999995	0.7780678851174936	1	1	1	1	0	67.0	18.127367139793932	6.868772431276739	15.548744976520538	11.3372702030465	4.313283007591963	23.230273941531777	13.184283192269504	21.11020070966333	12.663843784481287	21.97222857363522	13.004699816927314	15.769512430764735	1010.0	141.55851101968437	53.3031970160082
2	39	nan	0	0	nan	nan	A2	A2	A2	1672	57.0	383.0	1.0	1.1513317428029242	0.799656045538341	1.0	0.6029570861882437	0.7331169583489032	59.986541554072524	60.440052945046304	17.88854381999832	6.936396412212563	6.324555320336759	35.949042822218225	36.01941870227704	-62.86662251021172	169.2919999999999	0.9448996891777338	1	1	1	1	0	1.0	7.623727789148688	5.54659344535321	9.792721439152956	8.092362836003304	3.006591908633709	10.103578278794885	7.364843241870403	10.610605023801327	10.595178192481399	9.999481197446585	6.22102695889771	9.332280495204031	1.0	61.71540418360382	59.953734839335084
2	40	nan	0	0	nan	nan	A2	A2	A2	2041	140.0	366.0	1.0	1.1223305680902969	0.7349650789624904	1.0	0.7315412186379928	0.7623090538585167	63.163436564330446	62.64982043070834	19.0	7.581313880395272	7.0	43.90829604457979	42.831439435319865	-5.855150430782896	183.42599999999982	0.9362385321100918	1	1	1	1	0	32.0	17.50652321614325	7.403906337916851	9.53185323253274	8.328786154277623	3.2366369171068072	12.869367454200983	8.46176855172962	11.216311904601753	13.265217054635286	13.9215381834656	8.150530278682709	12.018020863644779	175.0	173.36769684404135	97.34761601313949
2	41	nan	0	0	nan	nan	A2	A2	A2	1663	356.0	367.0	1.0	1.101568428635424	0.5870695289938992	1.0	0.6787755102040817	0.7658895716045606	53.056777267106064	56.22277118748239	18.681541692269406	6.915290671502773	6.324555320336759	43.67882898525146	42.951398533454146	36.174874313577895	165.1839999999999	0.9551981619758759	1	1	1	1	0	24.0	16.403128147125244	5.446692620404065	8.54511334374547	7.044159622862935	2.4037079606205225	9.832730632275343	9.461722764186561	13.421225287020206	11.252643646672368	9.921385562047362	7.47627985663712	5.530952922068536	525.0	100.78664857242256	52.23962789028883
2	42	nan	0	0	nan	nan	A2	A2	A2	1323	309.0	381.0	1.0	1.0873494513613051	0.7271347274300183	1.0	0.7629757785467128	0.7850125258457874	49.882659841856466	50.48762224545735	16.0312195418814	6.406510623127123	5.830951894845301	33.0	34.2441857828017	-5.0315649831653655	145.52799999999996	0.9443254817987152	1	1	1	0	1	58.0	12.826108201406896	5.960372305475175	7.550499778240919	8.937804243527353	2.8495002696290612	11.18699936196208	7.6174105340614915	11.888563328422606	12.035400981083512	8.326421013101935	4.96652171202004	13.324284797534347	601.0	118.39934399258345	61.36296642385423
2	43	nan	0	0	nan	nan	A2	A2	A2	1131	457.0	394.0	1.0	1.3173494019140288	0.8538422508222666	1.0	0.5927672955974843	0.630391322487719	54.61407459476958	54.70831746635972	13.601470508735444	5.113449186193847	4.47213595499958	31.729004549933958	28.428365486632103	-15.663660651552604	150.15199999999996	0.8846304262807978	1	1	1	0	1	50.0	12.738490905612707	5.206897095777094	8.568841060623527	9.679896298795938	3.4324559569358826	21.579934395849705	8.517235123552382	12.415289552882314	9.432181280106306	13.455695379525423	7.29015033133328	11.676554521545768	730.0	120.78443592600524	52.88142221048474
2	44	nan	0	0	nan	nan	A2	A2	A2	2011	612.0	396.0	1.0	1.0740092080315586	0.6241960906343903	1.0	0.6191502463054187	0.6406870594571189	58.399758990184715	60.166435825965294	21.095023109728988	7.531379489568702	6.708203932499369	43.266615305567875	45.62584618564875	-60.007660655592986	198.60399999999973	0.913883208361736	1	1	1	0	1	57.0	66.88725112378597	10.311299301683903	10.625574134290218	12.252292715013027	3.636575904674828	22.015899918973446	17.287602048367262	11.778072781860828	17.26131073385477	15.773266185075045	15.033676628023386	32.79610890895128	795.0	851.178728967905	128.64060427062213
2	45	nan	0	0	nan	nan	A2	A2	A2	819	647.0	410.0	1.0	1.1016808053952312	0.6468375469404657	1.0	0.6204545454545455	0.6180422042862442	38.125187980880554	39.319206502675	11.661903789690601	4.5482149540329795	4.123105625617661	29.445038788874953	29.075328897717498	16.238335527581334	129.04400000000004	0.8675847457627119	1	1	1	1	0	11.0	46.758327692747116	7.6859082989394665	6.446158595383167	8.110643196851015	2.236911591142416	11.033173110336065	11.957213710993528	7.352941192686558	12.851911179721355	10.117982739582658	8.136583529412746	17.460944637656212	22.0	297.56701052188873	60.124651085585356
2	46	nan	0	0	nan	nan	A2	A2	A2	1213	487.0	417.0	1.0	1.0963714250778236	0.7140840977929102	1.0	0.6304573804573804	0.7779267160028879	47.662361357933314	51.478150704935004	15.620499351813308	6.076643696156807	5.385164807134504	33.27072551764672	33.36650920907112	14.941760755676405	139.98000000000002	0.9421359223300972	1	1	1	1	0	33.0	42.03312722221017	3.9196765227243304	7.029327861964703	8.67788204178214	2.3147783698514104	15.363363094627857	13.554222932085395	7.478919708169997	6.755703084170818	11.859922174364328	5.288639661855996	11.918272603303194	747.0	579.1741211265326	45.74154277238995
2	47	nan	0	0	nan	nan	A2	A2	A2	1316	359.0	428.0	1.0	1.0450913489869067	0.6177056439886709	1.0	0.7732079905992949	0.8204424380499973	46.5071854880173	45.39823785126467	17.11724276862369	6.66204297297546	6.0	35.94457271539485	36.57368762763084	-84.22855149230595	141.974	0.9543147208121827	1	1	1	0	1	74.0	11.07571530342102	3.9932402651757	7.242984671145678	16.88516065478325	3.0390478586778045	13.513374574482441	9.819485787302256	12.552864883095026	8.412481864914298	10.889463666826487	5.299565132707357	18.17116044834256	530.0	156.59391197934747	34.62851930782199
2	48	nan	0	0	nan	nan	A2	A2	A2	5436	761.0	436.0	1.0	1.160388795566147	0.6550361316527752	1.0	0.5710084033613445	0.4494448527872819	100.97252804422918	112.96902230257638	30.463092423455635	10.511367637204252	9.219544457292887	74.83335391551643	76.29459538638025	82.4777024160268	389.8579999999988	0.8405752280810268	1	1	1	0	1	124.0	87.24104652367532	20.456458415836096	18.015960993245244	28.621255872771144	6.516472169198096	34.082841290161014	32.92390326503664	27.378210173919797	33.38625163771212	21.939040210098028	19.913862889632583	68.79320969618857	2720.0	938.4790262002498	349.9478757120669
2	49	nan	0	0	nan	nan	A2	A2	A2	1464	422.0	438.0	1.0	1.0539614984532386	0.5075882991196343	1.0	0.5683229813664596	0.7358297276158702	47.470876711455396	55.731499172371095	18.867962264113206	6.689790376553799	5.830951894845301	39.80673900972341	40.900895214772035	24.143499939901798	158.1199999999999	0.9181561618062088	1	1	1	0	1	32.0	21.590234214439988	7.317891206592321	12.908964723348618	8.272083668969572	1.9255817625671625	18.422278229147196	13.07458614371717	14.571007810533047	14.305149976164103	8.039292016997933	8.338231459259987	11.355168973095715	818.0	158.74984369799495	78.43135740235448
2	50	nan	0	0	nan	nan	A2	A2	A2	2013	393.0	465.0	1.0	1.075745511296425	0.6434236527700853	1.0	0.6419005102040817	0.7515396926290532	58.92333787915277	58.60034129593445	20.615528128088304	7.694531099065577	7.0	45.254833995939045	45.106421427616944	39.40752583999047	183.46399999999983	0.9528994082840236	1	1	1	0	1	42.0	42.1228658054024	8.098863227292895	11.431204739958048	12.858304783701897	2.9080949323251843	16.811245907098055	13.440665319561958	18.789532294496894	15.35732046328485	11.357091642916203	9.565300962887704	21.14196993596852	287.0	324.1805756883696	127.66540042031556
2	51	nan	0	0	nan	nan	A2	A2	A2	2160	347.0	481.0	1.0	1.1162151399058566	0.4258608618524784	1.0	0.6105144149236857	0.6671538261878011	58.057063371469724	63.41135544995076	20.248456731316587	7.446577880358818	6.708203932499369	50.91168824543142	52.52937279848156	46.14861359976006	201.70599999999976	0.9228797265541553	1	1	1	1	0	82.0	26.51865416392684	5.546471383422613	11.130891926586628	12.279942013323307	3.1707942420616746	18.601449616253376	11.336598756723106	18.786739967763424	10.409857328981161	16.84092467278242	8.396932935342193	18.92458989843726	1155.0	293.436301343143	87.0878617009148
2	52	nan	0	0	nan	nan	A2	A2	A2	856	484.0	477.0	1.0	1.0544758162478656	0.6300354504880646	1.0	0.6294117647058823	0.8215503701038035	37.876751330637106	39.81205847478876	14.142135623730951	5.380530959441244	5.0	28.857662862441806	29.413811388538505	-17.235990117854392	114.42600000000007	0.9521690767519466	1	1	1	1	0	82.0	35.877958342432976	4.641397751867771	6.457709606736898	7.13328755274415	2.1140306815505028	9.99909970164299	6.443350877612829	9.010757625102997	8.034409113228321	8.52265202626586	5.446478987112641	26.91445792466402	810.0	379.5604178607464	42.44260332919657
2	53	nan	0	0	nan	nan	A2	A2	A2	3121	687.0	482.0	1.0	1.55767089302017	0.9218926718280105	1.0	0.5958381061473845	0.5779383434831068	103.60432558186037	101.59232254457027	21.02379604162864	7.985124652551611	7.211102550927978	47.26398856830235	40.14101450655173	19.619383747356373	260.5019999999994	0.9097799154642178	1	1	1	1	0	79.0	87.97354064881802	15.830640073865652	13.871854718774557	20.202639792114496	5.481620546430349	28.543450087308884	23.581216137856245	18.894117660820484	24.504722766578197	16.27000842615962	13.781887602061033	54.32408652827144	1339.0	1394.4363317266107	227.30429549515247
2	54	nan	0	0	nan	nan	A2	A2	A2	2283	823.0	489.0	1.0	1.194858081547697	0.8223000015229551	1.0	0.7655935613682092	0.7347687654402209	72.36946527785807	70.71067811865476	20.223748416156685	7.9544195845760015	7.0710678118654755	40.870771952582444	41.18214975511747	1.9085252580483187	197.59799999999987	0.9639012032932234	1	1	1	0	1	58.0	10.602136244997382	7.305592461489141	10.528130020946264	14.750087821856141	3.0088349962607026	14.51787599734962	12.106111194938421	14.37618066649884	11.922407863661647	9.668085768818855	7.08357366733253	16.93556116707623	862.0	109.3983218157664	101.07396071124822
2	55	nan	0	0	nan	nan	A2	A2	A2	2003	577.0	511.0	1.0	1.0835485910861524	0.7052233551376408	1.0	0.7047853624208305	0.7261161567370944	60.602732827853785	64.40496875241847	20.0	7.549562865536479	7.0	43.78313467644899	42.96644089167734	36.76288966364346	186.18399999999986	0.9286045433472415	1	1	1	0	1	38.0	84.87875209748745	9.741405356675386	10.490409702062607	12.066437784582376	3.2339208237826824	20.19557486101985	13.274402979761362	11.246829956769943	15.919142480939627	12.047486077994108	9.475242242217064	20.032226961106062	552.0	1253.528191536665	123.93846040964127
2	56	nan	0	0	nan	nan	A2	A2	A2	2011	839.0	537.0	1.0	1.1473267507959257	0.7591688091590268	1.0	0.6189596799015081	0.7556122804051433	64.19111741088273	63.25345840347388	19.849433241279208	7.446499527163327	6.708203932499369	41.012193308819754	41.78159936747538	44.95187469410864	182.8779999999997	0.9463529411764706	1	1	1	0	1	27.0	7.507118346169591	5.479224845767021	9.338155213743448	9.53229574393481	2.3107957802712917	12.343007570132613	6.098985296674073	10.806698760949075	9.526680400595069	7.84635690972209	5.292896929197013	7.806118883192539	679.0	90.48877722863108	66.56969581637532
2	57	nan	0	0	nan	nan	A2	A2	A2	2249	309.0	535.0	1.0	1.4865575657131385	0.8646748987106491	1.0	0.5419277108433735	0.44827797832191374	82.35865032302807	86.02325267042627	14.560219778561036	5.901666278346465	5.385164807134504	45.979642416818805	41.37137580476725	-78.1974079563879	251.08799999999945	0.7987923992186113	1	1	1	1	0	92.0	39.05717561207712	7.284397673793137	12.807217542082071	16.842603237368166	3.845548201352358	19.88163580186665	14.434637976810336	26.147859923541546	14.676432438194752	17.60384524613619	9.629205767065287	36.684779055416584	1398.0	278.09466732572764	75.8556803772226
2	58	nan	0	0	nan	nan	A2	A2	A2	4156	511.0	550.0	1.0	1.339805942515399	0.8608274923185136	1.0	0.618452380952381	0.56940924067264	105.97411061309472	104.12012293500234	23.40939982143925	9.184251175976355	8.48528137423857	60.78531383051915	53.92989362651782	-87.98045340281848	302.8519999999993	0.8428310687487325	1	1	1	1	0	85.0	82.23845290392637	16.526192136108875	16.523033507168293	21.22207985818386	6.110337998718023	26.237338848412037	21.124238938093185	25.64080260694027	28.123613357543945	20.49800866469741	16.565194200724363	58.136644653975964	936.0	1265.2699780389667	274.34593787416816
2	59	nan	0	0	nan	nan	A2	A2	A2	1160	998.0	556.0	1.0	1.0090647727305715	0.44862985136569594	1.0	0.8038808038808039	0.8982781064129314	40.70584124798268	41.10960958218893	18.110770276274835	6.5757856474590985	5.830951894845301	35.88925273028767	36.37952920368472	-37.318931703542866	127.38800000000005	0.9670696123384742	1	1	1	1	0	37.0	4.66520182415843	2.920347923412919	6.254367912188172	6.469626953825355	1.6635996121913195	4.4795758025720716	3.5247425232082605	11.481620451435447	5.160585941746831	4.271030769683421	4.290852251462638	12.169222629629076	573.0	71.91476318892092	29.09605566225946
2	60	nan	0	0	nan	nan	A2	A2	A2	1411	582.0	554.0	1.0	1.224640466961214	0.814078069625538	1.0	0.6259982253771074	0.602877239068306	57.33126748439494	57.42821606144492	13.892443989449804	5.77568694533212	5.0990195135927845	35.34989935792441	33.29544623700586	-44.81923324238892	171.49599999999987	0.8907828282828283	1	1	1	1	0	81.0	67.24588407576084	9.076737649738789	10.022262923419476	11.020752258598804	2.907255687750876	18.488273426890373	12.01612876355648	11.394064299762249	14.210193075239658	11.207629527896643	10.217090118676424	29.661203879863024	643.0	701.7285417467356	90.9779660217464
2	61	nan	0	0	nan	nan	A2	A2	A2	920	621.0	551.0	1.0	1.1435273320176937	0.7675135520007099	1.0	0.6543385490753911	0.7249153170387715	43.57636946038756	44.82186966202994	13.341664064126334	5.170960569613509	5.0	28.991378028648448	27.933878622002094	-41.89371269629245	126.28600000000006	0.9349593495934959	1	1	1	1	0	57.0	27.210833936929703	6.879468988627195	7.361791398376226	9.030853725969791	2.3005722276866436	13.459586508572102	10.62261389195919	8.508125439286232	10.819699384272099	8.685038529336452	7.31551082059741	21.384222324937582	406.0	193.85700791329145	60.50865960121155
2	62	nan	0	0	nan	nan	A2	A2	A2	2144	712.0	568.0	1.0	1.1330977324206815	0.7428975444870578	1.0	0.6108262108262108	0.7376024856163402	65.30676404545119	68.35202996254024	19.849433241279208	7.720380204299112	7.0710678118654755	43.65182966958588	43.71668337936441	-32.22108854670575	191.1199999999997	0.9478337754199824	1	1	1	0	1	9.0	34.4340733140707	9.727458659559488	9.781918074935675	12.486839124001563	3.21409934386611	16.372747410088778	10.953582098707557	16.068512987345457	16.013565303757787	10.988128503784537	9.398138374090195	11.29204244632274	638.0	442.91750958468765	145.06906259432435
2	63	nan	0	0	nan	nan	A2	A2	A2	1868	912.0	580.0	1.0	1.2757639159123308	0.8632581070485419	1.0	0.5751231527093597	0.713664580594678	69.4839355976621	67.00746227100382	17.4928556845359	6.896563831137117	6.324555320336759	34.34018955661909	35.07290288301761	-49.83254964594996	181.36199999999977	0.9479827454960672	1	1	1	0	1	90.0	9.276783419772983	2.388265817426145	8.919661231338978	8.73080035764724	2.3122148690745234	12.035019516944885	5.706767397001386	5.515190405771136	4.238193333148956	9.093019036576152	2.715144595131278	29.35565721988678	924.0	77.63117444328964	32.016601976938546
2	64	nan	0	0	nan	nan	A2	A2	A2	3182	263.0	584.0	1.0	1.1506798991024867	0.6713732605177486	1.0	0.6527179487179487	0.6057978614187336	77.49027711519915	83.52843827104634	21.633307652783937	8.26156734630674	7.615773105863909	61.588293562414364	57.42954663614855	-69.92410005929047	256.91599999999954	0.8776720452351399	1	1	1	1	0	106.0	26.82238502241671	4.671671653166413	13.671808954328299	17.363210515119135	3.8876020638272166	22.416647545993328	12.387289251200855	14.771664066240191	9.01304649375379	18.15379574522376	8.237537204287946	37.93633955717087	1604.0	244.85250662267208	70.31041460763663
2	65	nan	0	0	nan	nan	A2	A2	A2	1270	10.0	610.0	1.0	1.0429788048812063	0.6010480025979711	1.0	0.8204134366925064	0.782258674612549	45.359384083717906	46.04345773288535	18.973665961010276	7.8947033990852225	7.0710678118654755	35.0	36.25180600380769	-77.01712420820813	142.834	0.9428359317000743	1	1	1	1	0	12.0	4.347371622920036	3.118684691376984	5.767269417643547	3.656946678645909	1.3019913164898753	8.830945268273354	2.777706567198038	7.356786473654211	5.368032360449433	7.096101310104132	3.2040436565876007	4.570748466067016	53.0	56.153170256875455	57.35962473042309
2	66	nan	0	0	nan	nan	A2	A2	A2	1809	444.0	622.0	1.0	1.1168575287319025	0.7481718990290623	1.0	0.6826415094339623	0.6988552648306865	59.728611731048126	63.89053137985315	19.235384061671343	7.197564239242493	6.324555320336759	40.620654463718004	39.630229127380986	56.32972181125439	180.35599999999982	0.9127144298688192	1	1	1	1	0	3.0	48.03241032361984	9.374898958951235	9.882948029786348	11.432669594883919	3.2799420282244682	18.50966665148735	12.177370877936482	17.081101696938276	14.210208266973495	19.83967351168394	8.71697566844523	18.64101625420153	3.0	489.76917723566294	112.15970112383366
2	67	nan	0	0	nan	nan	A2	A2	A2	4778	530.0	630.0	1.0	1.145183361993765	0.5161791162450212	1.0	0.6133504492939666	0.5749448472794056	89.52988045019876	94.64142856064674	25.0	9.484047724397678	8.94427190999916	76.90153544530925	76.68061104536139	-69.44317461188142	323.1579999999993	0.8706268221574344	1	1	1	0	1	208.0	125.50603488087654	18.64988176897168	17.88902123272419	23.401861619204283	6.853055639192462	35.054459534585476	24.262577269226313	23.446890994906425	31.587212905287743	23.91462581604719	21.15881596878171	90.56421753764153	2664.0	1845.2926067709923	325.49428590387106
2	68	nan	0	0	nan	nan	A2	A2	A2	1856	704.0	624.0	1.0	1.0886680518584897	0.59822399993184	1.0	0.6312925170068027	0.7342859356657968	55.94045041628894	59.30430001273095	18.439088914585774	7.161040279085188	6.4031242374328485	43.78293219751218	44.826700991349874	77.44571049691363	178.22199999999972	0.9217779985100572	1	1	1	1	0	53.0	12.657328197732568	4.950698128901422	10.71500724926591	9.759548358619213	3.1423361841589212	12.841092525050044	7.280201435089111	6.494377065449953	8.844098588451743	12.405386436730623	4.2969100615009665	10.972121804021299	357.0	86.10028249491006	49.286320535466075
2	69	nan	0	0	nan	nan	A2	A2	A2	1585	113.0	644.0	1.0	1.0745807512937056	0.6943406419212401	1.0	0.6882327399044724	0.8114813292487646	53.42844436975827	53.53503525729669	18.35755975068582	7.131720436568311	6.4031242374328485	38.8	38.449592546210766	42.402719771943005	156.66799999999992	0.9626480412997263	1	1	1	1	0	43.0	7.843823926523328	5.659815380349755	8.111970711499453	9.820355519652367	2.0675364453345537	10.576058564707637	8.038208596408367	12.566124990582466	9.273563753813505	5.8117494732141495	6.113756017759442	15.4129854189232	550.0	81.32718408759683	69.44615870900452
2	70	nan	0	0	nan	nan	A2	A2	A2	2300	49.0	657.0	1.0	1.1502857129719715	0.796601484357542	1.0	0.6764705882352942	0.7864412572800447	70.17897113393174	69.3757882838098	20.615528128088304	8.185040170870916	7.280109889280518	41.79959189218169	42.42352618053148	22.0557108372086	191.70599999999968	0.9635525764558025	1	1	1	1	0	22.0	9.744029946625233	5.198901377618313	9.724589917808771	11.753032764419913	2.4381628315895796	15.096742235124111	10.3797055343166	12.431097902357578	8.032104963436723	8.315434522926807	5.46472879871726	15.087495266459882	424.0	105.53934570215642	66.04527374915779
2	71	nan	0	0	nan	nan	A2	A2	A2	1998	718.0	664.0	1.0	1.1905531762330608	0.7910023302504553	1.0	0.5459016393442623	0.6056653606897933	66.33487806045919	66.2872536767062	19.79898987322333	6.8920463674272305	6.082762530298219	41.71930009000631	40.58454978081473	-51.2425812231448	203.60399999999967	0.8711576193590582	1	1	1	0	1	27.0	18.050537897273898	4.50669111777097	11.521110851317644	10.036347020417452	3.0651407800614834	16.83886470273137	9.551613634452224	8.214374002069235	7.647806540131569	11.417059617117047	4.683833071030676	7.099977113306522	1198.0	197.1622797884047	59.61564072128385
2	72	nan	0	0	nan	nan	A2	A2	A2	1322	423.0	658.0	1.0	1.115890825611306	0.7290071798437371	1.0	0.6741458439571647	0.7481674878388459	50.55945636066028	53.85164807134504	17.204650534085253	6.320419503583934	5.656854249492381	36.0	34.60825373587257	69.00465990267266	149.01199999999992	0.9355980184005662	1	1	1	0	1	2.0	37.941435776650906	8.155581049621105	11.634271781891584	10.077302195131779	2.45571069419384	18.696757443249226	9.020431894809008	15.751064240932465	12.992309488356113	10.743038047105074	7.343801038339734	14.977325100451708	104.0	402.7259024307132	88.96835298836231
2	73	nan	0	0	nan	nan	A2	A2	A2	1649	818.0	663.0	1.0	1.1956829558258675	0.8214200506117694	1.0	0.6999151103565365	0.7496979332360475	61.50985857316762	61.40032573203501	17.46424919657298	6.745210419595356	6.082762530298219	35.665361031792315	35.080528923840035	2.6131746617137948	166.25399999999985	0.9277074542897328	1	1	1	1	0	68.0	15.422735971398652	6.574380110949278	8.62374309450388	13.573830821551383	3.2738079018890858	12.40604256093502	11.695292635820806	13.633478216826916	11.183901734650135	13.163271501660347	8.65865570306778	25.569787165150046	692.0	118.63076240569353	80.50443284399807
2	74	nan	0	0	nan	nan	A2	A2	A2	2310	602.0	680.0	1.0	1.1194500653594281	0.7135864810002724	1.0	0.6866825208085613	0.7536762146411825	66.40362025229436	68.8839603971781	21.18962010041709	8.064302969396376	7.211102550927978	48.153481052359844	46.52019510710672	37.484056332823144	196.25399999999988	0.9627005626172119	1	1	1	0	1	62.0	40.23410389944911	10.429037939757109	10.664347287267447	13.47270924039185	2.9637750927358866	16.105531388893723	11.916685784235597	14.114061149768531	16.74341955780983	9.609979432076216	9.85989165585488	27.50257129315287	1203.0	304.05415454879403	145.0885482057929
2	75	nan	0	0	nan	nan	A2	A2	A2	1171	464.0	680.0	1.0	1.034881202333659	0.5284096291007169	1.0	0.751604621309371	0.7807540686779748	42.343989507862084	44.77722635447622	17.0	6.1206476422139735	5.385164807134504	35.69230769230769	35.94960479360697	12.517845508824491	137.286	0.9323248407643312	1	1	1	1	0	40.0	51.99583414196968	7.825482573360205	6.454093236476183	9.552315589040518	2.1727321445941925	11.9584344252944	11.892774812877178	9.745052279904485	11.725047677755356	9.758342932909727	7.311039945110679	21.374624215066433	848.0	545.6975195258856	73.57451752200723
2	76	nan	0	0	nan	nan	A2	A2	A2	2706	762.0	693.0	1.0	1.050542697145403	0.631928742585875	1.0	0.7399507793273175	0.796389790189193	67.18693624089792	69.92138442565336	24.186773244895647	9.205966952705952	8.06225774829855	51.46396452830285	52.07165554600934	-9.851628416917958	206.63599999999968	0.9463192865885645	1	1	1	0	1	23.0	37.027954544872046	5.91111621633172	9.493949797004461	12.212207239121199	3.141985205002129	21.86572067067027	17.53170063626021	14.995651174336672	10.49253073707223	18.02949570864439	8.908812087960541	10.197055014781654	561.0	476.08943356759846	84.16028104070574
2	77	nan	0	0	nan	nan	A2	A2	A2	1851	29.0	698.0	1.0	1.1604537151478087	0.7986913122180075	1.0	0.694298574643661	0.7172584479922326	63.323315375361375	67.54257916307313	19.235384061671343	7.176094867067227	6.324555320336759	39.528470752104745	38.104232839320666	22.088154486475634	180.08199999999985	0.9492307692307692	1	1	1	1	0	0.0	4.995788507163525	4.946837581694126	9.861341312527657	6.236499602906406	2.0329900197684765	13.708369635045528	5.915693896822631	10.372579575516284	7.7065842524170876	6.108842609450221	4.819043279625475	4.886717033572495	84.0	54.571740434505045	54.34480833634734
2	78	nan	0	0	nan	nan	A2	A2	A2	3431	405.0	698.0	1.0	1.0860371409312828	0.6556207935064253	1.0	0.6945344129554656	0.6233978828332009	77.6493508524908	79.30952023559341	24.20743687382041	9.407687302652088	8.48528137423857	59.40911228886373	58.63227234820448	-12.874097848123988	262.98599999999954	0.9080322879449517	1	1	1	0	1	53.0	43.99479669705033	11.765224707312882	17.276096746325493	20.695048455148935	4.569192061200738	29.10054175555706	17.772106524556875	22.56685740686953	18.49544518813491	19.943450056016445	12.067978989332914	36.86337065696716	1454.0	583.237796459347	183.79389664996415
2	79	nan	0	0	nan	nan	A2	A2	A2	1557	497.0	707.0	1.0	1.038342984138476	0.500720816460411	1.0	0.7358223062381852	0.8429064022461383	48.492716887239936	48.25971404805462	19.209372712298546	7.154057467670736	6.324555320336759	40.70822759362575	41.97572441537107	18.342226360532052	152.35599999999988	0.9488117001828154	1	1	1	1	0	0.0	44.24145872145891	8.943083848804235	7.813672095537186	9.17293050326407	2.822796992957592	15.654062695801258	9.863538596779108	11.005874745547771	14.045059904456139	14.090409774333239	9.896894806995988	11.27228200249374	143.0	443.5717710070312	111.63823922164738
2	80	nan	0	0	nan	nan	A2	A2	A2	2344	294.0	713.0	1.0	1.123729484270619	0.7666808650003465	1.0	0.7124620060790273	0.7362567858163229	68.85598899367564	69.46221994724903	19.697715603592208	7.944619785411673	7.211102550927978	45.3762957851132	44.20749963086322	-88.10175303576119	200.0179999999997	0.9316375198728142	1	1	1	0	1	41.0	39.44098563864827	4.613397434353828	10.322362072765827	8.214175642468035	2.3931029411032796	14.891416830942035	6.676752883009613	14.934355669654906	8.172579584643245	9.13669029995799	5.806073124520481	9.572335410863161	847.0	504.0307775819674	61.913420584984124
2	81	nan	0	0	nan	nan	A2	A2	A2	1741	843.0	727.0	1.0	1.0267218051020717	0.5491875186820622	1.0	0.7556423611111112	0.8075316026324131	51.743083917781455	53.25410782277739	21.18962010041709	7.695181373048578	7.0	43.639431710323635	43.24165124887471	-44.02796186592226	164.59799999999993	0.9555433589462132	1	1	1	1	0	27.0	11.25494771823287	7.477302212268114	8.513344027101994	9.745082780718803	3.678843380883336	10.406897148117423	10.595895329490304	12.85120927914977	12.598336823284626	11.370107537135482	10.3416190110147	10.885999858379364	491.0	139.85525310598314	99.15771738626063
2	82	nan	0	0	nan	nan	A2	A2	A2	955	223.0	735.0	1.0	1.097406562089871	0.7090421470814839	1.0	0.6845878136200717	0.7179765133189914	42.221550371801456	44.553338819890925	14.422205101855956	5.404325970920993	5.0	29.417420270727604	29.773206163504838	-4.744168279816243	129.28600000000006	0.9298928919182083	1	1	1	1	0	73.0	6.063111316412687	2.0111696077510715	8.13665983453393	6.99832150246948	1.6403753831982613	7.838727410882711	5.269062333740294	5.635477231815457	3.7442893274128437	5.911619774997234	3.9909056359902024	19.35495543293655	622.0	63.675562757998705	19.197497634217143
2	83	nan	0	0	nan	nan	A2	A2	A2	819	804.0	732.0	1.0	1.021034006961002	0.36649277246323386	1.0	0.7527573529411765	0.7729875054474858	33.7980000095166	34.713109915419565	14.035668847618199	5.252688832158633	5.0	31.0	31.44636552485434	13.430117015474993	115.38800000000005	0.9217782779966235	1	1	1	1	0	35.0	27.20973528921604	5.767513539642096	7.341023914515972	7.317799665033817	2.6047913441434503	10.548638138920069	8.50170137733221	9.05162127315998	9.755992989987135	9.010910168290138	7.241031529381871	7.19429312646389	269.0	176.19737568497658	54.52138555422425
2	84	nan	0	0	nan	nan	A2	A2	A2	1721	391.0	752.0	1.0	1.1803607746465556	0.6923965123519036	1.0	0.6482109227871939	0.560704837696882	58.287740585983286	58.42088667591412	17.26267650163207	6.4527377520116715	5.830951894845301	42.58035290330083	42.05560737332466	-18.983008181552155	196.39399999999966	0.8760498854670399	1	1	1	0	1	40.0	22.480720177292824	9.263080842792988	9.532234702259302	15.523445565253496	3.512077536433935	20.32141600176692	15.047776024788618	16.783505015075207	14.169573485851288	16.451560225337744	8.286411866545677	36.38077360764146	385.0	185.20090033859015	97.13966619037092
2	85	nan	0	0	nan	nan	A2	A2	A2	1159	435.0	740.0	1.0	1.1549211982128047	0.6418985529697059	1.0	0.648936170212766	0.4190639838230542	46.32040493591037	50.08991914547278	15.0	5.337737826718566	4.47213595499958	36.550559451620096	35.51800347469039	-88.98233730173983	186.42599999999976	0.789778534923339	1	1	1	0	1	41.0	67.16266131773591	10.614053569734097	8.571541927754879	15.29648281633854	4.379369819536805	16.07440298423171	16.05813692510128	15.629571974277496	15.835004225373268	13.478919735178351	10.167376212775707	24.267170183360577	343.0	497.01399252191186	78.18023972213268
2	86	nan	0	0	nan	nan	A2	A2	A2	2316	81.0	748.0	1.0	1.3341432175137804	0.8713034857811041	1.0	0.5406162464985994	0.6542283599542759	79.54645056435768	79.40403012442127	20.0	7.454944516584946	6.708203932499369	40.52723613830068	39.03698889453538	43.35471031211882	210.91599999999957	0.9295605057194462	1	1	1	1	0	59.0	6.864652490243316	5.30492106731981	11.368612200021744	10.36859694775194	2.5783016877248883	12.08764784783125	8.022934324108064	13.191027686931193	9.106111286208034	6.965041598305106	5.925185054540634	13.582772613503039	321.0	87.92359824758023	67.86437808163464
2	87	nan	0	0	nan	nan	A2	A2	A2	2488	774.0	760.0	1.0	1.1052757071823816	0.6867405314415009	1.0	0.6715249662618084	0.6521962166347074	67.62645047499026	69.81403870282824	22.090722034374522	7.9960311412170055	7.0710678118654755	51.711362576380175	49.157845125301996	35.60655891969776	218.94799999999972	0.9073668854850475	1	1	1	1	0	37.0	33.57253386080265	7.973922356963158	20.630640231072903	14.27939273416996	3.9205157728865743	22.595864839851856	15.37651645205915	14.136888686567545	13.514717381447554	20.585641268640757	8.658243692480028	14.456061685457826	864.0	401.14615133590996	90.3286490580067
2	88	nan	0	0	nan	nan	A2	A2	A2	2304	705.0	760.0	1.0	1.1202369731537418	0.7329859638435566	1.0	0.6877611940298507	0.7302348769570947	66.97381294608833	66.75327707311455	21.470910553583888	8.081789398596099	7.211102550927978	47.6	45.55851852652738	-74.88342455618826	199.11999999999975	0.9438754608766897	1	1	1	0	1	54.0	26.207873709499836	3.514839416369796	19.29166105017066	7.949218002147973	2.7974059842526913	17.351522158831358	7.052124811336398	8.042420129291713	5.9545586463063955	12.111894432455301	4.025146881118417	12.09219503030181	942.0	236.240390971303	64.0479440363124
2	89	nan	0	0	nan	nan	A2	A2	A2	1132	737.0	778.0	1.0	1.2381373899031933	0.8156250747788162	1.0	0.6726084373143196	0.6312681759944164	51.69333801430737	51.66236541235796	14.866068747318506	5.4354096545481445	5.0	30.790233216694894	29.908772651392926	88.55104558942645	150.11399999999995	0.8785409390764451	1	1	1	1	0	26.0	21.11393908970058	3.5505912993103266	27.80775174871087	9.176943629048765	2.000427267514169	11.125780137255788	10.848630534484982	9.028259714134037	6.6345464289188385	7.454596780240536	4.270038925111294	9.18608378060162	440.0	167.0581369586289	31.604211597703397
2	90	nan	0	0	nan	nan	A2	A2	A2	1594	33.0	773.0	1.0	1.0812869606989848	0.6267987259353589	1.0	0.7028218694885362	0.5799890409088917	52.23340113834317	56.64803615307419	17.69180601295413	6.386563152045467	5.656854249492381	41.0	40.69928467285719	-19.58835132113857	185.8399999999998	0.9267441860465117	1	1	1	1	0	39.0	6.9426108272746205	3.4305943567305803	8.889829888939857	9.803707969374955	2.9199817022308707	9.298344429582357	5.153170086443424	8.49021134711802	5.798184171319008	10.614557079970837	4.160448641516268	15.200305109843612	666.0	59.789700337685645	31.545388150028884
2	91	nan	0	0	nan	nan	A2	A2	A2	2358	514.0	783.0	1.0	1.1136148933205174	0.7392631189835168	1.0	0.637987012987013	0.641755735265304	67.7669334499238	69.33974329343886	21.18962010041709	7.923779791107758	7.0710678118654755	49.42512674992448	45.635384143110365	66.06494529278093	214.87799999999964	0.8898113207547171	1	1	1	1	0	96.0	60.96681156009436	9.817730970680714	10.842893160879612	16.596017356961966	4.41538112051785	17.381322938017547	14.085358986631036	13.977889636531472	15.842038599774241	18.143526339903474	11.526161567308009	64.88421432673931	1570.0	742.2276639305055	121.85032435879111
2	92	nan	0	0	nan	nan	A2	A2	A2	1939	248.0	804.0	1.0	1.3662403123777311	0.8940061884696334	1.0	0.5571839080459771	0.6855013423747831	74.88131721626846	73.87827826905551	16.97056274847714	6.792226434493641	6.324555320336759	33.74555423962135	33.5509195015963	43.72772897472074	188.53399999999976	0.94608441083191	1	1	1	0	1	25.0	15.586770499125123	3.257602815516293	9.635553546249866	7.197863752022386	2.148226158693433	14.750621777027845	4.602075260132551	12.909376641735435	5.842511652037501	8.783260876312852	5.642023356631398	11.300770604982972	589.0	166.84092507325113	37.639643165282905
2	93	nan	0	0	nan	nan	A2	A2	A2	1092	692.0	805.0	1.0	1.0268821835623516	0.4255810631708699	1.0	0.78	0.8196803097888676	39.622727721560864	42.80186911806539	17.0	6.1586286427024906	5.385164807134504	34.0	35.855410860617305	65.72828459400213	129.38800000000003	0.938950988822012	1	1	1	1	0	39.0	11.614511284977198	1.6442969497293234	6.729243919253349	2.690257125534117	1.492927455343306	11.24266424588859	1.8175783976912498	3.6521706162020564	3.113054109737277	7.649820724502206	3.4945296570658684	2.0130006931722164	714.0	94.89489597827196	16.82554372306913
2	94	nan	0	0	nan	nan	A2	A2	A2	1245	772.0	805.0	1.0	1.027725843388985	0.5772042403170564	1.0	0.7859848484848485	0.8359769867718964	44.205702132048316	43.68065933568311	17.26267650163207	6.5897570809823565	5.830951894845301	34.82021049367062	36.098368375204444	87.50354955237418	136.80200000000002	0.9525631216526397	1	1	1	1	0	49.0	19.38812842592597	4.351018553599715	7.260624103248119	7.700450138188899	1.9023727970197797	10.891111608594656	4.4284885842353106	9.707698206417263	7.527321284636855	12.440665312111378	5.714641042985022	9.456412700936198	647.0	206.6907298900187	58.07994214911014
2	95	nan	0	0	nan	nan	A2	A2	A2	1399	800.0	837.0	1.0	1.0504231041741656	0.6022571308959672	1.0	0.751342642320086	0.8013742012318757	47.792618128967604	49.39635614091387	18.110770276274835	6.7196758224928335	6.0	36.93615180747485	38.15295057250274	-71.38654327623786	148.11399999999995	0.9478319783197832	1	1	1	1	0	49.0	9.744731830433011	2.0341039346531034	8.463569074869156	7.23260856885463	2.489173738285899	10.68467234261334	5.506599549204111	3.7765011191368103	3.6750591341406107	12.146791780367494	2.727992692962289	10.69390409719199	701.0	50.20549346040934	21.9608913352713
2	96	nan	0	0	nan	nan	A2	A2	A2	2543	554.0	883.0	1.0	1.1525273236633409	0.8077933804605717	1.0	0.7013237727523441	0.7496655436345806	74.34936584099262	74.52516353554684	21.095023109728988	8.493240633392572	7.810249675906654	44.574233922786924	43.8264036922926	-79.2974546471594	206.46399999999966	0.9411547002220574	1	1	1	1	0	92.0	40.538780733942986	4.965850321575999	11.41799034178257	11.77470058016479	3.0774395456537604	13.55704590305686	7.6373082883656025	11.715083539485931	8.481666317209601	12.997131325304508	5.581139892339706	21.975875483825803	1158.0	595.6197756975889	80.35509299952537
2	97	nan	0	0	nan	nan	A2	A2	A2	1354	67.0	889.0	1.0	1.0668437538884363	0.6843801984712822	1.0	0.7026466009340945	0.7363304870236355	48.99123855987198	50.11985634456667	17.69180601295413	6.391474081186216	5.656854249492381	35.35533905932738	35.72075288440538	56.62535095541846	152.01199999999997	0.9419130434782609	1	1	1	1	0	0.0	5.416998591274023	4.615823622792959	7.097291547805071	8.04493781272322	2.4045777153223753	7.096360716968775	5.77618068177253	12.61022356338799	7.477897323668003	7.99035631865263	5.362767996266484	9.856748322024941	12.0	76.49756638519466	53.101472582668066
2	98	nan	0	0	nan	nan	A2	A2	A2	884	528.0	917.0	1.0	1.1079750168672817	0.74284498244659	1.0	0.6773946360153257	0.7521586036181568	41.50591325493263	44.28317965096906	14.035668847618199	5.273837959643828	5.0	28.0	27.786692539243656	86.78030189246535	121.52800000000006	0.929059379926432	1	1	1	1	0	41.0	24.06054785847664	1.7396200550720096	7.59226368367672	5.509544527158141	1.5998779376968741	9.10673689097166	3.7044632704928517	3.9172045681625605	3.514793638139963	9.365697752684355	2.6721141608431935	11.628870049491525	572.0	215.30424999073148	16.615457482635975
2	99	nan	0	0	nan	nan	A2	A2	A2	1012	629.0	967.0	1.0	1.2979163934587115	0.837760611199821	1.0	0.640101201771031	0.6296752882037567	50.746045266995054	50.635955604688654	12.727922061357855	4.881703664199465	4.47213595499958	28.004754297038904	27.70925330734703	11.947761920939449	142.114	0.8857768052516412	1	1	1	1	0	28.0	7.374425859190524	6.169710855931044	7.047791287302971	10.446173828095198	2.635141539387405	5.931929523125291	6.890821721404791	18.432089745998383	10.90074011683464	5.159441532567143	6.180956769734621	19.690302908420563	231.0	65.22909894399345	51.148043079301715
2	100	nan	0	0	nan	nan	A2	A2	A2	1565	706.0	971.0	1.0	1.068139992090504	0.7072396861755397	1.0	0.6940133037694013	0.8133655286928781	53.249862839961885	54.230987451824994	18.384776310850235	7.181042647731687	6.4031242374328485	37.31487638998688	37.64626060850864	-79.33936263190753	155.49599999999992	0.9598282735357252	1	1	1	1	0	5.0	5.080903343856335	4.237735563889146	7.83913941308856	6.062638280913234	2.308125442825258	7.531136026605964	5.076096752658486	7.039002074860036	6.791577035561204	8.485038544982672	3.564248123206198	5.854352658614516	5.0	43.8345618294552	58.53337923064828
2	101	nan	0	0	nan	nan	A2	A2	A2	3217	385.0	1014.0	1.0	1.2751873277212695	0.84070347278258	1.0	0.8227621483375959	0.6204628907917957	89.76516791800478	85.37564055396598	29.832867780352597	11.24118535259197	10.0	44.95328793307174	48.60745888036422	2.901097620597005	255.25399999999973	0.9147000284333241	1	1	1	0	1	70.0	11.410681372508407	6.089753578417003	12.70101472362876	13.234363341704011	3.321797530166805	12.98863204009831	10.192675676196814	11.277775213122368	9.254581537097692	12.694209227338433	6.491981402039528	17.07280078716576	1213.0	172.26442400552332	108.21904363390058
2	102	nan	0	0	nan	nan	A2	A2	A2	1714	271.0	1018.0	1.0	1.3895423871699346	0.8677921064578289	1.0	0.6546982429335371	0.532689687590516	69.68083726373824	76.79192665899195	18.681541692269406	7.4770954435193975	7.0	33.0	34.626318630336314	-1.787962292859109	201.08199999999994	0.927238301325399	1	1	1	1	0	2.0	23.36362244747579	3.7678340058773756	7.6379186771810055	8.680781250819564	2.0883955229073763	10.007797356694937	5.995590142905712	9.592767214402556	5.664683034643531	5.700190735980868	4.192416277714074	7.246570518240333	302.0	224.31612150743604	53.564156733453274
3	1	nan	0	0	nan	nan	A3	A3	A3	1328	471.0	48.0	1.0	1.087999279082739	0.7318117873014938	1.0	0.7545454545454545	0.8023817600028612	50.107786910043856	53.150729063673246	17.72004514666935	6.522426762100356	5.830951894845301	35.61592876821369	34.148797126887864	40.39658781602954	144.216	0.9609261939218524	1	1	1	0	1	56.0	9.850034339353442	3.3782711504027247	7.651316098868847	4.649759690277278	1.698329146951437	9.472251499071717	5.154848565347493	12.811230606399477	6.4532234985381365	7.508018612861633	4.066880312748253	5.6986343478783965	830.0	76.59014268219471	40.623041259124875
3	2	nan	0	0	nan	nan	A3	A3	A3	1940	651.0	60.0	1.0	1.0637122143256335	0.6414248961861508	1.0	0.7241508025382606	0.7774326167576585	57.4766453847948	61.326992425847855	21.0	7.610354644755656	6.854101966249685	44.813246111245135	44.095268074946986	-9.414684137007361	177.08199999999982	0.9275639493186708	1	1	1	1	0	52.0	14.251041470095515	2.0455634566023946	9.420035116374493	9.156282906420529	2.8312962697818875	12.474830269813538	8.067063418217003	3.567681406624615	3.9120622761547565	11.574929423630238	2.378942566923797	29.719676471315324	556.0	157.07699721027166	24.81167335342616
3	3	nan	0	0	nan	nan	A3	A3	A3	1109	423.0	71.0	1.0	1.0424472618701859	0.39283520486726403	1.0	0.7118100128369704	0.8158122739322143	39.93680422631429	41.88078318274385	16.278820596099706	6.01878248183669	5.385164807134504	35.652736880340946	36.726240014707564	12.103509782868855	130.70000000000005	0.9462457337883959	1	1	1	1	0	0.0	5.52852675318718	1.1824826579540968	6.468024704605341	3.973922358825803	1.5085374349728227	7.048661043867469	2.200656154192984	2.0184939429163933	2.2360570784658194	5.289402613416314	1.2882887115702033	2.3212176905944943	0.0	51.83819354791194	15.37702003121376
3	4	nan	0	0	nan	nan	A3	A3	A3	2465	624.0	99.0	1.0	1.298128980821378	0.8322847857351722	1.0	0.6156343656343657	0.6292138920802302	78.86508831168257	78.0	20.0	7.444146199658471	7.0	48.23205075709698	43.718727472809285	-16.602126254271443	221.87799999999976	0.9044212071179597	1	1	1	0	1	85.0	17.560067165642977	3.6741893840953708	11.281284846365452	14.150728628970683	3.2372015146538615	21.969222597777843	11.963118957355618	17.616327102296054	6.179385076276958	11.714045971632004	5.792111101560295	18.646021239459515	1189.0	164.9433433841914	41.61576286703348
3	5	nan	0	0	nan	nan	A3	A3	A3	1711	621.0	141.0	1.0	1.2263791327097013	0.8543342227991774	1.0	0.7976689976689977	0.7847240052158916	64.81289655055807	64.19501538281614	17.0	6.983521821208889	6.324555320336759	32.0	33.68481782053702	-0.3621717084298937	165.52800000000002	0.9718829877875602	1	1	1	1	0	76.0	14.118455799296498	5.526833007112145	8.360158696770668	19.048813570290804	3.105165191926062	10.836789518594742	8.687022222205997	26.88249025400728	10.216647630557418	9.793942151591182	7.458075831644237	6.716594188474119	669.0	137.88911283947527	87.46924562193453
3	6	nan	0	0	nan	nan	A3	A3	A3	1348	376.0	157.0	1.0	1.1420168696508393	0.7902500806094175	1.0	0.7480577136514983	0.8025132696881244	53.36303623747142	54.70831746635972	16.278820596099706	6.416014472917203	5.830951894845301	32.467707033296946	32.70004002743943	-12.962713598559764	145.28600000000003	0.9663082437275987	1	1	1	0	1	44.0	6.588891446590424	1.5948729738593102	7.559349965304136	4.887159548699856	1.7736782003194094	11.455298740416765	3.834927897900343	1.4432288240641356	3.3347219126299024	9.363057896494865	1.360448632389307	3.0000915760174394	250.0	72.21905877999961	15.724330650642514
3	7	nan	0	0	nan	nan	A3	A3	A3	1788	808.0	171.0	1.0	1.3530292057333309	0.8545778340344689	1.0	0.6081632653061224	0.5782504740975579	69.59534701498082	69.72087205421343	18.681541692269406	6.33100989713924	5.656854249492381	39.93834579416698	36.14248766549413	14.229371341099013	197.11999999999964	0.8801378291902534	1	1	1	0	1	79.0	16.446860494092107	4.179827584885061	9.307148903608322	16.250110641121864	2.783611829392612	17.8684673178941	11.505210996605456	13.487647821195424	7.201342809945345	11.748348250985146	4.778210140764713	19.681025268509984	1004.0	118.9796751011163	46.06366077065468
3	8	nan	0	0	nan	nan	A3	A3	A3	2165	655.0	175.0	1.0	1.1298506930354622	0.7781779210084887	1.0	0.6731965174129353	0.7755848374757933	66.7797135774443	68.96375859826666	19.924858845171276	7.922489935313443	7.0710678118654755	42.485291572496	41.940590848414665	-19.783408781543727	187.29199999999983	0.9558498896247241	1	1	1	0	1	48.0	8.437476174905896	6.953337974846363	9.184420589357615	15.685313235037029	2.598794551566243	14.605737339705229	8.5590295875445	23.78553447406739	13.276951283216476	9.598367305472493	7.04093998298049	12.251392434351146	837.0	97.16668973024935	81.38431404251605
3	9	nan	0	0	nan	nan	A3	A3	A3	1388	569.0	195.0	1.0	1.2063268224040256	0.8399187112941144	1.0	0.7478448275862069	0.7343703683790989	57.360241411772655	57.706152185014034	16.0	6.214512073340344	5.743903072168841	31.0	31.130104203675216	-1.3944509713934858	154.11399999999995	0.9419748897183576	1	1	1	0	1	105.0	16.466361505910754	3.267414373345673	7.917891200631857	13.719584994018078	2.5210193134844303	14.440543247386813	7.660639346577227	17.985198729671538	6.6011749394237995	9.838498540222645	5.235950264148414	17.833142559975386	579.0	123.36226451210678	33.203128185123205
3	10	nan	0	0	nan	nan	A3	A3	A3	2256	765.0	239.0	1.0	1.353916405629953	0.856449869879503	1.0	0.5438765670202508	0.4665606042464261	78.28495181759615	75.66372975210778	18.384776310850235	6.632897735049006	5.830951894845301	41.71063843302529	40.41305640895525	43.6142691806743	246.50199999999938	0.8433644859813083	1	1	1	0	1	77.0	22.926451448351145	7.640360144898295	13.539696365594864	18.328450448811054	3.46266882494092	18.51412226445973	17.003463833592832	30.733440211042762	13.778500070795417	10.572121769189835	9.551369505003095	25.55646596197039	597.0	208.4211337901652	92.35584056191146
3	11	nan	0	0	nan	nan	A3	A3	A3	2760	827.0	242.0	1.0	1.3969281335704762	0.8745983457728397	1.0	0.5502392344497608	0.5770677535066319	89.05016125223047	83.81527307120105	20.223748416156685	7.418208943000433	7.0	44.68517673179865	43.175806400703735	39.67808815306998	245.1579999999995	0.8680610158830006	1	1	1	0	1	98.0	28.556084597483277	7.6694132992997766	10.31396965496242	20.61673919018358	3.233798747882247	18.28616768307984	16.053681287914515	27.147218983620405	12.40086979418993	9.619790952652693	10.17221334669739	34.212802393361926	1352.0	308.8047915287316	105.46625489555299
3	12	nan	0	0	nan	nan	A3	A3	A3	2174	740.0	272.0	1.0	1.0540586664144278	0.6291366912837181	1.0	0.7076822916666666	0.7788089776777725	60.26660698338588	63.953107821277925	23.345235059857504	8.375056907793955	7.447941497572213	46.95152138988408	46.84491314972197	77.10567619373096	187.2919999999997	0.955394418809053	1	1	1	0	1	64.0	11.941802078858018	5.338719788938761	11.930678248405457	16.478858582675457	3.8067597644403577	21.09965667501092	10.204882837831974	24.192187403328717	9.809811534360051	10.673838440328836	8.637369330972433	12.858472600579262	860.0	117.2020296305418	81.79920673277229
3	13	nan	0	0	nan	nan	A3	A3	A3	2548	663.0	285.0	1.0	1.3507758160787475	0.8504552012309076	1.0	0.5355191256830601	0.44480987181563414	82.76023499977455	82.34682750416071	20.591260281974	6.855230924222248	5.830951894845301	47.894500210563066	43.53581302532386	-64.6498632060952	268.2979999999993	0.8040391290627961	1	1	1	1	0	39.0	14.950469265691936	3.424750148318708	12.894361816346645	9.78396276757121	3.9072404392063618	17.39322510920465	5.031372571364045	10.784115441143513	6.542641338892281	19.109803872182965	6.620447111316025	5.373678198084235	260.0	146.76675097178668	36.553612845018506
3	14	nan	0	0	nan	nan	A3	A3	A3	1855	872.0	302.0	1.0	1.1142586375091805	0.33390906020607647	1.0	0.6022727272727273	0.7116928622838778	52.758694951954126	57.9396237474839	19.4164878389476	7.087256558333348	6.324555320336759	49.36831746404539	49.73062514484718	86.67555056240634	180.97999999999973	0.9187716691431401	1	1	1	0	1	61.0	12.897627294063568	5.24542614351958	10.227740909904242	12.090089267119765	2.2970321336761117	13.899076860398054	6.8314640913158655	10.84924087766558	9.156847552396357	9.247043559327722	4.093781966716051	16.937285494059324	553.0	127.5391472922638	56.90402095578611
3	15	nan	0	0	nan	nan	A3	A3	A3	1420	773.0	314.0	1.0	1.112904350115295	0.6890505515692559	1.0	0.5795918367346938	0.742257624290093	51.345324041019886	51.54609587543949	16.278820596099706	6.278744320298956	5.656854249492381	38.18376618407357	37.210638169160674	48.57499577537895	155.04999999999993	0.925081433224756	1	1	1	0	1	52.0	10.308323796838522	3.6680399999022484	8.403143387287855	9.962340770289302	1.880430313758552	11.46176858432591	4.879987821914256	11.097932366654277	6.922713078558445	9.05360497534275	3.942885499447584	15.403280629776418	543.0	81.26787221059203	42.86649896670133
3	16	nan	0	0	nan	nan	A3	A3	A3	1881	84.0	320.0	1.0	1.2021637619785626	0.818143827034898	1.0	0.639795918367347	0.7178235461576407	65.73131436819693	69.72087205421343	18.867962264113206	7.139114509722767	6.4031242374328485	40.14661486266939	37.79640188522872	3.201099582680598	181.46399999999977	0.957008394810481	1	1	1	0	1	65.0	8.979903848841786	4.194537278264761	8.830319676548243	10.532051614485681	2.29834440164268	10.258380997925997	7.975860241800547	13.978744253516197	7.354604453779757	6.427679863758385	5.263996365480125	20.19546807743609	861.0	95.11137576121837	59.16896343044937
3	17	nan	0	0	nan	nan	A3	A3	A3	1521	731.0	320.0	1.0	1.1586175358551998	0.4588494102099941	1.0	0.5518867924528302	0.4872921156596265	50.05272724729307	52.88667128870941	15.231546211727817	5.526457787587226	5.0	46.572390814804606	44.472551447992316	24.80393060192976	198.04999999999976	0.8259571001900624	1	1	1	1	0	45.0	8.48871598392725	3.8648050781339407	8.574197018519044	7.698115536943078	2.3835813077166677	6.480857606977224	3.5186999663710594	11.163103671744466	7.655268179252744	4.760341816581786	4.3529717065393925	4.76375981234014	393.0	63.701930585317314	35.31514465622604
3	18	nan	0	0	nan	nan	A3	A3	A3	1233	902.0	326.0	1.0	1.1174294107276448	0.68459519814005	1.0	0.6903695408734603	0.7583212601875954	47.85361178958438	48.38388161361178	16.0	6.0326800732944434	5.385164807134504	33.58711631001495	34.881620415226685	83.45990038170967	142.94199999999998	0.930566037735849	1	1	1	0	1	15.0	9.960051853209734	1.824444972909987	8.57474634051323	12.607614289037883	2.000808740966022	8.545937292277813	6.1824369030073285	6.232364425435662	3.3817654866725206	5.620202947407961	3.1253376230597496	5.668528275564313	411.0	93.99612435139716	25.438742755912244
3	19	nan	0	0	nan	nan	A3	A3	A3	2094	601.0	359.0	1.0	1.3415614431135616	0.8717267111744672	1.0	0.6956810631229235	0.6573103966425802	75.87580359183453	69.87131027825369	18.027756377319946	6.957164774346865	6.324555320336759	37.43468665936963	37.17856624967065	-9.198014593332115	200.08199999999968	0.8960205391527601	1	1	1	0	1	93.0	15.947890523821115	2.732341520488262	10.351766251027584	9.85676355753094	2.9455710910260677	19.61283290013671	7.124147445894778	16.30676736589521	5.9839475164189935	16.63804078474641	5.5718776527792215	6.5740138832479715	890.0	144.89147831127048	39.53562238160521
3	20	nan	0	0	nan	nan	A3	A3	A3	1491	746.0	397.0	1.0	1.0396420029695363	0.601130451033853	1.0	0.71	0.8496850887460469	49.06207398806255	49.36598018878993	18.439088914585774	7.083002686407555	6.324555320336759	38.38525357878586	39.20800119333389	74.7577164153138	148.49599999999992	0.9600772698003863	1	1	1	1	0	41.0	9.372442219406366	2.2311284290626645	7.626596517860889	6.322468940168619	1.9493248062208295	12.706370662897825	5.14198518358171	2.0971847269684076	4.733470685780048	11.435599299147725	1.413382169790566	4.365865577943623	160.0	73.28435210045427	21.489753749221563
3	21	nan	0	0	nan	nan	A3	A3	A3	1996	763.0	448.0	1.0	1.3486112749237515	0.8944789678453821	1.0	0.7389855609033691	0.7295064587383645	75.50786050182703	73.7563556583431	16.278820596099706	7.076906996708296	6.708203932499369	32.92038039097825	33.7603215340318	-77.7653512071737	185.42599999999976	0.967992240543162	1	1	1	0	1	53.0	13.584145916625857	1.6194857824593782	9.701304640620947	14.608926523476839	2.7125200452283025	17.40457769110799	9.33101399615407	7.956755975261331	3.1987640392035246	11.342473512515426	2.993713302537799	12.235065237618983	1141.0	153.75964007992297	18.819043495692313
3	22	nan	0	0	nan	nan	A3	A3	A3	1821	807.0	473.0	1.0	1.2391391748972915	0.8573684079641228	1.0	0.776545842217484	0.7629644054901289	67.34428197437705	67.08203932499369	17.029386365926403	7.07995005646653	6.4031242374328485	34.0	34.6623193268449	-83.81350486654527	173.1839999999998	0.9617111169791392	1	1	1	0	1	66.0	14.73385215550661	4.8681010361760855	8.366384401917458	23.432837400585413	3.182085921987891	16.009201228618622	13.337865275330842	18.256778894923627	8.61538109742105	12.595208689570427	5.40360111836344	40.04379344545305	816.0	137.68729708902538	63.168566637672484
3	23	nan	0	0	nan	nan	A3	A3	A3	2156	544.0	541.0	1.0	1.3060457611042435	0.878178870950491	1.0	0.6509661835748792	0.7007007111160413	76.31263740080198	74.94664769020693	17.804493814764857	7.281308354812852	6.708203932499369	36.718912627446265	36.502805859654835	-69.69844068957286	196.63599999999974	0.9371875679200173	1	1	1	0	1	55.0	9.971602950245142	3.9257038412615657	9.688212402164936	5.050003823824227	2.3035629987716675	14.152224011719227	5.4962997222319245	16.776607907377183	7.7367208525538445	9.57811857201159	6.0419318145141006	12.261585457250476	477.0	92.52738257218152	50.24492283631116
3	24	nan	0	0	nan	nan	A3	A3	A3	1668	625.0	551.0	1.0	1.2595636830719361	0.8626255267919223	1.0	0.6226203807390818	0.7361733910466159	65.21936524896732	65.19202405202648	17.0	6.6662717191942225	6.082762530298219	33.412233665089886	32.99076323572654	34.80979245593694	168.7379999999999	0.9666763257026951	1	1	1	0	1	52.0	8.981200894340873	4.68308540340513	8.024795919656754	13.07898071873933	2.189639138057828	11.970519570633769	6.6195620791986585	18.33014429360628	8.101014724001288	9.245685499161482	6.770183882676065	12.2418555309996	824.0	86.89993151184171	50.52713831048459
3	25	nan	0	0	nan	nan	A3	A3	A3	1712	371.0	576.0	1.0	1.208042181222308	0.7755064814854739	1.0	0.6369047619047619	0.6998917646964393	61.3219813140975	63.50590523722971	17.69180601295413	6.596923684030244	6.0	40.62797800389632	38.714995476805825	-0.2272723123518643	175.32399999999993	0.9167336010709504	1	1	1	0	1	61.0	11.99794002249837	3.6096742413938046	8.440436428412795	14.049515540711582	2.6039521023631096	16.68455019965768	6.163286803290248	13.588494796305895	7.02259864564985	10.234653191640973	4.454306867904961	14.370412799529731	920.0	116.56743754260242	35.06076163239777
3	26	nan	0	0	nan	nan	A3	A3	A3	1712	745.0	576.0	1.0	1.141388061794181	0.7304883539191679	1.0	0.7077304671351798	0.6555825088744646	58.21586221565272	58.872744118140105	17.69180601295413	6.653236920072121	6.0	39.61335979327776	39.75707661868124	-82.03793298648907	181.1519999999999	0.9352635891832831	1	1	1	0	1	21.0	10.126665191724896	2.440482212230563	11.191958550363779	9.675913678482175	2.6261692363768816	16.338094094768167	5.902204945683479	6.148317744024098	4.591409188695252	12.119783326983452	2.6163119012489915	5.871274925768375	157.0	76.56345492601395	31.593637256883085
3	27	nan	0	0	nan	nan	A3	A3	A3	1724	46.0	580.0	1.0	1.2938776821706215	0.8686387999418246	1.0	0.5701058201058201	0.6892374183203762	67.47872156992176	65.43699259593154	16.64331697709324	6.590695330496096	6.0	33.00226009337418	33.432055626404406	-50.238249674957714	177.2919999999999	0.9382312925170068	1	1	1	0	1	81.0	7.525169770233333	2.0620432002469897	8.240512702614069	7.679118032567203	2.201480146497488	11.14239725843072	5.1668879352509975	4.353063286282122	3.699717713519931	7.061448080465198	2.516151691786945	24.473151866346598	703.0	63.131807666271925	27.79429329559207
3	28	nan	0	0	nan	nan	A3	A3	A3	2036	578.0	586.0	1.0	1.1430686733545667	0.778471070601285	1.0	0.6370463078848561	0.7432597622216168	65.15073747062196	67.26812023536856	19.235384061671343	7.517254651723097	7.0	40.70499418651399	40.89384654489381	-13.58494162936828	185.53399999999976	0.9320210574502172	1	1	1	0	1	70.0	9.412954904139042	5.7127031264826655	8.390173207968473	18.237857616506517	2.724177940748632	13.743221171200275	12.371145179495215	24.733867386355996	10.227267909795046	9.89922939799726	7.342381930910051	26.05641273688525	947.0	126.97154197841883	75.09185958001763
3	29	nan	0	0	nan	nan	A3	A3	A3	2645	451.0	610.0	1.0	1.0904885287878612	0.7110501611265416	1.0	0.6997354497354498	0.8023458393529299	70.0395997302098	69.58448102845921	24.698178070456937	8.970938459012451	8.06225774829855	50.40973625634201	49.247734239378765	-69.27503425666404	203.53399999999965	0.9505840071877806	1	1	1	0	1	53.0	12.154253490269184	3.8738689376041293	9.625482579693198	18.243427217938006	3.0189975034445524	17.804745553061366	11.27544060908258	12.554680725559592	7.100358618423343	9.823849899694324	4.078248284757137	22.359975518658757	927.0	123.07740933727473	68.90708811301738
3	30	nan	0	0	nan	nan	A3	A3	A3	1522	747.0	625.0	1.0	1.0202392621308398	0.45038386986794227	1.0	0.7861570247933884	0.7610488872799548	46.889579888918426	48.82622246293481	19.697715603592208	7.1181931891421355	6.324555320336759	39.83456354511982	41.864658914525954	59.110149558498954	158.52799999999996	0.9527386541471049	1	1	1	0	1	33.0	11.954528098925948	2.629373633302748	10.698145998641849	11.342229379341006	2.592065332457423	16.662790874019265	7.322346827946603	10.737865310162306	5.01307700574398	7.77201496809721	3.350103022530675	7.316746789030731	459.0	83.81100191920996	30.51958511210978
3	31	nan	0	0	nan	nan	A3	A3	A3	1452	947.0	628.0	1.0	1.0289013272533387	0.14663439410826673	1.0	0.6436170212765957	0.771291651300617	43.836168865791294	47.16990566028302	19.1049731745428	6.94040361297369	6.082762530298219	41.71930009000631	43.36233308051291	8.116150013603567	153.80799999999985	0.9546351084812622	1	1	1	0	1	42.0	9.673838390037417	1.7683833269402385	10.155046913772821	6.637766079045832	1.7872587237507105	13.871702194213867	5.455130870454013	2.924147428944707	3.477347981184721	10.218631286174059	1.9489433281123638	5.415259060449898	285.0	82.97277798317373	16.68424523063004
3	32	nan	0	0	nan	nan	A3	A3	A3	1180	934.0	665.0	1.0	1.1202249772744772	0.76930476210852	1.0	0.6785508913168488	0.8256661764103668	48.88013891221891	48.703182647543684	15.652475842498529	6.119657210489086	5.656854249492381	31.21274249593661	31.228639878444948	62.71705362734215	134.01200000000006	0.9703947368421056	1	1	1	0	1	16.0	11.481910502538085	1.0588235398754478	8.185748066753149	2.549889389425516	1.4332646820694208	9.662699367851019	1.3501487886533141	1.263950570486486	1.8925459804013371	7.102571155875921	1.2087129149585962	1.6671397164463997	96.0	54.36507227830589	11.735591813921928
3	33	nan	0	0	nan	nan	A3	A3	A3	1645	971.0	659.0	1.0	1.0725562507157738	0.6686879527453963	1.0	0.6595829991980754	0.7736268287565999	53.76167598037562	57.42821606144492	19.697715603592208	7.217017467675043	6.4031242374328485	41.96397990844169	39.97412612251796	-89.10343557982034	163.46399999999988	0.9486735870818914	1	1	1	0	1	23.0	8.190875116735697	1.7646601116284728	9.230014545843005	14.676340898498893	2.3402456799522042	12.797741685062647	7.220752317458391	6.545448999851942	3.2312962617725134	10.834592245519161	3.116472146473825	6.052430029958487	215.0	104.48766321036965	17.37439553719014
3	34	nan	0	0	nan	nan	A3	A3	A3	2932	276.0	656.0	1.0	1.1624618694915296	0.765411413950647	1.0	0.6251599147121535	0.7509629763229437	78.25650071045645	74.06078584514209	22.627416997969522	8.792931617163426	8.06225774829855	50.62515979356225	50.36128792597698	34.958438159678785	221.5019999999996	0.9212882953652789	1	1	1	0	1	56.0	21.060639472678304	3.3089952170848846	13.081300059333444	12.291645688004792	2.8047150494530797	23.25119400396943	10.533043446950614	14.490959047339857	6.030746925622225	10.323735440149903	5.284489208832383	25.919371278956532	1014.0	233.4876025142148	50.344472755678
3	35	nan	0	0	nan	nan	A3	A3	A3	2651	340.0	667.0	1.0	1.0200535816366454	0.5125097799940516	1.0	0.7382344750765804	0.8878374202293391	62.90135287982794	64.28841264178172	26.1725046566048	9.526146384703859	8.48528137423857	52.924958652392206	54.012220972760126	-63.72116900034468	193.7059999999997	0.9640000000000002	1	1	1	0	1	55.0	15.213885735720396	6.675089654512703	11.521019333973527	18.14517435617745	2.8424658747389913	20.83114366605878	15.744930233806372	18.401861612685025	11.05935762822628	10.661036124452949	6.597085517831147	28.29854279384017	1193.0	228.34256536886096	110.3491877047345
3	36	nan	0	0	nan	nan	A3	A3	A3	1936	600.0	670.0	1.0	1.0689135312236588	0.39236294584994474	1.0	0.6641509433962264	0.756551299626227	53.39362056817369	57.9396237474839	20.615528128088304	7.530317696491403	6.708203932499369	47.40638183367732	49.11201175231773	12.349027548207271	179.32399999999978	0.9562855025932329	1	1	1	0	1	44.0	10.664743984118104	2.7102464446797967	9.157900381833315	10.835889218375087	2.3416037410497665	13.107759227976203	6.5626154178753495	3.1390402233228087	4.859388122335076	9.12545969337225	1.883833086118102	17.329137187451124	844.0	66.97602813970298	24.07347240112722
3	37	nan	0	0	nan	nan	A3	A3	A3	1661	770.0	707.0	1.0	1.151048978814245	0.7853007479351469	1.0	0.6334858886346301	0.7614426227606439	59.28861362407902	58.240879114244144	16.492422502470642	6.800865770828746	6.324555320336759	36.01470287992686	36.7064389997195	-29.758616970408465	165.56599999999986	0.9434819653507526	1	1	1	0	1	8.0	16.81364158913493	2.1228504069149494	7.864347338676453	1.9353322824463248	1.7387503013014793	13.226886367425323	1.5093156481161714	3.1026627141982317	4.0200961623340845	9.04559401795268	1.8135347701609135	1.8174258209764957	195.0	99.21426732093096	21.72407129406929
3	38	nan	0	0	nan	nan	A3	A3	A3	2221	250.0	722.0	1.0	1.1824084231834078	0.8267324969206976	1.0	0.7258169934640523	0.7904213045786028	71.20599894593354	69.12307863514182	19.697715603592208	7.998978626660524	7.280109889280518	39.2005154605285	40.06015445045825	16.79402869216883	187.90999999999985	0.9664926022628373	1	1	1	0	1	57.0	7.477393777109683	4.251071957871318	9.743984140455723	19.671442702412605	2.719310295768082	15.409933675080538	12.343892655335367	15.254184814170003	7.066636158153415	7.659586474299431	5.005569580942392	31.683909317478538	1068.0	111.30687442608178	67.79485791549087
3	39	nan	0	0	nan	nan	A3	A3	A3	2366	593.0	743.0	1.0	1.3192217339273586	0.8828399027228484	1.0	0.6259259259259259	0.7265528120440078	80.60840485895372	77.52418977325722	17.804493814764857	7.709745641227104	7.0710678118654755	36.33431187486457	37.859675366322236	-28.63122956931965	202.29199999999977	0.964729867482161	1	1	1	0	1	61.0	12.100541699677706	3.428976906463504	9.668421488255262	9.343968901783228	2.46562906447798	18.6039825566113	8.879560580477118	7.571343572810292	5.880430334247649	9.794918779283762	3.428412299603224	26.959273682907224	1004.0	140.49822263233364	39.91073502227664
3	40	nan	0	0	nan	nan	A3	A3	A3	2288	471.0	736.0	1.0	1.338211516030351	0.88709728256497	1.0	0.6355555555555555	0.7125266829793013	80.08544630283245	78.77182237323191	18.35755975068582	7.496986541872828	7.0	37.313480914920895	36.966041121828745	-23.961867130394047	200.87799999999973	0.9611426170972485	1	1	1	0	1	76.0	15.52065309882164	6.655451314523816	9.553856737911701	17.44322876818478	2.9382620118558407	17.056244790554047	17.077027525752783	19.527489169500768	10.740108352154493	9.94557106681168	8.06857405975461	27.38197915442288	1004.0	150.6680249320343	88.71076549682766
3	41	nan	0	0	nan	nan	A3	A3	A3	2166	405.0	734.0	1.0	1.077555762916716	0.6865532456747219	1.0	0.6982591876208898	0.7819938106564783	62.30566995047999	66.70832032063167	21.840329667841555	8.227530433217925	7.211102550927978	43.918292241873694	45.301177134315914	-84.71863222108846	186.56599999999963	0.9556585043017869	1	1	1	0	1	42.0	18.003524903208017	4.393560716882348	12.362996857613325	14.366323377005756	2.609872607514262	18.873334884643555	15.121034525334835	11.639932886697352	7.031616721302271	7.790188454091549	4.693675154820085	18.91697571054101	1130.0	160.55591683182865	53.74993538483977
3	42	nan	0	0	nan	nan	A3	A3	A3	2771	358.0	750.0	1.0	1.0782471700608733	0.6383359860123738	1.0	0.7045512331553522	0.7659181558562753	69.05282330347387	71.58910531638176	25.179356624028344	9.10508757561038	8.06225774829855	55.154328932550705	53.15395375901444	69.06535491039642	213.22199999999964	0.9623198471956937	1	1	1	0	1	25.0	15.975326174870133	3.7500724978744984	10.317357126623392	10.435034750029445	2.636484337039292	14.6224002558738	9.152758102864027	9.236972621642053	6.073853662237525	8.343938380479813	5.115419277921319	11.693965036422014	1030.0	250.90815604291856	69.19728412665427
3	43	nan	0	0	nan	nan	A3	A3	A3	2167	658.0	757.0	1.0	1.1087311932415493	0.7626328048268877	1.0	0.8189720332577476	0.831744624201252	65.62330331593817	63.245553203367585	20.8806130178211	8.237353765645937	7.615773105863909	41.0	42.44723065597465	-82.37340356890572	180.94199999999975	0.9678427869584636	1	1	1	0	1	58.0	14.761425217613578	5.094270251691341	9.243503514677286	16.566262304782867	2.676157806068659	19.340077806264162	11.225558880716562	15.219546833075583	8.630304407328367	10.654459469020367	5.395544357597828	22.539757371880114	722.0	176.1791565027088	78.1169606205076
3	44	nan	0	0	nan	nan	A3	A3	A3	2066	424.0	774.0	1.0	1.1915182107882563	0.8082299338763118	1.0	0.6152471709350804	0.688968896171439	68.16591424622594	72.06247289678588	18.601075237738275	7.2526079251216125	6.555664084966109	42.134812990607	40.140659178005386	85.7524160738211	194.11999999999972	0.9194481530930129	1	1	1	0	1	70.0	20.905348315835	6.9820706425234675	12.728099472820759	19.45088892057538	2.9594567883759737	19.525352828204632	15.449317201972008	23.086839102208614	10.76360723003745	8.646921498700976	7.746303519234061	37.18040745705366	1031.0	217.38715201523155	86.92266754247248
3	45	nan	0	0	nan	nan	A3	A3	A3	1112	918.0	785.0	1.0	1.15745786010926	0.8065891945401731	1.0	0.6465116279069767	0.7673974752320674	49.27240243718736	50.60632371551998	15.0	5.824188380118263	5.0990195135927845	29.698484809834994	29.125528134151487	48.29136922041549	134.942	0.9586206896551724	1	1	1	0	1	42.0	9.676585027948022	1.372610067948699	6.283405818045139	9.15799191314727	1.9856107560917735	8.771160470321774	3.5329671185463667	3.662272064946592	2.4909285260364413	5.6292057959362864	1.9050736352801323	18.19630737323314	541.0	78.28528275061399	18.256260123103857
3	46	nan	0	0	nan	nan	A3	A3	A3	1780	333.0	831.0	1.0	1.1369806899506767	0.6820433871212438	1.0	0.6939571150097466	0.5659292664824225	57.90894260195638	57.0701322935211	17.0	6.520287361944511	6.0	44.0	42.34948787420369	77.97272106876488	198.8079999999998	0.8962739174219537	1	1	1	0	1	48.0	9.46884870249778	5.296787998639047	11.097917187958956	12.436758958734572	2.504753205925226	15.652323190122843	10.30571451690048	14.19746705237776	8.451667044311762	7.659205015748739	4.961577815935016	25.326543199829757	1117.0	93.18300169706345	51.01896721217781
3	47	nan	0	0	nan	nan	A3	A3	A3	1428	298.0	827.0	1.0	1.0425548912593474	0.5644477946992478	1.0	0.7959866220735786	0.674144922002543	47.46853564259177	48.83646178829912	18.0	6.578746286186212	6.0	38.0	39.18379363898149	-68.11105911496588	163.15199999999993	0.943820224719101	1	1	1	0	1	69.0	9.642236987128854	3.513954386115074	9.598718237131834	10.286869621835649	2.068879246711731	12.779903840273619	5.4224002519622445	14.510460011661053	6.387777553871274	5.670679802075028	6.435492490418255	25.530586847104132	736.0	92.27713434584439	33.2727856785059
3	48	nan	0	0	nan	nan	A3	A3	A3	1732	556.0	841.0	1.0	1.3328625839096728	0.8769591207251267	1.0	0.649906191369606	0.6540098368445991	69.04780814919599	68.4470598345904	15.811388300841896	6.394618512939975	6.0	33.3645705822171	33.18195858354249	-19.475058274023034	182.42599999999985	0.9341963322545846	1	1	1	0	1	31.0	13.137483805418015	4.070450918748975	8.872938146814704	9.161409948952496	2.3726253332570195	13.944975964725018	8.451407662592828	15.067963687703013	7.073624799028039	9.700679022818804	4.658533647656441	14.175570325925946	338.0	100.21789903845638	36.2459908798337
3	49	nan	0	0	nan	nan	A3	A3	A3	925	408.0	852.0	1.0	1.1759721647259664	0.7135386526200604	1.0	0.6939234808702176	0.5129995852401702	43.104904683510235	42.42640687119285	11.704699910719626	4.3434945794436155	4.0	30.0	30.19998010911045	-81.23732672992685	150.52799999999993	0.8344609833107803	1	1	1	1	0	80.0	15.437247212976217	4.690196095965803	7.610711816698313	14.999160653911531	2.0224765529856086	7.184847800061107	6.336995521560311	13.185900597833097	7.507164129987359	4.822735954076052	5.040207537822425	21.555382763966918	705.0	111.09668106213212	32.67647834960371
3	50	nan	0	0	nan	nan	A3	A3	A3	2923	443.0	871.0	1.0	1.1330488597871218	0.5166974671060802	1.0	0.6237729406743491	0.6584391825306692	69.68735923208921	71.58910531638176	21.400934559032695	8.148316773635042	7.615773105863909	62.296869905317074	59.6640903675599	-2.7066937202193597	236.18999999999957	0.8940204924300351	1	1	1	0	1	58.0	13.89175252057612	6.361898233182728	12.447638679295778	17.67875180579722	3.3566643986850977	16.859037149697542	15.241397804580629	20.088960100896657	9.986480528488755	10.43437859416008	7.91277944855392	16.734920354560018	1315.0	184.1638975320384	97.60958291310817
3	51	nan	0	0	nan	nan	A3	A3	A3	1544	888.0	894.0	1.0	1.4626013088609597	0.9093130399512172	1.0	0.7115207373271889	0.6433059292727669	69.95282925844882	70.21395872616783	14.7648230602334	5.870611944311652	5.385164807134504	30.0	29.10826202323399	-6.081495464762038	173.66799999999992	0.9209662988368627	1	1	1	1	0	73.0	7.318593164905906	3.271503790281713	8.467811100184917	7.854169546626508	2.090455498546362	10.822949588298798	4.213305898010731	5.781139878556132	5.446021222509444	8.58260471560061	2.7826962834224105	9.630487545393407	1149.0	66.39859633147717	24.185824542306364
3	52	nan	0	0	nan	nan	A3	A3	A3	1040	336.0	896.0	1.0	1.1034750690633064	0.6059762549039283	1.0	0.5531914893617021	0.6518219255853652	42.30474655500154	46.69047011971501	15.264337522473747	5.41120726092339	5.0	33.45790179704266	33.65269540821788	-89.66576078711218	141.598	0.8563194730341704	1	1	1	0	1	11.0	11.554009325802326	2.576241715811193	8.583459213376045	4.9993133610114455	1.5945220282301307	11.322743568569422	5.1960937371477485	9.006668160669506	4.129320194944739	5.259678056463599	3.7302662786096334	6.0018005864694715	314.0	92.80877394694835	27.98191816546023
3	53	nan	0	0	nan	nan	A3	A3	A3	1413	371.0	902.0	1.0	1.0609080202058732	0.5392877454233352	1.0	0.6007653061224489	0.7314295805499149	47.243568011623466	49.03060268852505	17.029386365926403	6.489222294032558	5.830951894845301	38.55166363765343	39.78482735715002	-37.4368965641304	155.80799999999994	0.9366920782234008	1	1	1	0	1	38.0	14.042786333709955	3.480704969726503	8.599908463656902	11.445044667460024	2.0456245047971606	11.12352180108428	14.041092526167631	7.872495663352311	5.452765677124262	5.571221504360437	3.736842923797667	18.943770572543144	227.0	145.32526161894202	34.410132149234414
3	54	nan	0	0	nan	nan	A3	A3	A3	1963	764.0	907.0	1.0	1.5246010859730446	0.9254925894626246	1.0	0.548783897120492	0.6424635504940375	81.54934079157303	81.88406438373708	16.1245154965971	6.506390262788139	6.0	31.820891255388386	30.888094371655104	-29.70431731112826	195.94799999999978	0.9587301587301587	1	1	1	0	1	63.0	5.785946460440755	3.138796081766486	9.239322494715452	9.74488443788141	2.3237812016159296	10.229831408709288	6.845044639892876	10.712504839524627	5.106309607625008	6.803128095343709	3.8604104854166508	6.478309306316078	1162.0	57.72906097024679	34.30733216647059
3	55	nan	0	0	nan	nan	A3	A3	A3	1871	649.0	921.0	1.0	1.115010480892711	0.7473397798878036	1.0	0.7047080979284369	0.8144150146073155	60.66532029390099	61.09828148156051	19.79898987322333	7.577921478896378	7.0	39.49696582369778	40.30859049164682	-70.6132003585614	169.90999999999985	0.9704356846473027	1	1	1	0	1	9.0	7.535606933757663	3.188479445874691	8.168337535113096	6.1453574718907475	1.9776608124375343	11.250644724816084	4.813244815915823	9.411291694268584	5.650003859773278	7.234180198982358	3.570946842432022	5.048554243519902	898.0	103.01974525675178	38.829984202980995
3	56	nan	0	0	nan	nan	A3	A3	A3	1866	303.0	930.0	1.0	1.1539520821409952	0.7680048845413872	1.0	0.5543672014260249	0.7164197491856098	62.31147946794734	65.49045732013177	18.384776310850235	7.170644145720732	6.4031242374328485	39.69871522344664	39.90701219240699	-26.127461813931323	180.91599999999977	0.9395770392749243	1	1	1	0	1	37.0	10.088288702070713	5.974303809925914	11.867719523608685	8.66012052167207	2.0338750444352627	14.14912641607225	11.119996926747262	13.928389461711049	10.388052243739367	5.612207228317857	4.855893824249506	10.015991459600627	886.0	92.50931569747627	70.55761062446982
3	57	nan	0	0	nan	nan	A3	A3	A3	1986	335.0	951.0	1.0	1.1513944854721156	0.7745090738072032	1.0	0.6245283018867924	0.7911951615056609	64.43869782952922	62.297672508690084	19.79898987322333	7.536449887519038	7.0	38.890872965260115	40.7615230584593	-55.188506749969434	177.60399999999976	0.9752025534004419	1	1	1	0	1	38.0	10.72480353526771	5.460914035327733	10.987701267004013	12.239795546978712	2.26744488440454	14.459586480632424	14.552895374596119	14.352285023778677	8.308888392522931	6.137621149420738	6.201815852895379	13.45745024830103	778.0	141.05900686513633	76.00659209862351
3	58	nan	0	0	nan	nan	A3	A3	A3	2311	546.0	942.0	1.0	1.0040295643323291	0.3186657174432467	1.0	0.823885918003565	0.892788566624498	55.74634345954049	55.78530272392541	25.709920264364882	9.195502069369121	8.06225774829855	50.0	52.84012847651135	-83.8787403909423	180.3559999999998	0.9748998101666315	1	1	1	0	1	34.0	6.997375465929508	2.315388743765652	9.035645056515932	12.658609887585044	2.4619516478851438	14.615960948169231	8.053955936804414	6.694041357375681	4.054612063802779	7.149309551343322	2.9875791762024164	13.191332857124507	942.0	89.25476492289454	37.608255370520055
3	59	nan	0	0	nan	nan	A3	A3	A3	2321	393.0	948.0	1.0	1.1173948029940723	0.664665742912976	1.0	0.6661882893226176	0.6074645880963145	65.04610650696955	67.06713054842886	21.470910553583888	7.578128395891548	6.708203932499369	51.0	48.59860332479758	-15.339080858057944	219.11999999999958	0.8803337758391806	1	1	1	0	1	38.0	14.645593982189894	7.789700197055936	11.067216001451015	15.869871089234948	3.0003204653039575	13.642557438462973	19.69156949222088	18.84365612268448	11.414145106449723	6.662226310931146	8.278080437332392	18.566430158913136	588.0	201.06334037147462	92.73629382066429
3	60	nan	0	0	nan	nan	A3	A3	A3	1787	262.0	950.0	1.0	1.083550457746119	0.7170767927192432	1.0	0.7043752463539614	0.7709571103594949	57.57165989007376	58.309518948453004	19.0	7.363619220817	6.708203932499369	42.0	40.12711131421237	8.594026374173954	170.66799999999992	0.9380577427821524	1	1	1	0	1	48.0	12.287876740098	5.009216463193297	9.196078438311815	10.415136961266398	2.1777218403294683	12.784710481762886	8.050629443489015	15.661097112111747	9.615976225584745	6.116197457537055	4.449210333637893	14.413107481785119	240.0	112.47896563634276	50.73946761060506
3	61	nan	0	0	nan	nan	A3	A3	A3	1736	681.0	966.0	1.0	1.1828840841291053	0.798071583936801	1.0	0.7233333333333334	0.7590610518154157	61.89453823884948	61.68468205316454	18.24828759089466	6.9837023637295434	6.324555320336759	36.91017469276761	37.29533696824989	12.163990199048332	169.5279999999999	0.9628397115917917	1	1	1	0	1	26.0	4.511253544129431	4.292439176701009	8.430029775947332	12.172076009213924	2.2350042071193457	11.166567496955395	5.095506206154823	8.471427501179278	6.936034183949232	6.776836812496185	3.502906867302954	6.858091059140861	811.0	43.79525464121252	40.902281443588436
3	62	nan	0	0	nan	nan	A3	A3	A3	1399	363.0	982.0	1.0	1.0581583641222165	0.6364408124975152	1.0	0.7320774463631606	0.8180342507245155	48.60023529990446	49.24428900898052	17.46424919657298	6.6744336153980655	6.0	37.57233460764519	37.48660284807442	86.62719260273936	146.598	0.9430401078530499	1	1	1	0	1	70.0	10.00753795914352	5.633615639060736	8.6130464784801	10.265857972204685	1.9374685501679778	12.137392234057188	10.210940714925528	13.051834926009178	8.38712140917778	5.5424429923295975	5.8866102155297995	19.508644243702292	567.0	110.56075386423618	69.45435279794037
3	63	nan	0	0	nan	nan	A3	A3	A3	1329	313.0	988.0	1.0	1.0261839091207308	0.47896822415028134	1.0	0.7551136363636364	0.8277306894119139	44.27804827033671	45.69463863518345	17.72004514666935	6.681771125212892	6.0	39.0	38.86869826245796	18.00378691614746	142.044	0.9482697110239028	1	1	1	0	1	64.0	9.12767225690186	4.541634252294898	6.880247209221125	11.814099371433258	1.8517433600500226	12.478583946824074	5.768963173031807	9.449485030025244	6.629480417817831	5.8533913269639015	5.411047539673746	10.724895011633635	391.0	85.53058695979416	43.42134748119861
3	64	nan	0	0	nan	nan	A3	A3	A3	1680	162.0	992.0	1.0	1.0618947720222598	0.6830192135787206	1.0	0.7103594080338267	0.7944745580657133	54.39954297196544	55.154328932550705	18.788294228055936	7.33138729663378	6.708203932499369	39.528470752104745	39.73344830263062	-16.08894836593451	163.01199999999994	0.9513023782559457	1	1	1	0	1	16.0	4.906813177280128	2.347722612321377	7.64036014303565	7.12492563854903	1.8634012509137392	9.753444772213697	4.3786068903282285	8.599694848060608	3.9588464153930545	4.586205866187811	3.8220493039116263	4.489738349802792	368.0	44.58391719777137	38.62813782133162
3	65	nan	0	0	nan	nan	A3	A3	A3	1321	422.0	1015.0	1.0	1.107204848755024	0.7430530076207824	1.0	0.7807328605200946	0.7842353126630425	50.701681810208285	53.0	20.223748416156685	8.33824128187545	7.615773105863909	34.99530301164304	33.931216636194016	22.352812119941586	145.49000000000004	0.9749077490774908	1	1	1	0	1	41.0	4.615381091833115	3.8234531451016665	5.425742011517286	7.452094312757254	1.4888838175684214	6.5120165050029755	6.899382036179304	10.943678964860737	5.941130716353655	3.0156710278242826	3.951598407700658	12.002273574471474	454.0	51.64231341611594	60.76794092543423
3	66	nan	0	0	nan	nan	A3	A3	A3	1073	519.0	1022.0	1.0	1.076208106663906	0.6583415017741255	1.0	0.7983630952380952	0.7998945014198693	43.32320023854494	45.803929962395145	19.026297590440446	7.92907179994531	7.211102550927978	31.0	32.61021248113776	-18.5746984799896	129.834	0.971480307831598	1	1	1	0	1	9.0	3.323735425248742	2.0220950739458203	4.708445884287357	4.292408657260239	1.1414511455222964	4.736110471189022	2.3826962718740106	7.823346327058971	3.127992693334818	2.8469062596559525	2.6250705756247044	4.529472852125764	16.0	43.530449411831796	38.70238812640309
4	1	nan	0	0	nan	nan	A4	A4	A4	847	552.0	12.0	1.0	1.0422676960923105	0.6103661914012719	1.0	0.7784926470588235	0.8400886273243869	37.177809184904746	38.28837943815329	14.866068747318506	6.034911424281659	5.656854249492381	29.698484809834994	29.449263166531725	-39.93464632170466	112.56000000000006	0.950084127874369	1	1	1	0	1	44.0	4.774212259799242	1.9893949814140797	4.113023605197668	4.245487147942185	1.09961090516299	11.205447483807802	2.831647217273712	5.041672377847135	3.832959508523345	3.26514077372849	2.256534682586789	3.6050049709156156	449.0	48.42905327491462	12.65143823530525
4	2	nan	0	0	nan	nan	A4	A4	A4	1661	828.0	21.0	1.0	1.0438770251999216	0.5637136005496934	1.0	0.7754435107376284	0.7364144455043928	51.20655844841455	53.150729063673246	19.313207915827967	7.399993369842028	6.708203932499369	41.0	42.29509768578668	6.1525021472316155	168.35599999999994	0.9450924608819345	1	1	1	0	1	31.0	7.5654535833746195	1.5379720954224467	9.595529109239578	3.6783856134861708	1.5949950544163585	11.519905429333448	4.217914109118283	2.6866712691262364	2.783260865136981	5.207766842097044	1.7400625720620155	5.962325481697917	887.0	81.89243926294148	24.34332818351686
4	3	nan	0	0	nan	nan	A4	A4	A4	983	651.0	23.0	1.0	1.0346074355616781	0.3734707818392777	1.0	0.614375	0.5747874685219435	37.314487407764226	40.024992192379	14.866068747318506	5.307406550734454	4.47213595499958	33.841151419710364	34.61448361505704	-48.10696031352751	146.59799999999998	0.8895927601809954	1	1	1	1	0	44.0	9.024277161806822	3.7216449324041605	5.868299409747124	11.832318615168333	1.7592126419767737	4.35849548690021	6.715770231559873	11.553231131285429	6.074738694354892	2.928542008623481	4.587747039273381	12.339970968663692	355.0	75.57532625738531	26.08007943443954
4	4	nan	0	0	nan	nan	A4	A4	A4	1181	901.0	30.0	1.0	1.3214506063273093	0.8843660848082575	1.0	0.6432461873638344	0.6736585007486178	57.095149945446025	57.0087712549569	13.892443989449804	5.519924322149334	5.0	27.611272207943923	26.65167278790548	66.96040518678613	148.4259999999999	0.9399124552327895	1	1	1	1	0	37.0	7.922041667625308	3.1732509387657046	8.473685834556818	5.722621493041515	1.634485401213169	8.16459907963872	6.085328483022749	6.101304650306702	5.034729540348053	6.044052820652723	3.371969183906913	10.397619551047683	358.0	81.69980954006314	35.395101989619434
4	5	nan	0	0	nan	nan	A4	A4	A4	1420	935.0	34.0	1.0	1.055168464102129	0.596081909110203	1.0	0.7171717171717171	0.7722225196259694	48.14894981250001	48.60041152089147	17.72004514666935	6.71041937878656	6.0	39.05920661792328	38.65992962468181	-49.930920224177264	152.01199999999994	0.9385327164573698	1	1	1	0	1	25.0	7.107301475480199	3.891065835952759	9.417227488011122	6.515144603326917	1.8191500892862678	10.075120147317648	8.322819836437702	6.8159151412546635	6.226718556135893	6.379171438515186	3.957274766638875	6.647653926163912	615.0	63.922713208943605	37.278919821605086
4	6	nan	0	0	nan	nan	A4	A4	A4	1222	965.0	47.0	1.0	1.2654219279620247	0.8306048981154475	1.0	0.6234693877551021	0.6550150298547623	54.79996825762142	54.817880294662984	13.45362404707371	5.516503101207477	5.0	30.28724991507809	30.516030560980493	-61.76967266771386	153.11399999999998	0.8896978522024025	1	1	1	1	0	10.0	6.2152742855250835	4.283833077177405	9.673029657453299	6.092484942637384	1.8573586754500866	9.028686983510852	9.817700462415814	7.754512833431363	6.960799608379602	5.978835770860314	4.549706278368831	6.621530514210463	22.0	50.99824532866478	41.8843062100932
4	7	nan	0	0	nan	nan	A4	A4	A4	1365	371.0	55.0	1.0	1.0192230946078797	0.4098899240971678	1.0	0.6900910010111223	0.7944208283647504	43.96458021866121	46.61544808322666	19.313207915827967	6.897933803266322	6.0	39.59797974644666	40.10163218250669	-36.569462408353864	146.94199999999995	0.9423541594753193	1	1	1	1	0	14.0	6.694407556205988	2.1002212716266513	7.154833327978849	5.432425421662629	2.1695277551189065	7.171358870342374	3.12391852773726	3.9929961394518614	3.7713740672916174	7.494224486872554	1.8618753459304571	3.222278179600835	110.0	56.39212650153786	15.265491884201765
4	8	nan	0	0	nan	nan	A4	A4	A4	2652	593.0	63.0	1.0	1.1194772456061373	0.7680271266764209	1.0	0.7015873015873015	0.7977137867343836	73.14821420206205	75.0	23.706539182259394	8.851090428687037	8.0	47.83316594901368	46.84538267004651	43.16958698142662	204.39399999999966	0.966296228821279	1	1	1	0	1	33.0	16.761684680357575	2.6953383861109614	10.178332187235355	10.018448173068464	2.6341649731621146	15.942519269883633	7.862378882244229	5.684184077195823	5.323933761566877	9.332997675985098	2.5571832098066807	7.7351339207962155	805.0	274.23869685363024	36.78687753435224
4	9	nan	0	0	nan	nan	A4	A4	A4	1435	1008.0	63.0	1.0	1.3406955072595514	0.8812375573323025	1.0	0.7034313725490197	0.6628255677953291	63.23712419994041	61.1310068623117	14.560219778561036	5.938246403590294	5.385164807134504	31.54070728782435	29.890521517916984	76.0524778026458	164.94199999999987	0.92401802962009	1	1	1	1	0	24.0	7.017288466915488	3.557091649621725	6.837369356304407	4.478492426685989	1.7614252055063844	7.249210400506854	3.475425351411104	5.797314410097897	6.063126577064395	4.44716564938426	3.2876325668767095	6.905180453322828	238.0	84.12956446316093	44.55683239270002
4	10	nan	0	0	nan	nan	A4	A4	A4	882	958.0	74.0	1.0	1.0635049475263552	0.6637955688764104	1.0	0.7112903225806452	0.7647369065675244	39.146650035545	39.6232255123179	14.035668847618199	5.33514827690819	5.0	28.605423791132168	29.27833000520887	7.635299974001023	120.38800000000005	0.9225941422594143	1	1	1	1	0	0.0	7.6064850483089685	3.060685127042234	8.043945994228125	5.399389661848545	1.4871137673035264	6.343373779207468	7.237766057252884	4.75916688516736	4.594384681433439	4.318272687494755	2.861615950241685	4.4740520641207695	0.0	55.202517793513834	22.449866575188935
4	11	nan	0	0	nan	nan	A4	A4	A4	823	645.0	87.0	1.0	1.006772812434092	0.44587510514522866	1.0	0.7808349146110057	0.9107963375482737	34.240320644422745	33.95585369269929	14.866068747318506	5.627770069487799	5.0	30.0	30.64834614935914	77.39322244165372	106.56000000000004	0.9597667638483963	1	1	1	1	0	0.0	5.656672015786171	2.0455787098035216	4.597482284530997	5.279957276768982	1.2708018720149994	5.07554745581001	3.9933013040572405	4.3506065253168344	3.5943999495357275	2.802822943776846	1.95474174618721	2.658121632412076	0.0	72.36581990029663	16.76139477081597
4	12	nan	0	0	nan	nan	A4	A4	A4	1879	908.0	93.0	1.0	1.3371509026108501	0.8747665220103658	1.0	0.6691595441595442	0.6758830716898152	71.91696643839444	71.7007670809734	17.11724276862369	6.778370285070182	6.082762530298219	35.921024484276614	34.84698238027614	78.20907827903748	186.90999999999974	0.9559908420249298	1	1	1	0	1	75.0	7.843198315240443	5.024933259002864	9.552758092060685	8.446158598177135	2.313206708058715	14.920088488608599	5.7625238643959165	12.320668400265276	8.071946298703551	7.578973079100251	5.5862821359187365	18.41818871255964	1136.0	100.56263101194054	53.17404461558908
4	13	nan	0	0	nan	nan	A4	A4	A4	1954	710.0	97.0	1.0	1.0839587803165045	0.6874744609259603	1.0	0.6832167832167833	0.8003947326811214	59.383275270419674	59.93329625508679	20.591260281974	7.684955330843676	7.0	43.045323699066	43.12464253426792	-44.81069376044831	175.1519999999998	0.9513145082765336	1	1	1	1	0	84.0	11.391332902014256	3.933653793297708	9.340383023023605	9.842145469039679	2.5767452577129006	11.89283586293459	11.054825698956847	10.045609236694872	7.0419012904167175	11.424628047272563	4.143770532682538	25.333913230337203	1223.0	118.77360209822655	39.18348995037377
4	14	nan	0	0	nan	nan	A4	A4	A4	869	941.0	96.0	1.0	1.054034227319676	0.6644405952770114	1.0	0.6726006191950464	0.7938478818505225	38.695566556415145	37.33630940518894	13.416407864998739	5.434172363998191	5.0	27.88235294117647	28.91878664367404	26.878646328017602	117.28600000000006	0.9384449244060475	1	1	1	1	0	21.0	7.837338844314218	2.9694972159340978	6.789028782397509	5.934615079313517	1.402182050049305	4.248874649405479	6.251697591505945	5.967452523298562	4.766308072023094	3.5338674131780863	3.120103777386248	6.723888013511896	67.0	79.4199588354677	25.25851844716817
4	15	nan	0	0	nan	nan	A4	A4	A4	1914	860.0	109.0	1.0	1.2706156431475695	0.8555918094543072	1.0	0.6304347826086957	0.6437600735834753	69.82573876345386	69.2314957226839	17.88854381999832	6.8150878590102115	6.324555320336759	37.139535378908676	36.1453700923171	-74.16312336349387	193.29199999999972	0.9086161879895561	1	1	1	1	0	52.0	12.798565696924925	3.5738918352872133	9.3338063955307	10.878080402500927	2.6592508079484105	10.577782915905118	9.031235227361321	8.339970994740725	5.7644617557525635	8.710704209282994	4.060227376408875	16.412024039775133	759.0	144.89655938744545	44.85966299381107
4	16	nan	0	0	nan	nan	A4	A4	A4	1558	488.0	129.0	1.0	1.0307289003745683	0.31049346137873424	1.0	0.6765089014329136	0.8392340930623057	46.33031239839444	48.83646178829912	19.72308292331602	7.198838042022243	6.4031242374328485	42.42640687119285	44.040460585847	-48.56613356776923	152.73799999999994	0.9584743155952015	1	1	1	1	0	45.0	7.051957009360194	2.6657511442899704	7.221850924193859	9.54441131092608	2.715587099082768	8.218585520982742	5.114305343478918	7.783260849304497	5.441672386601567	11.494239760562778	3.138933409936726	7.388815134763718	850.0	60.26898620836437	24.783505163155496
4	17	nan	0	0	nan	nan	A4	A4	A4	1558	667.0	127.0	1.0	1.0248629840204149	0.5719961879105238	1.0	0.6967799642218246	0.8283518822429786	49.28183347067436	51.35172830587107	20.12461179749811	7.367920741602071	6.4031242374328485	40.788329272943365	40.42373327817003	0.6561256579918343	153.73799999999994	0.9567086275713848	1	1	1	0	1	60.0	14.426459159702063	1.8743724944069982	7.401144441217184	6.845563430339098	2.0276035889983177	12.113664500415325	5.304386980831623	4.024353401735425	3.706141756847501	8.091203251853585	2.05583278182894	13.077760025858879	919.0	109.96928369812667	26.0637065814808
4	18	nan	0	0	nan	nan	A4	A4	A4	2141	816.0	161.0	1.0	1.2138238258482799	0.8396014899702147	1.0	0.6559436274509803	0.7486962172873509	71.41862569159386	72.71863585079137	19.924858845171276	7.682506026540818	7.0710678118654755	39.354796403996296	38.79480113653881	-58.18808457952198	189.5659999999998	0.9722979109900091	1	1	1	0	1	60.0	12.32910661958158	2.9750667801126838	9.254673078656197	6.7052720338106155	2.49166096188128	14.948592364788055	7.390218982473016	7.293202136643231	5.620584450662136	9.466269966214895	3.630487537011504	16.718913612887263	890.0	109.07524248212576	32.81147504784167
4	19	nan	0	0	nan	nan	A4	A4	A4	1094	1023.0	176.0	1.0	1.5634802138825001	0.9246980594457014	1.0	0.7122395833333334	0.5920053718676297	61.638983568198746	63.953107821277925	21.93171219946131	7.873067251512115	7.0	23.0	23.466042716114945	85.7745877793981	152.38799999999992	0.9660044150110377	1	1	1	1	0	1.0	7.730464605614543	2.0479743788018823	4.82769513502717	4.068436706438661	1.224155037663877	5.156145595014095	4.61647976282984	7.085023270919919	3.472404070198536	3.5140612069517374	3.3068589325994253	3.753109037876129	31.0	70.49259180389345	37.34575429093093
4	20	nan	0	0	nan	nan	A4	A4	A4	895	37.0	184.0	1.0	1.2465308786176494	0.8415074904768466	1.0	0.7533670033670034	0.7106533509066718	46.89079625360399	43.56604182158393	11.40175425099138	4.859458586742031	4.47213595499958	25.003058636424274	25.332539202486576	-86.74803551543812	125.80200000000005	0.9049544994944386	1	1	1	1	0	31.0	6.611520568840206	1.8792706355452538	5.853543922305107	2.379964916035533	1.431937144137919	3.3280994910746813	1.833936084061861	4.644007020629942	3.4178225537762046	3.309315636754036	2.0096437092870474	2.0294041438028216	257.0	79.81638820562512	16.71677740290761
4	21	nan	0	0	nan	nan	A4	A4	A4	1905	964.0	188.0	1.0	1.0729557032881234	0.6640862763395649	1.0	0.7435597189695551	0.7334024732041027	57.743281892612856	60.13318551349163	20.024984394500787	7.585255260315501	7.0	41.0	43.172108202579025	0.730890786936347	180.6679999999999	0.9412055335968379	1	1	1	0	1	54.0	11.299641458317637	4.459601755253971	9.141145966947079	8.324452581815422	2.2837720466777682	11.688441313803196	8.351949342526495	9.531792169436812	6.93229572288692	7.024750167503953	4.968154446221888	9.184512087143958	714.0	107.02937383484095	46.55106449127197
4	22	nan	0	0	nan	nan	A4	A4	A4	1069	459.0	211.0	1.0	1.0495095206129634	0.6188329828688165	1.0	0.766857962697274	0.7295043298375329	42.03286763916248	43.56604182158393	16.0312195418814	5.911728287958882	5.0990195135927845	33.0	33.01776705072447	16.808457113058378	135.70000000000002	0.9283543204515848	1	1	1	1	0	66.0	15.200350932776928	3.202853463590145	8.153673600405455	11.383276145905256	3.815152211114764	9.429205756634474	7.4457007721066475	15.512825248762965	7.134416783228517	7.922972459346056	4.147295351140201	9.804104700684547	775.0	127.60912488866597	37.021072837524116
4	23	nan	0	0	nan	nan	A4	A4	A4	2731	881.0	218.0	1.0	1.1183843593573162	0.6977034518252491	1.0	0.6596618357487922	0.7404159737657422	71.62153888770322	71.17583859709698	21.470910553583888	8.574330982486236	8.0	51.10373657465657	51.30871736152255	25.77326247678126	215.29199999999955	0.9343140608963393	1	1	1	0	1	44.0	18.874250361695886	4.307331997901201	10.280567632988095	9.295582518912852	2.621423691511154	15.694514371454716	9.499198936857283	6.234912623651326	8.470344128087163	8.934828756377101	3.21527430228889	14.629129464738071	836.0	226.44072646088898	53.48601546045393
4	24	nan	0	0	nan	nan	A4	A4	A4	923	459.0	242.0	1.0	1.0691475608628347	0.5356713694607653	1.0	0.6592857142857143	0.6285737193898215	38.30698783527239	41.593268686170845	14.0	5.21539507686032	4.47213595499958	32.97570712318346	32.347437251896075	-22.632616653417507	135.84000000000003	0.9084645669291338	1	1	1	1	0	18.0	12.841626597568393	3.2925765039399266	8.327794302254915	10.519249209202826	2.6942244777455926	9.463141813874245	5.89515526406467	8.605508485808969	9.471671629697084	8.962752742692828	3.458716751076281	4.962722224183381	77.0	94.75220870040357	24.64742516633123
4	25	nan	0	0	nan	nan	A4	A4	A4	1922	489.0	250.0	1.0	1.5971989637177837	0.9238986176351638	1.0	0.5647957684396121	0.5000376641132972	82.484532888044	82.73451516749222	15.231546211727817	5.799654018606947	5.385164807134504	35.65165808180456	31.56166337309833	-82.21519195066132	219.77599999999964	0.8659608019824285	1	1	1	1	0	86.0	26.641336688771844	6.383367691189051	11.510627921670675	18.54801252577454	4.2194094974547625	19.435995992273092	10.641962325200438	21.164721194654703	14.349401051178575	18.018585469573736	7.543450130149722	42.94589153956622	563.0	267.82777157239616	71.9591670986265
4	26	nan	0	0	nan	nan	A4	A4	A4	5790	971.0	252.0	1.0	1.0938458587757138	0.6411070172058672	1.0	0.639920424403183	0.6163646645458747	100.59983424947566	108.50345616615168	32.449961479175904	11.752292570094756	10.295630140987	77.38067737341946	77.20549288423156	-51.32841795274672	343.5779999999992	0.894415694755542	1	1	1	0	1	61.0	28.682734489440918	11.811917354352772	17.352513950318098	19.753475214354694	4.518303231336176	26.65381858125329	24.458716729655862	25.30324250087142	19.02983137127012	15.971648765727878	13.879514772444963	20.611642697826028	1605.0	435.3014425355941	266.0050972569734
4	27	nan	0	0	nan	nan	A4	A4	A4	1419	885.0	259.0	1.0	1.104276336521945	0.7307889613806537	1.0	0.6201923076923077	0.6634069444068681	52.1510189714452	55.072679252057455	16.97056274847714	6.493239860254465	5.656854249492381	34.21971998332762	35.59846638666716	-35.92832749760264	163.94799999999987	0.9223269418264544	1	1	1	0	1	66.0	8.824353399686515	3.3311818251386285	14.18794534727931	11.999252343550324	1.9922789577394724	16.04422064125538	6.392080591060221	10.769253103993833	5.885954080149531	7.18330667540431	3.639047844335437	18.16987872030586	867.0	105.9642329486087	38.99389658868313
4	28	nan	0	0	nan	nan	A4	A4	A4	1448	908.0	279.0	1.0	1.3700014745176379	0.8903572105347413	1.0	0.565183450429352	0.6147082926645335	64.63929500748915	64.47480127925948	13.45362404707371	5.823215521194469	5.385164807134504	29.759395518417737	29.427853698245354	-58.329397041811745	172.0499999999998	0.9030246336139696	1	1	1	0	1	64.0	16.89514005370438	3.571267277933657	13.172198060899973	12.562813766300678	2.316594206728041	15.47266348451376	12.160387643612921	9.93850617017597	6.213855193927884	8.627710364758968	4.3011673260480165	14.632852686569095	225.0	145.25880842097104	31.923582954332232
4	29	nan	0	0	nan	nan	A4	A4	A4	1445	874.0	298.0	1.0	1.1130958948398444	0.7390503892037416	1.0	0.6143707482993197	0.6604907647236182	53.05499748338348	53.33854141237835	17.0	6.313344362541573	5.656854249492381	37.88184898811858	35.74050691931879	46.5296532558955	165.80799999999988	0.9051049170059505	1	1	1	0	1	52.0	6.599816909059882	2.841046776622534	11.99569695442915	9.781857022084296	1.9273975882679224	13.01293969899416	4.409185938537121	7.319157755933702	5.398977614939213	7.25677883066237	2.8547188602387905	16.60930804628879	505.0	67.99542244337499	31.05519204773009
4	30	nan	0	0	nan	nan	A4	A4	A4	1025	0.0	302.0	1.0	1.432316457843825	0.8496193206851235	1.0	0.6043632075471698	0.5948901907765265	54.06134446399016	52.3450093132096	20.09975124224178	7.252308845287662	6.4031242374328485	31.0	28.51176086787344	-73.8036103019484	147.14599999999996	0.9151785714285714	1	1	1	1	0	11.0	9.161699879914522	1.7163653196766973	4.749095913022757	5.349828347563744	1.1150682959705591	6.826581221073866	4.008468769490719	2.0591134540736675	2.8168459767475724	4.541603712365031	1.1005569603294134	6.817120692692697	173.0	69.30226609576494	18.772320261225104
4	31	nan	0	0	nan	nan	A4	A4	A4	2068	508.0	309.0	1.0	1.0931326921423947	0.7011226961019358	1.0	0.7135955831608005	0.8081343427825607	61.7294208113172	62.96824596572466	21.18962010041709	7.9464217657705145	7.0710678118654755	44.126130406091406	44.01558618612025	-81.81917468098351	179.32399999999978	0.9634288376426742	1	1	1	1	0	51.0	12.756115101277828	3.7940947841852903	8.866269934922457	13.939787911251187	3.7462882632389665	15.787365667521954	8.238590110093355	19.025848883204162	9.055252948775887	17.118577867746353	14.27342646382749	23.370214469730854	1106.0	100.03259353619069	58.04940901324153
4	32	nan	0	0	nan	nan	A4	A4	A4	1195	1023.0	309.0	1.0	1.4918081637251912	0.9003148502439063	1.0	0.7138590203106332	0.3828726907752686	61.739112098757175	61.61168720299745	23.769728648009426	8.187353218994017	7.0710678118654755	26.0	26.87128241205626	-88.82768009561316	198.0439999999999	0.8584770114942529	1	1	1	0	1	26.0	7.975524524226785	3.624719641171396	8.596139494329691	7.284901190549135	1.713862832635641	7.471686898730695	7.776806306093931	8.148592371493578	5.805905258283019	4.048859382979572	8.125505497679114	6.218112476170063	497.0	62.487449512816966	36.74956904165447
4	33	nan	0	0	nan	nan	A4	A4	A4	1219	940.0	316.0	1.0	1.1770945188459452	0.7369865144584937	1.0	0.6459989401165872	0.556289585564135	50.06473664867814	51.92301994298868	13.601470508735444	5.226116125779208	5.0	35.5781632392942	33.83912835501809	10.405926597717736	165.94199999999992	0.8732091690544412	1	1	1	1	0	94.0	26.081513792276382	3.8050354924052954	6.91482412815094	9.584618911147118	2.2417792174965143	9.292790092527866	9.97251847665757	10.50710308086127	6.5210498329252005	7.9363698940724134	4.046234860084951	12.58205537404865	373.0	260.70144221931696	44.00903347413987
4	34	nan	0	0	nan	nan	A4	A4	A4	1026	986.0	319.0	1.0	1.1437397448110778	0.7852090534116041	1.0	0.7184873949579832	0.7611943837813422	46.47071385736483	46.61544808322666	13.92838827718412	5.497877948478207	5.0	29.238869752861152	28.776095771464483	-66.33966180131534	130.14600000000002	0.9348519362186788	1	1	1	0	1	54.0	7.96679637208581	3.7670710254460573	8.826657522469759	7.230014523491263	1.6444037640467286	9.46013579517603	7.452170617878437	9.513069363310933	6.219241622835398	4.7717708311975	5.236774241551757	7.12042423337698	615.0	68.16324105672538	34.18175026308745
4	35	nan	0	0	nan	nan	A4	A4	A4	1132	34.0	325.0	1.0	1.139776208070574	0.758203671174531	1.0	0.7083854818523154	0.7253160325368313	48.005006301506654	48.46648326421054	15.0	5.770492365252117	5.0	30.58719455243052	31.300117916683426	82.40980522915035	140.04399999999998	0.9343788691704499	1	1	1	0	1	17.0	7.716350043192506	1.5870756153017282	6.994155798107386	9.959655157290399	1.849942795932293	7.984191656112671	5.451148273423314	4.755321569740772	2.9774624379351735	4.964202331379056	1.9935912331566215	4.9297932386398315	139.0	64.15413147211075	19.29851240105927
4	36	nan	0	0	nan	nan	A4	A4	A4	905	1023.0	354.0	1.0	1.9805215727417116	0.9550717527195797	1.0	0.7182539682539683	0.48797384839602825	64.72544295872534	62.51399843235114	18.384776310850235	7.077970005446233	6.4031242374328485	19.0	19.18298203112389	85.93900879181983	152.66199999999995	0.9627659574468087	1	1	1	0	1	1.0	5.966353852301836	2.6122987866401672	4.711268786340952	3.3518272740766406	1.0338597763329744	6.65963227301836	4.124345768243074	7.678934896364808	4.0935530588030815	3.4259403608739376	3.4485084265470505	2.508690028451383	113.0	46.32742811366916	40.81589999701828
4	37	nan	0	0	nan	nan	A4	A4	A4	1531	929.0	358.0	1.0	1.2627396259700154	0.8351473442427746	1.0	0.5429078014184398	0.620251325638232	61.437508460319755	63.56099432828282	17.0	6.168320607514483	5.656854249492381	34.20663850259272	33.792244494151056	32.725370069290115	176.11999999999986	0.9206253758268192	1	1	1	0	1	52.0	17.17567707784474	3.3811398651450872	9.368200186640024	9.127840087749064	2.538811329752207	14.398229975253344	11.150637035258114	12.237674518488348	5.967330453917384	8.063645381480455	4.866834519430995	20.710902521386743	788.0	122.08921959344298	39.89903122000396
4	38	nan	0	0	nan	nan	A4	A4	A4	2151	481.0	385.0	1.0	1.4694679775934942	0.9156033919475088	1.0	0.7356361149110807	0.6516354116673364	83.1459319246674	85.28774824088158	17.0	6.980052776721492	6.324555320336759	33.0	33.43153366963834	85.48987427398986	203.66799999999964	0.9658733722496632	1	1	1	0	1	64.0	26.467643355950713	3.793270794674754	10.150682857260108	12.34726484771818	4.293659882619977	18.69452966749668	9.031174191273749	19.375753411091864	8.44339669123292	15.716136414557695	8.298771650530398	13.60828562732786	766.0	279.02822948712856	42.15678673610091
4	39	nan	0	0	nan	nan	A4	A4	A4	2195	877.0	373.0	1.0	1.1241815219843982	0.7779017671895144	1.0	0.6334776334776335	0.7720369057213403	67.06108079886252	68.0294054067798	21.400934559032695	8.159651687408358	7.211102550927978	42.4	42.14023768131302	-51.05144324513563	189.01799999999966	0.9665345662703655	1	1	1	0	1	69.0	21.420309906825423	2.491020083427429	9.461860109120607	10.631448870524764	2.44252691231668	15.257267121225595	8.018982203677297	11.255161324515939	5.036331743001938	9.527092410251498	3.613931509666145	11.734172663651407	959.0	202.49080667924136	50.152804121375084
4	40	nan	0	0	nan	nan	A4	A4	A4	1978	970.0	403.0	1.0	1.0453337847709376	0.6210025718906965	1.0	0.7458521870286576	0.8634481637097453	57.07205161187535	56.60388679233962	21.93171219946131	8.100446155650674	7.211102550927978	45.56333220232373	44.73356065970629	46.91355982629006	169.66799999999986	0.9615945551774429	1	1	1	0	1	21.0	9.26256199926138	5.254886751994491	8.570641674101353	7.71400017850101	2.1413290817290545	11.902204986661673	5.851224544458091	12.866727681830525	8.787899604067206	7.1734645664691925	4.717296116054058	9.70916307438165	1011.0	190.17108427733183	67.40537137445062
4	41	nan	0	0	nan	nan	A4	A4	A4	3221	455.0	448.0	1.0	1.1109559310898334	0.6923856629288665	1.0	0.6480885311871227	0.5210618215190551	77.32562183396814	79.92496481075234	21.840329667841555	8.007837055967638	7.0710678118654755	57.926296598034405	55.792571208913344	35.450088937160466	278.7119999999993	0.8988419143295658	1	1	1	0	1	82.0	33.14648663625121	7.78001070022583	13.203128146007657	21.726176902651787	6.031067400239408	29.843152459710836	14.456580470316112	31.091584712266922	16.479972567409277	26.450660102069378	10.593331834301353	13.887495281174779	882.0	430.9041587933898	91.32108079642057
4	42	nan	0	0	nan	nan	A4	A4	A4	2072	1009.0	466.0	1.0	1.0760835265683952	0.6998594431973507	1.0	0.7688311688311689	0.8207360338173938	61.27017100420374	64.66065264130884	23.323807579381203	9.769401809275914	9.055385138137417	45.96194077712559	43.76409383066763	52.01985583097343	178.11399999999986	0.9775890540221752	1	1	1	0	1	14.0	8.073090709745884	1.613778917118907	6.328450471162796	3.795559626072645	1.626718558371067	10.762447535991669	3.241504553705454	4.3858854519203305	2.8174868635833263	5.653177725151181	2.2757457830011845	3.2128176083788276	273.0	87.25322362780571	24.548607852309942
4	43	nan	0	0	nan	nan	A4	A4	A4	1260	245.0	497.0	1.0	1.1415894870977452	0.7787047682195635	1.0	0.6923076923076923	0.7350312789123963	51.24980833198919	51.78802950489621	16.1245154965971	6.074795916483491	5.385164807134504	32.80393218393613	32.153644690294726	-78.04301636510405	146.76999999999995	0.9371513573819263	1	1	1	1	0	17.0	21.411215364933014	1.9394369535148144	7.27783627435565	8.516670538112521	2.2400244418531656	12.573556113988161	4.620889599435031	6.304737932048738	4.168017098680139	11.00712600722909	2.762172899208963	5.219501048326492	96.0	154.73000706266612	17.455710830166936
4	44	nan	0	0	nan	nan	A4	A4	A4	816	496.0	498.0	1.0	1.4518537408616896	0.9011032672452173	1.0	0.5787234042553191	0.631198304758307	50.381147317354944	46.87216658103186	10.295630140987	4.3217427796720305	4.0	22.260516351497646	21.84549447743942	-17.582800260544747	127.45800000000006	0.8671625929861848	1	1	1	0	1	55.0	51.047669127583504	4.159899304620922	5.189517065882683	15.147051215171814	3.550942249596119	15.280186157673597	12.258319985121489	13.13347061444074	8.0135195273906	10.220828622579575	5.6310215797275305	15.573861269280314	326.0	407.2208286039531	27.99099720083177
4	45	nan	0	0	nan	nan	A4	A4	A4	1723	458.0	504.0	1.0	1.0296573030129983	0.490180153050018	1.0	0.7325680272108843	0.7991826256953748	50.642728769956214	54.20332093147061	20.8806130178211	7.462668526528992	6.708203932499369	44.14342062140649	44.14127315344614	35.96170993199709	164.59799999999993	0.9405021834061138	1	1	1	0	1	68.0	23.89468207024038	3.600915554910898	8.019592631608248	7.628946358337998	2.485984606668353	17.674097813665867	3.888120868243277	9.271976817399263	7.782711498439312	16.351338978856802	5.01986725628376	5.488716009072959	303.0	178.8882887493819	35.0301062585786
4	46	nan	0	0	nan	nan	A4	A4	A4	1375	871.0	501.0	1.0	1.2129478237555966	0.8413864893124609	1.0	0.7062146892655368	0.7386845778844572	57.30225805047831	58.215118311311535	16.278820596099706	6.1818251230352	5.656854249492381	32.0	30.968081489317015	89.25096052236151	152.9419999999999	0.9482758620689659	1	1	1	1	0	48.0	11.955336816608906	5.0002441657707095	7.3633783627301455	4.475761066190898	1.8669871175661683	16.825696222484112	2.8681468022987247	13.104127618484199	8.764354910701513	10.872556690126657	5.2386510986834764	5.357427354902029	444.0	71.10025185346603	64.4300756752491
4	47	nan	0	0	nan	nan	A4	A4	A4	1843	789.0	511.0	1.0	1.4115296099681784	0.9029416660950287	1.0	0.5935587761674718	0.6624374677442237	74.70575301129257	71.58910531638176	15.524174696260024	6.547072062850627	6.082762530298219	31.376999311452405	32.10577821898954	-69.12853178014771	186.97999999999973	0.9492660314190059	1	1	1	1	0	81.0	18.793103011325	2.1883726408705115	9.350331921130419	9.836942070163786	2.3723659263923764	13.369024250656366	6.379995424300432	6.61901274882257	4.645822859369218	13.699412528425455	3.039398799650371	35.97933946829289	864.0	167.43149481527507	30.06222647894174
4	48	nan	0	0	nan	nan	A4	A4	A4	1441	553.0	516.0	1.0	1.090857231821384	0.705092872063955	1.0	0.7389743589743589	0.787596132547175	51.58844054464183	54.70831746635972	17.88854381999832	6.727447748798096	6.0	37.46465000503808	36.58213550868224	-23.394337472922828	151.63	0.9609869956652217	1	1	1	1	0	64.0	20.4184787068516	6.741802110336721	7.26912335306406	20.416571393609047	2.7021896708756685	14.259418688714504	10.473350146785378	20.6459297016263	12.507911790162325	15.795986890792847	9.141206996515393	10.087098520249128	909.0	143.42053887154907	89.15561157744378
4	49	nan	0	0	nan	nan	A4	A4	A4	3350	973.0	518.0	1.0	1.2932295038843666	0.8112230815411877	1.0	0.5883386020372322	0.584233016856229	90.55630213199666	87.20091742636656	21.2602916254693	8.125531207609129	7.615773105863909	54.86096551935486	52.951601298677716	34.05246726330466	268.4319999999994	0.8695652173913043	1	1	1	0	1	125.0	16.300846913829446	4.957991935312748	12.83445492759347	17.013855190947652	3.992477330379188	24.01258870959282	10.566613289527595	14.38530552573502	8.793163989670575	15.420782810077071	6.8731364998966455	36.38660263083875	1502.0	177.94100892730057	60.197467354126275
4	50	nan	0	0	nan	nan	A4	A4	A4	2175	762.0	553.0	1.0	1.0950115454127833	0.7471917315245782	1.0	0.742827868852459	0.8169476462247885	64.80663498960742	65.36818798161687	21.840329667841555	8.298393653159865	7.615773105863909	43.23693366130897	43.071043301675914	-24.26613169906469	182.90999999999988	0.9675266903914589	1	1	1	0	1	51.0	11.143938379362226	2.653589701279998	8.933897946029902	14.255512312054634	2.476813926361501	18.818890672177076	8.511741838417947	15.243060975335538	5.1954528614878654	10.101503033190966	5.174410634674132	17.35513853095472	1211.0	108.6066073961556	39.84904273971915
4	51	nan	0	0	nan	nan	A4	A4	A4	1568	892.0	562.0	1.0	1.0237862476611712	0.5740301068198712	1.0	0.8	0.8812738295050786	49.44793714328936	50.0	20.0	7.45509522077938	6.708203932499369	39.0	40.48966173155499	11.39042525635436	149.528	0.9631449631449631	1	1	1	0	1	33.0	11.16450753621757	2.1971618346869946	8.089890899136662	10.023514131084085	2.1494621373713017	13.86044106632471	7.683939886279404	6.773434040136635	4.200137350708246	7.888014025986195	3.148882297798991	7.592370495200157	507.0	110.36835307162255	25.304921189323068
4	52	nan	0	0	nan	nan	A4	A4	A4	1411	170.0	582.0	1.0	1.0234681291567982	0.475404777597297	1.0	0.698169223156853	0.8215503032684449	45.516572948456805	46.2709412050371	18.439088914585774	6.895129319823282	6.082762530298219	40.062065250869786	40.04398719252778	-76.24212321368542	146.90999999999997	0.9472977509231287	1	1	1	1	0	26.0	14.33315028063953	2.9258716870099306	6.941664781421423	10.201815861277282	2.2275120355188847	11.248264316469431	5.090226625092328	14.800442494452	5.681605273857713	9.363332580775023	4.781353474594653	5.029098969884217	291.0	108.11482431180775	33.23483650293201
4	53	nan	0	0	nan	nan	A4	A4	A4	1147	483.0	583.0	1.0	1.0201397236200995	0.5209190835601817	1.0	0.7546052631578948	0.8734759862316586	41.515354277305086	41.617304093369626	17.4928556845359	6.398135041768874	5.830951894845301	35.30769230769231	35.43775806015495	49.035239929285716	128.45800000000006	0.958629335562056	1	1	1	1	0	27.0	14.837964484468102	1.0707408422604203	5.8508735708892345	5.072068393230438	1.890989562496543	10.603723207488656	3.0187838869169354	2.461051351390779	2.144380873069167	8.87017622962594	1.6791638201102614	4.066819271072745	86.0	69.18512253463268	10.790173323825002
4	54	nan	0	0	nan	nan	A4	A4	A4	2911	870.0	610.0	1.0	1.186424546986605	0.8153454831933816	1.0	0.6911206077872745	0.674705897162936	81.06834050014521	77.31752712031083	20.223748416156685	8.436734167817852	7.810249675906654	47.7497724008315	46.93652090670199	75.01889249070425	232.84599999999955	0.9223700887198988	1	1	1	0	1	48.0	15.915419205091894	4.476264621131122	17.22450600937009	12.091248984448612	3.2683604396879673	18.893080048263073	9.56154734455049	15.030289156362414	7.854673074558377	12.31102460436523	6.052887808531523	14.369176871143281	997.0	169.81812803819776	61.937911379151046
4	55	nan	0	0	nan	nan	A4	A4	A4	1473	910.0	606.0	1.0	1.0526968934728742	0.6448977861680524	1.0	0.7288471053933696	0.8488673411590407	49.90745684362491	49.39635614091387	18.788294228055936	6.959299105043687	6.324555320336759	37.99696344142819	38.14271367908023	59.85354724128908	147.668	0.958984375	1	1	1	0	1	32.0	16.632349180057645	3.2060425831004977	10.202502490952611	10.866681948304176	1.9484397796913981	12.49153889156878	10.443244077265263	9.882291888818145	5.472526159137487	7.25770965218544	4.051194033585489	9.227435765787959	675.0	171.52048539556563	43.987777694128454
4	56	nan	0	0	nan	nan	A4	A4	A4	1752	538.0	607.0	1.0	1.038525012265558	0.5039322382788558	1.0	0.7296959600166597	0.8510514911563402	51.485634723068884	51.10772935672255	20.615528128088304	7.645494392438171	7.0	44.8	44.47036640324811	-49.32685953123102	160.83999999999992	0.9698311652366455	1	1	1	0	1	38.0	7.573113587684929	4.028686971403658	7.46909287571907	12.09416351094842	2.444800495170057	12.965804548934102	8.207644814625382	10.927458620630205	7.619195852428675	8.537300696596503	5.0941329235211015	8.795223974622786	612.0	98.70376144722104	52.498039335012436
4	57	nan	0	0	nan	nan	A4	A4	A4	1203	76.0	626.0	1.0	1.0342122962053393	0.46107556389179655	1.0	0.6986062717770035	0.8674584260712965	42.09637838827891	41.97618372363071	17.0	6.40990128644987	5.656854249492381	36.062445840513924	37.35467920604824	-28.347971251503616	132.01200000000003	0.9624000000000001	1	1	1	1	0	58.0	8.262546801939607	1.3798580979928374	7.204165771603584	5.2715343264862895	1.582299550063908	10.32501719146967	4.971618266776204	2.3331349780783057	2.7735408609732985	8.600137369707227	1.7015030235052109	4.977111421525478	265.0	70.94428957439959	12.891859443858266
4	58	nan	0	0	nan	nan	A4	A4	A4	1557	781.0	645.0	1.0	1.0229511934019664	0.5157176060432795	1.0	0.8109375	0.8670938183111774	48.34377243302604	48.60041152089147	20.0	7.385926323950157	6.708203932499369	39.0	41.41894425955871	81.33275518451192	150.21599999999995	0.9682835820895522	1	1	1	1	0	58.0	5.531639575958252	4.052491036243737	7.933073945343494	11.080155675299466	2.835568794980645	10.809414839372039	9.680735471658409	12.865384949371219	7.3574731312692165	11.883375272154808	4.865918982774019	15.728709807619452	553.0	64.0065006064251	39.53572920151055
4	59	nan	0	0	nan	nan	A4	A4	A4	1661	102.0	654.0	1.0	1.0642391228805217	0.6800851376756634	1.0	0.6741071428571429	0.8137945243311899	54.08076976834886	55.90169943749474	19.6468827043885	7.327066095195974	6.4031242374328485	39.802009999496256	39.648404721573534	78.49981339431085	160.15199999999987	0.9559712230215828	1	1	1	1	0	37.0	7.923140335828066	1.8439917797222733	7.861722763627768	13.797955332323909	2.3557793693616986	11.741130758076906	6.6494239792227745	6.58437473885715	3.4199435338377953	11.410284575074911	3.0929579799994826	8.498207036405802	419.0	105.1336540300399	18.771481085568666
4	60	nan	0	0	nan	nan	A4	A4	A4	1120	64.0	660.0	1.0	1.1017550463055787	0.751535881496413	1.0	0.7111111111111111	0.8063622778629213	46.78430593364761	46.8187996428785	15.132745950421556	5.949340701213146	5.385164807134504	31.622776601683793	30.86324241895274	65.32417410977085	132.11400000000003	0.9519762005949849	1	1	1	1	0	18.0	6.830457014963031	1.0346379932016134	6.688639644533396	2.5338979428634048	1.4379186872392893	9.170336492359638	1.3604791425168514	1.3133745500817895	1.941924188286066	6.308201717212796	1.2425879426300526	1.9593957625329494	145.0	38.81388584244996	11.069993257522583
4	61	nan	0	0	nan	nan	A4	A4	A4	1500	737.0	663.0	1.0	1.1202375269545195	0.6732978246469549	1.0	0.625	0.7503510774193922	52.573662244004076	51.62363799656123	16.0312195418814	6.4509804956049015	5.830951894845301	39.589244087538226	38.87146126766789	29.80991551222456	158.49599999999992	0.9244992295839752	1	1	1	0	1	54.0	9.062836647033691	1.8406653087586164	6.807415891438723	10.487495298497379	2.187899600714445	13.746852848678827	7.0428626062348485	5.528023209422827	3.597039757296443	10.304966788738966	2.409292757511139	12.706355397589505	888.0	72.90225088503212	20.345800112001598
4	62	nan	0	0	nan	nan	A4	A4	A4	2107	878.0	699.0	1.0	1.0202186639725819	0.4516688046990026	1.0	0.7377450980392157	0.8730064791845092	55.16935078570405	57.0087712549569	23.259406699226016	8.491139511168038	7.615773105863909	49.18019816848944	49.221304846840546	77.9288531458064	174.1519999999998	0.9660706098120131	1	1	1	0	1	64.0	14.440787356346846	3.864866123534739	8.25554284453392	10.610879740677774	2.3669031970202923	15.755809921771288	7.37250323779881	9.787365517579019	6.973098340444267	7.283024350181222	3.849347691051662	12.867887283675373	1232.0	163.6406803354621	46.97520434204489
4	63	nan	0	0	nan	nan	A4	A4	A4	1638	461.0	709.0	1.0	1.192135160712904	0.822543201650592	1.0	0.6190476190476191	0.7562426433524125	61.25653242545851	60.03332407921454	16.97056274847714	6.7445363451760505	6.324555320336759	34.391412165964205	34.836751097703164	38.88036506678075	164.97999999999985	0.9652327637006483	1	1	1	0	1	41.0	111.2997027784586	8.580407422035933	7.509681880474091	15.843793347477913	2.8893873635679483	14.548058303073049	11.234286982566118	19.04744031280279	13.011718966066837	9.568276524543762	8.573266191408038	18.21579312160611	726.0	1371.764799028635	104.17656227946281
4	64	nan	0	0	nan	nan	A4	A4	A4	2055	932.0	721.0	1.0	1.1194270095565657	0.6886752388855428	1.0	0.6167466986794717	0.6911844050230109	61.915942368340765	68.8839603971781	21.470910553583888	7.58526478488082	6.708203932499369	46.56684000697593	44.893388509365316	-79.47426070364315	193.29199999999963	0.9030982201713909	1	1	1	0	1	16.0	9.675959344953299	4.900862148962915	9.201556399464607	9.604135213419795	2.2517281007021666	10.832089740782976	7.891859318129718	15.620050330646336	7.828351262956858	6.6591745018959045	5.8487983560189605	6.841947092674673	861.0	203.46863489970565	79.31749463826418
4	65	nan	0	0	nan	nan	A4	A4	A4	1977	984.0	733.0	1.0	1.2395778618732085	0.8010615073673334	1.0	0.6278183550333439	0.6974255218075739	67.72403228583694	70.00714249274856	19.1049731745428	7.081542634060576	6.324555320336759	41.00887179832827	40.53838956129498	71.3923526571744	188.73799999999983	0.9423260247855102	1	1	1	0	1	26.0	9.499900810420513	3.973540891893208	9.265430681407452	10.408453562296927	2.3382467571645975	12.95284959487617	10.711726556532085	10.146318815648556	6.197528038173914	7.827603597193956	4.560250270180404	5.968368085101247	1013.0	128.9957120642066	45.89091352839023
4	66	nan	0	0	nan	nan	A4	A4	A4	1497	583.0	753.0	1.0	1.0334374084040856	0.37139881461638397	1.0	0.7078014184397163	0.769489257760812	45.98001131064017	49.24428900898052	18.681541692269406	6.940774254276077	6.082762530298219	42.28755449793177	42.69121906771095	35.41456660240645	156.3559999999999	0.9167176974892836	1	1	1	0	1	55.0	63.07719533517957	6.2060578260570765	7.412619210779667	10.11238270252943	2.275425363332033	12.979873364791274	8.683924624696374	15.394491463899612	9.57082473859191	9.13154805265367	8.013183794915676	18.277653144672513	946.0	535.5410385802388	71.7498437166214
4	67	nan	0	0	nan	nan	A4	A4	A4	889	467.0	759.0	1.0	1.1184330290193827	0.7446936887158411	1.0	0.6173611111111111	0.7391134020628222	41.85800931428333	45.60701700396552	13.038404810405298	5.197692143639614	5.0	28.17445651649735	27.93630353420515	-20.008046231010557	122.94200000000008	0.93137768465165	1	1	1	0	1	40.0	53.41503018885851	5.186190582811832	5.763332583010197	11.48532848060131	2.0349889546632767	23.217059575021267	15.571831855922937	11.751476302742958	7.651255063712597	6.418234534561634	5.887861460447311	14.830395951867104	771.0	432.99443024396896	47.6911116912961
4	68	nan	0	0	nan	nan	A4	A4	A4	1627	661.0	760.0	1.0	1.1064373169454527	0.7678937259832231	1.0	0.7395454545454545	0.8275242780725589	56.97986518939098	54.70831746635972	17.46424919657298	7.174411555492698	6.4031242374328485	34.785054261852174	36.500005898909144	-16.764199716578172	157.18399999999997	0.9667260843731433	1	1	1	0	1	95.0	16.730998687446117	5.0587930250912905	7.160509640350938	19.41991300880909	2.467566962353885	12.997222874313593	11.181551851332188	15.560997985303402	8.105790812522173	8.076752912253141	7.868696122430265	25.01586945913732	979.0	168.56206607446074	80.11943250335753
4	69	nan	0	0	nan	nan	A4	A4	A4	1020	49.0	783.0	1.0	1.1622618073089404	0.8100160180377852	1.0	0.6546854942233633	0.7483703229705797	47.38977131241871	48.91829923454004	14.212670403551895	5.576212541388362	5.0	28.267450901837698	27.789729219329416	48.280685221502644	130.87200000000004	0.9590973201692526	1	1	1	1	0	42.0	7.628519108518958	1.269764262251556	6.301686141639948	7.784878319129348	1.8987716678529978	6.636133372783661	3.195071367546916	3.7581292698159814	2.3859464526176453	4.817990416660905	1.8889753660187125	16.511604550294578	503.0	56.882185152731836	16.156283014453948
4	70	nan	0	0	nan	nan	A4	A4	A4	2415	953.0	789.0	1.0	1.1153585364239367	0.755375945108212	1.0	0.7181088314005353	0.7879342243976003	69.20885514159278	70.83784299369935	21.540659228538015	8.452275055268727	7.615773105863909	44.495790296472414	45.35198672819946	57.162140758566956	196.25399999999982	0.9673542960144204	1	1	1	0	1	28.0	9.149950427003205	2.235690865665674	9.770824786275625	6.107270977459848	2.4077821308746934	10.681132219731808	5.293141107074916	5.9053177665919065	3.8677043076604605	6.282749690115452	2.880582908168435	9.458915076218545	770.0	94.08505395241082	30.78358154837042
4	71	nan	0	0	nan	nan	A4	A4	A4	1904	592.0	800.0	1.0	1.348361762882466	0.8782008474561717	1.0	0.7261632341723875	0.6995289755541224	72.87308229907339	70.8801805866774	17.72004514666935	6.834833655448442	6.324555320336759	37.0	34.85461488918199	-10.943326245917854	184.94199999999978	0.9543859649122807	1	1	1	0	1	53.0	90.77848453260958	8.676295131444931	9.228534374386072	17.044266428798437	2.9500114656984806	15.34184792637825	14.393453914672136	20.723964285105467	13.190158002078533	8.731227593496442	9.561745673418045	32.106080770492554	788.0	1054.8805969003588	104.65682479180396
4	72	nan	0	0	nan	nan	A4	A4	A4	1328	470.0	802.0	1.0	1.1356707474479828	0.6926471403861021	1.0	0.5902222222222222	0.5621830071388588	50.24384470500007	53.31041174104736	15.0	5.5094832931954025	5.0	35.35533905932738	36.239709661123015	-36.085743411054885	172.2919999999999	0.9111492281303603	1	1	1	0	1	14.0	66.11345081031322	8.155397891998291	7.5744716711342335	16.459739096462727	2.5231250701472163	34.86166162788868	29.593652218580246	14.365972377359867	12.574700556695461	8.15562679246068	8.863202907145023	21.068070486187935	546.0	652.676401399076	79.9072556681931
4	73	nan	0	0	nan	nan	A4	A4	A4	1549	764.0	808.0	1.0	1.0979104464614111	0.748132687133114	1.0	0.7334280303030303	0.8258213317501822	54.80703841103767	56.08029957123981	18.384776310850235	7.032311809784954	6.324555320336759	36.55529433934194	36.367164081109635	-35.45307188658274	153.5279999999999	0.9690334688770725	1	1	1	1	0	27.0	6.045288763940334	1.8178530680015683	7.495368916541338	6.885572613216937	1.9920195396989584	13.457908002659678	3.4893721118569374	3.100038160569966	3.271915785036981	11.939589496701956	1.8353246441110969	2.8400702150538564	180.0	62.00238050147891	19.03781202994287
4	74	nan	0	0	nan	nan	A4	A4	A4	4823	417.0	809.0	1.0	1.2105971472277806	0.7701571611552023	1.0	0.5823472591161555	0.5529787687846789	102.65602091453292	103.46496991735899	27.459060435491963	10.055731641884847	9.055385138137417	64.88400046112196	65.47957141305825	-31.443248678593367	331.06199999999916	0.8466602299657686	1	1	1	0	1	33.0	107.15577941387892	14.669611647725105	15.322529997676611	28.788403153419495	5.087159572169185	55.96336290985346	37.09167621657252	29.38280314952135	22.71442747861147	17.62594038620591	15.515083568170667	44.254886869341135	2765.0	1625.9855656251311	265.8545820172876
4	75	nan	0	0	nan	nan	A4	A4	A4	1650	215.0	816.0	1.0	1.2799831016350074	0.8440209331401708	1.0	0.632183908045977	0.718217409995761	64.5794882961174	64.35060217278468	17.204650534085253	6.523653712557419	6.0	35.25773237614258	34.634640318820956	-29.740625194377287	169.90999999999997	0.9683098591549296	1	1	1	0	1	67.0	62.191088646650314	4.330205237492919	8.420889623463154	10.325917407870293	2.133409638889134	12.117280811071396	7.591821198351681	17.0516670178622	7.500938443467021	7.794781459495425	6.700205975212157	15.442862613126636	518.0	749.2573892138898	38.06146351527423
4	76	nan	0	0	nan	nan	A4	A4	A4	1116	1023.0	815.0	1.0	1.2609491690134669	0.8132815147091501	1.0	0.6545454545454545	0.6943850016160008	51.72331980959591	55.31726674375732	22.0	8.352230032947372	7.615773105863909	30.0	30.096269473012153	80.12000558955074	142.11399999999998	0.9823943661971831	1	1	1	1	0	22.0	2.928755631670356	1.1511864010244608	4.018280319869518	3.1139696398749948	0.9615014987066388	5.317479230463505	2.7968871667981148	2.922514669597149	1.893583593890071	3.4011902045458555	1.5500114485621452	4.792065318673849	592.0	32.83132685441524	23.91708260588348
4	77	nan	0	0	nan	nan	A4	A4	A4	1975	346.0	855.0	1.0	1.4330192344630652	0.9045890135345398	1.0	0.5343614718614719	0.6661642792587696	78.01428979051505	74.94664769020693	16.55294535724685	6.742118613873084	6.324555320336759	32.99872484785069	33.25630462858613	35.54082596506616	193.01799999999977	0.9700392927308448	1	1	1	0	1	84.0	86.38762499392033	7.45072100777179	9.349050153046846	16.078324545174837	3.1638056254014373	18.81310747936368	14.73357753828168	21.325764917768538	12.094270255416632	8.994048992171884	7.447119889780879	34.52706182003021	1284.0	1040.1266509890556	96.09280564915389
4	78	nan	0	0	nan	nan	A4	A4	A4	1091	923.0	855.0	1.0	1.0226800782193868	0.5521610198167602	1.0	0.739159891598916	0.8330596255964988	40.940840544678586	40.80441152620633	16.76305461424021	6.23173861215406	5.385164807134504	33.988233257996804	34.133913780627886	13.236632261782935	128.28600000000006	0.9532546963739624	1	1	1	1	0	28.0	3.456443138420582	1.0832532346248627	6.323262348771095	2.4703898802399635	1.3494316171854734	6.621332116425037	1.9708552779629827	1.4227206828072667	1.9831693079322577	5.866697192192078	1.2552224155515432	1.8503700364381075	165.0	33.711726730689406	11.035263726487756
4	79	nan	0	0	nan	nan	A4	A4	A4	1377	435.0	864.0	1.0	1.192775215379075	0.8220420988002883	1.0	0.7363636363636363	0.7454605753968728	56.171506120796586	57.245087125446844	15.652475842498529	6.164417106555551	5.656854249492381	32.81995309666009	31.9855564064453	13.348570137325183	152.356	0.9370534195304528	1	1	1	1	0	64.0	70.90614157915115	7.179461359977722	7.213748395442963	13.730708822607994	2.5614557219669223	14.172030210494995	12.109224077314138	13.813412703573704	10.770321257412434	8.83956665918231	7.587609628215432	34.323949083685875	982.0	844.8141298741102	75.08218511380255
4	80	nan	0	0	nan	nan	A4	A4	A4	1388	330.0	890.0	1.0	1.05171838685369	0.6754248579030512	1.0	0.7305263157894737	0.8648668330699563	49.05454965442817	49.64876634922564	17.88854381999832	6.892936279025171	6.203658925317489	35.851107190607834	36.17423855953394	5.52393782687954	142.01200000000003	0.9642236887808266	1	1	1	0	1	39.0	24.198947243392467	3.108995208516717	6.779736004769802	10.511467165313661	2.555642026476562	14.135957829654217	8.482978575862944	10.550377681851387	5.557381583377719	7.557457856833935	4.272465101443231	11.54050508607179	774.0	256.088777073659	39.88343650940806
4	81	nan	0	0	nan	nan	A4	A4	A4	1764	579.0	890.0	1.0	1.03428760198017	0.6092194967149595	1.0	0.7519181585677749	0.8470566841385845	53.37818537674305	56.302753041036986	21.400934559032695	7.770662021100822	7.0	42.42640687119285	42.328988671189414	31.077756162598423	161.76999999999995	0.9668402302000548	1	1	1	1	0	49.0	58.04307631403208	6.388525243848562	8.389440808445215	12.980453196913004	3.0946059534326196	11.347814155742526	6.616678128018975	14.276401944458485	10.18156710639596	14.391012480482459	5.872068399563432	19.713206673040986	458.0	558.1902044098824	77.5346457362175
4	82	nan	0	0	nan	nan	A4	A4	A4	1216	17.0	892.0	1.0	1.4416145628284944	0.8928807219368452	1.0	0.72294887039239	0.6141915240006934	60.88381905155773	59.77457653551382	13.416407864998739	5.717620440367961	5.385164807134504	27.892960426948417	27.415573118065996	-5.872279710213762	157.73199999999997	0.9074626865671642	1	1	1	1	0	55.0	4.547264825552702	1.8500495944172144	6.815182738006115	6.426718555390835	1.6225528484210372	7.800778213888407	3.3831998268142343	4.271686884574592	3.0824139835312963	5.665690116584301	2.1483024647459388	6.083573682233691	906.0	40.312199709005654	14.500862271524966
4	83	nan	0	0	nan	nan	A4	A4	A4	2409	399.0	909.0	1.0	1.1683684626455833	0.7715952128089578	1.0	0.6747899159663866	0.5600356751973476	71.3645494173867	69.72087205421343	18.110770276274835	7.425828386240632	6.708203932499369	48.35880744420547	45.395978138039766	84.14199533999243	232.4959999999997	0.8851736174903546	1	1	1	0	1	26.0	108.7521018628031	8.631601456552744	11.82102695479989	15.007202318869531	3.5733882877975702	18.12655834108591	15.288883834145963	16.403311208821833	14.332845110446215	9.756984846666455	8.611932558007538	16.199328589253128	933.0	1259.5931023545563	89.84899700433016
4	84	nan	0	0	nan	nan	A4	A4	A4	1964	454.0	927.0	1.0	1.1085115753300063	0.7012512096371715	1.0	0.6017156862745098	0.6112008806000441	60.58452414954675	64.76109943476871	19.849433241279208	6.98583723073307	6.082762530298219	44.15808368656657	43.19157115355658	-16.647751034081477	200.94799999999967	0.8852828487716926	1	1	1	0	1	62.0	85.39946602471173	5.650934622623026	10.146608706563711	13.539223317056894	2.835812946781516	12.707026807591319	12.467811100184917	14.651911180466413	8.976546920835972	8.390310518443584	6.848142231814563	12.076874973252416	913.0	928.732128020376	66.81882987078279
4	85	nan	0	0	nan	nan	A4	A4	A4	1648	294.0	932.0	1.0	1.0911588793452769	0.6650169696659898	1.0	0.7344028520499108	0.7879996561621853	54.18897672248304	54.08326913195984	18.384776310850235	6.966996201169974	6.324555320336759	42.11570269855536	40.46985847565721	-71.81155318866524	162.11399999999995	0.9366297243535096	1	1	1	1	0	60.0	9.501365661621094	2.588342124596238	8.133470669388771	8.908430609852076	2.319630740210414	9.846997801214457	7.105149954557419	12.653376067988575	4.594369446858764	8.467490673065186	4.865949500352144	11.976470535621047	1236.0	88.11932564433664	21.141008812002838
4	86	nan	0	0	nan	nan	A4	A4	A4	2281	645.0	950.0	1.0	1.264217947528841	0.8249546391459015	1.0	0.6558366877515813	0.5875302431847569	74.5276274540324	73.24616030891995	20.591260281974	7.439928802409308	6.708203932499369	43.49527010378	42.122936141543576	8.090803674303334	220.87799999999967	0.8865137971239798	1	1	1	0	1	107.0	23.169665121473372	3.541130715981126	10.41098653152585	18.401464888826013	4.075104931369424	14.832791712135077	8.707881315611303	8.516060130670667	5.7161821983754635	10.917967502959073	3.792904580011964	27.336110493168235	1387.0	329.9072712622583	41.09361433330923
4	87	nan	0	0	nan	nan	A4	A4	A4	1925	770.0	954.0	1.0	1.106597380245384	0.7591435497719377	1.0	0.7172131147540983	0.792256619788167	61.68222571732889	61.84658438426491	20.12461179749811	7.581257159780201	7.0	41.10960958218893	40.1503945207719	7.047295434175795	174.73799999999986	0.9569972657220982	1	1	1	0	1	64.0	7.8715038150548935	3.968459631316364	8.654673110693693	10.721217697486281	2.353490519337356	9.612939652055502	6.364278627559543	11.075440648011863	6.670481452718377	5.753856711089611	4.489539946429431	17.888746476732194	825.0	72.28960119280964	64.91104013193399
4	88	nan	0	0	nan	nan	A4	A4	A4	1824	335.0	962.0	1.0	1.143264479252652	0.8010154850978816	1.0	0.6686217008797654	0.7856304050487007	62.47939595519062	63.60031446463138	18.681541692269406	7.375875946732253	6.708203932499369	37.931551182456225	37.40289223272976	-65.05125521733082	170.80799999999977	0.9572290737339282	1	1	1	1	0	48.0	23.165011070668697	6.044159616343677	8.05571073666215	8.98046842776239	2.242755798622966	12.531639564782381	7.966124982573092	12.87351797055453	9.123216612264514	9.87576105631888	6.109208818525076	12.289112674072385	265.0	163.04722699709237	86.57262548524886
4	89	nan	0	0	nan	nan	A4	A4	A4	1568	249.0	962.0	1.0	1.0801531132184325	0.5606936569610784	1.0	0.5730994152046783	0.7182017422195136	50.55968195932393	57.0701322935211	19.235384061671343	6.878841164291376	6.0	43.45142865154237	41.8645958539261	22.119412071188968	165.63599999999988	0.8921763869132291	1	1	1	0	1	70.0	5.79752803966403	3.919951179996133	8.485526826232672	11.134538808837533	3.20947587210685	13.068848721683025	9.757106924429536	12.721599198877811	7.039215688593686	6.79909972473979	4.090486011467874	19.057679139077663	699.0	57.75089661497623	48.86613283958286
4	90	nan	0	0	nan	nan	A4	A4	A4	1815	945.0	971.0	1.0	1.3175678960815544	0.8788199348718012	1.0	0.698076923076923	0.7169866109682844	70.36747227032433	66.85057965343307	15.524174696260024	6.788760525047556	6.324555320336759	33.294896654990175	33.57609006798628	-17.34688194304238	178.35599999999988	0.9384694932781802	1	1	1	0	1	113.0	9.63480585347861	3.210086226463318	9.292957961559296	7.38324560970068	2.0424048425629735	10.153780419379473	7.846540029160678	9.34094759542495	5.043427164666355	4.970763742923737	3.854001697152853	18.033340886235237	1389.0	99.5055315811187	39.528206545859575
4	91	nan	0	0	nan	nan	A4	A4	A4	1690	218.0	985.0	1.0	1.0875432297064174	0.7232168635648107	1.0	0.677626303127506	0.8255061863287648	56.26078734389945	57.706152185014034	19.1049731745428	7.30470999222293	6.4031242374328485	39.94487580964893	38.854881322724175	69.82261831839179	160.3939999999998	0.9654384461582404	1	1	1	0	1	55.0	10.187273986637592	1.4865797106176615	8.481544226408005	7.530251036398113	2.7570458529517055	13.74439611658454	3.25854888278991	2.4333257265388966	2.5931944930925965	7.475120207294822	1.6413519689813256	9.392599396407604	374.0	115.11227625608444	20.649485217407346
4	92	nan	0	0	nan	nan	A4	A4	A4	1566	839.0	976.0	1.0	1.3036408377229605	0.8806616190742017	1.0	0.7767857142857143	0.7328112255428519	65.11082443519054	62.39390995922599	15.0	6.392204398866417	6.0	30.03737509235826	30.845981649741304	3.3877407127599937	163.87199999999996	0.9569202566452796	1	1	1	1	0	22.0	7.05575648508966	2.9778133938089013	8.45770963653922	8.685832011513412	2.041031526401639	10.578927299007773	5.987624948844314	7.712031762115657	4.881971474736929	6.208087315782905	3.3759060259908438	8.19394217338413	328.0	50.79739085305482	35.03018256928772
4	93	nan	0	0	nan	nan	A4	A4	A4	1356	369.0	977.0	1.0	1.1474679044709377	0.7717321874626428	1.0	0.6914839367669556	0.7007181291551797	53.09323687305305	54.405882034941776	16.278820596099706	6.1818746894072065	5.656854249492381	35.97007303087045	33.764519942205204	-76.24548423581719	155.94199999999995	0.9400346620450607	1	1	1	1	0	0.0	8.851789133623242	5.831204731948674	8.233218930661678	10.849362902343273	2.8434577099978924	9.421561025083065	9.216311901807785	12.679728366434574	8.86626991815865	8.726039541885257	6.413839928805828	7.1027084942907095	0.0	104.86404216755182	46.50078605487943
4	94	nan	0	0	nan	nan	A4	A4	A4	1432	309.0	1023.0	1.0	1.2377567412771007	0.8168029432407364	1.0	0.6223381138635375	0.5947630273458663	58.15998854622635	64.66065264130884	19.4164878389476	7.866891392472772	7.211102550927978	37.10204366117339	33.553472352545576	30.765616626475012	173.94200000000006	0.9244673983214978	1	1	1	0	1	13.0	8.090226605534554	4.683665227144957	6.0038453079760075	7.237430390901864	1.8116731606423855	9.902082864195108	5.687754653394222	13.824658565223217	7.755016386508942	6.007217509672046	4.761669337749481	5.157534167170525	377.0	72.21843297686428	61.76493499428034
4	95	nan	0	0	nan	nan	A4	A4	A4	1269	264.0	1005.0	1.0	1.1805308130983598	0.8156872936647781	1.0	0.6294642857142857	0.6716881277549431	53.44191408663423	55.47071299343465	15.231546211727817	6.617272520947408	6.324555320336759	31.07857861583261	30.91577726609865	45.13365833336216	154.08200000000005	0.9317180616740088	1	1	1	1	0	28.0	4.315480266697705	2.4479133393615484	6.00483713299036	8.786099053919315	3.202578803524375	7.279407951980829	6.739894725382328	8.441275622695684	4.45752652361989	5.339528530836105	3.0442053861916065	9.353429479524493	115.0	48.83994819689542	25.734477922320366
4	96	nan	0	0	nan	nan	A4	A4	A4	1934	404.0	1023.0	1.0	1.3657375708618233	0.8836510358336025	1.0	0.6696675900277008	0.5707318797630911	74.20519630298334	77.4919350642375	23.0	8.704225377437359	8.0	37.0	34.73887926635868	11.30968416117881	206.3559999999999	0.9172397438937634	1	1	1	1	0	0.0	6.643991759978235	6.287251070141792	8.013107508420944	10.781963881105185	2.8281376529484987	8.922850381582975	7.984557829797268	11.504539538174868	10.016922257840633	8.086045645177364	6.846860457211733	6.445426108315587	0.0	114.39810806699097	100.98371875844896
5	1	nan	0	0	nan	nan	B1	B1	B1	1393	313.0	4.0	1.0	1.3124656959140113	0.838703998864038	1.0	0.6558380414312618	0.46292363110183005	59.885959365785425	63.15853069855251	23.08679276123039	8.02147902186844	6.708203932499369	34.389462367871054	32.613148037462594	-16.00235754924622	194.45799999999988	0.8660242461921045	1	1	1	1	0	55.0	14.057602854445577	3.8561989879235625	7.314564745873213	4.396841390989721	1.703990244306624	8.904509054496884	4.700465408153832	5.072648227214813	6.509742876514792	5.118120100349188	2.7732662176713347	13.331746434792876	669.0	152.09892425965518	42.04318319261074
5	2	nan	0	0	nan	nan	B1	B1	B1	1836	637.0	14.0	1.0	1.068730932573357	0.6808179698446919	1.0	0.8052631578947368	0.7794773110571673	56.99097416498771	56.142675390472796	25.079872407968907	10.032525565226432	9.055385138137417	39.0	41.74319034285028	-1.7367883401614062	172.04399999999987	0.96	1	1	1	1	0	34.0	13.853101436048746	3.1881284955888987	6.152636010199785	7.489906186237931	1.9689479041844606	10.316838335245848	5.8294499246403575	6.338750310242176	5.224505998194218	6.711421374231577	3.1137102423235774	16.181612841784954	718.0	184.79243175685406	46.84194726124406
5	3	nan	0	0	nan	nan	B1	B1	B1	1402	933.0	15.0	1.0	1.0388003864791313	0.6146827461508368	1.0	0.8385167464114832	0.8556863546043117	47.80004523393411	50.32891812864648	19.79898987322333	8.13491416096941	7.615773105863909	37.0	37.70345404430263	26.581887905604994	143.49	0.9705780546902042	1	1	1	1	0	0.0	4.662378923967481	3.6797131299972534	5.8671855032444	6.501106316223741	2.038681633770466	6.04875254817307	3.5091172717511654	9.59801633656025	6.037384586408734	6.678934935480356	3.8121461970731616	8.672251474112272	0.0	77.81800577044487	53.34486926905811
5	4	nan	0	0	nan	nan	B1	B1	B1	1674	102.0	30.0	1.0	1.3066329528353184	0.8583502923390862	1.0	0.5338010204081632	0.6056902636921196	66.34998506522889	66.40783086353596	15.297058540778355	6.225147361183181	5.656854249492381	35.68570961337299	34.041795691449295	-30.854130994196787	186.3619999999997	0.8913738019169329	1	1	1	1	0	48.0	22.609674287959933	5.105546677485108	9.50901048630476	4.909468211233616	2.115541328676045	12.271503824740648	9.584802061319351	3.49983979947865	7.869474329054356	5.939024964347482	5.622674910351634	11.92098881304264	262.0	169.15964052733034	56.213489243760705
5	5	nan	0	0	nan	nan	B1	B1	B1	1029	477.0	23.0	1.0	1.2035813507926292	0.811854441162644	1.0	0.6621621621621622	0.5880644665528665	48.488367382237215	46.400431032480725	12.36931687685298	4.864427581548704	4.47213595499958	30.5085107923876	28.310412647325528	-36.233593214539155	148.28599999999997	0.890523582864561	1	1	1	1	0	33.0	22.264255724847317	3.9866941552609205	7.29849699139595	8.24675364792347	1.9454032396897674	6.7844663225114346	3.776302758604288	8.261356558650732	6.44835583679378	4.861554894596338	4.33562218490988	11.125993737019598	524.0	174.14428947120905	37.38086532894522
5	6	nan	0	0	nan	nan	B1	B1	B1	1100	703.0	24.0	1.0	1.0824146852535357	0.6779767472927459	1.0	0.7251153592617007	0.7089981029295046	44.36245949807615	42.485291572496	14.317821063276353	5.876615687273987	5.656854249492381	32.70707072251388	32.61010530234829	-65.40149936577419	139.63000000000002	0.8964955175224124	1	1	1	1	0	51.0	13.537941599264741	4.4269779697060585	5.615823622792959	7.743297468870878	1.715938063338399	4.899000542238355	4.098680119030178	9.190630961209536	6.790508918464184	5.278522940352559	4.932494105771184	7.714991990476847	389.0	107.84290869254619	46.83093015477061
5	7	nan	0	0	nan	nan	B1	B1	B1	2814	756.0	36.0	1.0	1.351090160007129	0.8517904021779973	1.0	0.5254901960784314	0.5190306943268159	87.05470811176839	89.31965069345043	19.697715603592208	7.462012364104537	7.0710678118654755	48.7784934283937	45.60645780971012	65.0471520571544	261.0179999999994	0.8295990566037735	1	1	1	1	0	39.0	25.935271199792624	5.546852841973305	11.734844028949738	13.339253827929497	3.9853208512067795	17.304875254631042	9.275928912684321	7.94891282916069	9.441931832581758	13.644724225625396	4.7887541083619	20.11300835199654	1422.0	344.7581294812262	67.67490683309734
5	8	nan	0	0	nan	nan	B1	B1	B1	1668	68.0	51.0	1.0	1.0944300423418178	0.7400907083431294	1.0	0.639080459770115	0.7877555739026604	56.54484636415497	58.463663928973865	18.867962264113206	7.15787402460463	6.4031242374328485	37.49189276825462	38.026808288737236	-23.867390211275204	163.11999999999992	0.952598515134209	1	1	1	1	0	15.0	8.3038376159966	3.9624933376908302	7.763530939817429	5.032639071345329	1.8621042352169752	11.518394771963358	8.364370182156563	3.568276501260698	5.900465430691838	5.462272085249424	3.901731909252703	7.693171618506312	437.0	91.03012150339782	57.49866497796029
5	9	nan	0	0	nan	nan	B1	B1	B1	1426	132.0	48.0	1.0	1.042215994108649	0.4333883001080974	1.0	0.5820408163265306	0.729071682422424	45.684626648857716	49.64876634922564	18.027756377319946	6.783500088113732	6.0	39.626982711338194	41.171318622002175	-43.676312435015255	156.7759999999999	0.9344692005242464	1	1	1	1	0	0.0	9.155703075230122	4.375722913071513	8.309834472835064	4.869764257222414	1.86443885974586	11.905943404883146	10.694941692054272	3.9978485014289618	6.811596889048815	6.410269333049655	5.131731148809195	8.897001601755619	0.0	85.95837366953492	53.41310768760741
5	10	nan	0	0	nan	nan	B1	B1	B1	1432	99.0	75.0	1.0	1.0320603763985856	0.30700999894704817	1.0	0.5849673202614379	0.7897654954421677	44.42493455708841	50.80354318352215	19.4164878389476	6.871823092571158	6.0	39.59797974644666	42.27948960696354	29.936496495175636	150.94799999999998	0.9402495075508863	1	1	1	1	0	12.0	8.18393232114613	4.383810184895992	8.26474405452609	4.9843595288693905	2.0644083470106125	10.926527835428715	9.174334317445755	5.082459760829806	6.88158999197185	5.455588636919856	6.177325114607811	10.698161285370588	60.0	82.52883209101856	58.499916234984994
5	11	nan	0	0	nan	nan	B1	B1	B1	1655	34.0	83.0	1.0	1.114056169324545	0.765732591709704	1.0	0.7297178130511464	0.7456113467359428	57.596671328617404	58.309518948453004	18.384776310850235	7.023643630469922	6.324555320336759	38.707213896679676	37.04382195503277	22.93291267996532	167.0119999999999	0.9368808378148884	1	1	1	1	0	6.0	15.413962038233876	4.001907395198941	8.35065234079957	7.61612880975008	1.9832303477451205	12.579613961279392	6.999557504430413	5.412787081673741	6.302037077024579	6.765728225931525	4.331807442009449	9.875272810459137	15.0	125.32280494645238	39.598321698606014
5	12	nan	0	0	nan	nan	B1	B1	B1	1131	499.0	87.0	1.0	1.106237609657308	0.6557570628286246	1.0	0.6590909090909091	0.6560716415086161	45.04184291057408	47.01063709417264	16.1245154965971	5.798720395636734	5.0	34.85258530873575	34.00532884672635	-22.870882863956457	147.18399999999997	0.8909019298936589	1	1	1	1	0	48.0	7.591409187763929	2.3650873731821775	7.3438162840902805	6.833112136460841	1.9527580896392465	9.699900824576616	4.752269777469337	6.6659647868946195	4.12373542226851	7.737926302477717	3.232166040688753	11.395742733031511	509.0	80.41483196616173	20.682704029604793
5	13	nan	0	0	nan	nan	B1	B1	B1	1810	162.0	79.0	1.0	1.0571453523023566	0.6349770285584009	1.0	0.6669123065585851	0.6970755073939141	55.206997441071636	58.855755878248644	20.024984394500787	7.198835029029366	6.324555320336759	44.29035036139515	42.64911791354436	85.11258538568336	180.63599999999974	0.9206510681586979	1	1	1	1	0	0.0	7.265018720179796	5.900633255019784	8.111192520707846	7.543328009545803	2.696849032305181	10.823422633111477	11.616296667605639	6.626413377001882	8.929488085210323	8.979049395769835	5.802319368347526	9.351445812731981	0.0	75.26042592804879	74.90461600385606
5	14	nan	0	0	nan	nan	B1	B1	B1	2405	131.0	106.0	1.0	1.2030250347761573	0.7831891224290704	1.0	0.5797974927675988	0.5644145950046259	72.82207405426469	72.2357252334328	17.11724276862369	7.035523611562019	6.4031242374328485	46.683491903344084	45.27956862903951	44.25912399736152	231.39999999999966	0.8975555140884494	1	1	1	0	1	29.0	8.948790719732642	6.904539566487074	11.562844298779964	9.857190817594528	3.1714503979310393	16.59015791863203	13.366872714832425	9.355214850977063	10.642877923324704	10.156343953683972	6.667505914345384	19.125948013737798	586.0	110.11956991255283	90.3123829215765
5	15	nan	0	0	nan	nan	B1	B1	B1	1894	410.0	108.0	1.0	1.366044642734262	0.8846615671502572	1.0	0.7012217697149205	0.6835587856118702	73.49705989895264	72.06247289678588	17.029386365926403	6.782378657919653	6.082762530298219	34.19498935951432	34.26681000579586	2.92196616633278	186.59799999999987	0.9496114314364502	1	1	1	1	0	37.0	30.272266821935773	4.672938147559762	9.869764257222414	12.454764652065933	2.622201885096729	13.1819180957973	8.482108836993575	16.12611580453813	8.482490280643106	8.500740099698305	6.854749378748238	15.358571692369878	379.0	228.25609228946269	42.40843848697841
5	16	nan	0	0	nan	nan	B1	B1	B1	1955	536.0	111.0	1.0	1.0537583896300045	0.6492006408312535	1.0	0.7327586206896551	0.814548634539029	57.610117166732365	58.249463516842795	21.633307652783937	7.898402084259898	7.0710678118654755	44.900573921293464	43.81924612496382	75.66012892360065	173.6679999999998	0.9437605599806905	1	1	1	1	0	55.0	12.83408869151026	4.854230551049113	8.959288947284222	12.644373281858861	2.7197070391848683	11.098634295165539	8.255527545697987	17.435980761423707	8.657129805535078	11.942519281059504	7.135515388101339	14.04734873585403	633.0	122.74279435444623	62.03016727697104
5	17	nan	0	0	nan	nan	B1	B1	B1	1143	21.0	118.0	1.0	1.0511669594681614	0.6487367963740611	1.0	0.7161654135338346	0.82078294764529	44.01271326315688	44.04543109109048	15.811388300841896	6.164733139487085	5.385164807134504	33.22524833724833	33.494240679494006	-52.07474616500195	132.28600000000003	0.9469759734879868	1	1	1	1	0	48.0	7.606775050982833	4.040756867267191	6.4126344956457615	5.701808178797364	1.6123292986303568	10.12100401520729	7.178316947072744	6.146822310984135	5.993270779028535	6.077378496527672	3.9503318909555674	23.194461008533835	391.0	62.12761130183935	43.47304505947977
5	18	nan	0	0	nan	nan	B1	B1	B1	1351	334.0	135.0	1.0	1.0752278024208364	0.693138837737651	1.0	0.7010897768552153	0.7792992668224189	49.32310760352617	49.76946855251722	17.4928556845359	6.5571838717863615	5.830951894845301	35.06973747387463	35.55229822104416	29.887638558415997	147.59799999999998	0.9487359550561798	1	1	1	0	1	39.0	10.038559580221772	1.980514240451157	7.4894178956747055	6.524544103071094	1.9117723498493433	11.372838914394379	4.654428957030177	2.5686274599283934	3.48723584972322	6.620599674060941	1.8644541157409549	7.806851296685636	960.0	131.32317091152072	21.66558341216296
5	19	nan	0	0	nan	nan	B1	B1	B1	1759	467.0	144.0	1.0	1.1845449973419988	0.7718578906535914	1.0	0.6007513661202186	0.4829022639024267	61.42636260753474	61.39218191268331	17.0	6.316563465678626	5.385164807134504	39.60559401048136	39.05457975053027	32.041356034301536	213.94799999999972	0.8845863716369122	1	1	1	0	1	58.0	17.063431790098548	3.6827649492770433	10.29254600778222	14.67956043407321	2.5821011858060956	14.110475305467844	4.856504145078361	5.099565150216222	6.545037006959319	9.4414282720536	3.0880598397925496	8.485801526345313	840.0	92.35877029597759	30.853620368987322
5	20	nan	0	0	nan	nan	B1	B1	B1	1427	515.0	151.0	1.0	1.0280896151646843	0.4750400760223486	1.0	0.7405293201868189	0.7906703052032562	45.871864453043	46.69047011971501	18.35755975068582	6.9041298316277295	6.082762530298219	40.0	40.365596756760894	71.92001410263762	150.59799999999996	0.9557937039517751	1	1	1	0	1	67.0	13.223529363051057	3.3842984745278955	7.491859313100576	10.755642019212246	2.081773104146123	10.198077365756035	7.700679009780288	8.12022586259991	5.800823984667659	7.08996719866991	3.691752504557371	27.150865962728858	523.0	141.24930176790804	39.48290238156915
5	21	nan	0	0	nan	nan	B1	B1	B1	1434	40.0	161.0	1.0	1.2156473802033825	0.8351047677178827	1.0	0.6565934065934066	0.7217368422910989	58.344249255089224	56.60388679233962	14.866068747318506	6.079783889804687	5.656854249492381	31.81954787868662	32.09464210307711	63.75305234381188	158.01199999999994	0.9378678875081752	1	1	1	1	0	32.0	8.948989113792777	3.7110704239457846	7.89385824277997	6.842404847033322	2.3447928754612803	11.408834982663393	6.3534142123535275	8.150621822103858	5.867856884375215	6.350423473864794	4.312947293743491	16.221377976238728	265.0	74.70382266305387	41.94488457869738
5	22	nan	0	0	nan	nan	B1	B1	B1	1782	107.0	164.0	1.0	1.2949587384784687	0.8767090392497683	1.0	0.6923076923076923	0.7094129901712221	69.02206723388392	68.15423684555495	16.97056274847714	6.735470020111931	6.082762530298219	33.90247850497789	33.20106796821319	-72.12611505568654	177.66799999999975	0.9478723404255319	1	1	1	1	0	41.0	8.577309841290116	5.594247370027006	8.742442972958088	7.436240196228027	2.2809949005022645	11.554055096581578	5.460242644883692	9.98829635977745	9.785198761150241	6.037094704806805	5.508064418099821	13.191760139539838	447.0	93.42368205729872	68.36314967274666
5	23	nan	0	0	nan	nan	B1	B1	B1	1900	501.0	211.0	1.0	1.0626768064582999	0.7039489849113525	1.0	0.7037037037037037	0.862359080834028	58.42169815238314	57.14017850864661	20.518284528683193	7.962485663504472	7.0710678118654755	40.85062097692939	41.4940425400251	50.96063593064785	166.3939999999998	0.9693877551020409	1	1	1	0	1	49.0	10.537834716960788	1.5956359384581447	8.161806721240282	10.264423645101488	2.166399644687772	15.186968863010406	8.236865786835551	4.899168404750526	3.0764934737235308	8.07502861507237	2.760158712975681	21.652063708752394	1134.0	149.372747621499	22.17825611308217
5	24	nan	0	0	nan	nan	B1	B1	B1	1839	454.0	293.0	1.0	1.1128631473449153	0.7656532869763982	1.0	0.6811111111111111	0.8346728156072504	60.67302078705711	59.36328831862332	19.1049731745428	7.530788614078808	7.0	38.18376618407357	39.028131980805256	39.05530975938912	166.3939999999999	0.972244250594766	1	1	1	0	1	22.0	7.268329920247197	4.904081802815199	9.61081863194704	14.928694622591138	2.286472897976637	14.079255353659391	12.260303647257388	14.746471313759685	8.692820653319359	7.998947167769074	6.5686274487525225	9.99598685465753	228.0	84.94953860435635	64.96018939837813
5	25	nan	0	0	nan	nan	B1	B1	B1	2538	420.0	319.0	1.0	1.1249024346137164	0.5900669961068764	1.0	0.6341829085457271	0.7095059060228063	66.28058448704225	68.59300255857006	22.360679774997898	8.246769580709906	7.615773105863909	54.55993582536002	53.51191384035014	-67.96446886272057	212.01799999999966	0.946308724832215	1	1	1	0	1	62.0	11.027069430798292	2.435080504976213	11.130693539977074	12.777798158116639	2.869947369210422	16.793163975700736	9.790798855014145	6.479179093614221	5.208422979339957	10.57850007712841	4.5263294614851475	14.050782102160156	899.0	112.770153590478	36.884184333495796
5	26	nan	0	0	nan	nan	B1	B1	B1	1736	610.0	341.0	1.0	1.0402948534997243	0.6369735602594385	1.0	0.7515151515151515	0.8432793314197516	53.679740060926	54.230987451824994	20.591260281974	7.703885370462429	7.0	41.0	41.38094124444309	-13.909695498947807	160.84	0.9580573951434879	1	1	1	0	1	72.0	8.314152790233493	5.33182271104306	9.933043440803885	10.796505644917488	2.6753643276169896	13.64602117612958	9.132280458696187	20.66039510630071	9.173861308023334	9.253559205681086	7.430106081999838	19.33122765365988	1055.0	68.04687596391886	90.6547495322302
5	27	nan	0	0	nan	nan	B1	B1	B1	1659	129.0	344.0	1.0	1.2468957699972079	0.8412807983338558	1.0	0.7432795698924731	0.7174992856381377	63.799916775042576	63.324560795950255	17.46424919657298	6.632393197312987	6.0	35.0	34.49013223667945	-88.2835505209072	170.45799999999986	0.9420783645655876	1	1	1	0	1	27.0	9.26231787353754	3.0787212969735265	9.404592987149954	6.241153586655855	2.227283151820302	14.461783785372972	5.570336508564651	13.463553858920932	5.934920269995928	9.486671257764101	6.070893419906497	13.817044235765934	300.0	94.36993989348412	37.12384232878685
5	28	nan	0	0	nan	nan	B1	B1	B1	1680	708.0	346.0	1.0	1.1098757948345146	0.6223798594164408	1.0	0.6722689075630253	0.6577726686871332	54.230979888039265	54.378304497290095	16.278820596099706	6.371666873195983	5.830951894845301	43.94060676728216	42.447420108307334	58.48029012125262	179.15199999999982	0.8851422550052687	1	1	1	1	0	3.0	13.904478514567018	5.887067981995642	10.9181506652385	13.310612670145929	3.6747997356578708	15.843823930248618	8.590478430502117	19.13685818016529	10.57518881186843	10.963378380984068	8.904966834932566	8.124895123764873	119.0	163.70693527441472	68.66590387374163
5	29	nan	0	0	nan	nan	B1	B1	B1	2468	647.0	358.0	1.0	1.4076105635503788	0.841239681019427	1.0	0.5109730848861284	0.5114077075670163	82.64336834456044	81.8413098624405	18.027756377319946	6.836923870590191	6.082762530298219	45.940460920093024	44.68215945083951	-49.48209803416229	246.2599999999995	0.8202060485211033	1	1	1	1	0	81.0	16.04380863532424	7.393530213274062	19.281345900148153	21.77700469829142	4.3961547408252954	20.698909040540457	16.98936447314918	27.846936852671206	13.415762593969703	16.31958493590355	10.64777603186667	21.086228668689728	949.0	149.21994364075363	95.99937467556447
5	30	nan	0	0	nan	nan	B1	B1	B1	2537	751.0	354.0	1.0	1.0435163161147405	0.5259283743991344	1.0	0.681989247311828	0.6038387806876507	62.48983373789328	67.11929677819934	22.47220505424423	7.9182519990859666	7.0710678118654755	54.11284505549491	53.14940717223832	-42.297259006466625	229.7759999999996	0.8912699806780253	1	1	1	0	1	48.0	26.046860471367836	7.775494022294879	12.821530561894178	16.242114967666566	3.704280188307166	39.48679319769144	17.365545072592795	19.024277172982693	14.352895421907306	10.934889804571867	10.23448542971164	19.595880141481757	1275.0	232.20576813071966	121.69724604301155
5	31	nan	0	0	nan	nan	B1	B1	B1	2021	955.0	363.0	1.0	1.2909745205584913	0.8703820123823907	1.0	0.6911764705882353	0.713476521343366	73.05785125895436	70.22819946431775	17.46424919657298	7.167208243157744	6.708203932499369	36.596043314354276	35.97200877436075	-16.77436314230781	188.66799999999975	0.9566863905325443	1	1	1	0	1	44.0	8.187334996648133	6.378515308722854	10.133470691740513	12.832608554512262	2.5345540773123503	11.67345692962408	14.894056608900428	18.49915313720703	10.258091103285551	7.825482618063688	7.294972143135965	12.344625006429851	864.0	72.33275377564132	84.59592599142343
5	32	nan	0	0	nan	nan	B1	B1	B1	2214	542.0	367.0	1.0	1.0825257723186208	0.6976306176987381	1.0	0.82	0.7905531482885471	63.45484805553882	63.324560795950255	20.248456731316587	8.173698166915683	7.280109889280518	43.81591856089199	45.46270941503241	-78.91191397354886	187.5979999999998	0.9493996569468269	1	1	1	0	1	76.0	12.644403789192438	4.640436448156834	9.938262015581131	16.782772614620626	2.8345159348100424	15.194049037992954	10.737422803416848	10.71007855515927	8.555977761745453	11.77970552071929	4.635431470349431	19.10760661866516	853.0	150.13887308631092	46.01010175887495
5	33	nan	0	0	nan	nan	B1	B1	B1	3990	855.0	382.0	1.0	1.1023468705065953	0.6923976499524467	1.0	0.7007376185458377	0.6827929855345124	85.71728099689875	85.60373823613078	26.40075756488817	9.843690036173122	9.0	65.6605575309281	61.846398987294506	63.0867266640925	270.9859999999994	0.9135661133371494	1	1	1	0	1	81.0	16.026413379237056	7.276127283461392	15.738338343799114	22.642618433572352	3.9802548540756106	24.561852429062128	19.761730411089957	21.873639980331063	12.226642256602645	14.470511935651302	8.436179175041616	22.773724026978016	1672.0	185.29076101165265	128.4037236412987
5	34	nan	0	0	nan	nan	B1	B1	B1	1359	611.0	385.0	1.0	1.0857734808158497	0.7173832001191777	1.0	0.7012383900928792	0.7248283904372602	50.27875940164295	50.35871324805669	16.278820596099706	6.405015252351002	5.830951894845301	35.47393409251362	35.028145542326044	80.5467990476647	153.49599999999992	0.9251191286589516	1	1	1	0	1	36.0	10.863065525889397	4.381109371781349	12.327580712735653	6.7574121076613665	1.8556954497471452	12.832562796771526	4.930342567153275	10.909834399819374	7.601113948971033	6.604379368945956	5.1362173249945045	6.950026738457382	233.0	71.32329301349819	53.75214788597077
5	35	nan	0	0	nan	nan	B1	B1	B1	1506	901.0	390.0	1.0	1.0383072101173487	0.37713103263123016	1.0	0.6820652173913043	0.6712460029500255	46.279371634827676	47.67598976424087	18.788294228055936	6.793089381845787	6.0	43.7429258778655	42.862098801468456	-12.682039575561108	167.9099999999999	0.9205378973105136	1	1	1	0	1	28.0	9.531944835558534	5.0750133618712425	11.561364145949483	13.288960076868534	2.3891966184601188	13.992828279733658	11.442465941421688	18.04699783679098	8.22169835679233	8.11441214941442	7.500648491084576	11.76716264244169	621.0	149.659464600496	54.81547277979553
5	36	nan	0	0	nan	nan	B1	B1	B1	1530	45.0	393.0	1.0	1.291173892961077	0.8632125048401188	1.0	0.6361746361746362	0.5930824096879376	63.271086893864634	66.48308055437865	16.76305461424021	6.060377168710527	5.385164807134504	35.18138328334646	31.941822248136894	-15.825816110146517	180.04999999999976	0.8897935446350684	1	1	1	1	0	40.0	11.753139536827803	2.1848020385950804	9.989150863140821	10.47562372777611	2.844373251311481	14.650293715298176	8.759014279581606	11.321950141340494	3.756450755521655	10.346578162163496	4.757732531987131	12.444068033248186	693.0	110.26932176202536	27.587014724500477
5	37	nan	0	0	nan	nan	B1	B1	B1	1471	943.0	398.0	1.0	1.0880166744353048	0.6669671753287268	1.0	0.6735347985347986	0.6979825868536267	51.171238662850996	51.62363799656123	16.55294535724685	6.429563456015805	5.830951894845301	39.911031193880525	38.12702983408203	-14.840830520340411	162.73799999999994	0.9167965098161421	1	1	1	1	0	15.0	8.05926606245339	4.454016961157322	11.927168676629663	11.904280120506883	2.3914091838523746	13.12845041975379	10.473609541542828	11.775219350121915	7.363378377631307	9.811810476705432	4.871183352544904	7.84075684659183	73.0	65.7093158448115	55.195086784660816
5	38	nan	0	0	nan	nan	B1	B1	B1	1289	59.0	422.0	1.0	1.173869693459584	0.8070234817111854	1.0	0.6227053140096618	0.7214516859409329	53.42827218770348	51.73973328110612	14.142135623730951	5.914519086045159	5.385164807134504	30.6	31.55042843915338	-42.2191837788404	149.83999999999995	0.9395043731778427	1	1	1	0	1	30.0	17.168963065370917	3.992309471592307	8.383352443575859	11.098451219499111	2.6984207089990377	12.47946896776557	9.472144656814635	11.915632829070091	6.708186460658908	7.038727417588234	5.814923334866762	11.552605468779802	575.0	129.95378044247627	48.74819574132562
5	39	nan	0	0	nan	nan	B1	B1	B1	992	1.0	422.0	1.0	1.0972806430929114	0.5684909129718353	1.0	0.7111111111111111	0.6431958499095985	40.65922274365642	46.17358552246078	16.0312195418814	6.668324517713109	6.0	30.0	33.44991732104876	-84.51834050969107	139.216	0.8865058087578195	1	1	1	1	0	38.0	5.3994048945605755	2.514427420683205	5.422003537416458	6.534660835750401	1.2272831425070763	7.300343349575996	7.626337045803666	6.825101098977029	4.214328236877918	5.159899281337857	3.0409246971830726	11.495033248327672	326.0	47.52062259800732	29.633844628930092
5	40	nan	0	0	nan	nan	B1	B1	B1	1875	736.0	416.0	1.0	1.2737934339190873	0.8691932668214544	1.0	0.6996268656716418	0.7285150839745149	69.84655160016045	71.58910531638176	18.027756377319946	7.085767881530738	6.4031242374328485	36.08536886542586	34.537199809342425	-67.84529435874614	179.8399999999998	0.9715025906735753	1	1	1	0	1	42.0	9.743450101464987	5.8875867910683155	8.590249499306083	13.635706126689911	2.746303512714803	15.938445150852203	12.460730900987983	19.271427549421787	10.631143640726805	10.340856071561575	8.229861907660961	20.09568940103054	583.0	93.1746396413073	70.31526678893715
5	41	nan	0	0	nan	nan	B1	B1	B1	2109	672.0	432.0	1.0	1.2222416784809227	0.7829956062382929	1.0	0.6053386911595867	0.6773275488438553	68.73484558690379	70.22819946431775	19.0	7.101240360187719	6.4031242374328485	43.639431710323635	42.754945922593905	-74.86037494108989	197.80799999999974	0.8945917285259809	1	1	1	1	0	26.0	9.6731212483719	7.4226138619706035	9.884565509855747	16.46222625207156	3.2413519779220223	16.34317545592785	15.561089574359357	24.51570907328278	13.082734433934093	11.516990929841995	10.284824941307306	11.698878468945622	608.0	141.1174794882536	102.69141699187458
5	42	nan	0	0	nan	nan	B1	B1	B1	2068	611.0	435.0	1.0	1.2016860154698967	0.8137264150139777	1.0	0.6154761904761905	0.6820956349846162	68.71638659444233	70.21395872616783	19.235384061671343	7.399056414056263	6.708203932499369	39.64068667291536	39.941267240842265	21.162668483572606	195.18999999999983	0.9330024813895783	1	1	1	0	1	16.0	15.622812248766422	5.109269862994552	9.847562396898866	12.411078097298741	2.8381017968058586	15.312825236469507	12.394064264371991	15.504463304765522	9.090623350813985	10.076707135885954	6.682719174772501	12.026398105546832	329.0	138.77492971904576	47.157717518508434
5	43	nan	0	0	nan	nan	B1	B1	B1	1634	912.0	434.0	1.0	1.1166703396343627	0.5744825518123897	1.0	0.6175359032501889	0.6889682151498262	52.719369553587846	56.302753041036986	18.601075237738275	6.630472595359229	6.0	43.572465959024264	43.15169113935724	-16.17421591326688	172.6359999999997	0.9141258741258741	1	1	1	1	0	16.0	10.215411646291614	4.082368198782206	11.704036090523005	9.687159502878785	2.4283817959949374	14.121324468404055	5.859494957141578	11.872922891750932	7.051529744639993	11.653360852971673	4.4634622959420085	10.539589581079781	456.0	114.26599539350718	50.62084400560707
5	44	nan	0	0	nan	nan	B1	B1	B1	2195	125.0	447.0	1.0	1.0939173064840169	0.7170280761768898	1.0	0.690251572327044	0.7924637185553862	64.09700236009206	64.1404708432983	21.400934559032695	8.19048687301271	7.211102550927978	43.78696074214883	44.678449305926726	-32.11600092165448	186.56599999999983	0.9622972380534853	1	1	1	0	1	17.0	12.58615999110043	6.81132223084569	9.480277724564075	10.470786603167653	2.6946975085884333	17.597131367772818	8.642481175251305	15.951644090004265	11.680277701467276	8.590264750644565	7.363714061677456	9.800488316453993	923.0	113.72600911650807	97.98800661601126
5	45	nan	0	0	nan	nan	B1	B1	B1	1900	878.0	453.0	1.0	1.1119545976516274	0.7236002558505903	1.0	0.6410256410256411	0.7289576487004668	60.32322629908341	60.802960454241045	19.1049731745428	7.362376075758572	6.708203932499369	42.93250516799596	41.63625448980086	35.15218726934272	180.97999999999988	0.9338903907594002	1	1	1	1	0	72.0	17.04032958857715	4.257724897004664	10.67289237678051	13.947356375865638	2.703303604386747	12.625986164435744	8.812283516861498	12.950560731813312	7.99537649564445	10.41481652110815	4.407934726215899	35.61612868309021	1073.0	234.0545054031536	59.340520448982716
5	46	nan	0	0	nan	nan	B1	B1	B1	2540	405.0	460.0	1.0	1.0415330832147112	0.4028562958472936	1.0	0.71791972866026	0.8129178509217347	60.49362768172243	61.91122676865643	24.331050121192877	8.968319234940884	8.06225774829855	55.81249888552862	55.36759388285827	-36.38247078336103	198.1519999999997	0.960302457466919	1	1	1	0	1	85.0	18.938689302653074	3.875104927457869	10.319325571879745	15.048218593001366	2.772976295091212	18.649683315306902	10.098985337652266	17.501319838687778	7.257419696077704	10.572777885943651	6.271183365955949	34.99510187190026	770.0	168.25191156193614	80.36536233779043
5	47	nan	0	0	nan	nan	B1	B1	B1	1947	633.0	475.0	1.0	1.3706766614406958	0.8858045564559167	1.0	0.600925925925926	0.5196804817444991	74.70479050042815	71.7007670809734	16.1245154965971	6.571755759062145	6.0	32.738892032968856	34.667392727821735	-18.623995076539046	216.97999999999973	0.9001386962552013	1	1	1	0	1	33.0	25.31622813269496	8.358846429735422	10.843869699165225	21.164660101756454	3.9236438740044832	15.766674323007464	16.572549054399133	27.301289334893227	14.20454722829163	12.020386002957821	11.083314284682274	14.823132645338774	1133.0	262.3562676263973	103.4426949173212
5	48	nan	0	0	nan	nan	B1	B1	B1	2078	528.0	484.0	1.0	1.1181143132656053	0.7788770096267981	1.0	0.6746753246753247	0.8237045239505995	65.11172700994425	63.12685640834652	19.697715603592208	7.973886408273326	7.211102550927978	38.890872965260115	40.836557602534036	-45.16100263057976	178.04999999999978	0.9638218923933212	1	1	1	0	1	29.0	17.569603994488716	5.572823682799935	8.10037386417389	11.468787671998143	2.341329081915319	16.821255829185247	9.269733728840947	17.32697027269751	9.83483637869358	10.597756983712316	7.170489062555134	13.467475347220898	820.0	135.97615029569715	95.36086074262857
5	49	nan	0	0	nan	nan	B1	B1	B1	2147	97.0	494.0	1.0	1.3699480174873313	0.8776842256618453	1.0	0.5332836562344759	0.5422973139050826	77.9639211276318	78.00640999302557	17.804493814764857	6.613740860546881	6.0	39.66813551970594	37.36338258047697	-48.29022514319227	223.04999999999967	0.8519841269841272	1	1	1	0	1	28.0	21.719020346179605	8.297032146714628	11.967254184186459	17.214496082626283	4.583001463674009	16.156786480918527	13.580010775476694	19.975036147981882	13.782299572601914	11.91108570434153	14.038452722132206	13.003494327887893	782.0	200.8049292191863	99.64570106193423
5	50	nan	0	0	nan	nan	B1	B1	B1	976	0.0	500.0	1.0	2.510245241207176	0.9740947457529852	1.0	0.7654901960784314	0.3959175338174753	76.95935318641936	74.96665925596525	16.492422502470642	6.472946217975567	6.0	16.0	17.403609688056246	-87.17488254748577	176.0059999999999	0.9281978126485972	1	1	1	1	0	12.0	6.066727727651596	1.3691462576389313	5.164858490228653	4.483863575384021	1.3518425347283483	6.906614802777767	4.174486923031509	4.564797451719642	2.5159990917891264	4.083039600402117	2.288548114709556	4.539986278861761	55.0	66.88480993080884	16.087876812554896
5	51	nan	0	0	nan	nan	B1	B1	B1	1078	727.0	506.0	1.0	1.2858117025503755	0.8496073527420172	1.0	0.5661764705882353	0.6354063129602213	52.532325152471294	55.14526271584895	12.529964086141668	5.161735550928954	5.0	26.947280477924394	27.70637431585848	73.30298751822649	146.01199999999994	0.9051217464315701	1	1	1	1	0	94.0	8.935728972777724	5.013153297826648	9.767864482477307	9.607980459928513	2.0059052538126707	11.856183752417564	5.478156716562808	11.782040149904788	8.30080110579729	11.579110426828265	4.781673933379352	36.150774269364774	722.0	71.01194794010371	29.992889447137713
5	52	nan	0	0	nan	nan	B1	B1	B1	2118	581.0	508.0	1.0	1.3034369505689143	0.823181791281068	1.0	0.5357955982797875	0.6416004123928042	72.84272172943287	72.56031973468694	18.35755975068582	6.856187466435163	6.324555320336759	43.885768748991474	41.35848723864509	-41.255691890487604	203.67399999999964	0.8821324448146606	1	1	1	1	0	21.0	14.692072907462716	4.79018846526742	9.452597871422768	19.341512170620263	4.122590998187661	19.084885951131582	14.745067512616515	13.808712945319712	8.465949513018131	16.696406561881304	6.309773429296911	11.472175186499953	727.0	145.380148017779	49.335759743116796
5	53	nan	0	0	nan	nan	B1	B1	B1	1137	790.0	530.0	1.0	1.0833514374191253	0.6946185628141133	1.0	0.6316666666666667	0.7927127813220328	45.458209951132	46.8187996428785	15.556349186104045	6.027599324660534	5.385164807134504	30.69531009544732	32.70164706846622	-48.58495533103104	134.25400000000002	0.9502716255745925	1	1	1	1	0	60.0	8.874814983457327	4.202166781760752	9.156404975801706	11.552773346193135	1.89903106354177	13.387716526165605	5.057038228958845	10.198336753994226	7.255115605890751	11.24759290739894	4.344243553467095	20.47321280092001	866.0	77.58609905652702	44.575158370658755
5	54	nan	0	0	nan	nan	B1	B1	B1	4583	427.0	540.0	1.0	1.1639352783934076	0.765463563445591	1.0	0.6399944141879625	0.6223758367890821	97.87633996815086	94.93682109698007	27.586228448267445	10.204142005256166	9.219544457292887	65.63614710072775	62.981392911916636	-18.712832690417024	304.19599999999906	0.9145879066054682	1	1	1	0	1	114.0	28.355733554810286	5.281178030185401	14.240589048713446	24.419012795202434	4.3267872435972095	20.925444409251213	17.7894255425781	16.983550838194788	9.735149195417762	13.488914301618934	8.02226291038096	48.80552348960191	1636.0	273.9710692502558	103.84309195633978
5	55	nan	0	0	nan	nan	B1	B1	B1	1654	141.0	547.0	1.0	1.0749266493287628	0.7140765659728416	1.0	0.7129310344827586	0.7928627668130608	55.09198700151235	57.07889277132134	18.867962264113206	7.238653399973091	6.4031242374328485	38.56316438077694	38.56811564501196	-83.37179227949309	161.90999999999985	0.9497559575078953	1	1	1	1	0	45.0	6.964446506462991	7.139192815870047	8.086244020611048	14.2308385130018	3.480598174035549	11.860227366909385	10.516945142298937	12.295902974903584	13.053147189319134	11.56916149891913	10.14984362758696	14.603799546137452	464.0	104.6936753699556	77.63930740952492
5	56	nan	0	0	nan	nan	B1	B1	B1	2074	504.0	553.0	1.0	1.7165307708084718	0.940630951108717	1.0	0.4608888888888889	0.5736081887336927	90.05020132289438	89.62700485902673	16.1245154965971	6.333838145131337	5.830951894845301	31.895261282950674	30.565831219055795	-54.513467409025615	213.15799999999965	0.9522497704315888	1	1	1	0	1	13.0	18.19197374396026	6.801525931805372	9.830655336380005	9.09077594988048	2.665278112515807	18.1511101257056	7.544029924087226	15.306889509782195	11.971602953970432	14.530815575271845	7.475272769108415	7.506691096350551	370.0	184.53971199225634	81.98338318057358
5	57	nan	0	0	nan	nan	B1	B1	B1	950	806.0	556.0	1.0	1.033305566195239	0.5293483911426791	1.0	0.6418918918918919	0.8370197322249454	38.1316726388318	39.84971769034255	15.0	5.742109845480565	5.0	30.40481028863332	32.35108457340023	-45.23231697765771	119.42600000000007	0.9481037924151697	1	1	1	1	0	26.0	5.024017715826631	2.9206225527450442	7.919005174189806	10.361394619569182	1.7298542875796556	9.63385976664722	7.507438766770065	8.460593583062291	5.21206990070641	8.70347143150866	3.2293736254796386	10.034699020907283	325.0	41.91982923261821	28.09341580979526
5	58	nan	0	0	nan	nan	B1	B1	B1	1168	1023.0	573.0	1.0	1.3100493405287645	0.8715318855388858	1.0	0.7599219258295381	0.7013644945847987	56.020547782338625	55.154328932550705	22.135943621178654	8.150565912196658	7.280109889280518	28.0	27.46905010022966	77.58014539510629	144.662	0.9680895151263986	1	1	1	0	1	0.0	3.277637906372547	2.6418860349804163	5.013229597359896	1.6804303107783198	1.0836347043514252	7.002563543617725	1.3749446924775839	6.636285959742963	4.440909452736378	3.8183261025696993	2.840451673604548	1.7074845675379038	62.0	38.913481464609504	26.903990386985242
5	59	nan	0	0	nan	nan	B1	B1	B1	850	93.0	592.0	1.0	1.0713285670778185	0.6975368559707363	1.0	0.6854838709677419	0.8036660967628111	39.153230683441805	40.496913462633174	13.601470508735444	5.356275275484816	5.0	28.023554157687887	28.055204609106934	-61.96233363428511	115.28600000000006	0.9507829977628636	1	1	1	1	0	63.0	10.443259313702583	3.9590295385569334	6.215960938483477	9.473838396370411	2.4127260334789753	6.905516117811203	6.41887541860342	5.820828568190336	6.330708801746368	7.182848893105984	4.505485637113452	30.667658545076847	495.0	83.03121998533607	33.84841699805111
5	60	nan	0	0	nan	nan	B1	B1	B1	1532	907.0	598.0	1.0	1.1328591208770658	0.7746356329227179	1.0	0.6304526748971193	0.7747432783875222	56.15690133421824	57.0087712549569	17.0	6.821498302277882	6.324555320336759	34.9044118275018	35.51406290291007	-38.690901596745654	157.6359999999999	0.9530326594090203	1	1	1	0	1	31.0	9.68648814316839	3.5210498180240393	11.189883310347795	10.304936273023486	2.1262531643733382	17.835706014186144	6.747234335169196	10.877256442792714	5.951277982443571	7.052613100036979	4.540077831596136	11.574273257516325	285.0	132.70353248901665	57.574578567408025
5	61	nan	0	0	nan	nan	B1	B1	B1	1585	148.0	605.0	1.0	1.3642060446916209	0.8956829095781572	1.0	0.587037037037037	0.6656521591245813	67.7468636857041	66.52818951391959	14.7648230602334	6.236293511052768	5.830951894845301	29.389206593424422	30.126575952362252	51.47827750014225	172.97999999999988	0.953957267529341	1	1	1	1	0	29.0	10.295994479209185	7.537453265860677	8.404501430690289	10.033920822665095	2.965941870585084	12.025146877393126	6.6304264990612864	12.627038981765509	12.726009022444487	9.183642329648137	9.039795517921448	12.208911268040538	285.0	69.85532937198877	85.96107438392937
5	62	nan	0	0	nan	nan	B1	B1	B1	3779	746.0	605.0	1.0	1.1846664006438612	0.6243576197230447	1.0	0.5367897727272727	0.5060467983016774	84.03804922787513	89.49860334105779	22.47220505424423	8.371843586507127	7.211102550927978	68.0360411118505	65.64536682546142	-32.25192391389254	306.33599999999916	0.815406192685295	1	1	1	0	1	112.0	22.87925543822348	9.382742076180875	17.32784006372094	28.812558306381106	4.776333301328123	25.074906582012773	19.625085834413767	30.25098040420562	17.713099889457226	15.385488715022802	10.546440923586488	59.368246021680534	1906.0	494.15004198718816	147.11488541588187
5	63	nan	0	0	nan	nan	B1	B1	B1	1393	942.0	611.0	1.0	1.0590589545087292	0.64409397714079	1.0	0.6795121951219513	0.7661841868763872	48.666410449018755	50.695167422546305	18.384776310850235	6.667970922753469	5.830951894845301	36.66066727279903	37.227194002289274	-62.2137761891726	151.152	0.9450474898236092	1	1	1	0	1	13.0	15.052750442177057	3.8045014245435596	11.503318842500448	11.03350884001702	2.013076995499432	15.388708356767893	7.904326003044844	10.557396830059588	6.236728481948376	6.186892511323094	4.154085600748658	11.89802391268313	210.0	135.3535516327247	48.68371110223234
5	64	nan	0	0	nan	nan	B1	B1	B1	1860	49.0	611.0	1.0	1.023917577746191	0.5677094831173316	1.0	0.7195357833655706	0.8192417646907213	53.73400672294535	54.147945482723536	21.587033144922902	7.967121009202678	7.0710678118654755	44.721359549995796	44.235391195553774	85.63789235697516	168.90999999999988	0.9521371896595853	1	1	1	1	0	47.0	14.177340408787131	7.3551079723984	7.913878045976162	10.928755663335323	3.1698939632624388	12.09008926898241	9.425513073801994	11.9038987159729	12.186480548232794	10.984237492084503	9.37732508033514	18.454993560910225	274.0	139.67537995334715	102.03540107235312
5	65	nan	0	0	nan	nan	B1	B1	B1	1458	106.0	625.0	1.0	1.0441172341105185	0.5250360171504367	1.0	0.5965630114566285	0.735714569327995	47.39807424109077	51.15662224971465	18.867962264113206	6.827334839465744	6.0	40.4	40.339553423158414	-74.26810864451251	157.80799999999996	0.9230769230769232	1	1	1	1	0	51.0	12.100328100845218	5.7994964476674795	8.156511776149273	11.57010757457465	2.801800573244691	8.740596605464816	6.726497299969196	8.965514650568366	9.493858279660344	8.947203807532787	7.482795486226678	7.2558938302099705	585.0	115.6971086319536	70.2648051828146
5	66	nan	0	0	nan	nan	B1	B1	B1	1336	138.0	647.0	1.0	1.043316218843643	0.6082087559644935	1.0	0.6460348162475822	0.8260082648066892	46.65129560838971	47.80167361086848	17.029386365926403	6.613303983179198	5.830951894845301	35.35533905932738	37.03073086461701	51.54755727916057	142.56600000000003	0.957706093189964	1	1	1	1	0	37.0	7.08200198225677	4.157595174387097	6.748775489628315	8.117647089064121	2.0760967573150992	9.896299723535776	4.59488820284605	6.219119558110833	7.131212305277586	9.551583100110292	5.231006320565939	9.690577575005591	599.0	63.94178689736873	47.03619450237602
5	67	nan	0	0	nan	nan	B1	B1	B1	2158	660.0	649.0	1.0	1.0554008060653106	0.6880303697359481	1.0	0.7155172413793104	0.8387707623591375	61.59005868836737	60.166435825965294	21.93171219946131	8.485082437240889	7.615773105863909	43.54396540368049	44.6947903998744	56.22711371607549	179.80799999999974	0.9649005141962884	1	1	1	0	1	69.0	11.931853227317333	6.945403231307864	8.706889478489757	15.596948202699423	2.527367073111236	13.88650343939662	12.314656300470233	25.27833991125226	11.26823833398521	8.808423003181815	8.14879073947668	23.696467489004135	866.0	123.44536533020437	109.3426109496504
5	68	nan	0	0	nan	nan	B1	B1	B1	1832	806.0	644.0	1.0	1.1735201804773645	0.8053148868663361	1.0	0.6405594405594406	0.7225673886864868	63.599443338699885	63.89053137985315	19.697715603592208	7.21459860207356	6.4031242374328485	38.90758280849634	37.70475890176953	44.041956730814654	178.4959999999998	0.9402104182704643	1	1	1	0	1	18.0	8.006347773596644	6.5355764059349895	11.39803160354495	15.784267999231815	2.6253605112433434	14.358953230082989	12.68969253078103	19.915098724886775	10.76586557365954	8.304539581760764	7.738002604804933	10.318226909264922	221.0	92.58535148948431	94.55497081018984
5	69	nan	0	0	nan	nan	B1	B1	B1	2667	592.0	653.0	1.0	1.199637238261195	0.7300933059346556	1.0	0.6266447368421053	0.5697543121904907	74.44681713331147	77.20103626247513	19.849433241279208	7.275015710790927	6.708203932499369	52.11447897579826	50.873044130737796	75.25685499432022	242.5339999999995	0.8939165409753647	1	1	1	0	1	80.0	23.037674671970308	5.623865136876702	13.18182654120028	25.464530383236706	3.7469138922169805	19.905516106635332	15.507805043831468	25.7431296762079	9.639856576919556	13.51779967918992	10.343328042887151	39.646952043287456	718.0	291.0235760062933	76.70353282708675
5	70	nan	0	0	nan	nan	B1	B1	B1	1722	765.0	646.0	1.0	1.0619626887298033	0.25039139517015746	1.0	0.6248185776487664	0.6884378389487754	49.0017371559281	53.150729063673246	20.518284528683193	7.155933292168248	6.324555320336759	46.405663695320584	47.44077184212042	53.169418629556326	177.2919999999998	0.9020429544264013	1	1	1	0	1	56.0	8.618661811575294	4.085755716077983	17.23402763903141	16.13365387544036	2.8152132583782077	18.952636010944843	11.36083010211587	13.811184858903289	6.993530178442597	10.813519559800625	5.114427398890257	19.486091451719403	720.0	77.64545674808323	46.01126132719219
5	71	nan	0	0	nan	nan	B1	B1	B1	5789	283.0	686.0	1.0	1.2125876863342109	0.7883149436206587	1.0	0.6403761061946903	0.539626449815573	113.6982879756941	115.69356075426151	27.294688127912362	10.334640451776673	9.486832980505138	72.28840495778019	69.95536524851843	-20.639299169919077	367.16399999999885	0.9266106442577033	1	1	1	0	1	84.0	43.84232859220356	14.156664416193962	21.821683106943965	23.495811437256634	6.413122795522213	36.392095908522606	22.695231561549008	33.23465314600617	24.186434715986252	20.46370643377304	17.09750520810485	34.13182274531573	1509.0	666.0865192199126	255.80061087105423
5	72	nan	0	0	nan	nan	B1	B1	B1	1603	549.0	684.0	1.0	1.229947496881647	0.833468739059762	1.0	0.6591282894736842	0.6369194142000252	61.9762549839826	63.12685640834652	17.0	6.430228663106926	5.830951894845301	34.44005875515928	34.24600925849894	-11.16493203017892	177.83999999999995	0.9123505976095617	1	1	1	0	1	54.0	8.576928408816457	5.975722903385758	12.22943465039134	21.320775165222585	2.879316419363022	16.30208288319409	8.966964246705174	22.446662097238004	10.22728312201798	9.456946674734354	11.719127184711397	23.910276939161122	341.0	65.56183736491948	77.63428708259016
5	73	nan	0	0	nan	nan	B1	B1	B1	3449	736.0	688.0	1.0	1.0785664869831886	0.6279948131644916	1.0	0.6261801016702977	0.6899146446402539	76.72329616339863	81.74350127074322	26.570660511172846	9.54707946056416	8.54400374531753	60.51347850752823	59.707413572304674	-13.59022481402162	250.64199999999946	0.9191205862758162	1	1	1	0	1	70.0	17.708873186260462	8.636911572888494	20.816968055441976	20.408392472192645	3.5597162041813135	25.435751928016543	17.0360265430063	25.96511787455529	13.778790012001991	14.498558040708303	10.61078813392669	21.09771877899766	780.0	227.3938660407439	135.0643323790282
5	74	nan	0	0	nan	nan	B1	B1	B1	1305	40.0	692.0	1.0	1.1142912776270684	0.7456478104495031	1.0	0.6772184743124027	0.7426675480962126	50.622554588941405	51.61395160225576	17.0	6.255616466156668	5.656854249492381	34.109552012032324	33.73184621229941	-35.781601152532595	148.59799999999998	0.9358192900681248	1	1	1	1	0	36.0	11.181551845744252	3.213839953765273	7.783504992723465	8.993118189275265	2.047745500691235	11.350774437189102	10.286549171432853	5.870267819613218	5.4075227081775665	6.672129407525063	3.6007019467651844	13.404287768527865	346.0	81.35693907085806	28.072877261787653
5	75	nan	0	0	nan	nan	B1	B1	B1	1592	799.0	697.0	1.0	1.0874456518486313	0.7251989134306343	1.0	0.6535303776683087	0.767060090575924	54.65907195418444	58.05170109479997	18.439088914585774	7.029195985933533	6.324555320336759	38.90758280849634	37.63492582273214	-24.531227660656363	161.4959999999999	0.9403425871234492	1	1	1	0	1	28.0	8.635523040778935	6.621087968349457	9.585458183661103	13.974944739602506	2.529182883910835	12.91970705613494	10.731761697679758	19.47600513137877	10.485419977456331	6.91618219576776	7.478110954165459	8.436041861772537	1007.0	86.75460472051054	81.05684004351497
5	76	nan	0	0	nan	nan	B1	B1	B1	1279	189.0	703.0	1.0	1.0289976017635825	0.49493130291419485	1.0	0.6932249322493225	0.8008236364219317	43.69062869914809	44.9221548904324	17.804493814764857	6.414525885871093	5.656854249492381	38.09919516953569	37.96419002204471	12.008470731216303	141.668	0.9295058139534884	1	1	1	1	0	55.0	11.913908617570996	3.547112248837948	6.8884871155023575	10.745098056271672	2.589730691164732	12.985046207904816	11.284138245508075	8.605264399200678	5.558922719210386	11.235538221895695	4.860761455260217	16.289829839020967	857.0	96.91248960327357	34.44008560478687
5	77	nan	0	0	nan	nan	B1	B1	B1	1813	650.0	706.0	1.0	1.108296914911765	0.49875622477971665	1.0	0.6583151779230211	0.6521426338337597	54.019642597649295	58.249463516842795	19.0	6.957534201779268	6.324555320336759	47.92946459791029	46.821109695139555	-15.266969367455053	186.90999999999977	0.9140408369044618	1	1	1	1	0	77.0	13.961974553763866	5.252430019900203	11.524528900161386	18.80387574713677	2.661676986142993	15.33531704545021	9.345082761719823	16.2487067328766	8.746684996411204	10.183505004271865	6.223849860019982	17.494071806780994	830.0	152.84568569995463	75.30293750111014
5	78	nan	0	0	nan	nan	B1	B1	B1	1675	686.0	707.0	1.0	1.1839967861441032	0.8117391613183463	1.0	0.6876026272577996	0.7088153948687217	61.32445501354986	60.03332407921454	16.492422502470642	6.762034605164511	6.082762530298219	35.42151612547449	35.814717330427065	-69.93143838772566	172.3239999999999	0.9463276836158192	1	1	1	0	1	83.0	15.170733153820038	5.880201431922615	11.849866518750787	14.942809221334755	2.56968033593148	13.02610819041729	10.864942405372858	21.643457636237144	9.360479151830077	7.875455884262919	7.682352964766324	19.1580224391073	694.0	148.39075315743685	71.14729546755552
5	79	nan	0	0	nan	nan	B1	B1	B1	2519	149.0	720.0	1.0	1.2009065199311242	0.8178762599816731	1.0	0.7633333333333333	0.6406050603068404	75.99636268830196	75.96051605933177	22.0	7.980146501454668	7.0	43.0	43.72786221522911	-4.218967706951211	222.2919999999997	0.9004468275245754	1	1	1	0	1	58.0	14.946181398816407	5.6459144204854965	11.029221039265394	11.228015556000173	2.8313115276396275	20.239124109968543	10.028473366051912	13.91723507642746	8.937224444001913	11.408758726902306	7.356725409626961	15.663294517435133	969.0	143.1771115027368	81.49497249629349
5	80	nan	0	0	nan	nan	B1	B1	B1	2419	317.0	737.0	1.0	1.2410077706051588	0.8260478728457138	1.0	0.5358883473637572	0.6655610759083289	76.09091786201681	78.92401408950256	21.213203435596427	7.808059116580038	7.0710678118654755	42.8642667127847	42.884838051099436	37.215566604195644	213.71199999999962	0.9307425933051173	1	1	1	0	1	51.0	11.300465437583625	8.869184443727136	12.866697154939175	18.247806482948363	3.6708018789067864	19.495597787201405	15.279285937547684	19.844098508358	14.56731516122818	10.48514537513256	10.640314316377044	26.32800806313753	1118.0	148.22542185522616	118.67194652091712
5	81	nan	0	0	nan	nan	B1	B1	B1	1496	240.0	752.0	1.0	1.1734468026229654	0.7896378108580147	1.0	0.6596119929453262	0.6767636275455752	56.956944089661185	55.036351623268054	14.7648230602334	5.997511214680548	5.656854249492381	36.396286282702164	34.94725704210254	-66.76387211128751	166.66799999999986	0.9077669902912621	1	1	1	1	0	51.0	21.631570905447006	6.169588767923415	7.920134298503399	13.443472981452942	3.221286352723837	11.353109061717987	10.541985221207142	14.461951661854982	9.890516513958573	9.418768651783466	7.492942718788981	14.032120192423463	415.0	247.61561002582312	71.2313572820276
5	82	nan	0	0	nan	nan	B1	B1	B1	1135	652.0	765.0	1.0	1.015268091470804	0.385260385454632	1.0	0.709375	0.8099605746340511	39.80872647951726	40.85339643163099	17.4928556845359	6.2294098145782675	5.385164807134504	34.64823227814083	36.73580760986881	29.710107385454915	132.70000000000005	0.9399585921325052	1	1	1	0	1	21.0	6.709910724312067	2.159395756199956	6.6703898794949055	7.863019773736596	1.7643244210630655	10.76194404065609	3.2555886320769787	4.018677044659853	3.7331502372398973	7.007644794881344	1.8371862405911088	7.692927409894764	109.0	48.66938277333975	21.202685687690973
5	83	nan	0	0	nan	nan	B1	B1	B1	1600	292.0	770.0	1.0	1.050487688925089	0.6593961252055903	1.0	0.7054673721340388	0.8552824586595744	52.26829140613542	53.46026561849464	19.235384061671343	7.329156143414024	6.4031242374328485	38.01315561749642	39.295075874684954	-77.94775503315064	153.3239999999999	0.9658919408391187	1	1	1	1	0	58.0	10.166506499052048	7.207141257822514	8.215686284005642	11.819790948182344	2.901518290862441	12.30365451797843	8.718547334894538	14.347829412668943	11.942702390253544	10.475730551406741	8.129015078768134	14.550835367292166	899.0	112.40517305582762	94.63538585044444
5	84	nan	0	0	nan	nan	B1	B1	B1	2375	825.0	776.0	1.0	1.0555232578041527	0.655237573103145	1.0	0.7210078931390407	0.8356834254787474	63.69884411197775	65.86349520030045	23.769728648009426	8.79151962001003	8.0	47.42686677725709	48.119564067951885	39.03570625415685	188.97999999999982	0.9715688279811824	1	1	1	0	1	36.0	11.788296354934573	3.1523308334872127	9.626062408089638	9.773968135006726	2.344258804805577	14.985244557261467	7.036392769776285	10.624414479359984	5.5619897693395615	9.592065321281552	6.017685228958726	4.865995272062719	519.0	112.41464895755053	46.298832943663
5	85	nan	0	0	nan	nan	B1	B1	B1	1602	161.0	783.0	1.0	1.207532120478129	0.8152732659238977	1.0	0.624561403508772	0.7111178501954764	60.69792356634217	63.12685640834652	18.027756377319946	6.674722573015599	5.91547594742265	36.2243012354966	35.14873636774219	-33.974471749182236	168.25399999999985	0.951871657754011	1	1	1	1	0	12.0	9.77471580915153	3.498725882731378	8.42771040275693	5.692881682887673	2.196078449487686	12.025497894734144	4.59118031244725	10.35164414998144	6.164660099893808	10.953032774850726	3.9704127851873636	4.99676510039717	207.0	105.12025657854974	46.243961438536644
5	86	nan	0	0	nan	nan	B1	B1	B1	1845	1003.0	809.0	1.0	1.2635690145163414	0.8626142325896975	1.0	0.6972789115646258	0.725465817601581	68.69487588698333	66.37017402418047	16.76305461424021	7.21139256344667	7.0	32.984845004941285	34.75014921618647	-18.745097924201126	178.76999999999992	0.9644537375849451	1	1	1	1	0	69.0	6.323231847956777	2.111665539443493	8.296543844044209	5.558205573819578	1.8900129767134786	8.61188679933548	5.118776228278875	5.677363244816661	3.576897847466171	5.569131030701101	2.520668369717896	16.696833710186183	790.0	67.29488065000623	27.1782866101712
5	87	nan	0	0	nan	nan	B1	B1	B1	1463	243.0	813.0	1.0	1.0785748377374962	0.721828660540743	1.0	0.7908108108108108	0.8238018523940454	52.102484648610094	50.00999900019995	17.26267650163207	6.896659180763968	6.082762530298219	34.705898872805875	36.05866065394348	87.05830569803445	149.38799999999998	0.954337899543379	1	1	1	1	0	45.0	14.0248111654073	4.275303278118372	7.775371950119734	12.995071314275265	3.221118495799601	14.843854423612356	7.529198169708252	9.490150324068964	7.1860837787389755	11.331441227346659	4.471305426210165	11.2222019135952	330.0	120.73061738535762	44.139192970469594
5	88	nan	0	0	nan	nan	B1	B1	B1	1919	544.0	817.0	1.0	1.0905979606014502	0.599849641621216	1.0	0.6580932784636488	0.7342822003553611	56.964278442097005	56.22277118748239	19.79898987322333	7.242113790388292	6.4031242374328485	45.81556479781133	45.577845288626655	-43.37885422095638	181.2219999999998	0.9190613026819924	1	1	1	0	1	58.0	17.865323912352324	3.4521858766674995	8.879285868257284	8.619501059874892	2.3615472791716456	16.462439961731434	7.644037563353777	13.287434200756252	6.099214173853397	10.46343175508082	5.510322718881071	23.27254144474864	953.0	247.12779432628304	47.41452677361667
5	89	nan	0	0	nan	nan	B1	B1	B1	2201	634.0	816.0	1.0	1.296939704391786	0.8769024051822563	1.0	0.6416909620991254	0.6814515781401035	76.76500358206722	75.71657678474378	18.788294228055936	7.473711334656941	7.0	37.435863853249394	36.89851632093675	-25.004615258254354	201.46399999999974	0.9511668107173727	1	1	1	0	1	46.0	6.931532783433795	7.290821706876159	9.96784926019609	13.232425419613719	2.670466188341379	13.030258633196354	9.484061970375478	22.095918215811253	11.307667694985867	9.043533992022276	7.366399667225778	18.273579030297697	866.0	73.0488748671487	109.9487603129819
5	90	nan	0	0	nan	nan	B1	B1	B1	1815	202.0	819.0	1.0	1.1769868562239303	0.8198908500514455	1.0	0.6807951987997	0.7628625087506474	63.96004590383346	62.5859409132754	18.439088914585774	7.184207917567677	6.4031242374328485	37.08638564217333	36.61839674472279	68.95996346943377	172.9099999999998	0.9522560335781741	1	1	1	1	0	53.0	12.682185102254152	2.5047837290912867	8.562737513333559	6.64853900577873	2.3177996641024947	11.854474700987339	3.491187945008278	5.02299536857754	4.33072404935956	10.996215786784887	2.563744580373168	8.223910943605006	720.0	83.66114308219403	35.836209828965366
5	91	nan	0	0	nan	nan	B1	B1	B1	1520	756.0	818.0	1.0	1.039748352032468	0.5887635881826786	1.0	0.6931144550843593	0.856631858422843	49.31754315294366	50.48762224545735	18.973665961010276	7.107691148490714	6.4031242374328485	39.802009999496256	39.86363087963881	84.811271518233	149.32399999999998	0.9617209743751978	1	1	1	1	0	8.0	8.067307543940842	2.721141383983195	6.805432243272662	10.3365377811715	2.3300221376121044	10.938612941652536	7.287541044875979	9.503486690111458	5.0567483101040125	8.488914338871837	3.386938280425966	7.318379472009838	147.0	81.10424973536283	31.33490516897291
5	92	nan	0	0	nan	nan	B1	B1	B1	1809	0.0	824.0	1.0	1.6882918843312158	0.9093898207661976	1.0	0.5962425840474621	0.4583613573259837	81.33693156500135	83.57032966310472	25.079872407968907	8.618975858861237	7.615773105863909	36.0	33.831681284437394	-75.49727623178984	222.6999999999998	0.9154858299595142	1	1	1	1	0	20.0	12.472953401505947	5.46994736418128	7.063706435263157	6.584557872265577	1.8889143327251077	9.624536506831646	9.688197184354067	5.788174273446202	7.872098915278912	5.371343586593866	4.566414915025234	15.22267497703433	344.0	111.04858496319503	78.04704369977117
5	93	nan	0	0	nan	nan	B1	B1	B1	1860	304.0	830.0	1.0	1.038455985088925	0.624467331964835	1.0	0.7654320987654321	0.8505717086346359	55.2385266820756	55.31726674375732	21.213203435596427	7.908974264523323	7.0	42.82104530948982	43.144102497358084	18.91551455278711	165.76999999999995	0.9634809634809632	1	1	1	1	0	66.0	13.324864538386464	7.627618867903948	9.065903723239899	13.362890020012856	4.051529721356928	13.616556029766798	10.432043936103582	14.389974793419242	12.89579614251852	12.541130686178803	7.186114287003875	19.33533232100308	778.0	131.58721305802464	100.36334803514183
5	94	nan	0	0	nan	nan	B1	B1	B1	1630	356.0	838.0	1.0	1.1405883148093956	0.7968071567283294	1.0	0.7463369963369964	0.7850581686718897	58.855058682883374	60.00833275470999	17.72004514666935	6.989430756667136	6.324555320336759	34.88266044899672	35.562209422194364	20.12527517044263	161.52799999999993	0.9627879503839338	1	1	1	1	0	0.0	8.771633502095938	7.255466539412737	8.901380959898233	12.881513712927699	3.2464942540973425	10.037659322842956	6.6544136963784695	13.551674677059054	11.908552702516317	11.615060666576028	6.872053101658821	6.04682993888855	0.0	94.42963302880526	87.63564522564411
5	95	nan	0	0	nan	nan	B1	B1	B1	1873	704.0	849.0	1.0	1.0724443673282065	0.705366137974975	1.0	0.8218516893374287	0.8400381324655479	58.310056002649105	58.82176467941097	19.72308292331602	7.7178590898395285	7.0	40.19640306883355	41.33268377755695	-21.36747318518012	167.38799999999992	0.9627345155487022	1	1	1	0	1	56.0	9.989883347414434	3.3919279891997576	8.921751756221056	8.985809129662812	9.512977758422494	15.889616250991821	7.527275523170829	11.029205772094429	6.273167006671429	8.819226397201419	4.163347833789885	14.277576804161072	895.0	102.46318778395653	41.22636780422181
5	96	nan	0	0	nan	nan	B1	B1	B1	3069	48.0	869.0	1.0	1.1628215523315915	0.8033049978603679	1.0	0.6458333333333334	0.6188301231322441	81.81078506017109	83.54639429682169	23.853720883753127	8.590066590655423	7.615773105863909	50.34853915885326	48.72387449554718	-41.869287256014886	249.64199999999943	0.9304229195088677	1	1	1	1	0	37.0	12.797741667367518	8.946929141879082	11.751354228705168	13.286060998216271	3.0096284560859203	15.965224646031857	14.957305248826742	10.688944822177291	12.98994430527091	8.070267824456096	8.816510299220681	14.16714733093977	378.0	167.55951813794672	127.93879641033709
5	97	nan	0	0	nan	nan	B1	B1	B1	2980	414.0	866.0	1.0	1.4193740876431462	0.8560159349557357	1.0	0.48408057179987	0.2665967027527541	92.07618886222599	90.4267659490264	20.615528128088304	6.780647822227366	5.0	45.87970912717055	47.598733876522665	-44.21977443719989	374.7879999999989	0.8321697849762635	1	1	1	0	1	115.0	45.45621419325471	16.175051547586918	17.377203054726124	28.933363856747746	6.0741131119430065	31.420874437317252	21.327107687480748	44.63179979659617	28.203158611431718	21.08055240660906	18.220721758902073	25.030380816198885	1046.0	312.0329445451498	110.54277898836881
5	98	nan	0	0	nan	nan	B1	B1	B1	2033	468.0	867.0	1.0	1.1982071567472878	0.770494202720179	1.0	0.6205738705738706	0.6961621073362244	66.35858767146738	67.11929677819934	18.439088914585774	7.0943186394898285	6.4031242374328485	43.38966760487826	42.30008293551472	33.69101634590945	191.56599999999983	0.9222045815377636	1	1	1	0	1	62.0	16.108354286290705	7.889890920370817	9.911436673253775	20.12442206032574	3.325917466543615	14.714625814929605	13.953948272392154	27.11850158125162	13.352391883730888	9.207095455378294	10.13041889294982	22.006118904799223	1094.0	118.87937757465988	108.15945686679333
5	99	nan	0	0	nan	nan	B1	B1	B1	1851	284.0	868.0	1.0	1.1349556379768153	0.7887005524492532	1.0	0.6634408602150538	0.733723327157151	62.2638297776344	64.19501538281614	19.1049731745428	7.270486929910803	6.4031242374328485	40.063219272314335	38.278404855074	65.77273047585358	178.04999999999978	0.9327286470143614	1	1	1	1	0	24.0	11.527092412114143	6.696040310896933	9.375555071979761	13.00767531991005	4.0711375791579485	12.00524909608066	8.130769815295935	15.715938060544431	11.936553001403809	12.926756732165813	7.226703295484185	10.678065188229084	156.0	124.80738556478173	89.10508912242949
5	100	nan	0	0	nan	nan	B1	B1	B1	1722	250.0	885.0	1.0	1.137412593795953	0.7671017572236397	1.0	0.6713450292397661	0.753223921041824	59.40432453193553	57.706152185014034	17.72004514666935	6.999073505574678	6.324555320336759	38.678517900093276	38.109385613690755	69.70994026635739	169.49599999999992	0.9469342864998624	1	1	1	1	0	0.0	7.031555688008666	4.676340905949473	8.528435178101063	11.664316764101386	3.2592813074588776	12.239032622426748	8.357839322648942	11.775753479450941	8.160387586802244	13.341969959437847	5.493843019939959	7.075516895391047	0.0	61.95359743386507	60.449424107559025
5	101	nan	0	0	nan	nan	B1	B1	B1	1690	659.0	891.0	1.0	1.119263175773992	0.7714776496570698	1.0	0.6679841897233202	0.7770066929514079	58.51990955519673	56.859475903318	17.46424919657298	7.110896197755332	6.324555320336759	34.8829847075615	37.23366834032869	29.891839351427308	165.32399999999984	0.9515765765765767	1	1	1	0	1	12.0	5.828397052362561	5.1769131207838655	8.39209583774209	8.786389005370438	2.03172352258116	9.200503529980779	7.483833100646734	18.651712827384472	8.313786517828703	6.447226695716381	6.489219516515732	9.921995906159282	338.0	59.63422607071698	71.9279013350606
5	102	nan	0	0	nan	nan	B1	B1	B1	1977	540.0	888.0	1.0	1.0409545998211074	0.5759103026957275	1.0	0.745475113122172	0.8316259222165269	56.00989822767408	56.938563381947034	21.840329667841555	8.046553000710862	7.0710678118654755	45.96194077712559	45.78881369789588	-52.27919846060549	172.83999999999983	0.9601748421563866	1	1	1	0	1	59.0	10.728480938822031	5.546883364208043	10.398748755455017	11.918638932518661	2.3389639277011156	15.580941516906023	9.236789517104626	14.07637144997716	9.086228732019663	8.332631444558501	5.13884184602648	19.8090639160946	467.0	129.35858713742346	73.6196385845542
5	103	nan	0	0	nan	nan	B1	B1	B1	1882	771.0	888.0	1.0	1.274520523672115	0.8617492323490343	1.0	0.6049501767920283	0.7248044778537815	69.63735184209166	66.85057965343307	16.15549442140351	6.953524863340037	6.324555320336759	33.884556954459356	35.32942872105447	58.156219136166534	180.63599999999985	0.9514661274014157	1	1	1	0	1	59.0	7.60213625151664	3.6726939724758267	8.980437949299812	12.755031681619585	2.328084255568683	13.453864388167858	6.34888229239732	11.718837276101112	6.184649437665939	6.592355247586966	4.337254907935858	24.92016484681517	947.0	68.1304343668744	50.558922932483256
5	104	nan	0	0	nan	nan	B1	B1	B1	1933	181.0	897.0	1.0	1.1441059762738408	0.7790786920857986	1.0	0.6915921288014312	0.7504661550062552	63.5345300075853	64.6297145282261	18.601075237738275	7.374587429372124	6.708203932499369	41.49798156810526	39.831457984878384	12.388809660140211	179.90999999999985	0.9306692344727973	1	1	1	1	0	0.0	7.171496193856001	5.596978724934161	8.684321384876966	9.199481219053268	2.6862745247781277	9.532845046371222	7.331242854706943	11.442923601716757	9.517204586416483	9.588845686987042	5.696437039412558	5.889875654131174	0.0	79.92996129952371	63.29796311073005
5	105	nan	0	0	nan	nan	B1	B1	B1	1728	916.0	895.0	1.0	1.2051926576171479	0.840905056483365	1.0	0.75	0.7289237222425614	63.999013346946235	63.953107821277925	17.46424919657298	6.988323392294615	6.324555320336759	34.973603491440095	34.635157137609575	0.920151251864619	172.59799999999993	0.9549599336833381	1	1	1	0	1	66.0	5.719005133956671	3.1088426169008017	10.408606100827456	6.540505074895918	1.987930134870112	10.870710348710418	5.688944847323	7.684641798958182	5.374135979451239	5.598291013389826	3.365514636039734	24.579720902256668	885.0	48.90373104903847	32.66974913701415
5	106	nan	0	0	nan	nan	B1	B1	B1	1629	580.0	901.0	1.0	1.1176144323711839	0.7515818763221904	1.0	0.7082608695652174	0.787929008786467	56.80484816510197	58.05170109479997	18.35755975068582	6.97829029980939	6.324555320336759	38.52959860229871	37.47073943357954	-42.6903858105979	161.1839999999999	0.9529102076630593	1	1	1	0	1	50.0	8.56646068021655	4.3825589613988996	10.08125425875187	14.367895098403096	2.263035041280091	12.282185103744268	9.416617061942816	10.85241470951587	7.344777589663863	7.911558708176017	4.161944021470845	11.020965842530131	476.0	95.2449532719329	41.89330906327814
5	107	nan	0	0	nan	nan	B1	B1	B1	1741	82.0	903.0	1.0	1.079903490246872	0.43551215586002523	1.0	0.6147598870056498	0.6574082713316669	51.39719671823862	58.309518948453004	19.697715603592208	6.946763323684293	6.0	45.77232659973645	46.26687498569517	-1.251511438211239	182.42599999999985	0.8817422132185362	1	1	1	1	0	32.0	9.9799190973863	6.226153971627355	8.483161676675081	8.806271468289196	2.154848569072783	9.111421404406428	7.6286106603220105	9.3688258305192	8.978027038276196	7.230594335123897	6.922865664586425	10.840756903402507	529.0	68.02825978770852	65.94445736519992
5	108	nan	0	0	nan	nan	B1	B1	B1	1916	923.0	930.0	1.0	1.1712099857569476	0.7993271069141828	1.0	0.7676282051282052	0.7390438460294553	64.74511482622594	64.13267497929586	18.439088914585774	7.2717554122769075	6.708203932499369	37.5167219354085	38.905089856900524	7.33757089504371	180.49599999999992	0.9508684863523571	1	1	1	1	0	37.0	7.105439871549606	2.1645227931439877	11.587945349514484	7.291691494174302	2.1064011845737696	11.873716339468956	5.254734136164188	2.810818654485047	3.7401083651930094	6.277637932449579	1.9606927679851651	13.652903026901186	451.0	79.57044356036931	23.49123394396156
5	109	nan	0	0	nan	nan	B1	B1	B1	969	998.0	933.0	1.0	1.0656344967836666	0.642697539297729	1.0	0.6715176715176715	0.7948823599015329	40.709717449363836	39.44616584663204	14.866068747318506	5.71169274891629	5.0	29.49523323586916	31.1885292259713	-51.89873956969687	123.77000000000007	0.9565646594274433	1	1	1	1	0	16.0	5.497093124315143	3.2394445911049843	9.037918657064438	5.9069352420046926	1.527122925966978	6.877286940813065	4.565163664519787	9.332295700907707	4.796643029898405	4.963454641401768	3.7623255010694265	5.076310371980071	279.0	40.69034877046943	31.81637300364673
5	110	nan	0	0	nan	nan	B1	B1	B1	1440	664.0	940.0	1.0	1.1425736631033891	0.7907078032572777	1.0	0.7762803234501348	0.784543324990539	55.17815917071996	53.600373133029585	15.652475842498529	6.48373697626683	6.0	32.44261902824377	33.77972338445936	-3.150363767411977	151.87199999999996	0.9430255402750491	1	1	1	1	0	48.0	6.594476246275008	2.8970779087394476	8.135851092636585	8.771801338531077	2.256092178635299	10.326924562454224	3.5418326193466783	6.008316160179675	4.89599453099072	10.586434755474329	2.586709387600422	11.44986647553742	628.0	60.05322362110019	29.136110640130937
5	111	nan	0	0	nan	nan	B1	B1	B1	1954	23.0	944.0	1.0	1.1000048321225409	0.6961487613012118	1.0	0.6892416225749559	0.6895894729609773	60.05672984052961	64.28841264178172	19.235384061671343	8.281189334002958	7.810249675906654	44.0	43.11457962523415	-66.11716609722893	188.69999999999985	0.9295908658420552	1	1	1	1	0	0.0	8.057343409396708	5.520332658663392	7.561120022088289	7.239780273288488	2.0271305572241545	9.188815148547292	7.353215849027038	7.1187914945185184	7.848935706540942	4.382375853136182	4.991653345525265	14.04786759801209	25.0	99.15387220494449	83.4965746384114
5	112	nan	0	0	nan	nan	B1	B1	B1	941	1023.0	963.0	1.0	1.5102046234436095	0.8999278476424575	1.0	0.6489655172413793	0.5303653696479897	55.119145309332	57.87054518492115	21.02379604162864	7.745843091514188	7.0	24.0	24.034088122369493	-85.58815900053958	149.31799999999998	0.9293827160493827	1	1	1	1	0	7.0	2.713557656854391	2.254581529647112	7.202288888394833	4.930006843060255	1.1755550513044	5.394018456339836	3.7774929367005825	6.5190814062952995	3.4411688428372145	2.5697718802839518	2.5932707861065865	3.452216397970915	44.0	30.930235834792256	27.31429016124457
5	113	nan	0	0	nan	nan	B1	B1	B1	1083	709.0	964.0	1.0	1.0811119424025426	0.6385096822495896	1.0	0.6016666666666667	0.5844409490959049	43.269343437306006	44.40720662234904	14.560219778561036	5.180434510840016	4.47213595499958	33.566372420415995	33.3006833912175	21.21110685722957	152.59799999999996	0.8887977020927371	1	1	1	1	0	47.0	31.892118653282523	3.7962157800793648	6.449225600808859	12.0421759262681	2.665568023920059	9.67138172313571	5.201709033921361	9.374410604126751	6.73765167593956	6.423498889431357	3.363027391023934	10.063721762038767	318.0	264.5413748845458	36.02806148864329
5	114	nan	0	0	nan	nan	B1	B1	B1	1724	965.0	958.0	1.0	1.1181141470323215	0.6138641563597602	1.0	0.6301169590643275	0.6584173857385567	54.95926518736909	60.83584469702052	17.69180601295413	6.540734248679826	6.0	44.54772721475249	43.38548575926306	-68.88915592603352	181.39399999999978	0.8682951397632838	1	1	1	1	0	7.0	7.324864583089948	3.3152819331735373	9.9862669557333	10.938719760626554	2.264942410402	10.38361182808876	8.856031109578907	8.281315354630351	5.2331426022574306	7.428198669105768	3.840344863012433	8.483024340122938	33.0	77.22668826580048	40.02893132157624
5	115	nan	0	0	nan	nan	B1	B1	B1	1352	917.0	967.0	1.0	1.0243581431960147	0.5491941682490425	1.0	0.7511111111111111	0.8582194657039504	45.55740599568973	46.52956049652737	18.681541692269406	6.897566998735607	6.082762530298219	38.37092649389639	38.07208638753468	30.630379037883387	140.70000000000002	0.9609097370291402	1	1	1	1	0	34.0	4.195803791284561	1.7102769715711474	8.122270569205284	4.642526917159557	1.568261245265603	7.844693636521697	2.8466926170513034	5.339528478682041	2.9606317402794957	4.374090196564794	2.261127660050988	9.059510161168873	539.0	35.16348531842232	20.53252477478236
5	116	nan	0	0	nan	nan	B1	B1	B1	1685	969.0	1002.0	1.0	1.0627012175803257	0.6728196392712371	1.0	0.7837209302325582	0.7789614344787309	54.25692232820271	59.07622195096772	19.924858845171276	7.842906690904116	7.211102550927978	41.41006041348256	40.13962657947778	-57.57720817660345	164.87199999999999	0.9476940382452194	1	1	1	1	0	0.0	6.313313474878669	2.30997178517282	8.424994308501482	6.0822156416252255	1.6815900057554245	7.578790001571178	4.6919508669525385	9.315220911987126	3.75651182141155	4.067566949874163	3.451667068526149	6.621866178698838	0.0	63.36153213959187	26.194110210053623
5	117	nan	0	0	nan	nan	B1	B1	B1	867	42.0	1016.0	1.0	1.1322925797471441	0.7857227449393112	1.0	0.7467700258397932	0.8182908024700492	42.52599285315355	42.01190307520001	16.55294535724685	6.702604409695905	6.082762530298219	26.0	26.30567887484771	0.8157226251540467	115.38800000000005	0.9496166484118291	1	1	1	1	0	0.0	5.2740062568336725	2.886518655344844	4.151888318359852	3.505394075065851	0.9722896264865994	5.262851890176535	2.833890298381448	4.006256211549044	3.845151472836733	2.010635545477271	2.081651045009494	4.060227360576391	0.0	55.63646917976439	32.15953316166997
5	118	nan	0	0	nan	nan	B1	B1	B1	1402	151.0	1023.0	1.0	1.1401915336601063	0.5141141536114114	1.0	0.6472760849492152	0.6127891425981392	48.408695108798504	57.201398584300364	22.0	8.336638548787185	7.615773105863909	37.0	41.52119171770456	-21.144795051826524	169.56000000000006	0.89728	1	1	1	1	0	2.0	4.518593154847622	2.8023193711414933	5.763103697448969	4.658945611678064	1.3647058866918087	8.01641871035099	4.090028236620128	7.850522603839636	4.242923654615879	4.586953565478325	3.181536597199738	5.590768281370401	480.0	45.97941578645259	46.46672786027193
5	119	nan	0	0	nan	nan	B1	B1	B1	1053	194.0	1023.0	1.0	1.2262776315288848	0.836792336773871	1.0	0.7959183673469388	0.7049512116655112	50.28457052807427	52.0	20.808652046684813	7.736950400503125	7.0	26.0	27.531828017839278	-9.482323757526224	137.00600000000003	0.9551020408163265	1	1	1	1	0	0.0	2.6408331533893943	2.774181727319956	5.017486855387688	6.703974977135658	1.4012817647308111	7.062623020261526	6.469687987118959	7.630823217332363	4.100099196657538	5.323079288005829	3.502494851127267	3.248798370361328	0.0	23.932692575268447	42.58455797471106
6	1	nan	0	0	nan	nan	B2	B2	B2	1073	559.0	24.0	1.0	1.1530118391354314	0.7791035085264344	1.0	0.6386904761904761	0.6676300239551691	47.54874051692683	48.76474136094644	13.892443989449804	5.548140064748813	5.0	30.520844536472318	29.8080821724461	-76.85217984097285	142.11399999999998	0.8934221482098251	1	1	1	1	0	30.0	20.78648055717349	2.0985275199636817	6.30006867274642	6.71868468541652	1.8338902974501252	8.33939116820693	3.7584191616624594	4.297581470571458	3.8871290292590857	8.491035308688879	3.7644770331680775	9.078294068574905	258.0	201.8053557369858	23.76954309642315
6	2	nan	0	0	nan	nan	B2	B2	B2	1287	532.0	38.0	1.0	1.2201471784524571	0.7684237739182167	1.0	0.5145941623350659	0.4887370501048069	53.24078750763983	60.8276253029822	14.212670403551895	5.292866387897942	4.47213595499958	38.50461666589029	34.07098027783121	-73.5405420361573	181.90999999999977	0.8265895953757225	1	1	1	1	0	75.0	26.59983223490417	2.086045636795461	10.691416841000319	7.735851078294218	2.4887770069763064	12.213336404412985	4.75176623929292	4.991409189067781	3.8909590486437082	12.946517162024975	3.91544977016747	18.24589915201068	965.0	240.05058371834457	20.872266858816147
6	3	nan	0	0	nan	nan	B2	B2	B2	1023	632.0	97.0	1.0	1.298205538559658	0.8350251131260474	1.0	0.6470588235294118	0.6282698310237878	50.93656221395002	50.80354318352215	12.806248474865697	4.912539746438607	4.47213595499958	28.107438337344803	28.025899228925393	11.146507381536939	143.044	0.8830384117393183	1	1	1	1	0	40.0	7.653788042254746	6.272709254175425	7.529350735247135	11.865903701633215	2.9183489810675383	6.5354543551802635	7.38695352897048	18.062806077301502	11.405096486210823	5.727779060602188	6.679087523370981	22.23498896509409	240.0	63.54843996744603	51.24020764231682
6	4	nan	0	0	nan	nan	B2	B2	B2	1561	708.0	99.0	1.0	1.069332322777633	0.7099459495152132	1.0	0.7226851851851852	0.8397281439575537	53.27965294966458	53.75872022286245	18.35755975068582	7.1736776124055535	6.4031242374328485	37.22471914336616	37.52252416577699	-79.26695041230997	152.8399999999999	0.9615029257776407	1	1	1	1	0	7.0	5.242771070450544	4.4193026861175895	8.582711521536112	6.316319550387561	2.512626852840185	7.8717937069013715	5.393682777881622	7.787182420492172	7.048966225236654	9.162661166861653	3.8063172372058034	6.683665223419666	46.0	44.39830648712814	59.21843301970512
6	5	nan	0	0	nan	nan	B2	B2	B2	1745	361.0	129.0	1.0	1.1638170504383951	0.4914618621021458	1.0	0.5768595041322314	0.5858750041282326	54.19595116107098	59.16924876994806	17.46424919657298	6.440200512884547	5.830951894845301	48.825114486320885	47.199204956595246	81.92721357102587	193.46399999999977	0.8610905502097211	1	1	1	1	0	75.0	11.011718960478902	5.4352025631815195	11.775860283523798	14.353551518172026	2.8544899793341756	15.103547748178244	7.934950806200504	10.375173605978489	8.482902282848954	12.424597598612309	5.317021460272372	17.000045724213123	703.0	82.03688120283186	71.94015427585691
6	6	nan	0	0	nan	nan	B2	B2	B2	2167	265.0	137.0	1.0	1.621750500624676	0.8471387718039264	1.0	0.46904761904761905	0.25843122489408565	83.44320412704704	88.95504482602435	17.204650534085253	5.808238252731496	5.0	48.657318601268464	44.33935862376714	-13.009286817317951	324.6099999999993	0.696113074204947	1	1	1	1	0	22.0	49.47029834613204	8.705241502262652	16.260502077639103	21.502586482092738	4.637567739002407	25.28265815600753	14.435568775981665	24.21098655089736	13.815487951040268	13.289036370813847	10.639124142937362	16.635965507477522	601.0	337.95449775084853	76.666499029845
6	7	nan	0	0	nan	nan	B2	B2	B2	1853	398.0	140.0	1.0	1.13829448072715	0.7499777698321016	1.0	0.6797505502567865	0.651526252720124	61.08299919477717	64.66065264130884	19.79898987322333	7.165226263889035	6.324555320336759	41.781451089836665	40.404145945917236	-60.45379249191453	189.0499999999998	0.927891837756635	1	1	1	0	1	46.0	21.901594643481076	5.04850843641907	15.232929024845362	10.811535812914371	3.022339233197272	13.208712929859757	10.206881829537451	8.051758640445769	8.28917372226715	9.352193504571915	5.018066676333547	13.61286337301135	961.0	206.07643294334412	49.02427731640637
6	8	nan	0	0	nan	nan	B2	B2	B2	1329	621.0	177.0	1.0	1.1943447601940322	0.6393678117757244	1.0	0.5650510204081632	0.48158491165765543	50.3799864885182	53.25410782277739	13.038404810405298	4.937577817303563	4.47213595499958	41.742065114222605	38.73722374254811	44.487419697845304	186.22199999999984	0.8432741116751269	1	1	1	1	0	53.0	41.8681925535202	2.96597240306437	10.427710395306349	10.070450903847814	3.6086823912337422	7.969451494514942	7.086213491857052	4.829572012647986	5.654627334326506	8.261326033622026	6.399038692004979	9.172442234121263	519.0	316.0497440965846	26.267322972416878
6	9	nan	0	0	nan	nan	B2	B2	B2	2116	394.0	183.0	1.0	1.0867357542015128	0.6904160140186067	1.0	0.7015915119363395	0.6831350627549345	61.95273044416812	63.89053137985315	19.1049731745428	7.4683931070608836	7.0	46.256998244025866	44.81738314209373	54.062430347813304	197.29199999999975	0.9077649077649078	1	1	1	0	1	17.0	38.438696913421154	7.5109941475093365	11.670603513717651	10.618356620892882	2.6059968061745167	18.33658354729414	8.608270393684506	12.12045474909246	11.51049062423408	10.013138053938746	8.050278522074223	11.117402901872993	973.0	397.72634528949857	88.08546594157815
6	10	nan	0	0	nan	nan	B2	B2	B2	1995	453.0	193.0	1.0	1.1451561538214916	0.7920370781667705	1.0	0.8203125	0.7733844897548297	65.04999565107464	65.80273550544841	19.0	7.6534946790589276	7.0	37.0	39.7112650936311	-3.66744323442473	180.04399999999993	0.9682115991264256	1	1	1	1	0	47.0	9.777554009109735	6.141847894527018	10.994338907301426	13.811688493937254	3.011886806227267	13.910063304007053	13.041840274818242	11.65278098359704	9.574975214898586	9.193713326007128	6.896971092559397	13.087968261912465	866.0	87.57560102269053	91.54065793100744
6	11	nan	0	0	nan	nan	B2	B2	B2	2748	924.0	190.0	1.0	1.102584565946337	0.7338777574585382	1.0	0.6153157187639946	0.6834814238304658	72.58766715459831	76.32168761236873	22.80350850198276	8.726153600481695	8.0	52.67027976991127	49.307463746892104	5.22358359111464	224.77599999999956	0.9111405835543764	1	1	1	1	0	46.0	16.68232243321836	4.4022583570331335	12.604089438915253	11.53667511884123	3.0296788224950433	16.129823733121157	10.847058860585093	11.230121362023056	7.605615318752825	9.053528677672148	6.605081253685057	26.22990765981376	764.0	189.25290327239782	68.88247532211244
6	12	nan	0	0	nan	nan	B2	B2	B2	1381	315.0	207.0	1.0	1.2983896809643691	0.6325440617558731	1.0	0.5532852564102564	0.23141459148604476	53.39436391392899	53.600373133029585	11.180339887498949	3.714269140871655	3.1622776601683795	44.098665599905715	41.35523642403655	39.99172362030012	273.84599999999966	0.7256962690488702	1	1	1	1	0	8.0	60.85465772077441	13.033722460269928	13.035721391439438	21.08230719715357	4.356404992751777	21.906416511163116	21.59800113737583	22.987228207290173	19.715037781745195	10.61031510680914	13.503807168453932	25.725001972168684	9.0	381.46366066113114	80.33582067862153
6	13	nan	0	0	nan	nan	B2	B2	B2	923	560.0	213.0	1.0	1.711833335404143	0.9072178328449897	1.0	0.4930555555555556	0.34138763907615816	58.43692975788979	55.47071299343465	10.44030650891055	3.6754599633120097	3.1622776601683795	27.558173897359183	24.58214611948206	25.142770082090983	184.3239999999998	0.7562474395739451	1	1	1	1	0	64.0	4.664057402871549	5.189166096039116	8.902037099003792	10.556618657894433	2.534599846228957	4.607415906153619	5.887861458584666	11.490821672603488	9.67655455507338	5.075913637876511	5.844815777614713	33.79600219707936	408.0	24.918196474201977	31.01458772085607
6	14	nan	0	0	nan	nan	B2	B2	B2	1336	762.0	219.0	1.0	1.2001915156884602	0.8386742032076114	1.0	0.6460348162475822	0.7724460515104279	56.08945901209808	55.97320787662612	15.811388300841896	6.151349094307066	5.656854249492381	31.11269837220809	30.548194850274076	-42.3141742790349	147.42600000000002	0.9566774078052275	1	1	1	0	1	56.0	16.857724897563457	6.02220188640058	8.069932110607624	6.391363429836929	2.1123979706317186	11.143480621278286	6.690241866745055	10.781933307647705	9.290226632729173	8.008911283686757	9.415823644027114	10.137926295399666	791.0	161.14770737849176	66.84428185131401
6	15	nan	0	0	nan	nan	B2	B2	B2	2119	1016.0	225.0	1.0	1.5341145360738273	0.8921588750640674	1.0	0.6844315245478036	0.5248023814612485	82.82388082624945	77.52418977325722	16.1245154965971	6.848043564652818	6.4031242374328485	39.27149241010642	37.41334859226931	-8.553246299747565	225.25399999999965	0.8246740611013814	1	1	1	1	0	61.0	15.110032783821225	7.441733460873365	11.707469284534454	12.581261916086078	2.584832550957799	13.983840737491846	10.062302621081471	12.709864996373653	11.333669051527977	7.746410325169563	8.053376037627459	20.97633325494826	908.0	116.19966439623386	90.24458709172904
6	16	nan	0	0	nan	nan	B2	B2	B2	4934	909.0	238.0	1.0	1.2643795244164886	0.6961313613069772	1.0	0.5780224929709465	0.544735637675807	102.23866429686692	97.04638066409278	26.1725046566048	9.622177047958797	8.94427190999916	77.06306072605183	73.39861233163134	27.252600910834254	337.37399999999894	0.81953326135703	1	1	1	1	0	54.0	31.474937118589878	11.232425455003977	19.432532254606485	18.472495617344975	4.6524758050218225	19.800930824130774	14.341817353852093	19.552147714421153	18.601266525685787	13.353673642501235	12.34918747562915	23.690775971859694	859.0	501.7143973335624	226.2851154357195
6	17	nan	0	0	nan	nan	B2	B2	B2	2190	461.0	238.0	1.0	1.3975488768761846	0.9014380020824427	1.0	0.5973813420621932	0.6693000773831818	80.92893635751834	79.55501241279521	17.0	7.106520363568327	6.708203932499369	34.84994024363792	35.034801921311875	22.027689658525244	202.77599999999964	0.9557058695177831	1	1	1	0	1	44.0	7.747844694182277	7.160845412872732	11.19768064841628	11.952620757743716	2.736934484913945	17.878126192837954	13.62674912251532	12.4253452969715	11.148912787437439	9.340154144912958	7.486076124943793	16.762569600716233	1240.0	202.28548130393028	86.18909009173512
6	18	nan	0	0	nan	nan	B2	B2	B2	1300	360.0	241.0	1.0	1.066679613485762	0.7007958713786363	1.0	0.7198228128460686	0.8061236514641047	48.36300649796887	50.0	17.4928556845359	6.551229023865232	5.830951894845301	34.66876226407682	34.50032438434461	50.22576890674309	142.356	0.9597637504614249	1	1	1	0	1	19.0	37.927061730995774	8.071305390447378	9.08604560047388	11.98367290571332	2.4463264122605324	11.519386608153582	11.333165470510721	11.345067530870438	11.977386139333248	6.240497455000877	6.736003667116165	21.113664515316486	77.0	350.1786375436932	86.50995652750134
6	19	nan	0	0	nan	nan	B2	B2	B2	2053	598.0	250.0	1.0	1.0568265507780998	0.669558455668901	1.0	0.7732580037664784	0.7916070836245338	59.62857124638536	60.37383539249432	22.090722034374522	8.134838429783368	7.211102550927978	43.982041789803255	44.28967972072595	80.38518555704232	180.52799999999976	0.9564407174470068	1	1	1	1	0	45.0	35.40787356067449	4.591805923730135	10.067002408206463	6.569756631739438	2.3441825192421675	14.387655499391258	5.033554616384208	10.37108416017145	7.884992780163884	14.065537521615624	5.931715910322964	11.314854649826884	136.0	471.59060017298907	71.22455203719437
6	20	nan	0	0	nan	nan	B2	B2	B2	1099	678.0	256.0	1.0	1.279439500640331	0.8151946303205728	1.0	0.6283590623213264	0.5579786690307714	51.763077318690755	53.36665625650534	13.416407864998739	4.994174171327862	4.242640687119285	30.965627936359766	29.980507438724537	85.97797953917139	157.32399999999984	0.8373333333333335	1	1	1	1	0	66.0	29.208392463624477	7.4763866774737835	8.55652704834938	9.98551918566227	2.957808818668127	12.859037194401026	9.811779975891113	10.764904286712408	12.616495005786419	9.150499738752842	11.338887605816126	28.726497258991003	412.0	248.8135652281344	64.86176857724786
6	21	nan	0	0	nan	nan	B2	B2	B2	2491	989.0	270.0	1.0	1.1640639413747131	0.6674955099945625	1.0	0.5560267857142858	0.5133015375157294	68.85617654618976	83.23460818673925	23.0	7.890099025264564	7.0	53.37626662475337	51.27126079670589	40.048549587854566	246.94799999999964	0.8519151846785226	1	1	1	1	0	39.0	19.592248484492302	9.002105750143528	15.294071841984987	13.218646576628089	3.2520638071000576	18.119874771684408	13.516884107142687	13.894148234277964	13.475333739072084	10.452353727072477	8.740596648305655	23.148592391982675	567.0	228.61144469399005	115.42751231044531
6	22	nan	0	0	nan	nan	B2	B2	B2	1912	402.0	271.0	1.0	1.2415909033134191	0.8499697197730971	1.0	0.5655131617864537	0.6066148488506459	68.72977502907487	71.47027354082255	17.804493814764857	7.002569795019846	6.324555320336759	35.72192855621433	36.20901347877711	29.892159202431895	199.01799999999972	0.925459825750242	1	1	1	0	1	68.0	12.488319230265915	10.759441561996937	11.274082496762276	15.420309729874134	3.0703593688085675	14.599053932353854	16.404638711363077	17.208911210298538	16.48551156371832	8.4040436334908	7.983321873471141	29.166231889277697	1091.0	95.32396443653852	131.431235473603
6	23	nan	0	0	nan	nan	B2	B2	B2	2850	707.0	283.0	1.0	1.1731223635497356	0.7153023011441143	1.0	0.5768063145112325	0.5054191273036974	75.55258531222337	85.61541917201598	21.095023109728988	7.640003302100068	7.0	56.378728041786786	52.79729145994022	83.2902362748161	266.19599999999934	0.8444444444444446	1	1	1	1	0	57.0	62.75523006170988	13.294361770153046	14.229572016745806	17.1969176530838	5.090318185277283	21.25636687502265	18.06886402145028	17.929823838174343	21.174303837120533	15.987533370032907	12.55912115238607	43.09884798526764	1222.0	1062.459754087031	182.95890777558088
6	24	nan	0	0	nan	nan	B2	B2	B2	995	957.0	293.0	1.0	1.0663396423745397	0.3046508103316104	1.0	0.6234335839598998	0.6810515657623306	37.64168732835958	41.773197148410844	15.0	5.527838134793859	5.0	35.72192855621433	35.85235627792649	-4.849103537882149	135.49600000000004	0.8988256549232161	1	1	1	1	0	0.0	14.39684135839343	4.994033724069595	8.913298215717077	6.887876715511084	1.802716108970344	8.012481920421124	6.2949721701443195	6.854795157909393	7.526115816086531	4.782589439302683	4.189440760761499	12.409536898136139	0.0	123.98228440247476	47.19159236177802
6	25	nan	0	0	nan	nan	B2	B2	B2	1852	507.0	291.0	1.0	1.330874294098176	0.8499459459619703	1.0	0.5511904761904762	0.6165112539205414	70.02941835734734	72.44998274671983	17.46424919657298	6.56803047125336	5.830951894845301	37.210420376762535	36.8963924753196	-27.37976468193784	194.2919999999998	0.9195630585898711	1	1	1	1	0	66.0	37.82285802997649	4.654047479853034	10.681513715535402	10.544777601957321	2.620599700137973	16.023437874391675	9.501045198179781	10.285847279243171	8.036575919017196	9.781628148630261	4.930815610103309	15.610437178052962	898.0	451.71702181268483	54.94096311554313
6	26	nan	0	0	nan	nan	B2	B2	B2	1092	821.0	300.0	1.0	1.766895388628346	0.859602777242538	1.0	0.533203125	0.26699705664490686	62.376499113669254	63.12685640834652	12.041594578792296	3.987217251791853	3.1622776601683795	30.983883544530688	31.872075669221832	6.949281926194375	226.70599999999968	0.7219834710743802	1	1	1	1	0	95.0	34.78612967580557	9.221103264018893	13.024887450039387	11.810956005007029	3.5833371682092547	12.293186884373426	9.807812641374767	12.218173498287797	15.405035514384508	12.894926369190216	12.730693489313126	15.65542077459395	273.0	179.7365532014519	52.84687585942447
6	27	nan	0	0	nan	nan	B2	B2	B2	940	997.0	308.0	1.0	1.1675663071665803	0.8076567929517571	1.0	0.6743185078909613	0.695145421145932	45.536800631470875	44.10215414239989	12.041594578792296	5.162162584234552	5.0	27.9207427068688	26.85090509414051	28.353070715449807	130.35600000000005	0.9161793372319688	1	1	1	1	0	28.0	13.163683546707034	5.293476767838001	11.120286840945482	6.907484542578459	1.7626459263265133	10.759578861296177	6.837125197052956	6.327336523681879	7.836377516388893	6.131563268601894	4.080018317326903	14.689112730324268	369.0	152.79566693492234	49.13232634589076
6	28	nan	0	0	nan	nan	B2	B2	B2	1133	991.0	338.0	1.0	1.0867366876099462	0.688511291529015	1.0	0.7528239202657807	0.7277432807093697	45.32313995262196	44.27188724235731	15.0	5.872759396876946	5.0990195135927845	33.26129651943601	32.8695023203791	22.70676552920673	139.87200000000004	0.9371381306865177	1	1	1	1	0	37.0	9.575738176703453	5.989974815398455	11.860624115914106	7.431799814105034	1.9463340248912573	11.815655760467052	6.277500549331307	7.1047684624791145	9.008758708834648	5.512504773214459	4.612771822139621	13.455329239368439	753.0	93.99679561238736	58.35445189103484
6	29	nan	0	0	nan	nan	B2	B2	B2	2372	859.0	343.0	1.0	1.2122071270509915	0.835868089297138	1.0	0.6417748917748918	0.7671197564649918	74.93620539105832	72.94518489934754	21.213203435596427	8.065143226660748	7.245606220104248	42.08652260065429	41.13475800884173	33.73281322215115	197.11999999999978	0.9603238866396763	1	1	1	1	0	72.0	23.400289902463555	7.445258306339383	12.619043283164501	8.799603274092078	3.37509729526937	13.168413834646344	10.90595868229866	9.62868700362742	12.374135941267014	10.368291761726141	12.832501787692308	13.206485135480762	1145.0	320.51334425807	108.51160481665283
6	30	nan	0	0	nan	nan	B2	B2	B2	1917	490.0	355.0	1.0	1.2170448040376025	0.8420766411577527	1.0	0.6370887337986042	0.7321265246292418	67.78384549320907	67.62396025078685	18.681541692269406	7.223114527391565	6.708203932499369	38.5039002643949	36.55975168721225	55.259931602919345	181.3939999999998	0.9527833001988069	1	1	1	0	1	83.0	34.95280393026769	6.273746859282255	10.365148406475782	11.787350282073021	2.6636911798268557	15.125017169862986	7.080750735476613	12.53432515077293	9.696971107274294	8.850370019674301	4.890608093701303	31.055237704887986	1030.0	354.68432136811316	69.60468469094485
6	31	nan	0	0	nan	nan	B2	B2	B2	1863	86.0	363.0	1.0	1.318516475146616	0.8785316890739163	1.0	0.6781943938842373	0.7112522738523924	71.3013041924629	68.41052550594829	16.76305461424021	6.825024205791241	6.324555320336759	34.92513000523195	34.0594972248449	-17.35453122645359	181.42599999999976	0.9541613316261206	1	1	1	0	1	55.0	5.834683789871633	5.881391625851393	10.267429657280445	12.00964370276779	2.4914473509415984	15.274097837507725	13.752529181540012	17.494041368365288	9.929121881723404	7.264484645798802	7.223758309148252	10.97140458226204	1054.0	59.42505553364754	74.70199155248702
6	32	nan	0	0	nan	nan	B2	B2	B2	2052	753.0	366.0	1.0	1.0852479599782938	0.724597940156965	1.0	0.7039451114922813	0.7939106184243725	61.95973730760115	61.220911460055866	20.0	7.939278787594151	7.0710678118654755	41.39171820887828	42.70090616940114	-43.362448143784185	180.22199999999987	0.950219958323686	1	1	1	1	0	35.0	71.39652098715305	8.21306173875928	9.662104278802872	10.565392557531595	3.5914397090673447	14.42949566245079	12.187914874404669	8.244281727820635	12.650461602956057	16.277164839208126	11.121904307976365	24.648477874696255	583.0	858.1244379803538	116.29514023289084
6	33	nan	0	0	nan	nan	B2	B2	B2	1725	540.0	379.0	1.0	1.169570764886761	0.7600906830603812	1.0	0.6140975436098256	0.6209537385990931	60.06181681022091	64.03124237432849	18.0	6.674573419589802	5.830951894845301	39.915684489936446	39.02919054011011	54.87972307817247	186.83999999999978	0.8900928792569659	1	1	1	0	1	0.0	70.58884551934898	7.150133512914181	11.074006255716085	12.890699606388807	2.7677424484863877	17.077515862882137	14.141496933996677	14.224246583878994	11.174929471686482	10.5221027135849	7.132372043095529	12.003860536962748	831.0	506.2791030090302	76.64423616416752
6	34	nan	0	0	nan	nan	B2	B2	B2	869	0.0	374.0	1.0	1.4875077120967097	0.9074686409155642	1.0	0.7596153846153846	0.6006628928872786	52.87727354517853	51.62363799656123	20.0	7.469046652658998	6.708203932499369	21.0	22.214790807388038	-85.3657240920191	134.834	0.9596907785753728	1	1	1	1	0	16.0	4.457785916514695	1.0412146272137761	4.623071651905775	6.451255101710558	1.099031062796712	6.3037766218185425	6.986068494617939	3.622201898135245	1.8855268359184265	3.40621043369174	1.6551155894994736	6.63584347255528	64.0	36.434378672391176	11.356588182039559
6	35	nan	0	0	nan	nan	B2	B2	B2	1409	973.0	384.0	1.0	1.1499692820579754	0.7628914822712957	1.0	0.6553488372093024	0.7721825025098621	53.917950433378905	53.25410782277739	17.46424919657298	6.414810257950551	5.830951894845301	36.41947394172218	34.85938674459094	36.77487441246488	151.42599999999993	0.9517055048969942	1	1	1	1	0	11.0	38.20689722150564	5.506019700318575	8.31544978171587	7.414267190732062	2.9496757639572024	10.814892804250121	6.606637695804238	6.74529642239213	8.736415684223175	12.662180479615927	5.822568105533719	12.19093612395227	113.0	363.83642335329205	61.50330375600606
6	36	nan	0	0	nan	nan	B2	B2	B2	1380	36.0	389.0	1.0	1.0424316370644449	0.46974653828251434	1.0	0.6990881458966566	0.7611473683004725	45.36078373210091	46.2709412050371	17.4928556845359	6.55185703260965	5.830951894845301	40.92373180463285	40.044560247638856	5.823105702279967	150.94199999999995	0.934326337169939	1	1	1	1	0	32.0	8.19205005466938	4.189181359484792	8.73859765008092	11.043106753379107	2.0770428190007806	11.65423058718443	9.261417605914176	14.68274971935898	6.662363655865192	6.35825134254992	6.110902584157884	8.778774727135897	643.0	112.64563988894224	43.90672165248543
6	37	nan	0	0	nan	nan	B2	B2	B2	2049	875.0	395.0	1.0	1.0523485675810778	0.6776599952460041	1.0	0.7850574712643679	0.8527116965439492	59.65454155161902	59.77457653551382	21.37755832643195	8.232821021668908	7.280109889280518	44.0	43.86848040510447	17.022018322693835	173.7699999999999	0.9610694183864915	1	1	1	1	0	71.0	20.53263142518699	8.542610827833414	11.357244227081537	7.787975894287229	3.394995073787868	12.012024123221636	11.394445721060038	9.315159849822521	14.416723914444447	12.188326854258776	20.04151974990964	15.934477739036083	651.0	309.021088110283	115.93582072854042
6	38	nan	0	0	nan	nan	B2	B2	B2	1594	78.0	396.0	1.0	1.2561581527960213	0.7295723049955648	1.0	0.5628531073446328	0.5780464892881307	58.90218169781509	59.90826320300064	16.15549442140351	5.856122945814641	5.0990195135927845	41.11907729876424	40.2834191791213	-59.25332403845286	186.1519999999998	0.8567589357699544	1	1	1	1	0	20.0	7.565819792449474	4.8249637531116605	10.59110401943326	13.528221599757671	2.860318941064179	14.071503799408674	11.324910395778716	13.92182806506753	9.311024693772197	11.583749189972878	5.992309480905533	8.092225519008934	178.0	64.52516997326165	51.02682551275939
6	39	nan	0	0	nan	nan	B2	B2	B2	2395	787.0	404.0	1.0	1.2863528718472717	0.8385942159694109	1.0	0.5870098039215687	0.42266276273304954	77.69963599234052	79.22752047110903	16.492422502470642	6.108415674030009	5.385164807134504	48.35664342676867	42.32738864717426	0.4682079520253745	266.8459999999995	0.8324643726103581	1	1	1	1	0	55.0	56.33986424282193	12.697932425886393	15.260059531778097	12.554283965379	5.463538590818644	25.515480242669582	17.53652250766754	11.764599118381739	20.54489966109395	24.820630207657814	16.203021321445704	35.79925229027867	735.0	504.999771554023	137.79848968237638
6	40	nan	0	0	nan	nan	B2	B2	B2	1980	589.0	412.0	1.0	1.3401134749723573	0.8740844511041322	1.0	0.6521739130434783	0.6505614848910275	73.8674558625261	72.2357252334328	18.439088914585774	6.899878312042158	6.324555320336759	37.88235294117647	35.8828889918671	69.21314974411268	195.56599999999978	0.9265325222274217	1	1	1	0	1	79.0	101.8791486620903	8.475791586562991	13.091599959880114	16.683146433904767	3.170946844853461	19.44551770761609	14.977477636188269	14.480430318042636	12.67176317051053	12.55652705207467	6.785534440539777	44.07687493041158	1166.0	1018.8500197678804	80.99775709118694
6	41	nan	0	0	nan	nan	B2	B2	B2	2085	708.0	413.0	1.0	1.134185110993892	0.7550460771638999	1.0	0.7272410184862226	0.7589044614098921	64.84278243832175	62.03224967708329	17.72004514666935	7.4644435854192075	7.0	42.88161024836261	42.51557952913845	-14.31110108574222	185.80799999999974	0.9268726383640811	1	1	1	1	0	72.0	49.414587542414665	9.709513999521732	10.179125685244799	10.604638759046793	3.418081953190267	17.775738179683685	14.792950343340635	10.893003717064857	14.062134772539139	13.600396730005741	10.141832664608955	41.9168840944767	951.0	601.476615794003	130.14932489022613
6	42	nan	0	0	nan	nan	B2	B2	B2	1246	46.0	435.0	1.0	1.0385295700738864	0.6040164924044955	1.0	0.6797599563557011	0.8171326562870187	44.88302351073849	46.52956049652737	17.46424919657298	6.479342349641291	5.830951894845301	36.22738645571558	35.770504794487515	82.4688007797839	138.42600000000004	0.9500571864277542	1	1	1	1	0	28.0	7.645578717812896	3.124391562305391	7.455268174409866	6.179171469993889	1.7496299874037504	9.633218914270401	4.0409094505012035	8.855512348935008	5.607782123610377	7.556908544152975	3.224505990743637	9.2649882491678	493.0	81.20198376663029	37.783688257448375
6	43	nan	0	0	nan	nan	B2	B2	B2	1589	758.0	448.0	1.0	1.0430886051829935	0.6072029523489549	1.0	0.6718816067653277	0.754919063503032	50.84304712843903	54.3323108288245	18.973665961010276	7.137638466451928	6.324555320336759	40.891391298816686	40.39717903095526	-89.15495599132585	162.63599999999983	0.9475253428741803	1	1	1	1	0	48.0	42.28578623384237	7.793804869055748	8.981490779668093	7.614007823169231	2.885191128589213	16.80900277942419	14.02590986341238	6.90093844383955	11.32521552965045	13.484779082238674	7.409155447036028	37.62656618654728	879.0	491.47125957906246	96.01944015547633
6	44	nan	0	0	nan	nan	B2	B2	B2	2160	827.0	452.0	1.0	1.0611216763172167	0.588017490307665	1.0	0.7448275862068966	0.7396508371107952	59.35461707913315	58.82176467941097	20.248456731316587	7.798177117591285	7.0710678118654755	47.573344764025656	48.00887593643808	-77.77121221035894	191.56599999999972	0.9306333476949591	1	1	1	1	0	35.0	44.781780764460564	9.307881318032742	10.386785700917244	8.478202491998672	3.3539482969790697	17.15481799840927	12.981445007026196	7.726359985768795	14.873044945299625	16.836240131407976	11.359350051730871	21.140886589884758	662.0	535.1623863615096	126.95954861864448
6	45	nan	0	0	nan	nan	B2	B2	B2	1401	12.0	452.0	1.0	1.1211902244645222	0.7517447202776899	1.0	0.709726443768997	0.7516495179808469	52.776297042457784	54.48853090330111	17.46424919657298	7.216352974367031	6.708203932499369	37.356975575668244	34.803552091084526	50.08108109013096	153.04399999999998	0.9453441295546559	1	1	1	1	0	65.0	10.07019150070846	2.9099107487127185	6.5212024115026	7.989532308652997	1.674082557670772	7.8247501365840435	3.6826886450871825	9.426276119425893	5.3316090777516365	5.7421225514262915	2.97262532543391	22.873441763222218	832.0	147.46016633324325	39.728572653606534
6	46	nan	0	0	nan	nan	B2	B2	B2	864	691.0	476.0	1.0	1.0393101131478264	0.32033420645429217	1.0	0.7272727272727273	0.6665274931238523	34.72606977546722	37.8021163428716	14.212670403551895	5.209007545488488	4.47213595499958	32.0	32.89616547315369	19.973896253830837	127.63000000000007	0.885245901639344	1	1	1	0	1	20.0	31.296421691775322	7.258442100137472	6.235690865665674	8.610635574907064	2.0270695062354207	15.631158962845802	10.909452941268682	7.189761210232973	11.223605699837208	8.363286823034286	8.090180817991495	21.534523636102676	80.0	233.7404895797372	60.232471365481615
6	47	nan	0	0	nan	nan	B2	B2	B2	1143	726.0	481.0	1.0	1.1619745857268355	0.7620795339775027	1.0	0.6225490196078431	0.6593183286291822	48.80447635953738	51.19570294468082	13.45362404707371	5.4431833761459	5.0	33.73326344841727	31.600089442383595	7.619806979795427	147.59799999999996	0.9096697174691604	1	1	1	0	1	49.0	37.37848459929228	7.3862363919615746	7.588357366621494	9.273823119699955	2.124971409328282	18.098847933113575	14.05920509621501	6.650675222277641	11.317952267825603	10.650095351040363	8.644022297114134	23.217166393995285	650.0	337.04945474117994	67.91584664210677
6	48	nan	0	0	nan	nan	B2	B2	B2	2652	904.0	476.0	1.0	1.2373595285782566	0.84337858376172	1.0	0.6123297160009236	0.6978231190757435	80.43626807896729	75.43208866258443	20.808652046684813	8.10773313069552	7.615773105863909	41.8396427410415	43.219999250894155	31.89037906957554	218.53399999999954	0.9295478443743425	1	1	1	1	0	8.0	32.539177503436804	10.269260719418526	12.024277124553919	8.758113991469145	3.692332362756133	16.794872995465994	13.506630081683397	7.430563827976584	16.65934232994914	14.441672410815954	12.533989485353231	14.600213658064604	624.0	425.98994474858046	145.93640073761344
6	49	nan	0	0	nan	nan	B2	B2	B2	1616	444.0	485.0	1.0	1.1467099814466202	0.7887378949254794	1.0	0.7402656894182318	0.675185031575115	58.48576766740464	60.728905802755904	18.0	6.8188011380419296	6.0	34.933574669295695	35.952935037169865	-1.2348223746021474	173.42599999999987	0.9250143102461361	1	1	1	1	0	83.0	54.41342807561159	6.9302357556298375	9.727473866194487	19.953917779028416	3.3414816735312343	18.38574815914035	13.270374651998281	15.712596341967583	11.494300780817866	16.59705501422286	6.069703234359622	55.183840587735176	823.0	445.05493304133415	71.70280020590872
6	50	nan	0	0	nan	nan	B2	B2	B2	3822	628.0	486.0	1.0	1.4950467599179935	0.8862412567039686	1.0	0.5237051246916964	0.4530071723576085	109.29448442490971	106.21675950620975	22.20360331117452	8.128687585795706	7.211102550927978	56.165595630173044	50.627823621654954	42.43153868360687	325.6099999999991	0.8466053826558868	1	1	1	1	0	90.0	100.72280456125736	15.998718302696943	18.495140060782433	23.30424965173006	5.659098212607205	30.757686723023653	21.121049789711833	20.837354119867086	25.435095723718405	20.51532768458128	13.095124760642648	46.89739846996963	1436.0	1558.0355548039079	225.97691346518695
6	51	nan	0	0	nan	nan	B2	B2	B2	1392	314.0	494.0	1.0	1.0033385962927686	0.32638065794739596	1.0	0.7528393726338561	0.880578828038438	43.328715720534134	43.41658669218482	19.924858845171276	7.164093396538974	6.324555320336759	40.110193046243204	40.95596668456713	48.8808962236015	140.942	0.9619903248099516	1	1	1	1	0	67.0	40.01533529907465	3.843717104755342	7.923826947808266	8.056641510687768	2.6388189531862736	13.621271062642336	6.291004817001522	11.476981804706156	8.242435358464718	13.509727649390697	3.946410348638892	10.319020379334688	786.0	455.3665979783982	41.92788602504879
6	52	nan	0	0	nan	nan	B2	B2	B2	995	751.0	506.0	1.0	1.1097149079719035	0.5772049723503063	1.0	0.6558998022412657	0.46344802497093335	41.07240408904415	44.82186966202994	14.0	4.898635086042611	4.123105625617661	34.9857113690718	33.539696507235554	-41.83605024035077	164.25399999999996	0.8378947368421052	1	1	1	0	1	47.0	31.024353317916393	8.184618901461363	8.051422916352749	8.232669580727816	2.2934462586417794	19.69900057464838	14.684260357171297	7.2959029749035835	12.768825806677341	11.806317277252674	11.692133907228708	18.830319568514824	308.0	226.4098111614585	61.43248654529452
6	53	nan	0	0	nan	nan	B2	B2	B2	1704	842.0	504.0	1.0	1.1172009649228622	0.7273237757029226	1.0	0.6173913043478261	0.7303992577758524	57.37229029916409	59.21148537234985	18.384776310850235	6.955517524792469	6.324555320336759	41.28407961136833	39.374286639641745	-13.927056893332999	171.22199999999975	0.9071067340963535	1	1	1	1	0	49.0	24.097673196345568	8.304188590496778	8.66363013908267	6.69095903635025	3.20979630574584	16.890714932233095	12.344594474881887	6.0240329802036285	13.122087441384792	14.870130483061075	9.680445604026318	14.236667454242706	949.0	273.01886063814163	99.27112240716815
6	54	nan	0	0	nan	nan	B2	B2	B2	2793	954.0	511.0	1.0	1.1985703107679369	0.8338187283066043	1.0	0.6448857076887555	0.7550351529922287	80.74123263301372	79.92496481075234	21.93171219946131	8.743355108787533	8.0	44.25628556353536	44.57225599536677	-37.69217914984862	215.60399999999964	0.9656006914433881	1	1	1	1	0	29.0	30.553551452234387	9.279926782473922	11.617959883064032	8.2516213003546	3.2261845115572214	17.705134607851505	12.34254975989461	5.991027731448412	14.482413969933987	15.660196859389544	11.794003212824464	17.49565875902772	128.0	432.8168000448495	154.4199437983334
6	55	nan	0	0	nan	nan	B2	B2	B2	876	311.0	537.0	1.0	1.2962481987169627	0.7889419931468995	1.0	0.6571642910727682	0.6174037769360038	45.81195796041	44.77722635447622	11.704699910719626	4.430023549833075	4.123105625617661	29.984403430190987	28.149967586996798	75.8789605344456	133.52800000000005	0.8508984944147643	1	1	1	1	0	40.0	48.455908954143524	1.818722833879292	6.567376222461462	7.235126308165491	1.9372091330587864	10.459769601002336	3.4797436520457268	3.1885710060596466	3.4667429700493813	7.441718185320497	1.8434882201254368	14.87081719469279	302.0	324.4968635290861	10.734676241874695
6	56	nan	0	0	nan	nan	B2	B2	B2	1469	586.0	538.0	1.0	1.3072113482410026	0.8769311791028924	1.0	0.6955492424242424	0.6759704308565999	62.98363494670305	63.28506932918696	15.811388300841896	6.096983023575366	5.656854249492381	32.0	30.270940574582127	7.2697273684583115	165.25399999999988	0.9398592450415867	1	1	1	0	1	76.0	36.63779666647315	7.462058428674936	8.606622405350208	10.250171676278114	3.3581445133313537	19.6832227781415	15.04972916468978	13.839703992009163	12.586877290159464	11.822339210659266	11.991195611655712	12.836514860391617	744.0	453.64191597886384	84.27040518634021
6	57	nan	0	0	nan	nan	B2	B2	B2	1628	833.0	544.0	1.0	1.0278630522296	0.5573649497181413	1.0	0.7254901960784313	0.8211644131989704	50.200729386814125	50.15974481593781	20.0	7.433717591639294	6.708203932499369	41.18438837901865	41.68003986855907	-11.215585027138415	157.84	0.9517684887459809	1	1	1	1	0	53.0	53.73443216830492	7.6975204311311245	9.29147782921791	6.200793484225869	2.7975890934467316	13.755947224795818	9.644434232264757	4.974334336817265	12.545784704387188	12.441916566342115	11.400854486972094	22.821637343615294	751.0	552.9559172391891	95.14251942187548
6	58	nan	0	0	nan	nan	B2	B2	B2	3741	511.0	552.0	1.0	1.2488804573600703	0.7724136079925703	1.0	0.6152960526315789	0.5184430557593241	91.95452552000506	96.317184344228	21.840329667841555	8.128142640925915	7.280109889280518	62.307216188730415	58.40214404418389	4.055018482571621	301.1259999999991	0.8580275229357797	1	1	1	0	1	77.0	72.17357115447521	15.877744698897004	16.595742754638195	22.196292102336884	6.079163847491145	33.347768384963274	23.50222017429769	26.838803678750992	29.27449467405677	26.117540203034878	18.979262981563807	49.94691389426589	1459.0	1312.145036958158	250.0740065779537
6	59	nan	0	0	nan	nan	B2	B2	B2	1967	415.0	570.0	1.0	1.2207976918255783	0.8312647400125333	1.0	0.6382219338092148	0.6951642773187938	68.28982435401996	67.26812023536856	17.88854381999832	7.030979845523162	6.4031242374328485	37.631104156003715	37.96072382767421	20.15198443833362	188.56599999999978	0.9223915592028136	1	1	1	1	0	34.0	69.90014503151178	6.093339457176626	10.381017789244652	13.095613058656454	3.658548876643181	17.160906419157982	7.824734888039529	9.703959796577692	11.322285847738385	15.142885461449623	4.640360121615231	25.436102770268917	459.0	926.3478595539927	76.27521194610745
6	60	nan	0	0	nan	nan	B2	B2	B2	2216	157.0	574.0	1.0	1.1814143603208866	0.7886355608240154	1.0	0.6684766214177978	0.7450888687130973	69.49156849250183	71.19691004531025	20.591260281974	7.749625337203088	7.0710678118654755	43.25630913814512	42.727649806776036	27.60258891370661	193.3239999999998	0.9693788276465444	1	1	1	0	1	4.0	7.634760079905391	3.8125124033540487	11.164385449141264	10.183520233258605	2.418707573786378	17.837308323010802	7.657877505756915	11.465339153073728	6.943602658808231	8.868818229064345	5.18725873157382	4.848615260794759	892.0	81.69436204154044	40.9500727225095
6	61	nan	0	0	nan	nan	B2	B2	B2	1476	837.0	582.0	1.0	1.0598134643638237	0.6831904194257324	1.0	0.7616099071207431	0.8052381701242223	50.950563402508664	53.14132102234569	18.681541692269406	6.998739405685577	6.324555320336759	37.0	37.20615313646074	15.990684926996128	151.76999999999998	0.9590643274853801	1	1	1	0	1	64.0	35.84861536324024	7.04385444149375	8.918104834854603	6.709285136312246	2.2318608555942774	15.06420999020338	11.503898650407791	4.019089065492153	10.857328202575445	11.948043040931225	7.491889830678701	32.110582031309605	988.0	629.0522320866585	83.09385841712356
6	62	nan	0	0	nan	nan	B2	B2	B2	2156	701.0	583.0	1.0	1.1814209731541099	0.789302069382467	1.0	0.6209677419354839	0.6031147848102433	68.57220633121285	69.6419413859206	17.72004514666935	6.863315410592942	6.324555320336759	42.42640687119285	42.10368331352684	51.903019486328795	211.9479999999997	0.9367803606343689	1	1	1	1	0	86.0	60.809613302350044	11.156176086515188	12.914168000221252	11.10881208255887	3.3174029383808374	23.397848535329103	15.158693823963404	11.416144035756588	16.86408795416355	15.382574193179607	10.102357555180788	30.699183693155646	959.0	695.1319900900126	140.55010318756104
6	63	nan	0	0	nan	nan	B2	B2	B2	1615	51.0	591.0	1.0	1.104925899315595	0.7537341617825458	1.0	0.6589147286821705	0.8005274732602274	56.3028834995248	57.97413216254298	18.110770276274835	7.067876021971749	6.4031242374328485	37.32552909137685	37.00109732023185	-25.111203923523306	159.22199999999992	0.957888493475682	1	1	1	1	0	31.0	9.729533851146698	3.4451819723472	9.580712579190731	9.266132589429617	2.0119020510464907	17.14442667365074	6.860791956074536	10.784664682112634	5.969024166464806	6.515999112278223	4.281895202584565	10.054062715731561	286.0	119.68834997527301	50.06974913645536
6	64	nan	0	0	nan	nan	B2	B2	B2	972	777.0	591.0	1.0	1.3769268969154769	0.8258283131816917	1.0	0.648	0.3744986495575712	50.83660851274344	50.21951811795888	10.0	3.9106567107511494	3.605551275463989	28.88395781169756	28.667862792064962	84.865352303114	180.59799999999984	0.7851373182552503	1	1	1	1	0	106.0	35.36957350373268	9.357335790991783	8.632059220224619	8.31915769726038	3.0268864184617996	17.120744694024324	13.390035837888718	7.845929652452469	15.177050456404686	9.486411862075329	9.964904256165028	33.74221420288086	595.0	236.22630658000708	61.419150192290545
6	65	nan	0	0	nan	nan	B2	B2	B2	1050	906.0	597.0	1.0	1.1244749635949656	0.5968273160285095	1.0	0.5728314238952537	0.6218288223857374	42.764903788729036	46.09772228646444	16.1245154965971	5.454827307682954	4.47213595499958	35.40775619568482	34.31326353952815	-84.259551097398	145.66799999999998	0.8624229979466119	1	1	1	1	0	39.0	19.92564275301993	7.309010464698076	6.432669594883919	4.180148001760244	2.20094608142972	9.727687489241362	9.043991766870022	3.2443427182734013	11.148561831563711	12.145830553025007	7.836453828960657	15.013046476989985	190.0	127.99652111157775	69.17322052270174
6	66	nan	0	0	nan	nan	B2	B2	B2	1096	875.0	603.0	1.0	1.2405910823715052	0.7860036474705744	1.0	0.604522890237176	0.5271621606094221	50.036137166547455	49.24428900898052	13.038404810405298	4.857702321127444	4.242640687119285	32.17007605063203	30.933433704617425	73.24761543997549	161.63599999999988	0.8539150759641605	1	1	1	0	1	88.0	33.54322096146643	6.788693074136972	9.67483027651906	5.932188903912902	2.370855286717415	13.426566015928984	13.002655014395714	3.486427119001746	10.261966910213232	10.884977458044887	6.824521269649267	36.65253682434559	931.0	339.07254120893776	60.39829111471772
6	67	nan	0	0	nan	nan	B2	B2	B2	830	558.0	600.0	1.0	1.1428635044161053	0.7561460238004148	1.0	0.6618819776714514	0.7338695434651668	41.13215740330805	39.05124837953327	12.529964086141668	4.974179115779678	4.47213595499958	26.297392134546367	26.9170041930389	30.592486347132635	119.21600000000005	0.9105869445968184	1	1	1	1	0	66.0	33.518928810954094	5.572594800963998	10.091203153133392	10.870145708322525	2.462104234844446	9.087708864361048	8.423498906195164	8.404089443385601	9.47405207529664	5.166247043758631	6.144487679004669	23.347859852015972	375.0	304.6125583201647	44.820187728852034
6	68	nan	0	0	nan	nan	B2	B2	B2	1087	78.0	612.0	1.0	1.102378485345749	0.7336952651313446	1.0	0.6176136363636363	0.7597985306534557	45.685051996223436	45.31004303683677	15.0	5.821353775385171	5.0	29.698484809834994	31.04201819913131	-49.57231849039461	134.08200000000005	0.9501748251748252	1	1	1	1	0	27.0	11.09320205077529	3.2914015483111143	8.133302818983793	8.556252383626997	1.6740520410239697	12.81716639176011	6.675318538211286	8.285603133030236	5.533134967088699	4.996337836608291	3.1900358805432916	10.46079193521291	260.0	90.68508439138532	36.922636872157454
6	69	nan	0	0	nan	nan	B2	B2	B2	3306	993.0	618.0	1.0	1.0893715320486008	0.34389148646840323	1.0	0.6467136150234741	0.48948827750287544	69.73532287518792	75.96051605933177	22.80350850198276	7.739706983214164	7.0	67.31089137398922	65.48212340391908	83.94115612731457	291.3299999999993	0.8482360487491983	1	1	1	1	0	40.0	51.81228346936405	11.763698833063245	14.553353186696768	9.326070062816143	4.660441008396447	19.501945547759533	16.20631728693843	5.913756030611694	18.547951508313417	19.388296343386173	14.24997329711914	13.759151630103588	847.0	710.5162739157677	180.24365640431643
6	70	nan	0	0	nan	nan	B2	B2	B2	1201	644.0	616.0	1.0	1.0876563385016864	0.6684292075498868	1.0	0.741358024691358	0.699945329146559	46.26883111192402	45.48626166217664	14.866068747318506	5.856374000869466	5.385164807134504	34.17021216547283	34.41363543921981	-14.996753825287783	146.84	0.9227814060699193	1	1	1	1	0	92.0	40.33876550197601	6.77116047590971	9.618707597255707	8.085328467190266	2.3594567887485027	13.980407401919365	8.467917932197452	7.860471490770578	10.390737801790237	9.264118386432528	6.150774417445064	28.750362418591976	385.0	405.3037759345025	70.7623713798821
6	71	nan	0	0	nan	nan	B2	B2	B2	1502	611.0	622.0	1.0	1.2542256724702412	0.8424902667370144	1.0	0.6017628205128205	0.6642626505249294	60.93736732837892	60.959002616512684	16.97056274847714	6.189435847078565	5.656854249492381	33.95671985821675	32.82766453112035	-39.48999711058412	168.56599999999986	0.9308955686396034	1	1	1	1	0	52.0	32.66802470758557	8.160677526146173	11.08032350614667	10.986190605908632	2.9404593277722597	16.392721492797136	12.575982373207808	10.434454884380102	13.110795836895704	11.750377722084522	8.692942723631859	25.435019455850124	641.0	304.01756355538964	90.91621287539601
6	72	nan	0	0	nan	nan	B2	B2	B2	1111	929.0	636.0	1.0	1.1330405353653858	0.7553169408012043	1.0	0.7715277777777778	0.7344661278315496	47.3457958198135	47.16990566028302	13.45362404707371	5.507200611940026	5.0	31.0	31.02852591457235	-81.87203265719636	137.872	0.9269920734251146	1	1	1	1	0	47.0	17.40610359609127	4.774929443374276	11.612558200955391	4.271000236272812	2.182772582396865	10.871503792703152	8.161272639408708	2.3885710071772337	7.104295436292887	13.906477445736527	4.388418419286609	10.953032672405243	487.0	130.1872891690582	41.512016577646136
6	73	nan	0	0	nan	nan	B2	B2	B2	2694	892.0	639.0	1.0	1.1180212661374362	0.5058463347659817	1.0	0.5793548387096774	0.47690808565649895	66.24975206059682	74.96665925596525	22.02271554554524	7.940327448887333	7.0	59.33048021340246	57.148600018172516	65.70631872890397	266.4319999999995	0.8195923334347427	1	1	1	1	0	117.0	75.50783549249172	11.454627277329564	19.045410931110382	9.062119480222464	4.183245620690286	17.174258064478636	14.814801257103682	6.952895421534777	17.493324175477028	16.012344542890787	10.473441697657108	34.75762560777366	1094.0	794.7265581376851	156.01847894117236
6	74	nan	0	0	nan	nan	B2	B2	B2	1700	456.0	646.0	1.0	1.0259424556767318	0.5438452843682644	1.0	0.7407407407407407	0.8511495447077975	51.02441338768014	51.19570294468082	21.37755832643195	7.7169624143052005	7.0	42.7031477004847	42.81894796005942	-64.5300665581746	158.4259999999999	0.9661835748792269	1	1	1	0	1	66.0	44.34297697246075	4.00598154310137	8.696131870150566	15.689234742894769	2.309880228713155	15.066636189818382	7.624200817197561	4.560219744220376	6.947646310552955	9.387334998697042	2.6268711583688855	25.93221943359822	942.0	547.6426339186728	39.6407264880836
6	75	nan	0	0	nan	nan	B2	B2	B2	5586	527.0	662.0	1.0	1.1697348053492036	0.762770477266472	1.0	0.6057254391672089	0.5504852530775246	108.15694462285558	108.24047302187847	28.0	10.509107876643347	9.486832980505138	73.86488357854718	69.9417769612735	-65.73988727384801	357.09399999999914	0.8646389598328302	1	1	1	0	1	99.0	82.34047454968095	14.248538999818265	24.329793341457844	32.27866028621793	6.36820022482425	35.80598159879446	26.11160453222692	23.3628594763577	24.106660613790154	22.82529954239726	15.325536001473665	57.764645056799054	2513.0	1588.9867084138095	291.5807741275057
6	76	nan	0	0	nan	nan	B2	B2	B2	1696	604.0	670.0	1.0	1.0699233507268602	0.5186823672710927	1.0	0.6293135435992578	0.7752196103607316	51.63981211144161	55.78530272392541	19.79898987322333	7.1577934676786725	6.4031242374328485	42.60005986699011	44.15033617142965	-64.93669645804795	165.80799999999982	0.9396121883656509	1	1	1	0	1	50.0	17.371313182637095	7.993255492299795	9.393347058445215	11.757351040840149	2.8572671208530664	18.430579029023647	12.981948599219322	12.030075538903475	12.923903312534094	11.62230871245265	8.931807484477758	25.308110190555453	854.0	198.55576413311064	97.51970714703202
6	77	nan	0	0	nan	nan	B2	B2	B2	1529	663.0	668.0	1.0	1.1726207115208862	0.7944364757423621	1.0	0.6392140468227425	0.7255033142754561	57.71973954841239	55.31726674375732	16.97056274847714	6.389945035426503	5.830951894845301	36.422676987883946	35.055925272070745	59.320855002804535	162.7379999999999	0.9161174355901738	1	1	1	1	0	66.0	18.193453842774034	7.977492965757847	8.403738480061293	10.321507571265101	2.7240711245685816	16.568841129541397	13.107454027980566	13.35263604670763	13.192523062229156	11.881849374622107	8.555733570829034	23.934615140780807	561.0	162.7057450786233	93.78397813625634
6	78	nan	0	0	nan	nan	B2	B2	B2	1932	197.0	674.0	1.0	1.11950503541841	0.770900719520111	1.0	0.7442218798151001	0.8094712967638263	62.54896455346994	64.4980619863884	20.248456731316587	7.719524366903172	7.0	40.47715405015526	39.84089578030734	23.571367805477244	173.18399999999988	0.9679358717434868	1	1	1	1	0	27.0	7.650400558486581	1.4489662190899253	10.092790108174086	7.964263402856886	2.1469291392713785	14.418387185782194	6.901930277235806	9.239017378538847	2.780636314302683	7.901045264676213	3.682749690487981	8.046295837499201	574.0	79.87237386871129	18.780758574604988
6	79	nan	0	0	nan	nan	B2	B2	B2	4738	784.0	675.0	1.0	1.3051588189208756	0.8531379839321906	1.0	0.6076696165191741	0.4081836158924043	111.09294765019953	112.58774356030055	22.825424421026653	8.495331190081775	7.615773105863909	66.06192076806131	57.95556071856377	-12.41278089386689	381.921999999999	0.8304267811760582	1	1	1	0	1	93.0	97.24835578352213	18.063279162161052	20.096070799976587	21.901777740567923	5.836438602767885	35.21269559301436	22.606332537718117	18.84284738264978	28.85352871194482	22.226352320984006	16.61817350704223	27.442664060741663	2212.0	1234.7195092216134	237.36203601490706
6	80	nan	0	0	nan	nan	B2	B2	B2	1813	314.0	678.0	1.0	1.0779077056473627	0.6885389466825831	1.0	0.6707362190159083	0.8057560846403727	57.07233947840364	56.08029957123981	19.4164878389476	7.490613470162474	6.708203932499369	40.30508652763321	41.3888243450581	42.626389153070626	168.15199999999987	0.9564758638881562	1	1	1	1	0	28.0	9.987869121134281	4.359227903187275	9.32034794986248	8.74019991606474	2.3435416370630264	12.245288787409663	8.061020836234093	12.582665753550828	7.270725600421429	9.312932036817074	5.079484289512038	8.893827754072845	360.0	92.3902039770037	70.00607329234481
6	81	nan	0	0	nan	nan	B2	B2	B2	1014	940.0	680.0	1.0	1.045302261482009	0.4064588430932652	1.0	0.6869918699186992	0.5873877479565367	38.35772651487173	40.607881008493905	13.601470508735444	4.943473598293534	4.242640687119285	34.341078094172445	35.046269139133166	13.80440158948994	147.28599999999994	0.8922129344478664	1	1	1	1	0	35.0	7.54316012468189	4.721477081999183	8.08364998176694	4.33791103772819	1.9380636438727379	7.287129046395421	5.715480286628008	3.7660028990358114	7.331395458430052	4.15220876224339	7.363073207437992	9.529030282050371	455.0	45.49394983332604	46.414053654298186
6	82	nan	0	0	nan	nan	B2	B2	B2	1217	159.0	710.0	1.0	1.0544176336589195	0.6823830630890017	1.0	0.7615769712140176	0.826307428127384	46.14044854369848	48.08326112068523	17.0	6.48816007535083	5.830951894845301	33.0	33.72842661640472	17.550134173482814	136.04400000000004	0.9651070578905631	1	1	1	1	0	59.0	5.2912947330623865	4.450614180415869	7.734355669468641	14.082291989587247	4.263996365480125	9.636972630396485	10.718577843159437	15.252658924087882	8.45098033733666	12.316151700913906	4.678004119545221	10.488700684159994	682.0	34.22662709467113	41.855237795971334
6	83	nan	0	0	nan	nan	B2	B2	B2	1315	911.0	724.0	1.0	1.1220071721004714	0.7607869889878407	1.0	0.6957671957671958	0.7828671733233561	51.398199184238784	52.20153254455275	16.15549442140351	6.311843540939375	5.830951894845301	33.75235512538447	33.35751669865668	38.936543174741864	145.286	0.9577567370721045	1	1	1	1	0	52.0	19.725490275770426	4.760234996676445	7.355352081358433	7.048462647944689	2.1541619040071964	12.59082930535078	10.136675057932734	6.661295522004366	7.780376909300685	8.077164869755507	9.01765470765531	12.65452047996223	286.0	109.47237366251647	50.8332494860515
6	84	nan	0	0	nan	nan	B2	B2	B2	3351	772.0	727.0	1.0	1.3536237255221177	0.7955406647940944	1.0	0.5400483481063658	0.5763663630991679	91.80045930298277	91.0	19.924858845171276	7.967665084931236	7.615773105863909	59.14917403656132	55.621916522903874	-34.03137322447357	270.29799999999943	0.8705026626834654	1	1	1	0	1	121.0	16.737193854525685	6.7302357740700245	14.030670657753944	13.695887696929276	4.214129887521267	22.28488602489233	19.848661023192108	15.16853588540107	11.824277121573687	14.975158296525478	9.131075032055378	36.61342780478299	1900.0	267.9864044971764	90.61025444790721
6	85	nan	0	0	nan	nan	B2	B2	B2	3180	1001.0	729.0	1.0	1.1001768664599976	0.41679418287395503	1.0	0.5808219178082191	0.5632386510295476	69.76897761676386	76.6550715869472	22.561028345356956	8.804647390619529	8.06225774829855	64.53058748617957	63.4200624065384	-52.801110805870685	266.36199999999945	0.8572583906186818	1	1	1	1	0	54.0	16.272480367682874	6.757473140023649	17.67792785540223	8.380346400663257	3.2449378380551934	17.12260627746582	9.79423213005066	7.472449902445078	10.953460009768605	11.453727044165134	8.911039888858795	16.49671171978116	1347.0	179.23065553139895	128.52164519764483
6	86	nan	0	0	nan	nan	B2	B2	B2	1762	409.0	738.0	1.0	1.0351086632715112	0.6152021730010968	1.0	0.7197712418300654	0.8595820580976575	53.48948344649335	52.43090691567332	20.12461179749811	7.765327308117707	7.0	40.97740858620068	42.16947113914701	32.279863546463	160.49599999999987	0.9610035451322607	1	1	1	0	1	65.0	13.769069969654083	3.0428168326616287	10.00550851598382	9.780819452367723	2.5433737859129906	16.338292457163334	10.288975342176855	8.605264378711581	6.113969633355737	8.176119619980454	3.0970626594498754	12.98205532412976	620.0	91.05384919419885	38.431128580123186
6	87	nan	0	0	nan	nan	B2	B2	B2	2171	490.0	741.0	1.0	1.1678770775528704	0.803954504120594	1.0	0.6626984126984127	0.7193964273101384	69.00205492517829	72.94518489934754	20.12461179749811	7.72819750207108	7.0	40.35947935695525	41.03488769178928	-57.75183859429976	194.7379999999998	0.9517755370451556	1	1	1	0	1	58.0	30.603585900738835	7.161364182829857	10.88929583504796	9.996185269206762	2.7062943605706096	19.030136603862047	10.674296205863357	13.715815970674157	11.789272908121347	11.192095886915922	6.462012659758329	18.740077855065465	1065.0	397.953795558773	87.48770916927606
6	88	nan	0	0	nan	nan	B2	B2	B2	1922	652.0	770.0	1.0	1.0113032010552414	0.2992754356939647	1.0	0.7543171114599686	0.8556233816650267	50.870347122502004	53.71219600798314	22.47220505424423	8.113631250423381	7.0710678118654755	46.23125314247157	48.538794499245945	-89.62758432895862	168.01199999999992	0.9576482311908322	1	1	1	0	1	36.0	8.536827627569437	7.247959111817181	9.367116827517748	9.744228309951723	2.678278798237443	14.376989379525185	13.860715685412288	13.862165227532387	11.25488674081862	10.061570178717375	7.559823036193848	18.300999535247684	693.0	96.05272005405277	108.21641890052706
6	89	nan	0	0	nan	nan	B2	B2	B2	1320	1008.0	771.0	1.0	1.0829923178142586	0.6944927700871432	1.0	0.7487237663074305	0.6974690272556044	48.96077621463906	50.21951811795888	16.97056274847714	6.751219433315307	6.324555320336759	35.01176633983148	35.22726291345542	-33.50211920633646	154.21599999999998	0.9217877094972066	1	1	1	1	0	27.0	5.454535753466189	3.1267872266471386	12.639490369707346	4.441092550754547	1.76362250931561	12.7218280993402	3.8618143061175942	4.624887473881245	5.355321595445275	5.347676817327738	3.429571982473135	6.039520841091871	511.0	61.75722911302	32.9920349419117
6	90	nan	0	0	nan	nan	B2	B2	B2	2036	214.0	776.0	1.0	1.1165878297335368	0.7571963736580127	1.0	0.6841397849462365	0.7761016126009004	63.65180794946114	63.06346010171025	20.12461179749811	7.848089732312189	7.0710678118654755	40.36818256912771	41.57655271289922	68.03618332218102	181.5659999999998	0.9644718143060159	1	1	1	1	0	58.0	6.200640877708793	3.982024885714054	10.103227276355028	7.156145605258644	2.093507298268378	13.47286183014512	5.289280555211008	8.370168627239764	7.071442753076553	7.159868765622377	3.3446402829140425	14.671778492629528	1070.0	86.51360354106873	39.32741304114461
6	91	nan	0	0	nan	nan	B2	B2	B2	1683	386.0	777.0	1.0	1.0134569748167592	0.21475557385496585	1.0	0.73046875	0.7190945381658106	47.12651406367861	48.27007354458868	20.396078054371138	7.214552512309851	6.324555320336759	45.23000045518981	46.026950065388895	-15.065402789168065	171.4959999999999	0.931377974543442	1	1	1	0	1	79.0	19.215472672134638	2.848859398625791	10.353658333420753	9.234073418192565	2.2329900171607733	37.24118408560753	10.416006673127413	10.882520767860115	5.094132922589779	8.867673762142658	4.160952154546976	10.820065608248115	1445.0	143.20529508404434	41.649332591332495
6	92	nan	0	0	nan	nan	B2	B2	B2	1567	705.0	784.0	1.0	1.0419689610618643	0.6296343076564614	1.0	0.7577369439071566	0.8502387038988055	50.89806727278183	51.61395160225576	19.6468827043885	7.322562856451799	6.4031242374328485	39.275372641675006	39.54228355650192	-47.366120181238664	152.1839999999999	0.9690785405071118	1	1	1	0	1	0.0	15.670221988111734	7.1758449748158455	7.8566109873354435	9.458686204627156	2.2978713866323233	13.533607952296734	12.07614254578948	10.965957138687372	11.19096665084362	9.927641745656729	7.315236151218414	6.247776001691818	561.0	128.18928846344352	87.24806615710258
6	93	nan	0	0	nan	nan	B2	B2	B2	1341	880.0	789.0	1.0	1.039553128576231	0.6051499115725278	1.0	0.745	0.8441903476957701	46.60113369239809	47.16990566028302	17.804493814764857	6.757425188432003	6.0	37.71961334331558	37.09970032138393	-71.45775386038626	141.28600000000003	0.9541088580576306	1	1	1	1	0	49.0	11.949614759534597	2.629465188831091	8.102037087082863	5.0612039333209395	2.4957503667101264	11.776073906570673	5.621133769862354	5.167528818361461	5.018326103687286	8.040344843640924	2.795193417929113	9.55432978644967	403.0	120.25954085495323	35.21258888300508
6	94	nan	0	0	nan	nan	B2	B2	B2	1342	611.0	795.0	1.0	1.0542016854692975	0.4874912576661088	1.0	0.6265172735760971	0.7205980236719076	45.20078073081741	51.66236541235796	18.384776310850235	6.610026272229833	5.830951894845301	38.66196585578475	39.46606130679793	-80.9512003584712	152.97999999999993	0.9210706932052162	1	1	1	0	1	36.0	20.873380728065968	5.083070126362145	13.529747469350696	9.747600551694632	2.1134355841204524	19.737483762204647	14.916182238608599	10.56809339672327	8.27518119290471	8.2753338329494	6.12109562382102	19.548378825187683	274.0	163.1717860819772	54.66665155347437
6	95	nan	0	0	nan	nan	B2	B2	B2	1730	138.0	807.0	1.0	1.2831503829976802	0.8693985952209026	1.0	0.6975806451612904	0.7171146278142767	67.3511958059864	64.8459713474939	16.0312195418814	6.706177259793768	6.082762530298219	31.75692168156096	33.27899412967119	-18.475686292046014	174.11399999999992	0.9629835791817424	1	1	1	1	0	94.0	7.687113766558468	2.230350200086832	10.09076064452529	8.055451296269894	2.151979877613485	11.367040537297726	7.159273687750101	7.227679867297411	3.99130236543715	5.845044640824199	3.116823091171682	18.669352277182043	962.0	67.5237356601283	25.96730009559542
6	96	nan	0	0	nan	nan	B2	B2	B2	2707	585.0	819.0	1.0	1.5930270781352216	0.917136360489991	1.0	0.5695350305070482	0.38149550462739107	97.21548449301787	97.49358953285082	16.76305461424021	6.372620485230752	5.830951894845301	39.92301159806525	38.74752339229185	80.25442816982788	298.6099999999993	0.8123030757689422	1	1	1	0	1	113.0	88.18924238719046	10.057404509745538	25.685694754123688	19.888990668579936	4.11543452180922	37.64338160306215	13.347570043057203	22.547768400982022	16.100083950906992	14.664805119857192	10.176562171429396	32.25738925486803	1046.0	777.2731062825769	117.29213414900005
6	97	nan	0	0	nan	nan	B2	B2	B2	1101	912.0	806.0	1.0	1.022432346441562	0.4175675316434681	1.0	0.6885553470919324	0.8259506980863696	39.62566396615283	41.48493702538308	16.97056274847714	6.1605741918018975	5.385164807134504	34.64823227814083	36.00569676903243	-78.16839451260256	129.42600000000004	0.9430406852248392	1	1	1	1	0	44.0	5.820660728961229	2.579598697833717	8.606378268450499	6.702906856313348	2.2793316561728716	7.696009732782841	8.333409674465656	6.3669337052851915	4.645914388820529	6.06581219099462	3.11944764200598	17.42305634357035	411.0	57.521522959694266	22.43141846638173
6	98	nan	0	0	nan	nan	B2	B2	B2	1148	548.0	820.0	1.0	1.040342854561651	0.5546650612013637	1.0	0.7387387387387387	0.7806285702624496	42.38892810500055	41.773197148410844	16.278820596099706	6.194343470912567	5.656854249492381	34.794841070875044	35.27071295167901	80.56174871272252	135.94200000000006	0.9433032046014791	1	1	1	1	0	60.0	67.2977342158556	4.152742825448513	9.00502023473382	10.294102374464273	2.061676978133619	11.290821690112352	10.927824832499027	7.632639050483704	6.958754859864712	7.862348355352879	3.886182950809598	15.431967604905367	752.0	726.4602580666542	43.89427032601088
6	99	nan	0	0	nan	nan	B2	B2	B2	1909	640.0	815.0	1.0	1.385014636530306	0.868824995577024	1.0	0.510427807486631	0.6092455603120751	73.46462817356183	71.7007670809734	16.1245154965971	6.4735029154828	6.0	38.04826137105462	36.37375570843362	-26.338873271522598	198.43199999999965	0.8756880733944954	1	1	1	0	1	72.0	24.39479666762054	8.075639002025127	15.064484596252441	12.726070031523705	2.999099735170603	24.073685813695192	19.189669750630856	14.128038501366973	13.001708995550871	12.253345545381308	8.931593842804432	25.36562143266201	651.0	224.15280398912728	94.42906865943223
6	100	nan	0	0	nan	nan	B2	B2	B2	1826	503.0	832.0	1.0	1.0990977299330393	0.6479202580822293	1.0	0.6964149504195271	0.7527176644907198	56.833661260341714	58.82176467941097	20.396078054371138	7.3421209913955385	6.4031242374328485	43.64916426788036	43.29066422202159	30.74367567311757	174.59799999999981	0.9502992453812128	1	1	1	0	1	54.0	16.48343639820814	4.874128337949514	10.23453113436699	10.69124892167747	2.8524910509586334	16.151735745370388	12.108171224594116	13.79134819842875	8.178027026355267	9.725871670991182	6.101213096641004	23.348088825121522	1038.0	145.89543025381863	63.273121466860175
6	101	nan	0	0	nan	nan	B2	B2	B2	1085	992.0	841.0	1.0	1.1440729686376716	0.7934289819589798	1.0	0.6300813008130082	0.7108290061773398	48.017497544362776	48.27007354458868	14.317821063276353	5.583243990984541	5.0	28.991378028648448	29.226466337897744	43.825437624317246	138.49600000000004	0.9426585577758471	1	1	1	0	1	40.0	7.420981176197529	4.063996350392699	8.12420842051506	5.870649294927716	1.6513466276228428	8.00625615566969	6.428778503090143	6.357503621838987	6.596841383725405	4.847104599699378	4.1665522418916225	7.363637812435627	753.0	70.7372702723369	41.485038666054606
6	102	nan	0	0	nan	nan	B2	B2	B2	2103	940.0	844.0	1.0	1.077383642189279	0.624613143502807	1.0	0.5856307435254804	0.6953629844328778	59.821538895960906	62.39390995922599	20.615528128088304	7.593706794485833	6.708203932499369	46.66904755831214	46.716693136492616	26.855233017779014	194.9479999999998	0.8975672215108833	1	1	1	1	0	23.0	6.816388204693794	6.457419719547033	12.207171749323606	7.681193254888058	2.910414301790297	12.01229878142476	8.326024258509278	13.951033804565668	11.427695140242577	8.322316313162446	6.360265542753041	8.695094296708703	304.0	76.94496099371463	93.38788451440632
6	103	nan	0	0	nan	nan	B2	B2	B2	904	693.0	853.0	1.0	1.0252748063133799	0.4294037239001323	1.0	0.6996904024767802	0.7138900463287935	36.06422024106431	38.3275357934736	15.0	5.396269380402412	5.0	32.162901444045175	32.57005317886179	-10.605480996871735	126.14600000000006	0.9103726082578046	1	1	1	1	0	69.0	18.120836071670055	5.137697404250503	6.548638135194778	7.36177614890039	2.018127728253603	8.094544887542725	8.871946297585964	8.775539834052324	8.472205735743046	6.291935663670301	5.264850856736302	14.759990939870477	664.0	130.90472256951034	40.678660314530134
6	104	nan	0	0	nan	nan	B2	B2	B2	1906	637.0	861.0	1.0	1.0459707270842433	0.31190069161569756	1.0	0.6915820029027576	0.7414006298045359	51.622243691634885	54.120236510939236	20.615528128088304	7.525202125877728	6.708203932499369	47.7042168753697	49.047052997134294	41.96838294041705	179.73799999999983	0.9396105496672418	1	1	1	0	1	22.0	21.652231596410275	6.271778452210128	12.651102494448423	12.197344958782196	2.695017949678004	16.463462311774492	9.845990659669042	11.832562843337655	10.051880668848753	8.072022568434477	6.231311513110995	19.141771582886577	611.0	203.67188530415297	74.39621593710035
6	105	nan	0	0	nan	nan	B2	B2	B2	1629	852.0	884.0	1.0	1.479341034020444	0.9194575974198007	1.0	0.769485120453472	0.6644130277726441	72.83602673842822	72.56031973468694	14.866068747318506	6.091984832320619	5.830951894845301	28.0	28.63833719037304	-85.14910804031156	175.52799999999976	0.9523531131248173	1	1	1	1	0	55.0	17.09433132968843	2.660166332498193	10.319615464657545	3.059327091090381	2.125352881848812	15.681422110646963	2.7543755397200584	4.230838495306671	4.8436408219859	11.818203998729587	2.473945241421461	6.6698863273486495	150.0	170.6271305512637	24.62470454722643
6	106	nan	0	0	nan	nan	B2	B2	B2	1865	287.0	887.0	1.0	1.1013185769886726	0.6811017205470843	1.0	0.6279461279461279	0.7532186814511744	58.31329886519059	58.83026432033091	19.1049731745428	7.348045595858548	6.708203932499369	41.12913344549734	42.69634461571273	-40.906120484176235	176.39399999999978	0.9390735146022156	1	1	1	1	0	77.0	12.08372632600367	2.5467307809740305	9.821210034191608	6.894255036488175	2.071519053541124	12.734416760504246	5.9116045059636235	8.843396692536771	4.51563286781311	6.9205005168914795	3.4435187447816133	16.6870527965948	909.0	140.1975586898625	35.08424532134086
6	107	nan	0	0	nan	nan	B2	B2	B2	4717	449.0	887.0	1.0	1.141764937131298	0.7053737031614123	1.0	0.6066100823045267	0.6326537794350512	95.41060106822077	95.524865872714	28.284271247461902	10.211461348961365	9.219544457292887	66.03167540002168	67.63043274498702	59.45202020782931	306.093999999999	0.9007925140838347	1	1	1	0	1	95.0	22.10191504098475	9.374807357788086	20.748805984854698	20.344472447410226	4.369436220265925	30.12808420881629	20.96456864476204	27.341695424169302	15.153978824615479	14.386678894981742	10.852842047810555	37.90254076011479	1566.0	271.7738163238391	178.27086336910725
6	108	nan	0	0	nan	nan	B2	B2	B2	1512	44.0	894.0	1.0	1.2187566308233388	0.8465257273293668	1.0	0.7390029325513197	0.6711674091732579	60.43008283773852	61.40032573203501	16.0312195418814	6.505959546181447	6.0	32.0	32.16982237925506	1.3753134998988932	168.25399999999993	0.9530412858493538	1	1	1	1	0	67.0	4.073670556768775	2.6181124709546566	8.748073559254408	6.256900913082063	1.810788145288825	11.506340153515339	4.769146269187331	6.768917402252555	4.517158777453005	4.193530190736055	2.9649042719975114	15.410101522691548	883.0	36.98153676185757	25.085740618407726
6	109	nan	0	0	nan	nan	B2	B2	B2	1245	1021.0	899.0	1.0	1.1884947488882263	0.8283619213129982	1.0	0.7179930795847751	0.764609911656516	53.532193921255946	55.47071299343465	17.11724276862369	7.345708353550397	7.0	31.163937672186986	29.988376080097733	-63.794974766244174	143.04399999999998	0.9737974188502149	1	1	1	1	0	45.0	6.709025701507926	1.9617303740233183	5.798458870500326	2.8747387025505304	1.2233310537412763	7.20343330129981	2.3837796607986093	3.5750667909160256	3.2343785744160414	4.132326245307922	2.323552304878831	11.87919435556978	247.0	43.99453734699637	23.905592520721257
6	110	nan	0	0	nan	nan	B2	B2	B2	2131	405.0	913.0	1.0	1.0963745285765825	0.6813058416761708	1.0	0.6364994026284349	0.7376465979829222	62.19170047173847	61.1310068623117	21.02379604162864	7.917026375486529	7.0710678118654755	44.4	45.52425465631347	59.042994533453836	190.5339999999997	0.9247125189845955	1	1	1	1	0	46.0	12.929243927821517	5.525108757428825	14.04917986318469	13.5873350109905	2.6256199153140187	18.279484264552593	10.82168307993561	12.86292820982635	8.965774051845074	8.6901960875839	5.325154520571232	18.65630578342825	959.0	134.2445412185043	73.38217768445611
6	111	nan	0	0	nan	nan	B2	B2	B2	1085	620.0	908.0	1.0	1.119352917597448	0.7752369202003365	1.0	0.7009043927648578	0.8157115360744561	47.010625038660685	45.79301256742124	14.212670403551895	5.859992085952683	5.385164807134504	28.489163421069993	29.69522863253933	27.986876099248526	129.28600000000006	0.9559471365638766	1	1	1	1	0	48.0	26.336629312485456	4.587899629026651	6.2941939905285835	12.002945017069578	2.2331426152959466	4.887724122963846	7.1090104933828115	9.6556038800627	6.85485621355474	4.374227519147098	4.418478691019118	18.118760984390974	366.0	304.00512681435794	42.34041366260499
6	112	nan	0	0	nan	nan	B2	B2	B2	1412	676.0	906.0	1.0	1.0901191932811507	0.7425997698510652	1.0	0.740041928721174	0.8024585776788281	51.99801418174684	52.952809179494906	17.08800749063506	6.685610920627286	6.0	34.99832508307633	34.82491376991475	81.14534382928105	148.69999999999993	0.9524451939291734	1	1	1	1	0	26.0	20.82709989324212	5.186373712494969	8.247257243841887	7.345708420500159	1.9788357513025403	13.842160664498806	4.430655381642282	7.90196077991277	7.8469215258955956	9.59298087283969	4.604058912023902	12.103730861097574	426.0	170.09559797123075	60.27077147550881
6	113	nan	0	0	nan	nan	B2	B2	B2	1828	750.0	912.0	1.0	1.4533354605417836	0.9098015877874437	1.0	0.5600490196078431	0.6565542702624907	75.89243028647171	71.21797525905943	15.524174696260024	6.417213092785127	6.0	31.213298923272923	31.49865659522904	-58.382405248989826	187.04999999999978	0.95010395010395	1	1	1	1	0	70.0	17.48349741101265	5.6400549709796906	10.47701233997941	10.179537653923035	3.2275425540283322	13.187396053224802	7.765941867604852	9.607965225353837	9.387869102880359	8.438193337991834	5.792248415760696	18.22822921909392	625.0	110.98634328786284	63.767727482132614
6	114	nan	0	0	nan	nan	B2	B2	B2	1666	47.0	927.0	1.0	1.1921907291758518	0.7911773253070868	1.0	0.730701754385965	0.6665758794338738	60.630716954623324	60.207972893961475	16.492422502470642	6.603814919031181	6.0	36.44380289199755	37.0809474520517	7.453744873902074	177.22199999999984	0.9260700389105057	1	1	1	1	0	36.0	5.633569871075451	1.8807965433225036	8.769787140190601	7.0205844305455685	1.9001144589856267	12.487846240401268	4.3562066070735455	2.254901976324618	3.2674296451732516	5.066834529861808	1.66353858448565	9.805615359917283	453.0	59.289936838671565	19.98841859959066
6	115	nan	0	0	nan	nan	B2	B2	B2	875	129.0	932.0	1.0	1.109888338905802	0.7115138225674228	1.0	0.6396198830409356	0.7881614011979936	40.69537634908159	38.8329756778952	13.45362404707371	5.253306752302945	5.0	28.2	28.59550556462742	-54.36091525684474	118.11400000000006	0.9239704329461457	1	1	1	1	0	29.0	5.857587546110153	3.5446402840316296	8.972991529852152	6.941008634865284	1.574929440394044	7.869443820789456	4.678675509989262	10.180041253566742	5.360021378844976	5.511161983013153	4.062592528760433	5.656046401709318	402.0	40.837750900536776	31.307560943067074
6	116	nan	0	0	nan	nan	B2	B2	B2	2939	337.0	938.0	1.0	1.092677411033506	0.7316338495320132	1.0	0.7177045177045177	0.7919742799281466	74.64276200445885	76.21679604916491	25.059928172283335	9.482843232871751	8.54400374531753	50.54479667174689	50.88380772257119	45.671916258755274	215.94799999999955	0.9702872235061077	1	1	1	1	0	24.0	13.78142978809774	6.789395003579557	13.163759835064411	13.472922912798822	2.719401868060231	17.83923092111945	12.205828987061977	18.936095267534256	10.457358649000525	8.214984364807606	8.330632514320314	14.99699392914772	572.0	177.87664626631886	100.35599330626428
6	117	nan	0	0	nan	nan	B2	B2	B2	2610	259.0	941.0	1.0	1.0756388939950983	0.7120278425360962	1.0	0.7282366071428571	0.8482508608594005	69.13294958624128	68.79680225126747	24.351591323771842	9.161293363951167	8.246211251235321	49.193495504995376	48.54178566736984	-31.794952562242432	196.63599999999977	0.9702602230483269	1	1	1	1	0	45.0	11.01159686036408	3.745555829256773	11.099366795271635	11.150988011620939	2.47344168741256	14.831952419131994	6.258503119461238	9.385046163573861	6.048569473437965	7.402761895209551	4.151308470405638	11.164095585234463	988.0	130.77195417229086	60.357793810777366
6	118	nan	0	0	nan	nan	B2	B2	B2	1868	155.0	952.0	1.0	1.1148542331109734	0.7711670203853701	1.0	0.7001499250374813	0.805241883874073	61.38737973563488	60.74537019394976	19.209372712298546	7.5267002684372395	7.0	40.5261941686251	39.0812244904373	-66.5106029983663	170.73799999999977	0.9584402257567983	1	1	1	1	0	46.0	6.159334724768996	5.2767376359552145	11.681589990854263	12.221652620472014	2.298161305487156	11.842114936560392	8.189623899757862	16.427557859569788	8.31660945340991	5.309224095195532	6.279056999832392	8.605157590471208	742.0	75.0405128840357	71.70603519771248
6	119	nan	0	0	nan	nan	B2	B2	B2	1478	380.0	951.0	1.0	1.0657227154189917	0.6807448632314742	1.0	0.7245098039215686	0.7225821327623482	51.07114456874517	51.19570294468082	17.08800749063506	6.632947002411214	6.0	38.51630382548874	37.41066552352343	-85.09261346657874	160.3239999999999	0.9321980447808265	1	1	1	1	0	21.0	11.29309525899589	4.491813546977937	9.981017794460058	10.867536421865225	2.1088883904740214	12.384740941226482	9.533272350206971	10.937788989394903	6.927656978368759	8.284916441887617	5.209246999584138	12.762020343914628	406.0	95.11583126336336	54.07583749573678
6	120	nan	0	0	nan	nan	B2	B2	B2	1782	846.0	952.0	1.0	1.524565841773051	0.9225849290421788	1.0	0.6337126600284495	0.6318720394318044	77.52165831642778	78.92401408950256	15.524174696260024	6.2727086892592725	5.830951894845301	30.802024379614288	29.90739449334807	-70.48575668842962	188.25399999999985	0.9684782608695652	1	1	1	1	0	0.0	12.650873569771647	2.2400702089071274	11.167635597288609	2.6900129979476333	2.0895704682916403	11.523689642548561	2.131944783963263	1.7312733875587583	3.7839627834036946	9.385732823982835	1.7249103719368577	2.4064850993454456	0.0	106.78294051811099	19.136202227324247
6	121	nan	0	0	nan	nan	B2	B2	B2	1471	98.0	957.0	1.0	1.1172774603433444	0.5960024767178288	1.0	0.6191077441077442	0.6403017030931915	50.42125556643421	56.79788728465171	16.278820596099706	6.043036048551349	5.385164807134504	41.012193308819754	40.487390633915005	-75.18533158332444	169.90999999999985	0.8612412177985949	1	1	1	1	0	20.0	7.349126434884965	3.286228746175766	8.678919691592455	10.43115895241499	2.1127794487401843	9.382513189688325	8.681132210418582	8.012771830894053	5.111650292761624	6.485236927866936	3.6690775994211435	8.246479019522667	72.0	65.30194567330182	36.04248123895377
6	122	nan	0	0	nan	nan	B2	B2	B2	1208	48.0	965.0	1.0	1.023237264930055	0.49161699298233397	1.0	0.7186198691255206	0.8294134733076871	42.30536216010683	43.46262762420146	17.4928556845359	6.479459768286273	5.830951894845301	36.01470287992686	36.83999742749184	42.59634658148843	135.286	0.9541864139020538	1	1	1	1	0	39.0	3.2491951109841466	1.535500125028193	7.0789501555264	3.9515983955934644	1.4277866911143064	8.727199207991362	2.35741207562387	4.452658902853727	2.651590758934617	3.3893644716590643	1.9363698922097683	6.896589613519609	571.0	27.58608390390873	17.18211656343192
6	123	nan	0	0	nan	nan	B2	B2	B2	1192	916.0	979.0	1.0	1.0798160885886277	0.6570748249491483	1.0	0.6922183507549361	0.7271313224605315	45.70866714227614	45.0	15.033296378372908	5.964092951032915	5.385164807134504	34.533591842107036	34.45635249514416	64.60022261585817	143.52800000000002	0.9030303030303031	1	1	1	1	0	45.0	9.039917591027915	4.407949965447187	7.887891985476017	7.884596023708582	2.81300069950521	10.015609987080097	5.900343341752887	10.504875302314758	7.471747916191816	10.339803114533424	4.4341497123241425	13.819485740736127	666.0	115.85242998506874	43.02333112433553
6	124	nan	0	0	nan	nan	B2	B2	B2	1647	977.0	987.0	1.0	1.142674575679184	0.764357044487451	1.0	0.6839700996677741	0.7487886573922192	58.14623171727783	57.56735185849702	18.384776310850235	6.969639546448227	6.324555320336759	37.5733073425475	37.492296520216776	79.05134525389164	166.2539999999999	0.9234650967199326	1	1	1	1	0	18.0	7.861539641395211	5.518593143671751	8.167452540248632	7.949706223793328	2.296162367798388	7.209140185266733	5.588082705624402	11.391424492001534	9.240405920892954	6.774914193898439	7.54496069252491	6.703562973998487	614.0	63.19675001874566	76.35175110213459
6	125	nan	0	0	nan	nan	B2	B2	B2	3059	446.0	995.0	1.0	1.1287994018596932	0.7832786691256894	1.0	0.7351598173515982	0.8325406251809001	79.54853256064679	78.54934754662193	24.758836806279895	10.399987576464541	9.899494936611665	50.15007606300134	49.452996223849176	-28.031800306646712	214.8779999999998	0.9759132237996492	1	1	1	1	0	31.0	7.6098725982010365	4.295201043598354	9.939070735126734	10.433646121062338	2.286869628354907	15.569283593446016	9.930312054231763	12.400259364396334	7.033707190304995	7.21640345081687	5.731487020850182	13.59879454690963	1091.0	143.6563671110198	102.42385023832321
6	126	nan	0	0	nan	nan	B2	B2	B2	1496	102.0	998.0	1.0	1.05794732981369	0.6816836125591786	1.0	0.748	0.8206201449036344	51.21446558608748	53.71219600798314	19.0	7.0040698111158735	6.324555320336759	38.26355968803739	37.470914294170804	-63.43210066726238	151.35599999999997	0.9525628780643108	1	1	1	1	0	12.0	6.601312347687781	2.622735953889787	7.962462868541479	7.800198368728161	1.9484550366178155	10.733547002077103	5.6697642439976335	10.976592674851418	4.2629434783011675	4.537514314055443	3.9382467539981008	7.399237053468823	632.0	58.94584598019719	22.863874461501837
7	1	nan	0	0	nan	nan	B3	B3	B3	1066	440.0	8.0	1.0	1.064866457920334	0.6334728480263441	1.0	0.7178451178451178	0.7509555787341927	42.52084226143726	44.181444068749045	18.24828759089466	7.516807238844428	7.0	32.0	32.9011360940145	-12.128234835254972	133.56000000000003	0.9446167478954364	1	1	1	1	0	13.0	4.097978183999658	2.65065994951874	5.973922349512577	5.843137259595096	1.1916075479239225	5.705745043233037	3.998825046233833	8.167055796831846	4.158815899863839	2.7260090187191963	3.2188296299427748	5.86616316344589	402.0	50.543724860064685	33.24740989599377
7	2	nan	0	0	nan	nan	B3	B3	B3	1514	888.0	20.0	1.0	1.470952175322726	0.9100790476959503	1.0	0.6976958525345622	0.6308064617350834	69.50939986638642	70.21395872616783	14.7648230602334	5.802323560815752	5.385164807134504	30.0	28.807107815898103	-6.788052584871166	173.66799999999995	0.9223271398111483	1	1	1	1	0	61.0	5.997833251953125	2.625757237896323	8.548424527049065	6.5063553703948855	2.0206912476569414	8.42040135152638	3.509407198987901	4.969481976702809	4.420569173060358	7.368764800950885	2.499977125786245	7.9552605506032705	1136.0	57.21779219806194	21.15422309283167
7	3	nan	0	0	nan	nan	B3	B3	B3	974	337.0	24.0	1.0	1.0680867760218955	0.5210254169167619	1.0	0.6407894736842106	0.6687489428821909	39.15239961331849	40.85339643163099	15.231546211727817	5.443340029829448	5.0	32.887687665751145	33.41818465412303	81.95613768630214	135.28600000000006	0.8870673952641166	1	1	1	1	0	17.0	7.689036425203085	2.1773403668776155	7.06276036426425	4.083909375593066	1.3779049441218376	8.877027589827776	4.313862830400467	7.13058671541512	3.4476081542670727	4.057908002287149	3.0832837466150522	4.558052943088114	300.0	65.23309685382992	24.532814633101225
7	4	nan	0	0	nan	nan	B3	B3	B3	1362	373.0	31.0	1.0	1.057941505676517	0.5444372796545498	1.0	0.6299722479185939	0.7078618850349522	46.39604291477013	47.16990566028302	16.492422502470642	6.379584114385147	5.656854249492381	38.890872965260115	38.91707293866102	-33.27723738621467	155.49599999999992	0.9177897574123991	1	1	1	1	0	36.0	11.580102236941457	3.088639672845602	8.04397652670741	10.233844539150596	2.0090486090630293	9.922178998589516	12.2368048094213	7.37549401819706	4.858640423044562	5.010376162827015	3.6131990626454353	16.845334643498063	198.0	118.4494241354987	30.344548860564828
7	5	nan	0	0	nan	nan	B3	B3	B3	1949	767.0	34.0	1.0	1.5369477158710054	0.9272498491368971	1.0	0.5448700027956388	0.6265879001459272	81.70252810980006	81.98780397107853	15.811388300841896	6.457373257724267	6.0	31.50482258565895	30.592956864419342	-29.7036392821528	197.7059999999998	0.95938961358602	1	1	1	1	0	55.0	5.846936767920852	3.0157320704311132	9.590188439935446	9.413458498194814	2.307972861453891	9.197482297196984	6.234775293618441	10.477821065112948	4.845288785174489	6.11488520540297	3.8876936128363013	6.169848202727735	942.0	53.50937684904784	32.83253248874098
7	6	nan	0	0	nan	nan	B3	B3	B3	1855	650.0	50.0	1.0	1.1155666946072038	0.7482144898083315	1.0	0.710727969348659	0.798029286516811	60.448298629856104	61.09828148156051	19.6468827043885	7.529915362040872	7.0	39.60099777013509	40.10484168858659	-70.25863971067072	170.90999999999985	0.9681628392484342	1	1	1	1	0	21.0	6.600152609869838	3.050385309383273	8.706065479665995	6.474921849556267	1.9248645901679993	10.693537812680006	4.623819345608354	9.063675928860903	5.271274896338582	6.748332977294922	3.501945530064404	5.2588540548458695	854.0	93.38556525856256	37.50142690166831
7	7	nan	0	0	nan	nan	B3	B3	B3	2301	548.0	73.0	1.0	1.0044530890295034	0.3337926925588352	1.0	0.805672268907563	0.8784710049030348	55.78270699893053	55.78530272392541	25.079872407968907	9.124591800699887	8.06225774829855	50.0	52.58337394008857	-82.41292145819581	181.42599999999982	0.9704765921552088	1	1	1	1	0	46.0	6.7213855385780334	2.282352954149246	9.356038767844439	11.44629587419331	2.4371557366102934	13.911177229136229	7.214770733378828	6.747432688251138	4.145693146623671	7.092988472431898	3.026367612183094	12.79052417166531	867.0	83.48714456148446	36.1828491166234
7	8	nan	0	0	nan	nan	B3	B3	B3	3822	332.0	73.0	1.0	1.1211682737968853	0.7120199439891834	1.0	0.5882715099276589	0.6349789937139315	85.38488672943399	88.25531145489205	25.0	9.440140972547105	8.54400374531753	61.12383914104387	59.95378723691834	23.620615163080664	275.0239999999993	0.9189709064679009	1	1	1	0	1	52.0	16.683207465335727	8.784802009351552	15.018295589834452	15.956984872929752	3.4603647151961923	20.790051179006696	18.228763297200203	21.590173171833158	14.616968063637614	9.504081800580025	8.789044060744345	18.359349940903485	1625.0	216.6569623183459	137.11290186922997
7	9	nan	0	0	nan	nan	B3	B3	B3	2307	394.0	77.0	1.0	1.1116850733239008	0.6642579114712112	1.0	0.6722027972027972	0.6358041927957935	64.67308682333308	66.85057965343307	21.93171219946131	7.649859967590908	7.0	51.0	48.343356356891704	-14.876091873549615	213.53399999999962	0.8825554705432285	1	1	1	0	1	36.0	13.612863409332931	7.287724148482084	11.007461681962013	15.564370182342827	3.014236674644053	13.38065158110112	18.0557412058115	17.565819833427668	11.058686222881079	6.614267201162875	8.080613434314728	18.539864238351583	574.0	185.2252846667543	87.2038150485605
7	10	nan	0	0	nan	nan	B3	B3	B3	1786	268.0	79.0	1.0	1.0863672715064325	0.7222158807102376	1.0	0.6922480620155039	0.7557876389465891	57.77411645702705	59.033888572581766	18.681541692269406	7.311887321466821	6.708203932499369	41.26414581364468	39.96049085188366	9.124850137482868	172.3239999999999	0.9326370757180156	1	1	1	1	0	58.0	12.735988384112716	5.068604561500251	9.400808718055487	10.660669902339578	2.1870298432186246	12.47060351073742	8.016739184968174	15.017090124078095	9.770672177895904	6.305638242512941	4.4774547992274165	14.051041455939412	409.0	122.99398793280125	47.333684554323554
7	11	nan	0	0	nan	nan	B3	B3	B3	1751	681.0	94.0	1.0	1.1791418975659673	0.7963068893524138	1.0	0.7001199520191923	0.7350951493477613	61.998748784053156	61.68468205316454	18.24828759089466	7.00959676625152	6.324555320336759	37.107950630558946	37.50259872039426	11.93110958317251	173.0119999999999	0.9607681755829904	1	1	1	0	1	35.0	4.6863050470128655	4.290272381156683	8.55266648158431	12.69300378113985	2.2815442318096757	11.610742334276438	5.068024734035134	8.407400619238615	7.047775996848941	7.181582385674119	3.5946440994739532	7.237445654347539	988.0	47.945708646439016	42.444571785628796
7	12	nan	0	0	nan	nan	B3	B3	B3	1393	364.0	108.0	1.0	1.0518061188306544	0.6179002797703955	1.0	0.7255208333333333	0.811843333473069	48.00209135997621	49.040799340956916	17.08800749063506	6.660479849898566	6.0	37.759502115361634	37.74195513861456	82.95099342490442	146.84000000000006	0.9415343021290977	1	1	1	1	0	57.0	9.791302341967821	5.81564050167799	8.536598812788725	10.893217399716377	2.0157930981367826	12.632196545600891	10.49782556667924	13.570946827530861	8.685893014073372	5.981887560337782	6.468757160007954	24.490485977381468	606.0	115.72362879477441	70.42438394203782
7	13	nan	0	0	nan	nan	B3	B3	B3	1345	314.0	116.0	1.0	1.0279367727563886	0.49617367725819145	1.0	0.7455654101995566	0.846708439709777	44.79381795409522	46.09772228646444	17.4928556845359	6.703341285355225	6.0	39.14776072537637	38.89103601376263	19.563246809172675	141.286	0.9525495750708214	1	1	1	1	0	64.0	10.839429339393973	4.51879149209708	6.747219052165747	12.050721006467938	1.9958495507016778	13.157427325844765	5.962829047814012	9.956374492496252	7.163500411435962	6.586495768278837	6.549294252879918	11.960235000588	426.0	93.60849941335618	45.15156800765544
7	14	nan	0	0	nan	nan	B3	B3	B3	1705	161.0	121.0	1.0	1.0709391945384945	0.6966812655414881	1.0	0.7209302325581395	0.781972196898362	55.375686414188856	57.271284253105414	18.973665961010276	7.332119898483822	6.708203932499369	39.528470752104745	39.72545429889727	-17.049968292293208	165.5279999999999	0.9530463946338733	1	1	1	1	0	17.0	5.395696975290775	2.5662317937240005	8.054444193840027	7.420294525101781	2.015396360307932	10.33276878297329	4.724193198606372	9.770702709443867	4.535317021422088	5.334355717524886	4.233859781175852	5.296055576764047	329.0	46.75739701651037	40.089158593676984
7	15	nan	0	0	nan	nan	B3	B3	B3	1291	352.0	144.0	1.0	1.2801013060568744	0.8605177469573926	1.0	0.7545295149035651	0.689530270772113	57.77290087331607	59.22837157984339	14.0	5.86136000936891	5.0990195135927845	27.5625301688167	29.43069785776859	89.72131126119905	153.38799999999992	0.9552349241583425	1	1	1	0	1	26.0	10.36691846512258	5.829785629175603	10.200244147330523	10.792904580943286	2.3644312378019094	15.022247694432735	6.745372720062733	15.498939486220479	9.452185831964016	7.697520438581705	5.677103856578469	12.525902221910655	95.0	78.49425509944558	49.287770016118884
7	16	nan	0	0	nan	nan	B3	B3	B3	1814	523.0	142.0	1.0	1.1176567426903241	0.7799151843291394	1.0	0.7577276524644946	0.8354321604874767	60.86541067167692	60.92618484691127	18.973665961010276	7.5511520991948275	7.0	37.56594202199647	38.09476078518004	-66.83182619755998	165.18399999999986	0.9705724986623863	1	1	1	0	1	28.0	7.84243536926806	4.1363241178914905	8.382589478045702	6.2943465346470475	2.016937529668212	11.506416399031878	3.917235088534653	12.658640422858298	7.064469369128346	7.262287365272641	4.476523996330798	6.774425882846117	332.0	93.33025109674782	73.27261784579605
7	17	nan	0	0	nan	nan	B3	B3	B3	2430	424.0	146.0	1.0	1.1990117077830142	0.7972373785726335	1.0	0.703125	0.7386502473780828	73.66881375299201	73.00684899377592	20.248456731316587	7.993491165305133	7.211102550927978	43.619972984090715	44.4713534033208	81.49061074474926	203.32399999999967	0.9384050975091717	1	1	1	0	1	97.0	10.415503170341253	6.798626692034304	10.733592730015516	14.77274736855179	2.9158922880887985	16.278660230338573	10.849210353568196	20.292698570527136	11.293492028489709	7.776379056274891	7.606652968563139	28.926710847765207	1096.0	104.02003527525812	104.3966737287119
7	18	nan	0	0	nan	nan	B3	B3	B3	1369	211.0	181.0	1.0	1.0317175891593897	0.4729198234152541	1.0	0.6613526570048309	0.7989656742474851	44.98560100548195	47.43416490252569	18.35755975068582	6.677672821031833	5.830951894845301	37.453511414036726	39.63705889652881	-42.55687406330113	146.73799999999997	0.9415405777166439	1	1	1	0	1	49.0	9.33444726653397	4.984176393598318	8.199786402285099	9.22944996226579	1.7624017782509327	13.260807272046804	5.840039687231183	12.272632944397628	7.550316633656621	4.760677512735128	4.81086443644017	13.302708538249135	645.0	64.68068996816874	56.37994975224137
7	19	nan	0	0	nan	nan	B3	B3	B3	1816	247.0	182.0	1.0	1.282132348658499	0.8224394952841956	1.0	0.5837351333976214	0.6258863504219843	66.87470342040972	62.24146527838174	15.652475842498529	6.255371940191276	5.830951894845301	40.11738836683489	38.041848683917365	63.39311268377401	190.94799999999975	0.8672397325692452	1	1	1	1	0	52.0	8.996658271178603	4.964217606931925	10.298069778829813	11.069855779409409	2.4262302815914154	15.932753548026085	10.78855574503541	10.650980430655181	8.065918982028961	9.013199048116803	5.560250262729824	18.42795448936522	629.0	81.14824152272195	52.04612821061164
7	20	nan	0	0	nan	nan	B3	B3	B3	2637	63.0	192.0	1.0	1.0915162949038821	0.686533557220197	1.0	0.6384987893462469	0.6890875713949135	69.17837458287816	69.35416353759881	21.93171219946131	8.363652115380269	7.615773105863909	54.42140516470999	50.299466042168476	3.1945251499060134	219.2919999999996	0.9080578512396694	1	1	1	1	0	45.0	15.214160410687327	3.8194400183856487	10.448889929801226	10.428198683075607	2.8184634391218424	15.729457549750805	9.565301000140607	9.97651637904346	6.893507320433855	8.215136978775263	5.742641374468803	22.031662471592426	644.0	158.67673806566745	61.68845680914819
7	21	nan	0	0	nan	nan	B3	B3	B3	1601	985.0	201.0	1.0	1.3771752448591268	0.8910715505055709	1.0	0.6726890756302522	0.6373570130550651	68.17594828497037	67.26812023536856	14.866068747318506	5.950305054003167	5.385164807134504	32.163046162662184	30.942530585840238	-87.46795949107947	177.66799999999978	0.9106939704209328	1	1	1	1	0	31.0	7.512153787538409	1.8803845467045903	8.7768520899117	2.966704837977886	1.8850080333650112	12.324055850505829	1.9683985756710172	2.8263065721839666	4.908003372140229	8.74708174355328	1.8547799102962017	3.2882124185562134	316.0	53.28345173038542	16.490318314172328
7	22	nan	0	0	nan	nan	B3	B3	B3	2217	147.0	224.0	1.0	1.6784693805995063	0.9148992022169294	1.0	0.6070646221248631	0.5046985444953732	90.15563526715297	82.73451516749222	15.231546211727817	6.160592835545659	5.830951894845301	39.230753537516804	36.39423983613162	-3.791700155739698	234.9479999999996	0.7933440687063875	1	1	1	1	0	83.0	15.320744656957686	8.97174029238522	11.385000418871641	15.693827766925097	3.1408255314454436	18.839734513312578	13.781368754804134	14.976134940981865	13.729549139738083	9.168917378410697	9.841397736221552	27.163469947874546	1022.0	121.8235295098275	93.0890823956579
7	23	nan	0	0	nan	nan	B3	B3	B3	1747	248.0	226.0	1.0	1.0472660279733328	0.6503117786167644	1.0	0.7324947589098533	0.8424726252756086	54.32219278868356	55.54277630799526	20.591260281974	7.663593945522587	7.0	41.10960958218893	41.26680010111474	-27.473589909358633	161.4259999999999	0.9638620689655174	1	1	1	0	1	39.0	5.485084345564246	4.874967571347952	8.280155647546053	7.443656069226563	2.221286352723837	11.653482884168625	6.451239821501076	8.781109339557588	8.835431503131986	7.128831960260868	4.520729403011501	9.741435891017318	782.0	82.89843611884862	57.91848643682897
[truncated: 1,125 more rows]
[truncated: 261 more columns]
