# Supplementary material for: Resolving cell state in iPSC-derived human neural samples with multiplexed fluorescence imaging
Source: Commun Biol. 2021 Jun 24;4:786. doi: 10.1038/s42003-021-02276-x (PMC8225800; doi:10.1038/s42003-021-02276-x)
Supplement: Supplementary file 4 — Supplementary Data 1 [file 42003_2021_2276_MOESM4_ESM.zip › New folder/Cortical_neuron_DNANuclei_pax6_negative.csv]

ImageNumber	ObjectNumber	Metadata_FileLocation	Metadata_Frame	Metadata_Series	Metadata_myChannel	Metadata_myCycle	Metadata_myWell	Metadata_myWell	Metadata_myWell	Location_Center_X	Location_Center_Y	Number_Object_Number	Parent_Nuclei
1	1	nan	0	0	nan	nan	A1	A1	A1	492.54131736526944	9.582035928143712	1	1
1	2	nan	0	0	nan	nan	A1	A1	A1	966.0252707581227	37.95884476534296	2	2
1	3	nan	0	0	nan	nan	A1	A1	A1	410.8938888888889	53.49111111111111	3	3
1	4	nan	0	0	nan	nan	A1	A1	A1	860.42340730136	54.95454545454545	4	4
1	5	nan	0	0	nan	nan	A1	A1	A1	606.5	107.28257328990227	5	5
1	6	nan	0	0	nan	nan	A1	A1	A1	782.0041570438799	111.07066974595843	6	6
1	7	nan	0	0	nan	nan	A1	A1	A1	115.3128351805506	126.23167679656775	7	8
1	8	nan	0	0	nan	nan	A1	A1	A1	733.2912383749389	131.74155653450808	8	9
1	9	nan	0	0	nan	nan	A1	A1	A1	576.0686891814539	142.8609044075558	9	10
1	10	nan	0	0	nan	nan	A1	A1	A1	394.9141414141414	147.1045066045066	10	11
1	11	nan	0	0	nan	nan	A1	A1	A1	471.9173166926677	145.34009360374415	11	12
1	12	nan	0	0	nan	nan	A1	A1	A1	961.7232574189096	158.37957211870255	12	14
1	13	nan	0	0	nan	nan	A1	A1	A1	517.0024183796857	170.5796049979847	13	15
1	14	nan	0	0	nan	nan	A1	A1	A1	847.9799398194584	186.5356068204614	14	16
1	15	nan	0	0	nan	nan	A1	A1	A1	974.7277459656428	202.61998958875586	15	17
1	16	nan	0	0	nan	nan	A1	A1	A1	1008.4293445580277	202.30787733012627	16	18
1	17	nan	0	0	nan	nan	A1	A1	A1	570.4569696969697	223.85939393939395	17	19
1	18	nan	0	0	nan	nan	A1	A1	A1	873.729055258467	240.00415923945334	18	21
1	19	nan	0	0	nan	nan	A1	A1	A1	965.0399737876802	249.1526867627785	19	23
1	20	nan	0	0	nan	nan	A1	A1	A1	798.9406220546654	250.94439208294062	20	24
1	21	nan	0	0	nan	nan	A1	A1	A1	488.1077229035466	256.95193901226384	21	25
1	22	nan	0	0	nan	nan	A1	A1	A1	337.4170172978027	269.2744273024778	22	26
1	23	nan	0	0	nan	nan	A1	A1	A1	687.9482926829269	269.54243902439026	23	27
1	24	nan	0	0	nan	nan	A1	A1	A1	821.0904365904366	273.7681912681913	24	28
1	25	nan	0	0	nan	nan	A1	A1	A1	883.106862745098	275.73039215686276	25	29
1	26	nan	0	0	nan	nan	A1	A1	A1	58.359851988899166	279.4199814986124	26	30
1	27	nan	0	0	nan	nan	A1	A1	A1	1005.0734055354994	285.4909747292419	27	31
1	28	nan	0	0	nan	nan	A1	A1	A1	425.3446375582874	286.70029673590506	28	32
1	29	nan	0	0	nan	nan	A1	A1	A1	933.6879474940334	287.4337708830549	29	33
1	30	nan	0	0	nan	nan	A1	A1	A1	776.1748633879781	306.0997267759563	30	35
1	31	nan	0	0	nan	nan	A1	A1	A1	869.2778450363196	312.4794188861986	31	36
1	32	nan	0	0	nan	nan	A1	A1	A1	318.12966762412805	314.92860073861306	32	38
1	33	nan	0	0	nan	nan	A1	A1	A1	958.4387878787879	323.31030303030303	33	40
1	34	nan	0	0	nan	nan	A1	A1	A1	434.5704022988506	337.1163793103448	34	41
1	35	nan	0	0	nan	nan	A1	A1	A1	753.2315914489311	340.042755344418	35	42
1	36	nan	0	0	nan	nan	A1	A1	A1	396.3953345610804	347.7955801104972	36	43
1	37	nan	0	0	nan	nan	A1	A1	A1	958.9990766389658	356.7146814404432	37	44
1	38	nan	0	0	nan	nan	A1	A1	A1	913.0948275862069	370.667816091954	38	45
1	39	nan	0	0	nan	nan	A1	A1	A1	1003.9730971128608	366.5282152230971	39	46
1	40	nan	0	0	nan	nan	A1	A1	A1	833.5116009280742	367.90255220417635	40	47
1	41	nan	0	0	nan	nan	A1	A1	A1	481.7569245463228	370.02913085004775	41	48
1	42	nan	0	0	nan	nan	A1	A1	A1	438.94262295081967	390.3469945355191	42	50
1	43	nan	0	0	nan	nan	A1	A1	A1	543.7969598262758	387.8843648208469	43	51
1	44	nan	0	0	nan	nan	A1	A1	A1	171.6031055900621	392.09627329192546	44	52
1	45	nan	0	0	nan	nan	A1	A1	A1	601.5696418419557	396.74189880613983	45	53
1	46	nan	0	0	nan	nan	A1	A1	A1	661.946511627907	400.826976744186	46	54
1	47	nan	0	0	nan	nan	A1	A1	A1	572.7589893100097	417.7395529640428	47	55
1	48	nan	0	0	nan	nan	A1	A1	A1	142.8915547024952	421.1564299424184	48	56
1	49	nan	0	0	nan	nan	A1	A1	A1	835.743073047859	428.54307304785897	49	57
1	50	nan	0	0	nan	nan	A1	A1	A1	80.47838616714698	436.5936599423631	50	58
1	51	nan	0	0	nan	nan	A1	A1	A1	649.1270016565434	436.32799558255107	51	60
1	52	nan	0	0	nan	nan	A1	A1	A1	293.2206823027719	450.3560767590618	52	61
1	53	nan	0	0	nan	nan	A1	A1	A1	569.0044796691936	463.69400413507924	53	62
1	54	nan	0	0	nan	nan	A1	A1	A1	740.5781083953241	469.08395324123273	54	64
1	55	nan	0	0	nan	nan	A1	A1	A1	407.23259444270997	469.7783328129878	55	66
1	56	nan	0	0	nan	nan	A1	A1	A1	116.31510621557828	497.2246262785209	56	67
1	57	nan	0	0	nan	nan	A1	A1	A1	475.7941110361879	498.7621937514048	57	68
1	58	nan	0	0	nan	nan	A1	A1	A1	292.1908474576271	511.98813559322036	58	69
1	59	nan	0	0	nan	nan	A1	A1	A1	359.57078651685396	520.4633707865169	59	70
1	60	nan	0	0	nan	nan	A1	A1	A1	401.47297297297297	555.6056511056511	60	71
1	61	nan	0	0	nan	nan	A1	A1	A1	577.6513661202185	553.4535519125683	61	72
1	62	nan	0	0	nan	nan	A1	A1	A1	488.5749019607843	573.5960784313726	62	73
1	63	nan	0	0	nan	nan	A1	A1	A1	116.64829396325459	570.0320209973753	63	74
1	64	nan	0	0	nan	nan	A1	A1	A1	40.5829307568438	574.2648953301127	64	76
1	65	nan	0	0	nan	nan	A1	A1	A1	212.62087912087912	570.1373626373627	65	78
1	66	nan	0	0	nan	nan	A1	A1	A1	9.088652482269504	587.3321513002364	66	79
1	67	nan	0	0	nan	nan	A1	A1	A1	191.01346389228885	596.5899632802938	67	80
1	68	nan	0	0	nan	nan	A1	A1	A1	349.193199381762	600.9227202472952	68	81
1	69	nan	0	0	nan	nan	A1	A1	A1	877.0814094775212	609.7606318347509	69	82
1	70	nan	0	0	nan	nan	A1	A1	A1	545.9007936507936	610.9126984126984	70	83
1	71	nan	0	0	nan	nan	A1	A1	A1	583.7224220623501	624.1360911270983	71	85
1	72	nan	0	0	nan	nan	A1	A1	A1	310.4237668161435	636.1225710014947	72	86
1	73	nan	0	0	nan	nan	A1	A1	A1	605.0513513513514	647.4873873873873	73	88
1	74	nan	0	0	nan	nan	A1	A1	A1	979.9875	648.6023809523809	74	89
1	75	nan	0	0	nan	nan	A1	A1	A1	247.74069478908189	648.6042183622828	75	90
1	76	nan	0	0	nan	nan	A1	A1	A1	46.56009615384615	649.4170673076923	76	91
1	77	nan	0	0	nan	nan	A1	A1	A1	907.0624489795919	656.3840816326531	77	92
1	78	nan	0	0	nan	nan	A1	A1	A1	526.2159090909091	663.578125	78	93
1	79	nan	0	0	nan	nan	A1	A1	A1	667.1953154514545	670.8723082735172	79	94
1	80	nan	0	0	nan	nan	A1	A1	A1	472.94150731158607	680.4690663667042	80	95
1	81	nan	0	0	nan	nan	A1	A1	A1	440.39198606271776	686.948606271777	81	96
1	82	nan	0	0	nan	nan	A1	A1	A1	351.92381656804736	693.8372781065088	82	97
1	83	nan	0	0	nan	nan	A1	A1	A1	573.9698600645855	706.0758880516685	83	99
1	84	nan	0	0	nan	nan	A1	A1	A1	897.5503806538289	700.8029556650247	84	101
1	85	nan	0	0	nan	nan	A1	A1	A1	210.37148732008225	698.3474982864976	85	102
1	86	nan	0	0	nan	nan	A1	A1	A1	246.18108504398828	718.183284457478	86	103
1	87	nan	0	0	nan	nan	A1	A1	A1	83.76893576222436	731.0623202301055	87	104
1	88	nan	0	0	nan	nan	A1	A1	A1	444.6417791898332	729.5472597299444	88	105
1	89	nan	0	0	nan	nan	A1	A1	A1	561.2818532818533	748.942084942085	89	106
1	90	nan	0	0	nan	nan	A1	A1	A1	606.908906882591	746.6068825910932	90	107
1	91	nan	0	0	nan	nan	A1	A1	A1	942.0984643179765	747.8848238482385	91	108
1	92	nan	0	0	nan	nan	A1	A1	A1	360.0	757.712890625	92	109
1	93	nan	0	0	nan	nan	A1	A1	A1	111.66571632216679	776.5302922309337	93	110
1	94	nan	0	0	nan	nan	A1	A1	A1	509.37560975609756	773.2517073170732	94	111
1	95	nan	0	0	nan	nan	A1	A1	A1	897.6491133799033	775.6926383664696	95	112
1	96	nan	0	0	nan	nan	A1	A1	A1	157.17343829355002	780.3981716607415	96	113
1	97	nan	0	0	nan	nan	A1	A1	A1	349.6862244897959	799.045918367347	97	114
1	98	nan	0	0	nan	nan	A1	A1	A1	555.7372182517867	795.737768004398	98	115
1	99	nan	0	0	nan	nan	A1	A1	A1	622.1759158505622	815.3500181356548	99	116
1	100	nan	0	0	nan	nan	A1	A1	A1	240.6851851851852	816.109126984127	100	117
1	101	nan	0	0	nan	nan	A1	A1	A1	424.9979140592407	816.9395077179809	101	118
1	102	nan	0	0	nan	nan	A1	A1	A1	193.94451450189155	837.9798234552333	102	119
1	103	nan	0	0	nan	nan	A1	A1	A1	735.6903719912473	852.6269146608315	103	120
1	104	nan	0	0	nan	nan	A1	A1	A1	163.8179775280899	863.9086142322097	104	121
1	105	nan	0	0	nan	nan	A1	A1	A1	700.6392405063291	859.1845991561181	105	122
1	106	nan	0	0	nan	nan	A1	A1	A1	455.13666666666666	862.9325	106	123
1	107	nan	0	0	nan	nan	A1	A1	A1	82.14719101123596	879.8393258426967	107	124
1	108	nan	0	0	nan	nan	A1	A1	A1	304.52611218568666	878.5391682785299	108	125
1	109	nan	0	0	nan	nan	A1	A1	A1	118.19201520912547	884.1701520912547	109	126
1	110	nan	0	0	nan	nan	A1	A1	A1	635.1778042959427	881.8345266507557	110	127
1	111	nan	0	0	nan	nan	A1	A1	A1	930.1020278833967	887.6546261089987	111	-128
1	112	nan	0	0	nan	nan	A1	A1	A1	466.3620309050773	898.5187637969095	112	-127
1	113	nan	0	0	nan	nan	A1	A1	A1	703.3395669291339	892.4517716535433	113	-126
1	114	nan	0	0	nan	nan	A1	A1	A1	751.8930669800235	903.834312573443	114	-125
1	115	nan	0	0	nan	nan	A1	A1	A1	117.70069033530572	915.5557199211046	115	-124
1	116	nan	0	0	nan	nan	A1	A1	A1	62.57046979865772	924.8987187309335	116	-123
1	117	nan	0	0	nan	nan	A1	A1	A1	772.0558086560364	933.9305239179954	117	-122
1	118	nan	0	0	nan	nan	A1	A1	A1	98.73482428115015	945.7450479233227	118	-121
1	119	nan	0	0	nan	nan	A1	A1	A1	31.811976047904192	956.0023952095809	119	-120
1	120	nan	0	0	nan	nan	A1	A1	A1	497.20377019748656	955.8312387791741	120	-119
1	121	nan	0	0	nan	nan	A1	A1	A1	153.115823817292	955.1745513866232	121	-118
1	122	nan	0	0	nan	nan	A1	A1	A1	398.59437086092714	980.3239514348786	122	-117
1	123	nan	0	0	nan	nan	A1	A1	A1	531.935669456067	978.489539748954	123	-116
1	124	nan	0	0	nan	nan	A1	A1	A1	18.262564102564102	991.2923076923076	124	-115
1	125	nan	0	0	nan	nan	A1	A1	A1	133.18852459016392	985.1009490940465	125	-114
1	126	nan	0	0	nan	nan	A1	A1	A1	329.96914556962025	1005.1036392405064	126	-113
1	127	nan	0	0	nan	nan	A1	A1	A1	463.4591728525981	1010.9777306468717	127	-112
2	1	nan	0	0	nan	nan	A2	A2	A2	164.39584996009577	12.84756584197925	1	1
2	2	nan	0	0	nan	nan	A2	A2	A2	292.80038948393377	10.098344693281403	2	2
2	3	nan	0	0	nan	nan	A2	A2	A2	811.016129032258	11.011166253101736	3	3
2	4	nan	0	0	nan	nan	A2	A2	A2	852.3115264797508	17.18302180685358	4	4
2	5	nan	0	0	nan	nan	A2	A2	A2	100.14440734557596	37.87312186978297	5	5
2	6	nan	0	0	nan	nan	A2	A2	A2	815.3836705202312	46.509393063583815	6	6
2	7	nan	0	0	nan	nan	A2	A2	A2	222.29832810867293	69.34430512016719	7	7
2	8	nan	0	0	nan	nan	A2	A2	A2	778.4142194744977	126.30834621329211	8	9
2	9	nan	0	0	nan	nan	A2	A2	A2	528.223279238948	136.71964185786234	9	10
2	10	nan	0	0	nan	nan	A2	A2	A2	835.4910965323337	137.66166822867854	10	11
2	11	nan	0	0	nan	nan	A2	A2	A2	243.1378676470588	144.33823529411765	11	12
2	12	nan	0	0	nan	nan	A2	A2	A2	96.58772563176895	158.99783393501806	12	13
2	13	nan	0	0	nan	nan	A2	A2	A2	110.46172393007836	203.11874623267028	13	14
2	14	nan	0	0	nan	nan	A2	A2	A2	171.8358898540011	204.9275549805951	14	15
2	15	nan	0	0	nan	nan	A2	A2	A2	289.4260267194458	218.87976249381495	15	17
2	16	nan	0	0	nan	nan	A2	A2	A2	13.589605734767025	239.64874551971326	16	20
2	17	nan	0	0	nan	nan	A2	A2	A2	223.0262910798122	252.7849765258216	17	21
2	18	nan	0	0	nan	nan	A2	A2	A2	264.95842450765866	269.91684901531727	18	22
2	19	nan	0	0	nan	nan	A2	A2	A2	769.5646864686469	245.36897689768978	19	23
2	20	nan	0	0	nan	nan	A2	A2	A2	17.715284715284714	275.1178821178821	20	24
2	21	nan	0	0	nan	nan	A2	A2	A2	368.10645161290324	278.2440860215054	21	26
2	22	nan	0	0	nan	nan	A2	A2	A2	68.95994747209456	286.5791201575837	22	27
2	23	nan	0	0	nan	nan	A2	A2	A2	225.89936440677965	295.2563559322034	23	29
2	24	nan	0	0	nan	nan	A2	A2	A2	618.7947474747475	317.6339393939394	24	30
2	25	nan	0	0	nan	nan	A2	A2	A2	228.3233995584989	324.6346578366446	25	32
2	26	nan	0	0	nan	nan	A2	A2	A2	802.0285182889027	340.2027278363298	26	34
2	27	nan	0	0	nan	nan	A2	A2	A2	247.34447004608296	348.91820276497697	27	35
2	28	nan	0	0	nan	nan	A2	A2	A2	37.246684350132625	356.33355437665784	28	36
2	29	nan	0	0	nan	nan	A2	A2	A2	93.53116011505273	356.11025886864815	29	37
2	30	nan	0	0	nan	nan	A2	A2	A2	459.6626398210291	360.3888143176734	30	38
2	31	nan	0	0	nan	nan	A2	A2	A2	58.20155502392345	381.14234449760767	31	39
2	32	nan	0	0	nan	nan	A2	A2	A2	147.24595786379226	364.82851543361096	32	40
2	33	nan	0	0	nan	nan	A2	A2	A2	357.1016235718581	366.1533373421527	33	41
2	34	nan	0	0	nan	nan	A2	A2	A2	647.1904761904761	411.0647130647131	34	45
2	35	nan	0	0	nan	nan	A2	A2	A2	484.85243198680956	415.88128606760097	35	46
2	36	nan	0	0	nan	nan	A2	A2	A2	344.76064814814816	479.9138888888889	36	51
2	37	nan	0	0	nan	nan	A2	A2	A2	485.1542056074766	476.76518691588785	37	52
2	38	nan	0	0	nan	nan	A2	A2	A2	671.159884652355	476.06920858699135	38	53
2	39	nan	0	0	nan	nan	A2	A2	A2	311.3970653623833	540.8034682080925	39	57
2	40	nan	0	0	nan	nan	A2	A2	A2	512.0613570741098	530.6419634263715	40	58
2	41	nan	0	0	nan	nan	A2	A2	A2	997.948275862069	556.1517241379311	41	59
2	42	nan	0	0	nan	nan	A2	A2	A2	582.0163004961021	558.0269312544294	42	60
2	43	nan	0	0	nan	nan	A2	A2	A2	617.5043478260869	554.2304347826087	43	61
2	44	nan	0	0	nan	nan	A2	A2	A2	260.3893777498429	578.2652419861722	44	64
2	45	nan	0	0	nan	nan	A2	A2	A2	15.833070866141732	608.3007874015748	45	65
2	46	nan	0	0	nan	nan	A2	A2	A2	446.3924820342731	625.8634604754008	46	66
2	47	nan	0	0	nan	nan	A2	A2	A2	699.1966594827586	625.1713362068965	47	68
2	48	nan	0	0	nan	nan	A2	A2	A2	115.34511041009463	647.7003154574132	48	69
2	49	nan	0	0	nan	nan	A2	A2	A2	42.70782608695652	655.4447826086956	49	70
2	50	nan	0	0	nan	nan	A2	A2	A2	809.2189205579139	662.095815645846	50	73
2	51	nan	0	0	nan	nan	A2	A2	A2	465.4508966695132	679.405636208369	51	75
2	52	nan	0	0	nan	nan	A2	A2	A2	31.835224203133443	697.7882225823879	52	77
2	53	nan	0	0	nan	nan	A2	A2	A2	496.1201027617213	709.3551701991008	53	79
2	54	nan	0	0	nan	nan	A2	A2	A2	842.1171740379092	727.8294083859851	54	81
2	55	nan	0	0	nan	nan	A2	A2	A2	225.34240837696336	733.903664921466	55	82
2	56	nan	0	0	nan	nan	A2	A2	A2	803.5030525030525	731.6263736263736	56	83
2	57	nan	0	0	nan	nan	A2	A2	A2	74.42746113989638	744.5349740932643	57	86
2	58	nan	0	0	nan	nan	A2	A2	A2	770.9799035369775	755.8697749196142	58	87
2	59	nan	0	0	nan	nan	A2	A2	A2	737.6510600706714	772.3259717314488	59	89
2	60	nan	0	0	nan	nan	A2	A2	A2	33.153074027603516	774.4328732747804	60	90
2	61	nan	0	0	nan	nan	A2	A2	A2	513.7277353689567	776.6272264631043	61	91
2	62	nan	0	0	nan	nan	A2	A2	A2	692.775641025641	806.0384615384615	62	93
2	63	nan	0	0	nan	nan	A2	A2	A2	771.843373493976	807.6787148594377	63	94
2	64	nan	0	0	nan	nan	A2	A2	A2	798.6933523945676	837.3481057898499	64	95
2	65	nan	0	0	nan	nan	A2	A2	A2	554.7235548564687	882.6834447502949	65	96
2	66	nan	0	0	nan	nan	A2	A2	A2	65.5605612998523	886.741506646972	66	97
2	67	nan	0	0	nan	nan	A2	A2	A2	527.1300904977376	916.8178733031674	67	98
2	68	nan	0	0	nan	nan	A2	A2	A2	633.0286561264822	966.147233201581	68	99
2	69	nan	0	0	nan	nan	A2	A2	A2	706.6568690095846	971.7929712460063	69	100
2	70	nan	0	0	nan	nan	A2	A2	A2	258.03150525087517	1009.3926487747958	70	102
3	1	nan	0	0	nan	nan	A3	A3	A3	654.5185567010309	60.16907216494845	1	2
3	2	nan	0	0	nan	nan	A3	A3	A3	422.9314697926059	71.66366095581606	2	3
3	3	nan	0	0	nan	nan	A3	A3	A3	625.8708357685564	141.4938632378726	3	5
3	4	nan	0	0	nan	nan	A3	A3	A3	669.328885400314	274.1248037676609	4	13
3	5	nan	0	0	nan	nan	A3	A3	A3	730.5075608152531	323.9855358316897	5	17
3	6	nan	0	0	nan	nan	A3	A3	A3	745.2769953051643	399.2012072434608	6	20
3	7	nan	0	0	nan	nan	A3	A3	A3	406.3772972972973	854.8259459459459	7	49
3	8	nan	0	0	nan	nan	A3	A3	A3	890.9546632124352	892.8613989637306	8	51
4	1	nan	0	0	nan	nan	A4	A4	A4	652.5717192268565	22.841302136317395	1	3
4	2	nan	0	0	nan	nan	A4	A4	A4	899.9254868755293	26.187976291278577	2	4
4	3	nan	0	0	nan	nan	A4	A4	A4	967.3338788870703	39.59328968903437	3	6
4	4	nan	0	0	nan	nan	A4	A4	A4	372.0087912087912	55.43809523809524	4	7
4	5	nan	0	0	nan	nan	A4	A4	A4	1007.5623693379791	67.798606271777	5	9
4	6	nan	0	0	nan	nan	A4	A4	A4	956.7278911564625	72.6655328798186	6	10
4	7	nan	0	0	nan	nan	A4	A4	A4	645.1859052247873	87.64763061968408	7	11
4	8	nan	0	0	nan	nan	A4	A4	A4	709.0977482088025	100.66530194472877	8	13
4	9	nan	0	0	nan	nan	A4	A4	A4	945.3647871116226	97.31185270425777	9	14
4	10	nan	0	0	nan	nan	A4	A4	A4	859.5867293625914	114.44775339602926	10	15
4	11	nan	0	0	nan	nan	A4	A4	A4	488.29910141206676	129.66367137355584	11	16
4	12	nan	0	0	nan	nan	A4	A4	A4	1013.5	174.77970749542962	12	19
4	13	nan	0	0	nan	nan	A4	A4	A4	38.8804469273743	177.72513966480446	13	20
4	14	nan	0	0	nan	nan	A4	A4	A4	458.1178671655753	210.86155285313376	14	22
4	15	nan	0	0	nan	nan	A4	A4	A4	459.4149512459372	242.0433369447454	15	24
4	16	nan	0	0	nan	nan	A4	A4	A4	491.85119667013527	238.23204994797086	16	25
4	17	nan	0	0	nan	nan	A4	A4	A4	10.979512195121952	303.8507317073171	17	30
4	18	nan	0	0	nan	nan	A4	A4	A4	505.3573500967118	309.1257253384913	18	31
4	19	nan	0	0	nan	nan	A4	A4	A4	940.7817883511075	313.85561936013124	19	33
4	20	nan	0	0	nan	nan	A4	A4	A4	243.9753968253968	502.3031746031746	20	43
4	21	nan	0	0	nan	nan	A4	A4	A4	870.7461818181819	505.6123636363636	21	46
4	22	nan	0	0	nan	nan	A4	A4	A4	792.522517634292	502.5767769940315	22	47
4	23	nan	0	0	nan	nan	A4	A4	A4	554.764052741152	516.1915336571825	23	48
4	24	nan	0	0	nan	nan	A4	A4	A4	170.96881644223956	581.7717930545713	24	52
4	25	nan	0	0	nan	nan	A4	A4	A4	481.9014821272886	581.4411508282476	25	53
4	26	nan	0	0	nan	nan	A4	A4	A4	77.91438071487947	625.6234413965087	26	57
4	27	nan	0	0	nan	nan	A4	A4	A4	781.2222222222222	644.0481695568401	27	58
4	28	nan	0	0	nan	nan	A4	A4	A4	102.5478627332932	655.3202889825407	28	59
4	29	nan	0	0	nan	nan	A4	A4	A4	63.83839285714286	659.0026785714285	29	60
4	30	nan	0	0	nan	nan	A4	A4	A4	50.20490196078431	785.0166666666667	30	69
4	31	nan	0	0	nan	nan	A4	A4	A4	764.3789541639768	808.8366688185927	31	73
4	32	nan	0	0	nan	nan	A4	A4	A4	1011.508064516129	813.7643369175627	32	76
4	33	nan	0	0	nan	nan	A4	A4	A4	923.8881759853346	854.852428964253	33	78
4	34	nan	0	0	nan	nan	A4	A4	A4	434.04502541757444	865.042846768337	34	79
4	35	nan	0	0	nan	nan	A4	A4	A4	579.5748299319728	890.4433106575964	35	81
4	36	nan	0	0	nan	nan	A4	A4	A4	24.330592105263158	891.4416118421053	36	82
4	37	nan	0	0	nan	nan	A4	A4	A4	293.94356796116506	927.2360436893204	37	85
4	38	nan	0	0	nan	nan	A4	A4	A4	336.80592105263156	959.4281798245614	38	88
4	39	nan	0	0	nan	nan	A4	A4	A4	841.0472541507024	975.9355044699872	39	92
4	40	nan	0	0	nan	nan	A4	A4	A4	367.6246312684366	975.5324483775811	40	93
4	41	nan	0	0	nan	nan	A4	A4	A4	263.68321513002365	1004.1410559495666	41	95
4	42	nan	0	0	nan	nan	A4	A4	A4	397.6913133402275	1007.6111685625647	42	96
5	1	nan	0	0	nan	nan	B1	B1	B1	308.3575017946877	14.256281407035177	1	1
5	2	nan	0	0	nan	nan	B1	B1	B1	637.8605664488017	17.74782135076253	2	2
5	3	nan	0	0	nan	nan	B1	B1	B1	934.7831669044223	17.309557774607704	3	3
5	4	nan	0	0	nan	nan	B1	B1	B1	112.51075268817205	22.64994026284349	4	4
5	5	nan	0	0	nan	nan	B1	B1	B1	469.687074829932	27.46550048590865	5	5
5	6	nan	0	0	nan	nan	B1	B1	B1	706.5127272727273	19.617272727272727	6	6
5	7	nan	0	0	nan	nan	B1	B1	B1	761.4857853589197	40.12508884150675	7	7
5	8	nan	0	0	nan	nan	B1	B1	B1	65.45023980815348	52.884892086330936	8	8
5	9	nan	0	0	nan	nan	B1	B1	B1	129.15357643758765	50.53155680224404	9	9
5	10	nan	0	0	nan	nan	B1	B1	B1	100.12360335195531	74.20251396648045	10	10
5	11	nan	0	0	nan	nan	B1	B1	B1	34.81752265861027	83.24592145015106	11	11
5	12	nan	0	0	nan	nan	B1	B1	B1	500.9787798408488	84.75419982316534	12	12
5	13	nan	0	0	nan	nan	B1	B1	B1	161.9767955801105	80.49944751381216	13	13
5	14	nan	0	0	nan	nan	B1	B1	B1	402.0960929250264	109.24709609292502	14	15
5	15	nan	0	0	nan	nan	B1	B1	B1	535.2762148337596	107.6925831202046	15	16
5	16	nan	0	0	nan	nan	B1	B1	B1	21.653543307086615	120.02887139107611	16	17
5	17	nan	0	0	nan	nan	B1	B1	B1	41.30892608089261	159.36401673640168	17	21
5	18	nan	0	0	nan	nan	B1	B1	B1	106.95791245791246	165.8675645342312	18	22
5	19	nan	0	0	nan	nan	B1	B1	B1	702.3994047619047	343.37559523809523	19	28
5	20	nan	0	0	nan	nan	B1	B1	B1	650.6932739059968	360.7212317666126	20	29
5	21	nan	0	0	nan	nan	B1	B1	B1	45.86797385620915	392.51960784313724	21	36
5	22	nan	0	0	nan	nan	B1	B1	B1	944.4133242692046	399.65805574439156	22	37
5	23	nan	0	0	nan	nan	B1	B1	B1	13.431451612903226	419.4475806451613	23	39
5	24	nan	0	0	nan	nan	B1	B1	B1	675.3869132290185	433.18302513039356	24	41
5	25	nan	0	0	nan	nan	B1	B1	B1	915.7870257037944	433.3212974296206	25	43
5	26	nan	0	0	nan	nan	B1	B1	B1	881.7936842105263	455.75684210526316	26	45
5	27	nan	0	0	nan	nan	B1	B1	B1	6.650614754098361	493.1045081967213	27	50
5	28	nan	0	0	nan	nan	B1	B1	B1	727.0166975881261	509.0027829313544	28	51
5	29	nan	0	0	nan	nan	B1	B1	B1	574.8668555240794	513.9839471199244	29	52
5	30	nan	0	0	nan	nan	B1	B1	B1	791.2462620932278	529.8856640281442	30	53
5	31	nan	0	0	nan	nan	B1	B1	B1	140.4987908101572	548.3464328899637	31	55
5	32	nan	0	0	nan	nan	B1	B1	B1	804.5578947368421	556.4757894736842	32	57
5	33	nan	0	0	nan	nan	B1	B1	B1	94.16705882352942	591.3847058823529	33	59
5	34	nan	0	0	nan	nan	B1	B1	B1	143.02397476340693	598.5413249211357	34	61
5	35	nan	0	0	nan	nan	B1	B1	B1	49.16881720430108	612.0623655913978	35	64
5	36	nan	0	0	nan	nan	B1	B1	B1	105.80658436213992	626.6529492455419	36	65
5	37	nan	0	0	nan	nan	B1	B1	B1	137.75973053892216	648.065868263473	37	66
5	38	nan	0	0	nan	nan	B1	B1	B1	36.914176245210726	695.0191570881226	38	74
5	39	nan	0	0	nan	nan	B1	B1	B1	191.49257232212665	704.0476935105552	39	76
5	40	nan	0	0	nan	nan	B1	B1	B1	647.561500275786	705.4920022062879	40	77
5	41	nan	0	0	nan	nan	B1	B1	B1	236.3148395721925	762.8114973262032	41	81
5	42	nan	0	0	nan	nan	B1	B1	B1	291.1225	772.380625	42	83
5	43	nan	0	0	nan	nan	B1	B1	B1	166.645443196005	780.0661672908864	43	85
5	44	nan	0	0	nan	nan	B1	B1	B1	994.1485094850949	811.3766937669377	44	86
5	45	nan	0	0	nan	nan	B1	B1	B1	243.09774436090225	817.0594668489406	45	87
5	46	nan	0	0	nan	nan	B1	B1	B1	201.00716253443525	817.1537190082645	46	90
5	47	nan	0	0	nan	nan	B1	B1	B1	757.5138157894737	816.35	47	91
5	48	nan	0	0	nan	nan	B1	B1	B1	13.40187949143173	825.6987285793256	48	92
5	49	nan	0	0	nan	nan	B1	B1	B1	305.68817204301075	829.9516129032259	49	93
5	50	nan	0	0	nan	nan	B1	B1	B1	357.10552147239264	837.6558282208589	50	94
5	51	nan	0	0	nan	nan	B1	B1	B1	49.65786901270772	869.0179211469534	51	96
5	52	nan	0	0	nan	nan	B1	B1	B1	284.8076715289033	871.1134521880065	52	99
5	53	nan	0	0	nan	nan	B1	B1	B1	248.16724738675958	877.8461091753775	53	100
5	54	nan	0	0	nan	nan	B1	B1	B1	176.56492498706675	895.4821520951888	54	104
5	55	nan	0	0	nan	nan	B1	B1	B1	85.38081562320505	904.3486502010339	55	107
5	56	nan	0	0	nan	nan	B1	B1	B1	919.2379958246347	931.6435281837161	56	108
5	57	nan	0	0	nan	nan	B1	B1	B1	998.4633642930856	935.0660474716202	57	109
5	58	nan	0	0	nan	nan	B1	B1	B1	654.91875	941.0090277777778	58	110
5	59	nan	0	0	nan	nan	B1	B1	B1	20.42374616171955	946.3034800409416	59	111
5	60	nan	0	0	nan	nan	B1	B1	B1	1014.1264612114771	959.4920297555792	60	112
5	61	nan	0	0	nan	nan	B1	B1	B1	712.0424746075715	965.7691597414589	61	113
5	62	nan	0	0	nan	nan	B1	B1	B1	966.4930394431555	957.1670533642691	62	114
5	63	nan	0	0	nan	nan	B1	B1	B1	916.8276627218935	967.655325443787	63	115
5	64	nan	0	0	nan	nan	B1	B1	B1	969.8379821958457	1000.4225519287834	64	116
5	65	nan	0	0	nan	nan	B1	B1	B1	42.009227220299884	1011.7324106113033	65	117
5	66	nan	0	0	nan	nan	B1	B1	B1	149.86162624821682	1007.2945791726106	66	118
5	67	nan	0	0	nan	nan	B1	B1	B1	197.86799620132953	1011.4264007597341	67	119
6	1	nan	0	0	nan	nan	B2	B2	B2	561.3122087604846	21.324324324324323	1	1
6	2	nan	0	0	nan	nan	B2	B2	B2	533.5190365190365	41.08780108780109	2	2
6	3	nan	0	0	nan	nan	B2	B2	B2	634.8758553274682	95.10263929618769	3	3
6	4	nan	0	0	nan	nan	B2	B2	B2	708.3452914798206	100.5419602818706	4	4
6	5	nan	0	0	nan	nan	B2	B2	B2	363.7352435530086	129.57707736389685	5	5
6	6	nan	0	0	nan	nan	B2	B2	B2	256.8698661744347	142.43562528841716	6	6
6	7	nan	0	0	nan	nan	B2	B2	B2	621.7396538750941	182.17231000752446	7	8
6	8	nan	0	0	nan	nan	B2	B2	B2	446.7949874686717	191.78796992481202	8	10
6	9	nan	0	0	nan	nan	B2	B2	B2	931.2958515283843	190.70014556040758	9	11
6	10	nan	0	0	nan	nan	B2	B2	B2	311.8921071687183	195.52136133236786	10	12
6	11	nan	0	0	nan	nan	B2	B2	B2	554.3391115926328	210.9035752979415	11	13
6	12	nan	0	0	nan	nan	B2	B2	B2	988.9697970740915	226.38603114676735	12	15
6	13	nan	0	0	nan	nan	B2	B2	B2	906.8769760843129	250.52938792055127	13	16
6	14	nan	0	0	nan	nan	B2	B2	B2	598.2450073063809	247.31320019483684	14	19
6	15	nan	0	0	nan	nan	B2	B2	B2	676.9972702456779	249.0709736123749	15	20
6	16	nan	0	0	nan	nan	B2	B2	B2	989.661180248896	269.731031714171	16	21
6	17	nan	0	0	nan	nan	B2	B2	B2	707.7856140350877	271.8617543859649	17	23
6	18	nan	0	0	nan	nan	B2	B2	B2	956.5165829145728	292.09045226130655	18	24
6	19	nan	0	0	nan	nan	B2	B2	B2	502.5377969762419	297.0820734341253	19	25
6	20	nan	0	0	nan	nan	B2	B2	B2	829.9514652014652	303.65567765567766	20	26
6	21	nan	0	0	nan	nan	B2	B2	B2	995.7670212765958	309.1595744680851	21	27
6	22	nan	0	0	nan	nan	B2	B2	B2	992.4121800529567	335.7811120917917	22	28
6	23	nan	0	0	nan	nan	B2	B2	B2	868.677065767285	349.36635750421584	23	29
6	24	nan	0	0	nan	nan	B2	B2	B2	746.8343079922028	370.55847953216374	24	32
6	25	nan	0	0	nan	nan	B2	B2	B2	8.537399309551208	377.4384349827388	25	34
6	26	nan	0	0	nan	nan	B2	B2	B2	968.0290986515259	381.02838892831795	26	35
6	27	nan	0	0	nan	nan	B2	B2	B2	38.38333333333333	388.4355072463768	27	36
6	28	nan	0	0	nan	nan	B2	B2	B2	876.8130795510004	394.1781356759395	28	37
6	29	nan	0	0	nan	nan	B2	B2	B2	77.19071518193225	403.456712672522	29	38
6	30	nan	0	0	nan	nan	B2	B2	B2	798.9377870563675	401.46221294363255	30	39
6	31	nan	0	0	nan	nan	B2	B2	B2	700.6095923261391	417.69928057553955	31	41
6	32	nan	0	0	nan	nan	B2	B2	B2	44.998394863563405	434.7696629213483	32	42
6	33	nan	0	0	nan	nan	B2	B2	B2	759.1875393329137	450.41913152926367	33	43
6	34	nan	0	0	nan	nan	B2	B2	B2	823.0560185185185	450.5472222222222	34	44
6	35	nan	0	0	nan	nan	B2	B2	B2	19.04853675945753	455.3333333333333	35	45
6	36	nan	0	0	nan	nan	B2	B2	B2	891.4709653092006	469.3721719457014	36	48
6	37	nan	0	0	nan	nan	B2	B2	B2	443.06188118811883	484.6144801980198	37	49
6	38	nan	0	0	nan	nan	B2	B2	B2	626.3537414965987	492.23260073260076	38	50
6	39	nan	0	0	nan	nan	B2	B2	B2	314.3125	494.21048850574715	39	51
6	40	nan	0	0	nan	nan	B2	B2	B2	846.7570422535211	501.75762910798124	40	53
6	41	nan	0	0	nan	nan	B2	B2	B2	958.0404582885786	505.7013963480129	41	54
6	42	nan	0	0	nan	nan	B2	B2	B2	315.1929223744292	542.4143835616438	42	55
6	43	nan	0	0	nan	nan	B2	B2	B2	832.2180589680589	544.6437346437347	43	57
6	44	nan	0	0	nan	nan	B2	B2	B2	421.3075749872903	572.2765632943568	44	59
6	45	nan	0	0	nan	nan	B2	B2	B2	709.265306122449	587.2810760667903	45	62
6	46	nan	0	0	nan	nan	B2	B2	B2	50.37770897832817	592.5300309597524	46	63
6	47	nan	0	0	nan	nan	B2	B2	B2	774.4619341563786	580.3559670781893	47	64
6	48	nan	0	0	nan	nan	B2	B2	B2	906.8933333333333	594.1038095238096	48	65
6	49	nan	0	0	nan	nan	B2	B2	B2	554.710843373494	599.833734939759	49	67
6	50	nan	0	0	nan	nan	B2	B2	B2	76.0128794848206	612.1959521619135	50	68
6	51	nan	0	0	nan	nan	B2	B2	B2	992.9274047186933	609.9773139745917	51	69
6	52	nan	0	0	nan	nan	B2	B2	B2	647.8442964196503	615.4945878434638	52	70
6	53	nan	0	0	nan	nan	B2	B2	B2	605.7356857523303	626.4447403462051	53	71
6	54	nan	0	0	nan	nan	B2	B2	B2	929.4203420342034	629.5481548154816	54	72
6	55	nan	0	0	nan	nan	B2	B2	B2	890.2293986636971	642.8381588715664	55	73
6	56	nan	0	0	nan	nan	B2	B2	B2	659.3420536298235	660.4329627207325	56	77
6	57	nan	0	0	nan	nan	B2	B2	B2	198.4042443064182	673.638198757764	57	78
6	58	nan	0	0	nan	nan	B2	B2	B2	311.1130722559294	678.1174848317705	58	80
6	59	nan	0	0	nan	nan	B2	B2	B2	936.7258382642998	677.5581854043393	59	81
6	60	nan	0	0	nan	nan	B2	B2	B2	160.28430566967953	710.5382087099425	60	82
6	61	nan	0	0	nan	nan	B2	B2	B2	911.1764258555133	722.0121673003803	61	83
6	62	nan	0	0	nan	nan	B2	B2	B2	992.5823899371069	727.4669811320755	62	85
6	63	nan	0	0	nan	nan	B2	B2	B2	1003.1393939393939	772.2060606060606	63	89
6	64	nan	0	0	nan	nan	B2	B2	B2	213.60117878192534	771.0982318271119	64	90
6	65	nan	0	0	nan	nan	B2	B2	B2	878.7964205816555	791.875466070097	65	93
6	66	nan	0	0	nan	nan	B2	B2	B2	127.59884393063584	809.9225433526011	66	95
6	67	nan	0	0	nan	nan	B2	B2	B2	911.449591280654	807.7175295186195	67	97
6	68	nan	0	0	nan	nan	B2	B2	B2	549.383275261324	817.3510452961673	68	98
6	69	nan	0	0	nan	nan	B2	B2	B2	935.5425582501189	841.5477888730385	69	102
6	70	nan	0	0	nan	nan	B2	B2	B2	692.8617256637168	852.6426991150443	70	103
6	71	nan	0	0	nan	nan	B2	B2	B2	852.5395948434623	877.6697360343769	71	105
6	72	nan	0	0	nan	nan	B2	B2	B2	289.39195710455766	887.0096514745309	72	106
6	73	nan	0	0	nan	nan	B2	B2	B2	46.379629629629626	893.9907407407408	73	108
6	74	nan	0	0	nan	nan	B2	B2	B2	1007.7502008032128	907.7686746987952	74	109
6	75	nan	0	0	nan	nan	B2	B2	B2	403.0900985452839	907.2008446738621	75	110
6	76	nan	0	0	nan	nan	B2	B2	B2	622.3391705069124	908.3539170506913	76	111
6	77	nan	0	0	nan	nan	B2	B2	B2	675.3590651558073	904.1473087818697	77	112
6	78	nan	0	0	nan	nan	B2	B2	B2	740.9912472647702	925.496170678337	78	113
6	79	nan	0	0	nan	nan	B2	B2	B2	52.17466986794718	929.5114045618247	79	114
6	80	nan	0	0	nan	nan	B2	B2	B2	130.48457142857143	933.4514285714286	80	115
6	81	nan	0	0	nan	nan	B2	B2	B2	334.752636951344	938.2385165022116	81	116
6	82	nan	0	0	nan	nan	B2	B2	B2	255.25363984674328	941.4348659003831	82	117
6	83	nan	0	0	nan	nan	B2	B2	B2	155.16220556745182	952.7248394004282	83	118
6	84	nan	0	0	nan	nan	B2	B2	B2	380.25033829499324	949.3910690121786	84	119
6	85	nan	0	0	nan	nan	B2	B2	B2	849.68911335578	943.8872053872054	85	120
6	86	nan	0	0	nan	nan	B2	B2	B2	98.9551325628824	955.4473147518695	86	121
6	87	nan	0	0	nan	nan	B2	B2	B2	49.254139072847686	965.7425496688742	87	122
6	88	nan	0	0	nan	nan	B2	B2	B2	918.7197986577181	979.0612416107383	88	123
6	89	nan	0	0	nan	nan	B2	B2	B2	978.4389799635701	993.862173649059	89	124
6	90	nan	0	0	nan	nan	B2	B2	B2	440.0588427590716	997.4207257273619	90	125
6	91	nan	0	0	nan	nan	B2	B2	B2	101.68716577540107	997.5360962566845	91	126
7	1	nan	0	0	nan	nan	B3	B3	B3	438.07129455909944	13.75046904315197	1	1
7	2	nan	0	0	nan	nan	B3	B3	B3	892.7536327608983	19.840158520475562	2	2
7	3	nan	0	0	nan	nan	B3	B3	B3	337.3264887063655	22.190965092402465	3	3
7	4	nan	0	0	nan	nan	B3	B3	B3	372.4052863436123	31.62922173274596	4	4
7	5	nan	0	0	nan	nan	B3	B3	B3	761.2857875833761	37.323755772190864	5	5
7	6	nan	0	0	nan	nan	B3	B3	B3	648.7568733153639	47.198921832884096	6	6
7	7	nan	0	0	nan	nan	B3	B3	B3	547.8961321164711	71.09734897870491	7	7
7	8	nan	0	0	nan	nan	B3	B3	B3	261.464725643897	77.56998880179171	8	10
7	9	nan	0	0	nan	nan	B3	B3	B3	364.40272792534097	106.27925340990667	9	12
7	10	nan	0	0	nan	nan	B3	B3	B3	314.55687732342005	116.28624535315986	10	13
7	11	nan	0	0	nan	nan	B3	B3	B3	161.4674486803519	121.04046920821115	11	14
7	12	nan	0	0	nan	nan	B3	B3	B3	244.92786343612335	170.48127753303964	12	19
7	13	nan	0	0	nan	nan	B3	B3	B3	64.33447098976109	190.25521425862723	13	20
7	14	nan	0	0	nan	nan	B3	B3	B3	984.4572142410993	206.53778888194879	14	21
7	15	nan	0	0	nan	nan	B3	B3	B3	127.44925575101489	225.90527740189447	15	22
7	16	nan	0	0	nan	nan	B3	B3	B3	34.387107776261935	239.22373806275579	16	24
7	17	nan	0	0	nan	nan	B3	B3	B3	66.40150943396226	271.5494339622642	17	26
7	18	nan	0	0	nan	nan	B3	B3	B3	557.8937823834196	263.15220207253884	18	28
7	19	nan	0	0	nan	nan	B3	B3	B3	91.65199161425576	290.3312368972746	19	30
7	20	nan	0	0	nan	nan	B3	B3	B3	498.6244596999746	290.63107042969744	20	31
7	21	nan	0	0	nan	nan	B3	B3	B3	129.84848484848484	308.4426406926407	21	33
7	22	nan	0	0	nan	nan	B3	B3	B3	161.9636929460581	337.61410788381744	22	36
7	23	nan	0	0	nan	nan	B3	B3	B3	19.966781214203895	376.42439862542955	23	38
7	24	nan	0	0	nan	nan	B3	B3	B3	102.92115534738485	380.04761904761904	24	39
7	25	nan	0	0	nan	nan	B3	B3	B3	43.084942084942085	475.1061776061776	25	43
7	26	nan	0	0	nan	nan	B3	B3	B3	916.6328963051252	497.39809296781885	26	44
7	27	nan	0	0	nan	nan	B3	B3	B3	947.3767660910518	511.6208791208791	27	45
7	28	nan	0	0	nan	nan	B3	B3	B3	92.91909509202453	504.41065950920245	28	46
7	29	nan	0	0	nan	nan	B3	B3	B3	582.287109375	508.5546875	29	47
7	30	nan	0	0	nan	nan	B3	B3	B3	832.8571428571429	526.6714285714286	30	48
7	31	nan	0	0	nan	nan	B3	B3	B3	229.3993685872139	537.2628255722178	31	49
7	32	nan	0	0	nan	nan	B3	B3	B3	287.13909626719055	577.3497053045187	32	52
7	33	nan	0	0	nan	nan	B3	B3	B3	611.7801875732708	574.4923798358734	33	53
7	34	nan	0	0	nan	nan	B3	B3	B3	205.0331950207469	581.2473029045643	34	56
7	35	nan	0	0	nan	nan	B3	B3	B3	382.4087024087024	587.912198912199	35	57
7	36	nan	0	0	nan	nan	B3	B3	B3	40.57755775577558	593.2145214521452	36	58
7	37	nan	0	0	nan	nan	B3	B3	B3	128.06681374093918	608.3309171131422	37	60
7	38	nan	0	0	nan	nan	B3	B3	B3	583.4778717056191	619.4390850323223	38	61
7	39	nan	0	0	nan	nan	B3	B3	B3	63.56319514661274	628.525783619818	39	63
7	40	nan	0	0	nan	nan	B3	B3	B3	26.344212358572673	639.0404699738904	40	64
7	41	nan	0	0	nan	nan	B3	B3	B3	72.41276595744681	676.4287234042553	41	70
7	42	nan	0	0	nan	nan	B3	B3	B3	215.70995557878234	672.5092761954534	42	71
7	43	nan	0	0	nan	nan	B3	B3	B3	282.7667560321716	674.4459338695264	43	72
7	44	nan	0	0	nan	nan	B3	B3	B3	300.2276080084299	702.054794520548	44	74
7	45	nan	0	0	nan	nan	B3	B3	B3	45.68296658516707	720.8964955175225	45	78
7	46	nan	0	0	nan	nan	B3	B3	B3	129.4047619047619	725.6520833333333	46	80
7	47	nan	0	0	nan	nan	B3	B3	B3	453.05722713864304	776.139233038348	47	86
7	48	nan	0	0	nan	nan	B3	B3	B3	14.033101045296167	790.109756097561	48	89
7	49	nan	0	0	nan	nan	B3	B3	B3	223.26245753114384	795.4920724801812	49	90
7	50	nan	0	0	nan	nan	B3	B3	B3	346.6613545816733	794.101593625498	50	91
7	51	nan	0	0	nan	nan	B3	B3	B3	45.99707317073171	806.5707317073171	51	92
7	52	nan	0	0	nan	nan	B3	B3	B3	380.7248236048749	814.0506735086594	52	94
7	53	nan	0	0	nan	nan	B3	B3	B3	745.4424904942965	834.2732889733841	53	96
7	54	nan	0	0	nan	nan	B3	B3	B3	69.48625687156422	840.1629185407296	54	97
7	55	nan	0	0	nan	nan	B3	B3	B3	839.2450376454483	836.0752908966462	55	99
7	56	nan	0	0	nan	nan	B3	B3	B3	899.1981454367984	838.964372864812	56	100
7	57	nan	0	0	nan	nan	B3	B3	B3	481.73378717305627	852.6241490505196	57	101
7	58	nan	0	0	nan	nan	B3	B3	B3	838.2814465408806	868.2932389937107	58	103
7	59	nan	0	0	nan	nan	B3	B3	B3	981.5069004102946	860.7392763894069	59	104
7	60	nan	0	0	nan	nan	B3	B3	B3	875.2510906446922	879.0227823557925	60	105
7	61	nan	0	0	nan	nan	B3	B3	B3	214.88542227003765	878.1258741258741	61	106
7	62	nan	0	0	nan	nan	B3	B3	B3	148.07595659623072	905.3146773272416	62	108
7	63	nan	0	0	nan	nan	B3	B3	B3	814.2933070866142	906.5787401574803	63	109
7	64	nan	0	0	nan	nan	B3	B3	B3	293.7156264664477	899.1351478179258	64	110
7	65	nan	0	0	nan	nan	B3	B3	B3	742.9564315352698	915.01244813278	65	111
7	66	nan	0	0	nan	nan	B3	B3	B3	986.7307280513919	924.2542826552462	66	112
7	67	nan	0	0	nan	nan	B3	B3	B3	655.5798403193613	931.5518962075848	67	113
7	68	nan	0	0	nan	nan	B3	B3	B3	933.5296747967479	944.3443089430895	68	114
7	69	nan	0	0	nan	nan	B3	B3	B3	645.0787343635026	962.9036055923473	69	115
7	70	nan	0	0	nan	nan	B3	B3	B3	456.45254010695186	983.019385026738	70	116
7	71	nan	0	0	nan	nan	B3	B3	B3	111.04035874439462	992.2306213965406	71	117
7	72	nan	0	0	nan	nan	B3	B3	B3	337.90344438170524	1003.3591191417279	72	118
7	73	nan	0	0	nan	nan	B3	B3	B3	682.941713483146	997.5628511235955	73	119
7	74	nan	0	0	nan	nan	B3	B3	B3	844.340206185567	999.1293345829429	74	120
7	75	nan	0	0	nan	nan	B3	B3	B3	938.873488372093	1010.4344186046511	75	121
8	1	nan	0	0	nan	nan	B4	B4	B4	24.68692756036636	18.968359700249792	1	1
8	2	nan	0	0	nan	nan	B4	B4	B4	581.6461095100865	20.14985590778098	2	3
8	3	nan	0	0	nan	nan	B4	B4	B4	295.78190533253445	56.36848412222888	3	6
8	4	nan	0	0	nan	nan	B4	B4	B4	338.7735341581495	88.87842926304465	4	9
8	5	nan	0	0	nan	nan	B4	B4	B4	369.7086280056577	105.10749646393211	5	14
8	6	nan	0	0	nan	nan	B4	B4	B4	267.514715500327	137.29038587311967	6	15
8	7	nan	0	0	nan	nan	B4	B4	B4	391.4384133611691	134.5963813500348	7	16
8	8	nan	0	0	nan	nan	B4	B4	B4	423.14714424007747	151.3184898354308	8	18
8	9	nan	0	0	nan	nan	B4	B4	B4	239.88839285714286	159.59040178571428	9	21
8	10	nan	0	0	nan	nan	B4	B4	B4	987.4130434782609	173.49142682180036	10	22
8	11	nan	0	0	nan	nan	B4	B4	B4	757.1770412287793	203.0436540016168	11	26
8	12	nan	0	0	nan	nan	B4	B4	B4	274.5881870385562	260.07957342083677	12	32
8	13	nan	0	0	nan	nan	B4	B4	B4	515.324181626188	351.3548046462513	13	39
8	14	nan	0	0	nan	nan	B4	B4	B4	640.2043956043956	501.9912087912088	14	53
8	15	nan	0	0	nan	nan	B4	B4	B4	193.67744916820703	536.7837338262477	15	54
8	16	nan	0	0	nan	nan	B4	B4	B4	1009.5496957403651	693.868154158215	16	59
8	17	nan	0	0	nan	nan	B4	B4	B4	604.9520743919885	789.5464949928469	17	63
9	1	nan	0	0	nan	nan	C1	C1	C1	286.4676775738228	14.110135674381484	1	2
9	2	nan	0	0	nan	nan	C1	C1	C1	33.30864197530864	19.190796857463525	2	4
9	3	nan	0	0	nan	nan	C1	C1	C1	252.158940397351	22.746136865342162	3	6
9	4	nan	0	0	nan	nan	C1	C1	C1	8.22749391727494	29.909975669099758	4	10
9	5	nan	0	0	nan	nan	C1	C1	C1	185.87283671933784	31.25808878856283	5	11
9	6	nan	0	0	nan	nan	C1	C1	C1	86.68217054263566	38.422182468694096	6	13
9	7	nan	0	0	nan	nan	C1	C1	C1	999.9036544850499	66.98006644518273	7	15
9	8	nan	0	0	nan	nan	C1	C1	C1	21.82002974714923	79.80019831432821	8	16
9	9	nan	0	0	nan	nan	C1	C1	C1	656.8391038696537	75.81670061099797	9	17
9	10	nan	0	0	nan	nan	C1	C1	C1	714.0978835978837	100.76278659611992	10	19
9	11	nan	0	0	nan	nan	C1	C1	C1	968.2522988505747	89.57931034482759	11	21
9	12	nan	0	0	nan	nan	C1	C1	C1	936.6581709145428	161.43428285857073	12	26
9	13	nan	0	0	nan	nan	C1	C1	C1	19.675912408759125	177.97810218978103	13	28
9	14	nan	0	0	nan	nan	C1	C1	C1	103.19029850746269	177.1912313432836	14	29
9	15	nan	0	0	nan	nan	C1	C1	C1	163.46952104499275	202.54136429608127	15	31
9	16	nan	0	0	nan	nan	C1	C1	C1	20.821246169560776	218.9785495403473	16	32
9	17	nan	0	0	nan	nan	C1	C1	C1	827.0950724637681	232.4655072463768	17	33
9	18	nan	0	0	nan	nan	C1	C1	C1	1005.3940467753366	296.28206945428775	18	36
9	19	nan	0	0	nan	nan	C1	C1	C1	86.88941655359565	337.2862957937585	19	39
9	20	nan	0	0	nan	nan	C1	C1	C1	1001.8796992481203	378.3070175438597	20	40
9	21	nan	0	0	nan	nan	C1	C1	C1	874.0382399161865	400.98952331063384	21	42
9	22	nan	0	0	nan	nan	C1	C1	C1	1003.7635814889336	408.1901408450704	22	43
9	23	nan	0	0	nan	nan	C1	C1	C1	807.3307317073171	452.1492682926829	23	45
9	24	nan	0	0	nan	nan	C1	C1	C1	400.7990384615385	462.98942307692306	24	46
9	25	nan	0	0	nan	nan	C1	C1	C1	374.02847282139777	502.2407247627265	25	50
9	26	nan	0	0	nan	nan	C1	C1	C1	561.4738461538461	553.6	26	52
9	27	nan	0	0	nan	nan	C1	C1	C1	508.1586051743532	572.3318335208099	27	53
9	28	nan	0	0	nan	nan	C1	C1	C1	469.6756097560976	572.2231707317073	28	54
9	29	nan	0	0	nan	nan	C1	C1	C1	880.16573816156	575.9227019498608	29	55
9	30	nan	0	0	nan	nan	C1	C1	C1	108.82214022140221	695.1638376383764	30	65
9	31	nan	0	0	nan	nan	C1	C1	C1	741.2804972804972	706.8368298368298	31	67
9	32	nan	0	0	nan	nan	C1	C1	C1	727.302752293578	751.1885830784913	32	70
9	33	nan	0	0	nan	nan	C1	C1	C1	979.3289057558508	761.8399746995573	33	71
9	34	nan	0	0	nan	nan	C1	C1	C1	22.972834067547723	833.7980910425845	34	77
9	35	nan	0	0	nan	nan	C1	C1	C1	159.873125	864.486875	35	78
9	36	nan	0	0	nan	nan	C1	C1	C1	78.45913621262459	866.7368770764119	36	79
9	37	nan	0	0	nan	nan	C1	C1	C1	123.34277286135693	893.3893805309734	37	80
9	38	nan	0	0	nan	nan	C1	C1	C1	413.7899497487437	930.370351758794	38	82
9	39	nan	0	0	nan	nan	C1	C1	C1	349.8927813163482	943.1029723991508	39	84
9	40	nan	0	0	nan	nan	C1	C1	C1	21.619912335629305	958.4546023794614	40	86
9	41	nan	0	0	nan	nan	C1	C1	C1	249.374565325385	977.5976154992549	41	88
9	42	nan	0	0	nan	nan	C1	C1	C1	455.89531149646757	975.4251766217084	42	89
9	43	nan	0	0	nan	nan	C1	C1	C1	501.1330690826727	995.812570781427	43	90
9	44	nan	0	0	nan	nan	C1	C1	C1	154.0813679245283	998.8207547169811	44	91
10	1	nan	0	0	nan	nan	C2	C2	C2	450.0702855349859	22.115469093191088	1	1
10	2	nan	0	0	nan	nan	C2	C2	C2	854.9924953095684	20.045966228893057	2	2
10	3	nan	0	0	nan	nan	C2	C2	C2	291.9076056338028	21.28732394366197	3	3
10	4	nan	0	0	nan	nan	C2	C2	C2	54.31850533807829	27.444839857651246	4	4
10	5	nan	0	0	nan	nan	C2	C2	C2	1009.5439068100359	40.596774193548384	5	5
10	6	nan	0	0	nan	nan	C2	C2	C2	406.2616171003717	41.447490706319705	6	6
10	7	nan	0	0	nan	nan	C2	C2	C2	678.321608040201	38.45369705671213	7	7
10	8	nan	0	0	nan	nan	C2	C2	C2	625.2721342031687	42.70922646784716	8	8
10	9	nan	0	0	nan	nan	C2	C2	C2	751.1151685393259	47.85299625468165	9	9
10	10	nan	0	0	nan	nan	C2	C2	C2	54.91831683168317	62.273514851485146	10	10
10	11	nan	0	0	nan	nan	C2	C2	C2	133.9644396551724	67.42025862068965	11	11
10	12	nan	0	0	nan	nan	C2	C2	C2	258.0575594781274	75.51650038372985	12	12
10	13	nan	0	0	nan	nan	C2	C2	C2	337.65913757700207	72.78028747433265	13	13
10	14	nan	0	0	nan	nan	C2	C2	C2	158.58680947012402	86.46786922209695	14	14
10	15	nan	0	0	nan	nan	C2	C2	C2	383.0974114441417	83.92711171662125	15	15
10	16	nan	0	0	nan	nan	C2	C2	C2	852.6552675124103	76.71759514616657	16	16
10	17	nan	0	0	nan	nan	C2	C2	C2	52.259289843104874	98.66308835672997	17	17
10	18	nan	0	0	nan	nan	C2	C2	C2	928.1685649202733	109.17653758542141	18	18
10	19	nan	0	0	nan	nan	C2	C2	C2	981.0232294617564	126.69971671388102	19	19
10	20	nan	0	0	nan	nan	C2	C2	C2	442.4158043273753	132.59485732204453	20	20
10	21	nan	0	0	nan	nan	C2	C2	C2	104.46477699041267	119.15423092955398	21	21
10	22	nan	0	0	nan	nan	C2	C2	C2	654.2707399103139	163.43441704035874	22	22
10	23	nan	0	0	nan	nan	C2	C2	C2	71.51885714285714	171.78742857142856	23	23
10	24	nan	0	0	nan	nan	C2	C2	C2	187.44255975327678	167.2467232074017	24	24
10	25	nan	0	0	nan	nan	C2	C2	C2	237.1113336003204	175.09211053263917	25	25
10	26	nan	0	0	nan	nan	C2	C2	C2	757.9318518518519	181.81185185185186	26	27
10	27	nan	0	0	nan	nan	C2	C2	C2	149.56442731277534	191.12224669603523	27	28
10	28	nan	0	0	nan	nan	C2	C2	C2	711.206204379562	208.39963503649636	28	29
10	29	nan	0	0	nan	nan	C2	C2	C2	622.7839371453514	210.74596246180707	29	31
10	30	nan	0	0	nan	nan	C2	C2	C2	779.8971428571429	221.94761904761904	30	32
10	31	nan	0	0	nan	nan	C2	C2	C2	493.06602564102565	234.18269230769232	31	33
10	32	nan	0	0	nan	nan	C2	C2	C2	148.8956228956229	238.5885521885522	32	34
10	33	nan	0	0	nan	nan	C2	C2	C2	244.65662272441932	244.84494664155682	33	35
10	34	nan	0	0	nan	nan	C2	C2	C2	399.7116316639742	249.3739903069467	34	36
10	35	nan	0	0	nan	nan	C2	C2	C2	319.08092485549133	271.9236994219653	35	37
10	36	nan	0	0	nan	nan	C2	C2	C2	688.4830261881668	274.9340446168768	36	38
10	37	nan	0	0	nan	nan	C2	C2	C2	262.45422379478106	290.8920831490491	37	39
10	38	nan	0	0	nan	nan	C2	C2	C2	144.31115459882582	296.3261578604044	38	40
10	39	nan	0	0	nan	nan	C2	C2	C2	619.1390728476821	303.8543046357616	39	42
10	40	nan	0	0	nan	nan	C2	C2	C2	454.1475583864119	309.3980891719745	40	44
10	41	nan	0	0	nan	nan	C2	C2	C2	385.59083191850596	317.9006791171477	41	45
10	42	nan	0	0	nan	nan	C2	C2	C2	65.78776435045317	326.83534743202415	42	46
10	43	nan	0	0	nan	nan	C2	C2	C2	752.0348567002324	353.23934934159564	43	47
10	44	nan	0	0	nan	nan	C2	C2	C2	685.6726694915254	360.2330508474576	44	48
10	45	nan	0	0	nan	nan	C2	C2	C2	653.1054508405501	403.4447274579725	45	50
10	46	nan	0	0	nan	nan	C2	C2	C2	748.6864111498257	394.7369337979094	46	51
10	47	nan	0	0	nan	nan	C2	C2	C2	719.0765696784074	412.9203675344564	47	53
10	48	nan	0	0	nan	nan	C2	C2	C2	593.0021261516655	406.41070163004963	48	55
10	49	nan	0	0	nan	nan	C2	C2	C2	796.2201347040057	441.5196738745126	49	57
10	50	nan	0	0	nan	nan	C2	C2	C2	529.072463768116	448.5605797101449	50	59
10	51	nan	0	0	nan	nan	C2	C2	C2	682.0811781609195	454.8613505747126	51	60
10	52	nan	0	0	nan	nan	C2	C2	C2	564.6960616438356	462.8767123287671	52	61
10	53	nan	0	0	nan	nan	C2	C2	C2	880.841577540107	458.9110962566845	53	62
10	54	nan	0	0	nan	nan	C2	C2	C2	951.9717918156535	456.76916964640446	54	63
10	55	nan	0	0	nan	nan	C2	C2	C2	352.07510326699213	464.7232444611341	55	64
10	56	nan	0	0	nan	nan	C2	C2	C2	453.729802513465	468.8716337522442	56	65
10	57	nan	0	0	nan	nan	C2	C2	C2	610.7097488921713	478.78212703101923	57	66
10	58	nan	0	0	nan	nan	C2	C2	C2	1010.7114624505929	487.0916996047431	58	69
10	59	nan	0	0	nan	nan	C2	C2	C2	831.4007715387912	488.61851693099015	59	70
10	60	nan	0	0	nan	nan	C2	C2	C2	686.7824120603015	509.4005025125628	60	71
10	61	nan	0	0	nan	nan	C2	C2	C2	444.96273712737127	518.8963414634146	61	72
10	62	nan	0	0	nan	nan	C2	C2	C2	9.15004935834156	523.8469891411648	62	73
10	63	nan	0	0	nan	nan	C2	C2	C2	603.746999076639	526.6528162511541	63	76
10	64	nan	0	0	nan	nan	C2	C2	C2	642.6716077537059	554.5176738882554	64	77
10	65	nan	0	0	nan	nan	C2	C2	C2	759.7148120854827	554.2733971997052	65	78
10	66	nan	0	0	nan	nan	C2	C2	C2	16.020183486238533	574.0614678899083	66	81
10	67	nan	0	0	nan	nan	C2	C2	C2	737.2341289994921	590.0563737938039	67	82
10	68	nan	0	0	nan	nan	C2	C2	C2	837.1396	624.02	68	84
10	69	nan	0	0	nan	nan	C2	C2	C2	746.0830527497194	632.1032547699215	69	87
10	70	nan	0	0	nan	nan	C2	C2	C2	1006.6771227690643	641.6814494321254	70	88
10	71	nan	0	0	nan	nan	C2	C2	C2	38.03757711721817	646.0033651149747	71	90
10	72	nan	0	0	nan	nan	C2	C2	C2	692.5987210231815	634.8996802557954	72	91
10	73	nan	0	0	nan	nan	C2	C2	C2	330.51883561643837	659.1404109589041	73	93
10	74	nan	0	0	nan	nan	C2	C2	C2	483.651598676957	690.8213891951489	74	96
10	75	nan	0	0	nan	nan	C2	C2	C2	551.1565519907228	698.9698492462312	75	97
10	76	nan	0	0	nan	nan	C2	C2	C2	197.9867069486405	707.5089627391742	76	100
10	77	nan	0	0	nan	nan	C2	C2	C2	289.6666666666667	736.0733752620545	77	104
10	78	nan	0	0	nan	nan	C2	C2	C2	786.2373791621912	736.6348012889366	78	105
10	79	nan	0	0	nan	nan	C2	C2	C2	988.4148430066604	740.4086584205519	79	107
10	80	nan	0	0	nan	nan	C2	C2	C2	425.8771871904919	746.5906239683063	80	108
10	81	nan	0	0	nan	nan	C2	C2	C2	163.42755214050493	752.1267837541163	81	109
10	82	nan	0	0	nan	nan	C2	C2	C2	113.38423645320196	759.6150598170302	82	110
10	83	nan	0	0	nan	nan	C2	C2	C2	528.0	771.3828497184928	83	112
10	84	nan	0	0	nan	nan	C2	C2	C2	92.54986522911051	791.1502695417789	84	113
10	85	nan	0	0	nan	nan	C2	C2	C2	198.49778924097274	794.4439941046426	85	114
10	86	nan	0	0	nan	nan	C2	C2	C2	555.0769754768393	801.0980926430518	86	116
10	87	nan	0	0	nan	nan	C2	C2	C2	129.11018577834722	809.7469570787956	87	117
10	88	nan	0	0	nan	nan	C2	C2	C2	305.158953722334	814.7806841046278	88	119
10	89	nan	0	0	nan	nan	C2	C2	C2	168.8930566640064	833.9361532322426	89	120
10	90	nan	0	0	nan	nan	C2	C2	C2	390.60144346431434	833.0809943865277	90	121
10	91	nan	0	0	nan	nan	C2	C2	C2	890.2724137931034	841.9532019704434	91	122
10	92	nan	0	0	nan	nan	C2	C2	C2	434.0267686424474	844.6132887189292	92	123
10	93	nan	0	0	nan	nan	C2	C2	C2	1014.1406518010292	847.9614065180103	93	125
10	94	nan	0	0	nan	nan	C2	C2	C2	556.1509922346851	872.1794650560828	94	127
10	95	nan	0	0	nan	nan	C2	C2	C2	519.453488372093	871.0885012919897	95	-128
10	96	nan	0	0	nan	nan	C2	C2	C2	402.1841715976331	875.3505917159763	96	-127
10	97	nan	0	0	nan	nan	C2	C2	C2	658.3099940155596	859.5056852184321	97	-126
10	98	nan	0	0	nan	nan	C2	C2	C2	282.1796178343949	877.4783439490446	98	-125
10	99	nan	0	0	nan	nan	C2	C2	C2	817.7126963350786	882.854057591623	99	-124
10	100	nan	0	0	nan	nan	C2	C2	C2	636.5847953216374	886.8216374269006	100	-123
10	101	nan	0	0	nan	nan	C2	C2	C2	760.331122166943	896.3554449972361	101	-122
10	102	nan	0	0	nan	nan	C2	C2	C2	495.3984930933445	909.9246546672248	102	-121
10	103	nan	0	0	nan	nan	C2	C2	C2	1011.0974658869395	921.2949967511371	103	-120
10	104	nan	0	0	nan	nan	C2	C2	C2	959.4588715159755	912.0625424881033	104	-119
10	105	nan	0	0	nan	nan	C2	C2	C2	359.7525655644242	929.7519954389966	105	-118
10	106	nan	0	0	nan	nan	C2	C2	C2	84.79366028708134	938.5053827751196	106	-117
10	107	nan	0	0	nan	nan	C2	C2	C2	708.8564323607427	942.2927718832891	107	-116
10	108	nan	0	0	nan	nan	C2	C2	C2	914.8277945619335	942.1802618328298	108	-115
10	109	nan	0	0	nan	nan	C2	C2	C2	530.0014436958614	968.504812319538	109	-114
10	110	nan	0	0	nan	nan	C2	C2	C2	955.2752525252525	980.7939393939394	110	-113
10	111	nan	0	0	nan	nan	C2	C2	C2	777.7171290711701	989.6043425814235	111	-112
10	112	nan	0	0	nan	nan	C2	C2	C2	392.14897119341566	986.8872427983539	112	-111
10	113	nan	0	0	nan	nan	C2	C2	C2	612.4871175523349	995.7685185185185	113	-110
10	114	nan	0	0	nan	nan	C2	C2	C2	817.4432497013142	1002.9635603345281	114	-109
10	115	nan	0	0	nan	nan	C2	C2	C2	528.4459459459459	1014.1105651105651	115	-108
11	1	nan	0	0	nan	nan	C3	C3	C3	879.596877217885	22.830376153300215	1	1
11	2	nan	0	0	nan	nan	C3	C3	C3	986.6123711340206	10.67319587628866	2	2
11	3	nan	0	0	nan	nan	C3	C3	C3	218.00701754385966	16.689122807017544	3	3
11	4	nan	0	0	nan	nan	C3	C3	C3	257.76419634263715	18.249278152069298	4	4
11	5	nan	0	0	nan	nan	C3	C3	C3	150.88976857490866	39.292326431181486	5	5
11	6	nan	0	0	nan	nan	C3	C3	C3	291.84149484536084	32.80154639175258	6	6
11	7	nan	0	0	nan	nan	C3	C3	C3	817.905325443787	40.3560157790927	7	7
11	8	nan	0	0	nan	nan	C3	C3	C3	754.5363844393593	34.54508009153318	8	8
11	9	nan	0	0	nan	nan	C3	C3	C3	990.494054054054	56.79837837837838	9	9
11	10	nan	0	0	nan	nan	C3	C3	C3	737.1866666666666	67.21	10	10
11	11	nan	0	0	nan	nan	C3	C3	C3	660.0577971646674	65.62050163576882	11	11
11	12	nan	0	0	nan	nan	C3	C3	C3	937.1137748882568	77.60828931328729	12	12
11	13	nan	0	0	nan	nan	C3	C3	C3	648.5	96.7975543478261	13	13
11	14	nan	0	0	nan	nan	C3	C3	C3	459.88829787234044	118.01928191489361	14	14
11	15	nan	0	0	nan	nan	C3	C3	C3	114.53393665158372	126.60374919198449	15	15
11	16	nan	0	0	nan	nan	C3	C3	C3	340.3813025210084	139.60346638655463	16	16
11	17	nan	0	0	nan	nan	C3	C3	C3	686.3403593642018	132.90463026952315	17	17
11	18	nan	0	0	nan	nan	C3	C3	C3	847.5825451418744	134.37790197764403	18	18
11	19	nan	0	0	nan	nan	C3	C3	C3	1011.3376503237743	158.87881591119333	19	19
11	20	nan	0	0	nan	nan	C3	C3	C3	950.3761074592741	165.12689339811374	20	21
11	21	nan	0	0	nan	nan	C3	C3	C3	722.4297583081571	188.1367069486405	21	23
11	22	nan	0	0	nan	nan	C3	C3	C3	436.01708333333335	194.27166666666668	22	24
11	23	nan	0	0	nan	nan	C3	C3	C3	915.9059689288634	194.99345870809483	23	25
11	24	nan	0	0	nan	nan	C3	C3	C3	753.6968290796597	211.89868522815158	24	27
11	25	nan	0	0	nan	nan	C3	C3	C3	595.4729567307693	226.4861778846154	25	28
11	26	nan	0	0	nan	nan	C3	C3	C3	848.379643029426	224.94500723589002	26	29
11	27	nan	0	0	nan	nan	C3	C3	C3	374.65906127770535	234.89700130378097	27	30
11	28	nan	0	0	nan	nan	C3	C3	C3	912.5993377483444	230.75275938189844	28	31
11	29	nan	0	0	nan	nan	C3	C3	C3	270.5747572815534	230.70388349514562	29	32
11	30	nan	0	0	nan	nan	C3	C3	C3	962.0464688290775	249.3811824246607	30	34
11	31	nan	0	0	nan	nan	C3	C3	C3	289.0319436924743	295.30860855441256	31	35
11	32	nan	0	0	nan	nan	C3	C3	C3	610.9339853300734	286.6982885085575	32	36
11	33	nan	0	0	nan	nan	C3	C3	C3	217.21932515337423	307.40388548057257	33	37
11	34	nan	0	0	nan	nan	C3	C3	C3	912.4300902061856	318.11082474226805	34	38
11	35	nan	0	0	nan	nan	C3	C3	C3	650.0714285714286	307.71176470588233	35	40
11	36	nan	0	0	nan	nan	C3	C3	C3	862.2220194647202	309.06447688564475	36	41
11	37	nan	0	0	nan	nan	C3	C3	C3	491.0382671480144	313.90613718411555	37	42
11	38	nan	0	0	nan	nan	C3	C3	C3	575.229232864276	314.86790739900135	38	44
11	39	nan	0	0	nan	nan	C3	C3	C3	419.49694323144104	363.9318777292576	39	45
11	40	nan	0	0	nan	nan	C3	C3	C3	829.2750257997936	360.8457172342621	40	46
11	41	nan	0	0	nan	nan	C3	C3	C3	988.5387638442301	342.05787781350483	41	47
11	42	nan	0	0	nan	nan	C3	C3	C3	385.2917146144994	375.7307249712313	42	50
11	43	nan	0	0	nan	nan	C3	C3	C3	978.7152199762188	384.22740784780024	43	51
11	44	nan	0	0	nan	nan	C3	C3	C3	867.4914196567863	392.01508060322413	44	52
11	45	nan	0	0	nan	nan	C3	C3	C3	306.13319810682896	394.3610547667343	45	53
11	46	nan	0	0	nan	nan	C3	C3	C3	664.9708822251196	450.1838331160365	46	58
11	47	nan	0	0	nan	nan	C3	C3	C3	87.44193817878029	456.0730994152047	47	59
11	48	nan	0	0	nan	nan	C3	C3	C3	17.10747663551402	457.88707165109037	48	60
11	49	nan	0	0	nan	nan	C3	C3	C3	500.56759840273816	476.9224187107815	49	61
11	50	nan	0	0	nan	nan	C3	C3	C3	111.2953947368421	482.4421052631579	50	62
11	51	nan	0	0	nan	nan	C3	C3	C3	154.24321657622102	485.4232856438086	51	63
11	52	nan	0	0	nan	nan	C3	C3	C3	392.598374679213	489.2151411462789	52	64
11	53	nan	0	0	nan	nan	C3	C3	C3	834.290395480226	537.2497175141243	53	67
11	54	nan	0	0	nan	nan	C3	C3	C3	709.6131045241809	546.226209048362	54	69
11	55	nan	0	0	nan	nan	C3	C3	C3	785.8758581235697	551.1172768878719	55	70
11	56	nan	0	0	nan	nan	C3	C3	C3	990.6372688477952	584.4642010431484	56	77
11	57	nan	0	0	nan	nan	C3	C3	C3	830.0123948649845	580.2496679946879	57	78
11	58	nan	0	0	nan	nan	C3	C3	C3	22.712449799196786	586.6401606425703	58	79
11	59	nan	0	0	nan	nan	C3	C3	C3	934.5092936802974	595.1239157372986	59	80
11	60	nan	0	0	nan	nan	C3	C3	C3	906.6677524429967	622.121335504886	60	81
11	61	nan	0	0	nan	nan	C3	C3	C3	607.9823106688779	630.3062465450525	61	83
11	62	nan	0	0	nan	nan	C3	C3	C3	149.1228273464658	641.3055233680958	62	84
11	63	nan	0	0	nan	nan	C3	C3	C3	203.51789587852494	637.6767895878525	63	85
11	64	nan	0	0	nan	nan	C3	C3	C3	14.077444336882865	672.4453049370765	64	88
11	65	nan	0	0	nan	nan	C3	C3	C3	827.165402124431	667.1497218007081	65	89
11	66	nan	0	0	nan	nan	C3	C3	C3	916.6626059322034	674.0672669491526	66	90
11	67	nan	0	0	nan	nan	C3	C3	C3	1004.6480446927375	656.3263500931099	67	91
11	68	nan	0	0	nan	nan	C3	C3	C3	958.8643344709898	682.9872013651877	68	93
11	69	nan	0	0	nan	nan	C3	C3	C3	297.0040795512494	684.2927078021418	69	94
11	70	nan	0	0	nan	nan	C3	C3	C3	685.9680511182108	685.3876464323748	70	95
11	71	nan	0	0	nan	nan	C3	C3	C3	219.44214876033058	698.3149678604224	71	97
11	72	nan	0	0	nan	nan	C3	C3	C3	708.9172185430464	705.8509933774834	72	99
11	73	nan	0	0	nan	nan	C3	C3	C3	825.8847839699437	711.7226048841578	73	100
11	74	nan	0	0	nan	nan	C3	C3	C3	900.7340482573727	715.456836461126	74	102
11	75	nan	0	0	nan	nan	C3	C3	C3	13.623304070231445	728.2753391859537	75	106
11	76	nan	0	0	nan	nan	C3	C3	C3	262.9157523510972	736.3730407523511	76	108
11	77	nan	0	0	nan	nan	C3	C3	C3	123.10378750614855	739.3757993113625	77	109
11	78	nan	0	0	nan	nan	C3	C3	C3	983.220887245841	767.3133086876155	78	113
11	79	nan	0	0	nan	nan	C3	C3	C3	425.7077881619938	780.6404984423676	79	114
11	80	nan	0	0	nan	nan	C3	C3	C3	304.2089552238806	792.5277185501066	80	115
11	81	nan	0	0	nan	nan	C3	C3	C3	510.3705357142857	793.3225446428571	81	116
11	82	nan	0	0	nan	nan	C3	C3	C3	761.3243060257279	798.7224102911307	82	119
11	83	nan	0	0	nan	nan	C3	C3	C3	914.4202657807309	793.6092192691029	83	120
11	84	nan	0	0	nan	nan	C3	C3	C3	602.3306948109059	819.750219876869	84	122
11	85	nan	0	0	nan	nan	C3	C3	C3	641.8405501782985	825.2032603158431	85	123
11	86	nan	0	0	nan	nan	C3	C3	C3	24.609769484083426	841.281558726674	86	124
11	87	nan	0	0	nan	nan	C3	C3	C3	539.5859553123576	845.2845417236662	87	125
11	88	nan	0	0	nan	nan	C3	C3	C3	491.5870006770481	842.252538930264	88	126
11	89	nan	0	0	nan	nan	C3	C3	C3	451.6391617550753	852.2933857236411	89	127
11	90	nan	0	0	nan	nan	C3	C3	C3	968.2236641221374	847.2809160305344	90	-128
11	91	nan	0	0	nan	nan	C3	C3	C3	288.644183773216	858.4916911045943	91	-127
11	92	nan	0	0	nan	nan	C3	C3	C3	159.09624314056563	857.7994934571549	92	-126
11	93	nan	0	0	nan	nan	C3	C3	C3	585.5220843672456	866.2908188585608	93	-125
11	94	nan	0	0	nan	nan	C3	C3	C3	918.0891617725574	862.5702082221036	94	-124
11	95	nan	0	0	nan	nan	C3	C3	C3	346.79292128895935	875.378763866878	95	-123
11	96	nan	0	0	nan	nan	C3	C3	C3	969.0368946963874	883.1906225980015	96	-122
11	97	nan	0	0	nan	nan	C3	C3	C3	390.9870340356564	898.9227444624528	97	-120
11	98	nan	0	0	nan	nan	C3	C3	C3	656.0937007874015	899.4	98	-119
11	99	nan	0	0	nan	nan	C3	C3	C3	154.5186721991701	914.2337482710926	99	-118
11	100	nan	0	0	nan	nan	C3	C3	C3	93.13851851851852	910.8814814814815	100	-117
11	101	nan	0	0	nan	nan	C3	C3	C3	707.1462238885913	921.1719335832887	101	-116
11	102	nan	0	0	nan	nan	C3	C3	C3	221.13650939074668	938.3151626202474	102	-115
11	103	nan	0	0	nan	nan	C3	C3	C3	677.0324207492796	946.3695965417868	103	-114
11	104	nan	0	0	nan	nan	C3	C3	C3	402.9471488178025	941.8511821974965	104	-113
11	105	nan	0	0	nan	nan	C3	C3	C3	48.50290360046458	941.5847851335657	105	-111
11	106	nan	0	0	nan	nan	C3	C3	C3	164.20686963309913	953.9383294301327	106	-110
11	107	nan	0	0	nan	nan	C3	C3	C3	859.0806451612904	963.3543643263757	107	-109
11	108	nan	0	0	nan	nan	C3	C3	C3	279.28560548362526	970.3830921553694	108	-108
11	109	nan	0	0	nan	nan	C3	C3	C3	738.6617647058823	977.0339756592292	109	-106
11	110	nan	0	0	nan	nan	C3	C3	C3	984.4300458715596	976.295871559633	110	-105
11	111	nan	0	0	nan	nan	C3	C3	C3	88.41772823779193	979.5891719745223	111	-104
11	112	nan	0	0	nan	nan	C3	C3	C3	490.3871970167806	990.7520198881293	112	-102
11	113	nan	0	0	nan	nan	C3	C3	C3	985.4140249759846	1002.7319884726224	113	-101
11	114	nan	0	0	nan	nan	C3	C3	C3	653.0446666666667	997.432	114	-100
11	115	nan	0	0	nan	nan	C3	C3	C3	698.4764565043895	1003.8890662410215	115	-99
11	116	nan	0	0	nan	nan	C3	C3	C3	233.39318600368324	1008.1786372007366	116	-98
11	117	nan	0	0	nan	nan	C3	C3	C3	902.3074074074074	1009.4466666666667	117	-97
11	118	nan	0	0	nan	nan	C3	C3	C3	331.0823436262866	1012.2676167854315	118	-96
12	1	nan	0	0	nan	nan	C4	C4	C4	115.9304068522484	10.43576017130621	1	1
12	2	nan	0	0	nan	nan	C4	C4	C4	10.866350710900473	22.792417061611374	2	2
12	3	nan	0	0	nan	nan	C4	C4	C4	411.3366521468575	20.595519601742378	3	3
12	4	nan	0	0	nan	nan	C4	C4	C4	120.07163000564016	56.99661590524535	4	4
12	5	nan	0	0	nan	nan	C4	C4	C4	67.34633723450368	77.51625487646294	5	5
12	6	nan	0	0	nan	nan	C4	C4	C4	176.98633184996822	89.269548633185	6	6
12	7	nan	0	0	nan	nan	C4	C4	C4	232.72307692307692	167.4786813186813	7	8
12	8	nan	0	0	nan	nan	C4	C4	C4	153.0733399405352	160.83399405351832	8	9
12	9	nan	0	0	nan	nan	C4	C4	C4	539.8168498168499	161.12271062271063	9	10
12	10	nan	0	0	nan	nan	C4	C4	C4	81.19466906259359	164.801138065289	10	11
12	11	nan	0	0	nan	nan	C4	C4	C4	47.47766323024055	194.26546391752578	11	12
12	12	nan	0	0	nan	nan	C4	C4	C4	407.38480038480037	208.8003848003848	12	14
12	13	nan	0	0	nan	nan	C4	C4	C4	448.68669527897	223.45922746781116	13	15
12	14	nan	0	0	nan	nan	C4	C4	C4	43.213685474189674	229.50180072028812	14	16
12	15	nan	0	0	nan	nan	C4	C4	C4	532.4582003828973	243.36630504148053	15	17
12	16	nan	0	0	nan	nan	C4	C4	C4	92.98061007330338	249.00969496334832	16	18
12	17	nan	0	0	nan	nan	C4	C4	C4	418.4146341463415	259.2997967479675	17	19
12	18	nan	0	0	nan	nan	C4	C4	C4	421.2505376344086	288.0268817204301	18	20
12	19	nan	0	0	nan	nan	C4	C4	C4	555.6081309041836	288.06477732793525	19	21
12	20	nan	0	0	nan	nan	C4	C4	C4	642.0145395799677	298.66020463112545	20	22
12	21	nan	0	0	nan	nan	C4	C4	C4	766.2094936708861	324.40316455696205	21	25
12	22	nan	0	0	nan	nan	C4	C4	C4	252.8997722095672	324.2779043280182	22	27
12	23	nan	0	0	nan	nan	C4	C4	C4	597.1615168539325	327.70458801498125	23	28
12	24	nan	0	0	nan	nan	C4	C4	C4	480.46091445427726	343.1806784660767	24	29
12	25	nan	0	0	nan	nan	C4	C4	C4	697.7284079084287	360.68262226847037	25	32
12	26	nan	0	0	nan	nan	C4	C4	C4	742.0694282380397	370.5694282380397	26	33
12	27	nan	0	0	nan	nan	C4	C4	C4	523.1264619883041	370.52923976608184	27	34
12	28	nan	0	0	nan	nan	C4	C4	C4	110.5003128911139	384.46902377972464	28	35
12	29	nan	0	0	nan	nan	C4	C4	C4	932.6953846153846	384.7415384615385	29	36
12	30	nan	0	0	nan	nan	C4	C4	C4	609.1362169141381	401.97094899935445	30	37
12	31	nan	0	0	nan	nan	C4	C4	C4	703.5958019375673	450.3493003229279	31	38
12	32	nan	0	0	nan	nan	C4	C4	C4	921.1766903249907	478.64904744116546	32	40
12	33	nan	0	0	nan	nan	C4	C4	C4	370.15238095238095	479.43142857142857	33	41
12	34	nan	0	0	nan	nan	C4	C4	C4	741.6852207293666	475.66986564299424	34	42
12	35	nan	0	0	nan	nan	C4	C4	C4	726.1695229272812	510.6757758221399	35	43
12	36	nan	0	0	nan	nan	C4	C4	C4	579.5745992601726	511.30209617755855	36	44
12	37	nan	0	0	nan	nan	C4	C4	C4	852.7848134524435	517.6221755123489	37	46
12	38	nan	0	0	nan	nan	C4	C4	C4	960.6415211970075	575.747506234414	38	51
12	39	nan	0	0	nan	nan	C4	C4	C4	749.3968542044767	575.5922565033272	39	53
12	40	nan	0	0	nan	nan	C4	C4	C4	49.85535248041776	610.6934725848564	40	54
12	41	nan	0	0	nan	nan	C4	C4	C4	753.6462247429989	613.5724920241049	41	55
12	42	nan	0	0	nan	nan	C4	C4	C4	400.3227617176537	629.0847600336795	42	56
12	43	nan	0	0	nan	nan	C4	C4	C4	159.13806380638064	641.6837183718371	43	57
12	44	nan	0	0	nan	nan	C4	C4	C4	713.4218181818181	644.8821818181818	44	58
12	45	nan	0	0	nan	nan	C4	C4	C4	206.54592074592074	652.2783216783217	45	59
12	46	nan	0	0	nan	nan	C4	C4	C4	639.5360824742268	643.3646048109965	46	60
12	47	nan	0	0	nan	nan	C4	C4	C4	48.83218390804598	673.8591954022988	47	61
12	48	nan	0	0	nan	nan	C4	C4	C4	565.809077454366	680.4701529353724	48	63
12	49	nan	0	0	nan	nan	C4	C4	C4	90.26933101650738	682.1885317115551	49	64
12	50	nan	0	0	nan	nan	C4	C4	C4	608.5266075388026	685.2439024390244	50	65
12	51	nan	0	0	nan	nan	C4	C4	C4	799.2944431080106	686.9812364686072	51	66
12	52	nan	0	0	nan	nan	C4	C4	C4	628.7765726681127	713.267895878525	52	69
12	53	nan	0	0	nan	nan	C4	C4	C4	937.8083735909823	720.6205045625336	53	72
12	54	nan	0	0	nan	nan	C4	C4	C4	987.2568306010929	746.8656380585021	54	73
12	55	nan	0	0	nan	nan	C4	C4	C4	168.111467008328	750.7597693786034	55	74
12	56	nan	0	0	nan	nan	C4	C4	C4	44.72161354581673	797.9482071713147	56	76
12	57	nan	0	0	nan	nan	C4	C4	C4	876.2659503022162	843.0812625923438	57	78
12	58	nan	0	0	nan	nan	C4	C4	C4	98.90600315955766	846.5497630331754	58	79
12	59	nan	0	0	nan	nan	C4	C4	C4	818.4498039215687	858.3427450980392	59	81
12	60	nan	0	0	nan	nan	C4	C4	C4	49.0924464487035	861.8337091319053	60	82
12	61	nan	0	0	nan	nan	C4	C4	C4	99.43402225755167	882.2360890302067	61	83
12	62	nan	0	0	nan	nan	C4	C4	C4	999.6982024597919	915.523178807947	62	85
12	63	nan	0	0	nan	nan	C4	C4	C4	965.7058823529412	918.9632352941177	63	86
12	64	nan	0	0	nan	nan	C4	C4	C4	867.116	912.75075	64	87
12	65	nan	0	0	nan	nan	C4	C4	C4	726.1871921182266	926.2050492610838	65	88
12	66	nan	0	0	nan	nan	C4	C4	C4	899.0603217158177	927.7319034852547	66	89
12	67	nan	0	0	nan	nan	C4	C4	C4	202.79564032697547	930.8207084468664	67	90
12	68	nan	0	0	nan	nan	C4	C4	C4	749.8112267994568	953.8085106382979	68	91
12	69	nan	0	0	nan	nan	C4	C4	C4	159.33569482288829	962.8692098092644	69	92
12	70	nan	0	0	nan	nan	C4	C4	C4	582.5742765273312	967.1742765273312	70	93
12	71	nan	0	0	nan	nan	C4	C4	C4	906.6244503078276	967.5980650835533	71	94
12	72	nan	0	0	nan	nan	C4	C4	C4	940.8237250554324	959.7283813747229	72	95
12	73	nan	0	0	nan	nan	C4	C4	C4	114.51750547045953	989.9715536105033	73	97
12	74	nan	0	0	nan	nan	C4	C4	C4	466.7475102519039	994.4669009958992	74	98
12	75	nan	0	0	nan	nan	C4	C4	C4	601.204347826087	1010.7184782608696	75	100
12	76	nan	0	0	nan	nan	C4	C4	C4	639.9601482854495	1009.7664504170529	76	101
12	77	nan	0	0	nan	nan	C4	C4	C4	33.18196721311475	1008.8295081967213	77	102
12	78	nan	0	0	nan	nan	C4	C4	C4	846.7443810801744	998.0459577323046	78	103
13	1	nan	0	0	nan	nan	D1	D1	D1	124.25121951219512	26.084146341463416	1	1
13	2	nan	0	0	nan	nan	D1	D1	D1	414.92381919756224	64.39969527679025	2	3
13	3	nan	0	0	nan	nan	D1	D1	D1	221.9684028634905	51.72352505554184	3	4
13	4	nan	0	0	nan	nan	D1	D1	D1	342.7062374245473	69.53319919517102	4	5
13	5	nan	0	0	nan	nan	D1	D1	D1	952.5938303341902	72.41233933161953	5	6
13	6	nan	0	0	nan	nan	D1	D1	D1	273.6877515813686	77.71132834962623	6	7
13	7	nan	0	0	nan	nan	D1	D1	D1	361.54425837320576	86.81818181818181	7	8
13	8	nan	0	0	nan	nan	D1	D1	D1	22.5078031212485	90.67947178871549	8	9
13	9	nan	0	0	nan	nan	D1	D1	D1	578.0227272727273	96.45170454545455	9	10
13	10	nan	0	0	nan	nan	D1	D1	D1	250.94642857142858	111.43948412698413	10	11
13	11	nan	0	0	nan	nan	D1	D1	D1	456.926844783715	109.56106870229007	11	12
13	12	nan	0	0	nan	nan	D1	D1	D1	502.2857948139797	129.93517474633597	12	13
13	13	nan	0	0	nan	nan	D1	D1	D1	143.40484976278333	141.7079599367422	13	14
13	14	nan	0	0	nan	nan	D1	D1	D1	18.571729957805907	152.62552742616035	14	15
13	15	nan	0	0	nan	nan	D1	D1	D1	287.9362394274561	164.34938191281717	15	16
13	16	nan	0	0	nan	nan	D1	D1	D1	414.6143386897404	166.05809641532755	16	17
13	17	nan	0	0	nan	nan	D1	D1	D1	459.3718949609652	164.513839602555	17	18
13	18	nan	0	0	nan	nan	D1	D1	D1	179.3904149620105	173.63354763296317	18	19
13	19	nan	0	0	nan	nan	D1	D1	D1	26.09228187919463	186.24161073825502	19	20
13	20	nan	0	0	nan	nan	D1	D1	D1	140.76235906331308	185.1925411968777	20	21
13	21	nan	0	0	nan	nan	D1	D1	D1	249.40514218932606	196.58550837553565	21	23
13	22	nan	0	0	nan	nan	D1	D1	D1	630.4909654104285	198.28033040784717	22	24
13	23	nan	0	0	nan	nan	D1	D1	D1	100.03108504398827	203.449853372434	23	25
13	24	nan	0	0	nan	nan	D1	D1	D1	58.17430278884462	214.00298804780877	24	26
13	25	nan	0	0	nan	nan	D1	D1	D1	299.0282051282051	216.45897435897436	25	27
13	26	nan	0	0	nan	nan	D1	D1	D1	507.89897698209717	222.68734015345268	26	28
13	27	nan	0	0	nan	nan	D1	D1	D1	173.41176470588235	220.94405997693195	27	30
13	28	nan	0	0	nan	nan	D1	D1	D1	113.42515379357485	240.48667122351333	28	32
13	29	nan	0	0	nan	nan	D1	D1	D1	173.46666666666667	251.9187134502924	29	33
13	30	nan	0	0	nan	nan	D1	D1	D1	22.7680981595092	278.60552147239264	30	35
13	31	nan	0	0	nan	nan	D1	D1	D1	837.070219966159	289.75634517766497	31	36
13	32	nan	0	0	nan	nan	D1	D1	D1	369.66988847583644	295.40446096654273	32	37
13	33	nan	0	0	nan	nan	D1	D1	D1	110.46693794506612	305.68056968463884	33	38
13	34	nan	0	0	nan	nan	D1	D1	D1	56.657407407407405	322.8187134502924	34	39
13	35	nan	0	0	nan	nan	D1	D1	D1	552.1653272101033	323.86988136241865	35	40
13	36	nan	0	0	nan	nan	D1	D1	D1	13.244482173174873	324.0449915110357	36	41
13	37	nan	0	0	nan	nan	D1	D1	D1	629.758075148319	364.9439683586025	37	43
13	38	nan	0	0	nan	nan	D1	D1	D1	184.2520391517129	380.8433931484502	38	44
13	39	nan	0	0	nan	nan	D1	D1	D1	365.5117994100295	384.7654867256637	39	46
13	40	nan	0	0	nan	nan	D1	D1	D1	558.8259067357513	391.1455958549223	40	47
13	41	nan	0	0	nan	nan	D1	D1	D1	61.048903878583474	411.18830803822374	41	49
13	42	nan	0	0	nan	nan	D1	D1	D1	473.1006237006237	410.1742203742204	42	52
13	43	nan	0	0	nan	nan	D1	D1	D1	162.4314263322884	474.3326802507837	43	57
13	44	nan	0	0	nan	nan	D1	D1	D1	283.2773109243698	471.34138655462186	44	58
13	45	nan	0	0	nan	nan	D1	D1	D1	22.67391304347826	488.375	45	59
13	46	nan	0	0	nan	nan	D1	D1	D1	327.7071167883212	490.83622262773724	46	60
13	47	nan	0	0	nan	nan	D1	D1	D1	142.987072243346	515.009885931559	47	61
13	48	nan	0	0	nan	nan	D1	D1	D1	105.59872029250457	523.5539305301645	48	63
13	49	nan	0	0	nan	nan	D1	D1	D1	487.32723112128144	536.9256292906178	49	64
13	50	nan	0	0	nan	nan	D1	D1	D1	164.88918918918918	554.6738738738738	50	65
13	51	nan	0	0	nan	nan	D1	D1	D1	72.1112385321101	559.8979357798165	51	66
13	52	nan	0	0	nan	nan	D1	D1	D1	723.7043418332185	587.5720192970365	52	70
13	53	nan	0	0	nan	nan	D1	D1	D1	99.37191078963231	609.7842073538276	53	77
13	54	nan	0	0	nan	nan	D1	D1	D1	67.07775119617224	652.674043062201	54	83
13	55	nan	0	0	nan	nan	D1	D1	D1	868.9235474006116	668.2003058103976	55	87
13	56	nan	0	0	nan	nan	D1	D1	D1	15.200429491768075	749.1245526127416	56	95
13	57	nan	0	0	nan	nan	D1	D1	D1	47.126315789473686	754.546052631579	57	98
13	58	nan	0	0	nan	nan	D1	D1	D1	123.49775112443778	788.4831334332833	58	100
13	59	nan	0	0	nan	nan	D1	D1	D1	356.532782369146	788.9961432506888	59	101
13	60	nan	0	0	nan	nan	D1	D1	D1	201.7938856015779	794.8208415516108	60	102
13	61	nan	0	0	nan	nan	D1	D1	D1	929.0532971996387	795.6702800361337	61	103
13	62	nan	0	0	nan	nan	D1	D1	D1	162.3049095607235	823.0542635658915	62	104
13	63	nan	0	0	nan	nan	D1	D1	D1	1008.312676056338	819.3765258215963	63	105
13	64	nan	0	0	nan	nan	D1	D1	D1	903.3887283236994	819.8150289017341	64	106
13	65	nan	0	0	nan	nan	D1	D1	D1	895.7948548812665	853.6767810026386	65	108
13	66	nan	0	0	nan	nan	D1	D1	D1	208.50470809792844	845.5743879472693	66	109
13	67	nan	0	0	nan	nan	D1	D1	D1	78.3024193548387	864.3657258064516	67	111
13	68	nan	0	0	nan	nan	D1	D1	D1	119.843147472642	859.9577905158937	68	112
13	69	nan	0	0	nan	nan	D1	D1	D1	271.2659991292991	860.7731824118415	69	113
13	70	nan	0	0	nan	nan	D1	D1	D1	149.27191780821917	881.5308219178082	70	114
13	71	nan	0	0	nan	nan	D1	D1	D1	220.19003115264798	909.9560401523019	71	116
13	72	nan	0	0	nan	nan	D1	D1	D1	91.61352657004831	918.3003220611917	72	117
13	73	nan	0	0	nan	nan	D1	D1	D1	162.37812911725956	927.5230566534914	73	118
13	74	nan	0	0	nan	nan	D1	D1	D1	519.3124231242313	932.3142681426814	74	119
13	75	nan	0	0	nan	nan	D1	D1	D1	9.64922480620155	932.7790697674419	75	120
13	76	nan	0	0	nan	nan	D1	D1	D1	118.59535452322739	957.7844335778321	76	121
13	77	nan	0	0	nan	nan	D1	D1	D1	949.5156794425087	963.4452961672474	77	122
13	78	nan	0	0	nan	nan	D1	D1	D1	582.7723823975721	991.9210925644917	78	123
13	79	nan	0	0	nan	nan	D1	D1	D1	89.71720613287904	999.263202725724	79	124
13	80	nan	0	0	nan	nan	D1	D1	D1	725.2088854247856	999.0140296180826	80	125
13	81	nan	0	0	nan	nan	D1	D1	D1	49.01671122994652	998.25	81	126
13	82	nan	0	0	nan	nan	D1	D1	D1	349.9344100197759	1002.2221489782465	82	127
14	1	nan	0	0	nan	nan	D2	D2	D2	398.45253682487726	12.468903436988544	1	2
14	2	nan	0	0	nan	nan	D2	D2	D2	521.3888344760039	11.322233104799217	2	3
14	3	nan	0	0	nan	nan	D2	D2	D2	560.1542168674699	11.285542168674699	3	4
14	4	nan	0	0	nan	nan	D2	D2	D2	637.7197802197802	23.2425431711146	4	5
14	5	nan	0	0	nan	nan	D2	D2	D2	818.2129783693844	22.62063227953411	5	6
14	6	nan	0	0	nan	nan	D2	D2	D2	761.1493288590603	30.25391498881432	6	7
14	7	nan	0	0	nan	nan	D2	D2	D2	1011.4791386271871	53.232839838492595	7	9
14	8	nan	0	0	nan	nan	D2	D2	D2	960.2639455782313	44.357142857142854	8	10
14	9	nan	0	0	nan	nan	D2	D2	D2	85.06194163192376	71.97022036926742	9	12
14	10	nan	0	0	nan	nan	D2	D2	D2	915.3471400394477	75.1923076923077	10	14
14	11	nan	0	0	nan	nan	D2	D2	D2	392.8185550082102	121.58374384236453	11	17
14	12	nan	0	0	nan	nan	D2	D2	D2	777.653937947494	123.38007159904535	12	18
14	13	nan	0	0	nan	nan	D2	D2	D2	534.8202191235059	160.61703187250995	13	21
14	14	nan	0	0	nan	nan	D2	D2	D2	300.290723155588	172.50109569028487	14	23
14	15	nan	0	0	nan	nan	D2	D2	D2	934.8821714990746	196.8482418260333	15	27
14	16	nan	0	0	nan	nan	D2	D2	D2	264.48474576271184	227.04745762711863	16	28
14	17	nan	0	0	nan	nan	D2	D2	D2	884.3112189859762	246.21844660194174	17	29
14	18	nan	0	0	nan	nan	D2	D2	D2	640.5012145748988	281.5182186234818	18	33
14	19	nan	0	0	nan	nan	D2	D2	D2	540.2925101214574	283.68724696356276	19	34
14	20	nan	0	0	nan	nan	D2	D2	D2	229.38961988304092	298.0102339181287	20	35
14	21	nan	0	0	nan	nan	D2	D2	D2	834.7354988399072	463.9642691415313	21	40
14	22	nan	0	0	nan	nan	D2	D2	D2	961.3128019323672	491.4009661835749	22	43
14	23	nan	0	0	nan	nan	D2	D2	D2	886.1204977079241	524.1814014407335	23	45
14	24	nan	0	0	nan	nan	D2	D2	D2	270.0	533.3754646840149	24	47
14	25	nan	0	0	nan	nan	D2	D2	D2	999.6688524590164	552.7901639344262	25	50
14	26	nan	0	0	nan	nan	D2	D2	D2	245.11121076233184	589.152466367713	26	54
14	27	nan	0	0	nan	nan	D2	D2	D2	847.9450980392157	596.7307189542483	27	56
14	28	nan	0	0	nan	nan	D2	D2	D2	396.6719665271967	658.7907949790795	28	60
14	29	nan	0	0	nan	nan	D2	D2	D2	865.5609899823218	655.2192103712433	29	61
14	30	nan	0	0	nan	nan	D2	D2	D2	419.996251874063	683.0599700149925	30	62
14	31	nan	0	0	nan	nan	D2	D2	D2	759.3048780487804	750.469512195122	31	64
14	32	nan	0	0	nan	nan	D2	D2	D2	414.9845422116528	768.6123662306777	32	66
14	33	nan	0	0	nan	nan	D2	D2	D2	817.570639305446	773.887134964483	33	68
14	34	nan	0	0	nan	nan	D2	D2	D2	743.639344262295	790.1935987509758	34	69
14	35	nan	0	0	nan	nan	D2	D2	D2	62.49605522682446	794.9329388560158	35	70
14	36	nan	0	0	nan	nan	D2	D2	D2	663.7204142011834	800.0931952662722	36	71
14	37	nan	0	0	nan	nan	D2	D2	D2	906.1184986595174	814.7571045576408	37	72
14	38	nan	0	0	nan	nan	D2	D2	D2	34.0968096809681	825.932893289329	38	73
14	39	nan	0	0	nan	nan	D2	D2	D2	146.0360501567398	819.5164576802508	39	74
14	40	nan	0	0	nan	nan	D2	D2	D2	183.7521263669502	823.3560145808019	40	75
14	41	nan	0	0	nan	nan	D2	D2	D2	801.8345705196183	850.9225874867444	41	77
14	42	nan	0	0	nan	nan	D2	D2	D2	339.0458295142071	879.0430797433547	42	80
14	43	nan	0	0	nan	nan	D2	D2	D2	456.1972448340639	880.1402629931121	43	81
14	44	nan	0	0	nan	nan	D2	D2	D2	209.7429525222552	886.781528189911	44	83
14	45	nan	0	0	nan	nan	D2	D2	D2	929.6428571428571	887.9538961038961	45	85
14	46	nan	0	0	nan	nan	D2	D2	D2	524.8832790445168	906.6590662323562	46	87
14	47	nan	0	0	nan	nan	D2	D2	D2	1011.6052631578947	915.5657894736842	47	88
14	48	nan	0	0	nan	nan	D2	D2	D2	738.6268890046899	927.823866597186	48	91
14	49	nan	0	0	nan	nan	D2	D2	D2	869.4047439759037	923.2910391566265	49	92
14	50	nan	0	0	nan	nan	D2	D2	D2	480.32608695652175	946.0059970014993	50	93
14	51	nan	0	0	nan	nan	D2	D2	D2	556.719765929779	964.8725617685305	51	94
14	52	nan	0	0	nan	nan	D2	D2	D2	81.93638479441428	962.1947245927075	52	96
14	53	nan	0	0	nan	nan	D2	D2	D2	963.6589595375723	969.2105697770438	53	99
14	54	nan	0	0	nan	nan	D2	D2	D2	164.32641374373657	976.4101646385111	54	100
14	55	nan	0	0	nan	nan	D2	D2	D2	665.0364826941067	985.4284377923293	55	101
14	56	nan	0	0	nan	nan	D2	D2	D2	493.1135430916553	994.4740082079344	56	102
14	57	nan	0	0	nan	nan	D2	D2	D2	450.2684365781711	1004.8045722713864	57	103
14	58	nan	0	0	nan	nan	D2	D2	D2	618.4453004622496	1006.6140215716487	58	104
14	59	nan	0	0	nan	nan	D2	D2	D2	968.4119638826185	1011.9966139954853	59	105
15	1	nan	0	0	nan	nan	D3	D3	D3	166.1121281464531	11.010297482837528	1	1
15	2	nan	0	0	nan	nan	D3	D3	D3	969.8587328767123	17.30736301369863	2	4
15	3	nan	0	0	nan	nan	D3	D3	D3	390.12616566099837	33.26220515633571	3	6
15	4	nan	0	0	nan	nan	D3	D3	D3	92.33783783783784	44.08483483483484	4	9
15	5	nan	0	0	nan	nan	D3	D3	D3	669.3038724373577	75.49111617312073	5	11
15	6	nan	0	0	nan	nan	D3	D3	D3	47.6997150997151	74.65527065527066	6	15
15	7	nan	0	0	nan	nan	D3	D3	D3	737.9029556650246	110.98522167487685	7	19
15	8	nan	0	0	nan	nan	D3	D3	D3	984.223624432105	121.79000504795557	8	23
15	9	nan	0	0	nan	nan	D3	D3	D3	966.5889481337857	172.3247697527872	9	32
15	10	nan	0	0	nan	nan	D3	D3	D3	67.95883940620783	196.00877192982455	10	35
15	11	nan	0	0	nan	nan	D3	D3	D3	691.0168946098149	198.4175382139984	11	38
15	12	nan	0	0	nan	nan	D3	D3	D3	569.3895966029723	223.23195329087048	12	39
15	13	nan	0	0	nan	nan	D3	D3	D3	27.239478114478114	237.46127946127947	13	40
15	14	nan	0	0	nan	nan	D3	D3	D3	971.2082825822168	237.65286236297197	14	42
15	15	nan	0	0	nan	nan	D3	D3	D3	1007.84	250.166	15	43
15	16	nan	0	0	nan	nan	D3	D3	D3	840.0647002854424	368.9828734538535	16	50
15	17	nan	0	0	nan	nan	D3	D3	D3	214.03023909985936	420.4957805907173	17	53
15	18	nan	0	0	nan	nan	D3	D3	D3	157.464	433.6632727272727	18	56
15	19	nan	0	0	nan	nan	D3	D3	D3	893.3797570850203	482.1400809716599	19	59
15	20	nan	0	0	nan	nan	D3	D3	D3	95.49333333333334	490.0755555555556	20	60
15	21	nan	0	0	nan	nan	D3	D3	D3	20.074670571010248	523.1325036603221	21	62
15	22	nan	0	0	nan	nan	D3	D3	D3	133.64378927017884	551.7225712904785	22	64
15	23	nan	0	0	nan	nan	D3	D3	D3	534.8712474983322	583.9306204136091	23	66
15	24	nan	0	0	nan	nan	D3	D3	D3	399.81997533908753	613.9223181257706	24	67
15	25	nan	0	0	nan	nan	D3	D3	D3	932.9726463104325	651.071882951654	25	68
15	26	nan	0	0	nan	nan	D3	D3	D3	856.6847826086956	758.2150621118012	26	72
15	27	nan	0	0	nan	nan	D3	D3	D3	646.331024930748	785.7502308402585	27	75
15	28	nan	0	0	nan	nan	D3	D3	D3	760.4239554317548	787.7259052924791	28	76
15	29	nan	0	0	nan	nan	D3	D3	D3	1009.3881799865682	789.7011417058428	29	77
15	30	nan	0	0	nan	nan	D3	D3	D3	39.627906976744185	813.7936046511628	30	80
15	31	nan	0	0	nan	nan	D3	D3	D3	1001.5580195977308	865.7679216090769	31	84
15	32	nan	0	0	nan	nan	D3	D3	D3	62.919770773638966	886.7234957020057	32	85
15	33	nan	0	0	nan	nan	D3	D3	D3	965.5428271150814	897.3925380977404	33	86
15	34	nan	0	0	nan	nan	D3	D3	D3	147.72803738317756	913.0785046728972	34	87
15	35	nan	0	0	nan	nan	D3	D3	D3	916.51875	961.1447916666667	35	90
15	36	nan	0	0	nan	nan	D3	D3	D3	95.79838709677419	967.9659498207885	36	91
15	37	nan	0	0	nan	nan	D3	D3	D3	561.3517156862745	972.5465686274509	37	92
16	1	nan	0	0	nan	nan	D4	D4	D4	100.19162790697675	16.811162790697676	1	1
16	2	nan	0	0	nan	nan	D4	D4	D4	326.3318211276734	26.534024627349318	2	2
16	3	nan	0	0	nan	nan	D4	D4	D4	868.2119713084344	45.68488745980707	3	3
16	4	nan	0	0	nan	nan	D4	D4	D4	1000.6429942418426	47.20825335892514	4	4
16	5	nan	0	0	nan	nan	D4	D4	D4	967.0015140045421	50.70476911430735	5	5
16	6	nan	0	0	nan	nan	D4	D4	D4	726.8	59.815	6	6
16	7	nan	0	0	nan	nan	D4	D4	D4	900.5764622973925	59.58985200845666	7	7
16	8	nan	0	0	nan	nan	D4	D4	D4	203.3032471106219	64.31315354980738	8	8
16	9	nan	0	0	nan	nan	D4	D4	D4	750.211887477314	87.20235934664247	9	9
16	10	nan	0	0	nan	nan	D4	D4	D4	159.8526663001649	95.83397471137988	10	10
16	11	nan	0	0	nan	nan	D4	D4	D4	907.249348392702	99.8462206776716	11	11
16	12	nan	0	0	nan	nan	D4	D4	D4	941.3722163308589	91.07847295864264	12	12
16	13	nan	0	0	nan	nan	D4	D4	D4	583.083870967742	101.25677419354838	13	13
16	14	nan	0	0	nan	nan	D4	D4	D4	116.87252964426878	132.5681818181818	14	15
16	15	nan	0	0	nan	nan	D4	D4	D4	34.46323024054983	143.38831615120276	15	18
16	16	nan	0	0	nan	nan	D4	D4	D4	841.5432440751	138.275161588181	16	19
16	17	nan	0	0	nan	nan	D4	D4	D4	639.3964256701869	146.11129163281885	17	20
16	18	nan	0	0	nan	nan	D4	D4	D4	245.69021190716447	169.4803229061554	18	22
16	19	nan	0	0	nan	nan	D4	D4	D4	969.1668372569089	165.16376663254863	19	23
16	20	nan	0	0	nan	nan	D4	D4	D4	13.095360824742269	175.99570446735396	20	24
16	21	nan	0	0	nan	nan	D4	D4	D4	98.65672451193059	171.86930585683297	21	25
16	22	nan	0	0	nan	nan	D4	D4	D4	384.31145833333335	178.84375	22	26
16	23	nan	0	0	nan	nan	D4	D4	D4	967.1608695652174	203.5485507246377	23	28
16	24	nan	0	0	nan	nan	D4	D4	D4	1006.875	209.10167910447763	24	29
16	25	nan	0	0	nan	nan	D4	D4	D4	800.4019975031212	233.8081564710778	25	33
16	26	nan	0	0	nan	nan	D4	D4	D4	938.7532467532468	238.47402597402598	26	34
16	27	nan	0	0	nan	nan	D4	D4	D4	140.76772247360483	250.66365007541478	27	35
16	28	nan	0	0	nan	nan	D4	D4	D4	968.3737151248165	256.4302496328928	28	37
16	29	nan	0	0	nan	nan	D4	D4	D4	427.1407371948301	262.7132599329823	29	38
16	30	nan	0	0	nan	nan	D4	D4	D4	575.4087468460891	321.75441547518926	30	46
16	31	nan	0	0	nan	nan	D4	D4	D4	921.4014639639639	325.2421171171171	31	47
16	32	nan	0	0	nan	nan	D4	D4	D4	764.4019715224534	341.24151150054763	32	51
16	33	nan	0	0	nan	nan	D4	D4	D4	70.79896334690855	368.84783413550537	33	55
16	34	nan	0	0	nan	nan	D4	D4	D4	644.3998712169994	381.18931101094654	34	58
16	35	nan	0	0	nan	nan	D4	D4	D4	1010.3652597402597	442.825487012987	35	66
16	36	nan	0	0	nan	nan	D4	D4	D4	794.542572797641	456.04128271286396	36	67
16	37	nan	0	0	nan	nan	D4	D4	D4	26.59929390997352	481.4677846425419	37	71
16	38	nan	0	0	nan	nan	D4	D4	D4	771.1892505677517	518.7479182437547	38	72
16	39	nan	0	0	nan	nan	D4	D4	D4	765.3072625698323	552.3474860335195	39	73
16	40	nan	0	0	nan	nan	D4	D4	D4	476.60768398268397	570.6861471861472	40	74
16	41	nan	0	0	nan	nan	D4	D4	D4	777.8282078472959	612.2704135737009	41	75
16	42	nan	0	0	nan	nan	D4	D4	D4	808.0826446280992	646.9285714285714	42	76
16	43	nan	0	0	nan	nan	D4	D4	D4	65.92083333333333	650.2923611111111	43	77
16	44	nan	0	0	nan	nan	D4	D4	D4	398.3667108753316	651.5145888594164	44	78
16	45	nan	0	0	nan	nan	D4	D4	D4	727.1359109548916	671.7047451669596	45	79
16	46	nan	0	0	nan	nan	D4	D4	D4	219.4439230408259	699.0455185358986	46	82
16	47	nan	0	0	nan	nan	D4	D4	D4	189.87412587412587	745.0122377622378	47	85
16	48	nan	0	0	nan	nan	D4	D4	D4	576.1363636363636	743.2132867132867	48	86
16	49	nan	0	0	nan	nan	D4	D4	D4	158.3310476190476	781.4502857142858	49	89
16	50	nan	0	0	nan	nan	D4	D4	D4	1006.3774373259052	795.2291086350975	50	90
16	51	nan	0	0	nan	nan	D4	D4	D4	269.663501339177	796.1526661796933	51	91
16	52	nan	0	0	nan	nan	D4	D4	D4	854.8627858627858	796.6891891891892	52	92
16	53	nan	0	0	nan	nan	D4	D4	D4	885.0703188879804	808.6688470973018	53	93
16	54	nan	0	0	nan	nan	D4	D4	D4	165.2471603816447	831.6269877328488	54	94
16	55	nan	0	0	nan	nan	D4	D4	D4	238.0783360345759	832.4484062668828	55	95
16	56	nan	0	0	nan	nan	D4	D4	D4	39.239583333333336	826.0833333333334	56	96
16	57	nan	0	0	nan	nan	D4	D4	D4	50.81957186544342	856.5321100917431	57	98
16	58	nan	0	0	nan	nan	D4	D4	D4	9.532839962997224	866.6188714153561	58	100
16	59	nan	0	0	nan	nan	D4	D4	D4	132.85201238390093	863.9770897832817	59	102
16	60	nan	0	0	nan	nan	D4	D4	D4	388.36422413793105	868.2144396551724	60	103
16	61	nan	0	0	nan	nan	D4	D4	D4	172.10444777611195	880.6776611694153	61	104
16	62	nan	0	0	nan	nan	D4	D4	D4	341.05562913907283	883.3099337748345	62	105
16	63	nan	0	0	nan	nan	D4	D4	D4	96.85963003264418	895.5826985854189	63	106
16	64	nan	0	0	nan	nan	D4	D4	D4	428.55833333333334	901.8159722222222	64	107
16	65	nan	0	0	nan	nan	D4	D4	D4	163.28186274509804	923.5245098039215	65	109
16	66	nan	0	0	nan	nan	D4	D4	D4	202.1036036036036	922.375	66	110
16	67	nan	0	0	nan	nan	D4	D4	D4	306.26398145465083	910.4048101999421	67	111
16	68	nan	0	0	nan	nan	D4	D4	D4	372.46039094650206	930.3137860082304	68	113
16	69	nan	0	0	nan	nan	D4	D4	D4	948.8311575282854	928.4917319408181	69	114
16	70	nan	0	0	nan	nan	D4	D4	D4	65.00825206301576	931.5746436609153	70	115
16	71	nan	0	0	nan	nan	D4	D4	D4	38.51591895803184	956.0520984081041	71	116
16	72	nan	0	0	nan	nan	D4	D4	D4	165.85421412300684	980.1691343963554	72	119
16	73	nan	0	0	nan	nan	D4	D4	D4	851.938202247191	990.1839887640449	73	120
16	74	nan	0	0	nan	nan	D4	D4	D4	56.950635751682874	997.2400897531787	74	121
16	75	nan	0	0	nan	nan	D4	D4	D4	808.5043586550436	991.6544209215442	75	122
16	76	nan	0	0	nan	nan	D4	D4	D4	474.457269700333	1012.9012208657048	76	123
16	77	nan	0	0	nan	nan	D4	D4	D4	631.7502930832356	1009.0134818288394	77	124
