# Supplementary material for: Resolving cell state in iPSC-derived human neural samples with multiplexed fluorescence imaging
Source: Commun Biol. 2021 Jun 24;4:786. doi: 10.1038/s42003-021-02276-x (PMC8225800; doi:10.1038/s42003-021-02276-x)
Supplement: Supplementary file 4 — Supplementary Data 1 [file 42003_2021_2276_MOESM4_ESM.zip › New folder/Cortical_neuron_DNANuclei_pax6_positive.csv]

ImageNumber	ObjectNumber	Metadata_FileLocation	Metadata_Frame	Metadata_Series	Metadata_myChannel	Metadata_myCycle	Metadata_myWell	Metadata_myWell	Metadata_myWell	Location_Center_X	Location_Center_Y	Number_Object_Number	Parent_Nuclei
1	1	nan	0	0	nan	nan	A1	A1	A1	637.6327433628319	116.05088495575221	1	7
1	2	nan	0	0	nan	nan	A1	A1	A1	664.8202303455183	145.62894341512268	2	13
1	3	nan	0	0	nan	nan	A1	A1	A1	268.2643764002987	225.218073188947	3	20
1	4	nan	0	0	nan	nan	A1	A1	A1	231.7706093189964	241.18817204301075	4	22
1	5	nan	0	0	nan	nan	A1	A1	A1	536.077922077922	298.10768398268397	5	34
1	6	nan	0	0	nan	nan	A1	A1	A1	574.3193473193473	320.9428904428904	6	37
1	7	nan	0	0	nan	nan	A1	A1	A1	161.11316010058675	327.0020955574183	7	39
1	8	nan	0	0	nan	nan	A1	A1	A1	203.59012875536482	379.7199570815451	8	49
1	9	nan	0	0	nan	nan	A1	A1	A1	179.64214919144496	448.19144496609283	9	59
1	10	nan	0	0	nan	nan	A1	A1	A1	789.3414925373135	460.54746268656714	10	63
1	11	nan	0	0	nan	nan	A1	A1	A1	344.6535480023852	468.8062015503876	11	65
1	12	nan	0	0	nan	nan	A1	A1	A1	635.9249919172324	574.2030391205949	12	75
1	13	nan	0	0	nan	nan	A1	A1	A1	561.07734375	580.8578125	13	77
1	14	nan	0	0	nan	nan	A1	A1	A1	775.9440700808625	620.9433962264151	14	84
1	15	nan	0	0	nan	nan	A1	A1	A1	745.134401972873	637.5326757090012	15	87
1	16	nan	0	0	nan	nan	A1	A1	A1	394.89392478302796	693.1195756991322	16	98
1	17	nan	0	0	nan	nan	A1	A1	A1	797.6551724137931	698.2928672649977	17	100
2	1	nan	0	0	nan	nan	A2	A2	A2	500.5531914893617	75.48642699926633	1	8
2	2	nan	0	0	nan	nan	A2	A2	A2	403.5984915705413	210.18056787932565	2	16
2	3	nan	0	0	nan	nan	A2	A2	A2	237.90309278350514	220.54432989690721	3	18
2	4	nan	0	0	nan	nan	A2	A2	A2	548.8989830508475	244.84406779661018	4	19
2	5	nan	0	0	nan	nan	A2	A2	A2	424.70066632496156	278.7693490517683	5	25
2	6	nan	0	0	nan	nan	A2	A2	A2	310.1927047487956	289.5732966276669	6	28
2	7	nan	0	0	nan	nan	A2	A2	A2	947.6978702327885	318.67706785537393	7	31
2	8	nan	0	0	nan	nan	A2	A2	A2	510.2295387896561	327.61503599040253	8	33
2	9	nan	0	0	nan	nan	A2	A2	A2	311.51851851851853	381.35903250188966	9	42
2	10	nan	0	0	nan	nan	A2	A2	A2	459.8045977011494	391.3209549071618	10	43
2	11	nan	0	0	nan	nan	A2	A2	A2	612.3451019393336	394.1163600198906	11	44
2	12	nan	0	0	nan	nan	A2	A2	A2	358.7302431610942	431.0623100303951	12	47
2	13	nan	0	0	nan	nan	A2	A2	A2	757.0206033848418	431.3224797645328	13	48
2	14	nan	0	0	nan	nan	A2	A2	A2	421.9351092896175	439.2445355191257	14	49
2	15	nan	0	0	nan	nan	A2	A2	A2	396.15201192250373	466.16492796820665	15	50
2	16	nan	0	0	nan	nan	A2	A2	A2	832.4572930354797	489.7082785808147	16	54
2	17	nan	0	0	nan	nan	A2	A2	A2	576.3529705441837	507.56615077383924	17	55
2	18	nan	0	0	nan	nan	A2	A2	A2	833.9204375932372	534.2003978120338	18	56
2	19	nan	0	0	nan	nan	A2	A2	A2	716.6679104477612	563.236473880597	19	62
2	20	nan	0	0	nan	nan	A2	A2	A2	905.9122055674518	588.3977516059957	20	63
2	21	nan	0	0	nan	nan	A2	A2	A2	523.9114692339891	632.4910004185851	21	67
2	22	nan	0	0	nan	nan	A2	A2	A2	715.991991991992	667.1251251251251	22	71
2	23	nan	0	0	nan	nan	A2	A2	A2	424.71104387291984	662.036308623298	23	72
2	24	nan	0	0	nan	nan	A2	A2	A2	605.9541125541125	681.4450216450216	24	74
2	25	nan	0	0	nan	nan	A2	A2	A2	762.6215816703622	695.6027346637103	25	76
2	26	nan	0	0	nan	nan	A2	A2	A2	396.5336636549111	701.1337802389974	26	78
2	27	nan	0	0	nan	nan	A2	A2	A2	292.8575085324232	716.5315699658703	27	80
2	28	nan	0	0	nan	nan	A2	A2	A2	392.75130737943056	746.0145264381174	28	84
2	29	nan	0	0	nan	nan	A2	A2	A2	436.2251941328732	742.3917169974115	29	85
2	30	nan	0	0	nan	nan	A2	A2	A2	707.1779513888889	756.0776909722222	30	88
2	31	nan	0	0	nan	nan	A2	A2	A2	241.73749355337802	799.4455905105725	31	92
2	32	nan	0	0	nan	nan	A2	A2	A2	379.6210755362139	1000.9415604600559	32	101
3	1	nan	0	0	nan	nan	A3	A3	A3	471.62725903614455	48.64382530120482	1	1
3	2	nan	0	0	nan	nan	A3	A3	A3	614.6344827586207	103.3866125760649	2	4
3	3	nan	0	0	nan	nan	A3	A3	A3	371.0949554896142	158.58753709198814	3	6
3	4	nan	0	0	nan	nan	A3	A3	A3	800.6890380313199	169.23657718120805	4	7
3	5	nan	0	0	nan	nan	A3	A3	A3	652.045727482679	173.2309468822171	5	8
3	6	nan	0	0	nan	nan	A3	A3	A3	568.0799711815562	195.77161383285303	6	9
3	7	nan	0	0	nan	nan	A3	A3	A3	756.001329787234	231.75709219858157	7	10
3	8	nan	0	0	nan	nan	A3	A3	A3	814.6742753623189	228.93333333333334	8	11
3	9	nan	0	0	nan	nan	A3	A3	A3	738.0998160073597	269.2658693652254	9	12
3	10	nan	0	0	nan	nan	A3	A3	A3	873.0274932614556	303.67493261455525	10	14
3	11	nan	0	0	nan	nan	A3	A3	A3	769.6049295774648	309.87253521126763	11	15
3	12	nan	0	0	nan	nan	A3	A3	A3	82.71610845295056	317.92716640085064	12	16
3	13	nan	0	0	nan	nan	A3	A3	A3	904.2384428223844	323.68288726682886	13	18
3	14	nan	0	0	nan	nan	A3	A3	A3	614.0343839541547	355.2588347659981	14	19
3	15	nan	0	0	nan	nan	A3	A3	A3	762.9554108216433	445.71492985971946	15	21
3	16	nan	0	0	nan	nan	A3	A3	A3	806.2092257001648	474.1301482701812	16	22
3	17	nan	0	0	nan	nan	A3	A3	A3	541.1076066790353	551.2142857142857	17	23
3	18	nan	0	0	nan	nan	A3	A3	A3	630.9124700239809	554.5299760191847	18	24
3	19	nan	0	0	nan	nan	A3	A3	A3	367.3650700934579	577.9725467289719	19	25
3	20	nan	0	0	nan	nan	A3	A3	A3	747.6355140186915	577.3317757009346	20	26
3	21	nan	0	0	nan	nan	A3	A3	A3	41.26508120649652	587.3051044083527	21	27
3	22	nan	0	0	nan	nan	A3	A3	A3	575.0427308447937	587.0707269155206	22	28
3	23	nan	0	0	nan	nan	A3	A3	A3	453.3637051039698	605.0880907372401	23	29
3	24	nan	0	0	nan	nan	A3	A3	A3	748.0144546649146	625.0768725361366	24	30
3	25	nan	0	0	nan	nan	A3	A3	A3	947.0488980716253	628.2176308539945	25	31
3	26	nan	0	0	nan	nan	A3	A3	A3	931.4864406779661	660.5906779661017	26	32
3	27	nan	0	0	nan	nan	A3	A3	A3	972.1835866261398	657.8346504559271	27	33
3	28	nan	0	0	nan	nan	A3	A3	A3	282.02592087312416	663.3857435197817	28	34
3	29	nan	0	0	nan	nan	A3	A3	A3	340.1870992078461	665.4311580535647	29	35
3	30	nan	0	0	nan	nan	A3	A3	A3	598.8398760330579	671.3765495867768	30	36
3	31	nan	0	0	nan	nan	A3	A3	A3	777.630343166767	701.7158338350391	31	37
3	32	nan	0	0	nan	nan	A3	A3	A3	255.66231427285007	722.9315623592976	32	38
3	33	nan	0	0	nan	nan	A3	A3	A3	597.660608622147	739.2155536770921	33	39
3	34	nan	0	0	nan	nan	A3	A3	A3	469.83784965034965	734.3006993006993	34	40
3	35	nan	0	0	nan	nan	A3	A3	A3	404.421514312096	735.3753462603878	35	41
3	36	nan	0	0	nan	nan	A3	A3	A3	359.23132443161313	754.0	36	42
3	37	nan	0	0	nan	nan	A3	A3	A3	656.3940932164282	762.544993077988	37	43
3	38	nan	0	0	nan	nan	A3	A3	A3	425.1239109390126	782.6297192642788	38	44
3	39	nan	0	0	nan	nan	A3	A3	A3	918.9190647482014	786.2410071942446	39	45
3	40	nan	0	0	nan	nan	A3	A3	A3	334.5612359550562	823.4960674157303	40	46
3	41	nan	0	0	nan	nan	A3	A3	A3	298.6001400560224	824.6253501400561	41	47
3	42	nan	0	0	nan	nan	A3	A3	A3	567.7211316397229	837.0663972286375	42	48
3	43	nan	0	0	nan	nan	A3	A3	A3	447.41498460485803	872.1214505644886	43	50
3	44	nan	0	0	nan	nan	A3	A3	A3	336.2067307692308	892.8875	44	52
3	45	nan	0	0	nan	nan	A3	A3	A3	371.09341825902334	902.7643312101911	45	53
3	46	nan	0	0	nan	nan	A3	A3	A3	759.760061130922	909.2684666327051	46	54
3	47	nan	0	0	nan	nan	A3	A3	A3	647.2453233564938	918.5991448423304	47	55
3	48	nan	0	0	nan	nan	A3	A3	A3	305.2631296891747	927.5069667738478	48	56
3	49	nan	0	0	nan	nan	A3	A3	A3	336.1983887210473	947.0568982880161	49	57
3	50	nan	0	0	nan	nan	A3	A3	A3	546.3669407183038	942.2293379489398	50	58
3	51	nan	0	0	nan	nan	A3	A3	A3	398.2662645411461	947.3050409306334	51	59
3	52	nan	0	0	nan	nan	A3	A3	A3	260.03077783995525	949.2859541130387	52	60
3	53	nan	0	0	nan	nan	A3	A3	A3	674.926267281106	966.1451612903226	53	61
3	54	nan	0	0	nan	nan	A3	A3	A3	363.0457469621158	977.6740528949249	54	62
3	55	nan	0	0	nan	nan	A3	A3	A3	312.99322799097064	987.8254326561324	55	63
3	56	nan	0	0	nan	nan	A3	A3	A3	159.97619047619048	992.964880952381	56	64
3	57	nan	0	0	nan	nan	A3	A3	A3	418.45117335352006	1007.5836487509463	57	65
3	58	nan	0	0	nan	nan	A3	A3	A3	521.8322460391425	1009.363466915191	58	66
4	1	nan	0	0	nan	nan	A4	A4	A4	551.0672963400236	14.15702479338843	1	1
4	2	nan	0	0	nan	nan	A4	A4	A4	830.9692956050571	20.95544852498495	2	2
4	3	nan	0	0	nan	nan	A4	A4	A4	936.6521126760564	35.04154929577465	3	5
4	4	nan	0	0	nan	nan	A4	A4	A4	589.9769984917044	60.994343891402714	4	8
4	5	nan	0	0	nan	nan	A4	A4	A4	904.9606173496541	82.55827567855242	5	12
4	6	nan	0	0	nan	nan	A4	A4	A4	665.2682926829268	126.85750962772785	6	17
4	7	nan	0	0	nan	nan	A4	A4	A4	815.373190098085	158.3409621672116	7	18
4	8	nan	0	0	nan	nan	A4	A4	A4	964.7984251968504	190.0965879265092	8	21
4	9	nan	0	0	nan	nan	A4	A4	A4	882.1274258513365	213.42109117539363	9	23
4	10	nan	0	0	nan	nan	A4	A4	A4	976.8784110535406	247.96252158894646	10	26
4	11	nan	0	0	nan	nan	A4	A4	A4	886.7498238195913	259.17758985200845	11	27
4	12	nan	0	0	nan	nan	A4	A4	A4	911.7147790055249	275.30939226519337	12	28
4	13	nan	0	0	nan	nan	A4	A4	A4	872.8083044982699	295.0553633217993	13	29
4	14	nan	0	0	nan	nan	A4	A4	A4	1012.6543933054394	307.0878661087866	14	32
4	15	nan	0	0	nan	nan	A4	A4	A4	984.6959064327485	320.1062378167641	15	34
4	16	nan	0	0	nan	nan	A4	A4	A4	35.31625441696113	321.28533568904595	16	35
4	17	nan	0	0	nan	nan	A4	A4	A4	1015.7027624309392	363.05082872928176	17	36
4	18	nan	0	0	nan	nan	A4	A4	A4	927.1561071195297	354.2580013063357	18	37
4	19	nan	0	0	nan	nan	A4	A4	A4	481.6183170618317	378.94142259414224	19	38
4	20	nan	0	0	nan	nan	A4	A4	A4	880.0943052391799	369.69066059225514	20	39
4	21	nan	0	0	nan	nan	A4	A4	A4	973.6511627906976	405.0460060667341	21	40
4	22	nan	0	0	nan	nan	A4	A4	A4	462.340577460416	446.63893200869296	22	41
4	23	nan	0	0	nan	nan	A4	A4	A4	1001.2244208494209	462.14527027027026	23	42
4	24	nan	0	0	nan	nan	A4	A4	A4	506.8394607843137	494.05882352941177	24	44
4	25	nan	0	0	nan	nan	A4	A4	A4	459.5345327916425	502.9930354033662	25	45
4	26	nan	0	0	nan	nan	A4	A4	A4	987.7041791044776	526.0322388059701	26	49
4	27	nan	0	0	nan	nan	A4	A4	A4	756.8629885057471	554.3990804597701	27	50
4	28	nan	0	0	nan	nan	A4	A4	A4	892.3469387755102	562.577806122449	28	51
4	29	nan	0	0	nan	nan	A4	A4	A4	871.0913775334936	612.6801786327723	29	54
4	30	nan	0	0	nan	nan	A4	A4	A4	908.264765784114	603.5173116089613	30	55
4	31	nan	0	0	nan	nan	A4	A4	A4	537.2465753424658	608.6438356164383	31	56
4	32	nan	0	0	nan	nan	A4	A4	A4	740.9413333333333	664.1813333333333	32	61
4	33	nan	0	0	nan	nan	A4	A4	A4	877.8448030374941	699.7123872804935	33	62
4	34	nan	0	0	nan	nan	A4	A4	A4	454.38400488400487	703.5592185592186	34	63
4	35	nan	0	0	nan	nan	A4	A4	A4	934.5265206812652	720.0116788321168	35	64
4	36	nan	0	0	nan	nan	A4	A4	A4	986.234699038948	728.4309559939302	36	65
4	37	nan	0	0	nan	nan	A4	A4	A4	580.1469605878424	754.2237808951236	37	66
4	38	nan	0	0	nan	nan	A4	A4	A4	468.9966254218223	758.4263217097863	38	67
4	39	nan	0	0	nan	nan	A4	A4	A4	659.3177627535341	760.4326982175784	39	68
4	40	nan	0	0	nan	nan	A4	A4	A4	951.8443064182195	783.6165631469979	40	70
4	41	nan	0	0	nan	nan	A4	A4	A4	603.7851890756302	798.4159663865546	41	71
4	42	nan	0	0	nan	nan	A4	A4	A4	468.3960843373494	802.5067771084338	42	72
4	43	nan	0	0	nan	nan	A4	A4	A4	415.15965166908563	803.7173958117354	43	74
4	44	nan	0	0	nan	nan	A4	A4	A4	208.26	817.3090909090909	44	75
4	45	nan	0	0	nan	nan	A4	A4	A4	350.8394936708861	856.6911392405063	45	77
4	46	nan	0	0	nan	nan	A4	A4	A4	330.7536023054755	890.7600864553314	46	80
4	47	nan	0	0	nan	nan	A4	A4	A4	399.83893731838936	908.3366542133665	47	83
4	48	nan	0	0	nan	nan	A4	A4	A4	455.8589613034623	926.3324847250509	48	84
4	49	nan	0	0	nan	nan	A4	A4	A4	636.3380096448926	950.6606751424814	49	86
4	50	nan	0	0	nan	nan	A4	A4	A4	770.2202597402597	955.4716883116884	50	87
4	51	nan	0	0	nan	nan	A4	A4	A4	246.09948979591837	962.3246173469388	51	89
4	52	nan	0	0	nan	nan	A4	A4	A4	939.5476584022039	974.5515151515151	52	90
4	53	nan	0	0	nan	nan	A4	A4	A4	216.04437869822485	982.6497041420118	53	91
4	54	nan	0	0	nan	nan	A4	A4	A4	303.7039106145251	1006.9322625698323	54	94
5	1	nan	0	0	nan	nan	B1	B1	B1	136.66320166320168	112.36424116424116	1	14
5	2	nan	0	0	nan	nan	B1	B1	B1	333.72020725388603	134.36861584011842	2	18
5	3	nan	0	0	nan	nan	B1	B1	B1	468.2637862421831	147.7384877771461	3	19
5	4	nan	0	0	nan	nan	B1	B1	B1	512.6033637000701	149.94043447792572	4	20
5	5	nan	0	0	nan	nan	B1	B1	B1	503.2757894736842	212.7657894736842	5	23
5	6	nan	0	0	nan	nan	B1	B1	B1	459.2659053833605	298.1598694942904	6	24
5	7	nan	0	0	nan	nan	B1	B1	B1	417.8234830575256	321.05555555555554	7	25
5	8	nan	0	0	nan	nan	B1	B1	B1	610.5138248847926	340.3271889400922	8	26
5	9	nan	0	0	nan	nan	B1	B1	B1	128.89692585895116	334.3930078360458	9	27
5	10	nan	0	0	nan	nan	B1	B1	B1	749.4532912889239	355.3204572329523	10	30
5	11	nan	0	0	nan	nan	B1	B1	B1	965.8926274121721	359.17812963879265	11	31
5	12	nan	0	0	nan	nan	B1	B1	B1	541.7691960252936	375.16034327009936	12	32
5	13	nan	0	0	nan	nan	B1	B1	B1	851.9052631578948	370.4250626566416	13	33
5	14	nan	0	0	nan	nan	B1	B1	B1	612.6651949963208	388.70640176600443	14	34
5	15	nan	0	0	nan	nan	B1	B1	B1	903.5982735723771	389.1341301460823	15	35
5	16	nan	0	0	nan	nan	B1	B1	B1	64.76648564778898	417.1163692785105	16	38
5	17	nan	0	0	nan	nan	B1	B1	B1	733.7808	421.7968	17	40
5	18	nan	0	0	nan	nan	B1	B1	B1	618.8515473887815	437.208413926499	18	42
5	19	nan	0	0	nan	nan	B1	B1	B1	121.86697038724374	446.63234624145787	19	44
5	20	nan	0	0	nan	nan	B1	B1	B1	406.0795275590551	458.8736220472441	20	46
5	21	nan	0	0	nan	nan	B1	B1	B1	629.3549049820236	476.02157164869027	21	47
5	22	nan	0	0	nan	nan	B1	B1	B1	535.23291626564	477.32050048123193	22	48
5	23	nan	0	0	nan	nan	B1	B1	B1	91.63623660922217	503.40801117838845	23	49
5	24	nan	0	0	nan	nan	B1	B1	B1	435.6875409120663	532.8965742963125	24	54
5	25	nan	0	0	nan	nan	B1	B1	B1	511.9971070395371	543.4729990356799	25	56
5	26	nan	0	0	nan	nan	B1	B1	B1	1011.089897260274	568.7063356164383	26	58
5	27	nan	0	0	nan	nan	B1	B1	B1	913.2278067885118	592.8126631853786	27	60
5	28	nan	0	0	nan	nan	B1	B1	B1	753.3440063508865	592.769780365176	28	62
5	29	nan	0	0	nan	nan	B1	B1	B1	940.689160086145	610.8506819813352	29	63
5	30	nan	0	0	nan	nan	B1	B1	B1	661.8424467099165	652.255329008341	30	67
5	31	nan	0	0	nan	nan	B1	B1	B1	804.115174672489	641.2942139737992	31	68
5	32	nan	0	0	nan	nan	B1	B1	B1	591.4750656167979	656.758905136858	32	69
5	33	nan	0	0	nan	nan	B1	B1	B1	763.8060394889663	646.1753774680604	33	70
5	34	nan	0	0	nan	nan	B1	B1	B1	281.3340818794265	686.8718258766627	34	71
5	35	nan	0	0	nan	nan	B1	B1	B1	543.9026824703681	683.6475358702432	35	72
5	36	nan	0	0	nan	nan	B1	B1	B1	740.7602203537257	687.7744273702523	36	73
5	37	nan	0	0	nan	nan	B1	B1	B1	801.3844221105528	696.3473618090452	37	75
5	38	nan	0	0	nan	nan	B1	B1	B1	687.0555223880597	707.873432835821	38	78
5	39	nan	0	0	nan	nan	B1	B1	B1	140.04009527590313	721.3973799126637	39	79
5	40	nan	0	0	nan	nan	B1	B1	B1	320.2393551054155	739.9656883009508	40	80
5	41	nan	0	0	nan	nan	B1	B1	B1	651.9154185022027	763.6105726872247	41	82
5	42	nan	0	0	nan	nan	B1	B1	B1	825.5094736842105	774.3688421052632	42	84
5	43	nan	0	0	nan	nan	B1	B1	B1	542.6805627931215	818.9666492965086	43	88
5	44	nan	0	0	nan	nan	B1	B1	B1	626.5497501135848	820.6610631531122	44	89
5	45	nan	0	0	nan	nan	B1	B1	B1	708.9930592632141	847.2872397223705	45	95
5	46	nan	0	0	nan	nan	B1	B1	B1	402.10872483221476	876.0359060402684	46	97
5	47	nan	0	0	nan	nan	B1	B1	B1	470.53418593212	862.7939006394491	47	98
5	48	nan	0	0	nan	nan	B1	B1	B1	652.687573964497	887.6763313609467	48	101
5	49	nan	0	0	nan	nan	B1	B1	B1	541.4420839656044	888.9822964087	49	102
5	50	nan	0	0	nan	nan	B1	B1	B1	771.5844845908608	885.6413390010626	50	103
5	51	nan	0	0	nan	nan	B1	B1	B1	913.0277777777778	894.9988425925926	51	105
5	52	nan	0	0	nan	nan	B1	B1	B1	582.6709637814611	899.5764272559853	52	106
6	1	nan	0	0	nan	nan	B2	B2	B2	400.6022665947113	136.46195358877495	1	7
6	2	nan	0	0	nan	nan	B2	B2	B2	393.60349716446126	185.47448015122873	2	9
6	3	nan	0	0	nan	nan	B2	B2	B2	761.8952095808384	218.16392215568862	3	14
6	4	nan	0	0	nan	nan	B2	B2	B2	461.6465753424658	239.8027397260274	4	17
6	5	nan	0	0	nan	nan	B2	B2	B2	359.40384615384613	241.1246153846154	5	18
6	6	nan	0	0	nan	nan	B2	B2	B2	404.17468619246864	272.3043933054393	6	22
6	7	nan	0	0	nan	nan	B2	B2	B2	487.2217005738132	349.0172143974961	7	30
6	8	nan	0	0	nan	nan	B2	B2	B2	99.73590982286635	358.57487922705315	8	31
6	9	nan	0	0	nan	nan	B2	B2	B2	540.7292753623188	378.63652173913044	9	33
6	10	nan	0	0	nan	nan	B2	B2	B2	592.3560606060606	419.4459595959596	10	40
6	11	nan	0	0	nan	nan	B2	B2	B2	690.457175925926	476.5798611111111	11	46
6	12	nan	0	0	nan	nan	B2	B2	B2	728.5818022747156	478.96675415573054	12	47
6	13	nan	0	0	nan	nan	B2	B2	B2	750.4331658291458	504.9788944723618	13	52
6	14	nan	0	0	nan	nan	B2	B2	B2	580.213750850919	536.4887678692988	14	56
6	15	nan	0	0	nan	nan	B2	B2	B2	522.9318364073777	557.0930232558139	15	58
6	16	nan	0	0	nan	nan	B2	B2	B2	158.76218411552347	571.6714801444043	16	60
6	17	nan	0	0	nan	nan	B2	B2	B2	834.2228997289973	581.6653116531165	17	61
6	18	nan	0	0	nan	nan	B2	B2	B2	871.904197080292	595.7691605839416	18	66
6	19	nan	0	0	nan	nan	B2	B2	B2	455.05	647.53	19	74
6	20	nan	0	0	nan	nan	B2	B2	B2	530.6811672037236	658.3847117794486	20	75
6	21	nan	0	0	nan	nan	B2	B2	B2	605.033608490566	668.0990566037735	21	76
6	22	nan	0	0	nan	nan	B2	B2	B2	782.8303081468974	671.5770367243563	22	79
6	23	nan	0	0	nan	nan	B2	B2	B2	763.4938824231573	738.7382870784841	23	84
6	24	nan	0	0	nan	nan	B2	B2	B2	408.9114642451759	738.2508513053349	24	86
6	25	nan	0	0	nan	nan	B2	B2	B2	487.18701059419624	744.901888530631	25	87
6	26	nan	0	0	nan	nan	B2	B2	B2	652.3470343392299	769.4250780437045	26	88
6	27	nan	0	0	nan	nan	B2	B2	B2	387.6922162804516	776.6096256684492	27	91
6	28	nan	0	0	nan	nan	B2	B2	B2	705.4039566049777	785.1646458200383	28	92
6	29	nan	0	0	nan	nan	B2	B2	B2	611.414307004471	795.5715350223547	29	94
6	30	nan	0	0	nan	nan	B2	B2	B2	579.781307720724	801.2807536017732	30	96
6	31	nan	0	0	nan	nan	B2	B2	B2	637.6113148245155	820.9806181246726	31	99
6	32	nan	0	0	nan	nan	B2	B2	B2	500.539430449069	829.1861993428258	32	100
6	33	nan	0	0	nan	nan	B2	B2	B2	993.6755760368663	841.6294930875576	33	101
6	34	nan	0	0	nan	nan	B2	B2	B2	638.9884575026233	860.7135362014691	34	104
6	35	nan	0	0	nan	nan	B2	B2	B2	443.35361458554166	875.8666525333898	35	107
7	1	nan	0	0	nan	nan	B3	B3	B3	322.4123495552067	66.17399267399267	1	8
7	2	nan	0	0	nan	nan	B3	B3	B3	399.69830949284784	76.37451235370611	2	9
7	3	nan	0	0	nan	nan	B3	B3	B3	676.2781267846945	94.56025128498001	3	11
7	4	nan	0	0	nan	nan	B3	B3	B3	352.3718048024787	154.26723470178158	4	15
7	5	nan	0	0	nan	nan	B3	B3	B3	520.7243660418964	147.86108048511576	5	16
7	6	nan	0	0	nan	nan	B3	B3	B3	421.3938271604938	150.0456790123457	6	17
7	7	nan	0	0	nan	nan	B3	B3	B3	208.97662527392256	181.9671292914536	7	18
7	8	nan	0	0	nan	nan	B3	B3	B3	247.84373211219233	225.35317687464223	8	23
7	9	nan	0	0	nan	nan	B3	B3	B3	308.32115384615383	241.75512820512822	9	25
7	10	nan	0	0	nan	nan	B3	B3	B3	271.1659712563746	266.2716736207696	10	27
7	11	nan	0	0	nan	nan	B3	B3	B3	125.11470588235294	269.1668067226891	11	29
7	12	nan	0	0	nan	nan	B3	B3	B3	409.7349885989359	299.9549024575627	12	32
7	13	nan	0	0	nan	nan	B3	B3	B3	261.2208366854384	313.0201126307321	13	34
7	14	nan	0	0	nan	nan	B3	B3	B3	126.64374403056351	335.1136580706781	14	35
7	15	nan	0	0	nan	nan	B3	B3	B3	384.90215716486904	347.3224191063174	15	37
7	16	nan	0	0	nan	nan	B3	B3	B3	231.5926694329184	391.4301521438451	16	40
7	17	nan	0	0	nan	nan	B3	B3	B3	337.10498046875	387.25146484375	17	41
7	18	nan	0	0	nan	nan	B3	B3	B3	471.5352941176471	466.37563025210085	18	42
7	19	nan	0	0	nan	nan	B3	B3	B3	775.4695582968563	557.1512136888182	19	50
7	20	nan	0	0	nan	nan	B3	B3	B3	556.4596074851665	571.0958466453674	20	51
7	21	nan	0	0	nan	nan	B3	B3	B3	456.1738779897877	570.7957538296157	21	54
7	22	nan	0	0	nan	nan	B3	B3	B3	870.9489559164733	577.9013921113689	22	55
7	23	nan	0	0	nan	nan	B3	B3	B3	512.8446691176471	607.4439338235294	23	59
7	24	nan	0	0	nan	nan	B3	B3	B3	428.1273610361576	622.3416082029142	24	62
7	25	nan	0	0	nan	nan	B3	B3	B3	555.6893576222435	648.8547459252158	25	65
7	26	nan	0	0	nan	nan	B3	B3	B3	760.4079677256682	646.983358547655	26	66
7	27	nan	0	0	nan	nan	B3	B3	B3	494.4304347826087	651.3647826086957	27	67
7	28	nan	0	0	nan	nan	B3	B3	B3	376.73430821147355	662.6258717660293	28	68
7	29	nan	0	0	nan	nan	B3	B3	B3	458.42391304347825	669.2305900621118	29	69
7	30	nan	0	0	nan	nan	B3	B3	B3	532.677526228603	685.3235781336278	30	73
7	31	nan	0	0	nan	nan	B3	B3	B3	857.0690690690691	712.1033891033891	31	75
7	32	nan	0	0	nan	nan	B3	B3	B3	484.27704636519746	702.0354894104179	32	76
7	33	nan	0	0	nan	nan	B3	B3	B3	589.3220338983051	716.7598181066556	33	77
7	34	nan	0	0	nan	nan	B3	B3	B3	982.670617592015	729.5601996257018	34	79
7	35	nan	0	0	nan	nan	B3	B3	B3	216.1281081081081	741.0854054054054	35	81
7	36	nan	0	0	nan	nan	B3	B3	B3	175.5484429065744	756.5242214532872	36	82
7	37	nan	0	0	nan	nan	B3	B3	B3	797.9795105293114	751.6033010813887	37	83
7	38	nan	0	0	nan	nan	B3	B3	B3	759.0822072072073	759.9206081081081	38	84
7	39	nan	0	0	nan	nan	B3	B3	B3	136.42068429237946	770.0692068429238	39	85
7	40	nan	0	0	nan	nan	B3	B3	B3	685.4530355097365	769.0372279495991	40	87
7	41	nan	0	0	nan	nan	B3	B3	B3	557.8661137440758	782.1087085308056	41	88
7	42	nan	0	0	nan	nan	B3	B3	B3	305.73873559203633	808.8885784142508	42	93
7	43	nan	0	0	nan	nan	B3	B3	B3	627.3984830805134	824.0215869311552	43	95
7	44	nan	0	0	nan	nan	B3	B3	B3	127.23568702290076	839.6793893129772	44	98
7	45	nan	0	0	nan	nan	B3	B3	B3	185.21564482029598	856.5038759689922	45	102
7	46	nan	0	0	nan	nan	B3	B3	B3	255.47176554681914	878.3195139385275	46	107
8	1	nan	0	0	nan	nan	B4	B4	B4	332.58217677136594	19.839298758217677	1	2
8	2	nan	0	0	nan	nan	B4	B4	B4	401.7359597652976	38.10519698239732	2	4
8	3	nan	0	0	nan	nan	B4	B4	B4	457.09619450317126	56.667019027484145	3	5
8	4	nan	0	0	nan	nan	B4	B4	B4	637.7953389830509	79.84449152542373	4	7
8	5	nan	0	0	nan	nan	B4	B4	B4	772.1332320162107	83.9614994934144	5	8
8	6	nan	0	0	nan	nan	B4	B4	B4	247.04705882352943	91.55294117647058	6	10
8	7	nan	0	0	nan	nan	B4	B4	B4	941.2300370174511	101.90639873083025	7	11
8	8	nan	0	0	nan	nan	B4	B4	B4	217.53665865384616	112.55889423076923	8	12
8	9	nan	0	0	nan	nan	B4	B4	B4	843.1941992433796	104.1015132408575	9	13
8	10	nan	0	0	nan	nan	B4	B4	B4	300.7097046413502	132.97974683544305	10	17
8	11	nan	0	0	nan	nan	B4	B4	B4	317.3427391603579	160.68823124569855	11	19
8	12	nan	0	0	nan	nan	B4	B4	B4	883.435331230284	163.80081117620549	12	20
8	13	nan	0	0	nan	nan	B4	B4	B4	248.51002227171492	192.57015590200444	13	23
8	14	nan	0	0	nan	nan	B4	B4	B4	374.19536330223355	179.3076053152389	14	24
8	15	nan	0	0	nan	nan	B4	B4	B4	115.83632734530939	206.42914171656687	15	25
8	16	nan	0	0	nan	nan	B4	B4	B4	867.3412729402577	212.66848887153455	16	27
8	17	nan	0	0	nan	nan	B4	B4	B4	437.20933589990375	220.5625601539942	17	28
8	18	nan	0	0	nan	nan	B4	B4	B4	874.7945814799838	252.14718964820057	18	29
8	19	nan	0	0	nan	nan	B4	B4	B4	367.67770034843204	249.64634146341464	19	30
8	20	nan	0	0	nan	nan	B4	B4	B4	749.0275482093664	256.1212121212121	20	31
8	21	nan	0	0	nan	nan	B4	B4	B4	318.57781201848996	269.31895223420645	21	33
8	22	nan	0	0	nan	nan	B4	B4	B4	1004.7840236686391	278.7248520710059	22	34
8	23	nan	0	0	nan	nan	B4	B4	B4	350.0345849802371	277.6383399209486	23	35
8	24	nan	0	0	nan	nan	B4	B4	B4	904.1286894923259	296.7396694214876	24	36
8	25	nan	0	0	nan	nan	B4	B4	B4	838.8565776458952	308.70623145400594	25	37
8	26	nan	0	0	nan	nan	B4	B4	B4	982.0670325362603	347.96824774598196	26	38
8	27	nan	0	0	nan	nan	B4	B4	B4	755.0119956379498	373.08069792802615	27	40
8	28	nan	0	0	nan	nan	B4	B4	B4	349.1495222034851	397.7414277684092	28	41
8	29	nan	0	0	nan	nan	B4	B4	B4	820.4980198019801	391.7910891089109	29	42
8	30	nan	0	0	nan	nan	B4	B4	B4	993.1680911680912	405.7934472934473	30	43
8	31	nan	0	0	nan	nan	B4	B4	B4	262.0409292035398	433.92975663716817	31	44
8	32	nan	0	0	nan	nan	B4	B4	B4	450.2047764227642	441.5533536585366	32	45
8	33	nan	0	0	nan	nan	B4	B4	B4	814.4642166344294	434.7282398452611	33	46
8	34	nan	0	0	nan	nan	B4	B4	B4	746.4484623183508	442.5535653937141	34	47
8	35	nan	0	0	nan	nan	B4	B4	B4	532.4975688816855	455.79092382495946	35	48
8	36	nan	0	0	nan	nan	B4	B4	B4	844.3020903573837	459.4396493594066	36	49
8	37	nan	0	0	nan	nan	B4	B4	B4	291.49915777653	483.77596855699045	37	50
8	38	nan	0	0	nan	nan	B4	B4	B4	685.5360262008734	484.4012008733624	38	51
8	39	nan	0	0	nan	nan	B4	B4	B4	223.87528604118992	483.3935926773455	39	52
8	40	nan	0	0	nan	nan	B4	B4	B4	13.626111111111111	576.0577777777778	40	55
8	41	nan	0	0	nan	nan	B4	B4	B4	982.2079246763436	610.9741074931345	41	56
8	42	nan	0	0	nan	nan	B4	B4	B4	1010.9954751131222	639.9841628959276	42	57
8	43	nan	0	0	nan	nan	B4	B4	B4	897.3355704697987	687.7768456375838	43	58
8	44	nan	0	0	nan	nan	B4	B4	B4	161.1907861792689	722.685027541312	44	60
8	45	nan	0	0	nan	nan	B4	B4	B4	114.56145966709347	728.6984635083227	45	61
8	46	nan	0	0	nan	nan	B4	B4	B4	953.9416586306654	751.2536162005786	46	62
8	47	nan	0	0	nan	nan	B4	B4	B4	366.72727272727275	816.4249011857708	47	64
8	48	nan	0	0	nan	nan	B4	B4	B4	30.52502606882169	838.5938477580813	48	65
8	49	nan	0	0	nan	nan	B4	B4	B4	112.64730607565915	859.7095911348873	49	66
8	50	nan	0	0	nan	nan	B4	B4	B4	9.217598908594816	879.7721691678036	50	67
8	51	nan	0	0	nan	nan	B4	B4	B4	406.15369836695487	879.7425552353507	51	68
8	52	nan	0	0	nan	nan	B4	B4	B4	117.48810182623133	922.9529607083564	52	69
8	53	nan	0	0	nan	nan	B4	B4	B4	64.33794893985288	943.728688879273	53	70
8	54	nan	0	0	nan	nan	B4	B4	B4	174.03988693467338	955.2792085427136	54	71
8	55	nan	0	0	nan	nan	B4	B4	B4	302.6527514231499	1005.1076850094877	55	72
8	56	nan	0	0	nan	nan	B4	B4	B4	69.22274881516587	1010.40663507109	56	73
8	57	nan	0	0	nan	nan	B4	B4	B4	477.9828641370869	1012.2068543451652	57	74
9	1	nan	0	0	nan	nan	C1	C1	C1	477.71065989847716	8.585786802030457	1	1
9	2	nan	0	0	nan	nan	C1	C1	C1	398.99759961593855	20.205952952472394	2	3
9	3	nan	0	0	nan	nan	C1	C1	C1	654.8106824925816	22.592878338278933	3	5
9	4	nan	0	0	nan	nan	C1	C1	C1	543.5225773718925	24.118214104515474	4	7
9	5	nan	0	0	nan	nan	C1	C1	C1	781.1462715105163	31.148183556405353	5	8
9	6	nan	0	0	nan	nan	C1	C1	C1	915.3412790697674	28.13720930232558	6	9
9	7	nan	0	0	nan	nan	C1	C1	C1	584.7276674937965	34.70595533498759	7	12
9	8	nan	0	0	nan	nan	C1	C1	C1	921.2631038026722	64.61767728674204	8	14
9	9	nan	0	0	nan	nan	C1	C1	C1	1014.3770491803278	91.66885245901639	9	18
9	10	nan	0	0	nan	nan	C1	C1	C1	918.7722701149426	101.04597701149426	10	20
9	11	nan	0	0	nan	nan	C1	C1	C1	972.0064365125804	132.35225277940316	11	22
9	12	nan	0	0	nan	nan	C1	C1	C1	44.102739726027394	145.84931506849315	12	23
9	13	nan	0	0	nan	nan	C1	C1	C1	198.8938287989383	150.95686794956868	13	24
9	14	nan	0	0	nan	nan	C1	C1	C1	156.20278099652376	145.69235225955967	14	25
9	15	nan	0	0	nan	nan	C1	C1	C1	135.42196078431374	171.65725490196078	15	27
9	16	nan	0	0	nan	nan	C1	C1	C1	1010.156183745583	191.2636042402827	16	30
9	17	nan	0	0	nan	nan	C1	C1	C1	1005.0500910746813	239.2422586520947	17	34
9	18	nan	0	0	nan	nan	C1	C1	C1	24.934182590233547	262.87473460721867	18	35
9	19	nan	0	0	nan	nan	C1	C1	C1	880.0064975247525	308.48762376237624	19	37
9	20	nan	0	0	nan	nan	C1	C1	C1	936.1769686706181	332.4826418289585	20	38
9	21	nan	0	0	nan	nan	C1	C1	C1	823.863436123348	396.0075519194462	21	41
9	22	nan	0	0	nan	nan	C1	C1	C1	758.545636242505	438.5542971352432	22	44
9	23	nan	0	0	nan	nan	C1	C1	C1	325.8497615262321	460.18203497615264	23	47
9	24	nan	0	0	nan	nan	C1	C1	C1	707.7036337895233	464.0552147239264	24	48
9	25	nan	0	0	nan	nan	C1	C1	C1	273.4892205638474	490.7783305693753	25	49
9	26	nan	0	0	nan	nan	C1	C1	C1	863.568009573195	527.3729557239728	26	51
9	27	nan	0	0	nan	nan	C1	C1	C1	555.6827537260468	586.8573456352023	27	56
9	28	nan	0	0	nan	nan	C1	C1	C1	471.02513966480444	621.1675977653631	28	57
9	29	nan	0	0	nan	nan	C1	C1	C1	592.3821839080459	631.1745689655172	29	58
9	30	nan	0	0	nan	nan	C1	C1	C1	823.2109270040305	631.6457680250784	30	59
9	31	nan	0	0	nan	nan	C1	C1	C1	551.3087121212121	642.7632575757576	31	60
9	32	nan	0	0	nan	nan	C1	C1	C1	902.9237623762376	647.4747524752476	32	61
9	33	nan	0	0	nan	nan	C1	C1	C1	605.6077825818406	672.8307597282273	33	62
9	34	nan	0	0	nan	nan	C1	C1	C1	844.8865507776761	682.1283928026837	34	63
9	35	nan	0	0	nan	nan	C1	C1	C1	514.250380131779	683.9432336543335	35	64
9	36	nan	0	0	nan	nan	C1	C1	C1	560.2869080779944	695.1959145775302	36	66
9	37	nan	0	0	nan	nan	C1	C1	C1	523.3305084745763	718.7697740112994	37	68
9	38	nan	0	0	nan	nan	C1	C1	C1	774.2615531205336	744.0242972844212	38	69
9	39	nan	0	0	nan	nan	C1	C1	C1	291.2475680933852	769.2446498054475	39	72
9	40	nan	0	0	nan	nan	C1	C1	C1	823.7628664495114	768.11335504886	40	73
9	41	nan	0	0	nan	nan	C1	C1	C1	957.1020535158681	793.3341630367144	41	74
9	42	nan	0	0	nan	nan	C1	C1	C1	695.2639296187683	800.0293255131965	42	75
9	43	nan	0	0	nan	nan	C1	C1	C1	994.2888086642599	812.0457280385078	43	76
9	44	nan	0	0	nan	nan	C1	C1	C1	476.1959302325581	930.5174418604652	44	81
9	45	nan	0	0	nan	nan	C1	C1	C1	236.40719077928782	925.8293480130742	45	83
9	46	nan	0	0	nan	nan	C1	C1	C1	951.459375	940.5520833333334	46	85
9	47	nan	0	0	nan	nan	C1	C1	C1	576.8916116870877	962.4269557021678	47	87
10	1	nan	0	0	nan	nan	C2	C2	C2	347.93763102725364	178.1095387840671	1	26
10	2	nan	0	0	nan	nan	C2	C2	C2	437.3849567857977	202.69936930623686	2	30
10	3	nan	0	0	nan	nan	C2	C2	C2	336.6923076923077	295.61538461538464	3	41
10	4	nan	0	0	nan	nan	C2	C2	C2	776.3108599111829	299.7218409366169	4	43
10	5	nan	0	0	nan	nan	C2	C2	C2	309.4426145136387	368.5995882655687	5	49
10	6	nan	0	0	nan	nan	C2	C2	C2	789.2441717791411	399.51349693251535	6	52
10	7	nan	0	0	nan	nan	C2	C2	C2	485.4031369224248	408.8096651123357	7	54
10	8	nan	0	0	nan	nan	C2	C2	C2	754.844494892168	426.2905788876277	8	56
10	9	nan	0	0	nan	nan	C2	C2	C2	296.32918245804007	437.4677855982675	9	58
10	10	nan	0	0	nan	nan	C2	C2	C2	778.6881785283474	484.71592279855247	10	67
10	11	nan	0	0	nan	nan	C2	C2	C2	975.8540640394089	483.185960591133	11	68
10	12	nan	0	0	nan	nan	C2	C2	C2	796.9602309172546	522.494547787043	12	74
10	13	nan	0	0	nan	nan	C2	C2	C2	404.25892857142856	536.0107142857142	13	75
10	14	nan	0	0	nan	nan	C2	C2	C2	981.85953978907	560.8537871524449	14	79
10	15	nan	0	0	nan	nan	C2	C2	C2	811.8980044345898	562.5188470066519	15	80
10	16	nan	0	0	nan	nan	C2	C2	C2	882.7830310880829	586.3992875647668	16	83
10	17	nan	0	0	nan	nan	C2	C2	C2	312.27552870090636	627.7957703927492	17	85
10	18	nan	0	0	nan	nan	C2	C2	C2	620.2328415651058	635.6794954030362	18	86
10	19	nan	0	0	nan	nan	C2	C2	C2	222.9647435897436	645.750641025641	19	89
10	20	nan	0	0	nan	nan	C2	C2	C2	865.97064305685	667.0554520037279	20	92
10	21	nan	0	0	nan	nan	C2	C2	C2	759.0801662707838	668.4418052256532	21	94
10	22	nan	0	0	nan	nan	C2	C2	C2	671.9494290375204	684.4146818923327	22	95
10	23	nan	0	0	nan	nan	C2	C2	C2	412.6095808383234	690.0940119760479	23	98
10	24	nan	0	0	nan	nan	C2	C2	C2	839.9296052631579	694.0585526315789	24	99
10	25	nan	0	0	nan	nan	C2	C2	C2	715.4476295479603	702.7993384785005	25	101
10	26	nan	0	0	nan	nan	C2	C2	C2	333.1323459149546	705.9574773053034	26	102
10	27	nan	0	0	nan	nan	C2	C2	C2	874.2943125345113	731.7647708448371	27	103
10	28	nan	0	0	nan	nan	C2	C2	C2	736.4162200785995	749.8728117184709	28	106
10	29	nan	0	0	nan	nan	C2	C2	C2	264.8556338028169	759.7411971830986	29	111
10	30	nan	0	0	nan	nan	C2	C2	C2	660.1077405857741	793.4034170153417	30	115
10	31	nan	0	0	nan	nan	C2	C2	C2	243.78721596942026	815.4453174771713	31	118
10	32	nan	0	0	nan	nan	C2	C2	C2	566.164521544488	839.2551762730834	32	124
10	33	nan	0	0	nan	nan	C2	C2	C2	338.8108667042677	876.0830983267532	33	126
11	1	nan	0	0	nan	nan	C3	C3	C3	477.9135367762128	168.2926447574335	1	20
11	2	nan	0	0	nan	nan	C3	C3	C3	548.0514393581878	182.852288815479	2	22
11	3	nan	0	0	nan	nan	C3	C3	C3	512.0	209.48088779284834	3	26
11	4	nan	0	0	nan	nan	C3	C3	C3	336.6885162601626	232.5609756097561	4	33
11	5	nan	0	0	nan	nan	C3	C3	C3	399.6806550665302	307.93449334698056	5	39
11	6	nan	0	0	nan	nan	C3	C3	C3	445.32051756007394	309.79519408502773	6	43
11	7	nan	0	0	nan	nan	C3	C3	C3	509.3337670787248	361.6213402732596	7	48
11	8	nan	0	0	nan	nan	C3	C3	C3	344.8627968337731	367.94525065963063	8	49
11	9	nan	0	0	nan	nan	C3	C3	C3	448.7516152189519	411.913496051687	9	54
11	10	nan	0	0	nan	nan	C3	C3	C3	354.6273730684327	416.3465783664459	10	55
11	11	nan	0	0	nan	nan	C3	C3	C3	232.99352151781582	431.40027764923644	11	56
11	12	nan	0	0	nan	nan	C3	C3	C3	282.6539215686274	434.29117647058825	12	57
11	13	nan	0	0	nan	nan	C3	C3	C3	392.3664036076663	535.7886133032695	13	65
11	14	nan	0	0	nan	nan	C3	C3	C3	869.4103819784525	532.5411361410382	14	66
11	15	nan	0	0	nan	nan	C3	C3	C3	214.3345724907063	526.874137015401	15	68
11	16	nan	0	0	nan	nan	C3	C3	C3	169.0646887159533	552.4148832684825	16	71
11	17	nan	0	0	nan	nan	C3	C3	C3	205.17605633802816	559.3802816901408	17	72
11	18	nan	0	0	nan	nan	C3	C3	C3	117.33946322067594	559.9289264413519	18	73
11	19	nan	0	0	nan	nan	C3	C3	C3	908.485549132948	565.7025748817656	19	74
11	20	nan	0	0	nan	nan	C3	C3	C3	486.41505257332597	568.4017708909795	20	75
11	21	nan	0	0	nan	nan	C3	C3	C3	565.2679425837321	574.2278708133971	21	76
11	22	nan	0	0	nan	nan	C3	C3	C3	452.4001421464108	618.6915422885572	22	82
11	23	nan	0	0	nan	nan	C3	C3	C3	483.51065393093313	655.1131520940485	23	86
11	24	nan	0	0	nan	nan	C3	C3	C3	376.57661708751294	658.8727084053961	24	87
11	25	nan	0	0	nan	nan	C3	C3	C3	517.8236301369863	683.1786529680365	25	92
11	26	nan	0	0	nan	nan	C3	C3	C3	785.7004264392324	690.3710021321962	26	96
11	27	nan	0	0	nan	nan	C3	C3	C3	415.539052496799	708.0653008962868	27	98
11	28	nan	0	0	nan	nan	C3	C3	C3	1001.6381538461538	706.5009230769231	28	101
11	29	nan	0	0	nan	nan	C3	C3	C3	451.3383121732636	722.3876026885736	29	103
11	30	nan	0	0	nan	nan	C3	C3	C3	653.311724137931	725.8586206896551	30	104
11	31	nan	0	0	nan	nan	C3	C3	C3	484.3947951273533	725.7425249169435	31	105
11	32	nan	0	0	nan	nan	C3	C3	C3	538.0704301075269	725.0822580645162	32	107
11	33	nan	0	0	nan	nan	C3	C3	C3	787.2469055374593	750.8820846905537	33	110
11	34	nan	0	0	nan	nan	C3	C3	C3	532.9914383561644	761.3373287671233	34	111
11	35	nan	0	0	nan	nan	C3	C3	C3	622.7746913580247	756.7061728395062	35	112
11	36	nan	0	0	nan	nan	C3	C3	C3	712.9147121535182	790.4131130063965	36	117
11	37	nan	0	0	nan	nan	C3	C3	C3	805.2006525285482	795.4545948885263	37	118
11	38	nan	0	0	nan	nan	C3	C3	C3	566.3512195121951	807.4333333333333	38	121
11	39	nan	0	0	nan	nan	C3	C3	C3	557.8518518518518	895.4722222222222	39	-121
11	40	nan	0	0	nan	nan	C3	C3	C3	564.4402402402402	943.0498498498498	40	-112
11	41	nan	0	0	nan	nan	C3	C3	C3	418.19195612431446	974.0688604509445	41	-107
11	42	nan	0	0	nan	nan	C3	C3	C3	369.51635663887106	981.7992302758179	42	-103
12	1	nan	0	0	nan	nan	C4	C4	C4	306.0793871866295	139.80129990714948	1	7
12	2	nan	0	0	nan	nan	C4	C4	C4	501.7719377059	192.60302485774184	2	13
12	3	nan	0	0	nan	nan	C4	C4	C4	303.8940278401437	325.514593623709	3	23
12	4	nan	0	0	nan	nan	C4	C4	C4	436.01838351822505	319.84152139461173	4	24
12	5	nan	0	0	nan	nan	C4	C4	C4	183.9308957952468	326.30420475319926	5	26
12	6	nan	0	0	nan	nan	C4	C4	C4	117.70858662613982	341.9673252279635	6	30
12	7	nan	0	0	nan	nan	C4	C4	C4	170.99820788530465	362.4468339307049	7	31
12	8	nan	0	0	nan	nan	C4	C4	C4	416.08209662140825	466.202399747395	8	39
12	9	nan	0	0	nan	nan	C4	C4	C4	388.6599099099099	519.4752252252252	9	45
12	10	nan	0	0	nan	nan	C4	C4	C4	9.991810737033667	534.9363057324841	10	47
12	11	nan	0	0	nan	nan	C4	C4	C4	963.2239761092151	532.1459044368601	11	48
12	12	nan	0	0	nan	nan	C4	C4	C4	438.12537313432836	558.9029850746268	12	49
12	13	nan	0	0	nan	nan	C4	C4	C4	40.57335581787521	565.2979201798763	13	50
12	14	nan	0	0	nan	nan	C4	C4	C4	122.14582412726469	588.1330092797172	14	52
12	15	nan	0	0	nan	nan	C4	C4	C4	132.4901625320787	668.1009409751924	15	62
12	16	nan	0	0	nan	nan	C4	C4	C4	133.4501822600243	705.6051032806804	16	67
12	17	nan	0	0	nan	nan	C4	C4	C4	467.55404530744335	709.3605177993528	17	68
12	18	nan	0	0	nan	nan	C4	C4	C4	32.09931113662457	714.8748564867968	18	70
12	19	nan	0	0	nan	nan	C4	C4	C4	181.94418960244647	719.1062691131499	19	71
12	20	nan	0	0	nan	nan	C4	C4	C4	115.5371819960861	767.5283757338552	20	75
12	21	nan	0	0	nan	nan	C4	C4	C4	484.9888080581981	812.1398992725237	21	77
12	22	nan	0	0	nan	nan	C4	C4	C4	720.9985018726592	855.5250936329588	22	80
12	23	nan	0	0	nan	nan	C4	C4	C4	326.0201384518565	892.7155443675267	23	84
12	24	nan	0	0	nan	nan	C4	C4	C4	316.99219156689225	967.7152524726705	24	96
12	25	nan	0	0	nan	nan	C4	C4	C4	567.6066606660667	1005.996399639964	25	99
13	1	nan	0	0	nan	nan	D1	D1	D1	477.34358367829685	64.7504435245417	1	2
13	2	nan	0	0	nan	nan	D1	D1	D1	479.3385447985568	192.99098015634397	2	22
13	3	nan	0	0	nan	nan	D1	D1	D1	775.2974927675989	220.7864030858245	3	29
13	4	nan	0	0	nan	nan	D1	D1	D1	545.088954056696	228.67644183773217	4	31
13	5	nan	0	0	nan	nan	D1	D1	D1	344.2435959400677	253.340744320928	5	34
13	6	nan	0	0	nan	nan	D1	D1	D1	814.5690574985181	357.81920569057496	6	42
13	7	nan	0	0	nan	nan	D1	D1	D1	773.4905787348587	372.8734858681023	7	45
13	8	nan	0	0	nan	nan	D1	D1	D1	398.5108256880734	406.97394495412846	8	48
13	9	nan	0	0	nan	nan	D1	D1	D1	608.0310818888224	404.4130304841602	9	50
13	10	nan	0	0	nan	nan	D1	D1	D1	658.6139585605234	409.99127589967287	10	51
13	11	nan	0	0	nan	nan	D1	D1	D1	562.5853455453788	443.5699417152373	11	53
13	12	nan	0	0	nan	nan	D1	D1	D1	652.4204025617566	455.93549862763035	12	54
13	13	nan	0	0	nan	nan	D1	D1	D1	502.5381984036488	465.711136450019	13	55
13	14	nan	0	0	nan	nan	D1	D1	D1	736.0653136531365	463.5859778597786	14	56
13	15	nan	0	0	nan	nan	D1	D1	D1	273.5191359474055	521.1671753932848	15	62
13	16	nan	0	0	nan	nan	D1	D1	D1	569.4900568181819	565.5269886363636	16	67
13	17	nan	0	0	nan	nan	D1	D1	D1	615.0595744680851	576.6475177304965	17	68
13	18	nan	0	0	nan	nan	D1	D1	D1	469.9031556039173	574.468625317374	18	69
13	19	nan	0	0	nan	nan	D1	D1	D1	230.90783064818285	575.2465342825028	19	71
13	20	nan	0	0	nan	nan	D1	D1	D1	333.66535277887266	598.1706740244383	20	72
13	21	nan	0	0	nan	nan	D1	D1	D1	150.08833922261485	603.2713780918727	21	73
13	22	nan	0	0	nan	nan	D1	D1	D1	196.2084826762246	616.9330943847073	22	74
13	23	nan	0	0	nan	nan	D1	D1	D1	477.18490153172866	615.1526258205689	23	75
13	24	nan	0	0	nan	nan	D1	D1	D1	546.5650130548303	608.908093994778	24	76
13	25	nan	0	0	nan	nan	D1	D1	D1	262.6832181018228	617.0056568196103	25	78
13	26	nan	0	0	nan	nan	D1	D1	D1	300.2472	619.9464	26	79
13	27	nan	0	0	nan	nan	D1	D1	D1	739.43125	633.7020833333333	27	80
13	28	nan	0	0	nan	nan	D1	D1	D1	594.7141484506366	666.7886139803027	28	81
13	29	nan	0	0	nan	nan	D1	D1	D1	265.3530142945929	653.3530142945929	29	82
13	30	nan	0	0	nan	nan	D1	D1	D1	992.8368974266039	663.7665820949619	30	84
13	31	nan	0	0	nan	nan	D1	D1	D1	315.9944301628106	672.3393316195372	31	85
13	32	nan	0	0	nan	nan	D1	D1	D1	104.84826589595376	667.3901734104046	32	86
13	33	nan	0	0	nan	nan	D1	D1	D1	163.22384937238493	668.9937238493724	33	88
13	34	nan	0	0	nan	nan	D1	D1	D1	138.86666666666667	690.9737588652482	34	89
13	35	nan	0	0	nan	nan	D1	D1	D1	109.63235294117646	698.2573529411765	35	90
13	36	nan	0	0	nan	nan	D1	D1	D1	295.161306042885	713.030701754386	36	91
13	37	nan	0	0	nan	nan	D1	D1	D1	897.9221215172877	715.02416918429	37	92
13	38	nan	0	0	nan	nan	D1	D1	D1	634.0024196335984	728.6218458347736	38	93
13	39	nan	0	0	nan	nan	D1	D1	D1	143.93760353395913	733.9249033683049	39	94
13	40	nan	0	0	nan	nan	D1	D1	D1	380.43094218415416	754.7842612419701	40	96
13	41	nan	0	0	nan	nan	D1	D1	D1	238.39644541167937	753.3645266594124	41	97
13	42	nan	0	0	nan	nan	D1	D1	D1	86.39244663382594	768.1143951833607	42	99
13	43	nan	0	0	nan	nan	D1	D1	D1	505.6992715920916	831.9667013527576	43	107
13	44	nan	0	0	nan	nan	D1	D1	D1	558.3390357698289	843.8377397615345	44	110
13	45	nan	0	0	nan	nan	D1	D1	D1	403.9264797507788	876.7295950155764	45	115
14	1	nan	0	0	nan	nan	D2	D2	D2	315.9673991789423	25.10094180149722	1	1
14	2	nan	0	0	nan	nan	D2	D2	D2	496.02115954295385	44.19847651290732	2	8
14	3	nan	0	0	nan	nan	D2	D2	D2	360.2771644392795	64.2864613596746	3	11
14	4	nan	0	0	nan	nan	D2	D2	D2	709.5392254220457	76.68652763985435	4	13
14	5	nan	0	0	nan	nan	D2	D2	D2	530.5090996168583	103.06369731800767	5	15
14	6	nan	0	0	nan	nan	D2	D2	D2	955.507866273353	113.12586037364798	6	16
14	7	nan	0	0	nan	nan	D2	D2	D2	612.8534176214935	130.42512840774398	7	19
14	8	nan	0	0	nan	nan	D2	D2	D2	817.5823311748381	141.6012950971323	8	20
14	9	nan	0	0	nan	nan	D2	D2	D2	787.5067043048695	172.803105151729	9	22
14	10	nan	0	0	nan	nan	D2	D2	D2	483.300053390283	174.58462359850506	10	24
14	11	nan	0	0	nan	nan	D2	D2	D2	743.7802197802198	176.48644688644688	11	25
14	12	nan	0	0	nan	nan	D2	D2	D2	699.9049748462828	179.92174399105645	12	26
14	13	nan	0	0	nan	nan	D2	D2	D2	588.4028352037802	247.4979326639102	13	30
14	14	nan	0	0	nan	nan	D2	D2	D2	211.12002124269782	258.95114179500797	14	31
14	15	nan	0	0	nan	nan	D2	D2	D2	330.4408276558163	281.9346454706031	15	32
14	16	nan	0	0	nan	nan	D2	D2	D2	791.3820047355958	289.982636148382	16	36
14	17	nan	0	0	nan	nan	D2	D2	D2	817.6674897119342	310.7012345679012	17	37
14	18	nan	0	0	nan	nan	D2	D2	D2	757.6322773972603	319.32748287671234	18	38
14	19	nan	0	0	nan	nan	D2	D2	D2	224.47182320441988	345.3861878453039	19	39
14	20	nan	0	0	nan	nan	D2	D2	D2	923.3826940231936	479.08742194469227	20	41
14	21	nan	0	0	nan	nan	D2	D2	D2	743.2185792349727	495.58907103825135	21	42
14	22	nan	0	0	nan	nan	D2	D2	D2	288.2079353416605	496.82145481263774	22	44
14	23	nan	0	0	nan	nan	D2	D2	D2	795.2201392608463	527.2351365827531	23	46
14	24	nan	0	0	nan	nan	D2	D2	D2	437.3064419024684	543.1192052980133	24	48
14	25	nan	0	0	nan	nan	D2	D2	D2	851.0888888888888	547.4066666666666	25	49
14	26	nan	0	0	nan	nan	D2	D2	D2	251.50076923076924	557.8807692307693	26	51
14	27	nan	0	0	nan	nan	D2	D2	D2	311.3902554399243	558.9039735099337	27	52
14	28	nan	0	0	nan	nan	D2	D2	D2	390.3020442219441	568.6695869837297	28	53
14	29	nan	0	0	nan	nan	D2	D2	D2	419.86150234741785	591.3978873239437	29	55
14	30	nan	0	0	nan	nan	D2	D2	D2	460.92173479561313	613.5747756729811	30	57
14	31	nan	0	0	nan	nan	D2	D2	D2	361.88211708099436	620.2846832397755	31	58
14	32	nan	0	0	nan	nan	D2	D2	D2	126.88659793814433	662.6617029400535	32	59
14	33	nan	0	0	nan	nan	D2	D2	D2	32.15	713.9529197080292	33	63
14	34	nan	0	0	nan	nan	D2	D2	D2	471.8120547945205	764.4909589041096	34	65
14	35	nan	0	0	nan	nan	D2	D2	D2	789.7860810039931	761.7695379349686	35	67
14	36	nan	0	0	nan	nan	D2	D2	D2	695.8221635883905	838.2775725593667	36	76
14	37	nan	0	0	nan	nan	D2	D2	D2	605.6653919694072	852.8169216061185	37	78
14	38	nan	0	0	nan	nan	D2	D2	D2	640.7862595419847	858.8996728462378	38	79
14	39	nan	0	0	nan	nan	D2	D2	D2	375.87068160597573	884.3632119514473	39	82
14	40	nan	0	0	nan	nan	D2	D2	D2	493.83288409703505	883.2863881401618	40	84
14	41	nan	0	0	nan	nan	D2	D2	D2	653.5277507302824	894.2439143135346	41	86
14	42	nan	0	0	nan	nan	D2	D2	D2	971.8319454958365	914.9084027252081	42	89
14	43	nan	0	0	nan	nan	D2	D2	D2	305.4314367580843	914.367171510438	43	90
14	44	nan	0	0	nan	nan	D2	D2	D2	520.8083950617284	956.8854320987655	44	95
14	45	nan	0	0	nan	nan	D2	D2	D2	617.8236173393124	965.1263079222721	45	97
14	46	nan	0	0	nan	nan	D2	D2	D2	723.046511627907	967.6586867305061	46	98
15	1	nan	0	0	nan	nan	D3	D3	D3	583.6127450980392	10.97549019607843	1	2
15	2	nan	0	0	nan	nan	D3	D3	D3	342.50038255547054	16.713848508033664	2	3
15	3	nan	0	0	nan	nan	D3	D3	D3	557.6773952095808	29.40568862275449	3	5
15	4	nan	0	0	nan	nan	D3	D3	D3	648.2903225806451	30.469108802624383	4	7
15	5	nan	0	0	nan	nan	D3	D3	D3	153.56162464985994	47.597105508870214	5	8
15	6	nan	0	0	nan	nan	D3	D3	D3	707.1947141316074	55.19741100323625	6	10
15	7	nan	0	0	nan	nan	D3	D3	D3	220.40713962946228	72.31089019430637	7	12
15	8	nan	0	0	nan	nan	D3	D3	D3	402.29346314325454	76.12726008344923	8	13
15	9	nan	0	0	nan	nan	D3	D3	D3	563.840976771888	77.36092912447886	9	14
15	10	nan	0	0	nan	nan	D3	D3	D3	163.62577160493828	87.38117283950618	10	16
15	11	nan	0	0	nan	nan	D3	D3	D3	858.3071955719557	96.39621771217712	11	17
15	12	nan	0	0	nan	nan	D3	D3	D3	272.91911385883566	93.65018031942297	12	18
15	13	nan	0	0	nan	nan	D3	D3	D3	417.5608878224355	108.40131973605278	13	20
15	14	nan	0	0	nan	nan	D3	D3	D3	87.96111403047819	112.34576983709931	14	21
15	15	nan	0	0	nan	nan	D3	D3	D3	368.79187817258884	116.03553299492386	15	22
15	16	nan	0	0	nan	nan	D3	D3	D3	489.5051671732523	125.17629179331307	16	24
15	17	nan	0	0	nan	nan	D3	D3	D3	651.131227217497	130.11482381530985	17	25
15	18	nan	0	0	nan	nan	D3	D3	D3	698.2956335003579	139.83679312813172	18	26
15	19	nan	0	0	nan	nan	D3	D3	D3	903.0037546933667	144.0413016270338	19	27
15	20	nan	0	0	nan	nan	D3	D3	D3	231.57712387280495	150.64356905552918	20	28
15	21	nan	0	0	nan	nan	D3	D3	D3	328.16532582461787	157.7855993563958	21	29
15	22	nan	0	0	nan	nan	D3	D3	D3	266.801071667783	166.2277294038848	22	30
15	23	nan	0	0	nan	nan	D3	D3	D3	582.2081355932204	180.05898305084744	23	31
15	24	nan	0	0	nan	nan	D3	D3	D3	492.0306242638398	181.3510011778563	24	33
15	25	nan	0	0	nan	nan	D3	D3	D3	877.7086419753086	176.43456790123457	25	34
15	26	nan	0	0	nan	nan	D3	D3	D3	226.0732421875	201.6474609375	26	36
15	27	nan	0	0	nan	nan	D3	D3	D3	651.5090236001851	194.3850069412309	27	37
15	28	nan	0	0	nan	nan	D3	D3	D3	727.8719676549865	242.1001796945193	28	41
15	29	nan	0	0	nan	nan	D3	D3	D3	616.047261484099	263.2005300353357	29	44
15	30	nan	0	0	nan	nan	D3	D3	D3	810.3013800820589	308.36889220440133	30	45
15	31	nan	0	0	nan	nan	D3	D3	D3	985.8512679917752	319.3159698423578	31	46
15	32	nan	0	0	nan	nan	D3	D3	D3	974.3259668508288	353.53453038674036	32	47
15	33	nan	0	0	nan	nan	D3	D3	D3	631.9090909090909	368.3484848484849	33	48
15	34	nan	0	0	nan	nan	D3	D3	D3	937.9213836477987	369.6722571628232	34	49
15	35	nan	0	0	nan	nan	D3	D3	D3	892.5725614591594	368.8144329896907	35	51
15	36	nan	0	0	nan	nan	D3	D3	D3	895.6283422459893	408.4077540106952	36	52
15	37	nan	0	0	nan	nan	D3	D3	D3	977.0151663405088	416.0092954990215	37	54
15	38	nan	0	0	nan	nan	D3	D3	D3	842.497009569378	431.32894736842104	38	55
15	39	nan	0	0	nan	nan	D3	D3	D3	228.52238805970148	455.8039800995025	39	57
15	40	nan	0	0	nan	nan	D3	D3	D3	57.85064011379801	478.5737316263632	40	58
15	41	nan	0	0	nan	nan	D3	D3	D3	172.74082397003744	527.5146067415731	41	61
15	42	nan	0	0	nan	nan	D3	D3	D3	698.0596627756161	545.2166018158237	42	63
15	43	nan	0	0	nan	nan	D3	D3	D3	479.9935897435897	555.2029914529915	43	65
15	44	nan	0	0	nan	nan	D3	D3	D3	989.5840621963071	733.8522837706511	44	69
15	45	nan	0	0	nan	nan	D3	D3	D3	933.9554896142433	741.9871414441147	45	70
15	46	nan	0	0	nan	nan	D3	D3	D3	297.3465197796695	749.678517776665	46	71
15	47	nan	0	0	nan	nan	D3	D3	D3	890.0742049469965	769.077738515901	47	73
15	48	nan	0	0	nan	nan	D3	D3	D3	927.4542807221899	773.7157833430401	48	74
15	49	nan	0	0	nan	nan	D3	D3	D3	834.9627659574468	796.2170212765958	49	78
15	50	nan	0	0	nan	nan	D3	D3	D3	726.3426573426574	800.7262737262737	50	79
15	51	nan	0	0	nan	nan	D3	D3	D3	910.1798445456982	834.8785848298044	51	81
15	52	nan	0	0	nan	nan	D3	D3	D3	948.5022168480451	856.4768238613462	52	82
15	53	nan	0	0	nan	nan	D3	D3	D3	851.2299451918286	865.6150971599402	53	83
15	54	nan	0	0	nan	nan	D3	D3	D3	104.29680725266063	913.2688214426488	54	88
15	55	nan	0	0	nan	nan	D3	D3	D3	933.6652631578947	932.2505263157894	55	89
15	56	nan	0	0	nan	nan	D3	D3	D3	926.1270062805304	997.9462665736218	56	93
15	57	nan	0	0	nan	nan	D3	D3	D3	100.4494382022472	1011.4337078651686	57	94
15	58	nan	0	0	nan	nan	D3	D3	D3	551.0898483080514	1009.732788798133	58	95
16	1	nan	0	0	nan	nan	D4	D4	D4	317.66391326794013	101.56685596282912	1	14
16	2	nan	0	0	nan	nan	D4	D4	D4	467.33488914819134	128.6686114352392	2	16
16	3	nan	0	0	nan	nan	D4	D4	D4	567.5667276051188	139.98080438756855	3	17
16	4	nan	0	0	nan	nan	D4	D4	D4	595.8338150289018	164.1737716763006	4	21
16	5	nan	0	0	nan	nan	D4	D4	D4	654.6167161226508	178.47378832838774	5	27
16	6	nan	0	0	nan	nan	D4	D4	D4	322.8252480705623	217.91124586549063	6	30
16	7	nan	0	0	nan	nan	D4	D4	D4	183.51767676767676	228.78181818181818	7	31
16	8	nan	0	0	nan	nan	D4	D4	D4	287.28497139885593	234.72958918356736	8	32
16	9	nan	0	0	nan	nan	D4	D4	D4	483.5708174904943	247.6791825095057	9	36
16	10	nan	0	0	nan	nan	D4	D4	D4	357.026171875	268.751171875	10	39
16	11	nan	0	0	nan	nan	D4	D4	D4	314.9882271468144	279.27770083102496	11	40
16	12	nan	0	0	nan	nan	D4	D4	D4	527.4757959005669	281.1888355865678	12	41
16	13	nan	0	0	nan	nan	D4	D4	D4	180.3832673827021	283.5166760881854	13	42
16	14	nan	0	0	nan	nan	D4	D4	D4	312.54802955665025	310.7450738916256	14	43
16	15	nan	0	0	nan	nan	D4	D4	D4	118.22519352568614	319.1935256861365	15	44
16	16	nan	0	0	nan	nan	D4	D4	D4	284.7924318308292	320.17473567056203	16	45
16	17	nan	0	0	nan	nan	D4	D4	D4	212.68565217391304	327.13608695652175	17	48
16	18	nan	0	0	nan	nan	D4	D4	D4	362.6321000521105	325.6774361646691	18	49
16	19	nan	0	0	nan	nan	D4	D4	D4	667.2005044136191	332.7701765447667	19	50
16	20	nan	0	0	nan	nan	D4	D4	D4	448.769621421976	346.7613111726685	20	52
16	21	nan	0	0	nan	nan	D4	D4	D4	106.56437768240343	353.3533619456366	21	53
16	22	nan	0	0	nan	nan	D4	D4	D4	496.0845588235294	354.3056722689076	22	54
16	23	nan	0	0	nan	nan	D4	D4	D4	26.322019147084422	368.0809399477807	23	56
16	24	nan	0	0	nan	nan	D4	D4	D4	387.1575378195096	378.36306729264476	24	57
16	25	nan	0	0	nan	nan	D4	D4	D4	969.9905437352246	386.46335697399525	25	59
16	26	nan	0	0	nan	nan	D4	D4	D4	433.9953757225434	389.34739884393065	26	60
16	27	nan	0	0	nan	nan	D4	D4	D4	882.6419068736142	384.22228381374725	27	61
16	28	nan	0	0	nan	nan	D4	D4	D4	726.698998964446	398.68588194684156	28	62
16	29	nan	0	0	nan	nan	D4	D4	D4	29.006617647058825	407.46838235294115	29	63
16	30	nan	0	0	nan	nan	D4	D4	D4	109.88193018480493	415.41991786447636	30	64
16	31	nan	0	0	nan	nan	D4	D4	D4	569.3831312017641	442.5534729878721	31	65
16	32	nan	0	0	nan	nan	D4	D4	D4	892.1068376068376	449.43760683760684	32	68
16	33	nan	0	0	nan	nan	D4	D4	D4	855.3572700296736	469.70059347181007	33	69
16	34	nan	0	0	nan	nan	D4	D4	D4	643.3739522888459	475.3871695680206	34	70
16	35	nan	0	0	nan	nan	D4	D4	D4	179.30035158211953	683.4671019588146	35	80
16	36	nan	0	0	nan	nan	D4	D4	D4	901.850804215197	687.9223516361619	36	81
16	37	nan	0	0	nan	nan	D4	D4	D4	277.98805760449596	713.269933263084	37	83
16	38	nan	0	0	nan	nan	D4	D4	D4	122.44658227848102	732.5817721518987	38	84
16	39	nan	0	0	nan	nan	D4	D4	D4	19.863106796116504	766.0504854368932	39	87
16	40	nan	0	0	nan	nan	D4	D4	D4	61.74465355004277	760.9328485885372	40	88
16	41	nan	0	0	nan	nan	D4	D4	D4	457.58538522637014	838.8829759068043	41	97
16	42	nan	0	0	nan	nan	D4	D4	D4	80.24153592072668	854.9888521882741	42	99
16	43	nan	0	0	nan	nan	D4	D4	D4	213.22633228840127	859.4181818181818	43	101
16	44	nan	0	0	nan	nan	D4	D4	D4	236.1647345942648	908.7651006711409	44	108
16	45	nan	0	0	nan	nan	D4	D4	D4	463.19412166780586	920.5844155844156	45	112
16	46	nan	0	0	nan	nan	D4	D4	D4	249.03605200945626	962.1513002364067	46	117
16	47	nan	0	0	nan	nan	D4	D4	D4	335.4622871046229	974.0966284323948	47	118
