# Supplementary material for: Resolving cell state in iPSC-derived human neural samples with multiplexed fluorescence imaging
Source: Commun Biol. 2021 Jun 24;4:786. doi: 10.1038/s42003-021-02276-x (PMC8225800; doi:10.1038/s42003-021-02276-x)
Supplement: Supplementary file 4 — Supplementary Data 1 [file 42003_2021_2276_MOESM4_ESM.zip › New folder/Cortical_neuron_DNARadial_Glia.csv]

ImageNumber	ObjectNumber	Metadata_FileLocation	Metadata_Frame	Metadata_Series	Metadata_myChannel	Metadata_myCycle	Metadata_myWell	Metadata_myWell	Metadata_myWell	Location_Center_X	Location_Center_Y	Number_Object_Number	Parent_cellbodies_pax6_positive
1	1	nan	0	0	nan	nan	A1	A1	A1	628.9109513274336	122.63716814159292	1	1
1	2	nan	0	0	nan	nan	A1	A1	A1	672.213695004962	154.48064836255375	2	2
1	3	nan	0	0	nan	nan	A1	A1	A1	294.15706659173924	217.97724079797695	3	3
1	4	nan	0	0	nan	nan	A1	A1	A1	231.43207981580966	238.92862624712203	4	4
1	5	nan	0	0	nan	nan	A1	A1	A1	529.3450881612091	299.74874055415614	5	5
1	6	nan	0	0	nan	nan	A1	A1	A1	574.4322951929587	324.6181448882871	6	6
1	7	nan	0	0	nan	nan	A1	A1	A1	162.55611390284758	330.26570351758795	7	7
1	8	nan	0	0	nan	nan	A1	A1	A1	226.1369202226345	366.95324675324673	8	8
1	9	nan	0	0	nan	nan	A1	A1	A1	782.7631366208569	449.6333872271625	9	10
1	10	nan	0	0	nan	nan	A1	A1	A1	348.4675753820735	462.27178851714166	10	11
1	11	nan	0	0	nan	nan	A1	A1	A1	634.8892637428061	576.9230005953563	11	12
1	12	nan	0	0	nan	nan	A1	A1	A1	560.9813710879284	580.0909090909091	12	13
1	13	nan	0	0	nan	nan	A1	A1	A1	769.6917562724014	612.963133640553	13	14
1	14	nan	0	0	nan	nan	A1	A1	A1	734.4763177998473	626.9919786096257	14	15
1	15	nan	0	0	nan	nan	A1	A1	A1	391.88515625	696.85859375	15	16
1	16	nan	0	0	nan	nan	A1	A1	A1	780.7646854362183	700.5830726451164	16	17
2	1	nan	0	0	nan	nan	A2	A2	A2	502.4644299471886	65.99875737806772	1	1
2	2	nan	0	0	nan	nan	A2	A2	A2	397.71155638397016	197.09459459459458	2	2
2	3	nan	0	0	nan	nan	A2	A2	A2	237.85753052917232	220.28833107191315	3	3
2	4	nan	0	0	nan	nan	A2	A2	A2	553.599399676749	254.06072500577233	4	4
2	5	nan	0	0	nan	nan	A2	A2	A2	428.90108803165185	277.8916913946588	5	5
2	6	nan	0	0	nan	nan	A2	A2	A2	319.933237958989	295.55412494039103	6	6
2	7	nan	0	0	nan	nan	A2	A2	A2	943.1674465920651	309.20081383519835	7	7
2	8	nan	0	0	nan	nan	A2	A2	A2	516.009152035861	332.0599551737019	8	8
2	9	nan	0	0	nan	nan	A2	A2	A2	310.87814465408803	372.37735849056605	9	9
2	10	nan	0	0	nan	nan	A2	A2	A2	461.1585835257891	390.8729792147806	10	10
2	11	nan	0	0	nan	nan	A2	A2	A2	603.4706029522141	395.37553164873657	11	11
2	12	nan	0	0	nan	nan	A2	A2	A2	363.9733291496705	416.68434264198305	12	12
2	13	nan	0	0	nan	nan	A2	A2	A2	759.1422655025744	432.62178195657043	13	13
2	14	nan	0	0	nan	nan	A2	A2	A2	426.91153846153844	441.61483516483514	14	14
2	15	nan	0	0	nan	nan	A2	A2	A2	395.23059149722735	465.0753234750462	15	15
2	16	nan	0	0	nan	nan	A2	A2	A2	828.8611872146118	479.2712328767123	16	16
2	17	nan	0	0	nan	nan	A2	A2	A2	572.9811090798294	492.64625228519196	17	17
2	18	nan	0	0	nan	nan	A2	A2	A2	822.520869870221	532.5857593826728	18	18
2	19	nan	0	0	nan	nan	A2	A2	A2	706.5226277372262	563.1240875912408	19	19
2	20	nan	0	0	nan	nan	A2	A2	A2	915.8218108831401	590.2417484388939	20	20
2	21	nan	0	0	nan	nan	A2	A2	A2	526.7834526431718	642.2248072687224	21	21
2	22	nan	0	0	nan	nan	A2	A2	A2	716.3325159391859	666.6758214811182	22	22
2	23	nan	0	0	nan	nan	A2	A2	A2	601.5747673663709	677.104955637308	23	24
2	24	nan	0	0	nan	nan	A2	A2	A2	390.79972725501653	687.2756672511202	24	26
2	25	nan	0	0	nan	nan	A2	A2	A2	287.9252311756935	712.1278731836195	25	27
2	26	nan	0	0	nan	nan	A2	A2	A2	376.7224958949097	756.7188834154351	26	28
2	27	nan	0	0	nan	nan	A2	A2	A2	435.1711043212571	760.3701440419031	27	29
2	28	nan	0	0	nan	nan	A2	A2	A2	694.2536958817318	749.5385427666315	28	30
2	29	nan	0	0	nan	nan	A2	A2	A2	376.37934518997577	988.1012530315279	29	32
3	1	nan	0	0	nan	nan	A3	A3	A3	479.8150254414846	53.26309488177193	1	1
3	2	nan	0	0	nan	nan	A3	A3	A3	615.6614195764167	106.87034917000572	2	2
3	3	nan	0	0	nan	nan	A3	A3	A3	783.695540508989	162.28904973149662	3	4
3	4	nan	0	0	nan	nan	A3	A3	A3	654.7387247278383	184.56428201140488	4	5
3	5	nan	0	0	nan	nan	A3	A3	A3	748.3903743315508	227.25311942959001	5	6
3	6	nan	0	0	nan	nan	A3	A3	A3	823.8809568656998	231.5441702768883	6	7
3	7	nan	0	0	nan	nan	A3	A3	A3	739.2286598850067	269.2804068996019	7	8
3	8	nan	0	0	nan	nan	A3	A3	A3	866.9914383561644	317.5779109589041	8	9
3	9	nan	0	0	nan	nan	A3	A3	A3	773.0316589278176	324.0620514985226	9	10
3	10	nan	0	0	nan	nan	A3	A3	A3	80.57211433558804	308.02727471088804	10	11
3	11	nan	0	0	nan	nan	A3	A3	A3	906.1805646749835	329.56139198949444	11	12
3	12	nan	0	0	nan	nan	A3	A3	A3	763.7833083029393	456.5361510405492	12	14
3	13	nan	0	0	nan	nan	A3	A3	A3	813.7997014182632	474.6752923612839	13	15
3	14	nan	0	0	nan	nan	A3	A3	A3	549.0898763782159	547.7875041764116	14	16
3	15	nan	0	0	nan	nan	A3	A3	A3	630.0536349771226	548.9501779359431	15	17
3	16	nan	0	0	nan	nan	A3	A3	A3	369.52373887240356	570.3857566765579	16	18
3	17	nan	0	0	nan	nan	A3	A3	A3	751.6194948186528	574.2273316062176	17	19
3	18	nan	0	0	nan	nan	A3	A3	A3	52.892728904847395	586.346499102334	18	20
3	19	nan	0	0	nan	nan	A3	A3	A3	573.502327643538	602.16448681002	19	21
3	20	nan	0	0	nan	nan	A3	A3	A3	457.999237804878	586.8207317073171	20	22
3	21	nan	0	0	nan	nan	A3	A3	A3	745.9150426976133	635.16663017298	21	23
3	22	nan	0	0	nan	nan	A3	A3	A3	929.6192875134941	614.829075206909	22	24
3	23	nan	0	0	nan	nan	A3	A3	A3	286.34770619202806	663.9450990223114	23	27
3	24	nan	0	0	nan	nan	A3	A3	A3	352.7282628761307	660.7683219494185	24	28
3	25	nan	0	0	nan	nan	A3	A3	A3	609.9124888757045	664.0815781667161	25	29
3	26	nan	0	0	nan	nan	A3	A3	A3	774.7170905845604	694.607318161535	26	30
3	27	nan	0	0	nan	nan	A3	A3	A3	250.88878787878787	715.5042424242424	27	31
3	28	nan	0	0	nan	nan	A3	A3	A3	593.4480886185926	742.50325803649	28	32
3	29	nan	0	0	nan	nan	A3	A3	A3	484.8043083900227	735.42358276644	29	33
3	30	nan	0	0	nan	nan	A3	A3	A3	417.8676512354445	722.4703209315535	30	34
3	31	nan	0	0	nan	nan	A3	A3	A3	362.08320349018385	759.8984107198504	31	35
3	32	nan	0	0	nan	nan	A3	A3	A3	666.6693838862559	762.4883412322275	32	36
3	33	nan	0	0	nan	nan	A3	A3	A3	428.2929097249128	787.1189461449051	33	37
3	34	nan	0	0	nan	nan	A3	A3	A3	926.9517386091127	792.2847721822542	34	38
3	35	nan	0	0	nan	nan	A3	A3	A3	339.5892857142857	828.5995535714286	35	39
3	36	nan	0	0	nan	nan	A3	A3	A3	288.2390158172232	822.5170474516696	36	40
3	37	nan	0	0	nan	nan	A3	A3	A3	558.3928641829292	839.056574019318	37	41
3	38	nan	0	0	nan	nan	A3	A3	A3	459.11546635183	864.1265643447462	38	42
3	39	nan	0	0	nan	nan	A3	A3	A3	336.1775431861804	892.8790786948176	39	43
3	40	nan	0	0	nan	nan	A3	A3	A3	379.68798057466614	896.4775394577094	40	44
3	41	nan	0	0	nan	nan	A3	A3	A3	767.2027833001988	907.5279434504087	41	45
3	42	nan	0	0	nan	nan	A3	A3	A3	298.3869093725794	920.0243996901627	42	47
3	43	nan	0	0	nan	nan	A3	A3	A3	336.20669291338584	947.7101377952756	43	48
3	44	nan	0	0	nan	nan	A3	A3	A3	561.7251439539348	935.9731285988483	44	49
3	45	nan	0	0	nan	nan	A3	A3	A3	415.6037876900075	943.4181410416147	45	50
3	46	nan	0	0	nan	nan	A3	A3	A3	244.30409663865547	934.6005777310925	46	51
3	47	nan	0	0	nan	nan	A3	A3	A3	692.0224382946896	971.2225130890052	47	52
3	48	nan	0	0	nan	nan	A3	A3	A3	365.39713774597493	978.8032200357782	48	53
3	49	nan	0	0	nan	nan	A3	A3	A3	316.0907590759076	991.6314631463147	49	54
3	50	nan	0	0	nan	nan	A3	A3	A3	154.16760992599043	984.343056160209	50	55
3	51	nan	0	0	nan	nan	A3	A3	A3	425.2049927988478	1000.4699951992319	51	56
3	52	nan	0	0	nan	nan	A3	A3	A3	510.53176588294144	1005.8064032016008	52	57
4	1	nan	0	0	nan	nan	A4	A4	A4	535.9497341710971	22.6906718221363	1	1
4	2	nan	0	0	nan	nan	A4	A4	A4	827.5900818926297	29.023657870791627	2	2
4	3	nan	0	0	nan	nan	A4	A4	A4	934.9387387387387	35.433033033033034	3	3
4	4	nan	0	0	nan	nan	A4	A4	A4	591.1760448283914	68.06023815082885	4	4
4	5	nan	0	0	nan	nan	A4	A4	A4	908.452380952381	93.33635144198524	5	5
4	6	nan	0	0	nan	nan	A4	A4	A4	659.3620107962213	135.5678137651822	6	6
4	7	nan	0	0	nan	nan	A4	A4	A4	800.7227024567788	174.90991810737034	7	7
4	8	nan	0	0	nan	nan	A4	A4	A4	959.0689655172414	177.65940713853598	8	8
4	9	nan	0	0	nan	nan	A4	A4	A4	884.4038967877831	203.95866245392313	9	9
4	10	nan	0	0	nan	nan	A4	A4	A4	975.9728940107126	248.54341827625385	10	10
4	11	nan	0	0	nan	nan	A4	A4	A4	887.9000666222519	258.2151898734177	11	11
4	12	nan	0	0	nan	nan	A4	A4	A4	912.6562143671608	274.2548460661346	12	12
4	13	nan	0	0	nan	nan	A4	A4	A4	850.9716666666667	279.1673333333333	13	13
4	14	nan	0	0	nan	nan	A4	A4	A4	1012.626878130217	307.13606010016696	14	14
4	15	nan	0	0	nan	nan	A4	A4	A4	984.0096830985915	319.1443661971831	15	15
4	16	nan	0	0	nan	nan	A4	A4	A4	44.46956132497762	312.8245299910474	16	16
4	17	nan	0	0	nan	nan	A4	A4	A4	927.757421875	364.203125	17	18
4	18	nan	0	0	nan	nan	A4	A4	A4	488.98226695422954	386.80421758926434	18	19
4	19	nan	0	0	nan	nan	A4	A4	A4	863.1640873015873	369.6722222222222	19	20
4	20	nan	0	0	nan	nan	A4	A4	A4	962.9681186868687	406.67329545454544	20	21
4	21	nan	0	0	nan	nan	A4	A4	A4	999.0862944162436	464.48519458544837	21	23
4	22	nan	0	0	nan	nan	A4	A4	A4	512.9692176143651	481.424967935015	22	24
4	23	nan	0	0	nan	nan	A4	A4	A4	452.8290718038529	512.5492119089317	23	25
4	24	nan	0	0	nan	nan	A4	A4	A4	977.977990770323	521.5046148384806	24	26
4	25	nan	0	0	nan	nan	A4	A4	A4	755.0174731182796	566.0448924731182	25	27
4	26	nan	0	0	nan	nan	A4	A4	A4	896.6843267108168	554.144812362031	26	28
4	27	nan	0	0	nan	nan	A4	A4	A4	857.6987841247993	613.3115393438862	27	29
4	28	nan	0	0	nan	nan	A4	A4	A4	908.5016655562958	603.6642238507661	28	30
4	29	nan	0	0	nan	nan	A4	A4	A4	547.2950323974082	617.8531317494601	29	31
4	30	nan	0	0	nan	nan	A4	A4	A4	728.7086446104589	663.3511205976521	30	32
4	31	nan	0	0	nan	nan	A4	A4	A4	880.1400089605735	696.7067652329749	31	33
4	32	nan	0	0	nan	nan	A4	A4	A4	454.1296296296296	695.1456332876086	32	34
4	33	nan	0	0	nan	nan	A4	A4	A4	934.2470808033629	719.9523587108828	33	35
4	34	nan	0	0	nan	nan	A4	A4	A4	570.9586681974741	757.3804056639877	34	37
4	35	nan	0	0	nan	nan	A4	A4	A4	487.84541792547833	763.5357502517624	35	38
4	36	nan	0	0	nan	nan	A4	A4	A4	664.4270122783083	751.7853569804456	36	39
4	37	nan	0	0	nan	nan	A4	A4	A4	954.8548504741065	782.3803792851933	37	40
4	38	nan	0	0	nan	nan	A4	A4	A4	608.0009487666034	806.2571157495256	38	41
4	39	nan	0	0	nan	nan	A4	A4	A4	469.28949249463903	801.6976411722659	39	42
4	40	nan	0	0	nan	nan	A4	A4	A4	415.2078512396694	803.628305785124	40	43
4	41	nan	0	0	nan	nan	A4	A4	A4	200.95935582822085	827.3585122699386	41	44
4	42	nan	0	0	nan	nan	A4	A4	A4	340.1385681293303	843.4714203233257	42	45
4	43	nan	0	0	nan	nan	A4	A4	A4	334.2753277711561	890.3224076281288	43	46
4	44	nan	0	0	nan	nan	A4	A4	A4	398.32981633450567	907.4392340758109	44	47
4	45	nan	0	0	nan	nan	A4	A4	A4	474.2423915389596	924.1484998920786	45	48
4	46	nan	0	0	nan	nan	A4	A4	A4	634.3397265139407	947.6503285384479	46	49
4	47	nan	0	0	nan	nan	A4	A4	A4	772.1241111829347	948.5859728506788	47	50
4	48	nan	0	0	nan	nan	A4	A4	A4	243.75834338560514	950.6340973059912	48	51
4	49	nan	0	0	nan	nan	A4	A4	A4	942.2245989304813	970.6711229946524	49	52
4	50	nan	0	0	nan	nan	A4	A4	A4	206.70909090909092	972.5381818181818	50	53
5	1	nan	0	0	nan	nan	B1	B1	B1	137.74899817850638	116.69981785063753	1	1
5	2	nan	0	0	nan	nan	B1	B1	B1	318.58247191011236	130.53213483146067	2	2
5	3	nan	0	0	nan	nan	B1	B1	B1	466.35410647957076	144.49071399092034	3	3
5	4	nan	0	0	nan	nan	B1	B1	B1	518.4908393694078	156.71665956540264	4	4
5	5	nan	0	0	nan	nan	B1	B1	B1	519.659632197769	215.08260476334036	5	5
5	6	nan	0	0	nan	nan	B1	B1	B1	456.9099597585513	297.0165995975855	6	6
5	7	nan	0	0	nan	nan	B1	B1	B1	417.94005037783376	328.19521410579347	7	7
5	8	nan	0	0	nan	nan	B1	B1	B1	617.3872124290409	325.4293397072005	8	8
5	9	nan	0	0	nan	nan	B1	B1	B1	117.20065430752453	328.57288258814975	9	9
5	10	nan	0	0	nan	nan	B1	B1	B1	759.1150464093796	351.1636541279922	10	10
5	11	nan	0	0	nan	nan	B1	B1	B1	964.2964748418199	343.31033443808377	11	11
5	12	nan	0	0	nan	nan	B1	B1	B1	529.6819909502262	381.87945701357467	12	12
5	13	nan	0	0	nan	nan	B1	B1	B1	848.6369852831872	369.13824884792626	13	13
5	14	nan	0	0	nan	nan	B1	B1	B1	612.3347763347763	388.6904761904762	14	14
5	15	nan	0	0	nan	nan	B1	B1	B1	903.5132211538462	388.9387019230769	15	15
5	16	nan	0	0	nan	nan	B1	B1	B1	79.4955710955711	412.6717948717949	16	16
5	17	nan	0	0	nan	nan	B1	B1	B1	736.7003154574132	429.66719242902207	17	17
5	18	nan	0	0	nan	nan	B1	B1	B1	137.889913899139	448.5830258302583	18	19
5	19	nan	0	0	nan	nan	B1	B1	B1	398.2283541026056	446.95824567082053	19	20
5	20	nan	0	0	nan	nan	B1	B1	B1	630.0379497289305	476.0192212912765	20	21
5	21	nan	0	0	nan	nan	B1	B1	B1	525.8469032707028	476.3510786360473	21	22
5	22	nan	0	0	nan	nan	B1	B1	B1	92.97216537044618	505.95169873106835	22	23
5	23	nan	0	0	nan	nan	B1	B1	B1	432.84940102681117	533.998431260696	23	24
5	24	nan	0	0	nan	nan	B1	B1	B1	503.4614520958084	550.815494011976	24	25
5	25	nan	0	0	nan	nan	B1	B1	B1	917.0784937682313	583.3972421108459	25	27
5	26	nan	0	0	nan	nan	B1	B1	B1	752.5010711225365	587.7872750642673	26	28
5	27	nan	0	0	nan	nan	B1	B1	B1	941.6095435684647	627.1630705394191	27	29
5	28	nan	0	0	nan	nan	B1	B1	B1	668.4120304998588	644.8410053657159	28	30
5	29	nan	0	0	nan	nan	B1	B1	B1	805.9351710056151	642.5997958141909	29	31
5	30	nan	0	0	nan	nan	B1	B1	B1	587.9354255668748	649.7757147551758	30	32
5	31	nan	0	0	nan	nan	B1	B1	B1	763.3338983050847	645.9508474576271	31	33
5	32	nan	0	0	nan	nan	B1	B1	B1	278.893567251462	674.9364912280702	32	34
5	33	nan	0	0	nan	nan	B1	B1	B1	522.652361396304	682.9583162217659	33	35
5	34	nan	0	0	nan	nan	B1	B1	B1	743.0726616851327	691.6846173666581	34	36
5	35	nan	0	0	nan	nan	B1	B1	B1	801.471965495995	696.6149106592729	35	37
5	36	nan	0	0	nan	nan	B1	B1	B1	692.7543118620204	719.4945441745864	36	38
5	37	nan	0	0	nan	nan	B1	B1	B1	130.40841644368766	718.5020676234493	37	39
5	38	nan	0	0	nan	nan	B1	B1	B1	342.2829635063268	750.7084173849257	38	40
5	39	nan	0	0	nan	nan	B1	B1	B1	652.8385615914308	764.6197398622801	39	41
5	40	nan	0	0	nan	nan	B1	B1	B1	810.7852897473997	768.0312035661218	40	42
5	41	nan	0	0	nan	nan	B1	B1	B1	538.1593257205003	802.4853181076672	41	43
5	42	nan	0	0	nan	nan	B1	B1	B1	620.4392495533056	817.4758784991066	42	44
5	43	nan	0	0	nan	nan	B1	B1	B1	706.9210420841683	844.3527054108216	43	45
5	44	nan	0	0	nan	nan	B1	B1	B1	381.68687038280723	892.6727669576898	44	46
5	45	nan	0	0	nan	nan	B1	B1	B1	470.34755863129567	860.4186851211073	45	47
5	46	nan	0	0	nan	nan	B1	B1	B1	652.6536943034405	888.7687535250988	46	48
5	47	nan	0	0	nan	nan	B1	B1	B1	532.0975166565718	895.2992125984252	47	49
5	48	nan	0	0	nan	nan	B1	B1	B1	785.9490090834022	887.1952931461602	48	50
5	49	nan	0	0	nan	nan	B1	B1	B1	901.3138373751783	892.1420827389444	49	51
5	50	nan	0	0	nan	nan	B1	B1	B1	587.592974540767	909.4743796326136	50	52
6	1	nan	0	0	nan	nan	B2	B2	B2	414.3448275862069	129.27994067482388	1	1
6	2	nan	0	0	nan	nan	B2	B2	B2	393.60349716446126	185.47448015122873	2	2
6	3	nan	0	0	nan	nan	B2	B2	B2	764.4202040144785	221.53274103323463	3	3
6	4	nan	0	0	nan	nan	B2	B2	B2	455.17248908296943	238.93413391557496	4	4
6	5	nan	0	0	nan	nan	B2	B2	B2	364.6241651487553	238.68123861566485	5	5
6	6	nan	0	0	nan	nan	B2	B2	B2	396.8821480406386	287.62525399129174	6	6
6	7	nan	0	0	nan	nan	B2	B2	B2	477.8645061728395	350.5280864197531	7	7
6	8	nan	0	0	nan	nan	B2	B2	B2	99.95454545454545	343.5304948216341	8	8
6	9	nan	0	0	nan	nan	B2	B2	B2	585.257063615878	419.29398509273705	9	10
6	10	nan	0	0	nan	nan	B2	B2	B2	691.4004329004329	477.4761904761905	10	11
6	11	nan	0	0	nan	nan	B2	B2	B2	726.3154016212233	478.16138540899044	11	12
6	12	nan	0	0	nan	nan	B2	B2	B2	758.3112155020552	509.05930710510864	12	13
6	13	nan	0	0	nan	nan	B2	B2	B2	580.2819672131147	530.32	13	14
6	14	nan	0	0	nan	nan	B2	B2	B2	511.06908783783786	553.3913851351351	14	15
6	15	nan	0	0	nan	nan	B2	B2	B2	830.8649183572489	586.0766947055913	15	17
6	16	nan	0	0	nan	nan	B2	B2	B2	876.5764102564102	584.9323076923077	16	18
6	17	nan	0	0	nan	nan	B2	B2	B2	459.76027397260276	632.4215182648402	17	19
6	18	nan	0	0	nan	nan	B2	B2	B2	531.7023772286518	661.070222083203	18	20
6	19	nan	0	0	nan	nan	B2	B2	B2	599.411339833875	676.6504153123872	19	21
6	20	nan	0	0	nan	nan	B2	B2	B2	776.9355015530788	673.3851635300566	20	22
6	21	nan	0	0	nan	nan	B2	B2	B2	769.8255238095238	746.1308571428572	21	23
6	22	nan	0	0	nan	nan	B2	B2	B2	411.36490978157644	731.0914055080722	22	24
6	23	nan	0	0	nan	nan	B2	B2	B2	490.080204778157	746.1242889647326	23	25
6	24	nan	0	0	nan	nan	B2	B2	B2	641.399934704538	760.6193274567418	24	26
6	25	nan	0	0	nan	nan	B2	B2	B2	386.8873642081189	785.8087478559177	25	27
6	26	nan	0	0	nan	nan	B2	B2	B2	611.414307004471	795.5715350223547	26	29
6	27	nan	0	0	nan	nan	B2	B2	B2	579.2525427933515	786.7878938228728	27	30
6	28	nan	0	0	nan	nan	B2	B2	B2	634.7599565532223	825.8200579290369	28	31
6	29	nan	0	0	nan	nan	B2	B2	B2	506.80697961704755	838.106238418777	29	32
6	30	nan	0	0	nan	nan	B2	B2	B2	996.2367632367632	840.8016983016983	30	33
6	31	nan	0	0	nan	nan	B2	B2	B2	638.938644235527	862.2320633349826	31	34
6	32	nan	0	0	nan	nan	B2	B2	B2	442.30972515856234	869.0357646229739	32	35
7	1	nan	0	0	nan	nan	B3	B3	B3	319.1843654344243	64.08052743112785	1	1
7	2	nan	0	0	nan	nan	B3	B3	B3	417.8213333333333	72.68751515151516	2	2
7	3	nan	0	0	nan	nan	B3	B3	B3	692.196875	100.43125	3	3
7	4	nan	0	0	nan	nan	B3	B3	B3	355.78008145131435	171.27064050351723	4	4
7	5	nan	0	0	nan	nan	B3	B3	B3	523.2948157401624	153.93025192587965	5	5
7	6	nan	0	0	nan	nan	B3	B3	B3	429.3491379310345	162.46138649425288	6	6
7	7	nan	0	0	nan	nan	B3	B3	B3	210.2051114023591	183.64875491480996	7	7
7	8	nan	0	0	nan	nan	B3	B3	B3	258.5505186323473	216.7249327698809	8	8
7	9	nan	0	0	nan	nan	B3	B3	B3	314.42882689556507	251.04113018597997	9	9
7	10	nan	0	0	nan	nan	B3	B3	B3	273.68652157311953	269.57846506300115	10	10
7	11	nan	0	0	nan	nan	B3	B3	B3	125.32065439672802	268.4638036809816	11	11
7	12	nan	0	0	nan	nan	B3	B3	B3	414.8566067548884	288.8637171637369	12	12
7	13	nan	0	0	nan	nan	B3	B3	B3	266.1626386124538	323.5063974978675	13	13
7	14	nan	0	0	nan	nan	B3	B3	B3	125.63110307414105	334.2025316455696	14	14
7	15	nan	0	0	nan	nan	B3	B3	B3	388.54745762711866	360.8556900726392	15	15
7	16	nan	0	0	nan	nan	B3	B3	B3	224.75485694101025	385.6146238078417	16	16
7	17	nan	0	0	nan	nan	B3	B3	B3	329.22570281124496	390.504953145917	17	17
7	18	nan	0	0	nan	nan	B3	B3	B3	460.5742446573324	449.9288872512896	18	18
7	19	nan	0	0	nan	nan	B3	B3	B3	768.8795944233207	563.3171736375158	19	19
7	20	nan	0	0	nan	nan	B3	B3	B3	551.476704929102	568.7413909520594	20	20
7	21	nan	0	0	nan	nan	B3	B3	B3	456.99798927613944	565.1588471849866	21	21
7	22	nan	0	0	nan	nan	B3	B3	B3	870.0854503464203	584.3023479599692	22	22
7	23	nan	0	0	nan	nan	B3	B3	B3	511.3091849935317	606.1211729193618	23	23
7	24	nan	0	0	nan	nan	B3	B3	B3	428.2438909774436	623.9473684210526	24	24
7	25	nan	0	0	nan	nan	B3	B3	B3	568.1579679888657	652.9993041057759	25	25
7	26	nan	0	0	nan	nan	B3	B3	B3	772.7362584378013	640.5325458052073	26	26
7	27	nan	0	0	nan	nan	B3	B3	B3	493.8670912951168	650.7740976645435	27	27
7	28	nan	0	0	nan	nan	B3	B3	B3	373.03352879266276	671.6850097729665	28	28
7	29	nan	0	0	nan	nan	B3	B3	B3	456.22565480188047	669.9576897246474	29	29
7	30	nan	0	0	nan	nan	B3	B3	B3	535.6256247160381	688.4166288050886	30	30
7	31	nan	0	0	nan	nan	B3	B3	B3	852.3509862778731	720.1162092624356	31	31
7	32	nan	0	0	nan	nan	B3	B3	B3	481.6346525096525	705.6694015444016	32	32
7	33	nan	0	0	nan	nan	B3	B3	B3	605.2339137017411	717.9456850870553	33	33
7	34	nan	0	0	nan	nan	B3	B3	B3	966.2874812593703	735.7203898050974	34	34
7	35	nan	0	0	nan	nan	B3	B3	B3	229.12749918059652	743.3166175024583	35	35
7	36	nan	0	0	nan	nan	B3	B3	B3	175.43125	756.8488636363636	36	36
7	37	nan	0	0	nan	nan	B3	B3	B3	787.0462659380693	739.4888888888889	37	37
7	38	nan	0	0	nan	nan	B3	B3	B3	747.5076045627377	755.2596958174905	38	38
7	39	nan	0	0	nan	nan	B3	B3	B3	134.7314974182444	777.3580034423408	39	39
7	40	nan	0	0	nan	nan	B3	B3	B3	681.313638601674	766.9869522402757	40	40
7	41	nan	0	0	nan	nan	B3	B3	B3	556.4333333333333	780.0873333333333	41	41
7	42	nan	0	0	nan	nan	B3	B3	B3	311.5800756620429	820.3752837326608	42	42
7	43	nan	0	0	nan	nan	B3	B3	B3	626.4379958246346	816.1340292275574	43	43
7	44	nan	0	0	nan	nan	B3	B3	B3	129.38300161377086	835.0102205486821	44	44
7	45	nan	0	0	nan	nan	B3	B3	B3	181.56618911174786	852.4928366762177	45	45
7	46	nan	0	0	nan	nan	B3	B3	B3	252.81514360313315	886.2464751958224	46	46
8	1	nan	0	0	nan	nan	B4	B4	B4	337.1382850241546	19.44987922705314	1	1
8	2	nan	0	0	nan	nan	B4	B4	B4	399.8540288049825	37.0766835344492	2	2
8	3	nan	0	0	nan	nan	B4	B4	B4	476.7485380116959	59.69566276803119	3	3
8	4	nan	0	0	nan	nan	B4	B4	B4	635.9671205579542	74.51610760544669	4	4
8	5	nan	0	0	nan	nan	B4	B4	B4	773.0643180349063	77.55397543632837	5	5
8	6	nan	0	0	nan	nan	B4	B4	B4	245.42828764402066	82.39253079062375	6	6
8	7	nan	0	0	nan	nan	B4	B4	B4	942.8289934902353	100.50250375563346	7	7
8	8	nan	0	0	nan	nan	B4	B4	B4	207.89061920652577	102.440489432703	8	8
8	9	nan	0	0	nan	nan	B4	B4	B4	841.0334306182011	105.89732024409658	9	9
8	10	nan	0	0	nan	nan	B4	B4	B4	299.6686346863469	130.75055350553507	10	10
8	11	nan	0	0	nan	nan	B4	B4	B4	317.29475703324806	161.1886189258312	11	11
8	12	nan	0	0	nan	nan	B4	B4	B4	883.096925704526	164.80059777967548	12	12
8	13	nan	0	0	nan	nan	B4	B4	B4	372.2254285094381	183.60642221740073	13	14
8	14	nan	0	0	nan	nan	B4	B4	B4	852.9065176022835	209.94790675547097	14	16
8	15	nan	0	0	nan	nan	B4	B4	B4	451.16718075262185	229.0015422578655	15	17
8	16	nan	0	0	nan	nan	B4	B4	B4	365.3081081081081	246.1810810810811	16	19
8	17	nan	0	0	nan	nan	B4	B4	B4	738.953130655085	275.56677524429966	17	20
8	18	nan	0	0	nan	nan	B4	B4	B4	320.84140625	263.214453125	18	21
8	19	nan	0	0	nan	nan	B4	B4	B4	1006.264406779661	277.7672316384181	19	22
8	20	nan	0	0	nan	nan	B4	B4	B4	367.0707476166583	285.4385348720522	20	23
8	21	nan	0	0	nan	nan	B4	B4	B4	914.2961794602173	309.2187171398528	21	24
8	22	nan	0	0	nan	nan	B4	B4	B4	836.8991228070175	315.57675438596493	22	25
8	23	nan	0	0	nan	nan	B4	B4	B4	985.8051149239236	346.0375526060214	23	26
8	24	nan	0	0	nan	nan	B4	B4	B4	740.5234444642539	372.6311285434124	24	27
8	25	nan	0	0	nan	nan	B4	B4	B4	361.60083102493076	390.73213296398893	25	28
8	26	nan	0	0	nan	nan	B4	B4	B4	834.0230003432887	384.863371095091	26	29
8	27	nan	0	0	nan	nan	B4	B4	B4	997.5892395240559	407.4593895499224	27	30
8	28	nan	0	0	nan	nan	B4	B4	B4	266.75310687655343	434.66072908036455	28	31
8	29	nan	0	0	nan	nan	B4	B4	B4	462.44831150930395	433.00206753962783	29	32
8	30	nan	0	0	nan	nan	B4	B4	B4	808.1285030758715	430.8612440191388	30	33
8	31	nan	0	0	nan	nan	B4	B4	B4	751.895679662803	457.2527221636811	31	34
8	32	nan	0	0	nan	nan	B4	B4	B4	550.2776025236593	457.4116719242902	32	35
8	33	nan	0	0	nan	nan	B4	B4	B4	844.843770174306	458.7508069722401	33	36
8	34	nan	0	0	nan	nan	B4	B4	B4	300.76238515582776	492.37182489641503	34	37
8	35	nan	0	0	nan	nan	B4	B4	B4	686.6817089452603	484.8285714285714	35	38
8	36	nan	0	0	nan	nan	B4	B4	B4	209.36666666666667	480.17340425531916	36	39
8	37	nan	0	0	nan	nan	B4	B4	B4	14.641283524904214	571.764846743295	37	40
8	38	nan	0	0	nan	nan	B4	B4	B4	985.2409189692642	606.5187829866501	38	41
8	39	nan	0	0	nan	nan	B4	B4	B4	994.1388745482706	653.6014455343314	39	42
8	40	nan	0	0	nan	nan	B4	B4	B4	893.4341718392682	704.6507677229664	40	43
8	41	nan	0	0	nan	nan	B4	B4	B4	173.29590370104205	729.8494430470715	41	44
8	42	nan	0	0	nan	nan	B4	B4	B4	98.240058910162	734.0058910162003	42	45
8	43	nan	0	0	nan	nan	B4	B4	B4	950.1034251175286	750.9581374524289	43	46
8	44	nan	0	0	nan	nan	B4	B4	B4	367.75656984785616	816.7358229598893	44	47
8	45	nan	0	0	nan	nan	B4	B4	B4	41.75303776683087	823.5110016420361	45	48
8	46	nan	0	0	nan	nan	B4	B4	B4	115.00678952473326	844.5305528612997	46	49
8	47	nan	0	0	nan	nan	B4	B4	B4	393.5112359550562	881.2415730337078	47	51
8	48	nan	0	0	nan	nan	B4	B4	B4	116.41541645111226	921.7501293326436	48	52
8	49	nan	0	0	nan	nan	B4	B4	B4	64.33794893985288	943.728688879273	49	53
8	50	nan	0	0	nan	nan	B4	B4	B4	182.9282431052094	957.5342185903984	50	54
8	51	nan	0	0	nan	nan	B4	B4	B4	315.863315696649	998.1836419753087	51	55
9	1	nan	0	0	nan	nan	C1	C1	C1	481.55313588850174	9.590592334494774	1	1
9	2	nan	0	0	nan	nan	C1	C1	C1	396.6423937722997	41.47940317872202	2	2
9	3	nan	0	0	nan	nan	C1	C1	C1	654.7746400885936	24.219269102990033	3	3
9	4	nan	0	0	nan	nan	C1	C1	C1	533.0230369889682	32.20863075924724	4	4
9	5	nan	0	0	nan	nan	C1	C1	C1	789.5040139616056	39.754275741710295	5	5
9	6	nan	0	0	nan	nan	C1	C1	C1	900.9835416031698	27.195976836330388	6	6
9	7	nan	0	0	nan	nan	C1	C1	C1	587.9382352941177	49.580882352941174	7	7
9	8	nan	0	0	nan	nan	C1	C1	C1	921.3919722497523	64.61347869177403	8	8
9	9	nan	0	0	nan	nan	C1	C1	C1	1014.3770491803278	91.66885245901639	9	9
9	10	nan	0	0	nan	nan	C1	C1	C1	903.0202987361164	101.30907698199924	10	10
9	11	nan	0	0	nan	nan	C1	C1	C1	973.5329218106996	135.9948559670782	11	11
9	12	nan	0	0	nan	nan	C1	C1	C1	206.75274002630425	162.10434020166593	12	13
9	13	nan	0	0	nan	nan	C1	C1	C1	155.51893725268513	145.5799886941775	13	14
9	14	nan	0	0	nan	nan	C1	C1	C1	133.12242182302063	167.81370592149034	14	15
9	15	nan	0	0	nan	nan	C1	C1	C1	1010.156183745583	191.2636042402827	15	16
9	16	nan	0	0	nan	nan	C1	C1	C1	994.6524883028499	236.74521480221182	16	17
9	17	nan	0	0	nan	nan	C1	C1	C1	24.934182590233547	262.87473460721867	17	18
9	18	nan	0	0	nan	nan	C1	C1	C1	867.4910988336403	302.01862083077555	18	19
9	19	nan	0	0	nan	nan	C1	C1	C1	942.5550552599263	320.89848546868603	19	20
9	20	nan	0	0	nan	nan	C1	C1	C1	817.4446868183235	387.9202243689623	20	21
9	21	nan	0	0	nan	nan	C1	C1	C1	760.6498614958449	437.8365650969529	21	22
9	22	nan	0	0	nan	nan	C1	C1	C1	341.52304911117807	455.7905995781862	22	23
9	23	nan	0	0	nan	nan	C1	C1	C1	691.0755542590432	465.5600933488915	23	24
9	24	nan	0	0	nan	nan	C1	C1	C1	263.947242206235	486.3491606714628	24	25
9	25	nan	0	0	nan	nan	C1	C1	C1	865.8866939992546	528.88743943347	25	26
9	26	nan	0	0	nan	nan	C1	C1	C1	555.6351197263398	588.9139110604333	26	27
9	27	nan	0	0	nan	nan	C1	C1	C1	478.01408450704224	616.4172059383327	27	28
9	28	nan	0	0	nan	nan	C1	C1	C1	592.1069100391135	622.6314645806171	28	29
9	29	nan	0	0	nan	nan	C1	C1	C1	814.4435897435898	633.6350427350427	29	30
9	30	nan	0	0	nan	nan	C1	C1	C1	547.3856280855732	640.0735052111903	30	31
9	31	nan	0	0	nan	nan	C1	C1	C1	910.0641949879849	650.0792996910402	31	32
9	32	nan	0	0	nan	nan	C1	C1	C1	620.3864248958589	673.1357510414114	32	33
9	33	nan	0	0	nan	nan	C1	C1	C1	843.9412777352716	691.4187069625095	33	34
9	34	nan	0	0	nan	nan	C1	C1	C1	514.1793969849247	684.0361809045227	34	35
9	35	nan	0	0	nan	nan	C1	C1	C1	773.6137440758293	748.2010832769126	35	38
9	36	nan	0	0	nan	nan	C1	C1	C1	299.05672149744754	763.2631877481565	36	39
9	37	nan	0	0	nan	nan	C1	C1	C1	813.6849765258216	776.2361502347418	37	40
9	38	nan	0	0	nan	nan	C1	C1	C1	943.8998968008256	807.1007911936705	38	41
9	39	nan	0	0	nan	nan	C1	C1	C1	681.7882982069833	795.0437244416484	39	42
9	40	nan	0	0	nan	nan	C1	C1	C1	992.9550224887556	815.0394802598701	40	43
9	41	nan	0	0	nan	nan	C1	C1	C1	493.8933595027805	931.6768073274452	41	44
9	42	nan	0	0	nan	nan	C1	C1	C1	238.94733297413794	913.0715247844828	42	45
9	43	nan	0	0	nan	nan	C1	C1	C1	952.3180890159249	944.3176806859943	43	46
9	44	nan	0	0	nan	nan	C1	C1	C1	565.4007319304666	964.7543458371455	44	47
10	1	nan	0	0	nan	nan	C2	C2	C2	334.25260747901297	175.74942762655812	1	1
10	2	nan	0	0	nan	nan	C2	C2	C2	438.31420276909336	202.42273336310853	2	2
10	3	nan	0	0	nan	nan	C2	C2	C2	345.02125	290.599375	3	3
10	4	nan	0	0	nan	nan	C2	C2	C2	794.0273845439777	297.31399396611744	4	4
10	5	nan	0	0	nan	nan	C2	C2	C2	313.84520600693105	362.42125529457064	5	5
10	6	nan	0	0	nan	nan	C2	C2	C2	793.6428904428905	392.63216783216785	6	6
10	7	nan	0	0	nan	nan	C2	C2	C2	750.1664212076583	436.45508100147276	7	8
10	8	nan	0	0	nan	nan	C2	C2	C2	286.1827979712595	429.76796280642435	8	9
10	9	nan	0	0	nan	nan	C2	C2	C2	964.9566803465573	489.9927040583675	9	11
10	10	nan	0	0	nan	nan	C2	C2	C2	792.4688008681497	521.6945198046664	10	12
10	11	nan	0	0	nan	nan	C2	C2	C2	404.68045977011496	534.9397701149426	11	13
10	12	nan	0	0	nan	nan	C2	C2	C2	970.1378211934593	572.899341686133	12	14
10	13	nan	0	0	nan	nan	C2	C2	C2	820.2109539572675	565.4802888955763	13	15
10	14	nan	0	0	nan	nan	C2	C2	C2	887.1216839677047	586.3569780853518	14	16
10	15	nan	0	0	nan	nan	C2	C2	C2	302.64454354669465	618.917628541448	15	17
10	16	nan	0	0	nan	nan	C2	C2	C2	612.5480050754264	632.0982658959538	16	18
10	17	nan	0	0	nan	nan	C2	C2	C2	237.02334943639292	649.4613526570048	17	19
10	18	nan	0	0	nan	nan	C2	C2	C2	869.1554135037954	670.888933280064	18	20
10	19	nan	0	0	nan	nan	C2	C2	C2	765.5931352030138	670.7074089577229	19	21
10	20	nan	0	0	nan	nan	C2	C2	C2	663.701251078516	696.5925366695427	20	22
10	21	nan	0	0	nan	nan	C2	C2	C2	415.38619309654825	693.3076538269135	21	23
10	22	nan	0	0	nan	nan	C2	C2	C2	835.7080653142009	696.8807521029194	22	24
10	23	nan	0	0	nan	nan	C2	C2	C2	714.8008356545961	702.824512534819	23	25
10	24	nan	0	0	nan	nan	C2	C2	C2	333.2493506493507	705.9277449822904	24	26
10	25	nan	0	0	nan	nan	C2	C2	C2	884.5154529307282	728.2287744227353	25	27
10	26	nan	0	0	nan	nan	C2	C2	C2	745.9165580182529	758.089960886571	26	28
10	27	nan	0	0	nan	nan	C2	C2	C2	262.0205158264947	748.6723329425557	27	29
10	28	nan	0	0	nan	nan	C2	C2	C2	658.4393700787401	786.7412823397075	28	30
10	29	nan	0	0	nan	nan	C2	C2	C2	241.02457264957266	824.5523504273505	29	31
10	30	nan	0	0	nan	nan	C2	C2	C2	565.3547671840355	836.5268292682927	30	32
10	31	nan	0	0	nan	nan	C2	C2	C2	331.38458103884506	881.4622711713052	31	33
11	1	nan	0	0	nan	nan	C3	C3	C3	477.48599178184537	167.13784086664177	1	1
11	2	nan	0	0	nan	nan	C3	C3	C3	547.5915119363395	179.77074649488443	2	2
11	3	nan	0	0	nan	nan	C3	C3	C3	512.7843468468468	209.33896396396398	3	3
11	4	nan	0	0	nan	nan	C3	C3	C3	338.8890349723902	233.9629240073626	4	4
11	5	nan	0	0	nan	nan	C3	C3	C3	398.58340248962656	311.0688796680498	5	5
11	6	nan	0	0	nan	nan	C3	C3	C3	450.8377754997437	307.9510507432086	6	6
11	7	nan	0	0	nan	nan	C3	C3	C3	515.9976978417266	370.04776978417266	7	7
11	8	nan	0	0	nan	nan	C3	C3	C3	348.53514376996804	364.13844515441957	8	8
11	9	nan	0	0	nan	nan	C3	C3	C3	452.27072819033884	423.75054073540014	9	9
11	10	nan	0	0	nan	nan	C3	C3	C3	352.3119658119658	421.39351851851853	10	10
11	11	nan	0	0	nan	nan	C3	C3	C3	234.13305898491083	422.81152263374486	11	11
11	12	nan	0	0	nan	nan	C3	C3	C3	285.5127803860198	455.07798643714136	12	12
11	13	nan	0	0	nan	nan	C3	C3	C3	378.3621730382294	540.3068410462777	13	13
11	14	nan	0	0	nan	nan	C3	C3	C3	878.4124321657622	513.7165762210162	14	14
11	15	nan	0	0	nan	nan	C3	C3	C3	223.16616231086658	515.9411279229711	15	15
11	16	nan	0	0	nan	nan	C3	C3	C3	220.0372596153846	571.4621394230769	16	17
11	17	nan	0	0	nan	nan	C3	C3	C3	106.38122007078908	571.7999167187174	17	18
11	18	nan	0	0	nan	nan	C3	C3	C3	906.2379830348727	567.5447690857682	18	19
11	19	nan	0	0	nan	nan	C3	C3	C3	497.13801101768627	555.1284430269643	19	20
11	20	nan	0	0	nan	nan	C3	C3	C3	559.3778501628665	570.7328990228013	20	21
11	21	nan	0	0	nan	nan	C3	C3	C3	452.3971861471861	621.5362554112554	21	22
11	22	nan	0	0	nan	nan	C3	C3	C3	492.8440366972477	640.0256880733945	22	23
11	23	nan	0	0	nan	nan	C3	C3	C3	370.59090909090907	649.7580713678844	23	24
11	24	nan	0	0	nan	nan	C3	C3	C3	519.562962962963	684.0888888888888	24	25
11	25	nan	0	0	nan	nan	C3	C3	C3	785.8701500258666	689.6389032591826	25	26
11	26	nan	0	0	nan	nan	C3	C3	C3	420.21539792387546	702.8170415224913	26	27
11	27	nan	0	0	nan	nan	C3	C3	C3	450.44262295081967	723.9474043715848	27	29
11	28	nan	0	0	nan	nan	C3	C3	C3	646.2559652928417	719.096684226836	28	30
11	29	nan	0	0	nan	nan	C3	C3	C3	484.40805223068554	725.5620239390641	29	31
11	30	nan	0	0	nan	nan	C3	C3	C3	782.7444601603017	746.3069306930693	30	33
11	31	nan	0	0	nan	nan	C3	C3	C3	534.8737574552684	763.817097415507	31	34
11	32	nan	0	0	nan	nan	C3	C3	C3	610.7503837887626	744.5640159656125	32	35
11	33	nan	0	0	nan	nan	C3	C3	C3	708.0636446886447	790.4720695970695	33	36
11	34	nan	0	0	nan	nan	C3	C3	C3	818.6227982718511	803.3944832170156	34	37
11	35	nan	0	0	nan	nan	C3	C3	C3	568.2219387755102	804.0040816326531	35	38
11	36	nan	0	0	nan	nan	C3	C3	C3	545.3015097690941	898.8641207815275	36	39
11	37	nan	0	0	nan	nan	C3	C3	C3	561.8191279887483	953.8700421940928	37	40
11	38	nan	0	0	nan	nan	C3	C3	C3	420.99661272111405	988.2683477606323	38	41
11	39	nan	0	0	nan	nan	C3	C3	C3	360.3718801996672	976.0249584026623	39	42
12	1	nan	0	0	nan	nan	C4	C4	C4	314.0778730703259	140.46809605488852	1	1
12	2	nan	0	0	nan	nan	C4	C4	C4	500.26326074818536	191.65452261306532	2	2
12	3	nan	0	0	nan	nan	C4	C4	C4	314.8179104477612	327.5315422885572	3	3
12	4	nan	0	0	nan	nan	C4	C4	C4	428.49037620297463	323.2445319335083	4	4
12	5	nan	0	0	nan	nan	C4	C4	C4	180.2829411764706	323.1905882352941	5	5
12	6	nan	0	0	nan	nan	C4	C4	C4	117.39792275235313	336.72281726712106	6	6
12	7	nan	0	0	nan	nan	C4	C4	C4	185.05415162454872	372.9518652226233	7	7
12	8	nan	0	0	nan	nan	C4	C4	C4	419.1793618116315	460.90118373648994	8	8
12	9	nan	0	0	nan	nan	C4	C4	C4	382.1347177848775	523.6331203407881	9	9
12	10	nan	0	0	nan	nan	C4	C4	C4	9.641287284144427	530.7386185243328	10	10
12	11	nan	0	0	nan	nan	C4	C4	C4	442.80552486187844	544.3948434622467	11	12
12	12	nan	0	0	nan	nan	C4	C4	C4	40.26029567053854	566.3669482576557	12	13
12	13	nan	0	0	nan	nan	C4	C4	C4	126.87863463969659	581.449220396123	13	14
12	14	nan	0	0	nan	nan	C4	C4	C4	130.71951219512195	665.2087517934003	14	15
12	15	nan	0	0	nan	nan	C4	C4	C4	465.641234462066	716.0617231033004	15	17
12	16	nan	0	0	nan	nan	C4	C4	C4	41.53662182361734	723.6726457399103	16	18
12	17	nan	0	0	nan	nan	C4	C4	C4	197.11318989710009	705.5625194886186	17	19
12	18	nan	0	0	nan	nan	C4	C4	C4	118.45967953769372	773.040451799317	18	20
12	19	nan	0	0	nan	nan	C4	C4	C4	493.7967706013363	814.0887156644395	19	21
12	20	nan	0	0	nan	nan	C4	C4	C4	714.9888307155322	870.5333333333333	20	22
12	21	nan	0	0	nan	nan	C4	C4	C4	345.9005434782609	895.6660326086957	21	23
12	22	nan	0	0	nan	nan	C4	C4	C4	311.93010895562054	977.0847727876694	22	24
12	23	nan	0	0	nan	nan	C4	C4	C4	561.9292237442922	1008.0913242009133	23	25
13	1	nan	0	0	nan	nan	D1	D1	D1	493.58308157099697	66.79859013091641	1	1
13	2	nan	0	0	nan	nan	D1	D1	D1	466.05761159862647	205.81533765738268	2	2
13	3	nan	0	0	nan	nan	D1	D1	D1	777.8168139479341	219.23668497731072	3	3
13	4	nan	0	0	nan	nan	D1	D1	D1	544.9544131910766	228.7934044616877	4	4
13	5	nan	0	0	nan	nan	D1	D1	D1	353.2198685171658	259.10859508156807	5	5
13	6	nan	0	0	nan	nan	D1	D1	D1	825.8728186926945	360.6521739130435	6	6
13	7	nan	0	0	nan	nan	D1	D1	D1	395.4601259181532	417.34391395592866	7	8
13	8	nan	0	0	nan	nan	D1	D1	D1	608.1704675028507	403.7217787913341	8	9
13	9	nan	0	0	nan	nan	D1	D1	D1	660.9235190097259	407.8859416445623	9	10
13	10	nan	0	0	nan	nan	D1	D1	D1	567.9049044439328	457.4400184204467	10	11
13	11	nan	0	0	nan	nan	D1	D1	D1	652.4974391805378	453.38316261203585	11	12
13	12	nan	0	0	nan	nan	D1	D1	D1	498.1479015918958	471.5849493487699	12	13
13	13	nan	0	0	nan	nan	D1	D1	D1	743.4528549772613	467.6341586659929	13	14
13	14	nan	0	0	nan	nan	D1	D1	D1	263.5391288298265	513.8396087117018	14	15
13	15	nan	0	0	nan	nan	D1	D1	D1	570.7860031104199	551.0951788491446	15	16
13	16	nan	0	0	nan	nan	D1	D1	D1	629.3675	567.9683333333334	16	17
13	17	nan	0	0	nan	nan	D1	D1	D1	460.39431818181816	566.5145833333333	17	18
13	18	nan	0	0	nan	nan	D1	D1	D1	226.51712935617246	569.8354991139988	18	19
13	19	nan	0	0	nan	nan	D1	D1	D1	143.9823766364552	594.4154078549849	19	21
13	20	nan	0	0	nan	nan	D1	D1	D1	195.2869222096956	616.5081736189403	20	22
13	21	nan	0	0	nan	nan	D1	D1	D1	472.71176046176043	619.260101010101	21	23
13	22	nan	0	0	nan	nan	D1	D1	D1	542.4419431279621	617.022906793049	22	24
13	23	nan	0	0	nan	nan	D1	D1	D1	259.3054506206152	619.0512682137075	23	25
13	24	nan	0	0	nan	nan	D1	D1	D1	300.2472	619.9464	24	26
13	25	nan	0	0	nan	nan	D1	D1	D1	749.4493417286777	622.3474527761878	25	27
13	26	nan	0	0	nan	nan	D1	D1	D1	581.1855284795934	679.9944685304231	26	28
13	27	nan	0	0	nan	nan	D1	D1	D1	264.7551266586249	652.9734620024126	27	29
13	28	nan	0	0	nan	nan	D1	D1	D1	994.2115009746589	647.1003898635478	28	30
13	29	nan	0	0	nan	nan	D1	D1	D1	328.6186392224128	668.9345340194396	29	31
13	30	nan	0	0	nan	nan	D1	D1	D1	104.84826589595376	667.3901734104046	30	32
13	31	nan	0	0	nan	nan	D1	D1	D1	162.79375	666.8261363636364	31	33
13	32	nan	0	0	nan	nan	D1	D1	D1	140.8219623131904	692.2488628979858	32	34
13	33	nan	0	0	nan	nan	D1	D1	D1	92.49864498644986	703.5062330623306	33	35
13	34	nan	0	0	nan	nan	D1	D1	D1	285.7778962331201	709.0348258706467	34	36
13	35	nan	0	0	nan	nan	D1	D1	D1	895.0548199152543	711.714247881356	35	37
13	36	nan	0	0	nan	nan	D1	D1	D1	639.8745628351597	723.7262765213336	36	38
13	37	nan	0	0	nan	nan	D1	D1	D1	144.23933009184225	733.4586709886548	37	39
13	38	nan	0	0	nan	nan	D1	D1	D1	376.45766725873295	744.6509769094139	38	40
13	39	nan	0	0	nan	nan	D1	D1	D1	230.79891304347825	741.7000988142292	39	41
13	40	nan	0	0	nan	nan	D1	D1	D1	499.6543371522095	817.8887070376433	40	43
13	41	nan	0	0	nan	nan	D1	D1	D1	567.6616272677295	847.6569543705333	41	44
14	1	nan	0	0	nan	nan	D2	D2	D2	312.51146788990826	38.21489061397318	1	1
14	2	nan	0	0	nan	nan	D2	D2	D2	500.54744525547443	47.476581508515814	2	2
14	3	nan	0	0	nan	nan	D2	D2	D2	364.8770595690748	64.19602872834813	3	3
14	4	nan	0	0	nan	nan	D2	D2	D2	696.6059631059632	78.76791076791076	4	4
14	5	nan	0	0	nan	nan	D2	D2	D2	515.9960606060606	108.97242424242424	5	5
14	6	nan	0	0	nan	nan	D2	D2	D2	955.1460836136473	113.17251321480057	6	6
14	7	nan	0	0	nan	nan	D2	D2	D2	604.5153686156691	132.3304830136353	7	7
14	8	nan	0	0	nan	nan	D2	D2	D2	802.1730828457037	184.08561749307052	8	9
14	9	nan	0	0	nan	nan	D2	D2	D2	479.0142743854084	183.73988897700238	9	10
14	10	nan	0	0	nan	nan	D2	D2	D2	737.9879051765844	166.6003870343493	10	11
14	11	nan	0	0	nan	nan	D2	D2	D2	696.9923179692719	183.47127588510355	11	12
14	12	nan	0	0	nan	nan	D2	D2	D2	591.935744680851	256.6859574468085	12	13
14	13	nan	0	0	nan	nan	D2	D2	D2	203.98231653404068	248.66342469790746	13	14
14	14	nan	0	0	nan	nan	D2	D2	D2	332.8752408477842	295.252408477842	14	15
14	15	nan	0	0	nan	nan	D2	D2	D2	785.0583228247162	269.0513871374527	15	16
14	16	nan	0	0	nan	nan	D2	D2	D2	829.1506053268765	316.80823244552056	16	17
14	17	nan	0	0	nan	nan	D2	D2	D2	760.9184512221501	312.3884923210037	17	18
14	18	nan	0	0	nan	nan	D2	D2	D2	230.97940430925223	351.4534220532319	18	19
14	19	nan	0	0	nan	nan	D2	D2	D2	922.8321627512715	464.409784451441	19	20
14	20	nan	0	0	nan	nan	D2	D2	D2	731.3113500597372	481.63703703703703	20	21
14	21	nan	0	0	nan	nan	D2	D2	D2	303.6521346963319	492.53217077570656	21	22
14	22	nan	0	0	nan	nan	D2	D2	D2	795.989812161732	545.3619866284623	22	23
14	23	nan	0	0	nan	nan	D2	D2	D2	445.55738396624474	547.2383966244726	23	24
14	24	nan	0	0	nan	nan	D2	D2	D2	254.93658845909957	559.3417882054534	24	26
14	25	nan	0	0	nan	nan	D2	D2	D2	310.5703467516939	561.6791550418493	25	27
14	26	nan	0	0	nan	nan	D2	D2	D2	389.91596839837206	551.283935839119	26	28
14	27	nan	0	0	nan	nan	D2	D2	D2	422.4732142857143	590.2508928571428	27	29
14	28	nan	0	0	nan	nan	D2	D2	D2	466.03013863773356	606.8930078360459	28	30
14	29	nan	0	0	nan	nan	D2	D2	D2	355.33962795941375	618.4580045095829	29	31
14	30	nan	0	0	nan	nan	D2	D2	D2	134.5199490662139	643.0706706281834	30	32
14	31	nan	0	0	nan	nan	D2	D2	D2	39.75444538526672	714.1732994637313	31	33
14	32	nan	0	0	nan	nan	D2	D2	D2	468.564882826163	756.6285414480587	32	34
14	33	nan	0	0	nan	nan	D2	D2	D2	785.1262019230769	747.8273237179487	33	35
14	34	nan	0	0	nan	nan	D2	D2	D2	695.8669821240799	838.1808622502629	34	36
14	35	nan	0	0	nan	nan	D2	D2	D2	603.168016194332	859.9771544245228	35	37
14	36	nan	0	0	nan	nan	D2	D2	D2	641.540594059406	858.890099009901	36	38
14	37	nan	0	0	nan	nan	D2	D2	D2	381.51145492412974	872.0740850937221	37	39
14	38	nan	0	0	nan	nan	D2	D2	D2	505.412362749085	876.7625050833673	38	40
14	39	nan	0	0	nan	nan	D2	D2	D2	653.224043715847	892.6029143897996	39	41
14	40	nan	0	0	nan	nan	D2	D2	D2	972.5106382978723	917.3016472203158	40	42
14	41	nan	0	0	nan	nan	D2	D2	D2	305.2031782065834	912.3530079455164	41	43
14	42	nan	0	0	nan	nan	D2	D2	D2	523.5455301455302	961.0760914760915	42	44
14	43	nan	0	0	nan	nan	D2	D2	D2	613.9152815013405	959.3131367292225	43	45
14	44	nan	0	0	nan	nan	D2	D2	D2	721.0446841294299	968.6697483307653	44	46
15	1	nan	0	0	nan	nan	D3	D3	D3	583.6127450980392	10.97549019607843	1	1
15	2	nan	0	0	nan	nan	D3	D3	D3	321.8436688779925	34.754254398615515	2	2
15	3	nan	0	0	nan	nan	D3	D3	D3	544.6742783283067	32.83283067643257	3	3
15	4	nan	0	0	nan	nan	D3	D3	D3	648.2880523731587	30.430441898527004	4	4
15	5	nan	0	0	nan	nan	D3	D3	D3	151.29678188319429	50.39570917759237	5	5
15	6	nan	0	0	nan	nan	D3	D3	D3	707.6589181940099	60.34152883325883	6	6
15	7	nan	0	0	nan	nan	D3	D3	D3	217.2825831702544	73.09823874755382	7	7
15	8	nan	0	0	nan	nan	D3	D3	D3	401.61007025761126	75.39227166276346	8	8
15	9	nan	0	0	nan	nan	D3	D3	D3	565.9397721106891	90.2205642973413	9	9
15	10	nan	0	0	nan	nan	D3	D3	D3	160.39249553305538	89.35854675402025	10	10
15	11	nan	0	0	nan	nan	D3	D3	D3	858.3071955719557	96.39621771217712	11	11
15	12	nan	0	0	nan	nan	D3	D3	D3	271.174159425765	101.33509633547412	12	12
15	13	nan	0	0	nan	nan	D3	D3	D3	418.60070220236196	124.21608681774657	13	13
15	14	nan	0	0	nan	nan	D3	D3	D3	86.97587939698492	112.21959798994975	14	14
15	15	nan	0	0	nan	nan	D3	D3	D3	360.1419127368885	114.1956809167034	15	15
15	16	nan	0	0	nan	nan	D3	D3	D3	492.00734484024974	110.75431509364671	16	16
15	17	nan	0	0	nan	nan	D3	D3	D3	642.9487590072058	133.46076861489192	17	17
15	18	nan	0	0	nan	nan	D3	D3	D3	714.3037790697674	148.3172238372093	18	18
15	19	nan	0	0	nan	nan	D3	D3	D3	231.5172740179839	150.67439659252247	19	20
15	20	nan	0	0	nan	nan	D3	D3	D3	338.2214382632293	164.80271370420624	20	21
15	21	nan	0	0	nan	nan	D3	D3	D3	268.86475220009265	166.34275127373783	21	22
15	22	nan	0	0	nan	nan	D3	D3	D3	582.2525423728814	181.1550847457627	22	23
15	23	nan	0	0	nan	nan	D3	D3	D3	488.10776160776163	178.08870408870408	23	24
15	24	nan	0	0	nan	nan	D3	D3	D3	880.979727484214	192.13060817547358	24	25
15	25	nan	0	0	nan	nan	D3	D3	D3	210.44924977934687	221.54898499558695	25	26
15	26	nan	0	0	nan	nan	D3	D3	D3	650.164672765658	189.14919071076707	26	27
15	27	nan	0	0	nan	nan	D3	D3	D3	720.9051042415529	244.15168943206325	27	28
15	28	nan	0	0	nan	nan	D3	D3	D3	625.0994152046784	266.9785575048733	28	29
15	29	nan	0	0	nan	nan	D3	D3	D3	822.2805646036917	304.21780673181325	29	30
15	30	nan	0	0	nan	nan	D3	D3	D3	977.7167399121055	309.2353176188574	30	31
15	31	nan	0	0	nan	nan	D3	D3	D3	974.3259668508288	353.53453038674036	31	32
15	32	nan	0	0	nan	nan	D3	D3	D3	630.4163265306122	372.6730983302412	32	33
15	33	nan	0	0	nan	nan	D3	D3	D3	937.1758204956463	370.5445411922304	33	34
15	34	nan	0	0	nan	nan	D3	D3	D3	890.9911308203991	352.8750923872875	34	35
15	35	nan	0	0	nan	nan	D3	D3	D3	891.376753507014	405.13527054108215	35	36
15	36	nan	0	0	nan	nan	D3	D3	D3	984.6821116597038	422.1473604253703	36	37
15	37	nan	0	0	nan	nan	D3	D3	D3	840.0200467758102	433.64617440694957	37	38
15	38	nan	0	0	nan	nan	D3	D3	D3	222.74822466107165	463.45642349903164	38	39
15	39	nan	0	0	nan	nan	D3	D3	D3	56.9041945892281	463.97393894266565	39	40
15	40	nan	0	0	nan	nan	D3	D3	D3	172.84929835265405	521.5771812080537	40	41
15	41	nan	0	0	nan	nan	D3	D3	D3	703.8538506417736	556.5708868144691	41	42
15	42	nan	0	0	nan	nan	D3	D3	D3	477.4549356223176	562.5670004768717	42	43
15	43	nan	0	0	nan	nan	D3	D3	D3	988.9108500345543	723.8559087767795	43	44
15	44	nan	0	0	nan	nan	D3	D3	D3	925.3310734463277	729.8564971751413	44	45
15	45	nan	0	0	nan	nan	D3	D3	D3	305.7491039426523	739.9401709401709	45	46
15	46	nan	0	0	nan	nan	D3	D3	D3	889.5325112107623	769.2017937219731	46	47
15	47	nan	0	0	nan	nan	D3	D3	D3	927.2735527809308	773.2661748013621	47	48
15	48	nan	0	0	nan	nan	D3	D3	D3	714.1446597566471	790.0626408292023	48	50
15	49	nan	0	0	nan	nan	D3	D3	D3	908.8207792207792	831.811334120425	49	51
15	50	nan	0	0	nan	nan	D3	D3	D3	948.4024105754277	855.1831259720062	50	52
15	51	nan	0	0	nan	nan	D3	D3	D3	844.014913899139	866.9381918819188	51	53
15	52	nan	0	0	nan	nan	D3	D3	D3	104.78106911814777	915.3353762342526	52	54
15	53	nan	0	0	nan	nan	D3	D3	D3	922.5308491142333	1000.3927916921198	53	56
15	54	nan	0	0	nan	nan	D3	D3	D3	100.77002053388091	1010.0369609856263	54	57
15	55	nan	0	0	nan	nan	D3	D3	D3	563.046761046761	1010.2822822822823	55	58
16	1	nan	0	0	nan	nan	D4	D4	D4	313.141545524101	111.88931395052282	1	1
16	2	nan	0	0	nan	nan	D4	D4	D4	453.6542239685658	133.56213163064834	2	2
16	3	nan	0	0	nan	nan	D4	D4	D4	555.7536140791955	143.16404776869894	3	3
16	4	nan	0	0	nan	nan	D4	D4	D4	595.9969899665551	165.80301003344482	4	4
16	5	nan	0	0	nan	nan	D4	D4	D4	655.8795640326975	198.56021798365123	5	5
16	6	nan	0	0	nan	nan	D4	D4	D4	324.02630575676704	204.85131528783836	6	6
16	7	nan	0	0	nan	nan	D4	D4	D4	184.15876089060987	229.6945788964182	7	7
16	8	nan	0	0	nan	nan	D4	D4	D4	285.73783091374895	228.9790777113578	8	8
16	9	nan	0	0	nan	nan	D4	D4	D4	487.6107533805538	239.91886670959434	9	9
16	10	nan	0	0	nan	nan	D4	D4	D4	360.78730703259004	270.21372212692967	10	10
16	11	nan	0	0	nan	nan	D4	D4	D4	314.9681881051176	279.25103734439836	11	11
16	12	nan	0	0	nan	nan	D4	D4	D4	537.7082405345211	274.380528157811	12	12
16	13	nan	0	0	nan	nan	D4	D4	D4	183.64800759013283	282.2547438330171	13	13
16	14	nan	0	0	nan	nan	D4	D4	D4	312.49878345498786	310.978102189781	14	14
16	15	nan	0	0	nan	nan	D4	D4	D4	107.609474076837	307.0757180156658	15	15
16	16	nan	0	0	nan	nan	D4	D4	D4	291.35075376884424	335.3534338358459	16	16
16	17	nan	0	0	nan	nan	D4	D4	D4	208.2420618556701	337.0901030927835	17	17
16	18	nan	0	0	nan	nan	D4	D4	D4	363.11072664359864	326.80721700444883	18	18
16	19	nan	0	0	nan	nan	D4	D4	D4	660.8714560968896	333.59124690338564	19	19
16	20	nan	0	0	nan	nan	D4	D4	D4	450.3390742734123	342.9253677789738	20	20
16	21	nan	0	0	nan	nan	D4	D4	D4	106.5127840909091	353.25	21	21
16	22	nan	0	0	nan	nan	D4	D4	D4	502.6352657004831	343.7543133195307	22	22
16	23	nan	0	0	nan	nan	D4	D4	D4	24.508258612553092	352.1552619159981	23	23
16	24	nan	0	0	nan	nan	D4	D4	D4	370.4790087463557	382.6935860058309	24	24
16	25	nan	0	0	nan	nan	D4	D4	D4	974.4776470588235	378.5942857142857	25	25
16	26	nan	0	0	nan	nan	D4	D4	D4	434.3038263849229	389.2107367218732	26	26
16	27	nan	0	0	nan	nan	D4	D4	D4	870.9987333755541	378.5981633945535	27	27
16	28	nan	0	0	nan	nan	D4	D4	D4	726.5079456804392	400.24877203120485	28	28
16	29	nan	0	0	nan	nan	D4	D4	D4	120.95994328252392	423.92803970223326	29	30
16	30	nan	0	0	nan	nan	D4	D4	D4	580.0133228840125	447.81609195402297	30	31
16	31	nan	0	0	nan	nan	D4	D4	D4	907.4613953488372	440.4186046511628	31	32
16	32	nan	0	0	nan	nan	D4	D4	D4	854.9209944751382	472.9174033149171	32	33
16	33	nan	0	0	nan	nan	D4	D4	D4	641.5427343078246	484.56629406706793	33	34
16	34	nan	0	0	nan	nan	D4	D4	D4	177.53582838886354	684.7339114559562	34	35
16	35	nan	0	0	nan	nan	D4	D4	D4	890.962505513895	678.1206440229378	35	36
16	36	nan	0	0	nan	nan	D4	D4	D4	287.2384096454715	709.9035452849146	36	37
16	37	nan	0	0	nan	nan	D4	D4	D4	121.42777390090718	721.943475226797	37	38
16	38	nan	0	0	nan	nan	D4	D4	D4	19.04884547069272	766.5701598579041	38	39
16	39	nan	0	0	nan	nan	D4	D4	D4	61.58557588805167	756.9860064585575	39	40
16	40	nan	0	0	nan	nan	D4	D4	D4	460.3722103628954	836.1457403454299	40	41
16	41	nan	0	0	nan	nan	D4	D4	D4	80.14938418752483	853.7091775923718	41	42
16	42	nan	0	0	nan	nan	D4	D4	D4	213.22633228840127	859.4181818181818	42	43
16	43	nan	0	0	nan	nan	D4	D4	D4	236.96903153153153	908.8338963963964	43	44
16	44	nan	0	0	nan	nan	D4	D4	D4	466.58306364617044	921.6240560949299	44	45
16	45	nan	0	0	nan	nan	D4	D4	D4	248.79214402618658	962.303873431533	45	46
16	46	nan	0	0	nan	nan	D4	D4	D4	332.0380422175829	981.8670842032011	46	47
