# Supplementary material for: Resolving cell state in iPSC-derived human neural samples with multiplexed fluorescence imaging
Source: Commun Biol. 2021 Jun 24;4:786. doi: 10.1038/s42003-021-02276-x (PMC8225800; doi:10.1038/s42003-021-02276-x)
Supplement: Supplementary file 5 — Supplementary Data 2 [file 42003_2021_2276_MOESM5_ESM.zip]

Archive with 42 entries (42 files):
- New folder/Cortical_neuron_DNACellBodies.csv
- New folder/Cortical_neuron_DNAcellbodies_pax6_negative.csv
- New folder/Cortical_neuron_DNAcellbodies_pax6_positive.csv
- New folder/Cortical_neuron_DNACellExpanded.csv
- New folder/Cortical_neuron_DNACellSurrounding.csv
- New folder/Cortical_neuron_DNAExcitatory_Neurons.csv
- New folder/Cortical_neuron_DNAExcitatory_Neurons_filtered.csv
- New folder/Cortical_neuron_DNAExperiment.csv
- New folder/Cortical_neuron_DNAImage.csv
- New folder/Cortical_neuron_DNAImmature_Astrocytes.csv
- New folder/Cortical_neuron_DNAInhibitory_Neurons.csv
- New folder/Cortical_neuron_DNAmature_Astrocyte_filtered.csv
- New folder/Cortical_neuron_DNAmature_Astrocytes.csv
- New folder/Cortical_neuron_DNANeurites.csv
- New folder/Cortical_neuron_DNANeuronal_progenitor.csv
- New folder/Cortical_neuron_DNANeurons.csv
- New folder/Cortical_neuron_DNANeurons_filtered.csv
- New folder/Cortical_neuron_DNANuclei.csv
- New folder/Cortical_neuron_DNANuclei_pax6_negative.csv
- New folder/Cortical_neuron_DNANuclei_pax6_positive.csv
- New folder/Cortical_neuron_DNARadial_Glia.csv
- New folder/Cortical_neurons_LNACellBodies.csv
- New folder/Cortical_neurons_LNAcellbodies_pax6_negative.csv
- New folder/Cortical_neurons_LNAcellbodies_pax6_positive.csv
- New folder/Cortical_neurons_LNACellExpanded.csv
- New folder/Cortical_neurons_LNACellSurrounding.csv
- New folder/Cortical_neurons_LNAExcitatory_Neurons.csv
- New folder/Cortical_neurons_LNAExcitatory_Neurons_filtered.csv
- New folder/Cortical_neurons_LNAExperiment.csv
- New folder/Cortical_neurons_LNAImage.csv
- New folder/Cortical_neurons_LNAImmature_Astrocytes.csv
- New folder/Cortical_neurons_LNAInhibitory_Neurons.csv
- New folder/Cortical_neurons_LNAmature_Astrocyte_filtered.csv
- New folder/Cortical_neurons_LNAmature_Astrocytes.csv
- New folder/Cortical_neurons_LNANeurites.csv
- New folder/Cortical_neurons_LNANeuronal_progenitor.csv
- New folder/Cortical_neurons_LNANeurons.csv
- New folder/Cortical_neurons_LNANeurons_filtered.csv
- New folder/Cortical_neurons_LNANuclei.csv
- New folder/Cortical_neurons_LNANuclei_pax6_negative.csv
- New folder/Cortical_neurons_LNANuclei_pax6_positive.csv
- New folder/Cortical_neurons_LNARadial_Glia.csv
