# Supplementary material for: Resolving cell state in iPSC-derived human neural samples with multiplexed fluorescence imaging
Source: Commun Biol. 2021 Jun 24;4:786. doi: 10.1038/s42003-021-02276-x (PMC8225800; doi:10.1038/s42003-021-02276-x)
Supplement: Supplementary file 5 — Supplementary Data 2 [file 42003_2021_2276_MOESM5_ESM.zip › New folder/Cortical_neuron_DNACellBodies.csv]

ImageNumber	ObjectNumber	Metadata_FileLocation	Metadata_Frame	Metadata_Series	Metadata_myChannel	Metadata_myCycle	Metadata_myWell	Metadata_myWell	Metadata_myWell	Children_cellbodies_pax6_negative_Count	Children_cellbodies_pax6_positive_Count	Location_Center_X	Location_Center_Y	Location_Center_Z	Number_Object_Number	Parent_Nuclei
1	1	nan	0	0	nan	nan	A1	A1	A1	1	0	500.6933575978162	20.444040036396725	0	1	1
1	2	nan	0	0	nan	nan	A1	A1	A1	1	0	952.5518018018018	45.97232947232947	0	2	2
1	3	nan	0	0	nan	nan	A1	A1	A1	1	0	425.0065601825442	63.64318311466058	0	3	3
1	4	nan	0	0	nan	nan	A1	A1	A1	1	0	861.0075797637934	47.960867265996825	0	4	4
1	5	nan	0	0	nan	nan	A1	A1	A1	1	0	606.4464831804281	106.53975535168196	0	5	5
1	6	nan	0	0	nan	nan	A1	A1	A1	1	0	777.3539870689655	96.45501077586206	0	6	6
1	7	nan	0	0	nan	nan	A1	A1	A1	0	1	628.9109513274336	122.63716814159292	0	7	7
1	8	nan	0	0	nan	nan	A1	A1	A1	1	0	125.74516129032259	119.60786290322581	0	8	8
1	9	nan	0	0	nan	nan	A1	A1	A1	1	0	734.2103220799379	139.6476523088863	0	9	9
1	10	nan	0	0	nan	nan	A1	A1	A1	1	0	574.8077609277431	150.60838537020518	0	10	10
1	11	nan	0	0	nan	nan	A1	A1	A1	1	0	402.32112416493896	150.60677263303387	0	11	11
1	12	nan	0	0	nan	nan	A1	A1	A1	1	0	478.5456595264938	141.9143179255919	0	12	12
1	13	nan	0	0	nan	nan	A1	A1	A1	0	1	672.213695004962	154.48064836255375	0	13	13
1	14	nan	0	0	nan	nan	A1	A1	A1	1	0	948.8653540806605	143.00031756113052	0	14	14
1	15	nan	0	0	nan	nan	A1	A1	A1	1	0	518.3573907009021	166.6032847559565	0	15	15
1	16	nan	0	0	nan	nan	A1	A1	A1	1	0	850.899136577708	180.61302982731553	0	16	16
1	17	nan	0	0	nan	nan	A1	A1	A1	1	0	973.4138093001409	203.61061531235322	0	17	17
1	18	nan	0	0	nan	nan	A1	A1	A1	1	0	1009.4569632495164	206.41005802707932	0	18	18
1	19	nan	0	0	nan	nan	A1	A1	A1	1	0	585.8999358563182	228.90314304041053	0	19	19
1	20	nan	0	0	nan	nan	A1	A1	A1	0	1	294.15706659173924	217.97724079797695	0	20	20
1	21	nan	0	0	nan	nan	A1	A1	A1	1	0	876.5854838709678	241.28548387096774	0	21	21
1	22	nan	0	0	nan	nan	A1	A1	A1	0	1	231.43207981580966	238.92862624712203	0	22	22
1	23	nan	0	0	nan	nan	A1	A1	A1	1	0	949.7399856938483	238.66165951359085	0	23	23
1	24	nan	0	0	nan	nan	A1	A1	A1	1	0	786.6070422535212	246.17253521126761	0	24	24
1	25	nan	0	0	nan	nan	A1	A1	A1	1	0	487.0348321722609	257.7112096263458	0	25	25
1	26	nan	0	0	nan	nan	A1	A1	A1	1	0	346.9986906710311	255.85302782324058	0	26	26
1	27	nan	0	0	nan	nan	A1	A1	A1	1	0	693.1134545454546	269.01272727272726	0	27	27
1	28	nan	0	0	nan	nan	A1	A1	A1	1	0	827.6721097322012	274.41737426518614	0	28	28
1	29	nan	0	0	nan	nan	A1	A1	A1	1	0	887.490356083086	275.4532640949555	0	29	29
1	30	nan	0	0	nan	nan	A1	A1	A1	1	0	53.07540173053152	256.6299958796869	0	30	30
1	31	nan	0	0	nan	nan	A1	A1	A1	1	0	1004.1417848206839	286.8331943286072	0	31	31
1	32	nan	0	0	nan	nan	A1	A1	A1	1	0	429.82899893124335	287.11150694691844	0	32	32
1	33	nan	0	0	nan	nan	A1	A1	A1	1	0	932.8999497234792	286.14127702363	0	33	33
1	34	nan	0	0	nan	nan	A1	A1	A1	0	1	529.3450881612091	299.74874055415614	0	34	34
1	35	nan	0	0	nan	nan	A1	A1	A1	1	0	764.4188954498089	309.8266759291421	0	35	35
1	36	nan	0	0	nan	nan	A1	A1	A1	1	0	863.4807162534436	317.4207988980716	0	36	36
1	37	nan	0	0	nan	nan	A1	A1	A1	0	1	574.4322951929587	324.6181448882871	0	37	37
1	38	nan	0	0	nan	nan	A1	A1	A1	1	0	317.0465519962127	326.14375887643996	0	38	38
1	39	nan	0	0	nan	nan	A1	A1	A1	0	1	162.55611390284758	330.26570351758795	0	39	39
1	40	nan	0	0	nan	nan	A1	A1	A1	1	0	962.8221191028615	325.6109822119103	0	40	40
1	41	nan	0	0	nan	nan	A1	A1	A1	1	0	437.236260914227	337.96507447354907	0	41	41
1	42	nan	0	0	nan	nan	A1	A1	A1	1	0	753.2839132627332	348.41906202723146	0	42	42
1	43	nan	0	0	nan	nan	A1	A1	A1	1	0	392.11873920552677	358.45595854922277	0	43	43
1	44	nan	0	0	nan	nan	A1	A1	A1	1	0	960.7113316790736	358.6691480562448	0	44	44
1	45	nan	0	0	nan	nan	A1	A1	A1	1	0	917.7372412379586	377.47571223611396	0	45	45
1	46	nan	0	0	nan	nan	A1	A1	A1	1	0	1000.6788432267884	363.1501775748351	0	46	46
1	47	nan	0	0	nan	nan	A1	A1	A1	1	0	820.7870791628753	360.4080982711556	0	47	47
1	48	nan	0	0	nan	nan	A1	A1	A1	1	0	486.99000951474784	376.3915318744053	0	48	48
1	49	nan	0	0	nan	nan	A1	A1	A1	0	1	226.1369202226345	366.95324675324673	0	49	49
1	50	nan	0	0	nan	nan	A1	A1	A1	1	0	433.0106007067138	390.1303494307028	0	50	50
1	51	nan	0	0	nan	nan	A1	A1	A1	1	0	539.3641390205371	395.1445497630332	0	51	51
1	52	nan	0	0	nan	nan	A1	A1	A1	1	0	179.0274825943569	401.5086112128985	0	52	52
1	53	nan	0	0	nan	nan	A1	A1	A1	1	0	602.4572284003422	394.3973481608212	0	53	53
1	54	nan	0	0	nan	nan	A1	A1	A1	1	0	663.3591973244147	390.04147157190636	0	54	54
1	55	nan	0	0	nan	nan	A1	A1	A1	1	0	573.574358974359	420.5692307692308	0	55	55
1	56	nan	0	0	nan	nan	A1	A1	A1	1	0	129.50590652285567	416.9501797637391	0	56	56
1	57	nan	0	0	nan	nan	A1	A1	A1	1	0	842.6730538922155	429.2967664670659	0	57	57
1	58	nan	0	0	nan	nan	A1	A1	A1	1	0	64.07716735471578	431.1295649412512	0	58	58
1	59	nan	0	0	nan	nan	A1	A1	A1	0	1	179.64214919144496	448.19144496609283	0	59	59
1	60	nan	0	0	nan	nan	A1	A1	A1	1	0	644.3064295485636	435.5763793889649	0	60	60
1	61	nan	0	0	nan	nan	A1	A1	A1	1	0	293.2206823027719	450.3560767590618	0	61	61
1	62	nan	0	0	nan	nan	A1	A1	A1	1	0	576.981943910872	468.45485977718016	0	62	62
1	63	nan	0	0	nan	nan	A1	A1	A1	0	1	782.7631366208569	449.6333872271625	0	63	63
1	64	nan	0	0	nan	nan	A1	A1	A1	1	0	717.9691300280637	467.02385406922355	0	64	64
1	65	nan	0	0	nan	nan	A1	A1	A1	0	1	348.4675753820735	462.27178851714166	0	65	65
1	66	nan	0	0	nan	nan	A1	A1	A1	1	0	408.0028433945757	461.75021872265967	0	66	66
1	67	nan	0	0	nan	nan	A1	A1	A1	1	0	117.3373724489796	502.3985969387755	0	67	67
1	68	nan	0	0	nan	nan	A1	A1	A1	1	0	475.7941110361879	498.7621937514048	0	68	68
1	69	nan	0	0	nan	nan	A1	A1	A1	1	0	288.21022128556376	514.4488935721812	0	69	69
1	70	nan	0	0	nan	nan	A1	A1	A1	1	0	361.8633034987795	521.3348250610252	0	70	70
1	71	nan	0	0	nan	nan	A1	A1	A1	1	0	398.47497805092183	550.1799824407375	0	71	71
1	72	nan	0	0	nan	nan	A1	A1	A1	1	0	581.919557195572	552.8774907749078	0	72	72
1	73	nan	0	0	nan	nan	A1	A1	A1	1	0	488.5749019607843	573.5960784313726	0	73	73
1	74	nan	0	0	nan	nan	A1	A1	A1	1	0	111.7928599450765	568.8662220478619	0	74	74
1	75	nan	0	0	nan	nan	A1	A1	A1	0	1	634.8892637428061	576.9230005953563	0	75	75
1	76	nan	0	0	nan	nan	A1	A1	A1	1	0	39.45625	576.1119047619047	0	76	76
1	77	nan	0	0	nan	nan	A1	A1	A1	0	1	560.9813710879284	580.0909090909091	0	77	77
1	78	nan	0	0	nan	nan	A1	A1	A1	1	0	227.855	565.4	0	78	78
1	79	nan	0	0	nan	nan	A1	A1	A1	1	0	9.10665137614679	586.5917431192661	0	79	79
1	80	nan	0	0	nan	nan	A1	A1	A1	0	0	184.8911475409836	595.9452459016394	0	80	80
1	81	nan	0	0	nan	nan	A1	A1	A1	1	0	348.5472868217054	613.7793281653746	0	81	81
1	82	nan	0	0	nan	nan	A1	A1	A1	1	0	874.5548293391431	590.5497458242556	0	82	82
1	83	nan	0	0	nan	nan	A1	A1	A1	1	0	544.5144270403957	613.8136850783183	0	83	83
1	84	nan	0	0	nan	nan	A1	A1	A1	0	1	769.6917562724014	612.963133640553	0	84	84
1	85	nan	0	0	nan	nan	A1	A1	A1	1	0	582.4900210084033	624.4044117647059	0	85	85
1	86	nan	0	0	nan	nan	A1	A1	A1	1	0	297.86653144016225	627.2588235294118	0	86	86
1	87	nan	0	0	nan	nan	A1	A1	A1	0	1	734.4763177998473	626.9919786096257	0	87	87
1	88	nan	0	0	nan	nan	A1	A1	A1	1	0	608.4405120481928	649.3501506024096	0	88	88
1	89	nan	0	0	nan	nan	A1	A1	A1	1	0	981.0959641255605	653.6215246636772	0	89	89
1	90	nan	0	0	nan	nan	A1	A1	A1	1	0	249.47654190827623	630.3389562467054	0	90	90
1	91	nan	0	0	nan	nan	A1	A1	A1	1	0	64.36014298480787	647.6403038427167	0	91	91
1	92	nan	0	0	nan	nan	A1	A1	A1	1	0	887.3066137566137	656.9497354497355	0	92	92
1	93	nan	0	0	nan	nan	A1	A1	A1	1	0	522.355318160706	656.4691128657687	0	93	93
1	94	nan	0	0	nan	nan	A1	A1	A1	1	0	665.9589988081049	686.8064362336114	0	94	94
1	95	nan	0	0	nan	nan	A1	A1	A1	1	0	471.0334148329258	675.4898125509372	0	95	95
1	96	nan	0	0	nan	nan	A1	A1	A1	1	0	440.39198606271776	686.948606271777	0	96	96
1	97	nan	0	0	nan	nan	A1	A1	A1	1	0	354.9824773413897	696.192749244713	0	97	97
1	98	nan	0	0	nan	nan	A1	A1	A1	0	1	391.88515625	696.85859375	0	98	98
1	99	nan	0	0	nan	nan	A1	A1	A1	1	0	574.3230698529412	703.3290441176471	0	99	99
1	100	nan	0	0	nan	nan	A1	A1	A1	0	1	780.7646854362183	700.5830726451164	0	100	100
1	101	nan	0	0	nan	nan	A1	A1	A1	1	0	897.8777137793531	700.9308817013736	0	101	101
1	102	nan	0	0	nan	nan	A1	A1	A1	1	0	196.44568690095846	688.0839799178457	0	102	102
1	103	nan	0	0	nan	nan	A1	A1	A1	1	0	238.23015873015873	724.7889822595705	0	103	103
1	104	nan	0	0	nan	nan	A1	A1	A1	1	0	79.07348703170028	716.3775216138329	0	104	104
1	105	nan	0	0	nan	nan	A1	A1	A1	1	0	451.7329826732673	749.6695544554456	0	105	105
1	106	nan	0	0	nan	nan	A1	A1	A1	1	0	553.6919606234619	748.4138638228055	0	106	106
1	107	nan	0	0	nan	nan	A1	A1	A1	1	0	607.729502452698	741.7838121934127	0	107	107
1	108	nan	0	0	nan	nan	A1	A1	A1	1	0	958.7546762589928	749.8287769784173	0	108	108
1	109	nan	0	0	nan	nan	A1	A1	A1	1	0	370.70146678170835	757.2282139775668	0	109	109
1	110	nan	0	0	nan	nan	A1	A1	A1	1	0	111.91690877396863	772.5804764671702	0	110	110
1	111	nan	0	0	nan	nan	A1	A1	A1	1	0	511.8748241912799	768.4725738396625	0	111	111
1	112	nan	0	0	nan	nan	A1	A1	A1	1	0	892.4739612188366	770.1786703601108	0	112	112
1	113	nan	0	0	nan	nan	A1	A1	A1	1	0	157.31796116504853	773.4565313327449	0	113	113
1	114	nan	0	0	nan	nan	A1	A1	A1	1	0	340.74063492063493	812.4946031746032	0	114	114
1	115	nan	0	0	nan	nan	A1	A1	A1	1	0	558.3259192010894	799.3926463912846	0	115	115
1	116	nan	0	0	nan	nan	A1	A1	A1	1	0	617.5111111111111	815.5167227833895	0	116	116
1	117	nan	0	0	nan	nan	A1	A1	A1	1	0	253.96558197747183	816.3275969962453	0	117	117
1	118	nan	0	0	nan	nan	A1	A1	A1	1	0	411.12590179194785	822.2380730742378	0	118	118
1	119	nan	0	0	nan	nan	A1	A1	A1	1	0	194.77745327102804	836.9059579439253	0	119	119
1	120	nan	0	0	nan	nan	A1	A1	A1	1	0	736.3170731707318	855.4155374887082	0	120	120
1	121	nan	0	0	nan	nan	A1	A1	A1	1	0	163.8179775280899	863.9086142322097	0	121	121
1	122	nan	0	0	nan	nan	A1	A1	A1	1	0	689.7214680744092	845.666163901458	0	122	122
1	123	nan	0	0	nan	nan	A1	A1	A1	1	0	473.2039249146758	853.0226109215017	0	123	123
1	124	nan	0	0	nan	nan	A1	A1	A1	1	0	62.43223140495868	870.0256198347107	0	124	124
1	125	nan	0	0	nan	nan	A1	A1	A1	1	0	301.7902761795167	894.4016110471807	0	125	125
1	126	nan	0	0	nan	nan	A1	A1	A1	1	0	114.43524952621604	874.1219204042957	0	126	126
1	127	nan	0	0	nan	nan	A1	A1	A1	1	0	638.1145440844009	890.5350414468727	0	127	127
1	128	nan	0	0	nan	nan	A1	A1	A1	1	0	930.1020278833967	887.6546261089987	0	128	128
1	129	nan	0	0	nan	nan	A1	A1	A1	1	0	454.7869318181818	906.0337357954545	0	129	129
1	130	nan	0	0	nan	nan	A1	A1	A1	1	0	703.8606147248034	891.4131522516083	0	130	130
1	131	nan	0	0	nan	nan	A1	A1	A1	1	0	753.0251026928344	898.1953445915108	0	131	131
1	132	nan	0	0	nan	nan	A1	A1	A1	1	0	127.625	912.4064440993789	0	132	132
1	133	nan	0	0	nan	nan	A1	A1	A1	1	0	62.800959232613906	924.543165467626	0	133	133
1	134	nan	0	0	nan	nan	A1	A1	A1	1	0	785.9804482594183	952.8016213638531	0	134	134
1	135	nan	0	0	nan	nan	A1	A1	A1	1	0	91.7634011090573	955.8308687615527	0	135	135
1	136	nan	0	0	nan	nan	A1	A1	A1	1	0	31.894082840236685	956.2556213017751	0	136	136
1	137	nan	0	0	nan	nan	A1	A1	A1	1	0	489.40613187736244	956.2805543889123	0	137	137
1	138	nan	0	0	nan	nan	A1	A1	A1	1	0	153.115823817292	955.1745513866232	0	138	138
1	139	nan	0	0	nan	nan	A1	A1	A1	1	0	380.82464698331194	975.2996148908858	0	139	139
1	140	nan	0	0	nan	nan	A1	A1	A1	1	0	538.5477055133707	964.602839220865	0	140	140
1	141	nan	0	0	nan	nan	A1	A1	A1	1	0	22.500814332247558	991.7043973941368	0	141	141
1	142	nan	0	0	nan	nan	A1	A1	A1	1	0	131.8522812266268	987.2703814510097	0	142	142
1	143	nan	0	0	nan	nan	A1	A1	A1	1	0	320.14700854700857	1003.0700854700855	0	143	143
1	144	nan	0	0	nan	nan	A1	A1	A1	1	0	464.66545718432513	1006.4716981132076	0	144	144
2	1	nan	0	0	nan	nan	A2	A2	A2	1	0	164.39584996009577	12.84756584197925	0	1	1
2	2	nan	0	0	nan	nan	A2	A2	A2	1	0	292.80038948393377	10.098344693281403	0	2	2
2	3	nan	0	0	nan	nan	A2	A2	A2	1	0	811.016129032258	11.011166253101736	0	3	3
2	4	nan	0	0	nan	nan	A2	A2	A2	1	0	850.2663080026899	19.347007397444518	0	4	4
2	5	nan	0	0	nan	nan	A2	A2	A2	1	0	85.15809072444144	44.94380501015572	0	5	5
2	6	nan	0	0	nan	nan	A2	A2	A2	1	0	819.4848484848485	46.700275482093666	0	6	6
2	7	nan	0	0	nan	nan	A2	A2	A2	1	0	223.9096644680241	62.11757958130198	0	7	7
2	8	nan	0	0	nan	nan	A2	A2	A2	0	1	502.4644299471886	65.99875737806772	0	8	8
2	9	nan	0	0	nan	nan	A2	A2	A2	1	0	763.7140158670193	124.30260672459389	0	9	9
2	10	nan	0	0	nan	nan	A2	A2	A2	1	0	526.8423475258918	146.34004602991945	0	10	10
2	11	nan	0	0	nan	nan	A2	A2	A2	0	0	844.5803734061931	137.4877049180328	0	11	11
2	12	nan	0	0	nan	nan	A2	A2	A2	1	0	245.72116659301813	152.8784798939461	0	12	12
2	13	nan	0	0	nan	nan	A2	A2	A2	1	0	81.11649016641452	151.75264750378216	0	13	13
2	14	nan	0	0	nan	nan	A2	A2	A2	1	0	107.29933184855234	209.2641425389755	0	14	14
2	15	nan	0	0	nan	nan	A2	A2	A2	1	0	167.9212775528565	206.6951566951567	0	15	15
2	16	nan	0	0	nan	nan	A2	A2	A2	0	1	397.71155638397016	197.09459459459458	0	16	16
2	17	nan	0	0	nan	nan	A2	A2	A2	1	0	294.224015493867	212.89573918657197	0	17	17
2	18	nan	0	0	nan	nan	A2	A2	A2	0	1	237.85753052917232	220.28833107191315	0	18	18
2	19	nan	0	0	nan	nan	A2	A2	A2	0	1	553.599399676749	254.06072500577233	0	19	19
2	20	nan	0	0	nan	nan	A2	A2	A2	1	0	15.352893890675242	241.2628617363344	0	20	20
2	21	nan	0	0	nan	nan	A2	A2	A2	1	0	222.8521505376344	253.7706093189964	0	21	21
2	22	nan	0	0	nan	nan	A2	A2	A2	1	0	270.4810865701955	269.1853262249302	0	22	22
2	23	nan	0	0	nan	nan	A2	A2	A2	1	0	771.9460817601521	225.579383403504	0	23	23
2	24	nan	0	0	nan	nan	A2	A2	A2	1	0	22.370111731843576	275.73114525139664	0	24	24
2	25	nan	0	0	nan	nan	A2	A2	A2	0	1	428.90108803165185	277.8916913946588	0	25	25
2	26	nan	0	0	nan	nan	A2	A2	A2	1	0	367.47809152872446	276.9693281402142	0	26	26
2	27	nan	0	0	nan	nan	A2	A2	A2	1	0	80.38325859491779	283.9139013452915	0	27	27
2	28	nan	0	0	nan	nan	A2	A2	A2	0	1	319.933237958989	295.55412494039103	0	28	28
2	29	nan	0	0	nan	nan	A2	A2	A2	1	0	212.23283427981414	302.2534847702633	0	29	29
2	30	nan	0	0	nan	nan	A2	A2	A2	1	0	617.6229100768188	298.7885223678265	0	30	30
2	31	nan	0	0	nan	nan	A2	A2	A2	0	1	943.1674465920651	309.20081383519835	0	31	31
2	32	nan	0	0	nan	nan	A2	A2	A2	1	0	223.63390092879257	330.2577399380805	0	32	32
2	33	nan	0	0	nan	nan	A2	A2	A2	0	1	516.009152035861	332.0599551737019	0	33	33
2	34	nan	0	0	nan	nan	A2	A2	A2	1	0	792.4341377576671	324.350175967823	0	34	34
2	35	nan	0	0	nan	nan	A2	A2	A2	1	0	248.49136655155402	363.5624074987667	0	35	35
2	36	nan	0	0	nan	nan	A2	A2	A2	1	0	35.50174013921114	354.21055684454757	0	36	36
2	37	nan	0	0	nan	nan	A2	A2	A2	1	0	95.69572506286673	358.3730092204526	0	37	37
2	38	nan	0	0	nan	nan	A2	A2	A2	1	0	453.76776606596394	364.6909214552873	0	38	38
2	39	nan	0	0	nan	nan	A2	A2	A2	1	0	67.78516727126159	391.87787182587664	0	39	39
2	40	nan	0	0	nan	nan	A2	A2	A2	1	0	141.76437994722954	349.3564643799472	0	40	40
2	41	nan	0	0	nan	nan	A2	A2	A2	1	0	358.3700322234157	365.27389903329754	0	41	41
2	42	nan	0	0	nan	nan	A2	A2	A2	0	1	310.87814465408803	372.37735849056605	0	42	42
2	43	nan	0	0	nan	nan	A2	A2	A2	0	1	461.1585835257891	390.8729792147806	0	43	43
2	44	nan	0	0	nan	nan	A2	A2	A2	0	1	603.4706029522141	395.37553164873657	0	44	44
2	45	nan	0	0	nan	nan	A2	A2	A2	1	0	654.1161431701972	418.8955441928415	0	45	45
2	46	nan	0	0	nan	nan	A2	A2	A2	1	0	478.948152948801	417.25729099157485	0	46	46
2	47	nan	0	0	nan	nan	A2	A2	A2	0	1	363.9733291496705	416.68434264198305	0	47	47
2	48	nan	0	0	nan	nan	A2	A2	A2	0	1	759.1422655025744	432.62178195657043	0	48	48
2	49	nan	0	0	nan	nan	A2	A2	A2	0	1	426.91153846153844	441.61483516483514	0	49	49
2	50	nan	0	0	nan	nan	A2	A2	A2	0	1	395.23059149722735	465.0753234750462	0	50	50
2	51	nan	0	0	nan	nan	A2	A2	A2	1	0	344.7042079207921	478.7537128712871	0	51	51
2	52	nan	0	0	nan	nan	A2	A2	A2	0	0	482.465749235474	478.1847094801223	0	52	52
2	53	nan	0	0	nan	nan	A2	A2	A2	1	0	663.7248127978216	484.28182437031995	0	53	53
2	54	nan	0	0	nan	nan	A2	A2	A2	0	1	828.8611872146118	479.2712328767123	0	54	54
2	55	nan	0	0	nan	nan	A2	A2	A2	0	1	572.9811090798294	492.64625228519196	0	55	55
2	56	nan	0	0	nan	nan	A2	A2	A2	0	1	822.520869870221	532.5857593826728	0	56	56
2	57	nan	0	0	nan	nan	A2	A2	A2	1	0	310.75606891151136	541.3715740015662	0	57	57
2	58	nan	0	0	nan	nan	A2	A2	A2	1	0	511.8827056398726	527.9572793704328	0	58	58
2	59	nan	0	0	nan	nan	A2	A2	A2	1	0	985.3951612903226	547.1653225806451	0	59	59
2	60	nan	0	0	nan	nan	A2	A2	A2	1	0	583.0590191188695	569.2132169576059	0	60	60
2	61	nan	0	0	nan	nan	A2	A2	A2	0	0	629.0755064456722	561.8111023414891	0	61	61
2	62	nan	0	0	nan	nan	A2	A2	A2	0	1	706.5226277372262	563.1240875912408	0	62	62
2	63	nan	0	0	nan	nan	A2	A2	A2	0	1	915.8218108831401	590.2417484388939	0	63	63
2	64	nan	0	0	nan	nan	A2	A2	A2	1	0	257.33614524115166	585.5840821566111	0	64	64
2	65	nan	0	0	nan	nan	A2	A2	A2	1	0	14.278051181102363	591.4153543307086	0	65	65
2	66	nan	0	0	nan	nan	A2	A2	A2	1	0	447.95284974093266	626.0632124352331	0	66	66
2	67	nan	0	0	nan	nan	A2	A2	A2	0	1	526.7834526431718	642.2248072687224	0	67	67
2	68	nan	0	0	nan	nan	A2	A2	A2	1	0	692.8052434456929	625.1905950894715	0	68	68
2	69	nan	0	0	nan	nan	A2	A2	A2	1	0	116.24560570071259	653.1372921615202	0	69	69
2	70	nan	0	0	nan	nan	A2	A2	A2	1	0	40.17480823576908	655.333064190553	0	70	70
2	71	nan	0	0	nan	nan	A2	A2	A2	0	1	716.3325159391859	666.6758214811182	0	71	71
2	72	nan	0	0	nan	nan	A2	A2	A2	0	1	424.71104387291984	662.036308623298	0	72	72
2	73	nan	0	0	nan	nan	A2	A2	A2	1	0	808.7888474101727	655.8709752683154	0	73	73
2	74	nan	0	0	nan	nan	A2	A2	A2	0	1	601.5747673663709	677.104955637308	0	74	74
2	75	nan	0	0	nan	nan	A2	A2	A2	1	0	464.0929256594724	684.0029976019184	0	75	75
2	76	nan	0	0	nan	nan	A2	A2	A2	0	1	761.5709855272227	696.6519641626464	0	76	76
2	77	nan	0	0	nan	nan	A2	A2	A2	1	0	31.835224203133443	697.7882225823879	0	77	77
2	78	nan	0	0	nan	nan	A2	A2	A2	0	1	390.79972725501653	687.2756672511202	0	78	78
2	79	nan	0	0	nan	nan	A2	A2	A2	1	0	496.1201027617213	709.3551701991008	0	79	79
2	80	nan	0	0	nan	nan	A2	A2	A2	0	1	287.9252311756935	712.1278731836195	0	80	80
2	81	nan	0	0	nan	nan	A2	A2	A2	1	0	854.8824167872648	719.5390738060781	0	81	81
2	82	nan	0	0	nan	nan	A2	A2	A2	1	0	213.22493985565356	729.3127506014434	0	82	82
2	83	nan	0	0	nan	nan	A2	A2	A2	1	0	804.0750237416904	727.6068376068376	0	83	83
2	84	nan	0	0	nan	nan	A2	A2	A2	0	1	376.7224958949097	756.7188834154351	0	84	84
2	85	nan	0	0	nan	nan	A2	A2	A2	0	1	435.1711043212571	760.3701440419031	0	85	85
2	86	nan	0	0	nan	nan	A2	A2	A2	1	0	92.28568755846585	746.6265668849392	0	86	86
2	87	nan	0	0	nan	nan	A2	A2	A2	1	0	780.9635432359145	761.630310334438	0	87	87
2	88	nan	0	0	nan	nan	A2	A2	A2	0	1	694.2536958817318	749.5385427666315	0	88	88
2	89	nan	0	0	nan	nan	A2	A2	A2	1	0	738.3509655751469	773.1813602015113	0	89	89
2	90	nan	0	0	nan	nan	A2	A2	A2	1	0	28.01825168107589	769.2763368555876	0	90	90
2	91	nan	0	0	nan	nan	A2	A2	A2	1	0	522.1371258423444	770.0368280833725	0	91	91
2	92	nan	0	0	nan	nan	A2	A2	A2	0	1	242.14393179538615	799.7743229689067	0	92	92
2	93	nan	0	0	nan	nan	A2	A2	A2	1	0	691.7010785824345	808.8536209553158	0	93	93
2	94	nan	0	0	nan	nan	A2	A2	A2	1	0	771.4742049469965	805.46925795053	0	94	94
2	95	nan	0	0	nan	nan	A2	A2	A2	1	0	807.696015936255	840.0414342629482	0	95	95
2	96	nan	0	0	nan	nan	A2	A2	A2	1	0	545.03025	874.15625	0	96	96
2	97	nan	0	0	nan	nan	A2	A2	A2	1	0	65.5605612998523	886.741506646972	0	97	97
2	98	nan	0	0	nan	nan	A2	A2	A2	1	0	528.1409465020577	916.7047325102881	0	98	98
2	99	nan	0	0	nan	nan	A2	A2	A2	1	0	645.4450600184672	969.3162511542013	0	99	99
2	100	nan	0	0	nan	nan	A2	A2	A2	1	0	702.9496194273288	953.0974990938746	0	100	100
2	101	nan	0	0	nan	nan	A2	A2	A2	0	1	376.37934518997577	988.1012530315279	0	101	101
2	102	nan	0	0	nan	nan	A2	A2	A2	1	0	258.03150525087517	1009.3926487747958	0	102	102
3	1	nan	0	0	nan	nan	A3	A3	A3	0	1	479.8150254414846	53.26309488177193	0	1	1
3	2	nan	0	0	nan	nan	A3	A3	A3	1	0	658.0346127484579	52.28649760109664	0	2	2
3	3	nan	0	0	nan	nan	A3	A3	A3	1	0	422.9314697926059	71.66366095581606	0	3	3
3	4	nan	0	0	nan	nan	A3	A3	A3	0	1	615.6614195764167	106.87034917000572	0	4	4
3	5	nan	0	0	nan	nan	A3	A3	A3	1	0	625.0383653044204	139.5396163469558	0	5	5
3	6	nan	0	0	nan	nan	A3	A3	A3	0	1	379.8593421973408	166.21553533939817	0	6	6
3	7	nan	0	0	nan	nan	A3	A3	A3	0	1	783.695540508989	162.28904973149662	0	7	7
3	8	nan	0	0	nan	nan	A3	A3	A3	0	1	654.7387247278383	184.56428201140488	0	8	8
3	9	nan	0	0	nan	nan	A3	A3	A3	0	0	558.9092421441775	195.9083179297597	0	9	9
3	10	nan	0	0	nan	nan	A3	A3	A3	0	1	748.3903743315508	227.25311942959001	0	10	10
3	11	nan	0	0	nan	nan	A3	A3	A3	0	1	823.8809568656998	231.5441702768883	0	11	11
3	12	nan	0	0	nan	nan	A3	A3	A3	0	1	739.2286598850067	269.2804068996019	0	12	12
3	13	nan	0	0	nan	nan	A3	A3	A3	1	0	675.7705102903863	273.13025091626724	0	13	13
3	14	nan	0	0	nan	nan	A3	A3	A3	0	1	866.9914383561644	317.5779109589041	0	14	14
3	15	nan	0	0	nan	nan	A3	A3	A3	0	1	773.0316589278176	324.0620514985226	0	15	15
3	16	nan	0	0	nan	nan	A3	A3	A3	0	1	80.57211433558804	308.02727471088804	0	16	16
3	17	nan	0	0	nan	nan	A3	A3	A3	1	0	721.0573804573804	333.76174636174636	0	17	17
3	18	nan	0	0	nan	nan	A3	A3	A3	0	1	906.1805646749835	329.56139198949444	0	18	18
3	19	nan	0	0	nan	nan	A3	A3	A3	0	1	615.0791592128802	354.36314847942754	0	19	19
3	20	nan	0	0	nan	nan	A3	A3	A3	1	0	738.2338774417982	394.07465881723306	0	20	20
3	21	nan	0	0	nan	nan	A3	A3	A3	0	1	763.7833083029393	456.5361510405492	0	21	21
3	22	nan	0	0	nan	nan	A3	A3	A3	0	1	813.7997014182632	474.6752923612839	0	22	22
3	23	nan	0	0	nan	nan	A3	A3	A3	0	1	549.0898763782159	547.7875041764116	0	23	23
3	24	nan	0	0	nan	nan	A3	A3	A3	0	1	630.0536349771226	548.9501779359431	0	24	24
3	25	nan	0	0	nan	nan	A3	A3	A3	0	1	369.52373887240356	570.3857566765579	0	25	25
3	26	nan	0	0	nan	nan	A3	A3	A3	0	1	751.6194948186528	574.2273316062176	0	26	26
3	27	nan	0	0	nan	nan	A3	A3	A3	0	1	52.892728904847395	586.346499102334	0	27	27
3	28	nan	0	0	nan	nan	A3	A3	A3	0	1	573.502327643538	602.16448681002	0	28	28
3	29	nan	0	0	nan	nan	A3	A3	A3	0	1	457.999237804878	586.8207317073171	0	29	29
3	30	nan	0	0	nan	nan	A3	A3	A3	0	1	745.9150426976133	635.16663017298	0	30	30
3	31	nan	0	0	nan	nan	A3	A3	A3	0	1	929.6192875134941	614.829075206909	0	31	31
3	32	nan	0	0	nan	nan	A3	A3	A3	0	1	932.1721068249258	664.6876854599407	0	32	32
3	33	nan	0	0	nan	nan	A3	A3	A3	0	1	972.1413834951456	657.8331310679612	0	33	33
3	34	nan	0	0	nan	nan	A3	A3	A3	0	1	286.34770619202806	663.9450990223114	0	34	34
3	35	nan	0	0	nan	nan	A3	A3	A3	0	1	352.7282628761307	660.7683219494185	0	35	35
3	36	nan	0	0	nan	nan	A3	A3	A3	0	1	609.9124888757045	664.0815781667161	0	36	36
3	37	nan	0	0	nan	nan	A3	A3	A3	0	1	774.7170905845604	694.607318161535	0	37	37
3	38	nan	0	0	nan	nan	A3	A3	A3	0	1	250.88878787878787	715.5042424242424	0	38	38
3	39	nan	0	0	nan	nan	A3	A3	A3	0	1	593.4480886185926	742.50325803649	0	39	39
3	40	nan	0	0	nan	nan	A3	A3	A3	0	1	484.8043083900227	735.42358276644	0	40	40
3	41	nan	0	0	nan	nan	A3	A3	A3	0	1	417.8676512354445	722.4703209315535	0	41	41
3	42	nan	0	0	nan	nan	A3	A3	A3	0	1	362.08320349018385	759.8984107198504	0	42	42
3	43	nan	0	0	nan	nan	A3	A3	A3	0	1	666.6693838862559	762.4883412322275	0	43	43
3	44	nan	0	0	nan	nan	A3	A3	A3	0	1	428.2929097249128	787.1189461449051	0	44	44
3	45	nan	0	0	nan	nan	A3	A3	A3	0	1	926.9517386091127	792.2847721822542	0	45	45
3	46	nan	0	0	nan	nan	A3	A3	A3	0	1	339.5892857142857	828.5995535714286	0	46	46
3	47	nan	0	0	nan	nan	A3	A3	A3	0	1	288.2390158172232	822.5170474516696	0	47	47
3	48	nan	0	0	nan	nan	A3	A3	A3	0	1	558.3928641829292	839.056574019318	0	48	48
3	49	nan	0	0	nan	nan	A3	A3	A3	1	0	399.7247191011236	854.3797752808989	0	49	49
3	50	nan	0	0	nan	nan	A3	A3	A3	0	1	459.11546635183	864.1265643447462	0	50	50
3	51	nan	0	0	nan	nan	A3	A3	A3	1	0	903.481170141224	894.1166778749159	0	51	51
3	52	nan	0	0	nan	nan	A3	A3	A3	0	1	336.1775431861804	892.8790786948176	0	52	52
3	53	nan	0	0	nan	nan	A3	A3	A3	0	1	379.68798057466614	896.4775394577094	0	53	53
3	54	nan	0	0	nan	nan	A3	A3	A3	0	1	767.2027833001988	907.5279434504087	0	54	54
3	55	nan	0	0	nan	nan	A3	A3	A3	0	1	647.2875264270613	918.8895348837209	0	55	55
3	56	nan	0	0	nan	nan	A3	A3	A3	0	1	298.3869093725794	920.0243996901627	0	56	56
3	57	nan	0	0	nan	nan	A3	A3	A3	0	1	336.20669291338584	947.7101377952756	0	57	57
3	58	nan	0	0	nan	nan	A3	A3	A3	0	1	561.7251439539348	935.9731285988483	0	58	58
3	59	nan	0	0	nan	nan	A3	A3	A3	0	1	415.6037876900075	943.4181410416147	0	59	59
3	60	nan	0	0	nan	nan	A3	A3	A3	0	1	244.30409663865547	934.6005777310925	0	60	60
3	61	nan	0	0	nan	nan	A3	A3	A3	0	1	692.0224382946896	971.2225130890052	0	61	61
3	62	nan	0	0	nan	nan	A3	A3	A3	0	1	365.39713774597493	978.8032200357782	0	62	62
3	63	nan	0	0	nan	nan	A3	A3	A3	0	1	316.0907590759076	991.6314631463147	0	63	63
3	64	nan	0	0	nan	nan	A3	A3	A3	0	1	154.16760992599043	984.343056160209	0	64	64
3	65	nan	0	0	nan	nan	A3	A3	A3	0	1	425.2049927988478	1000.4699951992319	0	65	65
3	66	nan	0	0	nan	nan	A3	A3	A3	0	1	510.53176588294144	1005.8064032016008	0	66	66
4	1	nan	0	0	nan	nan	A4	A4	A4	0	1	535.9497341710971	22.6906718221363	0	1	1
4	2	nan	0	0	nan	nan	A4	A4	A4	0	1	827.5900818926297	29.023657870791627	0	2	2
4	3	nan	0	0	nan	nan	A4	A4	A4	0	0	665.67131594906	27.95027289266222	0	3	3
4	4	nan	0	0	nan	nan	A4	A4	A4	1	0	899.2501766784452	23.070671378091873	0	4	4
4	5	nan	0	0	nan	nan	A4	A4	A4	0	1	934.9387387387387	35.433033033033034	0	5	5
4	6	nan	0	0	nan	nan	A4	A4	A4	1	0	973.8128430296377	41.51317233809001	0	6	6
4	7	nan	0	0	nan	nan	A4	A4	A4	1	0	367.21064682312533	59.954207212364054	0	7	7
4	8	nan	0	0	nan	nan	A4	A4	A4	0	1	591.1760448283914	68.06023815082885	0	8	8
4	9	nan	0	0	nan	nan	A4	A4	A4	1	0	1005.3974979822437	85.13478611783697	0	9	9
4	10	nan	0	0	nan	nan	A4	A4	A4	1	0	956.7278911564625	72.6655328798186	0	10	10
4	11	nan	0	0	nan	nan	A4	A4	A4	1	0	645.1859052247873	87.64763061968408	0	11	11
4	12	nan	0	0	nan	nan	A4	A4	A4	0	1	908.452380952381	93.33635144198524	0	12	12
4	13	nan	0	0	nan	nan	A4	A4	A4	1	0	721.5421063109695	102.50408122635875	0	13	13
4	14	nan	0	0	nan	nan	A4	A4	A4	1	0	941.8359929078014	101.36968085106383	0	14	14
4	15	nan	0	0	nan	nan	A4	A4	A4	1	0	857.2285714285714	104.25571428571429	0	15	15
4	16	nan	0	0	nan	nan	A4	A4	A4	1	0	492.08792345487456	121.41453322989398	0	16	16
4	17	nan	0	0	nan	nan	A4	A4	A4	0	1	659.3620107962213	135.5678137651822	0	17	17
4	18	nan	0	0	nan	nan	A4	A4	A4	0	1	800.7227024567788	174.90991810737034	0	18	18
4	19	nan	0	0	nan	nan	A4	A4	A4	1	0	1013.5	174.77970749542962	0	19	19
4	20	nan	0	0	nan	nan	A4	A4	A4	1	0	48.22117962466488	179.48927613941018	0	20	20
4	21	nan	0	0	nan	nan	A4	A4	A4	0	1	959.0689655172414	177.65940713853598	0	21	21
4	22	nan	0	0	nan	nan	A4	A4	A4	0	0	447.39722222222224	204.59194444444444	0	22	22
4	23	nan	0	0	nan	nan	A4	A4	A4	0	1	884.4038967877831	203.95866245392313	0	23	23
4	24	nan	0	0	nan	nan	A4	A4	A4	1	0	459.6702241195304	241.84845250800427	0	24	24
4	25	nan	0	0	nan	nan	A4	A4	A4	1	0	496.8448722695298	239.18474639022585	0	25	25
4	26	nan	0	0	nan	nan	A4	A4	A4	0	1	975.9728940107126	248.54341827625385	0	26	26
4	27	nan	0	0	nan	nan	A4	A4	A4	0	1	887.9000666222519	258.2151898734177	0	27	27
4	28	nan	0	0	nan	nan	A4	A4	A4	0	1	912.6562143671608	274.2548460661346	0	28	28
4	29	nan	0	0	nan	nan	A4	A4	A4	0	1	850.9716666666667	279.1673333333333	0	29	29
4	30	nan	0	0	nan	nan	A4	A4	A4	1	0	9.464477611940298	325.64597014925374	0	30	30
4	31	nan	0	0	nan	nan	A4	A4	A4	1	0	506.7730152814014	314.80991427506524	0	31	31
4	32	nan	0	0	nan	nan	A4	A4	A4	0	1	1012.626878130217	307.13606010016696	0	32	32
4	33	nan	0	0	nan	nan	A4	A4	A4	1	0	939.642016015073	313.7979274611399	0	33	33
4	34	nan	0	0	nan	nan	A4	A4	A4	0	1	984.0096830985915	319.1443661971831	0	34	34
4	35	nan	0	0	nan	nan	A4	A4	A4	0	1	44.46956132497762	312.8245299910474	0	35	35
4	36	nan	0	0	nan	nan	A4	A4	A4	0	1	1015.7027624309392	363.05082872928176	0	36	36
4	37	nan	0	0	nan	nan	A4	A4	A4	0	1	927.757421875	364.203125	0	37	37
4	38	nan	0	0	nan	nan	A4	A4	A4	0	1	488.98226695422954	386.80421758926434	0	38	38
4	39	nan	0	0	nan	nan	A4	A4	A4	0	1	863.1640873015873	369.6722222222222	0	39	39
4	40	nan	0	0	nan	nan	A4	A4	A4	0	1	962.9681186868687	406.67329545454544	0	40	40
4	41	nan	0	0	nan	nan	A4	A4	A4	0	1	449.7448596064559	448.7074950254256	0	41	41
4	42	nan	0	0	nan	nan	A4	A4	A4	0	1	999.0862944162436	464.48519458544837	0	42	42
4	43	nan	0	0	nan	nan	A4	A4	A4	1	0	245.82642343836375	491.7396351575456	0	43	43
4	44	nan	0	0	nan	nan	A4	A4	A4	0	1	512.9692176143651	481.424967935015	0	44	44
4	45	nan	0	0	nan	nan	A4	A4	A4	0	1	452.8290718038529	512.5492119089317	0	45	45
4	46	nan	0	0	nan	nan	A4	A4	A4	1	0	874.8555460017197	493.6693895098882	0	46	46
4	47	nan	0	0	nan	nan	A4	A4	A4	1	0	805.8013398013399	492.22476322476325	0	47	47
4	48	nan	0	0	nan	nan	A4	A4	A4	1	0	545.6657458563536	524.0749309392265	0	48	48
4	49	nan	0	0	nan	nan	A4	A4	A4	0	1	977.977990770323	521.5046148384806	0	49	49
4	50	nan	0	0	nan	nan	A4	A4	A4	0	1	755.0174731182796	566.0448924731182	0	50	50
4	51	nan	0	0	nan	nan	A4	A4	A4	0	1	896.6843267108168	554.144812362031	0	51	51
4	52	nan	0	0	nan	nan	A4	A4	A4	1	0	166.38177623990774	585.1000576701268	0	52	52
4	53	nan	0	0	nan	nan	A4	A4	A4	1	0	491.280701754386	577.9791370317686	0	53	53
4	54	nan	0	0	nan	nan	A4	A4	A4	0	1	857.6987841247993	613.3115393438862	0	54	54
4	55	nan	0	0	nan	nan	A4	A4	A4	0	1	908.5016655562958	603.6642238507661	0	55	55
4	56	nan	0	0	nan	nan	A4	A4	A4	0	1	547.2950323974082	617.8531317494601	0	56	56
4	57	nan	0	0	nan	nan	A4	A4	A4	1	0	75.6689439225733	608.1622544833475	0	57	57
4	58	nan	0	0	nan	nan	A4	A4	A4	1	0	789.3622754491018	642.5475715236195	0	58	58
4	59	nan	0	0	nan	nan	A4	A4	A4	1	0	117.86091794158554	666.2075799721836	0	59	59
4	60	nan	0	0	nan	nan	A4	A4	A4	1	0	64.00618374558304	658.9664310954064	0	60	60
4	61	nan	0	0	nan	nan	A4	A4	A4	0	1	728.7086446104589	663.3511205976521	0	61	61
4	62	nan	0	0	nan	nan	A4	A4	A4	0	1	880.1400089605735	696.7067652329749	0	62	62
4	63	nan	0	0	nan	nan	A4	A4	A4	0	1	454.1296296296296	695.1456332876086	0	63	63
4	64	nan	0	0	nan	nan	A4	A4	A4	0	1	934.2470808033629	719.9523587108828	0	64	64
4	65	nan	0	0	nan	nan	A4	A4	A4	0	1	987.1368467670505	732.3069087688219	0	65	65
4	66	nan	0	0	nan	nan	A4	A4	A4	0	1	570.9586681974741	757.3804056639877	0	66	66
4	67	nan	0	0	nan	nan	A4	A4	A4	0	1	487.84541792547833	763.5357502517624	0	67	67
4	68	nan	0	0	nan	nan	A4	A4	A4	0	1	664.4270122783083	751.7853569804456	0	68	68
4	69	nan	0	0	nan	nan	A4	A4	A4	1	0	59.73428920073216	790.4026845637584	0	69	69
4	70	nan	0	0	nan	nan	A4	A4	A4	0	1	954.8548504741065	782.3803792851933	0	70	70
4	71	nan	0	0	nan	nan	A4	A4	A4	0	1	608.0009487666034	806.2571157495256	0	71	71
4	72	nan	0	0	nan	nan	A4	A4	A4	0	1	469.28949249463903	801.6976411722659	0	72	72
4	73	nan	0	0	nan	nan	A4	A4	A4	1	0	761.9922417313189	823.9632503062475	0	73	73
4	74	nan	0	0	nan	nan	A4	A4	A4	0	1	415.2078512396694	803.628305785124	0	74	74
4	75	nan	0	0	nan	nan	A4	A4	A4	0	1	200.95935582822085	827.3585122699386	0	75	75
4	76	nan	0	0	nan	nan	A4	A4	A4	1	0	1008.0840687412913	826.5861588481189	0	76	76
4	77	nan	0	0	nan	nan	A4	A4	A4	0	1	340.1385681293303	843.4714203233257	0	77	77
4	78	nan	0	0	nan	nan	A4	A4	A4	1	0	939.1711711711712	863.498998998999	0	78	78
4	79	nan	0	0	nan	nan	A4	A4	A4	1	0	449.34454959691556	859.8762705923589	0	79	79
4	80	nan	0	0	nan	nan	A4	A4	A4	0	1	334.2753277711561	890.3224076281288	0	80	80
4	81	nan	0	0	nan	nan	A4	A4	A4	1	0	575.5991142977647	881.4563475326867	0	81	81
4	82	nan	0	0	nan	nan	A4	A4	A4	1	0	48.03203159280386	892.6814392277315	0	82	82
4	83	nan	0	0	nan	nan	A4	A4	A4	0	1	398.32981633450567	907.4392340758109	0	83	83
4	84	nan	0	0	nan	nan	A4	A4	A4	0	1	474.2423915389596	924.1484998920786	0	84	84
4	85	nan	0	0	nan	nan	A4	A4	A4	1	0	292.0312845049687	916.5108575634891	0	85	85
4	86	nan	0	0	nan	nan	A4	A4	A4	0	1	634.3397265139407	947.6503285384479	0	86	86
4	87	nan	0	0	nan	nan	A4	A4	A4	0	1	772.1241111829347	948.5859728506788	0	87	87
4	88	nan	0	0	nan	nan	A4	A4	A4	1	0	337.8222058281077	957.2652157875323	0	88	88
4	89	nan	0	0	nan	nan	A4	A4	A4	0	1	243.75834338560514	950.6340973059912	0	89	89
4	90	nan	0	0	nan	nan	A4	A4	A4	0	1	942.2245989304813	970.6711229946524	0	90	90
4	91	nan	0	0	nan	nan	A4	A4	A4	0	1	206.70909090909092	972.5381818181818	0	91	91
4	92	nan	0	0	nan	nan	A4	A4	A4	1	0	845.7811518324608	967.6167539267016	0	92	92
4	93	nan	0	0	nan	nan	A4	A4	A4	1	0	367.6246312684366	975.5324483775811	0	93	93
4	94	nan	0	0	nan	nan	A4	A4	A4	0	1	301.86911669890395	1005.2069632495164	0	94	94
4	95	nan	0	0	nan	nan	A4	A4	A4	1	0	264.02231520223154	1002.2301255230126	0	95	95
4	96	nan	0	0	nan	nan	A4	A4	A4	1	0	397.6913133402275	1007.6111685625647	0	96	96
5	1	nan	0	0	nan	nan	B1	B1	B1	1	0	303.4576023391813	30.199926900584796	0	1	1
5	2	nan	0	0	nan	nan	B1	B1	B1	1	0	639.5636070853462	27.476247987117553	0	2	2
5	3	nan	0	0	nan	nan	B1	B1	B1	1	0	934.7831669044223	17.309557774607704	0	3	3
5	4	nan	0	0	nan	nan	B1	B1	B1	1	0	111.98768328445747	22.765395894428153	0	4	4
5	5	nan	0	0	nan	nan	B1	B1	B1	1	0	458.27767695099817	34.21669691470054	0	5	5
5	6	nan	0	0	nan	nan	B1	B1	B1	1	0	704.2670957361223	20.222847948511664	0	6	6
5	7	nan	0	0	nan	nan	B1	B1	B1	1	0	771.2059553349876	55.28808933002481	0	7	7
5	8	nan	0	0	nan	nan	B1	B1	B1	1	0	65.59347181008901	52.68308605341246	0	8	8
5	9	nan	0	0	nan	nan	B1	B1	B1	1	0	129.15357643758765	50.53155680224404	0	9	9
5	10	nan	0	0	nan	nan	B1	B1	B1	1	0	93.98030526834071	84.00640078778926	0	10	10
5	11	nan	0	0	nan	nan	B1	B1	B1	1	0	34.85216346153846	83.35697115384616	0	11	11
5	12	nan	0	0	nan	nan	B1	B1	B1	1	0	493.3919965576592	85.1527538726334	0	12	12
5	13	nan	0	0	nan	nan	B1	B1	B1	1	0	161.9767955801105	80.49944751381216	0	13	13
5	14	nan	0	0	nan	nan	B1	B1	B1	0	1	137.74899817850638	116.69981785063753	0	14	14
5	15	nan	0	0	nan	nan	B1	B1	B1	1	0	382.3121185701831	100.44580063934903	0	15	15
5	16	nan	0	0	nan	nan	B1	B1	B1	1	0	544.8937651331719	105.63983050847457	0	16	16
5	17	nan	0	0	nan	nan	B1	B1	B1	1	0	24.43154761904762	120.40178571428571	0	17	17
5	18	nan	0	0	nan	nan	B1	B1	B1	0	1	318.58247191011236	130.53213483146067	0	18	18
5	19	nan	0	0	nan	nan	B1	B1	B1	0	1	466.35410647957076	144.49071399092034	0	19	19
5	20	nan	0	0	nan	nan	B1	B1	B1	0	1	518.4908393694078	156.71665956540264	0	20	20
5	21	nan	0	0	nan	nan	B1	B1	B1	1	0	41.15084525357607	157.62028608582574	0	21	21
5	22	nan	0	0	nan	nan	B1	B1	B1	1	0	115.9070309896701	164.49683438853717	0	22	22
5	23	nan	0	0	nan	nan	B1	B1	B1	0	1	519.659632197769	215.08260476334036	0	23	23
5	24	nan	0	0	nan	nan	B1	B1	B1	0	1	456.9099597585513	297.0165995975855	0	24	24
5	25	nan	0	0	nan	nan	B1	B1	B1	0	1	417.94005037783376	328.19521410579347	0	25	25
5	26	nan	0	0	nan	nan	B1	B1	B1	0	1	617.3872124290409	325.4293397072005	0	26	26
5	27	nan	0	0	nan	nan	B1	B1	B1	0	1	117.20065430752453	328.57288258814975	0	27	27
5	28	nan	0	0	nan	nan	B1	B1	B1	1	0	702.3994047619047	343.37559523809523	0	28	28
5	29	nan	0	0	nan	nan	B1	B1	B1	1	0	653.560341758633	361.4261302954788	0	29	29
5	30	nan	0	0	nan	nan	B1	B1	B1	0	1	759.1150464093796	351.1636541279922	0	30	30
5	31	nan	0	0	nan	nan	B1	B1	B1	0	1	964.2964748418199	343.31033443808377	0	31	31
5	32	nan	0	0	nan	nan	B1	B1	B1	0	1	529.6819909502262	381.87945701357467	0	32	32
5	33	nan	0	0	nan	nan	B1	B1	B1	0	1	848.6369852831872	369.13824884792626	0	33	33
5	34	nan	0	0	nan	nan	B1	B1	B1	0	1	612.3347763347763	388.6904761904762	0	34	34
5	35	nan	0	0	nan	nan	B1	B1	B1	0	1	903.5132211538462	388.9387019230769	0	35	35
5	36	nan	0	0	nan	nan	B1	B1	B1	1	0	59.051580698835274	376.1697171381032	0	36	36
5	37	nan	0	0	nan	nan	B1	B1	B1	1	0	956.1216350947159	405.42971086739783	0	37	37
5	38	nan	0	0	nan	nan	B1	B1	B1	0	1	79.4955710955711	412.6717948717949	0	38	38
5	39	nan	0	0	nan	nan	B1	B1	B1	1	0	13.440298507462687	426.80348258706465	0	39	39
5	40	nan	0	0	nan	nan	B1	B1	B1	0	1	736.7003154574132	429.66719242902207	0	40	40
5	41	nan	0	0	nan	nan	B1	B1	B1	1	0	676.775652173913	434.1986956521739	0	41	41
5	42	nan	0	0	nan	nan	B1	B1	B1	0	1	619.1309352517985	437.2863309352518	0	42	42
5	43	nan	0	0	nan	nan	B1	B1	B1	1	0	915.7871559633028	433.33639143730886	0	43	43
5	44	nan	0	0	nan	nan	B1	B1	B1	0	1	137.889913899139	448.5830258302583	0	44	44
5	45	nan	0	0	nan	nan	B1	B1	B1	1	0	879.7937995674117	469.7481374669551	0	45	45
5	46	nan	0	0	nan	nan	B1	B1	B1	0	1	398.2283541026056	446.95824567082053	0	46	46
5	47	nan	0	0	nan	nan	B1	B1	B1	0	1	630.0379497289305	476.0192212912765	0	47	47
5	48	nan	0	0	nan	nan	B1	B1	B1	0	1	525.8469032707028	476.3510786360473	0	48	48
5	49	nan	0	0	nan	nan	B1	B1	B1	0	1	92.97216537044618	505.95169873106835	0	49	49
5	50	nan	0	0	nan	nan	B1	B1	B1	1	0	6.764432029795159	496.5903165735568	0	50	50
5	51	nan	0	0	nan	nan	B1	B1	B1	1	0	724.3545706371191	509.86391966759004	0	51	51
5	52	nan	0	0	nan	nan	B1	B1	B1	1	0	564.8514419852448	528.1327967806841	0	52	52
5	53	nan	0	0	nan	nan	B1	B1	B1	1	0	794.1550141242938	515.3619350282486	0	53	53
5	54	nan	0	0	nan	nan	B1	B1	B1	0	1	432.84940102681117	533.998431260696	0	54	54
5	55	nan	0	0	nan	nan	B1	B1	B1	1	0	142.80976863753213	551.0372750642673	0	55	55
5	56	nan	0	0	nan	nan	B1	B1	B1	0	1	503.4614520958084	550.815494011976	0	56	56
5	57	nan	0	0	nan	nan	B1	B1	B1	1	0	817.9323644494131	566.5433202906652	0	57	57
5	58	nan	0	0	nan	nan	B1	B1	B1	0	1	1011.089897260274	568.7063356164383	0	58	58
5	59	nan	0	0	nan	nan	B1	B1	B1	1	0	94.76502403846153	583.8467548076923	0	59	59
5	60	nan	0	0	nan	nan	B1	B1	B1	0	1	917.0784937682313	583.3972421108459	0	60	60
5	61	nan	0	0	nan	nan	B1	B1	B1	1	0	141.98075801749272	597.399416909621	0	61	61
5	62	nan	0	0	nan	nan	B1	B1	B1	0	1	752.5010711225365	587.7872750642673	0	62	62
5	63	nan	0	0	nan	nan	B1	B1	B1	0	1	941.6095435684647	627.1630705394191	0	63	63
5	64	nan	0	0	nan	nan	B1	B1	B1	1	0	51.323570432357045	603.3301952580196	0	64	64
5	65	nan	0	0	nan	nan	B1	B1	B1	1	0	99.91609353507566	633.525447042641	0	65	65
5	66	nan	0	0	nan	nan	B1	B1	B1	1	0	152.98039215686273	646.979055258467	0	66	66
5	67	nan	0	0	nan	nan	B1	B1	B1	0	1	668.4120304998588	644.8410053657159	0	67	67
5	68	nan	0	0	nan	nan	B1	B1	B1	0	1	805.9351710056151	642.5997958141909	0	68	68
5	69	nan	0	0	nan	nan	B1	B1	B1	0	1	587.9354255668748	649.7757147551758	0	69	69
5	70	nan	0	0	nan	nan	B1	B1	B1	0	1	763.3338983050847	645.9508474576271	0	70	70
5	71	nan	0	0	nan	nan	B1	B1	B1	0	1	278.893567251462	674.9364912280702	0	71	71
5	72	nan	0	0	nan	nan	B1	B1	B1	0	1	522.652361396304	682.9583162217659	0	72	72
5	73	nan	0	0	nan	nan	B1	B1	B1	0	1	743.0726616851327	691.6846173666581	0	73	73
5	74	nan	0	0	nan	nan	B1	B1	B1	1	0	40.99463414634146	692.2941463414634	0	74	74
5	75	nan	0	0	nan	nan	B1	B1	B1	0	1	801.471965495995	696.6149106592729	0	75	75
5	76	nan	0	0	nan	nan	B1	B1	B1	1	0	194.17996505532906	707.8584740827024	0	76	76
5	77	nan	0	0	nan	nan	B1	B1	B1	1	0	647.0210573476703	704.2414874551971	0	77	77
5	78	nan	0	0	nan	nan	B1	B1	B1	0	1	692.7543118620204	719.4945441745864	0	78	78
5	79	nan	0	0	nan	nan	B1	B1	B1	0	1	130.40841644368766	718.5020676234493	0	79	79
5	80	nan	0	0	nan	nan	B1	B1	B1	0	1	342.2829635063268	750.7084173849257	0	80	80
5	81	nan	0	0	nan	nan	B1	B1	B1	1	0	239.7588894301023	761.4861178762786	0	81	81
5	82	nan	0	0	nan	nan	B1	B1	B1	0	1	652.8385615914308	764.6197398622801	0	82	82
5	83	nan	0	0	nan	nan	B1	B1	B1	1	0	286.2380106571936	773.696269982238	0	83	83
5	84	nan	0	0	nan	nan	B1	B1	B1	0	1	810.7852897473997	768.0312035661218	0	84	84
5	85	nan	0	0	nan	nan	B1	B1	B1	1	0	155.00709219858157	776.0992907801418	0	85	85
5	86	nan	0	0	nan	nan	B1	B1	B1	1	0	978.0277553220157	815.429264349232	0	86	86
5	87	nan	0	0	nan	nan	B1	B1	B1	1	0	237.07097591888467	826.588508660752	0	87	87
5	88	nan	0	0	nan	nan	B1	B1	B1	0	1	538.1593257205003	802.4853181076672	0	88	88
5	89	nan	0	0	nan	nan	B1	B1	B1	0	1	620.4392495533056	817.4758784991066	0	89	89
5	90	nan	0	0	nan	nan	B1	B1	B1	1	0	199.701230228471	816.3255711775043	0	90	90
5	91	nan	0	0	nan	nan	B1	B1	B1	1	0	749.3749010292953	806.4699129057799	0	91	91
5	92	nan	0	0	nan	nan	B1	B1	B1	1	0	19.692848020434226	804.8911238825032	0	92	92
5	93	nan	0	0	nan	nan	B1	B1	B1	1	0	309.3263665594855	834.8392282958199	0	93	93
5	94	nan	0	0	nan	nan	B1	B1	B1	1	0	357.10552147239264	837.6558282208589	0	94	94
5	95	nan	0	0	nan	nan	B1	B1	B1	0	1	706.9210420841683	844.3527054108216	0	95	95
5	96	nan	0	0	nan	nan	B1	B1	B1	1	0	49.472374891524446	866.3341047150709	0	96	96
5	97	nan	0	0	nan	nan	B1	B1	B1	0	1	381.68687038280723	892.6727669576898	0	97	97
5	98	nan	0	0	nan	nan	B1	B1	B1	0	1	470.34755863129567	860.4186851211073	0	98	98
5	99	nan	0	0	nan	nan	B1	B1	B1	1	0	284.1453164556962	869.133670886076	0	99	99
5	100	nan	0	0	nan	nan	B1	B1	B1	1	0	248.16724738675958	877.8461091753775	0	100	100
5	101	nan	0	0	nan	nan	B1	B1	B1	0	1	652.6536943034405	888.7687535250988	0	101	101
5	102	nan	0	0	nan	nan	B1	B1	B1	0	1	532.0975166565718	895.2992125984252	0	102	102
5	103	nan	0	0	nan	nan	B1	B1	B1	0	1	785.9490090834022	887.1952931461602	0	103	103
5	104	nan	0	0	nan	nan	B1	B1	B1	1	0	176.56492498706675	895.4821520951888	0	104	104
5	105	nan	0	0	nan	nan	B1	B1	B1	0	1	901.3138373751783	892.1420827389444	0	105	105
5	106	nan	0	0	nan	nan	B1	B1	B1	0	1	587.592974540767	909.4743796326136	0	106	106
5	107	nan	0	0	nan	nan	B1	B1	B1	1	0	94.29372019077901	895.4546899841017	0	107	107
5	108	nan	0	0	nan	nan	B1	B1	B1	1	0	919.4336016096579	931.1815895372233	0	108	108
5	109	nan	0	0	nan	nan	B1	B1	B1	1	0	998.2931562819203	935.0459652706844	0	109	109
5	110	nan	0	0	nan	nan	B1	B1	B1	1	0	670.221565731167	934.8301329394387	0	110	110
5	111	nan	0	0	nan	nan	B1	B1	B1	1	0	20.42374616171955	946.3034800409416	0	111	111
5	112	nan	0	0	nan	nan	B1	B1	B1	1	0	1014.1264612114771	959.4920297555792	0	112	112
5	113	nan	0	0	nan	nan	B1	B1	B1	1	0	731.4923878205128	967.1883012820513	0	113	113
5	114	nan	0	0	nan	nan	B1	B1	B1	1	0	966.5666474321985	957.0398153491057	0	114	114
5	115	nan	0	0	nan	nan	B1	B1	B1	1	0	900.1932327761924	967.9853240929474	0	115	115
5	116	nan	0	0	nan	nan	B1	B1	B1	1	0	969.8379821958457	1000.4225519287834	0	116	116
5	117	nan	0	0	nan	nan	B1	B1	B1	1	0	42.009227220299884	1011.7324106113033	0	117	117
5	118	nan	0	0	nan	nan	B1	B1	B1	1	0	149.86162624821682	1007.2945791726106	0	118	118
5	119	nan	0	0	nan	nan	B1	B1	B1	1	0	197.86799620132953	1011.4264007597341	0	119	119
6	1	nan	0	0	nan	nan	B2	B2	B2	1	0	562.1735395189004	20.06529209621993	0	1	1
6	2	nan	0	0	nan	nan	B2	B2	B2	1	0	535.1940874035989	41.039203084832906	0	2	2
6	3	nan	0	0	nan	nan	B2	B2	B2	1	0	644.1388796818031	100.79350348027842	0	3	3
6	4	nan	0	0	nan	nan	B2	B2	B2	1	0	702.2000747943156	121.36910994764398	0	4	4
6	5	nan	0	0	nan	nan	B2	B2	B2	1	0	355.6546775658492	129.17565849227975	0	5	5
6	6	nan	0	0	nan	nan	B2	B2	B2	1	0	254.343115942029	149.18333333333334	0	6	6
6	7	nan	0	0	nan	nan	B2	B2	B2	0	1	414.3448275862069	129.27994067482388	0	7	7
6	8	nan	0	0	nan	nan	B2	B2	B2	1	0	618.3390767230169	180.3992197659298	0	8	8
6	9	nan	0	0	nan	nan	B2	B2	B2	0	1	393.60349716446126	185.47448015122873	0	9	9
6	10	nan	0	0	nan	nan	B2	B2	B2	1	0	463.89862595419845	186.43725190839695	0	10	10
6	11	nan	0	0	nan	nan	B2	B2	B2	1	0	929.7084324126578	177.90543259557344	0	11	11
6	12	nan	0	0	nan	nan	B2	B2	B2	1	0	309.9551767676768	196.38888888888889	0	12	12
6	13	nan	0	0	nan	nan	B2	B2	B2	0	0	543.8508615567439	198.76440879382056	0	13	13
6	14	nan	0	0	nan	nan	B2	B2	B2	0	1	764.4202040144785	221.53274103323463	0	14	14
6	15	nan	0	0	nan	nan	B2	B2	B2	1	0	991.1938344594595	225.28040540540542	0	15	15
6	16	nan	0	0	nan	nan	B2	B2	B2	1	0	893.1296381832178	247.56366435719784	0	16	16
6	17	nan	0	0	nan	nan	B2	B2	B2	0	1	455.17248908296943	238.93413391557496	0	17	17
6	18	nan	0	0	nan	nan	B2	B2	B2	0	1	364.6241651487553	238.68123861566485	0	18	18
6	19	nan	0	0	nan	nan	B2	B2	B2	1	0	605.0701636404393	248.4218785025779	0	19	19
6	20	nan	0	0	nan	nan	B2	B2	B2	1	0	674.0737257281553	232.33131067961165	0	20	20
6	21	nan	0	0	nan	nan	B2	B2	B2	1	0	989.8232502965599	269.37485172004745	0	21	21
6	22	nan	0	0	nan	nan	B2	B2	B2	0	1	396.8821480406386	287.62525399129174	0	22	22
6	23	nan	0	0	nan	nan	B2	B2	B2	1	0	709.2772447724477	282.8922509225092	0	23	23
6	24	nan	0	0	nan	nan	B2	B2	B2	1	0	956.5165829145728	292.09045226130655	0	24	24
6	25	nan	0	0	nan	nan	B2	B2	B2	1	0	502.1638827607942	289.5521588402143	0	25	25
6	26	nan	0	0	nan	nan	B2	B2	B2	1	0	820.3917425227568	302.32282184655395	0	26	26
6	27	nan	0	0	nan	nan	B2	B2	B2	1	0	995.7985153764581	309.1219512195122	0	27	27
6	28	nan	0	0	nan	nan	B2	B2	B2	1	0	992.3767605633802	335.73415492957747	0	28	28
6	29	nan	0	0	nan	nan	B2	B2	B2	1	0	869.7654402102497	351.6097240473062	0	29	29
6	30	nan	0	0	nan	nan	B2	B2	B2	0	1	477.8645061728395	350.5280864197531	0	30	30
6	31	nan	0	0	nan	nan	B2	B2	B2	0	1	99.95454545454545	343.5304948216341	0	31	31
6	32	nan	0	0	nan	nan	B2	B2	B2	1	0	749.5271007639142	366.31029465260093	0	32	32
6	33	nan	0	0	nan	nan	B2	B2	B2	0	1	540.7292753623188	378.63652173913044	0	33	33
6	34	nan	0	0	nan	nan	B2	B2	B2	1	0	8.54650132860939	384.6563330380868	0	34	34
6	35	nan	0	0	nan	nan	B2	B2	B2	1	0	964.437015503876	388.70445736434107	0	35	35
6	36	nan	0	0	nan	nan	B2	B2	B2	1	0	38.871207430340554	387.722600619195	0	36	36
6	37	nan	0	0	nan	nan	B2	B2	B2	1	0	877.873828647925	399.5712851405622	0	37	37
6	38	nan	0	0	nan	nan	B2	B2	B2	1	0	91.01978114478115	409.0	0	38	38
6	39	nan	0	0	nan	nan	B2	B2	B2	1	0	796.7654504839911	403.5215934475056	0	39	39
6	40	nan	0	0	nan	nan	B2	B2	B2	0	1	585.257063615878	419.29398509273705	0	40	40
6	41	nan	0	0	nan	nan	B2	B2	B2	1	0	687.0700313933833	417.3069306930693	0	41	41
6	42	nan	0	0	nan	nan	B2	B2	B2	1	0	45.003187250996014	434.9354581673307	0	42	42
6	43	nan	0	0	nan	nan	B2	B2	B2	1	0	762.470145953118	447.8562582927908	0	43	43
6	44	nan	0	0	nan	nan	B2	B2	B2	1	0	816.6675567423231	458.33878504672896	0	44	44
6	45	nan	0	0	nan	nan	B2	B2	B2	1	0	24.56563642406115	470.8863409770688	0	45	45
6	46	nan	0	0	nan	nan	B2	B2	B2	0	1	691.4004329004329	477.4761904761905	0	46	46
6	47	nan	0	0	nan	nan	B2	B2	B2	0	1	726.3154016212233	478.16138540899044	0	47	47
6	48	nan	0	0	nan	nan	B2	B2	B2	1	0	889.6823943661972	467.57535211267606	0	48	48
6	49	nan	0	0	nan	nan	B2	B2	B2	1	0	431.3791523482245	475.5005727376861	0	49	49
6	50	nan	0	0	nan	nan	B2	B2	B2	1	0	635.6879588839942	498.93465491923644	0	50	50
6	51	nan	0	0	nan	nan	B2	B2	B2	1	0	303.6045770567787	486.8933951332561	0	51	51
6	52	nan	0	0	nan	nan	B2	B2	B2	0	1	758.3112155020552	509.05930710510864	0	52	52
6	53	nan	0	0	nan	nan	B2	B2	B2	1	0	847.34064171123	500.53048128342243	0	53	53
6	54	nan	0	0	nan	nan	B2	B2	B2	1	0	969.4599337102749	497.5630727237278	0	54	54
6	55	nan	0	0	nan	nan	B2	B2	B2	1	0	327.15719801434085	544.081081081081	0	55	55
6	56	nan	0	0	nan	nan	B2	B2	B2	0	1	580.2819672131147	530.32	0	56	56
6	57	nan	0	0	nan	nan	B2	B2	B2	1	0	828.824297188755	542.3428714859438	0	57	57
6	58	nan	0	0	nan	nan	B2	B2	B2	0	1	511.06908783783786	553.3913851351351	0	58	58
6	59	nan	0	0	nan	nan	B2	B2	B2	1	0	408.009361009361	576.1393976393977	0	59	59
6	60	nan	0	0	nan	nan	B2	B2	B2	0	1	158.76218411552347	571.6714801444043	0	60	60
6	61	nan	0	0	nan	nan	B2	B2	B2	0	1	830.8649183572489	586.0766947055913	0	61	61
6	62	nan	0	0	nan	nan	B2	B2	B2	1	0	710.7715159458279	581.2885539536916	0	62	62
6	63	nan	0	0	nan	nan	B2	B2	B2	1	0	57.642896627971254	582.9682144831398	0	63	63
6	64	nan	0	0	nan	nan	B2	B2	B2	1	0	777.5409029950827	576.6392489941886	0	64	64
6	65	nan	0	0	nan	nan	B2	B2	B2	1	0	915.9367816091954	587.7764367816092	0	65	65
6	66	nan	0	0	nan	nan	B2	B2	B2	0	1	876.5764102564102	584.9323076923077	0	66	66
6	67	nan	0	0	nan	nan	B2	B2	B2	1	0	563.4395604395604	601.3083791208791	0	67	67
6	68	nan	0	0	nan	nan	B2	B2	B2	1	0	77.56552706552706	627.974358974359	0	68	68
6	69	nan	0	0	nan	nan	B2	B2	B2	1	0	993.5501997336884	605.2756324900133	0	69	69
6	70	nan	0	0	nan	nan	B2	B2	B2	1	0	652.347114947751	612.2757837346661	0	70	70
6	71	nan	0	0	nan	nan	B2	B2	B2	1	0	605.0858250276855	625.547619047619	0	71	71
6	72	nan	0	0	nan	nan	B2	B2	B2	1	0	928.9389312977099	628.6149279050043	0	72	72
6	73	nan	0	0	nan	nan	B2	B2	B2	1	0	888.399273540095	649.5018161497625	0	73	73
6	74	nan	0	0	nan	nan	B2	B2	B2	0	1	459.76027397260276	632.4215182648402	0	74	74
6	75	nan	0	0	nan	nan	B2	B2	B2	0	1	531.7023772286518	661.070222083203	0	75	75
6	76	nan	0	0	nan	nan	B2	B2	B2	0	1	599.411339833875	676.6504153123872	0	76	76
6	77	nan	0	0	nan	nan	B2	B2	B2	1	0	668.354880835782	667.1916421808685	0	77	77
6	78	nan	0	0	nan	nan	B2	B2	B2	1	0	208.00785468826706	657.7832596956308	0	78	78
6	79	nan	0	0	nan	nan	B2	B2	B2	0	1	776.9355015530788	673.3851635300566	0	79	79
6	80	nan	0	0	nan	nan	B2	B2	B2	1	0	318.9927591463415	670.1295731707318	0	80	80
6	81	nan	0	0	nan	nan	B2	B2	B2	1	0	936.888583218707	682.6409903713893	0	81	81
6	82	nan	0	0	nan	nan	B2	B2	B2	1	0	171.11667197959835	708.8533630857507	0	82	82
6	83	nan	0	0	nan	nan	B2	B2	B2	1	0	904.7992277992278	724.7733887733888	0	83	83
6	84	nan	0	0	nan	nan	B2	B2	B2	0	1	769.8255238095238	746.1308571428572	0	84	84
6	85	nan	0	0	nan	nan	B2	B2	B2	1	0	987.4832979851537	727.6590668080594	0	85	85
6	86	nan	0	0	nan	nan	B2	B2	B2	0	1	411.36490978157644	731.0914055080722	0	86	86
6	87	nan	0	0	nan	nan	B2	B2	B2	0	1	490.080204778157	746.1242889647326	0	87	87
6	88	nan	0	0	nan	nan	B2	B2	B2	0	1	641.399934704538	760.6193274567418	0	88	88
6	89	nan	0	0	nan	nan	B2	B2	B2	1	0	1000.9282934963869	779.5080600333519	0	89	89
6	90	nan	0	0	nan	nan	B2	B2	B2	1	0	213.55702836004932	765.8961159062885	0	90	90
6	91	nan	0	0	nan	nan	B2	B2	B2	0	1	386.8873642081189	785.8087478559177	0	91	91
6	92	nan	0	0	nan	nan	B2	B2	B2	0	1	705.4039566049777	785.1646458200383	0	92	92
6	93	nan	0	0	nan	nan	B2	B2	B2	1	0	880.2752985543683	790.9547454431175	0	93	93
6	94	nan	0	0	nan	nan	B2	B2	B2	0	1	611.414307004471	795.5715350223547	0	94	94
6	95	nan	0	0	nan	nan	B2	B2	B2	1	0	125.16786079836233	814.5369498464688	0	95	95
6	96	nan	0	0	nan	nan	B2	B2	B2	0	1	579.2525427933515	786.7878938228728	0	96	96
6	97	nan	0	0	nan	nan	B2	B2	B2	1	0	903.1938219261054	814.9503331314355	0	97	97
6	98	nan	0	0	nan	nan	B2	B2	B2	1	0	547.92390717755	822.2077711818672	0	98	98
6	99	nan	0	0	nan	nan	B2	B2	B2	0	1	634.7599565532223	825.8200579290369	0	99	99
6	100	nan	0	0	nan	nan	B2	B2	B2	0	1	506.80697961704755	838.106238418777	0	100	100
6	101	nan	0	0	nan	nan	B2	B2	B2	0	1	996.2367632367632	840.8016983016983	0	101	101
6	102	nan	0	0	nan	nan	B2	B2	B2	1	0	934.5300988319856	842.4788858939802	0	102	102
6	103	nan	0	0	nan	nan	B2	B2	B2	1	0	709.5678916827853	852.5160541586074	0	103	103
6	104	nan	0	0	nan	nan	B2	B2	B2	0	1	638.938644235527	862.2320633349826	0	104	104
6	105	nan	0	0	nan	nan	B2	B2	B2	1	0	857.9647414372062	876.0755540631296	0	105	105
6	106	nan	0	0	nan	nan	B2	B2	B2	1	0	306.1193595342067	874.1001455604076	0	106	106
6	107	nan	0	0	nan	nan	B2	B2	B2	0	1	442.30972515856234	869.0357646229739	0	107	107
6	108	nan	0	0	nan	nan	B2	B2	B2	1	0	47.64431047475509	890.525998492841	0	108	108
6	109	nan	0	0	nan	nan	B2	B2	B2	1	0	1000.0432368107894	917.4462514875049	0	109	109
6	110	nan	0	0	nan	nan	B2	B2	B2	1	0	399.18207973695024	907.5844636251542	0	110	110
6	111	nan	0	0	nan	nan	B2	B2	B2	1	0	620.1396177518626	915.105280207321	0	111	111
6	112	nan	0	0	nan	nan	B2	B2	B2	1	0	684.4968102073366	910.9234449760766	0	112	112
6	113	nan	0	0	nan	nan	B2	B2	B2	1	0	747.5475056405114	933.5805966407621	0	113	113
6	114	nan	0	0	nan	nan	B2	B2	B2	1	0	52.694857142857146	929.5434285714285	0	114	114
6	115	nan	0	0	nan	nan	B2	B2	B2	1	0	130.07952069716777	933.3050108932462	0	115	115
6	116	nan	0	0	nan	nan	B2	B2	B2	1	0	331.7783492530003	943.5351457261818	0	116	116
6	117	nan	0	0	nan	nan	B2	B2	B2	1	0	250.01537775796746	947.6262536215735	0	117	117
6	118	nan	0	0	nan	nan	B2	B2	B2	1	0	163.36356707317074	947.4939024390244	0	118	118
6	119	nan	0	0	nan	nan	B2	B2	B2	1	0	382.23090692124106	951.3508353221957	0	119	119
6	120	nan	0	0	nan	nan	B2	B2	B2	1	0	849.68911335578	943.8872053872054	0	120	120
6	121	nan	0	0	nan	nan	B2	B2	B2	1	0	99.32324533161622	954.032195750161	0	121	121
6	122	nan	0	0	nan	nan	B2	B2	B2	1	0	41.30897177419355	968.5529233870968	0	122	122
6	123	nan	0	0	nan	nan	B2	B2	B2	1	0	911.0345572354212	977.7025609379821	0	123	123
6	124	nan	0	0	nan	nan	B2	B2	B2	1	0	972.8494623655914	997.9644693782141	0	124	124
6	125	nan	0	0	nan	nan	B2	B2	B2	1	0	449.3673935091278	989.2208417849898	0	125	125
6	126	nan	0	0	nan	nan	B2	B2	B2	1	0	102.30711139081183	998.8112020138452	0	126	126
7	1	nan	0	0	nan	nan	B3	B3	B3	1	0	436.4535186794092	13.1876629018245	0	1	1
7	2	nan	0	0	nan	nan	B3	B3	B3	1	0	905.5061043285239	21.75101738808731	0	2	2
7	3	nan	0	0	nan	nan	B3	B3	B3	1	0	337.04639684106616	21.453109575518262	0	3	3
7	4	nan	0	0	nan	nan	B3	B3	B3	1	0	381.8423988842399	29.09948860994886	0	4	4
7	5	nan	0	0	nan	nan	B3	B3	B3	1	0	769.239416407558	37.63668978713226	0	5	5
7	6	nan	0	0	nan	nan	B3	B3	B3	1	0	648.8878552971577	47.308527131782945	0	6	6
7	7	nan	0	0	nan	nan	B3	B3	B3	1	0	557.8659255516254	63.70608051204312	0	7	7
7	8	nan	0	0	nan	nan	B3	B3	B3	0	1	319.1843654344243	64.08052743112785	0	8	8
7	9	nan	0	0	nan	nan	B3	B3	B3	0	1	417.8213333333333	72.68751515151516	0	9	9
7	10	nan	0	0	nan	nan	B3	B3	B3	1	0	247.48644148430066	68.84039010466222	0	10	10
7	11	nan	0	0	nan	nan	B3	B3	B3	0	1	692.196875	100.43125	0	11	11
7	12	nan	0	0	nan	nan	B3	B3	B3	1	0	366.49451887941535	107.33313032886724	0	12	12
7	13	nan	0	0	nan	nan	B3	B3	B3	1	0	314.7883031301483	127.40856672158155	0	13	13
7	14	nan	0	0	nan	nan	B3	B3	B3	1	0	170.76980114593866	105.6376811594203	0	14	14
7	15	nan	0	0	nan	nan	B3	B3	B3	0	1	355.78008145131435	171.27064050351723	0	15	15
7	16	nan	0	0	nan	nan	B3	B3	B3	0	1	523.2948157401624	153.93025192587965	0	16	16
7	17	nan	0	0	nan	nan	B3	B3	B3	0	1	429.3491379310345	162.46138649425288	0	17	17
7	18	nan	0	0	nan	nan	B3	B3	B3	0	1	210.2051114023591	183.64875491480996	0	18	18
7	19	nan	0	0	nan	nan	B3	B3	B3	1	0	248.77296686746988	165.36257530120483	0	19	19
7	20	nan	0	0	nan	nan	B3	B3	B3	1	0	65.02463343108505	177.586119257087	0	20	20
7	21	nan	0	0	nan	nan	B3	B3	B3	1	0	976.8620689655172	202.98549790525297	0	21	21
7	22	nan	0	0	nan	nan	B3	B3	B3	1	0	131.31042296072508	224.78021148036254	0	22	22
7	23	nan	0	0	nan	nan	B3	B3	B3	0	1	258.5505186323473	216.7249327698809	0	23	23
7	24	nan	0	0	nan	nan	B3	B3	B3	1	0	33.62546816479401	238.00936329588015	0	24	24
7	25	nan	0	0	nan	nan	B3	B3	B3	0	1	314.42882689556507	251.04113018597997	0	25	25
7	26	nan	0	0	nan	nan	B3	B3	B3	1	0	64.67935165609585	271.9774489076815	0	26	26
7	27	nan	0	0	nan	nan	B3	B3	B3	0	1	273.68652157311953	269.57846506300115	0	27	27
7	28	nan	0	0	nan	nan	B3	B3	B3	1	0	560.7058823529412	268.9320829781188	0	28	28
7	29	nan	0	0	nan	nan	B3	B3	B3	0	1	125.32065439672802	268.4638036809816	0	29	29
7	30	nan	0	0	nan	nan	B3	B3	B3	1	0	91.65199161425576	290.3312368972746	0	30	30
7	31	nan	0	0	nan	nan	B3	B3	B3	1	0	490.9332070924428	299.2377345498365	0	31	31
7	32	nan	0	0	nan	nan	B3	B3	B3	0	1	414.8566067548884	288.8637171637369	0	32	32
7	33	nan	0	0	nan	nan	B3	B3	B3	1	0	129.25262054507337	308.62264150943395	0	33	33
7	34	nan	0	0	nan	nan	B3	B3	B3	0	1	266.1626386124538	323.5063974978675	0	34	34
7	35	nan	0	0	nan	nan	B3	B3	B3	0	1	125.63110307414105	334.2025316455696	0	35	35
7	36	nan	0	0	nan	nan	B3	B3	B3	1	0	161.85656913367757	354.7550200803213	0	36	36
7	37	nan	0	0	nan	nan	B3	B3	B3	0	1	388.54745762711866	360.8556900726392	0	37	37
7	38	nan	0	0	nan	nan	B3	B3	B3	1	0	24.81323980710215	379.83998246383163	0	38	38
7	39	nan	0	0	nan	nan	B3	B3	B3	1	0	102.92115534738485	380.04761904761904	0	39	39
7	40	nan	0	0	nan	nan	B3	B3	B3	0	1	224.75485694101025	385.6146238078417	0	40	40
7	41	nan	0	0	nan	nan	B3	B3	B3	0	1	329.22570281124496	390.504953145917	0	41	41
7	42	nan	0	0	nan	nan	B3	B3	B3	0	1	460.5742446573324	449.9288872512896	0	42	42
7	43	nan	0	0	nan	nan	B3	B3	B3	1	0	35.42294402211472	474.0870767104354	0	43	43
7	44	nan	0	0	nan	nan	B3	B3	B3	1	0	907.0092002830856	501.64331210191085	0	44	44
7	45	nan	0	0	nan	nan	B3	B3	B3	1	0	948.7093086554164	515.6439847577573	0	45	45
7	46	nan	0	0	nan	nan	B3	B3	B3	1	0	91.68464320947056	511.55343636961527	0	46	46
7	47	nan	0	0	nan	nan	B3	B3	B3	1	0	575.1051212938005	506.8490566037736	0	47	47
7	48	nan	0	0	nan	nan	B3	B3	B3	1	0	820.918754745634	528.9715261958997	0	48	48
7	49	nan	0	0	nan	nan	B3	B3	B3	1	0	230.42694187941336	532.5143943508963	0	49	49
7	50	nan	0	0	nan	nan	B3	B3	B3	0	1	768.8795944233207	563.3171736375158	0	50	50
7	51	nan	0	0	nan	nan	B3	B3	B3	0	1	551.476704929102	568.7413909520594	0	51	51
7	52	nan	0	0	nan	nan	B3	B3	B3	1	0	295.22117296222666	571.4970178926442	0	52	52
7	53	nan	0	0	nan	nan	B3	B3	B3	1	0	625.2278887303852	584.3441512125535	0	53	53
7	54	nan	0	0	nan	nan	B3	B3	B3	0	1	456.99798927613944	565.1588471849866	0	54	54
7	55	nan	0	0	nan	nan	B3	B3	B3	0	1	870.0854503464203	584.3023479599692	0	55	55
7	56	nan	0	0	nan	nan	B3	B3	B3	1	0	210.24890617403986	585.0704910063199	0	56	56
7	57	nan	0	0	nan	nan	B3	B3	B3	1	0	383.5838552540014	571.9857341684065	0	57	57
7	58	nan	0	0	nan	nan	B3	B3	B3	1	0	50.18715929739552	586.0430042398547	0	58	58
7	59	nan	0	0	nan	nan	B3	B3	B3	0	1	511.3091849935317	606.1211729193618	0	59	59
7	60	nan	0	0	nan	nan	B3	B3	B3	1	0	137.27361963190185	608.4944785276074	0	60	60
7	61	nan	0	0	nan	nan	B3	B3	B3	1	0	584.8624131944445	618.6809895833334	0	61	61
7	62	nan	0	0	nan	nan	B3	B3	B3	0	1	428.2438909774436	623.9473684210526	0	62	62
7	63	nan	0	0	nan	nan	B3	B3	B3	1	0	62.89517625231911	627.2439703153989	0	63	63
7	64	nan	0	0	nan	nan	B3	B3	B3	1	0	26.694052044609666	642.4795539033457	0	64	64
7	65	nan	0	0	nan	nan	B3	B3	B3	0	1	568.1579679888657	652.9993041057759	0	65	65
7	66	nan	0	0	nan	nan	B3	B3	B3	0	1	772.7362584378013	640.5325458052073	0	66	66
7	67	nan	0	0	nan	nan	B3	B3	B3	0	1	493.8670912951168	650.7740976645435	0	67	67
7	68	nan	0	0	nan	nan	B3	B3	B3	0	1	373.03352879266276	671.6850097729665	0	68	68
7	69	nan	0	0	nan	nan	B3	B3	B3	0	1	456.22565480188047	669.9576897246474	0	69	69
7	70	nan	0	0	nan	nan	B3	B3	B3	1	0	70.6022487702038	681.4968376669009	0	70	70
7	71	nan	0	0	nan	nan	B3	B3	B3	1	0	207.61564308381557	672.6488706365503	0	71	71
7	72	nan	0	0	nan	nan	B3	B3	B3	1	0	282.00513259195895	674.3105218135158	0	72	72
7	73	nan	0	0	nan	nan	B3	B3	B3	0	1	535.6256247160381	688.4166288050886	0	73	73
7	74	nan	0	0	nan	nan	B3	B3	B3	1	0	307.7025495750708	718.0132200188857	0	74	74
7	75	nan	0	0	nan	nan	B3	B3	B3	0	1	852.3509862778731	720.1162092624356	0	75	75
7	76	nan	0	0	nan	nan	B3	B3	B3	0	1	481.6346525096525	705.6694015444016	0	76	76
7	77	nan	0	0	nan	nan	B3	B3	B3	0	1	605.2339137017411	717.9456850870553	0	77	77
7	78	nan	0	0	nan	nan	B3	B3	B3	1	0	50.57201036653091	724.0599777860052	0	78	78
7	79	nan	0	0	nan	nan	B3	B3	B3	0	1	966.2874812593703	735.7203898050974	0	79	79
7	80	nan	0	0	nan	nan	B3	B3	B3	1	0	123.54596577017115	725.2833740831296	0	80	80
7	81	nan	0	0	nan	nan	B3	B3	B3	0	1	229.12749918059652	743.3166175024583	0	81	81
7	82	nan	0	0	nan	nan	B3	B3	B3	0	1	175.43125	756.8488636363636	0	82	82
7	83	nan	0	0	nan	nan	B3	B3	B3	0	1	787.0462659380693	739.4888888888889	0	83	83
7	84	nan	0	0	nan	nan	B3	B3	B3	0	1	747.5076045627377	755.2596958174905	0	84	84
7	85	nan	0	0	nan	nan	B3	B3	B3	0	1	134.7314974182444	777.3580034423408	0	85	85
7	86	nan	0	0	nan	nan	B3	B3	B3	1	0	449.18527690229627	771.74763619991	0	86	86
7	87	nan	0	0	nan	nan	B3	B3	B3	0	1	681.313638601674	766.9869522402757	0	87	87
7	88	nan	0	0	nan	nan	B3	B3	B3	0	1	556.4333333333333	780.0873333333333	0	88	88
7	89	nan	0	0	nan	nan	B3	B3	B3	1	0	15.249233128834355	791.8949386503067	0	89	89
7	90	nan	0	0	nan	nan	B3	B3	B3	1	0	228.13460642757335	799.6707033069399	0	90	90
7	91	nan	0	0	nan	nan	B3	B3	B3	1	0	347.13317384370015	796.9784688995215	0	91	91
7	92	nan	0	0	nan	nan	B3	B3	B3	1	0	35.36321031048623	817.0521382542472	0	92	92
7	93	nan	0	0	nan	nan	B3	B3	B3	0	1	311.5800756620429	820.3752837326608	0	93	93
7	94	nan	0	0	nan	nan	B3	B3	B3	1	0	385.0100027785496	831.2848013337039	0	94	94
7	95	nan	0	0	nan	nan	B3	B3	B3	0	1	626.4379958246346	816.1340292275574	0	95	95
7	96	nan	0	0	nan	nan	B3	B3	B3	1	0	749.4622191967325	825.0374404356705	0	96	96
7	97	nan	0	0	nan	nan	B3	B3	B3	1	0	69.12084148727985	840.4491193737769	0	97	97
7	98	nan	0	0	nan	nan	B3	B3	B3	0	1	129.38300161377086	835.0102205486821	0	98	98
7	99	nan	0	0	nan	nan	B3	B3	B3	1	0	834.7204610951009	833.8167146974064	0	99	99
7	100	nan	0	0	nan	nan	B3	B3	B3	1	0	909.9990473166084	824.5157192759606	0	100	100
7	101	nan	0	0	nan	nan	B3	B3	B3	1	0	479.879812520924	852.3706059591564	0	101	101
7	102	nan	0	0	nan	nan	B3	B3	B3	0	1	181.56618911174786	852.4928366762177	0	102	102
7	103	nan	0	0	nan	nan	B3	B3	B3	1	0	838.2814465408806	868.2932389937107	0	103	103
7	104	nan	0	0	nan	nan	B3	B3	B3	1	0	983.4039575289576	846.152750965251	0	104	104
7	105	nan	0	0	nan	nan	B3	B3	B3	1	0	876.3135478024468	881.1354780244676	0	105	105
7	106	nan	0	0	nan	nan	B3	B3	B3	1	0	217.0208130081301	887.770406504065	0	106	106
7	107	nan	0	0	nan	nan	B3	B3	B3	0	1	252.81514360313315	886.2464751958224	0	107	107
7	108	nan	0	0	nan	nan	B3	B3	B3	1	0	139.5194428322693	913.2278003482298	0	108	108
7	109	nan	0	0	nan	nan	B3	B3	B3	1	0	814.2933070866142	906.5787401574803	0	109	109
7	110	nan	0	0	nan	nan	B3	B3	B3	1	0	298.7786458333333	907.6625	0	110	110
7	111	nan	0	0	nan	nan	B3	B3	B3	1	0	735.935347985348	930.5152014652015	0	111	111
7	112	nan	0	0	nan	nan	B3	B3	B3	1	0	985.531374501992	922.933266932271	0	112	112
7	113	nan	0	0	nan	nan	B3	B3	B3	1	0	670.9963577498988	913.4585188182922	0	113	113
7	114	nan	0	0	nan	nan	B3	B3	B3	1	0	931.6742133537989	942.9623944742901	0	114	114
7	115	nan	0	0	nan	nan	B3	B3	B3	1	0	639.20625	954.0634615384615	0	115	115
7	116	nan	0	0	nan	nan	B3	B3	B3	1	0	444.4451972897569	973.8844161020327	0	116	116
7	117	nan	0	0	nan	nan	B3	B3	B3	1	0	104.71567200388161	997.1115963124697	0	117	117
7	118	nan	0	0	nan	nan	B3	B3	B3	1	0	329.3536203993264	993.790233341352	0	118	118
7	119	nan	0	0	nan	nan	B3	B3	B3	1	0	682.9973045822103	997.5336927223719	0	119	119
7	120	nan	0	0	nan	nan	B3	B3	B3	1	0	842.2143779595351	999.2677572105036	0	120	120
7	121	nan	0	0	nan	nan	B3	B3	B3	1	0	938.873488372093	1010.4344186046511	0	121	121
8	1	nan	0	0	nan	nan	B4	B4	B4	1	0	46.70708582834332	20.760479041916167	0	1	1
8	2	nan	0	0	nan	nan	B4	B4	B4	0	1	337.1382850241546	19.44987922705314	0	2	2
8	3	nan	0	0	nan	nan	B4	B4	B4	1	0	580.1862197392924	22.17737430167598	0	3	3
8	4	nan	0	0	nan	nan	B4	B4	B4	0	1	399.8540288049825	37.0766835344492	0	4	4
8	5	nan	0	0	nan	nan	B4	B4	B4	0	1	476.7485380116959	59.69566276803119	0	5	5
8	6	nan	0	0	nan	nan	B4	B4	B4	1	0	294.3316933169332	51.845018450184504	0	6	6
8	7	nan	0	0	nan	nan	B4	B4	B4	0	1	635.9671205579542	74.51610760544669	0	7	7
8	8	nan	0	0	nan	nan	B4	B4	B4	0	1	773.0643180349063	77.55397543632837	0	8	8
8	9	nan	0	0	nan	nan	B4	B4	B4	1	0	339.4698529411765	86.81029411764706	0	9	9
8	10	nan	0	0	nan	nan	B4	B4	B4	0	1	245.42828764402066	82.39253079062375	0	10	10
8	11	nan	0	0	nan	nan	B4	B4	B4	0	1	942.8289934902353	100.50250375563346	0	11	11
8	12	nan	0	0	nan	nan	B4	B4	B4	0	1	207.89061920652577	102.440489432703	0	12	12
8	13	nan	0	0	nan	nan	B4	B4	B4	0	1	841.0334306182011	105.89732024409658	0	13	13
8	14	nan	0	0	nan	nan	B4	B4	B4	1	0	370.46902654867256	104.9931926480599	0	14	14
8	15	nan	0	0	nan	nan	B4	B4	B4	1	0	268.3750701852892	135.04941044357102	0	15	15
8	16	nan	0	0	nan	nan	B4	B4	B4	1	0	391.0210740992522	134.77566281441196	0	16	16
8	17	nan	0	0	nan	nan	B4	B4	B4	0	1	299.6686346863469	130.75055350553507	0	17	17
8	18	nan	0	0	nan	nan	B4	B4	B4	1	0	421.63733333333334	152.19022222222222	0	18	18
8	19	nan	0	0	nan	nan	B4	B4	B4	0	1	317.29475703324806	161.1886189258312	0	19	19
8	20	nan	0	0	nan	nan	B4	B4	B4	0	1	883.096925704526	164.80059777967548	0	20	20
8	21	nan	0	0	nan	nan	B4	B4	B4	1	0	239.92218543046357	159.25386313465785	0	21	21
8	22	nan	0	0	nan	nan	B4	B4	B4	1	0	992.2605597964376	175.84020356234097	0	22	22
8	23	nan	0	0	nan	nan	B4	B4	B4	0	1	248.51002227171492	192.57015590200444	0	23	23
8	24	nan	0	0	nan	nan	B4	B4	B4	0	1	372.2254285094381	183.60642221740073	0	24	24
8	25	nan	0	0	nan	nan	B4	B4	B4	0	1	107.5938258758238	201.47832119320154	0	25	25
8	26	nan	0	0	nan	nan	B4	B4	B4	1	0	754.8854430379747	199.4746835443038	0	26	26
8	27	nan	0	0	nan	nan	B4	B4	B4	0	1	852.9065176022835	209.94790675547097	0	27	27
8	28	nan	0	0	nan	nan	B4	B4	B4	0	1	451.16718075262185	229.0015422578655	0	28	28
8	29	nan	0	0	nan	nan	B4	B4	B4	0	1	872.0533233195644	251.83364626361248	0	29	29
8	30	nan	0	0	nan	nan	B4	B4	B4	0	1	365.3081081081081	246.1810810810811	0	30	30
8	31	nan	0	0	nan	nan	B4	B4	B4	0	1	738.953130655085	275.56677524429966	0	31	31
8	32	nan	0	0	nan	nan	B4	B4	B4	1	0	275.12141527001864	257.6506517690875	0	32	32
8	33	nan	0	0	nan	nan	B4	B4	B4	0	1	320.84140625	263.214453125	0	33	33
8	34	nan	0	0	nan	nan	B4	B4	B4	0	1	1006.264406779661	277.7672316384181	0	34	34
8	35	nan	0	0	nan	nan	B4	B4	B4	0	1	367.0707476166583	285.4385348720522	0	35	35
8	36	nan	0	0	nan	nan	B4	B4	B4	0	1	914.2961794602173	309.2187171398528	0	36	36
8	37	nan	0	0	nan	nan	B4	B4	B4	0	1	836.8991228070175	315.57675438596493	0	37	37
8	38	nan	0	0	nan	nan	B4	B4	B4	0	1	985.8051149239236	346.0375526060214	0	38	38
8	39	nan	0	0	nan	nan	B4	B4	B4	1	0	520.589430894309	344.5142276422764	0	39	39
8	40	nan	0	0	nan	nan	B4	B4	B4	0	1	740.5234444642539	372.6311285434124	0	40	40
8	41	nan	0	0	nan	nan	B4	B4	B4	0	1	361.60083102493076	390.73213296398893	0	41	41
8	42	nan	0	0	nan	nan	B4	B4	B4	0	1	834.0230003432887	384.863371095091	0	42	42
8	43	nan	0	0	nan	nan	B4	B4	B4	0	1	997.5892395240559	407.4593895499224	0	43	43
8	44	nan	0	0	nan	nan	B4	B4	B4	0	1	266.75310687655343	434.66072908036455	0	44	44
8	45	nan	0	0	nan	nan	B4	B4	B4	0	1	462.44831150930395	433.00206753962783	0	45	45
8	46	nan	0	0	nan	nan	B4	B4	B4	0	1	808.1285030758715	430.8612440191388	0	46	46
8	47	nan	0	0	nan	nan	B4	B4	B4	0	1	751.895679662803	457.2527221636811	0	47	47
8	48	nan	0	0	nan	nan	B4	B4	B4	0	1	550.2776025236593	457.4116719242902	0	48	48
8	49	nan	0	0	nan	nan	B4	B4	B4	0	1	844.843770174306	458.7508069722401	0	49	49
8	50	nan	0	0	nan	nan	B4	B4	B4	0	1	300.76238515582776	492.37182489641503	0	50	50
8	51	nan	0	0	nan	nan	B4	B4	B4	0	1	686.6817089452603	484.8285714285714	0	51	51
8	52	nan	0	0	nan	nan	B4	B4	B4	0	1	209.36666666666667	480.17340425531916	0	52	52
8	53	nan	0	0	nan	nan	B4	B4	B4	1	0	635.3298497713912	490.2991508817766	0	53	53
8	54	nan	0	0	nan	nan	B4	B4	B4	1	0	194.34121212121212	538.5909090909091	0	54	54
8	55	nan	0	0	nan	nan	B4	B4	B4	0	1	14.641283524904214	571.764846743295	0	55	55
8	56	nan	0	0	nan	nan	B4	B4	B4	0	1	985.2409189692642	606.5187829866501	0	56	56
8	57	nan	0	0	nan	nan	B4	B4	B4	0	1	994.1388745482706	653.6014455343314	0	57	57
8	58	nan	0	0	nan	nan	B4	B4	B4	0	1	893.4341718392682	704.6507677229664	0	58	58
8	59	nan	0	0	nan	nan	B4	B4	B4	1	0	1009.5496957403651	693.868154158215	0	59	59
8	60	nan	0	0	nan	nan	B4	B4	B4	0	1	173.29590370104205	729.8494430470715	0	60	60
8	61	nan	0	0	nan	nan	B4	B4	B4	0	1	98.240058910162	734.0058910162003	0	61	61
8	62	nan	0	0	nan	nan	B4	B4	B4	0	1	950.1034251175286	750.9581374524289	0	62	62
8	63	nan	0	0	nan	nan	B4	B4	B4	1	0	604.9520743919885	789.5464949928469	0	63	63
8	64	nan	0	0	nan	nan	B4	B4	B4	0	1	367.75656984785616	816.7358229598893	0	64	64
8	65	nan	0	0	nan	nan	B4	B4	B4	0	1	41.75303776683087	823.5110016420361	0	65	65
8	66	nan	0	0	nan	nan	B4	B4	B4	0	1	115.00678952473326	844.5305528612997	0	66	66
8	67	nan	0	0	nan	nan	B4	B4	B4	0	1	9.217598908594816	879.7721691678036	0	67	67
8	68	nan	0	0	nan	nan	B4	B4	B4	0	1	393.5112359550562	881.2415730337078	0	68	68
8	69	nan	0	0	nan	nan	B4	B4	B4	0	1	116.41541645111226	921.7501293326436	0	69	69
8	70	nan	0	0	nan	nan	B4	B4	B4	0	1	64.33794893985288	943.728688879273	0	70	70
8	71	nan	0	0	nan	nan	B4	B4	B4	0	1	182.9282431052094	957.5342185903984	0	71	71
8	72	nan	0	0	nan	nan	B4	B4	B4	0	1	315.863315696649	998.1836419753087	0	72	72
8	73	nan	0	0	nan	nan	B4	B4	B4	0	1	69.22274881516587	1010.40663507109	0	73	73
8	74	nan	0	0	nan	nan	B4	B4	B4	0	1	477.9828641370869	1012.2068543451652	0	74	74
9	1	nan	0	0	nan	nan	C1	C1	C1	0	1	481.55313588850174	9.590592334494774	0	1	1
9	2	nan	0	0	nan	nan	C1	C1	C1	1	0	286.4676775738228	14.110135674381484	0	2	2
9	3	nan	0	0	nan	nan	C1	C1	C1	0	1	396.6423937722997	41.47940317872202	0	3	3
9	4	nan	0	0	nan	nan	C1	C1	C1	1	0	32.93485342019544	18.650380021715527	0	4	4
9	5	nan	0	0	nan	nan	C1	C1	C1	0	1	654.7746400885936	24.219269102990033	0	5	5
9	6	nan	0	0	nan	nan	C1	C1	C1	1	0	252.158940397351	22.746136865342162	0	6	6
9	7	nan	0	0	nan	nan	C1	C1	C1	0	1	533.0230369889682	32.20863075924724	0	7	7
9	8	nan	0	0	nan	nan	C1	C1	C1	0	1	789.5040139616056	39.754275741710295	0	8	8
9	9	nan	0	0	nan	nan	C1	C1	C1	0	1	900.9835416031698	27.195976836330388	0	9	9
9	10	nan	0	0	nan	nan	C1	C1	C1	1	0	8.22749391727494	29.909975669099758	0	10	10
9	11	nan	0	0	nan	nan	C1	C1	C1	1	0	185.87283671933784	31.25808878856283	0	11	11
9	12	nan	0	0	nan	nan	C1	C1	C1	0	1	587.9382352941177	49.580882352941174	0	12	12
9	13	nan	0	0	nan	nan	C1	C1	C1	1	0	93.27817853922453	31.484220018034264	0	13	13
9	14	nan	0	0	nan	nan	C1	C1	C1	0	1	921.3919722497523	64.61347869177403	0	14	14
9	15	nan	0	0	nan	nan	C1	C1	C1	1	0	999.7261774370209	66.95837897042716	0	15	15
9	16	nan	0	0	nan	nan	C1	C1	C1	1	0	21.82002974714923	79.80019831432821	0	16	16
9	17	nan	0	0	nan	nan	C1	C1	C1	1	0	671.9667519181586	69.78553160394593	0	17	17
9	18	nan	0	0	nan	nan	C1	C1	C1	0	1	1014.3770491803278	91.66885245901639	0	18	18
9	19	nan	0	0	nan	nan	C1	C1	C1	1	0	724.7873303167421	114.19101486748545	0	19	19
9	20	nan	0	0	nan	nan	C1	C1	C1	0	1	903.0202987361164	101.30907698199924	0	20	20
9	21	nan	0	0	nan	nan	C1	C1	C1	1	0	968.3012600229096	89.49828178694158	0	21	21
9	22	nan	0	0	nan	nan	C1	C1	C1	0	1	973.5329218106996	135.9948559670782	0	22	22
9	23	nan	0	0	nan	nan	C1	C1	C1	0	1	44.102739726027394	145.84931506849315	0	23	23
9	24	nan	0	0	nan	nan	C1	C1	C1	0	1	206.75274002630425	162.10434020166593	0	24	24
9	25	nan	0	0	nan	nan	C1	C1	C1	0	1	155.51893725268513	145.5799886941775	0	25	25
9	26	nan	0	0	nan	nan	C1	C1	C1	1	0	938.0609230769231	167.5673846153846	0	26	26
9	27	nan	0	0	nan	nan	C1	C1	C1	0	1	133.12242182302063	167.81370592149034	0	27	27
9	28	nan	0	0	nan	nan	C1	C1	C1	1	0	19.823255813953487	179.4279069767442	0	28	28
9	29	nan	0	0	nan	nan	C1	C1	C1	1	0	102.4327449786975	167.45648204503956	0	29	29
9	30	nan	0	0	nan	nan	C1	C1	C1	0	1	1010.156183745583	191.2636042402827	0	30	30
9	31	nan	0	0	nan	nan	C1	C1	C1	1	0	163.41528478731075	202.5522710886806	0	31	31
9	32	nan	0	0	nan	nan	C1	C1	C1	1	0	20.892678034102307	218.6639919759278	0	32	32
9	33	nan	0	0	nan	nan	C1	C1	C1	1	0	835.7127891750328	222.51309471846355	0	33	33
9	34	nan	0	0	nan	nan	C1	C1	C1	0	1	994.6524883028499	236.74521480221182	0	34	34
9	35	nan	0	0	nan	nan	C1	C1	C1	0	1	24.934182590233547	262.87473460721867	0	35	35
9	36	nan	0	0	nan	nan	C1	C1	C1	1	0	1005.451476793249	296.45850914205346	0	36	36
9	37	nan	0	0	nan	nan	C1	C1	C1	0	1	867.4910988336403	302.01862083077555	0	37	37
9	38	nan	0	0	nan	nan	C1	C1	C1	0	1	942.5550552599263	320.89848546868603	0	38	38
9	39	nan	0	0	nan	nan	C1	C1	C1	1	0	83.88060109289617	329.8614754098361	0	39	39
9	40	nan	0	0	nan	nan	C1	C1	C1	1	0	1001.8796992481203	378.3070175438597	0	40	40
9	41	nan	0	0	nan	nan	C1	C1	C1	0	1	817.4446868183235	387.9202243689623	0	41	41
9	42	nan	0	0	nan	nan	C1	C1	C1	1	0	879.3790120011164	402.0513536142897	0	42	42
9	43	nan	0	0	nan	nan	C1	C1	C1	1	0	1003.7635814889336	408.1901408450704	0	43	43
9	44	nan	0	0	nan	nan	C1	C1	C1	0	1	760.6498614958449	437.8365650969529	0	44	44
9	45	nan	0	0	nan	nan	C1	C1	C1	1	0	805.2229265715795	464.41415742208136	0	45	45
9	46	nan	0	0	nan	nan	C1	C1	C1	1	0	400.7990384615385	462.98942307692306	0	46	46
9	47	nan	0	0	nan	nan	C1	C1	C1	0	1	341.52304911117807	455.7905995781862	0	47	47
9	48	nan	0	0	nan	nan	C1	C1	C1	0	1	691.0755542590432	465.5600933488915	0	48	48
9	49	nan	0	0	nan	nan	C1	C1	C1	0	1	263.947242206235	486.3491606714628	0	49	49
9	50	nan	0	0	nan	nan	C1	C1	C1	1	0	367.57225881441303	519.5594730724525	0	50	50
9	51	nan	0	0	nan	nan	C1	C1	C1	0	1	865.8866939992546	528.88743943347	0	51	51
9	52	nan	0	0	nan	nan	C1	C1	C1	1	0	554.1655629139073	548.253642384106	0	52	52
9	53	nan	0	0	nan	nan	C1	C1	C1	1	0	509.29743975903614	577.976656626506	0	53	53
9	54	nan	0	0	nan	nan	C1	C1	C1	1	0	452.5232172470978	567.1347429519071	0	54	54
9	55	nan	0	0	nan	nan	C1	C1	C1	1	0	875.0839398350315	578.3716642406599	0	55	55
9	56	nan	0	0	nan	nan	C1	C1	C1	0	1	555.6351197263398	588.9139110604333	0	56	56
9	57	nan	0	0	nan	nan	C1	C1	C1	0	1	478.01408450704224	616.4172059383327	0	57	57
9	58	nan	0	0	nan	nan	C1	C1	C1	0	1	592.1069100391135	622.6314645806171	0	58	58
9	59	nan	0	0	nan	nan	C1	C1	C1	0	1	814.4435897435898	633.6350427350427	0	59	59
9	60	nan	0	0	nan	nan	C1	C1	C1	0	1	547.3856280855732	640.0735052111903	0	60	60
9	61	nan	0	0	nan	nan	C1	C1	C1	0	1	910.0641949879849	650.0792996910402	0	61	61
9	62	nan	0	0	nan	nan	C1	C1	C1	0	1	620.3864248958589	673.1357510414114	0	62	62
9	63	nan	0	0	nan	nan	C1	C1	C1	0	1	843.9412777352716	691.4187069625095	0	63	63
9	64	nan	0	0	nan	nan	C1	C1	C1	0	1	514.1793969849247	684.0361809045227	0	64	64
9	65	nan	0	0	nan	nan	C1	C1	C1	1	0	96.15872598052118	685.697025533035	0	65	65
9	66	nan	0	0	nan	nan	C1	C1	C1	0	1	562.6469194312796	696.3167456556082	0	66	66
9	67	nan	0	0	nan	nan	C1	C1	C1	1	0	744.5053475935829	702.6235294117647	0	67	67
9	68	nan	0	0	nan	nan	C1	C1	C1	0	1	514.672744721689	722.880518234165	0	68	68
9	69	nan	0	0	nan	nan	C1	C1	C1	0	1	773.6137440758293	748.2010832769126	0	69	69
9	70	nan	0	0	nan	nan	C1	C1	C1	1	0	727.302752293578	751.1885830784913	0	70	70
9	71	nan	0	0	nan	nan	C1	C1	C1	1	0	980.1674727932285	762.6136638452238	0	71	71
9	72	nan	0	0	nan	nan	C1	C1	C1	0	1	299.05672149744754	763.2631877481565	0	72	72
9	73	nan	0	0	nan	nan	C1	C1	C1	0	1	813.6849765258216	776.2361502347418	0	73	73
9	74	nan	0	0	nan	nan	C1	C1	C1	0	1	943.8998968008256	807.1007911936705	0	74	74
9	75	nan	0	0	nan	nan	C1	C1	C1	0	1	681.7882982069833	795.0437244416484	0	75	75
9	76	nan	0	0	nan	nan	C1	C1	C1	0	1	992.9550224887556	815.0394802598701	0	76	76
9	77	nan	0	0	nan	nan	C1	C1	C1	1	0	33.24957118353345	825.7980274442539	0	77	77
9	78	nan	0	0	nan	nan	C1	C1	C1	1	0	159.3155509065551	862.6119246861924	0	78	78
9	79	nan	0	0	nan	nan	C1	C1	C1	1	0	81.25989304812835	862.9122994652406	0	79	79
9	80	nan	0	0	nan	nan	C1	C1	C1	1	0	135.17762882279013	900.5605362379556	0	80	80
9	81	nan	0	0	nan	nan	C1	C1	C1	0	1	493.8933595027805	931.6768073274452	0	81	81
9	82	nan	0	0	nan	nan	C1	C1	C1	1	0	412.01635734507704	939.2318339100347	0	82	82
9	83	nan	0	0	nan	nan	C1	C1	C1	0	1	238.94733297413794	913.0715247844828	0	83	83
9	84	nan	0	0	nan	nan	C1	C1	C1	1	0	347.284930002745	930.3980236069174	0	84	84
9	85	nan	0	0	nan	nan	C1	C1	C1	0	1	952.3180890159249	944.3176806859943	0	85	85
9	86	nan	0	0	nan	nan	C1	C1	C1	1	0	25.511899791231734	948.1603340292276	0	86	86
9	87	nan	0	0	nan	nan	C1	C1	C1	0	1	565.4007319304666	964.7543458371455	0	87	87
9	88	nan	0	0	nan	nan	C1	C1	C1	1	0	249.374565325385	977.5976154992549	0	88	88
9	89	nan	0	0	nan	nan	C1	C1	C1	1	0	456.82292917166865	975.7472989195678	0	89	89
9	90	nan	0	0	nan	nan	C1	C1	C1	1	0	499.75103163686384	996.0032095369097	0	90	90
9	91	nan	0	0	nan	nan	C1	C1	C1	1	0	154.06478209658422	998.829210836278	0	91	91
10	1	nan	0	0	nan	nan	C2	C2	C2	1	0	450.3762949421085	23.071297989031077	0	1	1
10	2	nan	0	0	nan	nan	C2	C2	C2	1	0	851.5311533362793	21.64825452938577	0	2	2
10	3	nan	0	0	nan	nan	C2	C2	C2	1	0	295.6041474654378	21.13364055299539	0	3	3
10	4	nan	0	0	nan	nan	C2	C2	C2	1	0	46.27268602540835	26.407894736842106	0	4	4
10	5	nan	0	0	nan	nan	C2	C2	C2	1	0	1001.1669442131557	50.88009991673605	0	5	5
10	6	nan	0	0	nan	nan	C2	C2	C2	1	0	398.9195751138088	41.807283763277695	0	6	6
10	7	nan	0	0	nan	nan	C2	C2	C2	1	0	684.711	44.371	0	7	7
10	8	nan	0	0	nan	nan	C2	C2	C2	1	0	625.6814018319394	54.16806053365193	0	8	8
10	9	nan	0	0	nan	nan	C2	C2	C2	1	0	760.8748019017432	58.49247226624406	0	9	9
10	10	nan	0	0	nan	nan	C2	C2	C2	1	0	55.79815455594002	61.66724336793541	0	10	10
10	11	nan	0	0	nan	nan	C2	C2	C2	1	0	130.34507678410117	66.76874435411021	0	11	11
10	12	nan	0	0	nan	nan	C2	C2	C2	1	0	253.49414225941422	85.39142259414226	0	12	12
10	13	nan	0	0	nan	nan	C2	C2	C2	1	0	332.47649918962725	81.69475958941113	0	13	13
10	14	nan	0	0	nan	nan	C2	C2	C2	1	0	165.80904522613065	82.13651591289782	0	14	14
10	15	nan	0	0	nan	nan	C2	C2	C2	1	0	385.20238772029563	86.0	0	15	15
10	16	nan	0	0	nan	nan	C2	C2	C2	1	0	852.6552675124103	76.71759514616657	0	16	16
10	17	nan	0	0	nan	nan	C2	C2	C2	1	0	43.88797221016066	103.28093790707773	0	17	17
10	18	nan	0	0	nan	nan	C2	C2	C2	1	0	917.2362225097024	112.36170763260026	0	18	18
10	19	nan	0	0	nan	nan	C2	C2	C2	1	0	970.15	136.4671641791045	0	19	19
10	20	nan	0	0	nan	nan	C2	C2	C2	1	0	452.06803044719317	124.00951474785919	0	20	20
10	21	nan	0	0	nan	nan	C2	C2	C2	1	0	105.73142210486608	123.01584307808375	0	21	21
10	22	nan	0	0	nan	nan	C2	C2	C2	1	0	645.445370538141	143.7341909766262	0	22	22
10	23	nan	0	0	nan	nan	C2	C2	C2	1	0	74.03384367445608	174.78243352135374	0	23	23
10	24	nan	0	0	nan	nan	C2	C2	C2	1	0	187.40307692307692	167.27461538461537	0	24	24
10	25	nan	0	0	nan	nan	C2	C2	C2	1	0	239.4484555266096	176.94231484927428	0	25	25
10	26	nan	0	0	nan	nan	C2	C2	C2	0	1	334.25260747901297	175.74942762655812	0	26	26
10	27	nan	0	0	nan	nan	C2	C2	C2	1	0	750.2637849819895	167.95261845386534	0	27	27
10	28	nan	0	0	nan	nan	C2	C2	C2	1	0	149.62678375411636	191.0872667398463	0	28	28
10	29	nan	0	0	nan	nan	C2	C2	C2	1	0	698.1768929503917	204.98270234986944	0	29	29
10	30	nan	0	0	nan	nan	C2	C2	C2	0	1	438.31420276909336	202.42273336310853	0	30	30
10	31	nan	0	0	nan	nan	C2	C2	C2	1	0	622.8726114649681	210.0152866242038	0	31	31
10	32	nan	0	0	nan	nan	C2	C2	C2	1	0	781.2922761098281	223.44803695150117	0	32	32
10	33	nan	0	0	nan	nan	C2	C2	C2	1	0	509.27074829931973	230.4637188208617	0	33	33
10	34	nan	0	0	nan	nan	C2	C2	C2	1	0	144.230181200453	232.5951302378256	0	34	34
10	35	nan	0	0	nan	nan	C2	C2	C2	1	0	235.55348615090736	247.37965616045847	0	35	35
10	36	nan	0	0	nan	nan	C2	C2	C2	1	0	397.68016046681254	258.6542669584245	0	36	36
10	37	nan	0	0	nan	nan	C2	C2	C2	1	0	323.3721393034826	256.26616915422886	0	37	37
10	38	nan	0	0	nan	nan	C2	C2	C2	1	0	687.9238931577022	286.94291986827665	0	38	38
10	39	nan	0	0	nan	nan	C2	C2	C2	1	0	273.52314235676755	306.42882161621213	0	39	39
10	40	nan	0	0	nan	nan	C2	C2	C2	1	0	144.30765639589168	298.0266106442577	0	40	40
10	41	nan	0	0	nan	nan	C2	C2	C2	0	1	345.02125	290.599375	0	41	41
10	42	nan	0	0	nan	nan	C2	C2	C2	1	0	616.9798844851623	312.04162517426806	0	42	42
10	43	nan	0	0	nan	nan	C2	C2	C2	0	1	794.0273845439777	297.31399396611744	0	43	43
10	44	nan	0	0	nan	nan	C2	C2	C2	1	0	457.9428675400291	302.0524017467249	0	44	44
10	45	nan	0	0	nan	nan	C2	C2	C2	1	0	386.0247191011236	315.0314606741573	0	45	45
10	46	nan	0	0	nan	nan	C2	C2	C2	1	0	73.30234287839346	318.2666418743027	0	46	46
10	47	nan	0	0	nan	nan	C2	C2	C2	1	0	745.9257826239888	343.3960604994724	0	47	47
10	48	nan	0	0	nan	nan	C2	C2	C2	1	0	681.604846686449	356.0	0	48	48
10	49	nan	0	0	nan	nan	C2	C2	C2	0	1	313.84520600693105	362.42125529457064	0	49	49
10	50	nan	0	0	nan	nan	C2	C2	C2	1	0	652.9511369134011	403.9395258829221	0	50	50
10	51	nan	0	0	nan	nan	C2	C2	C2	1	0	749.2536704730832	393.9290375203915	0	51	51
10	52	nan	0	0	nan	nan	C2	C2	C2	0	1	793.6428904428905	392.63216783216785	0	52	52
10	53	nan	0	0	nan	nan	C2	C2	C2	1	0	718.4475425330813	413.52551984877124	0	53	53
10	54	nan	0	0	nan	nan	C2	C2	C2	0	1	493.1831309484739	407.14899901542503	0	54	54
10	55	nan	0	0	nan	nan	C2	C2	C2	1	0	591.9091646390916	403.8559070018924	0	55	55
10	56	nan	0	0	nan	nan	C2	C2	C2	0	1	750.1664212076583	436.45508100147276	0	56	56
10	57	nan	0	0	nan	nan	C2	C2	C2	1	0	808.546906693712	433.29994929006085	0	57	57
10	58	nan	0	0	nan	nan	C2	C2	C2	0	1	286.1827979712595	429.76796280642435	0	58	58
10	59	nan	0	0	nan	nan	C2	C2	C2	1	0	525.3478260869565	449.64117941029485	0	59	59
10	60	nan	0	0	nan	nan	C2	C2	C2	1	0	684.4350282485875	453.98618957940994	0	60	60
10	61	nan	0	0	nan	nan	C2	C2	C2	1	0	564.8864908073541	464.656274980016	0	61	61
10	62	nan	0	0	nan	nan	C2	C2	C2	1	0	879.2115745960166	442.1826381059752	0	62	62
10	63	nan	0	0	nan	nan	C2	C2	C2	1	0	957.4511260738333	457.2075690736011	0	63	63
10	64	nan	0	0	nan	nan	C2	C2	C2	1	0	351.62639915522703	472.5491024287223	0	64	64
10	65	nan	0	0	nan	nan	C2	C2	C2	1	0	461.7	473.05605095541404	0	65	65
10	66	nan	0	0	nan	nan	C2	C2	C2	1	0	618.4555831265509	483.89230769230767	0	66	66
10	67	nan	0	0	nan	nan	C2	C2	C2	0	1	777.9277244494635	486.0333145115754	0	67	67
10	68	nan	0	0	nan	nan	C2	C2	C2	0	1	964.9566803465573	489.9927040583675	0	68	68
10	69	nan	0	0	nan	nan	C2	C2	C2	1	0	1010.8204620462046	492.2455445544554	0	69	69
10	70	nan	0	0	nan	nan	C2	C2	C2	1	0	840.3702947184127	496.07324190253865	0	70	70
10	71	nan	0	0	nan	nan	C2	C2	C2	1	0	685.9006197905535	510.3509296858303	0	71	71
10	72	nan	0	0	nan	nan	C2	C2	C2	1	0	446.5498199279712	516.31212484994	0	72	72
10	73	nan	0	0	nan	nan	C2	C2	C2	1	0	13.224774405250205	527.7194421657096	0	73	73
10	74	nan	0	0	nan	nan	C2	C2	C2	0	1	792.4688008681497	521.6945198046664	0	74	74
10	75	nan	0	0	nan	nan	C2	C2	C2	0	1	404.68045977011496	534.9397701149426	0	75	75
10	76	nan	0	0	nan	nan	C2	C2	C2	1	0	601.4171528588098	532.6166861143524	0	76	76
10	77	nan	0	0	nan	nan	C2	C2	C2	1	0	655.0784785748676	568.0813673567645	0	77	77
10	78	nan	0	0	nan	nan	C2	C2	C2	1	0	756.3538106235566	549.4762124711316	0	78	78
10	79	nan	0	0	nan	nan	C2	C2	C2	0	1	970.1378211934593	572.899341686133	0	79	79
10	80	nan	0	0	nan	nan	C2	C2	C2	0	1	820.2109539572675	565.4802888955763	0	80	80
10	81	nan	0	0	nan	nan	C2	C2	C2	1	0	16.020183486238533	574.0614678899083	0	81	81
10	82	nan	0	0	nan	nan	C2	C2	C2	1	0	742.9014629948365	590.6876075731498	0	82	82
10	83	nan	0	0	nan	nan	C2	C2	C2	0	1	887.1216839677047	586.3569780853518	0	83	83
10	84	nan	0	0	nan	nan	C2	C2	C2	1	0	831.2284248642125	627.6439348219674	0	84	84
10	85	nan	0	0	nan	nan	C2	C2	C2	0	1	302.64454354669465	618.917628541448	0	85	85
10	86	nan	0	0	nan	nan	C2	C2	C2	0	1	612.5480050754264	632.0982658959538	0	86	86
10	87	nan	0	0	nan	nan	C2	C2	C2	1	0	751.1025815217391	630.8838315217391	0	87	87
10	88	nan	0	0	nan	nan	C2	C2	C2	1	0	1006.4634030418251	637.3616920152091	0	88	88
10	89	nan	0	0	nan	nan	C2	C2	C2	0	1	237.02334943639292	649.4613526570048	0	89	89
10	90	nan	0	0	nan	nan	C2	C2	C2	1	0	45.739010989010985	650.4529532967033	0	90	90
10	91	nan	0	0	nan	nan	C2	C2	C2	1	0	692.742472266244	635.1616481774961	0	91	91
10	92	nan	0	0	nan	nan	C2	C2	C2	0	1	869.1554135037954	670.888933280064	0	92	92
10	93	nan	0	0	nan	nan	C2	C2	C2	1	0	324.97094594594597	660.6810810810811	0	93	93
10	94	nan	0	0	nan	nan	C2	C2	C2	0	1	765.5931352030138	670.7074089577229	0	94	94
10	95	nan	0	0	nan	nan	C2	C2	C2	0	1	663.701251078516	696.5925366695427	0	95	95
10	96	nan	0	0	nan	nan	C2	C2	C2	1	0	483.651598676957	690.8213891951489	0	96	96
10	97	nan	0	0	nan	nan	C2	C2	C2	1	0	550.9905778894472	688.1337939698492	0	97	97
10	98	nan	0	0	nan	nan	C2	C2	C2	0	1	415.38619309654825	693.3076538269135	0	98	98
10	99	nan	0	0	nan	nan	C2	C2	C2	0	1	835.7080653142009	696.8807521029194	0	99	99
10	100	nan	0	0	nan	nan	C2	C2	C2	1	0	188.30227083910273	703.2211298809194	0	100	100
10	101	nan	0	0	nan	nan	C2	C2	C2	0	1	714.8008356545961	702.824512534819	0	101	101
10	102	nan	0	0	nan	nan	C2	C2	C2	0	1	333.2493506493507	705.9277449822904	0	102	102
10	103	nan	0	0	nan	nan	C2	C2	C2	0	1	884.5154529307282	728.2287744227353	0	103	103
10	104	nan	0	0	nan	nan	C2	C2	C2	1	0	288.1165972635336	731.1427721594289	0	104	104
10	105	nan	0	0	nan	nan	C2	C2	C2	1	0	790.3497316636851	736.7584973166369	0	105	105
10	106	nan	0	0	nan	nan	C2	C2	C2	0	1	745.9165580182529	758.089960886571	0	106	106
10	107	nan	0	0	nan	nan	C2	C2	C2	1	0	982.9975086239939	734.123802223074	0	107	107
10	108	nan	0	0	nan	nan	C2	C2	C2	1	0	425.00405156537755	756.5626151012891	0	108	108
10	109	nan	0	0	nan	nan	C2	C2	C2	1	0	163.31043129388163	753.4302908726179	0	109	109
10	110	nan	0	0	nan	nan	C2	C2	C2	1	0	114.30490261920752	760.0946944257892	0	110	110
10	111	nan	0	0	nan	nan	C2	C2	C2	0	1	262.0205158264947	748.6723329425557	0	111	111
10	112	nan	0	0	nan	nan	C2	C2	C2	1	0	530.597037793667	771.3536772216547	0	112	112
10	113	nan	0	0	nan	nan	C2	C2	C2	1	0	79.1071679550246	805.2259311314125	0	113	113
10	114	nan	0	0	nan	nan	C2	C2	C2	1	0	198.5800911321416	793.4675779880827	0	114	114
10	115	nan	0	0	nan	nan	C2	C2	C2	0	1	658.4393700787401	786.7412823397075	0	115	115
10	116	nan	0	0	nan	nan	C2	C2	C2	1	0	555.0386965376782	801.1717583163612	0	116	116
10	117	nan	0	0	nan	nan	C2	C2	C2	1	0	126.88333333333334	812.9378787878788	0	117	117
10	118	nan	0	0	nan	nan	C2	C2	C2	0	1	241.02457264957266	824.5523504273505	0	118	118
10	119	nan	0	0	nan	nan	C2	C2	C2	1	0	308.8337164750958	817.9869731800766	0	119	119
10	120	nan	0	0	nan	nan	C2	C2	C2	1	0	172.39125946317964	851.9752236751549	0	120	120
10	121	nan	0	0	nan	nan	C2	C2	C2	1	0	386.5739861161856	814.2546583850932	0	121	121
10	122	nan	0	0	nan	nan	C2	C2	C2	1	0	884.1013986013986	843.1895881895882	0	122	122
10	123	nan	0	0	nan	nan	C2	C2	C2	1	0	438.70129403306976	838.1660675772825	0	123	123
10	124	nan	0	0	nan	nan	C2	C2	C2	0	1	565.3547671840355	836.5268292682927	0	124	124
10	125	nan	0	0	nan	nan	C2	C2	C2	1	0	1014.1406518010292	847.9614065180103	0	125	125
10	126	nan	0	0	nan	nan	C2	C2	C2	0	1	331.38458103884506	881.4622711713052	0	126	126
10	127	nan	0	0	nan	nan	C2	C2	C2	1	0	556.3370402053037	872.2155688622754	0	127	127
10	128	nan	0	0	nan	nan	C2	C2	C2	1	0	522.8118113706479	870.4468929043632	0	128	128
10	129	nan	0	0	nan	nan	C2	C2	C2	1	0	400.3500992720053	877.7326273990734	0	129	129
10	130	nan	0	0	nan	nan	C2	C2	C2	1	0	649.6489448051948	857.7017045454545	0	130	130
10	131	nan	0	0	nan	nan	C2	C2	C2	1	0	269.2202007528231	887.025721455458	0	131	131
10	132	nan	0	0	nan	nan	C2	C2	C2	1	0	818.0403806584362	885.0619855967078	0	132	132
10	133	nan	0	0	nan	nan	C2	C2	C2	1	0	631.0173038229376	907.7887323943662	0	133	133
10	134	nan	0	0	nan	nan	C2	C2	C2	1	0	757.9710306406686	889.5701949860725	0	134	134
10	135	nan	0	0	nan	nan	C2	C2	C2	1	0	496.04920686306247	909.5399805762382	0	135	135
10	136	nan	0	0	nan	nan	C2	C2	C2	1	0	1009.1105371900826	924.6745867768595	0	136	136
10	137	nan	0	0	nan	nan	C2	C2	C2	1	0	958.7292948414577	901.8935163274964	0	137	137
10	138	nan	0	0	nan	nan	C2	C2	C2	1	0	364.51472418083785	929.6316880962256	0	138	138
10	139	nan	0	0	nan	nan	C2	C2	C2	1	0	87.21893244370308	942.5909090909091	0	139	139
10	140	nan	0	0	nan	nan	C2	C2	C2	1	0	694.6840343168027	944.5193555137058	0	140	140
10	141	nan	0	0	nan	nan	C2	C2	C2	1	0	897.428955078125	951.623779296875	0	141	141
10	142	nan	0	0	nan	nan	C2	C2	C2	1	0	521.0500521376434	971.8649635036496	0	142	142
10	143	nan	0	0	nan	nan	C2	C2	C2	1	0	954.7841346153846	981.0870192307692	0	143	143
10	144	nan	0	0	nan	nan	C2	C2	C2	1	0	777.6254578754579	984.7554945054945	0	144	144
10	145	nan	0	0	nan	nan	C2	C2	C2	1	0	399.4899208063355	985.5460763138949	0	145	145
10	146	nan	0	0	nan	nan	C2	C2	C2	1	0	602.2859237536657	995.6284457478006	0	146	146
10	147	nan	0	0	nan	nan	C2	C2	C2	1	0	817.2152572442342	1003.090479006505	0	147	147
10	148	nan	0	0	nan	nan	C2	C2	C2	1	0	528.4459459459459	1014.1105651105651	0	148	148
11	1	nan	0	0	nan	nan	C3	C3	C3	1	0	881.1203821656051	25.514012738853502	0	1	1
11	2	nan	0	0	nan	nan	C3	C3	C3	1	0	985.6990566037736	12.187735849056605	0	2	2
11	3	nan	0	0	nan	nan	C3	C3	C3	1	0	218.3596529284165	31.716268980477224	0	3	3
11	4	nan	0	0	nan	nan	C3	C3	C3	1	0	254.63121890547265	26.65858208955224	0	4	4
11	5	nan	0	0	nan	nan	C3	C3	C3	1	0	142.17393850658857	51.312737920937046	0	5	5
11	6	nan	0	0	nan	nan	C3	C3	C3	1	0	296.802545691906	39.10933420365535	0	6	6
11	7	nan	0	0	nan	nan	C3	C3	C3	1	0	817.905325443787	40.3560157790927	0	7	7
11	8	nan	0	0	nan	nan	C3	C3	C3	1	0	754.353958143767	34.57006369426752	0	8	8
11	9	nan	0	0	nan	nan	C3	C3	C3	1	0	989.3576125442589	55.64137582195245	0	9	9
11	10	nan	0	0	nan	nan	C3	C3	C3	1	0	731.2164596273292	77.26211180124224	0	10	10
11	11	nan	0	0	nan	nan	C3	C3	C3	1	0	661.7714718123344	47.63677639046538	0	11	11
11	12	nan	0	0	nan	nan	C3	C3	C3	1	0	934.8916256157636	76.1708980674498	0	12	12
11	13	nan	0	0	nan	nan	C3	C3	C3	1	0	642.8307984790874	93.51473384030419	0	13	13
11	14	nan	0	0	nan	nan	C3	C3	C3	1	0	447.49742777997625	108.94895132568263	0	14	14
11	15	nan	0	0	nan	nan	C3	C3	C3	1	0	110.9433710859427	138.73251165889408	0	15	15
11	16	nan	0	0	nan	nan	C3	C3	C3	1	0	335.00838610302924	135.85161731986992	0	16	16
11	17	nan	0	0	nan	nan	C3	C3	C3	1	0	686.9867211440245	127.07788559754852	0	17	17
11	18	nan	0	0	nan	nan	C3	C3	C3	1	0	839.9602809396948	136.28360377815451	0	18	18
11	19	nan	0	0	nan	nan	C3	C3	C3	1	0	1009.8693548387097	155.54112903225806	0	19	19
11	20	nan	0	0	nan	nan	C3	C3	C3	0	1	477.48599178184537	167.13784086664177	0	20	20
11	21	nan	0	0	nan	nan	C3	C3	C3	1	0	950.3761074592741	165.12689339811374	0	21	21
11	22	nan	0	0	nan	nan	C3	C3	C3	0	1	547.5915119363395	179.77074649488443	0	22	22
11	23	nan	0	0	nan	nan	C3	C3	C3	1	0	704.0073369565217	199.52092391304348	0	23	23
11	24	nan	0	0	nan	nan	C3	C3	C3	1	0	438.0772379912664	198.0201965065502	0	24	24
11	25	nan	0	0	nan	nan	C3	C3	C3	1	0	904.2488800398208	192.8397212543554	0	25	25
11	26	nan	0	0	nan	nan	C3	C3	C3	0	1	512.7843468468468	209.33896396396398	0	26	26
11	27	nan	0	0	nan	nan	C3	C3	C3	1	0	766.7043448744059	228.60522742701968	0	27	27
11	28	nan	0	0	nan	nan	C3	C3	C3	1	0	604.4488085886358	224.30348258706468	0	28	28
11	29	nan	0	0	nan	nan	C3	C3	C3	1	0	852.851575186749	234.6833387463462	0	29	29
11	30	nan	0	0	nan	nan	C3	C3	C3	1	0	379.7297714638666	247.60500308832613	0	30	30
11	31	nan	0	0	nan	nan	C3	C3	C3	1	0	911.3678756476684	229.76165803108807	0	31	31
11	32	nan	0	0	nan	nan	C3	C3	C3	1	0	277.90620782726046	227.81578947368422	0	32	32
11	33	nan	0	0	nan	nan	C3	C3	C3	0	1	338.8890349723902	233.9629240073626	0	33	33
11	34	nan	0	0	nan	nan	C3	C3	C3	1	0	966.9940613658858	245.19646981194325	0	34	34
11	35	nan	0	0	nan	nan	C3	C3	C3	1	0	296.7493502743286	311.7860236788911	0	35	35
11	36	nan	0	0	nan	nan	C3	C3	C3	1	0	610.877133105802	286.72111165285224	0	36	36
11	37	nan	0	0	nan	nan	C3	C3	C3	1	0	210.33601286173632	316.44105037513395	0	37	37
11	38	nan	0	0	nan	nan	C3	C3	C3	1	0	912.1691858923363	317.4876690533015	0	38	38
11	39	nan	0	0	nan	nan	C3	C3	C3	0	1	398.58340248962656	311.0688796680498	0	39	39
11	40	nan	0	0	nan	nan	C3	C3	C3	1	0	650.0714285714286	307.71176470588233	0	40	40
11	41	nan	0	0	nan	nan	C3	C3	C3	1	0	863.0011312217194	309.64932126696834	0	41	41
11	42	nan	0	0	nan	nan	C3	C3	C3	1	0	497.7765404602821	296.06978470675574	0	42	42
11	43	nan	0	0	nan	nan	C3	C3	C3	0	1	450.8377754997437	307.9510507432086	0	43	43
11	44	nan	0	0	nan	nan	C3	C3	C3	1	0	578.421052631579	322.5874686716792	0	44	44
11	45	nan	0	0	nan	nan	C3	C3	C3	1	0	419.8853795211411	369.2975038206826	0	45	45
11	46	nan	0	0	nan	nan	C3	C3	C3	1	0	824.6997108632796	368.4774886410574	0	46	46
11	47	nan	0	0	nan	nan	C3	C3	C3	1	0	987.6540978497975	337.6142100342786	0	47	47
11	48	nan	0	0	nan	nan	C3	C3	C3	0	1	515.9976978417266	370.04776978417266	0	48	48
11	49	nan	0	0	nan	nan	C3	C3	C3	0	1	348.53514376996804	364.13844515441957	0	49	49
11	50	nan	0	0	nan	nan	C3	C3	C3	1	0	385.015288788222	375.8454133635334	0	50	50
11	51	nan	0	0	nan	nan	C3	C3	C3	1	0	982.5994770620395	391.68932731162346	0	51	51
11	52	nan	0	0	nan	nan	C3	C3	C3	1	0	867.5155763239875	392.0477673935618	0	52	52
11	53	nan	0	0	nan	nan	C3	C3	C3	1	0	306.98090388287716	395.2667091024825	0	53	53
11	54	nan	0	0	nan	nan	C3	C3	C3	0	1	452.27072819033884	423.75054073540014	0	54	54
11	55	nan	0	0	nan	nan	C3	C3	C3	0	1	352.3119658119658	421.39351851851853	0	55	55
11	56	nan	0	0	nan	nan	C3	C3	C3	0	1	234.13305898491083	422.81152263374486	0	56	56
11	57	nan	0	0	nan	nan	C3	C3	C3	0	1	285.5127803860198	455.07798643714136	0	57	57
11	58	nan	0	0	nan	nan	C3	C3	C3	1	0	663.4114009142243	439.62570583490185	0	58	58
11	59	nan	0	0	nan	nan	C3	C3	C3	1	0	97.27081488042515	454.2495571302037	0	59	59
11	60	nan	0	0	nan	nan	C3	C3	C3	1	0	14.54610655737705	442.70747950819674	0	60	60
11	61	nan	0	0	nan	nan	C3	C3	C3	1	0	505.5013863216266	475.7634011090573	0	61	61
11	62	nan	0	0	nan	nan	C3	C3	C3	1	0	101.68065967016491	488.34432783608196	0	62	62
11	63	nan	0	0	nan	nan	C3	C3	C3	1	0	153.35772029102668	491.27647534357317	0	63	63
11	64	nan	0	0	nan	nan	C3	C3	C3	1	0	390.4485514485514	484.74825174825173	0	64	64
11	65	nan	0	0	nan	nan	C3	C3	C3	0	1	378.3621730382294	540.3068410462777	0	65	65
11	66	nan	0	0	nan	nan	C3	C3	C3	0	1	878.4124321657622	513.7165762210162	0	66	66
11	67	nan	0	0	nan	nan	C3	C3	C3	1	0	830.6581602373888	523.5305637982195	0	67	67
11	68	nan	0	0	nan	nan	C3	C3	C3	0	1	223.16616231086658	515.9411279229711	0	68	68
11	69	nan	0	0	nan	nan	C3	C3	C3	1	0	697.9936375603335	548.1204475647214	0	69	69
11	70	nan	0	0	nan	nan	C3	C3	C3	1	0	787.6849364791289	553.0813067150635	0	70	70
11	71	nan	0	0	nan	nan	C3	C3	C3	0	1	168.89618541767263	552.5321100917431	0	71	71
11	72	nan	0	0	nan	nan	C3	C3	C3	0	1	220.0372596153846	571.4621394230769	0	72	72
11	73	nan	0	0	nan	nan	C3	C3	C3	0	1	106.38122007078908	571.7999167187174	0	73	73
11	74	nan	0	0	nan	nan	C3	C3	C3	0	1	906.2379830348727	567.5447690857682	0	74	74
11	75	nan	0	0	nan	nan	C3	C3	C3	0	1	497.13801101768627	555.1284430269643	0	75	75
11	76	nan	0	0	nan	nan	C3	C3	C3	0	1	559.3778501628665	570.7328990228013	0	76	76
11	77	nan	0	0	nan	nan	C3	C3	C3	1	0	991.4849158463004	572.9333121625913	0	77	77
11	78	nan	0	0	nan	nan	C3	C3	C3	1	0	824.3583234946872	590.0457497048407	0	78	78
11	79	nan	0	0	nan	nan	C3	C3	C3	1	0	26.578153072224218	586.100610851599	0	79	79
11	80	nan	0	0	nan	nan	C3	C3	C3	1	0	934.1172914147521	595.0133010882709	0	80	80
11	81	nan	0	0	nan	nan	C3	C3	C3	1	0	898.3901795142556	624.7756071805702	0	81	81
11	82	nan	0	0	nan	nan	C3	C3	C3	0	1	452.3971861471861	621.5362554112554	0	82	82
11	83	nan	0	0	nan	nan	C3	C3	C3	1	0	601.2200154758834	632.7565127676038	0	83	83
11	84	nan	0	0	nan	nan	C3	C3	C3	1	0	151.13804412641622	640.4716756112105	0	84	84
11	85	nan	0	0	nan	nan	C3	C3	C3	1	0	213.27862289831864	637.5420336269016	0	85	85
11	86	nan	0	0	nan	nan	C3	C3	C3	0	1	492.8440366972477	640.0256880733945	0	86	86
11	87	nan	0	0	nan	nan	C3	C3	C3	0	1	370.59090909090907	649.7580713678844	0	87	87
11	88	nan	0	0	nan	nan	C3	C3	C3	1	0	22.704656319290464	667.3853658536585	0	88	88
11	89	nan	0	0	nan	nan	C3	C3	C3	1	0	816.7443693693693	660.0259009009009	0	89	89
11	90	nan	0	0	nan	nan	C3	C3	C3	1	0	919.2274919614148	668.0643086816721	0	90	90
11	91	nan	0	0	nan	nan	C3	C3	C3	1	0	1000.797583081571	647.1498489425982	0	91	91
11	92	nan	0	0	nan	nan	C3	C3	C3	0	1	519.562962962963	684.0888888888888	0	92	92
11	93	nan	0	0	nan	nan	C3	C3	C3	1	0	959.1617391304347	690.8747826086957	0	93	93
11	94	nan	0	0	nan	nan	C3	C3	C3	1	0	291.49238369699464	681.9806504734458	0	94	94
11	95	nan	0	0	nan	nan	C3	C3	C3	1	0	671.1579234972678	678.179781420765	0	95	95
11	96	nan	0	0	nan	nan	C3	C3	C3	0	1	785.8701500258666	689.6389032591826	0	96	96
11	97	nan	0	0	nan	nan	C3	C3	C3	1	0	214.47801551845757	693.8478720902892	0	97	97
11	98	nan	0	0	nan	nan	C3	C3	C3	0	1	420.21539792387546	702.8170415224913	0	98	98
11	99	nan	0	0	nan	nan	C3	C3	C3	1	0	709.9492840095465	718.9194510739857	0	99	99
11	100	nan	0	0	nan	nan	C3	C3	C3	1	0	827.3970662620131	715.4871016691958	0	100	100
11	101	nan	0	0	nan	nan	C3	C3	C3	0	1	1000.9281991893457	707.8378691372322	0	101	101
11	102	nan	0	0	nan	nan	C3	C3	C3	1	0	905.2159487776485	723.8154831199068	0	102	102
11	103	nan	0	0	nan	nan	C3	C3	C3	0	1	450.44262295081967	723.9474043715848	0	103	103
11	104	nan	0	0	nan	nan	C3	C3	C3	0	1	646.2559652928417	719.096684226836	0	104	104
11	105	nan	0	0	nan	nan	C3	C3	C3	0	1	484.40805223068554	725.5620239390641	0	105	105
11	106	nan	0	0	nan	nan	C3	C3	C3	1	0	26.516083916083915	724.8083916083916	0	106	106
11	107	nan	0	0	nan	nan	C3	C3	C3	0	1	538.4402451481103	723.9749744637385	0	107	107
11	108	nan	0	0	nan	nan	C3	C3	C3	1	0	261.7887218045113	735.7154135338346	0	108	108
11	109	nan	0	0	nan	nan	C3	C3	C3	1	0	120.08117350611951	737.5457163426926	0	109	109
11	110	nan	0	0	nan	nan	C3	C3	C3	0	1	782.7444601603017	746.3069306930693	0	110	110
11	111	nan	0	0	nan	nan	C3	C3	C3	0	1	534.8737574552684	763.817097415507	0	111	111
11	112	nan	0	0	nan	nan	C3	C3	C3	0	1	610.7503837887626	744.5640159656125	0	112	112
11	113	nan	0	0	nan	nan	C3	C3	C3	1	0	981.2428042177258	769.3761755485893	0	113	113
11	114	nan	0	0	nan	nan	C3	C3	C3	1	0	425.5669138987423	782.018058690745	0	114	114
11	115	nan	0	0	nan	nan	C3	C3	C3	1	0	310.1675455417066	788.0280441035475	0	115	115
11	116	nan	0	0	nan	nan	C3	C3	C3	1	0	509.6698389458272	796.6603221083456	0	116	116
11	117	nan	0	0	nan	nan	C3	C3	C3	0	1	708.0636446886447	790.4720695970695	0	117	117
11	118	nan	0	0	nan	nan	C3	C3	C3	0	1	818.6227982718511	803.3944832170156	0	118	118
11	119	nan	0	0	nan	nan	C3	C3	C3	1	0	759.5173031026253	801.4546539379475	0	119	119
11	120	nan	0	0	nan	nan	C3	C3	C3	1	0	907.9877666248432	788.1991844416563	0	120	120
11	121	nan	0	0	nan	nan	C3	C3	C3	0	1	568.2219387755102	804.0040816326531	0	121	121
11	122	nan	0	0	nan	nan	C3	C3	C3	1	0	603.3825608798114	820.7541241162608	0	122	122
11	123	nan	0	0	nan	nan	C3	C3	C3	1	0	648.7780320366132	825.0202135774218	0	123	123
11	124	nan	0	0	nan	nan	C3	C3	C3	1	0	24.18578352180937	840.5078082929456	0	124	124
11	125	nan	0	0	nan	nan	C3	C3	C3	1	0	538.5415506958251	843.0950298210736	0	125	125
11	126	nan	0	0	nan	nan	C3	C3	C3	1	0	492.2142025611176	843.6548311990687	0	126	126
11	127	nan	0	0	nan	nan	C3	C3	C3	1	0	456.9623637003166	865.3042560675343	0	127	127
11	128	nan	0	0	nan	nan	C3	C3	C3	1	0	967.7221279003961	840.2937181663837	0	128	128
11	129	nan	0	0	nan	nan	C3	C3	C3	1	0	276.7690417690418	872.2867672867673	0	129	129
11	130	nan	0	0	nan	nan	C3	C3	C3	1	0	151.41823687752355	857.6561238223419	0	130	130
11	131	nan	0	0	nan	nan	C3	C3	C3	1	0	586.0850183823529	864.6645220588235	0	131	131
11	132	nan	0	0	nan	nan	C3	C3	C3	1	0	909.3605442176871	857.6451843895453	0	132	132
11	133	nan	0	0	nan	nan	C3	C3	C3	1	0	346.3348481718653	877.5511258004544	0	133	133
11	134	nan	0	0	nan	nan	C3	C3	C3	1	0	967.2457293035479	885.9868593955322	0	134	134
11	135	nan	0	0	nan	nan	C3	C3	C3	0	1	545.3015097690941	898.8641207815275	0	135	135
11	136	nan	0	0	nan	nan	C3	C3	C3	1	0	397.2374862988674	889.7899159663865	0	136	136
11	137	nan	0	0	nan	nan	C3	C3	C3	1	0	653.3169934640523	897.4183006535948	0	137	137
11	138	nan	0	0	nan	nan	C3	C3	C3	1	0	152.64254121431443	916.5665460394049	0	138	138
11	139	nan	0	0	nan	nan	C3	C3	C3	1	0	91.96865959498554	899.1634522661524	0	139	139
11	140	nan	0	0	nan	nan	C3	C3	C3	1	0	707.982332155477	922.5295305401312	0	140	140
11	141	nan	0	0	nan	nan	C3	C3	C3	1	0	218.26495383380168	939.0425531914893	0	141	141
11	142	nan	0	0	nan	nan	C3	C3	C3	1	0	678.5824404761905	950.6127976190476	0	142	142
11	143	nan	0	0	nan	nan	C3	C3	C3	1	0	403.0232044198895	940.0453038674033	0	143	143
11	144	nan	0	0	nan	nan	C3	C3	C3	0	1	561.8191279887483	953.8700421940928	0	144	144
11	145	nan	0	0	nan	nan	C3	C3	C3	1	0	41.99184278828328	947.2506488691138	0	145	145
11	146	nan	0	0	nan	nan	C3	C3	C3	1	0	160.6283135927806	957.2036097010716	0	146	146
11	147	nan	0	0	nan	nan	C3	C3	C3	1	0	859.0806451612904	963.3543643263757	0	147	147
11	148	nan	0	0	nan	nan	C3	C3	C3	1	0	278.22327672327674	975.6898101898101	0	148	148
11	149	nan	0	0	nan	nan	C3	C3	C3	0	1	420.99661272111405	988.2683477606323	0	149	149
11	150	nan	0	0	nan	nan	C3	C3	C3	1	0	739.752492414391	975.2162982228002	0	150	150
11	151	nan	0	0	nan	nan	C3	C3	C3	1	0	984.4272623138603	976.3046964490263	0	151	151
11	152	nan	0	0	nan	nan	C3	C3	C3	1	0	86.34223541048466	979.2828882294758	0	152	152
11	153	nan	0	0	nan	nan	C3	C3	C3	0	1	360.3718801996672	976.0249584026623	0	153	153
11	154	nan	0	0	nan	nan	C3	C3	C3	1	0	490.41251518833536	991.3438639125152	0	154	154
11	155	nan	0	0	nan	nan	C3	C3	C3	1	0	988.0753370340999	1003.740681998414	0	155	155
11	156	nan	0	0	nan	nan	C3	C3	C3	1	0	643.9018348623853	998.9169724770642	0	156	156
11	157	nan	0	0	nan	nan	C3	C3	C3	1	0	699.7391952309985	1003.9932935916543	0	157	157
11	158	nan	0	0	nan	nan	C3	C3	C3	1	0	233.39318600368324	1008.1786372007366	0	158	158
11	159	nan	0	0	nan	nan	C3	C3	C3	1	0	899.1674326986212	1008.0728824688116	0	159	159
11	160	nan	0	0	nan	nan	C3	C3	C3	1	0	331.92607802874744	1010.0670773442847	0	160	160
12	1	nan	0	0	nan	nan	C4	C4	C4	1	0	114.74976030680729	12.25503355704698	0	1	1
12	2	nan	0	0	nan	nan	C4	C4	C4	1	0	10.866350710900473	22.792417061611374	0	2	2
12	3	nan	0	0	nan	nan	C4	C4	C4	1	0	414.11087420042645	29.95266524520256	0	3	3
12	4	nan	0	0	nan	nan	C4	C4	C4	1	0	118.96040126715945	55.81890179514256	0	4	4
12	5	nan	0	0	nan	nan	C4	C4	C4	1	0	67.43793103448276	77.71293103448276	0	5	5
12	6	nan	0	0	nan	nan	C4	C4	C4	1	0	188.54515444470644	89.0575336005659	0	6	6
12	7	nan	0	0	nan	nan	C4	C4	C4	0	1	314.0778730703259	140.46809605488852	0	7	7
12	8	nan	0	0	nan	nan	C4	C4	C4	1	0	230.7513249082756	168.87607011822257	0	8	8
12	9	nan	0	0	nan	nan	C4	C4	C4	1	0	149.67824267782427	155.8163179916318	0	9	9
12	10	nan	0	0	nan	nan	C4	C4	C4	1	0	543.3804386911183	140.55303847536857	0	10	10
12	11	nan	0	0	nan	nan	C4	C4	C4	1	0	81.19466906259359	164.801138065289	0	11	11
12	12	nan	0	0	nan	nan	C4	C4	C4	1	0	39.540222367560496	196.1144538914323	0	12	12
12	13	nan	0	0	nan	nan	C4	C4	C4	0	1	500.26326074818536	191.65452261306532	0	13	13
12	14	nan	0	0	nan	nan	C4	C4	C4	1	0	399.30678466076694	199.02507374631267	0	14	14
12	15	nan	0	0	nan	nan	C4	C4	C4	1	0	447.6012125294712	220.85449646345572	0	15	15
12	16	nan	0	0	nan	nan	C4	C4	C4	1	0	40.75607180570222	227.35374868004223	0	16	16
12	17	nan	0	0	nan	nan	C4	C4	C4	1	0	532.9816350710901	244.21563981042655	0	17	17
12	18	nan	0	0	nan	nan	C4	C4	C4	1	0	97.87708396483782	245.0592603819339	0	18	18
12	19	nan	0	0	nan	nan	C4	C4	C4	1	0	420.06234413965086	259.8428927680798	0	19	19
12	20	nan	0	0	nan	nan	C4	C4	C4	1	0	422.2539949537426	285.6299411269975	0	20	20
12	21	nan	0	0	nan	nan	C4	C4	C4	1	0	563.0140163098879	284.55542813455656	0	21	21
12	22	nan	0	0	nan	nan	C4	C4	C4	1	0	653.9147496617051	296.5142083897158	0	22	22
12	23	nan	0	0	nan	nan	C4	C4	C4	0	1	314.8179104477612	327.5315422885572	0	23	23
12	24	nan	0	0	nan	nan	C4	C4	C4	0	1	428.49037620297463	323.2445319335083	0	24	24
12	25	nan	0	0	nan	nan	C4	C4	C4	1	0	767.0210714285714	310.5571428571429	0	25	25
12	26	nan	0	0	nan	nan	C4	C4	C4	0	1	180.2829411764706	323.1905882352941	0	26	26
12	27	nan	0	0	nan	nan	C4	C4	C4	1	0	250.38790760869566	330.4429347826087	0	27	27
12	28	nan	0	0	nan	nan	C4	C4	C4	1	0	593.2537821482603	328.9538577912254	0	28	28
12	29	nan	0	0	nan	nan	C4	C4	C4	1	0	483.8838008013738	339.2427017744705	0	29	29
12	30	nan	0	0	nan	nan	C4	C4	C4	0	1	117.39792275235313	336.72281726712106	0	30	30
12	31	nan	0	0	nan	nan	C4	C4	C4	0	1	185.05415162454872	372.9518652226233	0	31	31
12	32	nan	0	0	nan	nan	C4	C4	C4	1	0	696.728	359.8221176470588	0	32	32
12	33	nan	0	0	nan	nan	C4	C4	C4	1	0	754.1546961325967	383.3235113566605	0	33	33
12	34	nan	0	0	nan	nan	C4	C4	C4	1	0	511.4609471094711	392.12730627306274	0	34	34
12	35	nan	0	0	nan	nan	C4	C4	C4	1	0	119.39412322274882	393.5272037914692	0	35	35
12	36	nan	0	0	nan	nan	C4	C4	C4	1	0	931.9153696498055	384.95622568093387	0	36	36
12	37	nan	0	0	nan	nan	C4	C4	C4	1	0	604.291452991453	413.76581196581196	0	37	37
12	38	nan	0	0	nan	nan	C4	C4	C4	1	0	698.2283433133732	450.35409181636726	0	38	38
12	39	nan	0	0	nan	nan	C4	C4	C4	0	1	419.1793618116315	460.90118373648994	0	39	39
12	40	nan	0	0	nan	nan	C4	C4	C4	1	0	920.1650643932524	477.5962270995828	0	40	40
12	41	nan	0	0	nan	nan	C4	C4	C4	1	0	353.4491017964072	481.812874251497	0	41	41
12	42	nan	0	0	nan	nan	C4	C4	C4	1	0	748.3039667896679	482.4220479704797	0	42	42
12	43	nan	0	0	nan	nan	C4	C4	C4	1	0	721.7682070240296	513.3460258780037	0	43	43
12	44	nan	0	0	nan	nan	C4	C4	C4	1	0	597.3357223689173	515.6495662014335	0	44	44
12	45	nan	0	0	nan	nan	C4	C4	C4	0	1	382.1347177848775	523.6331203407881	0	45	45
12	46	nan	0	0	nan	nan	C4	C4	C4	1	0	844.8013611229264	523.0276478094428	0	46	46
12	47	nan	0	0	nan	nan	C4	C4	C4	0	1	9.641287284144427	530.7386185243328	0	47	47
12	48	nan	0	0	nan	nan	C4	C4	C4	0	1	963.0349032800673	532.5235492010092	0	48	48
12	49	nan	0	0	nan	nan	C4	C4	C4	0	1	442.80552486187844	544.3948434622467	0	49	49
12	50	nan	0	0	nan	nan	C4	C4	C4	0	1	40.26029567053854	566.3669482576557	0	50	50
12	51	nan	0	0	nan	nan	C4	C4	C4	1	0	960.6111801242236	575.6944099378882	0	51	51
12	52	nan	0	0	nan	nan	C4	C4	C4	0	1	126.87863463969659	581.449220396123	0	52	52
12	53	nan	0	0	nan	nan	C4	C4	C4	1	0	742.9756461232604	570.3613320079523	0	53	53
12	54	nan	0	0	nan	nan	C4	C4	C4	1	0	43.20130665577787	615.4316047366272	0	54	54
12	55	nan	0	0	nan	nan	C4	C4	C4	1	0	754.6998473282442	616.3429007633588	0	55	55
12	56	nan	0	0	nan	nan	C4	C4	C4	1	0	398.4433001231389	627.2863539684316	0	56	56
12	57	nan	0	0	nan	nan	C4	C4	C4	1	0	156.2489539748954	636.0987447698744	0	57	57
12	58	nan	0	0	nan	nan	C4	C4	C4	1	0	712.7824	648.0832	0	58	58
12	59	nan	0	0	nan	nan	C4	C4	C4	1	0	204.52258726899385	638.7337440109515	0	59	59
12	60	nan	0	0	nan	nan	C4	C4	C4	1	0	628.0412682435833	627.0489850696192	0	60	60
12	61	nan	0	0	nan	nan	C4	C4	C4	1	0	51.6677994902294	667.2918436703484	0	61	61
12	62	nan	0	0	nan	nan	C4	C4	C4	0	1	130.71951219512195	665.2087517934003	0	62	62
12	63	nan	0	0	nan	nan	C4	C4	C4	1	0	564.5175411362931	685.9295249922384	0	63	63
12	64	nan	0	0	nan	nan	C4	C4	C4	1	0	90.86678200692042	690.4008073817762	0	64	64
12	65	nan	0	0	nan	nan	C4	C4	C4	1	0	608.5266075388026	685.2439024390244	0	65	65
12	66	nan	0	0	nan	nan	C4	C4	C4	1	0	791.5244397653782	695.4647315385772	0	66	66
12	67	nan	0	0	nan	nan	C4	C4	C4	0	1	132.63744343891403	707.1176470588235	0	67	67
12	68	nan	0	0	nan	nan	C4	C4	C4	0	1	465.641234462066	716.0617231033004	0	68	68
12	69	nan	0	0	nan	nan	C4	C4	C4	1	0	632.9880178021226	732.1680931187949	0	69	69
12	70	nan	0	0	nan	nan	C4	C4	C4	0	1	41.53662182361734	723.6726457399103	0	70	70
12	71	nan	0	0	nan	nan	C4	C4	C4	0	1	197.11318989710009	705.5625194886186	0	71	71
12	72	nan	0	0	nan	nan	C4	C4	C4	1	0	940.5829401088929	707.94555353902	0	72	72
12	73	nan	0	0	nan	nan	C4	C4	C4	1	0	984.8130888719124	735.1420932009167	0	73	73
12	74	nan	0	0	nan	nan	C4	C4	C4	1	0	169.74883286647992	761.6764705882352	0	74	74
12	75	nan	0	0	nan	nan	C4	C4	C4	0	1	118.45967953769372	773.040451799317	0	75	75
12	76	nan	0	0	nan	nan	C4	C4	C4	1	0	38.96746121831252	791.2338251986379	0	76	76
12	77	nan	0	0	nan	nan	C4	C4	C4	0	1	493.7967706013363	814.0887156644395	0	77	77
12	78	nan	0	0	nan	nan	C4	C4	C4	1	0	876.2659503022162	843.0812625923438	0	78	78
12	79	nan	0	0	nan	nan	C4	C4	C4	1	0	98.38670360110804	838.794459833795	0	79	79
12	80	nan	0	0	nan	nan	C4	C4	C4	0	1	714.9888307155322	870.5333333333333	0	80	80
12	81	nan	0	0	nan	nan	C4	C4	C4	1	0	818.6671565025716	858.2439382806759	0	81	81
12	82	nan	0	0	nan	nan	C4	C4	C4	1	0	40.93672360248447	856.7550465838509	0	82	82
12	83	nan	0	0	nan	nan	C4	C4	C4	1	0	97.57055630936227	885.0149253731344	0	83	83
12	84	nan	0	0	nan	nan	C4	C4	C4	0	1	345.9005434782609	895.6660326086957	0	84	84
12	85	nan	0	0	nan	nan	C4	C4	C4	1	0	999.6982024597919	915.523178807947	0	85	85
12	86	nan	0	0	nan	nan	C4	C4	C4	1	0	965.7058823529412	918.9632352941177	0	86	86
12	87	nan	0	0	nan	nan	C4	C4	C4	1	0	870.1268416206261	910.7946593001842	0	87	87
12	88	nan	0	0	nan	nan	C4	C4	C4	1	0	740.2373584905661	920.8132075471698	0	88	88
12	89	nan	0	0	nan	nan	C4	C4	C4	1	0	901.7646048109966	927.6746849942726	0	89	89
12	90	nan	0	0	nan	nan	C4	C4	C4	1	0	211.1794348965919	921.6737547334693	0	90	90
12	91	nan	0	0	nan	nan	C4	C4	C4	1	0	745.725941924646	960.8682505399568	0	91	91
12	92	nan	0	0	nan	nan	C4	C4	C4	1	0	156.24087932647333	960.844714686623	0	92	92
12	93	nan	0	0	nan	nan	C4	C4	C4	1	0	586.7828590785908	963.2164634146342	0	93	93
12	94	nan	0	0	nan	nan	C4	C4	C4	1	0	906.154920212766	970.59375	0	94	94
12	95	nan	0	0	nan	nan	C4	C4	C4	1	0	938.9543602281989	959.675631621842	0	95	95
12	96	nan	0	0	nan	nan	C4	C4	C4	0	1	311.93010895562054	977.0847727876694	0	96	96
12	97	nan	0	0	nan	nan	C4	C4	C4	1	0	116.41802492809204	992.3077660594439	0	97	97
12	98	nan	0	0	nan	nan	C4	C4	C4	1	0	452.6466308130338	990.5707054729515	0	98	98
12	99	nan	0	0	nan	nan	C4	C4	C4	0	1	561.9292237442922	1008.0913242009133	0	99	99
12	100	nan	0	0	nan	nan	C4	C4	C4	1	0	602.609900990099	1009.350495049505	0	100	100
12	101	nan	0	0	nan	nan	C4	C4	C4	1	0	648.889420983892	1001.2642577274706	0	101	101
12	102	nan	0	0	nan	nan	C4	C4	C4	1	0	33.18196721311475	1008.8295081967213	0	102	102
12	103	nan	0	0	nan	nan	C4	C4	C4	1	0	844.9661879114303	998.2606223818073	0	103	103
13	1	nan	0	0	nan	nan	D1	D1	D1	1	0	138.33813215208565	37.98412698412698	0	1	1
13	2	nan	0	0	nan	nan	D1	D1	D1	0	1	493.58308157099697	66.79859013091641	0	2	2
13	3	nan	0	0	nan	nan	D1	D1	D1	1	0	412.3777845590479	73.68202624351541	0	3	3
13	4	nan	0	0	nan	nan	D1	D1	D1	1	0	226.52944836167566	44.97801742015761	0	4	4
13	5	nan	0	0	nan	nan	D1	D1	D1	1	0	339.3796594569719	52.08697653014266	0	5	5
13	6	nan	0	0	nan	nan	D1	D1	D1	1	0	966.5075075075075	74.992355992356	0	6	6
13	7	nan	0	0	nan	nan	D1	D1	D1	1	0	273.6877515813686	77.71132834962623	0	7	7
13	8	nan	0	0	nan	nan	D1	D1	D1	1	0	367.5325203252033	90.32113821138212	0	8	8
13	9	nan	0	0	nan	nan	D1	D1	D1	1	0	26.23649177760376	80.38057948316367	0	9	9
13	10	nan	0	0	nan	nan	D1	D1	D1	1	0	581.0705882352942	85.79764705882353	0	10	10
13	11	nan	0	0	nan	nan	D1	D1	D1	1	0	250.94642857142858	111.43948412698413	0	11	11
13	12	nan	0	0	nan	nan	D1	D1	D1	1	0	457.8642266824085	109.57556080283354	0	12	12
13	13	nan	0	0	nan	nan	D1	D1	D1	1	0	514.6252886836028	140.15675519630486	0	13	13
13	14	nan	0	0	nan	nan	D1	D1	D1	1	0	131.64055835595192	142.24815820085306	0	14	14
13	15	nan	0	0	nan	nan	D1	D1	D1	1	0	18.571729957805907	152.62552742616035	0	15	15
13	16	nan	0	0	nan	nan	D1	D1	D1	1	0	284.28226196230065	160.3537941034316	0	16	16
13	17	nan	0	0	nan	nan	D1	D1	D1	1	0	414.64629629629627	166.04876543209878	0	17	17
13	18	nan	0	0	nan	nan	D1	D1	D1	1	0	459.9959432048681	163.61730899256256	0	18	18
13	19	nan	0	0	nan	nan	D1	D1	D1	1	0	183.35051546391753	175.9962511715089	0	19	19
13	20	nan	0	0	nan	nan	D1	D1	D1	1	0	26.09228187919463	186.24161073825502	0	20	20
13	21	nan	0	0	nan	nan	D1	D1	D1	1	0	141.20247933884298	184.30495867768596	0	21	21
13	22	nan	0	0	nan	nan	D1	D1	D1	0	1	466.05761159862647	205.81533765738268	0	22	22
13	23	nan	0	0	nan	nan	D1	D1	D1	1	0	245.4607873054623	189.86298443698504	0	23	23
13	24	nan	0	0	nan	nan	D1	D1	D1	0	0	634.1664413399429	192.2305843473036	0	24	24
13	25	nan	0	0	nan	nan	D1	D1	D1	1	0	100.03906705539359	203.38075801749272	0	25	25
13	26	nan	0	0	nan	nan	D1	D1	D1	1	0	54.19380165289256	216.92603305785124	0	26	26
13	27	nan	0	0	nan	nan	D1	D1	D1	1	0	286.83143172616855	226.08686050791314	0	27	27
13	28	nan	0	0	nan	nan	D1	D1	D1	1	0	502.884401817264	227.23826350328116	0	28	28
13	29	nan	0	0	nan	nan	D1	D1	D1	0	1	777.8168139479341	219.23668497731072	0	29	29
13	30	nan	0	0	nan	nan	D1	D1	D1	1	0	178.6053235429096	218.56998623221662	0	30	30
13	31	nan	0	0	nan	nan	D1	D1	D1	0	1	544.9544131910766	228.7934044616877	0	31	31
13	32	nan	0	0	nan	nan	D1	D1	D1	1	0	105.71908539430704	244.51936537564163	0	32	32
13	33	nan	0	0	nan	nan	D1	D1	D1	1	0	171.18260555756044	257.0873330927463	0	33	33
13	34	nan	0	0	nan	nan	D1	D1	D1	0	1	353.2198685171658	259.10859508156807	0	34	34
13	35	nan	0	0	nan	nan	D1	D1	D1	1	0	22.39324774132192	275.3143128863528	0	35	35
13	36	nan	0	0	nan	nan	D1	D1	D1	1	0	860.068422978412	292.73435784851813	0	36	36
13	37	nan	0	0	nan	nan	D1	D1	D1	1	0	369.68465909090907	294.46732954545456	0	37	37
13	38	nan	0	0	nan	nan	D1	D1	D1	1	0	114.2472487160675	303.8019075568599	0	38	38
13	39	nan	0	0	nan	nan	D1	D1	D1	1	0	55.706258565555046	324.6158063042485	0	39	39
13	40	nan	0	0	nan	nan	D1	D1	D1	1	0	541.7965695315381	310.407783105865	0	40	40
13	41	nan	0	0	nan	nan	D1	D1	D1	1	0	13.244482173174873	324.0449915110357	0	41	41
13	42	nan	0	0	nan	nan	D1	D1	D1	0	1	825.8728186926945	360.6521739130435	0	42	42
13	43	nan	0	0	nan	nan	D1	D1	D1	1	0	641.9069220430108	353.5399865591398	0	43	43
13	44	nan	0	0	nan	nan	D1	D1	D1	1	0	193.27262860863902	368.548296071196	0	44	44
13	45	nan	0	0	nan	nan	D1	D1	D1	0	1	775.8347775852109	375.2195262853842	0	45	45
13	46	nan	0	0	nan	nan	D1	D1	D1	1	0	363.56273946360153	381.51795977011494	0	46	46
13	47	nan	0	0	nan	nan	D1	D1	D1	1	0	552.7265082266911	391.1601462522852	0	47	47
13	48	nan	0	0	nan	nan	D1	D1	D1	0	1	395.4601259181532	417.34391395592866	0	48	48
13	49	nan	0	0	nan	nan	D1	D1	D1	1	0	68.06463748290014	416.92715458276336	0	49	49
13	50	nan	0	0	nan	nan	D1	D1	D1	0	1	608.1704675028507	403.7217787913341	0	50	50
13	51	nan	0	0	nan	nan	D1	D1	D1	0	1	660.9235190097259	407.8859416445623	0	51	51
13	52	nan	0	0	nan	nan	D1	D1	D1	1	0	472.6056887897379	403.94794571481685	0	52	52
13	53	nan	0	0	nan	nan	D1	D1	D1	0	1	567.9049044439328	457.4400184204467	0	53	53
13	54	nan	0	0	nan	nan	D1	D1	D1	0	1	652.4974391805378	453.38316261203585	0	54	54
13	55	nan	0	0	nan	nan	D1	D1	D1	0	1	498.1479015918958	471.5849493487699	0	55	55
13	56	nan	0	0	nan	nan	D1	D1	D1	0	1	743.4528549772613	467.6341586659929	0	56	56
13	57	nan	0	0	nan	nan	D1	D1	D1	1	0	161.6237518589335	460.8253664754621	0	57	57
13	58	nan	0	0	nan	nan	D1	D1	D1	1	0	283.479792746114	471.49948186528496	0	58	58
13	59	nan	0	0	nan	nan	D1	D1	D1	1	0	26.865474060822898	481.88729874776385	0	59	59
13	60	nan	0	0	nan	nan	D1	D1	D1	1	0	343.27655124331864	494.74227283290725	0	60	60
13	61	nan	0	0	nan	nan	D1	D1	D1	1	0	143.5109011627907	515.0726744186046	0	61	61
13	62	nan	0	0	nan	nan	D1	D1	D1	0	1	263.5391288298265	513.8396087117018	0	62	62
13	63	nan	0	0	nan	nan	D1	D1	D1	1	0	101.483556012333	519.3206577595067	0	63	63
13	64	nan	0	0	nan	nan	D1	D1	D1	1	0	491.9701204819277	534.762891566265	0	64	64
13	65	nan	0	0	nan	nan	D1	D1	D1	1	0	166.9556400506971	555.3238276299113	0	65	65
13	66	nan	0	0	nan	nan	D1	D1	D1	1	0	68.61171797418073	559.2366765971533	0	66	66
13	67	nan	0	0	nan	nan	D1	D1	D1	0	1	570.7860031104199	551.0951788491446	0	67	67
13	68	nan	0	0	nan	nan	D1	D1	D1	0	1	629.3675	567.9683333333334	0	68	68
13	69	nan	0	0	nan	nan	D1	D1	D1	0	1	460.39431818181816	566.5145833333333	0	69	69
13	70	nan	0	0	nan	nan	D1	D1	D1	1	0	733.334335839599	586.5503759398496	0	70	70
13	71	nan	0	0	nan	nan	D1	D1	D1	0	1	226.51712935617246	569.8354991139988	0	71	71
13	72	nan	0	0	nan	nan	D1	D1	D1	0	1	333.66535277887266	598.1706740244383	0	72	72
13	73	nan	0	0	nan	nan	D1	D1	D1	0	1	143.9823766364552	594.4154078549849	0	73	73
13	74	nan	0	0	nan	nan	D1	D1	D1	0	1	195.2869222096956	616.5081736189403	0	74	74
13	75	nan	0	0	nan	nan	D1	D1	D1	0	1	472.71176046176043	619.260101010101	0	75	75
13	76	nan	0	0	nan	nan	D1	D1	D1	0	1	542.4419431279621	617.022906793049	0	76	76
13	77	nan	0	0	nan	nan	D1	D1	D1	1	0	96.6321036889332	608.661515453639	0	77	77
13	78	nan	0	0	nan	nan	D1	D1	D1	0	1	259.3054506206152	619.0512682137075	0	78	78
13	79	nan	0	0	nan	nan	D1	D1	D1	0	1	300.2472	619.9464	0	79	79
13	80	nan	0	0	nan	nan	D1	D1	D1	0	1	749.4493417286777	622.3474527761878	0	80	80
13	81	nan	0	0	nan	nan	D1	D1	D1	0	1	581.1855284795934	679.9944685304231	0	81	81
13	82	nan	0	0	nan	nan	D1	D1	D1	0	1	264.7551266586249	652.9734620024126	0	82	82
13	83	nan	0	0	nan	nan	D1	D1	D1	1	0	53.17757270693512	659.8515100671141	0	83	83
13	84	nan	0	0	nan	nan	D1	D1	D1	0	1	994.2115009746589	647.1003898635478	0	84	84
13	85	nan	0	0	nan	nan	D1	D1	D1	0	1	328.6186392224128	668.9345340194396	0	85	85
13	86	nan	0	0	nan	nan	D1	D1	D1	0	1	104.84826589595376	667.3901734104046	0	86	86
13	87	nan	0	0	nan	nan	D1	D1	D1	1	0	865.4559210526315	665.0223684210526	0	87	87
13	88	nan	0	0	nan	nan	D1	D1	D1	0	1	162.79375	666.8261363636364	0	88	88
13	89	nan	0	0	nan	nan	D1	D1	D1	0	1	140.8219623131904	692.2488628979858	0	89	89
13	90	nan	0	0	nan	nan	D1	D1	D1	0	1	92.49864498644986	703.5062330623306	0	90	90
13	91	nan	0	0	nan	nan	D1	D1	D1	0	1	285.7778962331201	709.0348258706467	0	91	91
13	92	nan	0	0	nan	nan	D1	D1	D1	0	1	895.0548199152543	711.714247881356	0	92	92
13	93	nan	0	0	nan	nan	D1	D1	D1	0	1	639.8745628351597	723.7262765213336	0	93	93
13	94	nan	0	0	nan	nan	D1	D1	D1	0	1	144.23933009184225	733.4586709886548	0	94	94
13	95	nan	0	0	nan	nan	D1	D1	D1	1	0	16.30989956958393	763.6910569105692	0	95	95
13	96	nan	0	0	nan	nan	D1	D1	D1	0	1	376.45766725873295	744.6509769094139	0	96	96
13	97	nan	0	0	nan	nan	D1	D1	D1	0	1	230.79891304347825	741.7000988142292	0	97	97
13	98	nan	0	0	nan	nan	D1	D1	D1	1	0	47.126315789473686	754.546052631579	0	98	98
13	99	nan	0	0	nan	nan	D1	D1	D1	0	1	86.39244663382594	768.1143951833607	0	99	99
13	100	nan	0	0	nan	nan	D1	D1	D1	1	0	123.60506706408346	788.585692995529	0	100	100
13	101	nan	0	0	nan	nan	D1	D1	D1	1	0	351.39493534482756	796.2844827586207	0	101	101
13	102	nan	0	0	nan	nan	D1	D1	D1	1	0	201.203446191052	792.9866989117291	0	102	102
13	103	nan	0	0	nan	nan	D1	D1	D1	1	0	948.8360888049126	794.4548889938592	0	103	103
13	104	nan	0	0	nan	nan	D1	D1	D1	1	0	161.5043894652833	823.3798882681564	0	104	104
13	105	nan	0	0	nan	nan	D1	D1	D1	1	0	1008.3529962546817	819.3455056179776	0	105	105
13	106	nan	0	0	nan	nan	D1	D1	D1	1	0	886.0039011703511	820.0710879930646	0	106	106
13	107	nan	0	0	nan	nan	D1	D1	D1	0	1	499.6543371522095	817.8887070376433	0	107	107
13	108	nan	0	0	nan	nan	D1	D1	D1	1	0	904.2781655034895	867.7198404785643	0	108	108
13	109	nan	0	0	nan	nan	D1	D1	D1	1	0	208.74060606060607	844.9709090909091	0	109	109
13	110	nan	0	0	nan	nan	D1	D1	D1	0	1	567.6616272677295	847.6569543705333	0	110	110
13	111	nan	0	0	nan	nan	D1	D1	D1	1	0	68.60485701316387	860.0086246028144	0	111	111
13	112	nan	0	0	nan	nan	D1	D1	D1	1	0	119.843147472642	859.9577905158937	0	112	112
13	113	nan	0	0	nan	nan	D1	D1	D1	1	0	273.50447093889716	860.7481371087929	0	113	113
13	114	nan	0	0	nan	nan	D1	D1	D1	1	0	149.27191780821917	881.5308219178082	0	114	114
13	115	nan	0	0	nan	nan	D1	D1	D1	0	1	400.8450555261766	879.0354309888947	0	115	115
13	116	nan	0	0	nan	nan	D1	D1	D1	1	0	219.5049441786284	913.4019138755981	0	116	116
13	117	nan	0	0	nan	nan	D1	D1	D1	1	0	88.84850498338871	916.6784053156147	0	117	117
13	118	nan	0	0	nan	nan	D1	D1	D1	1	0	162.10135571336346	927.1910910264687	0	118	118
13	119	nan	0	0	nan	nan	D1	D1	D1	1	0	519.3725373134329	932.9420895522388	0	119	119
13	120	nan	0	0	nan	nan	D1	D1	D1	1	0	9.622828784119108	937.4789081885856	0	120	120
13	121	nan	0	0	nan	nan	D1	D1	D1	1	0	131.969040247678	963.5962848297214	0	121	121
13	122	nan	0	0	nan	nan	D1	D1	D1	1	0	936.8051892811569	957.6758826031476	0	122	122
13	123	nan	0	0	nan	nan	D1	D1	D1	1	0	579.6457437661221	980.5548151332761	0	123	123
13	124	nan	0	0	nan	nan	D1	D1	D1	1	0	89.71720613287904	999.263202725724	0	124	124
13	125	nan	0	0	nan	nan	D1	D1	D1	1	0	719.6111874386654	987.1578017664377	0	125	125
13	126	nan	0	0	nan	nan	D1	D1	D1	1	0	47.190211345939936	1000.1245828698554	0	126	126
13	127	nan	0	0	nan	nan	D1	D1	D1	1	0	336.41813422179916	997.0699666825321	0	127	127
14	1	nan	0	0	nan	nan	D2	D2	D2	0	1	312.51146788990826	38.21489061397318	0	1	1
14	2	nan	0	0	nan	nan	D2	D2	D2	1	0	397.0309050772627	14.585724797645327	0	2	2
14	3	nan	0	0	nan	nan	D2	D2	D2	1	0	526.4309963099631	16.702583025830258	0	3	3
14	4	nan	0	0	nan	nan	D2	D2	D2	1	0	560.1542168674699	11.285542168674699	0	4	4
14	5	nan	0	0	nan	nan	D2	D2	D2	1	0	631.4168403501459	44.257607336390166	0	5	5
14	6	nan	0	0	nan	nan	D2	D2	D2	1	0	825.3190646056282	39.93063812921125	0	6	6
14	7	nan	0	0	nan	nan	D2	D2	D2	1	0	763.1044894715932	38.62216924910608	0	7	7
14	8	nan	0	0	nan	nan	D2	D2	D2	0	1	500.54744525547443	47.476581508515814	0	8	8
14	9	nan	0	0	nan	nan	D2	D2	D2	1	0	1009.2622175512349	57.03100367840252	0	9	9
14	10	nan	0	0	nan	nan	D2	D2	D2	1	0	960.6969899665552	44.522408026755855	0	10	10
14	11	nan	0	0	nan	nan	D2	D2	D2	0	1	364.8770595690748	64.19602872834813	0	11	11
14	12	nan	0	0	nan	nan	D2	D2	D2	1	0	99.40056728647967	74.36243302867949	0	12	12
14	13	nan	0	0	nan	nan	D2	D2	D2	0	1	696.6059631059632	78.76791076791076	0	13	13
14	14	nan	0	0	nan	nan	D2	D2	D2	1	0	896.5699029126214	85.45266990291262	0	14	14
14	15	nan	0	0	nan	nan	D2	D2	D2	0	1	515.9960606060606	108.97242424242424	0	15	15
14	16	nan	0	0	nan	nan	D2	D2	D2	0	1	955.1460836136473	113.17251321480057	0	16	16
14	17	nan	0	0	nan	nan	D2	D2	D2	1	0	393.9884555382215	125.15257410296412	0	17	17
14	18	nan	0	0	nan	nan	D2	D2	D2	1	0	777.272157564906	119.01790510295434	0	18	18
14	19	nan	0	0	nan	nan	D2	D2	D2	0	1	604.5153686156691	132.3304830136353	0	19	19
14	20	nan	0	0	nan	nan	D2	D2	D2	0	1	818.0467205750225	141.48921832884096	0	20	20
14	21	nan	0	0	nan	nan	D2	D2	D2	1	0	534.5494746059545	164.00131348511383	0	21	21
14	22	nan	0	0	nan	nan	D2	D2	D2	0	1	802.1730828457037	184.08561749307052	0	22	22
14	23	nan	0	0	nan	nan	D2	D2	D2	1	0	309.8337260181757	172.4890609222484	0	23	23
14	24	nan	0	0	nan	nan	D2	D2	D2	0	1	479.0142743854084	183.73988897700238	0	24	24
14	25	nan	0	0	nan	nan	D2	D2	D2	0	1	737.9879051765844	166.6003870343493	0	25	25
14	26	nan	0	0	nan	nan	D2	D2	D2	0	1	696.9923179692719	183.47127588510355	0	26	26
14	27	nan	0	0	nan	nan	D2	D2	D2	1	0	934.8821714990746	196.8482418260333	0	27	27
14	28	nan	0	0	nan	nan	D2	D2	D2	1	0	266.8903863432165	229.09074573225516	0	28	28
14	29	nan	0	0	nan	nan	D2	D2	D2	1	0	877.2970358814352	228.6984399375975	0	29	29
14	30	nan	0	0	nan	nan	D2	D2	D2	0	1	591.935744680851	256.6859574468085	0	30	30
14	31	nan	0	0	nan	nan	D2	D2	D2	0	1	203.98231653404068	248.66342469790746	0	31	31
14	32	nan	0	0	nan	nan	D2	D2	D2	0	1	332.8752408477842	295.252408477842	0	32	32
14	33	nan	0	0	nan	nan	D2	D2	D2	1	0	652.5207339449541	288.54825688073396	0	33	33
14	34	nan	0	0	nan	nan	D2	D2	D2	1	0	536.6691560866318	279.7826736370426	0	34	34
14	35	nan	0	0	nan	nan	D2	D2	D2	1	0	216.80950463149415	302.0366492146597	0	35	35
14	36	nan	0	0	nan	nan	D2	D2	D2	0	1	785.0583228247162	269.0513871374527	0	36	36
14	37	nan	0	0	nan	nan	D2	D2	D2	0	1	829.1506053268765	316.80823244552056	0	37	37
14	38	nan	0	0	nan	nan	D2	D2	D2	0	1	760.9184512221501	312.3884923210037	0	38	38
14	39	nan	0	0	nan	nan	D2	D2	D2	0	1	230.97940430925223	351.4534220532319	0	39	39
14	40	nan	0	0	nan	nan	D2	D2	D2	1	0	830.2394106813996	456.3321055862492	0	40	40
14	41	nan	0	0	nan	nan	D2	D2	D2	0	1	922.8321627512715	464.409784451441	0	41	41
14	42	nan	0	0	nan	nan	D2	D2	D2	0	1	731.3113500597372	481.63703703703703	0	42	42
14	43	nan	0	0	nan	nan	D2	D2	D2	1	0	961.3128019323672	491.4009661835749	0	43	43
14	44	nan	0	0	nan	nan	D2	D2	D2	0	1	303.6521346963319	492.53217077570656	0	44	44
14	45	nan	0	0	nan	nan	D2	D2	D2	1	0	885.521251751518	519.6791219056515	0	45	45
14	46	nan	0	0	nan	nan	D2	D2	D2	0	1	795.989812161732	545.3619866284623	0	46	46
14	47	nan	0	0	nan	nan	D2	D2	D2	1	0	251.6641852770885	524.741935483871	0	47	47
14	48	nan	0	0	nan	nan	D2	D2	D2	0	1	445.55738396624474	547.2383966244726	0	48	48
14	49	nan	0	0	nan	nan	D2	D2	D2	0	1	851.0888888888888	547.4066666666666	0	49	49
14	50	nan	0	0	nan	nan	D2	D2	D2	1	0	998.7762883526958	557.2103068215669	0	50	50
14	51	nan	0	0	nan	nan	D2	D2	D2	0	1	254.93658845909957	559.3417882054534	0	51	51
14	52	nan	0	0	nan	nan	D2	D2	D2	0	1	310.5703467516939	561.6791550418493	0	52	52
14	53	nan	0	0	nan	nan	D2	D2	D2	0	1	389.91596839837206	551.283935839119	0	53	53
14	54	nan	0	0	nan	nan	D2	D2	D2	1	0	241.34529147982062	589.527866752082	0	54	54
14	55	nan	0	0	nan	nan	D2	D2	D2	0	1	422.4732142857143	590.2508928571428	0	55	55
14	56	nan	0	0	nan	nan	D2	D2	D2	1	0	851.9217536071033	594.173140954495	0	56	56
14	57	nan	0	0	nan	nan	D2	D2	D2	0	1	466.03013863773356	606.8930078360459	0	57	57
14	58	nan	0	0	nan	nan	D2	D2	D2	0	1	355.33962795941375	618.4580045095829	0	58	58
14	59	nan	0	0	nan	nan	D2	D2	D2	0	1	134.5199490662139	643.0706706281834	0	59	59
14	60	nan	0	0	nan	nan	D2	D2	D2	1	0	400.1501831501831	652.6355311355311	0	60	60
14	61	nan	0	0	nan	nan	D2	D2	D2	1	0	865.5394117647058	655.1988235294118	0	61	61
14	62	nan	0	0	nan	nan	D2	D2	D2	1	0	428.56809750927397	689.9878113407525	0	62	62
14	63	nan	0	0	nan	nan	D2	D2	D2	0	1	39.75444538526672	714.1732994637313	0	63	63
14	64	nan	0	0	nan	nan	D2	D2	D2	1	0	757.7166962699822	755.0754884547069	0	64	64
14	65	nan	0	0	nan	nan	D2	D2	D2	0	1	468.564882826163	756.6285414480587	0	65	65
14	66	nan	0	0	nan	nan	D2	D2	D2	1	0	428.1942512749189	788.6954102920723	0	66	66
14	67	nan	0	0	nan	nan	D2	D2	D2	0	1	785.1262019230769	747.8273237179487	0	67	67
14	68	nan	0	0	nan	nan	D2	D2	D2	1	0	818.1331081081081	777.3851351351351	0	68	68
14	69	nan	0	0	nan	nan	D2	D2	D2	1	0	734.0243979721166	787.4401140684411	0	69	69
14	70	nan	0	0	nan	nan	D2	D2	D2	1	0	62.5078431372549	795.0539215686274	0	70	70
14	71	nan	0	0	nan	nan	D2	D2	D2	1	0	664.1530078465562	794.7911944202267	0	71	71
14	72	nan	0	0	nan	nan	D2	D2	D2	1	0	919.0249164387724	809.4621695533273	0	72	72
14	73	nan	0	0	nan	nan	D2	D2	D2	1	0	30.99279884781565	824.8574171867499	0	73	73
14	74	nan	0	0	nan	nan	D2	D2	D2	1	0	147.14002932551318	818.8848973607038	0	74	74
14	75	nan	0	0	nan	nan	D2	D2	D2	0	0	199.45948492462313	816.2798366834171	0	75	75
14	76	nan	0	0	nan	nan	D2	D2	D2	0	1	695.8669821240799	838.1808622502629	0	76	76
14	77	nan	0	0	nan	nan	D2	D2	D2	1	0	793.2544742729307	860.5570469798657	0	77	77
14	78	nan	0	0	nan	nan	D2	D2	D2	0	1	603.168016194332	859.9771544245228	0	78	78
14	79	nan	0	0	nan	nan	D2	D2	D2	0	1	641.540594059406	858.890099009901	0	79	79
14	80	nan	0	0	nan	nan	D2	D2	D2	1	0	337.61196581196583	879.417094017094	0	80	80
14	81	nan	0	0	nan	nan	D2	D2	D2	1	0	446.7850770478508	891.6273317112733	0	81	81
14	82	nan	0	0	nan	nan	D2	D2	D2	0	1	381.51145492412974	872.0740850937221	0	82	82
14	83	nan	0	0	nan	nan	D2	D2	D2	1	0	200.72613838924	890.0061578350349	0	83	83
14	84	nan	0	0	nan	nan	D2	D2	D2	0	1	505.412362749085	876.7625050833673	0	84	84
14	85	nan	0	0	nan	nan	D2	D2	D2	1	0	927.1384335154827	881.7304189435337	0	85	85
14	86	nan	0	0	nan	nan	D2	D2	D2	0	1	653.224043715847	892.6029143897996	0	86	86
14	87	nan	0	0	nan	nan	D2	D2	D2	1	0	525.7353986795328	907.445403758253	0	87	87
14	88	nan	0	0	nan	nan	D2	D2	D2	1	0	1009.5510597302505	919.9113680154143	0	88	88
14	89	nan	0	0	nan	nan	D2	D2	D2	0	1	972.5106382978723	917.3016472203158	0	89	89
14	90	nan	0	0	nan	nan	D2	D2	D2	0	1	305.2031782065834	912.3530079455164	0	90	90
14	91	nan	0	0	nan	nan	D2	D2	D2	1	0	741.6659259259259	919.7524074074074	0	91	91
14	92	nan	0	0	nan	nan	D2	D2	D2	1	0	869.4047439759037	923.2910391566265	0	92	92
14	93	nan	0	0	nan	nan	D2	D2	D2	1	0	480.06410256410254	943.2429792429792	0	93	93
14	94	nan	0	0	nan	nan	D2	D2	D2	1	0	565.091962091962	958.4264654264654	0	94	94
14	95	nan	0	0	nan	nan	D2	D2	D2	0	1	523.5455301455302	961.0760914760915	0	95	95
14	96	nan	0	0	nan	nan	D2	D2	D2	1	0	68.33119853613907	954.2785910338517	0	96	96
14	97	nan	0	0	nan	nan	D2	D2	D2	0	1	613.9152815013405	959.3131367292225	0	97	97
14	98	nan	0	0	nan	nan	D2	D2	D2	0	1	721.0446841294299	968.6697483307653	0	98	98
14	99	nan	0	0	nan	nan	D2	D2	D2	1	0	952.713062098501	972.5021413276231	0	99	99
14	100	nan	0	0	nan	nan	D2	D2	D2	1	0	170.5222396650968	972.8178963893249	0	100	100
14	101	nan	0	0	nan	nan	D2	D2	D2	1	0	663.8094442122858	984.1621395737568	0	101	101
14	102	nan	0	0	nan	nan	D2	D2	D2	1	0	497.8382789317507	1000.1948565776459	0	102	102
14	103	nan	0	0	nan	nan	D2	D2	D2	1	0	450.1487867177522	1006.8218390804598	0	103	103
14	104	nan	0	0	nan	nan	D2	D2	D2	1	0	615.3586118251928	1004.7377892030848	0	104	104
14	105	nan	0	0	nan	nan	D2	D2	D2	1	0	968.5896328293736	1011.3239740820734	0	105	105
15	1	nan	0	0	nan	nan	D3	D3	D3	1	0	166.1121281464531	11.010297482837528	0	1	1
15	2	nan	0	0	nan	nan	D3	D3	D3	0	1	583.6127450980392	10.97549019607843	0	2	2
15	3	nan	0	0	nan	nan	D3	D3	D3	0	1	321.8436688779925	34.754254398615515	0	3	3
15	4	nan	0	0	nan	nan	D3	D3	D3	1	0	970.2670549084859	16.87936772046589	0	4	4
15	5	nan	0	0	nan	nan	D3	D3	D3	0	1	544.6742783283067	32.83283067643257	0	5	5
15	6	nan	0	0	nan	nan	D3	D3	D3	1	0	395.6246943765281	27.260391198044008	0	6	6
15	7	nan	0	0	nan	nan	D3	D3	D3	0	1	648.2880523731587	30.430441898527004	0	7	7
15	8	nan	0	0	nan	nan	D3	D3	D3	0	1	151.29678188319429	50.39570917759237	0	8	8
15	9	nan	0	0	nan	nan	D3	D3	D3	1	0	93.9621513944223	43.33731739707835	0	9	9
15	10	nan	0	0	nan	nan	D3	D3	D3	0	1	707.6589181940099	60.34152883325883	0	10	10
15	11	nan	0	0	nan	nan	D3	D3	D3	1	0	669.2961876832844	78.44113950565564	0	11	11
15	12	nan	0	0	nan	nan	D3	D3	D3	0	1	217.2825831702544	73.09823874755382	0	12	12
15	13	nan	0	0	nan	nan	D3	D3	D3	0	1	401.61007025761126	75.39227166276346	0	13	13
15	14	nan	0	0	nan	nan	D3	D3	D3	0	1	565.9397721106891	90.2205642973413	0	14	14
15	15	nan	0	0	nan	nan	D3	D3	D3	1	0	41.152165864494634	82.07441688263606	0	15	15
15	16	nan	0	0	nan	nan	D3	D3	D3	0	1	160.39249553305538	89.35854675402025	0	16	16
15	17	nan	0	0	nan	nan	D3	D3	D3	0	1	858.3071955719557	96.39621771217712	0	17	17
15	18	nan	0	0	nan	nan	D3	D3	D3	0	1	271.174159425765	101.33509633547412	0	18	18
15	19	nan	0	0	nan	nan	D3	D3	D3	1	0	734.6413793103449	107.74446460980036	0	19	19
15	20	nan	0	0	nan	nan	D3	D3	D3	0	1	418.60070220236196	124.21608681774657	0	20	20
15	21	nan	0	0	nan	nan	D3	D3	D3	0	1	86.97587939698492	112.21959798994975	0	21	21
15	22	nan	0	0	nan	nan	D3	D3	D3	0	1	360.1419127368885	114.1956809167034	0	22	22
15	23	nan	0	0	nan	nan	D3	D3	D3	1	0	985.9676695105524	124.10507409070499	0	23	23
15	24	nan	0	0	nan	nan	D3	D3	D3	0	1	492.00734484024974	110.75431509364671	0	24	24
15	25	nan	0	0	nan	nan	D3	D3	D3	0	1	642.9487590072058	133.46076861489192	0	25	25
15	26	nan	0	0	nan	nan	D3	D3	D3	0	1	714.3037790697674	148.3172238372093	0	26	26
15	27	nan	0	0	nan	nan	D3	D3	D3	0	1	903.0037546933667	144.0413016270338	0	27	27
15	28	nan	0	0	nan	nan	D3	D3	D3	0	1	231.5172740179839	150.67439659252247	0	28	28
15	29	nan	0	0	nan	nan	D3	D3	D3	0	1	338.2214382632293	164.80271370420624	0	29	29
15	30	nan	0	0	nan	nan	D3	D3	D3	0	1	268.86475220009265	166.34275127373783	0	30	30
15	31	nan	0	0	nan	nan	D3	D3	D3	0	1	582.2525423728814	181.1550847457627	0	31	31
15	32	nan	0	0	nan	nan	D3	D3	D3	1	0	968.2680115273776	177.5552353506244	0	32	32
15	33	nan	0	0	nan	nan	D3	D3	D3	0	1	488.10776160776163	178.08870408870408	0	33	33
15	34	nan	0	0	nan	nan	D3	D3	D3	0	1	880.979727484214	192.13060817547358	0	34	34
15	35	nan	0	0	nan	nan	D3	D3	D3	1	0	67.95883940620783	196.00877192982455	0	35	35
15	36	nan	0	0	nan	nan	D3	D3	D3	0	1	210.44924977934687	221.54898499558695	0	36	36
15	37	nan	0	0	nan	nan	D3	D3	D3	0	1	650.164672765658	189.14919071076707	0	37	37
15	38	nan	0	0	nan	nan	D3	D3	D3	1	0	694.3399108847867	195.2151495862508	0	38	38
15	39	nan	0	0	nan	nan	D3	D3	D3	1	0	554.7018970189702	229.11314363143632	0	39	39
15	40	nan	0	0	nan	nan	D3	D3	D3	1	0	23.406813627254508	222.56713426853707	0	40	40
15	41	nan	0	0	nan	nan	D3	D3	D3	0	1	720.9051042415529	244.15168943206325	0	41	41
15	42	nan	0	0	nan	nan	D3	D3	D3	1	0	950.0826636050517	238.10524301569077	0	42	42
15	43	nan	0	0	nan	nan	D3	D3	D3	1	0	1003.0611970410222	249.59011432414258	0	43	43
15	44	nan	0	0	nan	nan	D3	D3	D3	0	1	625.0994152046784	266.9785575048733	0	44	44
15	45	nan	0	0	nan	nan	D3	D3	D3	0	1	822.2805646036917	304.21780673181325	0	45	45
15	46	nan	0	0	nan	nan	D3	D3	D3	0	1	977.7167399121055	309.2353176188574	0	46	46
15	47	nan	0	0	nan	nan	D3	D3	D3	0	1	974.3259668508288	353.53453038674036	0	47	47
15	48	nan	0	0	nan	nan	D3	D3	D3	0	1	630.4163265306122	372.6730983302412	0	48	48
15	49	nan	0	0	nan	nan	D3	D3	D3	0	1	937.1758204956463	370.5445411922304	0	49	49
15	50	nan	0	0	nan	nan	D3	D3	D3	1	0	840.9610935856992	367.2029442691903	0	50	50
15	51	nan	0	0	nan	nan	D3	D3	D3	0	1	890.9911308203991	352.8750923872875	0	51	51
15	52	nan	0	0	nan	nan	D3	D3	D3	0	1	891.376753507014	405.13527054108215	0	52	52
15	53	nan	0	0	nan	nan	D3	D3	D3	1	0	218.5904314159292	400.19551991150445	0	53	53
15	54	nan	0	0	nan	nan	D3	D3	D3	0	1	984.6821116597038	422.1473604253703	0	54	54
15	55	nan	0	0	nan	nan	D3	D3	D3	0	1	840.0200467758102	433.64617440694957	0	55	55
15	56	nan	0	0	nan	nan	D3	D3	D3	1	0	156.26259234385495	435.05775688381465	0	56	56
15	57	nan	0	0	nan	nan	D3	D3	D3	0	1	222.74822466107165	463.45642349903164	0	57	57
15	58	nan	0	0	nan	nan	D3	D3	D3	0	1	56.9041945892281	463.97393894266565	0	58	58
15	59	nan	0	0	nan	nan	D3	D3	D3	1	0	897.5617892342684	482.0169320192065	0	59	59
15	60	nan	0	0	nan	nan	D3	D3	D3	1	0	99.81384846964376	484.75614651279477	0	60	60
15	61	nan	0	0	nan	nan	D3	D3	D3	0	1	172.84929835265405	521.5771812080537	0	61	61
15	62	nan	0	0	nan	nan	D3	D3	D3	1	0	20.424274406332454	520.0353562005278	0	62	62
15	63	nan	0	0	nan	nan	D3	D3	D3	0	1	703.8538506417736	556.5708868144691	0	63	63
15	64	nan	0	0	nan	nan	D3	D3	D3	1	0	130.32635467980296	558.760775862069	0	64	64
15	65	nan	0	0	nan	nan	D3	D3	D3	0	1	477.4549356223176	562.5670004768717	0	65	65
15	66	nan	0	0	nan	nan	D3	D3	D3	1	0	527.1375977910723	588.0699493787391	0	66	66
15	67	nan	0	0	nan	nan	D3	D3	D3	1	0	399.8036809815951	613.8269938650307	0	67	67
15	68	nan	0	0	nan	nan	D3	D3	D3	1	0	925.9507484307098	645.6760019314341	0	68	68
15	69	nan	0	0	nan	nan	D3	D3	D3	0	1	988.9108500345543	723.8559087767795	0	69	69
15	70	nan	0	0	nan	nan	D3	D3	D3	0	1	925.3310734463277	729.8564971751413	0	70	70
15	71	nan	0	0	nan	nan	D3	D3	D3	0	1	305.7491039426523	739.9401709401709	0	71	71
15	72	nan	0	0	nan	nan	D3	D3	D3	1	0	853.9634551495017	759.7348837209303	0	72	72
15	73	nan	0	0	nan	nan	D3	D3	D3	0	1	889.5325112107623	769.2017937219731	0	73	73
15	74	nan	0	0	nan	nan	D3	D3	D3	0	1	927.2735527809308	773.2661748013621	0	74	74
15	75	nan	0	0	nan	nan	D3	D3	D3	1	0	641.4106463878327	777.1891634980989	0	75	75
15	76	nan	0	0	nan	nan	D3	D3	D3	1	0	760.4534679543459	784.4438103599649	0	76	76
15	77	nan	0	0	nan	nan	D3	D3	D3	1	0	1008.7464424320827	790.3479948253557	0	77	77
15	78	nan	0	0	nan	nan	D3	D3	D3	0	1	834.8683533447685	793.7975986277874	0	78	78
15	79	nan	0	0	nan	nan	D3	D3	D3	0	1	714.1446597566471	790.0626408292023	0	79	79
15	80	nan	0	0	nan	nan	D3	D3	D3	1	0	52.74159797083069	808.4759036144578	0	80	80
15	81	nan	0	0	nan	nan	D3	D3	D3	0	1	908.8207792207792	831.811334120425	0	81	81
15	82	nan	0	0	nan	nan	D3	D3	D3	0	1	948.4024105754277	855.1831259720062	0	82	82
15	83	nan	0	0	nan	nan	D3	D3	D3	0	1	844.014913899139	866.9381918819188	0	83	83
15	84	nan	0	0	nan	nan	D3	D3	D3	1	0	1001.4612621857362	865.6654694715238	0	84	84
15	85	nan	0	0	nan	nan	D3	D3	D3	1	0	60.10462400747314	880.0378327884166	0	85	85
15	86	nan	0	0	nan	nan	D3	D3	D3	1	0	965.5867639395518	897.5018238665972	0	86	86
15	87	nan	0	0	nan	nan	D3	D3	D3	1	0	158.01754385964912	914.4120857699805	0	87	87
15	88	nan	0	0	nan	nan	D3	D3	D3	0	1	104.78106911814777	915.3353762342526	0	88	88
15	89	nan	0	0	nan	nan	D3	D3	D3	0	1	933.6632160110421	931.8502415458937	0	89	89
15	90	nan	0	0	nan	nan	D3	D3	D3	1	0	916.51875	961.1447916666667	0	90	90
15	91	nan	0	0	nan	nan	D3	D3	D3	1	0	86.88432620011568	971.545980335454	0	91	91
15	92	nan	0	0	nan	nan	D3	D3	D3	1	0	581.2754838709677	963.7367741935484	0	92	92
15	93	nan	0	0	nan	nan	D3	D3	D3	0	1	922.5308491142333	1000.3927916921198	0	93	93
15	94	nan	0	0	nan	nan	D3	D3	D3	0	1	100.77002053388091	1010.0369609856263	0	94	94
15	95	nan	0	0	nan	nan	D3	D3	D3	0	1	563.046761046761	1010.2822822822823	0	95	95
16	1	nan	0	0	nan	nan	D4	D4	D4	1	0	100.96194690265487	16.11061946902655	0	1	1
16	2	nan	0	0	nan	nan	D4	D4	D4	1	0	344.5724035608309	29.985756676557862	0	2	2
16	3	nan	0	0	nan	nan	D4	D4	D4	1	0	868.6935522246015	45.842969307637404	0	3	3
16	4	nan	0	0	nan	nan	D4	D4	D4	1	0	1000.6429942418426	47.20825335892514	0	4	4
16	5	nan	0	0	nan	nan	D4	D4	D4	1	0	967.0015140045421	50.70476911430735	0	5	5
16	6	nan	0	0	nan	nan	D4	D4	D4	1	0	742.1729411764705	53.85333333333333	0	6	6
16	7	nan	0	0	nan	nan	D4	D4	D4	1	0	904.583768115942	59.02840579710145	0	7	7
16	8	nan	0	0	nan	nan	D4	D4	D4	1	0	209.76542026206457	56.507510386705015	0	8	8
16	9	nan	0	0	nan	nan	D4	D4	D4	1	0	735.7355548761847	95.33261999388566	0	9	9
16	10	nan	0	0	nan	nan	D4	D4	D4	1	0	156.48089017900338	93.01209482341558	0	10	10
16	11	nan	0	0	nan	nan	D4	D4	D4	1	0	903.6920838183935	103.61641443538998	0	11	11
16	12	nan	0	0	nan	nan	D4	D4	D4	1	0	939.7386785449146	92.71195248700816	0	12	12
16	13	nan	0	0	nan	nan	D4	D4	D4	1	0	595.1123188405797	101.56929347826087	0	13	13
16	14	nan	0	0	nan	nan	D4	D4	D4	0	1	313.141545524101	111.88931395052282	0	14	14
16	15	nan	0	0	nan	nan	D4	D4	D4	1	0	117.84173580089343	130.98723675813656	0	15	15
16	16	nan	0	0	nan	nan	D4	D4	D4	0	1	453.6542239685658	133.56213163064834	0	16	16
16	17	nan	0	0	nan	nan	D4	D4	D4	0	1	555.7536140791955	143.16404776869894	0	17	17
16	18	nan	0	0	nan	nan	D4	D4	D4	1	0	34.46323024054983	143.38831615120276	0	18	18
16	19	nan	0	0	nan	nan	D4	D4	D4	1	0	840.3433098591549	144.04027288732394	0	19	19
16	20	nan	0	0	nan	nan	D4	D4	D4	1	0	646.8168389955687	132.63921713441655	0	20	20
16	21	nan	0	0	nan	nan	D4	D4	D4	0	1	595.9969899665551	165.80301003344482	0	21	21
16	22	nan	0	0	nan	nan	D4	D4	D4	1	0	256.47152740819587	175.01969132517297	0	22	22
16	23	nan	0	0	nan	nan	D4	D4	D4	1	0	970.8890362511053	161.49690539345713	0	23	23
16	24	nan	0	0	nan	nan	D4	D4	D4	1	0	17.69743816254417	192.37367491166077	0	24	24
16	25	nan	0	0	nan	nan	D4	D4	D4	1	0	100.24657534246575	176.92916805880387	0	25	25
16	26	nan	0	0	nan	nan	D4	D4	D4	1	0	381.09503916449086	177.25065274151436	0	26	26
16	27	nan	0	0	nan	nan	D4	D4	D4	0	1	655.8795640326975	198.56021798365123	0	27	27
16	28	nan	0	0	nan	nan	D4	D4	D4	1	0	965.441935483871	204.62129032258065	0	28	28
16	29	nan	0	0	nan	nan	D4	D4	D4	1	0	1006.875	209.10167910447763	0	29	29
16	30	nan	0	0	nan	nan	D4	D4	D4	0	1	324.02630575676704	204.85131528783836	0	30	30
16	31	nan	0	0	nan	nan	D4	D4	D4	0	1	184.15876089060987	229.6945788964182	0	31	31
16	32	nan	0	0	nan	nan	D4	D4	D4	0	1	285.73783091374895	228.9790777113578	0	32	32
16	33	nan	0	0	nan	nan	D4	D4	D4	1	0	801.1689944134079	227.14748603351956	0	33	33
16	34	nan	0	0	nan	nan	D4	D4	D4	1	0	924.5956948993917	230.77866167524567	0	34	34
16	35	nan	0	0	nan	nan	D4	D4	D4	1	0	128.29155810317874	245.40958832725377	0	35	35
16	36	nan	0	0	nan	nan	D4	D4	D4	0	1	487.6107533805538	239.91886670959434	0	36	36
16	37	nan	0	0	nan	nan	D4	D4	D4	1	0	968.2194777699365	257.3119266055046	0	37	37
16	38	nan	0	0	nan	nan	D4	D4	D4	1	0	422.89850249584026	258.3422074320577	0	38	38
16	39	nan	0	0	nan	nan	D4	D4	D4	0	1	360.78730703259004	270.21372212692967	0	39	39
16	40	nan	0	0	nan	nan	D4	D4	D4	0	1	314.9681881051176	279.25103734439836	0	40	40
16	41	nan	0	0	nan	nan	D4	D4	D4	0	1	537.7082405345211	274.380528157811	0	41	41
16	42	nan	0	0	nan	nan	D4	D4	D4	0	1	183.64800759013283	282.2547438330171	0	42	42
16	43	nan	0	0	nan	nan	D4	D4	D4	0	1	312.49878345498786	310.978102189781	0	43	43
16	44	nan	0	0	nan	nan	D4	D4	D4	0	1	107.609474076837	307.0757180156658	0	44	44
16	45	nan	0	0	nan	nan	D4	D4	D4	0	1	291.35075376884424	335.3534338358459	0	45	45
16	46	nan	0	0	nan	nan	D4	D4	D4	1	0	591.6640625	310.52566964285717	0	46	46
16	47	nan	0	0	nan	nan	D4	D4	D4	1	0	923.9662661737523	328.7379852125693	0	47	47
16	48	nan	0	0	nan	nan	D4	D4	D4	0	1	208.2420618556701	337.0901030927835	0	48	48
16	49	nan	0	0	nan	nan	D4	D4	D4	0	1	363.11072664359864	326.80721700444883	0	49	49
16	50	nan	0	0	nan	nan	D4	D4	D4	0	1	660.8714560968896	333.59124690338564	0	50	50
16	51	nan	0	0	nan	nan	D4	D4	D4	1	0	770.3895547945206	338.88099315068496	0	51	51
16	52	nan	0	0	nan	nan	D4	D4	D4	0	1	450.3390742734123	342.9253677789738	0	52	52
16	53	nan	0	0	nan	nan	D4	D4	D4	0	1	106.5127840909091	353.25	0	53	53
16	54	nan	0	0	nan	nan	D4	D4	D4	0	1	502.6352657004831	343.7543133195307	0	54	54
16	55	nan	0	0	nan	nan	D4	D4	D4	1	0	69.95233050847457	369.78601694915255	0	55	55
16	56	nan	0	0	nan	nan	D4	D4	D4	0	1	24.508258612553092	352.1552619159981	0	56	56
16	57	nan	0	0	nan	nan	D4	D4	D4	0	1	370.4790087463557	382.6935860058309	0	57	57
16	58	nan	0	0	nan	nan	D4	D4	D4	1	0	630.78479421929	377.9296261388627	0	58	58
16	59	nan	0	0	nan	nan	D4	D4	D4	0	1	974.4776470588235	378.5942857142857	0	59	59
16	60	nan	0	0	nan	nan	D4	D4	D4	0	1	434.3038263849229	389.2107367218732	0	60	60
16	61	nan	0	0	nan	nan	D4	D4	D4	0	1	870.9987333755541	378.5981633945535	0	61	61
16	62	nan	0	0	nan	nan	D4	D4	D4	0	1	726.5079456804392	400.24877203120485	0	62	62
16	63	nan	0	0	nan	nan	D4	D4	D4	0	1	28.126528117359413	405.6008557457213	0	63	63
16	64	nan	0	0	nan	nan	D4	D4	D4	0	1	120.95994328252392	423.92803970223326	0	64	64
16	65	nan	0	0	nan	nan	D4	D4	D4	0	1	580.0133228840125	447.81609195402297	0	65	65
16	66	nan	0	0	nan	nan	D4	D4	D4	1	0	1011.2636428065202	446.9333805811481	0	66	66
16	67	nan	0	0	nan	nan	D4	D4	D4	1	0	794.4576934658236	452.57542908762423	0	67	67
16	68	nan	0	0	nan	nan	D4	D4	D4	0	1	907.4613953488372	440.4186046511628	0	68	68
16	69	nan	0	0	nan	nan	D4	D4	D4	0	1	854.9209944751382	472.9174033149171	0	69	69
16	70	nan	0	0	nan	nan	D4	D4	D4	0	1	641.5427343078246	484.56629406706793	0	70	70
16	71	nan	0	0	nan	nan	D4	D4	D4	1	0	34.125784369652024	482.5407872219053	0	71	71
16	72	nan	0	0	nan	nan	D4	D4	D4	1	0	784.74068698597	522.856313497823	0	72	72
16	73	nan	0	0	nan	nan	D4	D4	D4	1	0	770.3945188017846	561.008285532186	0	73	73
16	74	nan	0	0	nan	nan	D4	D4	D4	1	0	467.4019077081722	561.055942253158	0	74	74
16	75	nan	0	0	nan	nan	D4	D4	D4	1	0	775.8368	609.9528	0	75	75
16	76	nan	0	0	nan	nan	D4	D4	D4	1	0	803.3698439241917	662.0596432552954	0	76	76
16	77	nan	0	0	nan	nan	D4	D4	D4	1	0	65.92083333333333	650.2923611111111	0	77	77
16	78	nan	0	0	nan	nan	D4	D4	D4	1	0	398.3667108753316	651.5145888594164	0	78	78
16	79	nan	0	0	nan	nan	D4	D4	D4	1	0	716.7018932874355	677.9328743545611	0	79	79
16	80	nan	0	0	nan	nan	D4	D4	D4	0	1	177.53582838886354	684.7339114559562	0	80	80
16	81	nan	0	0	nan	nan	D4	D4	D4	0	1	890.962505513895	678.1206440229378	0	81	81
16	82	nan	0	0	nan	nan	D4	D4	D4	1	0	226.17263427109975	685.7832480818414	0	82	82
16	83	nan	0	0	nan	nan	D4	D4	D4	0	1	287.2384096454715	709.9035452849146	0	83	83
16	84	nan	0	0	nan	nan	D4	D4	D4	0	1	121.42777390090718	721.943475226797	0	84	84
16	85	nan	0	0	nan	nan	D4	D4	D4	1	0	189.85664639443962	744.8405734144222	0	85	85
16	86	nan	0	0	nan	nan	D4	D4	D4	1	0	568.7610949813355	743.6271256739942	0	86	86
16	87	nan	0	0	nan	nan	D4	D4	D4	0	1	19.04884547069272	766.5701598579041	0	87	87
16	88	nan	0	0	nan	nan	D4	D4	D4	0	1	61.58557588805167	756.9860064585575	0	88	88
16	89	nan	0	0	nan	nan	D4	D4	D4	1	0	160.4071639829116	783.0568517909958	0	89	89
16	90	nan	0	0	nan	nan	D4	D4	D4	1	0	1006.491144414169	795.8126702997275	0	90	90
16	91	nan	0	0	nan	nan	D4	D4	D4	1	0	277.89478390461994	796.9766020864381	0	91	91
16	92	nan	0	0	nan	nan	D4	D4	D4	1	0	856.1687565308255	781.2972831765935	0	92	92
16	93	nan	0	0	nan	nan	D4	D4	D4	1	0	897.1955288621955	808.031031031031	0	93	93
16	94	nan	0	0	nan	nan	D4	D4	D4	1	0	164.99732739420935	831.3305122494432	0	94	94
16	95	nan	0	0	nan	nan	D4	D4	D4	1	0	243.04510942384994	834.5243412237606	0	95	95
16	96	nan	0	0	nan	nan	D4	D4	D4	1	0	38.6891447368421	823.2256578947369	0	96	96
16	97	nan	0	0	nan	nan	D4	D4	D4	0	1	460.3722103628954	836.1457403454299	0	97	97
16	98	nan	0	0	nan	nan	D4	D4	D4	1	0	50.95050505050505	856.2484848484848	0	98	98
16	99	nan	0	0	nan	nan	D4	D4	D4	0	1	80.14938418752483	853.7091775923718	0	99	99
16	100	nan	0	0	nan	nan	D4	D4	D4	1	0	9.287756925826631	865.3172475424486	0	100	100
16	101	nan	0	0	nan	nan	D4	D4	D4	0	1	213.22633228840127	859.4181818181818	0	101	101
16	102	nan	0	0	nan	nan	D4	D4	D4	1	0	132.67763558805606	863.6940889701401	0	102	102
16	103	nan	0	0	nan	nan	D4	D4	D4	1	0	380.5112976113622	862.3950936087798	0	103	103
16	104	nan	0	0	nan	nan	D4	D4	D4	1	0	172.0808383233533	880.6412175648702	0	104	104
16	105	nan	0	0	nan	nan	D4	D4	D4	1	0	343.90140208050656	880.1899592944369	0	105	105
16	106	nan	0	0	nan	nan	D4	D4	D4	1	0	96.869092884302	895.5382944052145	0	106	106
16	107	nan	0	0	nan	nan	D4	D4	D4	1	0	423.1927642736009	902.0864895421142	0	107	107
16	108	nan	0	0	nan	nan	D4	D4	D4	0	1	236.96903153153153	908.8338963963964	0	108	108
16	109	nan	0	0	nan	nan	D4	D4	D4	1	0	161.56221198156683	924.7523041474655	0	109	109
16	110	nan	0	0	nan	nan	D4	D4	D4	1	0	201.8131868131868	922.4835164835165	0	110	110
16	111	nan	0	0	nan	nan	D4	D4	D4	1	0	304.83027407593664	910.6618053809405	0	111	111
16	112	nan	0	0	nan	nan	D4	D4	D4	0	1	466.58306364617044	921.6240560949299	0	112	112
16	113	nan	0	0	nan	nan	D4	D4	D4	1	0	382.6637539321915	935.8490038448095	0	113	113
16	114	nan	0	0	nan	nan	D4	D4	D4	1	0	949.9679396511079	909.992927864215	0	114	114
16	115	nan	0	0	nan	nan	D4	D4	D4	1	0	65.01204819277109	930.1381998582566	0	115	115
16	116	nan	0	0	nan	nan	D4	D4	D4	1	0	38.51591895803184	956.0520984081041	0	116	116
16	117	nan	0	0	nan	nan	D4	D4	D4	0	1	248.79214402618658	962.303873431533	0	117	117
16	118	nan	0	0	nan	nan	D4	D4	D4	0	1	332.0380422175829	981.8670842032011	0	118	118
16	119	nan	0	0	nan	nan	D4	D4	D4	1	0	169.02128565346956	975.6760323541932	0	119	119
16	120	nan	0	0	nan	nan	D4	D4	D4	1	0	851.938202247191	990.1839887640449	0	120	120
16	121	nan	0	0	nan	nan	D4	D4	D4	1	0	53.29007138221934	999.9312134977288	0	121	121
16	122	nan	0	0	nan	nan	D4	D4	D4	1	0	800.8698836708315	989.4700560103404	0	122	122
16	123	nan	0	0	nan	nan	D4	D4	D4	0	0	463.2703783451246	994.2414641648724	0	123	123
16	124	nan	0	0	nan	nan	D4	D4	D4	1	0	647.9241558441558	1004.4418181818182	0	124	124
