# Supplementary material for: Resolving cell state in iPSC-derived human neural samples with multiplexed fluorescence imaging
Source: Commun Biol. 2021 Jun 24;4:786. doi: 10.1038/s42003-021-02276-x (PMC8225800; doi:10.1038/s42003-021-02276-x)
Supplement: Supplementary file 5 — Supplementary Data 2 [file 42003_2021_2276_MOESM5_ESM.zip › New folder/Cortical_neuron_DNACellExpanded.csv]

ImageNumber	ObjectNumber	Metadata_FileLocation	Metadata_Frame	Metadata_Series	Metadata_myChannel	Metadata_myCycle	Metadata_myWell	Metadata_myWell	Metadata_myWell	Children_CellSurrounding_Count	Location_Center_X	Location_Center_Y	Location_Center_Z	Number_Object_Number	Parent_Nuclei
1	1	nan	0	0	nan	nan	A1	A1	A1	1	506.3252658086178	32.85324566312255	0	1	1
1	2	nan	0	0	nan	nan	A1	A1	A1	1	962.7421628189551	52.36148238153098	0	2	2
1	3	nan	0	0	nan	nan	A1	A1	A1	1	409.8451338503878	63.30785589191894	0	3	3
1	4	nan	0	0	nan	nan	A1	A1	A1	1	862.5629355400697	57.13138792102207	0	4	4
1	5	nan	0	0	nan	nan	A1	A1	A1	1	604.780445067461	82.08182933239881	0	5	5
1	6	nan	0	0	nan	nan	A1	A1	A1	1	782.4625014356266	95.79510738486276	0	6	6
1	7	nan	0	0	nan	nan	A1	A1	A1	1	646.2986425339367	101.5607088989442	0	7	7
1	8	nan	0	0	nan	nan	A1	A1	A1	1	118.92656328164082	129.8128564282141	0	8	8
1	9	nan	0	0	nan	nan	A1	A1	A1	1	730.7005093002657	135.30347652790078	0	9	9
1	10	nan	0	0	nan	nan	A1	A1	A1	1	572.8956228956229	139.90993265993265	0	10	10
1	11	nan	0	0	nan	nan	A1	A1	A1	1	378.63014905646526	152.80057272927527	0	11	11
1	12	nan	0	0	nan	nan	A1	A1	A1	1	472.5821047280122	129.15929503473987	0	12	12
1	13	nan	0	0	nan	nan	A1	A1	A1	1	668.3776922151366	161.8906268800385	0	13	13
1	14	nan	0	0	nan	nan	A1	A1	A1	1	953.1418555737322	139.33290488431876	0	14	14
1	15	nan	0	0	nan	nan	A1	A1	A1	1	514.3116970926302	170.76115618661257	0	15	15
1	16	nan	0	0	nan	nan	A1	A1	A1	1	848.3707023714967	175.50368773402928	0	16	16
1	17	nan	0	0	nan	nan	A1	A1	A1	1	962.2923666371943	204.05187150014737	0	17	17
1	18	nan	0	0	nan	nan	A1	A1	A1	1	1008.1172914147521	203.3502619911326	0	18	18
1	19	nan	0	0	nan	nan	A1	A1	A1	1	585.5653643876784	226.12409216128225	0	19	19
1	20	nan	0	0	nan	nan	A1	A1	A1	1	274.0646157500891	205.3591875519658	0	20	20
1	21	nan	0	0	nan	nan	A1	A1	A1	1	877.3173823072943	235.28918779099845	0	21	21
1	22	nan	0	0	nan	nan	A1	A1	A1	1	213.53545419701035	244.87492014820492	0	22	22
1	23	nan	0	0	nan	nan	A1	A1	A1	1	956.3712241653418	244.4443561208267	0	23	23
1	24	nan	0	0	nan	nan	A1	A1	A1	1	781.0091822591822	235.15661815661815	0	24	24
1	25	nan	0	0	nan	nan	A1	A1	A1	1	481.8031803962461	245.82586027111574	0	25	25
1	26	nan	0	0	nan	nan	A1	A1	A1	1	346.905931858287	252.80086873897108	0	26	26
1	27	nan	0	0	nan	nan	A1	A1	A1	1	684.344844745223	267.79010748407643	0	27	27
1	28	nan	0	0	nan	nan	A1	A1	A1	1	825.0717131474104	278.65781319167775	0	28	28
1	29	nan	0	0	nan	nan	A1	A1	A1	1	883.9016906700062	275.0457107075767	0	29	29
1	30	nan	0	0	nan	nan	A1	A1	A1	1	56.400299850074965	276.02106089812236	0	30	30
1	31	nan	0	0	nan	nan	A1	A1	A1	1	1002.0117064385412	285.74380909500223	0	31	31
1	32	nan	0	0	nan	nan	A1	A1	A1	1	420.09673085535155	275.52291386774147	0	32	32
1	33	nan	0	0	nan	nan	A1	A1	A1	1	932.9851735015773	288.3507886435331	0	33	33
1	34	nan	0	0	nan	nan	A1	A1	A1	1	531.7070283600493	299.52108508014794	0	34	34
1	35	nan	0	0	nan	nan	A1	A1	A1	1	772.8831937921176	301.53910557484176	0	35	35
1	36	nan	0	0	nan	nan	A1	A1	A1	1	864.7766295707472	317.1250662427133	0	36	36
1	37	nan	0	0	nan	nan	A1	A1	A1	1	593.1926745516978	315.87269490016536	0	37	37
1	38	nan	0	0	nan	nan	A1	A1	A1	1	300.4737519536637	333.98924335754344	0	38	38
1	39	nan	0	0	nan	nan	A1	A1	A1	1	154.61161524500906	318.5581156790026	0	39	39
1	40	nan	0	0	nan	nan	A1	A1	A1	1	964.0162446249403	320.25991399904444	0	40	40
1	41	nan	0	0	nan	nan	A1	A1	A1	1	437.52771618625275	336.3361419068736	0	41	41
1	42	nan	0	0	nan	nan	A1	A1	A1	1	743.1677190820884	352.8127213922686	0	42	42
1	43	nan	0	0	nan	nan	A1	A1	A1	1	379.71891288160833	360.906738644825	0	43	43
1	44	nan	0	0	nan	nan	A1	A1	A1	1	961.0947945205479	361.1841095890411	0	44	44
1	45	nan	0	0	nan	nan	A1	A1	A1	1	916.8445663010967	392.72911266201396	0	45	45
1	46	nan	0	0	nan	nan	A1	A1	A1	1	998.3779875477003	388.1383812010444	0	46	46
1	47	nan	0	0	nan	nan	A1	A1	A1	1	824.3134401972873	367.11713933415535	0	47	47
1	48	nan	0	0	nan	nan	A1	A1	A1	1	487.7864312267658	372.064312267658	0	48	48
1	49	nan	0	0	nan	nan	A1	A1	A1	1	224.725649672684	379.8018250347153	0	49	49
1	50	nan	0	0	nan	nan	A1	A1	A1	1	434.0913135097167	398.2774525872161	0	50	50
1	51	nan	0	0	nan	nan	A1	A1	A1	1	536.6053962900506	391.18718381112984	0	51	51
1	52	nan	0	0	nan	nan	A1	A1	A1	1	169.32301672002845	386.9729633582355	0	52	52
1	53	nan	0	0	nan	nan	A1	A1	A1	1	602.9737367970312	386.2021124750214	0	53	53
1	54	nan	0	0	nan	nan	A1	A1	A1	1	677.6833395545601	384.91476919248475	0	54	54
1	55	nan	0	0	nan	nan	A1	A1	A1	1	573.285	419.79285714285714	0	55	55
1	56	nan	0	0	nan	nan	A1	A1	A1	1	130.49668036674043	414.36136579196966	0	56	56
1	57	nan	0	0	nan	nan	A1	A1	A1	1	848.8240797734827	439.1735811892158	0	57	57
1	58	nan	0	0	nan	nan	A1	A1	A1	1	69.27528010211317	431.2930080839597	0	58	58
1	59	nan	0	0	nan	nan	A1	A1	A1	1	196.09438009438009	460.86000286000285	0	59	59
1	60	nan	0	0	nan	nan	A1	A1	A1	1	651.8513716647876	455.46016535137164	0	60	60
1	61	nan	0	0	nan	nan	A1	A1	A1	1	282.71704938659957	433.5748663101604	0	61	61
1	62	nan	0	0	nan	nan	A1	A1	A1	1	570.0173551698851	473.2548276704962	0	62	62
1	63	nan	0	0	nan	nan	A1	A1	A1	1	793.5193098871931	479.1251493032515	0	63	63
1	64	nan	0	0	nan	nan	A1	A1	A1	1	726.7893005919755	477.3362201271651	0	64	64
1	65	nan	0	0	nan	nan	A1	A1	A1	1	344.76581455805893	449.16031195840554	0	65	65
1	66	nan	0	0	nan	nan	A1	A1	A1	1	405.1938694896508	464.024648443672	0	66	66
1	67	nan	0	0	nan	nan	A1	A1	A1	1	115.73002364066194	500.4807328605201	0	67	67
1	68	nan	0	0	nan	nan	A1	A1	A1	1	481.04832416208103	493.8602301150575	0	68	68
1	69	nan	0	0	nan	nan	A1	A1	A1	1	279.9449200270331	523.2436359540437	0	69	69
1	70	nan	0	0	nan	nan	A1	A1	A1	1	354.68619618286726	527.5883266755437	0	70	70
1	71	nan	0	0	nan	nan	A1	A1	A1	1	413.05606233371344	567.7210186240973	0	71	71
1	72	nan	0	0	nan	nan	A1	A1	A1	1	572.7590083597579	540.7039492649178	0	72	72
1	73	nan	0	0	nan	nan	A1	A1	A1	1	479.7058520679595	586.5459069847262	0	73	73
1	74	nan	0	0	nan	nan	A1	A1	A1	1	119.12169312169313	585.8850529100529	0	74	74
1	75	nan	0	0	nan	nan	A1	A1	A1	1	652.2704001478606	560.7307088069495	0	75	75
1	76	nan	0	0	nan	nan	A1	A1	A1	1	41.36438749850317	552.9913782780505	0	76	76
1	77	nan	0	0	nan	nan	A1	A1	A1	1	554.1423120946204	577.6623426173217	0	77	77
1	78	nan	0	0	nan	nan	A1	A1	A1	1	216.63068275748057	555.9560257893867	0	78	78
1	79	nan	0	0	nan	nan	A1	A1	A1	1	11.197887323943663	590.9225352112676	0	79	79
1	80	nan	0	0	nan	nan	A1	A1	A1	1	181.21527244819646	610.1427475057559	0	80	80
1	81	nan	0	0	nan	nan	A1	A1	A1	1	356.0974569039085	602.5403652500427	0	81	81
1	82	nan	0	0	nan	nan	A1	A1	A1	1	876.6118043176866	588.8718558130323	0	82	82
1	83	nan	0	0	nan	nan	A1	A1	A1	1	537.3713996968165	611.1253158160687	0	83	83
1	84	nan	0	0	nan	nan	A1	A1	A1	1	785.6149870801033	599.7486740106079	0	84	84
1	85	nan	0	0	nan	nan	A1	A1	A1	1	581.9298118668596	626.0466714905933	0	85	85
1	86	nan	0	0	nan	nan	A1	A1	A1	1	304.0881006864989	635.981884057971	0	86	86
1	87	nan	0	0	nan	nan	A1	A1	A1	1	731.511422044546	631.7097372929754	0	87	87
1	88	nan	0	0	nan	nan	A1	A1	A1	1	608.8618630573249	654.21775477707	0	88	88
1	89	nan	0	0	nan	nan	A1	A1	A1	1	985.4889291465379	641.0920893719807	0	89	89
1	90	nan	0	0	nan	nan	A1	A1	A1	1	247.12363798087614	644.692461641094	0	90	90
1	91	nan	0	0	nan	nan	A1	A1	A1	1	60.71387381275441	656.1117706919946	0	91	91
1	92	nan	0	0	nan	nan	A1	A1	A1	1	908.4101830663616	653.8573607932875	0	92	92
1	93	nan	0	0	nan	nan	A1	A1	A1	1	521.9798719121684	664.7200365965233	0	93	93
1	94	nan	0	0	nan	nan	A1	A1	A1	1	677.5195091554021	685.4908445978334	0	94	94
1	95	nan	0	0	nan	nan	A1	A1	A1	1	474.0212558025898	671.4483264109455	0	95	95
1	96	nan	0	0	nan	nan	A1	A1	A1	1	432.77799867461897	669.4420145791916	0	96	96
1	97	nan	0	0	nan	nan	A1	A1	A1	1	340.1318407960199	695.1173300165838	0	97	97
1	98	nan	0	0	nan	nan	A1	A1	A1	1	395.12289519979896	681.1188740889671	0	98	98
1	99	nan	0	0	nan	nan	A1	A1	A1	1	573.5562620956593	699.5098147636163	0	99	99
1	100	nan	0	0	nan	nan	A1	A1	A1	1	796.4903969270166	716.0549661606	0	100	100
1	101	nan	0	0	nan	nan	A1	A1	A1	1	887.9908634897886	701.8075958437836	0	101	101
1	102	nan	0	0	nan	nan	A1	A1	A1	1	192.25951383067897	690.4573344509639	0	102	102
1	103	nan	0	0	nan	nan	A1	A1	A1	1	261.3874909090909	729.3451636363636	0	103	103
1	104	nan	0	0	nan	nan	A1	A1	A1	1	68.68521031207598	724.9032564450475	0	104	104
1	105	nan	0	0	nan	nan	A1	A1	A1	1	443.9172879776328	738.53238583411	0	105	105
1	106	nan	0	0	nan	nan	A1	A1	A1	1	549.9443146417445	744.2266355140187	0	106	106
1	107	nan	0	0	nan	nan	A1	A1	A1	1	624.1558374764272	743.2254414537973	0	107	107
1	108	nan	0	0	nan	nan	A1	A1	A1	1	967.9465334294839	760.2855671165139	0	108	108
1	109	nan	0	0	nan	nan	A1	A1	A1	1	359.2518502394428	752.9212015672616	0	109	109
1	110	nan	0	0	nan	nan	A1	A1	A1	1	85.20398453761523	792.4707106749926	0	110	110
1	111	nan	0	0	nan	nan	A1	A1	A1	1	502.50174358974357	772.4494358974359	0	111	111
1	112	nan	0	0	nan	nan	A1	A1	A1	1	880.464932005568	789.96573508941	0	112	112
1	113	nan	0	0	nan	nan	A1	A1	A1	1	156.69856652533818	765.9061175045427	0	113	113
1	114	nan	0	0	nan	nan	A1	A1	A1	1	339.91152597402595	805.3899350649351	0	114	114
1	115	nan	0	0	nan	nan	A1	A1	A1	1	553.4770188317906	819.5588892435366	0	115	115
1	116	nan	0	0	nan	nan	A1	A1	A1	1	634.3059380378658	812.5152036718301	0	116	116
1	117	nan	0	0	nan	nan	A1	A1	A1	1	250.19958296097707	809.0994935954722	0	117	117
1	118	nan	0	0	nan	nan	A1	A1	A1	1	421.82801697998786	819.8730139478472	0	118	118
1	119	nan	0	0	nan	nan	A1	A1	A1	1	206.9239083441418	858.3035019455253	0	119	119
1	120	nan	0	0	nan	nan	A1	A1	A1	1	752.6522516663957	830.2181759063567	0	120	120
1	121	nan	0	0	nan	nan	A1	A1	A1	1	162.71335200746967	869.4410208527855	0	121	121
1	122	nan	0	0	nan	nan	A1	A1	A1	1	693.9535510937968	839.4764758765358	0	122	122
1	123	nan	0	0	nan	nan	A1	A1	A1	1	456.6972822852609	860.231700059512	0	123	123
1	124	nan	0	0	nan	nan	A1	A1	A1	1	61.41297808336915	862.1933820369575	0	124	124
1	125	nan	0	0	nan	nan	A1	A1	A1	1	303.1774936821763	893.8732718894009	0	125	125
1	126	nan	0	0	nan	nan	A1	A1	A1	1	119.13688212927757	873.3635931558936	0	126	126
1	127	nan	0	0	nan	nan	A1	A1	A1	1	620.7505537898488	902.3930463257248	0	127	127
1	128	nan	0	0	nan	nan	A1	A1	A1	1	931.5068105885376	891.7060524286816	0	128	128
1	129	nan	0	0	nan	nan	A1	A1	A1	1	470.5096123037488	901.3873758410766	0	129	129
1	130	nan	0	0	nan	nan	A1	A1	A1	1	696.5595505617978	915.5138576779026	0	130	130
1	131	nan	0	0	nan	nan	A1	A1	A1	1	758.8515406162466	901.2571778711484	0	131	131
1	132	nan	0	0	nan	nan	A1	A1	A1	1	122.88265507704465	914.7842749901225	0	132	132
1	133	nan	0	0	nan	nan	A1	A1	A1	1	47.48143128219029	913.4760097587422	0	133	133
1	134	nan	0	0	nan	nan	A1	A1	A1	1	785.0524374783912	951.8924743574968	0	134	134
1	135	nan	0	0	nan	nan	A1	A1	A1	1	93.15818490245971	953.8486005089059	0	135	135
1	136	nan	0	0	nan	nan	A1	A1	A1	1	31.391103878492	952.7935991320857	0	136	136
1	137	nan	0	0	nan	nan	A1	A1	A1	1	496.52733460965754	943.74111891087	0	137	137
1	138	nan	0	0	nan	nan	A1	A1	A1	1	180.25499124343258	947.3873905429072	0	138	138
1	139	nan	0	0	nan	nan	A1	A1	A1	1	393.6382099827883	967.0626506024097	0	139	139
1	140	nan	0	0	nan	nan	A1	A1	A1	1	557.8926720947446	972.4599062422897	0	140	140
1	141	nan	0	0	nan	nan	A1	A1	A1	1	20.29336579427876	992.412051125989	0	141	141
1	142	nan	0	0	nan	nan	A1	A1	A1	1	151.45890151515152	995.0693181818182	0	142	142
1	143	nan	0	0	nan	nan	A1	A1	A1	1	309.7906777237632	989.8444380897912	0	143	143
1	144	nan	0	0	nan	nan	A1	A1	A1	1	462.40375123395853	1000.9812438302073	0	144	144
2	1	nan	0	0	nan	nan	A2	A2	A2	1	170.0798715203426	24.956531049250536	0	1	1
2	2	nan	0	0	nan	nan	A2	A2	A2	1	296.58270882836774	30.16176201791263	0	2	2
2	3	nan	0	0	nan	nan	A2	A2	A2	1	784.2437869822485	14.351873767258382	0	3	3
2	4	nan	0	0	nan	nan	A2	A2	A2	1	878.6161146259769	29.7757722366952	0	4	4
2	5	nan	0	0	nan	nan	A2	A2	A2	1	95.94323626981202	51.14362943850596	0	5	5
2	6	nan	0	0	nan	nan	A2	A2	A2	1	810.4033987790793	59.54561953473024	0	6	6
2	7	nan	0	0	nan	nan	A2	A2	A2	1	216.5480040941658	72.14861821903787	0	7	7
2	8	nan	0	0	nan	nan	A2	A2	A2	1	492.3932062966031	61.972162386081195	0	8	8
2	9	nan	0	0	nan	nan	A2	A2	A2	1	758.3402924861322	122.4232980332829	0	9	9
2	10	nan	0	0	nan	nan	A2	A2	A2	1	535.886327833513	137.11217975292266	0	10	10
2	11	nan	0	0	nan	nan	A2	A2	A2	1	854.358507826794	144.99115673917464	0	11	11
2	12	nan	0	0	nan	nan	A2	A2	A2	1	254.66319657072873	137.06111451316596	0	12	12
2	13	nan	0	0	nan	nan	A2	A2	A2	1	86.95449868526352	139.95815708242827	0	13	13
2	14	nan	0	0	nan	nan	A2	A2	A2	1	97.44426059979317	215.7100310237849	0	14	14
2	15	nan	0	0	nan	nan	A2	A2	A2	1	169.46734470875012	201.25796419265362	0	15	15
2	16	nan	0	0	nan	nan	A2	A2	A2	1	407.96907975460124	192.27640081799592	0	16	16
2	17	nan	0	0	nan	nan	A2	A2	A2	1	306.1924818219234	197.84716696391823	0	17	17
2	18	nan	0	0	nan	nan	A2	A2	A2	1	241.97829036635008	211.91677973767526	0	18	18
2	19	nan	0	0	nan	nan	A2	A2	A2	1	552.4425476034144	234.8114740643467	0	19	19
2	20	nan	0	0	nan	nan	A2	A2	A2	1	29.130786662350275	230.5474263515701	0	20	20
2	21	nan	0	0	nan	nan	A2	A2	A2	1	210.58106021616058	260.4446731857952	0	21	21
2	22	nan	0	0	nan	nan	A2	A2	A2	1	267.4293327154773	276.7020389249305	0	22	22
2	23	nan	0	0	nan	nan	A2	A2	A2	1	764.7641796083727	246.2228224172856	0	23	23
2	24	nan	0	0	nan	nan	A2	A2	A2	1	23.10296904611497	275.62792166771953	0	24	24
2	25	nan	0	0	nan	nan	A2	A2	A2	1	436.6056253740275	277.08572710951523	0	25	25
2	26	nan	0	0	nan	nan	A2	A2	A2	1	365.4912346842601	278.1918944392083	0	26	26
2	27	nan	0	0	nan	nan	A2	A2	A2	1	84.00638880438089	284.13994523881956	0	27	27
2	28	nan	0	0	nan	nan	A2	A2	A2	1	313.6062929666843	297.45742993125333	0	28	28
2	29	nan	0	0	nan	nan	A2	A2	A2	1	208.064584212748	295.00590966652595	0	29	29
2	30	nan	0	0	nan	nan	A2	A2	A2	1	633.490897162539	304.0537149417746	0	30	30
2	31	nan	0	0	nan	nan	A2	A2	A2	1	946.3949980591138	318.2446625630788	0	31	31
2	32	nan	0	0	nan	nan	A2	A2	A2	1	214.40267098340752	325.9862403885067	0	32	32
2	33	nan	0	0	nan	nan	A2	A2	A2	1	517.1741639064003	326.2510952024789	0	33	33
2	34	nan	0	0	nan	nan	A2	A2	A2	1	814.0706033376123	336.41793508160646	0	34	34
2	35	nan	0	0	nan	nan	A2	A2	A2	1	244.65366581415174	367.24339300937766	0	35	35
2	36	nan	0	0	nan	nan	A2	A2	A2	1	33.99618320610687	356.34223918575066	0	36	36
2	37	nan	0	0	nan	nan	A2	A2	A2	1	95.7249907715024	351.53045404208194	0	37	37
2	38	nan	0	0	nan	nan	A2	A2	A2	1	448.14062219025357	356.88077683869807	0	38	38
2	39	nan	0	0	nan	nan	A2	A2	A2	1	62.61757021554539	407.63079686479426	0	39	39
2	40	nan	0	0	nan	nan	A2	A2	A2	1	154.77651447859301	373.24045123467755	0	40	40
2	41	nan	0	0	nan	nan	A2	A2	A2	1	362.5312069304981	361.8875762945462	0	41	41
2	42	nan	0	0	nan	nan	A2	A2	A2	1	295.4343765361298	392.0285105685728	0	42	42
2	43	nan	0	0	nan	nan	A2	A2	A2	1	451.20950533462656	393.86614936954413	0	43	43
2	44	nan	0	0	nan	nan	A2	A2	A2	1	598.7382037533512	397.5469168900804	0	44	44
2	45	nan	0	0	nan	nan	A2	A2	A2	1	661.3086096567772	409.2196044211751	0	45	45
2	46	nan	0	0	nan	nan	A2	A2	A2	1	505.389448248087	419.73459524768424	0	46	46
2	47	nan	0	0	nan	nan	A2	A2	A2	1	358.2194489465154	423.9066450567261	0	47	47
2	48	nan	0	0	nan	nan	A2	A2	A2	1	756.1125	420.99181034482757	0	48	48
2	49	nan	0	0	nan	nan	A2	A2	A2	1	426.59017781541064	434.4490544736099	0	49	49
2	50	nan	0	0	nan	nan	A2	A2	A2	1	407.78901842798047	488.328318916886	0	50	50
2	51	nan	0	0	nan	nan	A2	A2	A2	1	335.3829481842974	480.16764748098177	0	51	51
2	52	nan	0	0	nan	nan	A2	A2	A2	1	477.02007083825265	477.10064935064935	0	52	52
2	53	nan	0	0	nan	nan	A2	A2	A2	1	667.6223682859197	478.6946698161651	0	53	53
2	54	nan	0	0	nan	nan	A2	A2	A2	1	854.2843934159723	477.58331639910585	0	54	54
2	55	nan	0	0	nan	nan	A2	A2	A2	1	577.7226849583537	493.38216560509557	0	55	55
2	56	nan	0	0	nan	nan	A2	A2	A2	1	829.5626362975527	551.2404894596559	0	56	56
2	57	nan	0	0	nan	nan	A2	A2	A2	1	325.11164241164244	548.1016632016632	0	57	57
2	58	nan	0	0	nan	nan	A2	A2	A2	1	500.17721273291926	532.3307453416149	0	58	58
2	59	nan	0	0	nan	nan	A2	A2	A2	1	987.0231602028231	541.1186789091407	0	59	59
2	60	nan	0	0	nan	nan	A2	A2	A2	1	579.5859219150756	570.1840980336278	0	60	60
2	61	nan	0	0	nan	nan	A2	A2	A2	1	630.0917874396135	561.5034656584751	0	61	61
2	62	nan	0	0	nan	nan	A2	A2	A2	1	726.3873795865353	560.2697261608399	0	62	62
2	63	nan	0	0	nan	nan	A2	A2	A2	1	908.8940413262854	594.6426397565273	0	63	63
2	64	nan	0	0	nan	nan	A2	A2	A2	1	243.24526611313541	585.4620990382892	0	64	64
2	65	nan	0	0	nan	nan	A2	A2	A2	1	32.82387118193891	583.9228087649402	0	65	65
2	66	nan	0	0	nan	nan	A2	A2	A2	1	431.7157218654007	601.8603741971516	0	66	66
2	67	nan	0	0	nan	nan	A2	A2	A2	1	529.0176137555043	634.1542252044454	0	67	67
2	68	nan	0	0	nan	nan	A2	A2	A2	1	686.4824301108855	622.065594252694	0	68	68
2	69	nan	0	0	nan	nan	A2	A2	A2	1	130.17396653543307	642.7180118110236	0	69	69
2	70	nan	0	0	nan	nan	A2	A2	A2	1	49.37083157450401	653.2885183621781	0	70	70
2	71	nan	0	0	nan	nan	A2	A2	A2	1	712.2583429228998	670.2305331799002	0	71	71
2	72	nan	0	0	nan	nan	A2	A2	A2	1	409.12228607918263	649.0613026819923	0	72	72
2	73	nan	0	0	nan	nan	A2	A2	A2	1	817.0941485371343	646.2220555138784	0	73	73
2	74	nan	0	0	nan	nan	A2	A2	A2	1	610.1513504611331	688.5311264822135	0	74	74
2	75	nan	0	0	nan	nan	A2	A2	A2	1	465.7939365229749	679.9886309805779	0	75	75
2	76	nan	0	0	nan	nan	A2	A2	A2	1	762.52260091854	696.1247280638144	0	76	76
2	77	nan	0	0	nan	nan	A2	A2	A2	1	33.24055719260648	700.9266005893384	0	77	77
2	78	nan	0	0	nan	nan	A2	A2	A2	1	379.4051295823822	689.1193769303075	0	78	78
2	79	nan	0	0	nan	nan	A2	A2	A2	1	505.63689418929204	712.2732808931743	0	79	79
2	80	nan	0	0	nan	nan	A2	A2	A2	1	295.5811944091487	708.7619652689539	0	80	80
2	81	nan	0	0	nan	nan	A2	A2	A2	1	865.5505129002175	733.3219355507201	0	81	81
2	82	nan	0	0	nan	nan	A2	A2	A2	1	206.92827429723937	721.8707928904576	0	82	82
2	83	nan	0	0	nan	nan	A2	A2	A2	1	803.8804185351271	728.1838565022422	0	83	83
2	84	nan	0	0	nan	nan	A2	A2	A2	1	379.3759387637204	772.091709994223	0	84	84
2	85	nan	0	0	nan	nan	A2	A2	A2	1	443.5198173894999	763.9846441170367	0	85	85
2	86	nan	0	0	nan	nan	A2	A2	A2	1	99.4402837997635	757.7341348048876	0	86	86
2	87	nan	0	0	nan	nan	A2	A2	A2	1	779.5741482965932	759.4696893787575	0	87	87
2	88	nan	0	0	nan	nan	A2	A2	A2	1	688.1858062330623	750.1344850948509	0	88	88
2	89	nan	0	0	nan	nan	A2	A2	A2	1	736.9848130841121	779.8405373831775	0	89	89
2	90	nan	0	0	nan	nan	A2	A2	A2	1	31.32676783984501	789.5613496932515	0	90	90
2	91	nan	0	0	nan	nan	A2	A2	A2	1	522.0604386263176	786.0875552533151	0	91	91
2	92	nan	0	0	nan	nan	A2	A2	A2	1	243.10330077707277	815.3462607827761	0	92	92
2	93	nan	0	0	nan	nan	A2	A2	A2	1	679.9116656993616	825.7247823563551	0	93	93
2	94	nan	0	0	nan	nan	A2	A2	A2	1	763.0627052851597	818.8008360704688	0	94	94
2	95	nan	0	0	nan	nan	A2	A2	A2	1	810.0938499153658	854.1606168892232	0	95	95
2	96	nan	0	0	nan	nan	A2	A2	A2	1	569.5717288933737	872.40438950555	0	96	96
2	97	nan	0	0	nan	nan	A2	A2	A2	1	66.8929718875502	890.3651271753681	0	97	97
2	98	nan	0	0	nan	nan	A2	A2	A2	1	509.3752672843906	931.9751722499406	0	98	98
2	99	nan	0	0	nan	nan	A2	A2	A2	1	624.6454478164322	954.5778435726622	0	99	99
2	100	nan	0	0	nan	nan	A2	A2	A2	1	719.5733052631579	962.9898947368421	0	100	100
2	101	nan	0	0	nan	nan	A2	A2	A2	1	377.33045904133905	971.8389551103221	0	101	101
2	102	nan	0	0	nan	nan	A2	A2	A2	1	246.06459576218884	987.8940547212508	0	102	102
3	1	nan	0	0	nan	nan	A3	A3	A3	1	486.4600571973308	49.60543374642517	0	1	1
3	2	nan	0	0	nan	nan	A3	A3	A3	1	658.6924665617624	51.949449252557045	0	2	2
3	3	nan	0	0	nan	nan	A3	A3	A3	1	410.54883194401566	75.22970052485336	0	3	3
3	4	nan	0	0	nan	nan	A3	A3	A3	1	588.7510252536154	99.78901359810058	0	4	4
3	5	nan	0	0	nan	nan	A3	A3	A3	1	622.309044513751	142.3093280408279	0	5	5
3	6	nan	0	0	nan	nan	A3	A3	A3	1	367.510633988252	163.23725609344407	0	6	6
3	7	nan	0	0	nan	nan	A3	A3	A3	1	803.857154860936	150.3124107217881	0	7	7
3	8	nan	0	0	nan	nan	A3	A3	A3	1	667.5392343889101	173.79893170545594	0	8	8
3	9	nan	0	0	nan	nan	A3	A3	A3	1	552.618935110961	204.02379546029871	0	9	9
3	10	nan	0	0	nan	nan	A3	A3	A3	1	748.0430446194225	219.64759405074366	0	10	10
3	11	nan	0	0	nan	nan	A3	A3	A3	1	832.7043113772455	230.82790419161677	0	11	11
3	12	nan	0	0	nan	nan	A3	A3	A3	1	732.607315598549	269.3007859733978	0	12	12
3	13	nan	0	0	nan	nan	A3	A3	A3	1	655.6132880698351	269.26372453928224	0	13	13
3	14	nan	0	0	nan	nan	A3	A3	A3	1	867.0553269318701	307.79709647919526	0	14	14
3	15	nan	0	0	nan	nan	A3	A3	A3	1	789.1212452211906	321.71909703258694	0	15	15
3	16	nan	0	0	nan	nan	A3	A3	A3	1	82.55028055891738	317.61601936406646	0	16	16
3	17	nan	0	0	nan	nan	A3	A3	A3	1	719.518140116764	334.3776063386155	0	17	17
3	18	nan	0	0	nan	nan	A3	A3	A3	1	926.0621684701888	334.9837683004456	0	18	18
3	19	nan	0	0	nan	nan	A3	A3	A3	1	604.125546975547	362.95727155727155	0	19	19
3	20	nan	0	0	nan	nan	A3	A3	A3	1	732.2370227959352	397.08788794287284	0	20	20
3	21	nan	0	0	nan	nan	A3	A3	A3	1	752.8822604065828	456.4854791868345	0	21	21
3	22	nan	0	0	nan	nan	A3	A3	A3	1	824.1839958787671	478.6343264359921	0	22	22
3	23	nan	0	0	nan	nan	A3	A3	A3	1	535.1880055788006	529.9264528126453	0	23	23
3	24	nan	0	0	nan	nan	A3	A3	A3	1	643.5451939442802	547.2325539729463	0	24	24
3	25	nan	0	0	nan	nan	A3	A3	A3	1	358.32414240531995	563.9290406293082	0	25	25
3	26	nan	0	0	nan	nan	A3	A3	A3	1	749.6790436898339	562.9555696604252	0	26	26
3	27	nan	0	0	nan	nan	A3	A3	A3	1	54.40156031500699	584.4359314050195	0	27	27
3	28	nan	0	0	nan	nan	A3	A3	A3	1	575.0417679222357	600.0492102065614	0	28	28
3	29	nan	0	0	nan	nan	A3	A3	A3	1	456.5831010708523	605.277834824703	0	29	29
3	30	nan	0	0	nan	nan	A3	A3	A3	1	742.7392067392068	635.1093951093951	0	30	30
3	31	nan	0	0	nan	nan	A3	A3	A3	1	937.0982181660148	600.2994350282486	0	31	31
3	32	nan	0	0	nan	nan	A3	A3	A3	1	909.5253258094854	673.819696358995	0	32	32
3	33	nan	0	0	nan	nan	A3	A3	A3	1	988.2598623245963	676.0898861530316	0	33	33
3	34	nan	0	0	nan	nan	A3	A3	A3	1	263.28512282638695	645.1031373631429	0	34	34
3	35	nan	0	0	nan	nan	A3	A3	A3	1	352.3908259313271	659.7190772902028	0	35	35
3	36	nan	0	0	nan	nan	A3	A3	A3	1	599.8273088569266	664.21338001514	0	36	36
3	37	nan	0	0	nan	nan	A3	A3	A3	1	783.210298632431	709.5687970974044	0	37	37
3	38	nan	0	0	nan	nan	A3	A3	A3	1	237.50454623434553	730.9161948876308	0	38	38
3	39	nan	0	0	nan	nan	A3	A3	A3	1	583.9384879725086	744.8616265750286	0	39	39
3	40	nan	0	0	nan	nan	A3	A3	A3	1	488.3175059952038	727.4679136690647	0	40	40
3	41	nan	0	0	nan	nan	A3	A3	A3	1	408.7011991350501	714.7994888932574	0	41	41
3	42	nan	0	0	nan	nan	A3	A3	A3	1	351.54484164314835	755.6376607086861	0	42	42
3	43	nan	0	0	nan	nan	A3	A3	A3	1	672.2170530069703	768.202463932566	0	43	43
3	44	nan	0	0	nan	nan	A3	A3	A3	1	435.6975507879248	793.5752800455667	0	44	44
3	45	nan	0	0	nan	nan	A3	A3	A3	1	919.4861729966758	784.8377537308155	0	45	45
3	46	nan	0	0	nan	nan	A3	A3	A3	1	342.2312165619912	822.9916259595254	0	46	46
3	47	nan	0	0	nan	nan	A3	A3	A3	1	274.0727632718723	827.1431753495855	0	47	47
3	48	nan	0	0	nan	nan	A3	A3	A3	1	566.045111462173	836.3124451465684	0	48	48
3	49	nan	0	0	nan	nan	A3	A3	A3	1	398.69354838709677	849.5234604105572	0	49	49
3	50	nan	0	0	nan	nan	A3	A3	A3	1	464.40382537281175	872.9041495569484	0	50	50
3	51	nan	0	0	nan	nan	A3	A3	A3	1	895.9112520825323	895.0069844931437	0	51	51
3	52	nan	0	0	nan	nan	A3	A3	A3	1	329.91740176423417	883.5244587008821	0	52	52
3	53	nan	0	0	nan	nan	A3	A3	A3	1	376.1879120879121	896.251282051282	0	53	53
3	54	nan	0	0	nan	nan	A3	A3	A3	1	766.3877210543877	903.5387387387387	0	54	54
3	55	nan	0	0	nan	nan	A3	A3	A3	1	646.8987592534668	900.7697841726618	0	55	55
3	56	nan	0	0	nan	nan	A3	A3	A3	1	292.8071539657854	914.8776568170036	0	56	56
3	57	nan	0	0	nan	nan	A3	A3	A3	1	336.81353711790393	947.1235807860262	0	57	57
3	58	nan	0	0	nan	nan	A3	A3	A3	1	547.2084257206209	940.1078159645233	0	58	58
3	59	nan	0	0	nan	nan	A3	A3	A3	1	420.22784385994305	947.2074049254481	0	59	59
3	60	nan	0	0	nan	nan	A3	A3	A3	1	237.94387822634016	938.8709463931172	0	60	60
3	61	nan	0	0	nan	nan	A3	A3	A3	1	677.5907749803305	983.7213808025177	0	61	61
3	62	nan	0	0	nan	nan	A3	A3	A3	1	365.51530356246866	981.9443050677371	0	62	62
3	63	nan	0	0	nan	nan	A3	A3	A3	1	309.7526789541363	989.1855979425633	0	63	63
3	64	nan	0	0	nan	nan	A3	A3	A3	1	148.9126357812645	978.3593909571999	0	64	64
3	65	nan	0	0	nan	nan	A3	A3	A3	1	430.9664179104478	1000.2945273631841	0	65	65
3	66	nan	0	0	nan	nan	A3	A3	A3	1	521.8991139750302	1000.9701973419251	0	66	66
4	1	nan	0	0	nan	nan	A4	A4	A4	1	541.0658809307948	26.369900271985493	0	1	1
4	2	nan	0	0	nan	nan	A4	A4	A4	1	810.9547154133777	36.27503115911924	0	2	2
4	3	nan	0	0	nan	nan	A4	A4	A4	1	652.5711020822753	28.440832910106653	0	3	3
4	4	nan	0	0	nan	nan	A4	A4	A4	1	896.7085377821394	24.233562315996075	0	4	4
4	5	nan	0	0	nan	nan	A4	A4	A4	1	935.9161962657404	29.008684324793748	0	5	5
4	6	nan	0	0	nan	nan	A4	A4	A4	1	971.7449625791595	37.17040875071963	0	6	6
4	7	nan	0	0	nan	nan	A4	A4	A4	1	372.6996693121693	58.59603174603175	0	7	7
4	8	nan	0	0	nan	nan	A4	A4	A4	1	581.5881908462867	73.70563471502591	0	8	8
4	9	nan	0	0	nan	nan	A4	A4	A4	1	1004.8012784880489	74.32990550305725	0	9	9
4	10	nan	0	0	nan	nan	A4	A4	A4	1	960.90434192673	74.94572591587517	0	10	10
4	11	nan	0	0	nan	nan	A4	A4	A4	1	647.2320527745441	83.46216530849826	0	11	11
4	12	nan	0	0	nan	nan	A4	A4	A4	1	902.833184057322	93.77944469323779	0	12	12
4	13	nan	0	0	nan	nan	A4	A4	A4	1	728.7522199130927	96.25108634044965	0	13	13
4	14	nan	0	0	nan	nan	A4	A4	A4	1	953.3873078181224	112.98135426889107	0	14	14
4	15	nan	0	0	nan	nan	A4	A4	A4	1	856.463841237807	110.97544567776657	0	15	15
4	16	nan	0	0	nan	nan	A4	A4	A4	1	486.71633946514146	120.94164476735199	0	16	16
4	17	nan	0	0	nan	nan	A4	A4	A4	1	655.0091256628438	151.84400049327908	0	17	17
4	18	nan	0	0	nan	nan	A4	A4	A4	1	793.7334880399857	167.21929667975724	0	18	18
4	19	nan	0	0	nan	nan	A4	A4	A4	1	1006.3824485373781	158.43950884795956	0	19	19
4	20	nan	0	0	nan	nan	A4	A4	A4	1	47.228836833602585	176.16470113085623	0	20	20
4	21	nan	0	0	nan	nan	A4	A4	A4	1	954.1239845261122	176.36924564796905	0	21	21
4	22	nan	0	0	nan	nan	A4	A4	A4	1	434.0656680020902	195.78505486848982	0	22	22
4	23	nan	0	0	nan	nan	A4	A4	A4	1	873.597138356524	207.45418745077447	0	23	23
4	24	nan	0	0	nan	nan	A4	A4	A4	1	432.4140883440358	258.6283323603814	0	24	24
4	25	nan	0	0	nan	nan	A4	A4	A4	1	514.1861118202706	225.82256829206025	0	25	25
4	26	nan	0	0	nan	nan	A4	A4	A4	1	976.4028844857797	248.20393584040977	0	26	26
4	27	nan	0	0	nan	nan	A4	A4	A4	1	877.3231622746185	257.19556171983356	0	27	27
4	28	nan	0	0	nan	nan	A4	A4	A4	1	913.5734927752865	276.44743398106624	0	28	28
4	29	nan	0	0	nan	nan	A4	A4	A4	1	844.3216591349258	296.8578114912847	0	29	29
4	30	nan	0	0	nan	nan	A4	A4	A4	1	19.374365175332528	286.69891172914146	0	30	30
4	31	nan	0	0	nan	nan	A4	A4	A4	1	523.5738067643031	310.8833631861764	0	31	31
4	32	nan	0	0	nan	nan	A4	A4	A4	1	1011.5375	302.91125	0	32	32
4	33	nan	0	0	nan	nan	A4	A4	A4	1	940.1596244131456	313.35467349551857	0	33	33
4	34	nan	0	0	nan	nan	A4	A4	A4	1	981.6477794793262	328.0086778968862	0	34	34
4	35	nan	0	0	nan	nan	A4	A4	A4	1	56.733683749452474	333.07194480946123	0	35	35
4	36	nan	0	0	nan	nan	A4	A4	A4	1	1009.9821701477331	370.016811003566	0	36	36
4	37	nan	0	0	nan	nan	A4	A4	A4	1	930.439448441247	358.14868105515586	0	37	37
4	38	nan	0	0	nan	nan	A4	A4	A4	1	481.9007515700607	374.92669618037684	0	38	38
4	39	nan	0	0	nan	nan	A4	A4	A4	1	860.9264478764479	384.84054054054053	0	39	39
4	40	nan	0	0	nan	nan	A4	A4	A4	1	961.547931713723	410.7908732764281	0	40	40
4	41	nan	0	0	nan	nan	A4	A4	A4	1	444.5380320366133	437.06132723112125	0	41	41
4	42	nan	0	0	nan	nan	A4	A4	A4	1	988.4907088781831	460.7903188804772	0	42	42
4	43	nan	0	0	nan	nan	A4	A4	A4	1	247.57689940504685	499.578745811393	0	43	43
4	44	nan	0	0	nan	nan	A4	A4	A4	1	519.5271519352975	484.69179664933563	0	44	44
4	45	nan	0	0	nan	nan	A4	A4	A4	1	438.0294571468649	514.7065507083743	0	45	45
4	46	nan	0	0	nan	nan	A4	A4	A4	1	874.1799392097264	490.35562310030394	0	46	46
4	47	nan	0	0	nan	nan	A4	A4	A4	1	792.3453603391428	481.13810645313237	0	47	47
4	48	nan	0	0	nan	nan	A4	A4	A4	1	573.9575518262586	514.3715695952616	0	48	48
4	49	nan	0	0	nan	nan	A4	A4	A4	1	971.6999027762774	527.3742033056066	0	49	49
4	50	nan	0	0	nan	nan	A4	A4	A4	1	737.9045929968167	558.2242837653479	0	50	50
4	51	nan	0	0	nan	nan	A4	A4	A4	1	900.0461970393058	555.323124042879	0	51	51
4	52	nan	0	0	nan	nan	A4	A4	A4	1	173.44652344652346	581.0870870870871	0	52	52
4	53	nan	0	0	nan	nan	A4	A4	A4	1	465.51512840071194	588.0044495296212	0	53	53
4	54	nan	0	0	nan	nan	A4	A4	A4	1	857.6858383785207	613.9907870492235	0	54	54
4	55	nan	0	0	nan	nan	A4	A4	A4	1	932.8343546533895	611.9689774032937	0	55	55
4	56	nan	0	0	nan	nan	A4	A4	A4	1	550.1645569620254	620.2703253759239	0	56	56
4	57	nan	0	0	nan	nan	A4	A4	A4	1	68.87293153180507	598.4566570517686	0	57	57
4	58	nan	0	0	nan	nan	A4	A4	A4	1	791.8889051522249	644.3911007025761	0	58	58
4	59	nan	0	0	nan	nan	A4	A4	A4	1	123.04896876130744	674.1201302617296	0	59	59
4	60	nan	0	0	nan	nan	A4	A4	A4	1	42.28400109021532	672.7020986644862	0	60	60
4	61	nan	0	0	nan	nan	A4	A4	A4	1	725.8425848442585	672.2334728033472	0	61	61
4	62	nan	0	0	nan	nan	A4	A4	A4	1	862.0697404515721	712.5855665752268	0	62	62
4	63	nan	0	0	nan	nan	A4	A4	A4	1	447.5868782722513	689.1127290575917	0	63	63
4	64	nan	0	0	nan	nan	A4	A4	A4	1	935.4192740926158	704.1684248167352	0	64	64
4	65	nan	0	0	nan	nan	A4	A4	A4	1	993.3958563535912	709.4121546961326	0	65	65
4	66	nan	0	0	nan	nan	A4	A4	A4	1	571.3531811666115	735.5715073326718	0	66	66
4	67	nan	0	0	nan	nan	A4	A4	A4	1	486.7174849267873	751.7378696525983	0	67	67
4	68	nan	0	0	nan	nan	A4	A4	A4	1	673.4858514148585	750.1868813118688	0	68	68
4	69	nan	0	0	nan	nan	A4	A4	A4	1	56.02052282481467	784.2819352321499	0	69	69
4	70	nan	0	0	nan	nan	A4	A4	A4	1	939.809199318569	789.183418512209	0	70	70
4	71	nan	0	0	nan	nan	A4	A4	A4	1	605.3952619908974	813.970358268176	0	71	71
4	72	nan	0	0	nan	nan	A4	A4	A4	1	492.35148148148147	811.8474074074074	0	72	72
4	73	nan	0	0	nan	nan	A4	A4	A4	1	767.2951380096226	810.7524689794885	0	73	73
4	74	nan	0	0	nan	nan	A4	A4	A4	1	394.24817640647274	788.4508258572986	0	74	74
4	75	nan	0	0	nan	nan	A4	A4	A4	1	205.94827586206895	817.0699457963326	0	75	75
4	76	nan	0	0	nan	nan	A4	A4	A4	1	1004.3495447479459	833.4339329335999	0	76	76
4	77	nan	0	0	nan	nan	A4	A4	A4	1	329.56405871455036	836.8871312526721	0	77	77
4	78	nan	0	0	nan	nan	A4	A4	A4	1	916.5043836106638	864.1740025049204	0	78	78
4	79	nan	0	0	nan	nan	A4	A4	A4	1	452.8235825615541	864.7811158798283	0	79	79
4	80	nan	0	0	nan	nan	A4	A4	A4	1	322.01649426894045	887.15320100643	0	80	80
4	81	nan	0	0	nan	nan	A4	A4	A4	1	573.201615864855	886.0876790304811	0	81	81
4	82	nan	0	0	nan	nan	A4	A4	A4	1	46.136780104712045	893.482516828721	0	82	82
4	83	nan	0	0	nan	nan	A4	A4	A4	1	399.06513661202183	913.7652459016393	0	83	83
4	84	nan	0	0	nan	nan	A4	A4	A4	1	476.4716486741432	936.0273556231003	0	84	84
4	85	nan	0	0	nan	nan	A4	A4	A4	1	280.9058093626622	914.6057529610829	0	85	85
4	86	nan	0	0	nan	nan	A4	A4	A4	1	637.9308172137861	959.7260412072333	0	86	86
4	87	nan	0	0	nan	nan	A4	A4	A4	1	759.5192790326261	950.2739371815347	0	87	87
4	88	nan	0	0	nan	nan	A4	A4	A4	1	335.5522827687776	956.438291605302	0	88	88
4	89	nan	0	0	nan	nan	A4	A4	A4	1	239.57842457842457	941.9045969045969	0	89	89
4	90	nan	0	0	nan	nan	A4	A4	A4	1	948.8714772082467	959.3198411197276	0	90	90
4	91	nan	0	0	nan	nan	A4	A4	A4	1	187.4872408293461	973.2517278043593	0	91	91
4	92	nan	0	0	nan	nan	A4	A4	A4	1	844.0265408805031	966.3262893081761	0	92	92
4	93	nan	0	0	nan	nan	A4	A4	A4	1	371.0769888793841	972.4088964927288	0	93	93
4	94	nan	0	0	nan	nan	A4	A4	A4	1	304.9804255319149	1000.3863829787234	0	94	94
4	95	nan	0	0	nan	nan	A4	A4	A4	1	264.0770279481936	1002.1192910702113	0	95	95
4	96	nan	0	0	nan	nan	A4	A4	A4	1	423.50108932461876	1001.2341057635175	0	96	96
5	1	nan	0	0	nan	nan	B1	B1	B1	1	309.11863232066537	37.36675522698394	0	1	1
5	2	nan	0	0	nan	nan	B1	B1	B1	1	631.6875668449198	41.47312834224599	0	2	2
5	3	nan	0	0	nan	nan	B1	B1	B1	1	935.9255512074067	37.82504533740575	0	3	3
5	4	nan	0	0	nan	nan	B1	B1	B1	1	115.74311926605505	21.81855249745158	0	4	4
5	5	nan	0	0	nan	nan	B1	B1	B1	1	465.9484431864133	35.41144359078043	0	5	5
5	6	nan	0	0	nan	nan	B1	B1	B1	1	698.2052930991838	43.1224338362602	0	6	6
5	7	nan	0	0	nan	nan	B1	B1	B1	1	777.9196349065004	64.75022261798753	0	7	7
5	8	nan	0	0	nan	nan	B1	B1	B1	1	57.80820399113082	48.751662971175165	0	8	8
5	9	nan	0	0	nan	nan	B1	B1	B1	1	134.7012035583464	47.76399790685505	0	9	9
5	10	nan	0	0	nan	nan	B1	B1	B1	1	94.62805722196585	82.48684817720351	0	10	10
5	11	nan	0	0	nan	nan	B1	B1	B1	1	34.28262699971934	79.48133595284872	0	11	11
5	12	nan	0	0	nan	nan	B1	B1	B1	1	494.52751611303916	78.40976698066436	0	12	12
5	13	nan	0	0	nan	nan	B1	B1	B1	1	189.26922486569455	77.20092095165003	0	13	13
5	14	nan	0	0	nan	nan	B1	B1	B1	1	158.61176818450622	131.51374926079242	0	14	14
5	15	nan	0	0	nan	nan	B1	B1	B1	1	396.9414005602241	97.74072829131653	0	15	15
5	16	nan	0	0	nan	nan	B1	B1	B1	1	562.4223993827954	108.97106853542498	0	16	16
5	17	nan	0	0	nan	nan	B1	B1	B1	1	22.074300254452925	121.99236641221374	0	17	17
5	18	nan	0	0	nan	nan	B1	B1	B1	1	321.77991259173746	142.00371072812732	0	18	18
5	19	nan	0	0	nan	nan	B1	B1	B1	1	449.76834162786963	156.8938834483866	0	19	19
5	20	nan	0	0	nan	nan	B1	B1	B1	1	528.327830797008	158.677327830797	0	20	20
5	21	nan	0	0	nan	nan	B1	B1	B1	1	47.589802568525975	174.7881924477669	0	21	21
5	22	nan	0	0	nan	nan	B1	B1	B1	1	110.8552304868833	188.9920112274641	0	22	22
5	23	nan	0	0	nan	nan	B1	B1	B1	1	511.49888205701507	225.31190609278926	0	23	23
5	24	nan	0	0	nan	nan	B1	B1	B1	1	470.766443434585	291.59387706290363	0	24	24
5	25	nan	0	0	nan	nan	B1	B1	B1	1	399.7566693032286	327.4004458186525	0	25	25
5	26	nan	0	0	nan	nan	B1	B1	B1	1	605.0911845730028	314.19545454545454	0	26	26
5	27	nan	0	0	nan	nan	B1	B1	B1	1	134.79535953177256	322.503762541806	0	27	27
5	28	nan	0	0	nan	nan	B1	B1	B1	1	696.6821038703275	318.96824346675487	0	28	28
5	29	nan	0	0	nan	nan	B1	B1	B1	1	653.77545691906	361.59791122715404	0	29	29
5	30	nan	0	0	nan	nan	B1	B1	B1	1	760.8052816901409	337.81467136150235	0	30	30
5	31	nan	0	0	nan	nan	B1	B1	B1	1	972.0233993826546	339.6593647316539	0	31	31
5	32	nan	0	0	nan	nan	B1	B1	B1	1	527.8790781487102	374.3163884673748	0	32	32
5	33	nan	0	0	nan	nan	B1	B1	B1	1	843.8193384223919	355.40821519447474	0	33	33
5	34	nan	0	0	nan	nan	B1	B1	B1	1	605.4942882249561	389.59929701230226	0	34	34
5	35	nan	0	0	nan	nan	B1	B1	B1	1	904.5088495575221	382.5277554304103	0	35	35
5	36	nan	0	0	nan	nan	B1	B1	B1	1	45.018457169900614	367.6739233317558	0	36	36
5	37	nan	0	0	nan	nan	B1	B1	B1	1	971.7063095778484	410.8418066273264	0	37	37
5	38	nan	0	0	nan	nan	B1	B1	B1	1	69.88888888888889	424.6062567421791	0	38	38
5	39	nan	0	0	nan	nan	B1	B1	B1	1	16.352816153028694	425.14080765143467	0	39	39
5	40	nan	0	0	nan	nan	B1	B1	B1	1	748.0673331373125	431.0842399294325	0	40	40
5	41	nan	0	0	nan	nan	B1	B1	B1	1	680.4850589225589	430.79755892255895	0	41	41
5	42	nan	0	0	nan	nan	B1	B1	B1	1	607.7851261620186	435.461620185923	0	42	42
5	43	nan	0	0	nan	nan	B1	B1	B1	1	936.9391436644207	446.91762660291243	0	43	43
5	44	nan	0	0	nan	nan	B1	B1	B1	1	143.66603214890017	440.0315143824027	0	44	44
5	45	nan	0	0	nan	nan	B1	B1	B1	1	876.8986521247042	476.46753781253216	0	45	45
5	46	nan	0	0	nan	nan	B1	B1	B1	1	399.75527366020526	445.2641106043329	0	46	46
5	47	nan	0	0	nan	nan	B1	B1	B1	1	636.9850252819914	490.00855698171915	0	47	47
5	48	nan	0	0	nan	nan	B1	B1	B1	1	526.1003967043027	465.28761061946904	0	48	48
5	49	nan	0	0	nan	nan	B1	B1	B1	1	82.28501055594651	510.1131597466573	0	49	49
5	50	nan	0	0	nan	nan	B1	B1	B1	1	19.827056342271767	490.5375112985839	0	50	50
5	51	nan	0	0	nan	nan	B1	B1	B1	1	720.3278324341479	509.30545858457634	0	51	51
5	52	nan	0	0	nan	nan	B1	B1	B1	1	585.5337561104506	534.1681860219315	0	52	52
5	53	nan	0	0	nan	nan	B1	B1	B1	1	798.5471014492754	508.9968944099379	0	53	53
5	54	nan	0	0	nan	nan	B1	B1	B1	1	419.3039031124498	544.7319904618474	0	54	54
5	55	nan	0	0	nan	nan	B1	B1	B1	1	160.76036181990008	537.0646685567706	0	55	55
5	56	nan	0	0	nan	nan	B1	B1	B1	1	506.7493917274939	571.965693430657	0	56	56
5	57	nan	0	0	nan	nan	B1	B1	B1	1	830.1851585014409	557.561479346782	0	57	57
5	58	nan	0	0	nan	nan	B1	B1	B1	1	996.7365986394558	559.5896598639456	0	58	58
5	59	nan	0	0	nan	nan	B1	B1	B1	1	90.98186889818689	581.5299860529987	0	59	59
5	60	nan	0	0	nan	nan	B1	B1	B1	1	900.270815074496	580.8884750219106	0	60	60
5	61	nan	0	0	nan	nan	B1	B1	B1	1	169.59440433212995	604.0555956678701	0	61	61
5	62	nan	0	0	nan	nan	B1	B1	B1	1	738.2736416424721	587.7195147241808	0	62	62
5	63	nan	0	0	nan	nan	B1	B1	B1	1	948.0922901633118	632.0930497531333	0	63	63
5	64	nan	0	0	nan	nan	B1	B1	B1	1	50.088	614.1609142857143	0	64	64
5	65	nan	0	0	nan	nan	B1	B1	B1	1	99.68041912246234	637.4092992796333	0	65	65
5	66	nan	0	0	nan	nan	B1	B1	B1	1	145.57368718238283	656.3478260869565	0	66	66
5	67	nan	0	0	nan	nan	B1	B1	B1	1	660.7044924154026	631.387252042007	0	67	67
5	68	nan	0	0	nan	nan	B1	B1	B1	1	825.7816963498501	638.6577323223418	0	68	68
5	69	nan	0	0	nan	nan	B1	B1	B1	1	586.1271012710127	636.2692701927019	0	69	69
5	70	nan	0	0	nan	nan	B1	B1	B1	1	760.3615349052242	646.2695330559408	0	70	70
5	71	nan	0	0	nan	nan	B1	B1	B1	1	293.8412173337744	663.301521667218	0	71	71
5	72	nan	0	0	nan	nan	B1	B1	B1	1	520.8169693779065	693.0473808897078	0	72	72
5	73	nan	0	0	nan	nan	B1	B1	B1	1	739.2347661785545	700.163438828531	0	73	73
5	74	nan	0	0	nan	nan	B1	B1	B1	1	46.958592132505174	705.1580400276052	0	74	74
5	75	nan	0	0	nan	nan	B1	B1	B1	1	821.7843439534087	701.6551901336074	0	75	75
5	76	nan	0	0	nan	nan	B1	B1	B1	1	194.36800422386483	698.0298310454066	0	76	76
5	77	nan	0	0	nan	nan	B1	B1	B1	1	633.2498103666245	712.1522123893806	0	77	77
5	78	nan	0	0	nan	nan	B1	B1	B1	1	693.5642188829033	721.4275588318684	0	78	78
5	79	nan	0	0	nan	nan	B1	B1	B1	1	118.72164338148235	728.4007814349989	0	79	79
5	80	nan	0	0	nan	nan	B1	B1	B1	1	349.85273764720165	745.6315406094452	0	80	80
5	81	nan	0	0	nan	nan	B1	B1	B1	1	234.70223902297178	758.7743530095958	0	81	81
5	82	nan	0	0	nan	nan	B1	B1	B1	1	648.854628052243	764.9702820367215	0	82	82
5	83	nan	0	0	nan	nan	B1	B1	B1	1	290.78865478119934	775.6136142625608	0	83	83
5	84	nan	0	0	nan	nan	B1	B1	B1	1	842.4158957755164	781.0381591119334	0	84	84
5	85	nan	0	0	nan	nan	B1	B1	B1	1	150.27388632872504	788.7416282642089	0	85	85
5	86	nan	0	0	nan	nan	B1	B1	B1	1	974.9195942830797	811.4114338404795	0	86	86
5	87	nan	0	0	nan	nan	B1	B1	B1	1	246.38509803921568	816.3376470588236	0	87	87
5	88	nan	0	0	nan	nan	B1	B1	B1	1	536.4841504433799	798.9499541331159	0	88	88
5	89	nan	0	0	nan	nan	B1	B1	B1	1	625.385766092475	820.2035358114234	0	89	89
5	90	nan	0	0	nan	nan	B1	B1	B1	1	195.1818851251841	824.5844378988709	0	90	90
5	91	nan	0	0	nan	nan	B1	B1	B1	1	758.3926222935044	804.0019246190858	0	91	91
5	92	nan	0	0	nan	nan	B1	B1	B1	1	30.419882275997384	801.1381621975147	0	92	92
5	93	nan	0	0	nan	nan	B1	B1	B1	1	306.9408897014016	827.609689213894	0	93	93
5	94	nan	0	0	nan	nan	B1	B1	B1	1	364.4609971853639	828.1952151186168	0	94	94
5	95	nan	0	0	nan	nan	B1	B1	B1	1	705.4267940858276	846.4112874143527	0	95	95
5	96	nan	0	0	nan	nan	B1	B1	B1	1	67.86996336996337	851.4476713762429	0	96	96
5	97	nan	0	0	nan	nan	B1	B1	B1	1	394.3402815168064	891.9829243904315	0	97	97
5	98	nan	0	0	nan	nan	B1	B1	B1	1	469.47158758055065	859.6838898652607	0	98	98
5	99	nan	0	0	nan	nan	B1	B1	B1	1	297.0088159031979	895.9073465859983	0	99	99
5	100	nan	0	0	nan	nan	B1	B1	B1	1	245.88322957932465	899.3576683644595	0	100	100
5	101	nan	0	0	nan	nan	B1	B1	B1	1	657.1248953974896	887.3414225941423	0	101	101
5	102	nan	0	0	nan	nan	B1	B1	B1	1	529.7210254854369	907.4261225728155	0	102	102
5	103	nan	0	0	nan	nan	B1	B1	B1	1	786.5835649434871	900.2802482860849	0	103	103
5	104	nan	0	0	nan	nan	B1	B1	B1	1	174.3023460733561	902.9684987333407	0	104	104
5	105	nan	0	0	nan	nan	B1	B1	B1	1	902.3260418826457	878.2466307277627	0	105	105
5	106	nan	0	0	nan	nan	B1	B1	B1	1	582.2182810368349	918.9781718963166	0	106	106
5	107	nan	0	0	nan	nan	B1	B1	B1	1	96.04794625133609	917.1110093143991	0	107	107
5	108	nan	0	0	nan	nan	B1	B1	B1	1	897.7632929104477	933.9811100746268	0	108	108
5	109	nan	0	0	nan	nan	B1	B1	B1	1	999.7113530326594	909.4656298600311	0	109	109
5	110	nan	0	0	nan	nan	B1	B1	B1	1	641.7514768512158	956.977057288089	0	110	110
5	111	nan	0	0	nan	nan	B1	B1	B1	1	31.54122807017544	952.5127192982457	0	111	111
5	112	nan	0	0	nan	nan	B1	B1	B1	1	1012.8908765652951	971.0459153249851	0	112	112
5	113	nan	0	0	nan	nan	B1	B1	B1	1	723.0918260138685	976.4744694263501	0	113	113
5	114	nan	0	0	nan	nan	B1	B1	B1	1	966.5604190048634	949.8922558922559	0	114	114
5	115	nan	0	0	nan	nan	B1	B1	B1	1	892.3971661657364	977.8357664233577	0	115	115
5	116	nan	0	0	nan	nan	B1	B1	B1	1	979.4869442484121	1002.1887791107974	0	116	116
5	117	nan	0	0	nan	nan	B1	B1	B1	1	51.450850901701806	1001.2730505461011	0	117	117
5	118	nan	0	0	nan	nan	B1	B1	B1	1	138.39204449688185	987.5609303893477	0	118	118
5	119	nan	0	0	nan	nan	B1	B1	B1	1	222.07750085353362	992.0262888357802	0	119	119
6	1	nan	0	0	nan	nan	B2	B2	B2	1	585.1011288805269	28.35112888052681	0	1	1
6	2	nan	0	0	nan	nan	B2	B2	B2	1	516.3332631357271	59.22133305254291	0	2	2
6	3	nan	0	0	nan	nan	B2	B2	B2	1	626.8172907488987	88.29306167400881	0	3	3
6	4	nan	0	0	nan	nan	B2	B2	B2	1	719.3286240324641	99.2269482227399	0	4	4
6	5	nan	0	0	nan	nan	B2	B2	B2	1	351.19158031088085	107.38290155440414	0	5	5
6	6	nan	0	0	nan	nan	B2	B2	B2	1	235.96949943185217	142.76000239220141	0	6	6
6	7	nan	0	0	nan	nan	B2	B2	B2	1	424.7336499321574	111.09837177747626	0	7	7
6	8	nan	0	0	nan	nan	B2	B2	B2	1	623.5616272009714	172.08621736490588	0	8	8
6	9	nan	0	0	nan	nan	B2	B2	B2	1	388.3295544423939	191.8723965199051	0	9	9
6	10	nan	0	0	nan	nan	B2	B2	B2	1	466.01182977415885	175.38546627746197	0	10	10
6	11	nan	0	0	nan	nan	B2	B2	B2	1	922.3274552105806	167.2011068380077	0	11	11
6	12	nan	0	0	nan	nan	B2	B2	B2	1	297.67165109034266	207.75663551401868	0	12	12
6	13	nan	0	0	nan	nan	B2	B2	B2	1	542.7882005899705	195.14823008849558	0	13	13
6	14	nan	0	0	nan	nan	B2	B2	B2	1	773.1863949376512	204.3715801228364	0	14	14
6	15	nan	0	0	nan	nan	B2	B2	B2	1	991.0744232200447	217.2041677003225	0	15	15
6	16	nan	0	0	nan	nan	B2	B2	B2	1	887.4317536767868	251.2997333792036	0	16	16
6	17	nan	0	0	nan	nan	B2	B2	B2	1	469.1284634760705	241.33681180280678	0	17	17
6	18	nan	0	0	nan	nan	B2	B2	B2	1	345.09327589436225	254.58812511706313	0	18	18
6	19	nan	0	0	nan	nan	B2	B2	B2	1	601.7441720740206	267.61235279980775	0	19	19
6	20	nan	0	0	nan	nan	B2	B2	B2	1	669.621738143862	239.69389607442704	0	20	20
6	21	nan	0	0	nan	nan	B2	B2	B2	1	993.2252085264133	269.16713005869633	0	21	21
6	22	nan	0	0	nan	nan	B2	B2	B2	1	402.98655163664046	291.902435929967	0	22	22
6	23	nan	0	0	nan	nan	B2	B2	B2	1	709.4466426858513	284.84982014388487	0	23	23
6	24	nan	0	0	nan	nan	B2	B2	B2	1	951.6192893401015	304.1472081218274	0	24	24
6	25	nan	0	0	nan	nan	B2	B2	B2	1	516.8156158920079	295.33410032213527	0	25	25
6	26	nan	0	0	nan	nan	B2	B2	B2	1	819.111947035811	298.4238639783328	0	26	26
6	27	nan	0	0	nan	nan	B2	B2	B2	1	997.3969722455845	309.53574432296045	0	27	27
6	28	nan	0	0	nan	nan	B2	B2	B2	1	983.4046403712297	338.26960556844546	0	28	28
6	29	nan	0	0	nan	nan	B2	B2	B2	1	873.154213036566	346.47058823529414	0	29	29
6	30	nan	0	0	nan	nan	B2	B2	B2	1	469.0375149342891	364.5752688172043	0	30	30
6	31	nan	0	0	nan	nan	B2	B2	B2	1	116.3218197135636	341.3417860151643	0	31	31
6	32	nan	0	0	nan	nan	B2	B2	B2	1	742.1547029702971	357.683323019802	0	32	32
6	33	nan	0	0	nan	nan	B2	B2	B2	1	541.3798680294993	382.2212446629577	0	33	33
6	34	nan	0	0	nan	nan	B2	B2	B2	1	14.72983216025988	369.7060097455333	0	34	34
6	35	nan	0	0	nan	nan	B2	B2	B2	1	970.547970002586	393.1830876648565	0	35	35
6	36	nan	0	0	nan	nan	B2	B2	B2	1	38.86543110394843	382.12449637389204	0	36	36
6	37	nan	0	0	nan	nan	B2	B2	B2	1	886.860267572733	401.49840730516036	0	37	37
6	38	nan	0	0	nan	nan	B2	B2	B2	1	100.93727943535451	420.65447545717035	0	38	38
6	39	nan	0	0	nan	nan	B2	B2	B2	1	800.9730277834111	394.25248428310687	0	39	39
6	40	nan	0	0	nan	nan	B2	B2	B2	1	601.030879162945	404.0696695163966	0	40	40
6	41	nan	0	0	nan	nan	B2	B2	B2	1	685.1303742869069	409.0207318770001	0	41	41
6	42	nan	0	0	nan	nan	B2	B2	B2	1	56.13851227555881	447.16782704287283	0	42	42
6	43	nan	0	0	nan	nan	B2	B2	B2	1	761.270235818993	449.0070108349267	0	43	43
6	44	nan	0	0	nan	nan	B2	B2	B2	1	820.2277710109622	454.01315468940317	0	44	44
6	45	nan	0	0	nan	nan	B2	B2	B2	1	31.60656303972366	482.78652849740934	0	45	45
6	46	nan	0	0	nan	nan	B2	B2	B2	1	686.4789397240378	481.14415395787944	0	46	46
6	47	nan	0	0	nan	nan	B2	B2	B2	1	725.1689049586777	478.7365702479339	0	47	47
6	48	nan	0	0	nan	nan	B2	B2	B2	1	900.8879909487636	463.9227412316147	0	48	48
6	49	nan	0	0	nan	nan	B2	B2	B2	1	442.2065937451856	472.493375442921	0	49	49
6	50	nan	0	0	nan	nan	B2	B2	B2	1	617.4560079985457	494.7524086529722	0	50	50
6	51	nan	0	0	nan	nan	B2	B2	B2	1	311.20665704492154	477.1233086776114	0	51	51
6	52	nan	0	0	nan	nan	B2	B2	B2	1	752.3801652892562	514.6090658652643	0	52	52
6	53	nan	0	0	nan	nan	B2	B2	B2	1	847.9936692165655	504.6059087312055	0	53	53
6	54	nan	0	0	nan	nan	B2	B2	B2	1	970.0928243450077	501.5167912127487	0	54	54
6	55	nan	0	0	nan	nan	B2	B2	B2	1	309.73401245048103	561.5277872099604	0	55	55
6	56	nan	0	0	nan	nan	B2	B2	B2	1	584.9650807507638	535.3561763422086	0	56	56
6	57	nan	0	0	nan	nan	B2	B2	B2	1	832.6623376623377	541.3998342083448	0	57	57
6	58	nan	0	0	nan	nan	B2	B2	B2	1	513.1219564517859	551.7014909363938	0	58	58
6	59	nan	0	0	nan	nan	B2	B2	B2	1	409.30956962025317	572.8863797468355	0	59	59
6	60	nan	0	0	nan	nan	B2	B2	B2	1	165.35616170822212	562.1040947854957	0	60	60
6	61	nan	0	0	nan	nan	B2	B2	B2	1	828.5321815718157	589.0785907859079	0	61	61
6	62	nan	0	0	nan	nan	B2	B2	B2	1	709.095869595248	585.9638071556844	0	62	62
6	63	nan	0	0	nan	nan	B2	B2	B2	1	40.07708494849928	579.8531398826005	0	63	63
6	64	nan	0	0	nan	nan	B2	B2	B2	1	772.3143245078072	578.8535867843403	0	64	64
6	65	nan	0	0	nan	nan	B2	B2	B2	1	913.0492684383398	578.0483726485518	0	65	65
6	66	nan	0	0	nan	nan	B2	B2	B2	1	872.0545023696683	588.0616113744076	0	66	66
6	67	nan	0	0	nan	nan	B2	B2	B2	1	561.768306010929	596.675956284153	0	67	67
6	68	nan	0	0	nan	nan	B2	B2	B2	1	81.84425077312342	634.5677537250492	0	68	68
6	69	nan	0	0	nan	nan	B2	B2	B2	1	989.1068355640535	603.9378585086042	0	69	69
6	70	nan	0	0	nan	nan	B2	B2	B2	1	652.2861973562865	604.7602213341531	0	70	70
6	71	nan	0	0	nan	nan	B2	B2	B2	1	603.2704786379699	615.5750080308384	0	71	71
6	72	nan	0	0	nan	nan	B2	B2	B2	1	935.3963691376701	629.9273827534039	0	72	72
6	73	nan	0	0	nan	nan	B2	B2	B2	1	881.8529816965164	652.4615233221807	0	73	73
6	74	nan	0	0	nan	nan	B2	B2	B2	1	440.38811748998666	650.2012016021362	0	74	74
6	75	nan	0	0	nan	nan	B2	B2	B2	1	529.5126465742804	667.0585328035662	0	75	75
6	76	nan	0	0	nan	nan	B2	B2	B2	1	605.1381825760734	684.8759899958316	0	76	76
6	77	nan	0	0	nan	nan	B2	B2	B2	1	670.1577554261514	673.5157931886359	0	77	77
6	78	nan	0	0	nan	nan	B2	B2	B2	1	203.5480324668653	663.7820815781363	0	78	78
6	79	nan	0	0	nan	nan	B2	B2	B2	1	783.4264562316954	668.5799707126587	0	79	79
6	80	nan	0	0	nan	nan	B2	B2	B2	1	312.1571717453455	675.6123701276061	0	80	80
6	81	nan	0	0	nan	nan	B2	B2	B2	1	942.966643741403	679.0519257221458	0	81	81
6	82	nan	0	0	nan	nan	B2	B2	B2	1	137.93762729124236	711.5230397148677	0	82	82
6	83	nan	0	0	nan	nan	B2	B2	B2	1	901.9010186430905	727.4578128003075	0	83	83
6	84	nan	0	0	nan	nan	B2	B2	B2	1	775.8549213483146	751.2858426966292	0	84	84
6	85	nan	0	0	nan	nan	B2	B2	B2	1	985.8381768124809	719.3632609360661	0	85	85
6	86	nan	0	0	nan	nan	B2	B2	B2	1	405.6064371257485	723.0190119760479	0	86	86
6	87	nan	0	0	nan	nan	B2	B2	B2	1	486.0602945262573	749.2354820783551	0	87	87
6	88	nan	0	0	nan	nan	B2	B2	B2	1	652.6608571936689	751.6112395518406	0	88	88
6	89	nan	0	0	nan	nan	B2	B2	B2	1	993.0919289498286	782.7588033655344	0	89	89
6	90	nan	0	0	nan	nan	B2	B2	B2	1	228.13777777777779	779.8799176954733	0	90	90
6	91	nan	0	0	nan	nan	B2	B2	B2	1	368.30997583707284	787.574502358762	0	91	91
6	92	nan	0	0	nan	nan	B2	B2	B2	1	712.4605684975422	789.4109852532592	0	92	92
6	93	nan	0	0	nan	nan	B2	B2	B2	1	862.2270836799202	785.5639660622193	0	93	93
6	94	nan	0	0	nan	nan	B2	B2	B2	1	611.5720695457095	789.5131800336511	0	94	94
6	95	nan	0	0	nan	nan	B2	B2	B2	1	120.15165379134478	812.6705917647942	0	95	95
6	96	nan	0	0	nan	nan	B2	B2	B2	1	574.3987358101135	796.7834107327142	0	96	96
6	97	nan	0	0	nan	nan	B2	B2	B2	1	920.5911347517731	797.2450354609929	0	97	97
6	98	nan	0	0	nan	nan	B2	B2	B2	1	544.5466477474282	820.0617240156083	0	98	98
6	99	nan	0	0	nan	nan	B2	B2	B2	1	642.6485724356714	821.8995417694748	0	99	99
6	100	nan	0	0	nan	nan	B2	B2	B2	1	501.5477642276423	834.2975948509485	0	100	100
6	101	nan	0	0	nan	nan	B2	B2	B2	1	994.6925804691762	839.4825422804146	0	101	101
6	102	nan	0	0	nan	nan	B2	B2	B2	1	933.0113522057767	859.5223451645352	0	102	102
6	103	nan	0	0	nan	nan	B2	B2	B2	1	711.0802683321767	850.2523710386306	0	103	103
6	104	nan	0	0	nan	nan	B2	B2	B2	1	636.977720374556	863.7516951888924	0	104	104
6	105	nan	0	0	nan	nan	B2	B2	B2	1	840.7398273736128	866.8847102342787	0	105	105
6	106	nan	0	0	nan	nan	B2	B2	B2	1	288.0812126127953	863.5012673628713	0	106	106
6	107	nan	0	0	nan	nan	B2	B2	B2	1	455.88717271000246	877.68530602131	0	107	107
6	108	nan	0	0	nan	nan	B2	B2	B2	1	48.312974051896205	875.4854291417166	0	108	108
6	109	nan	0	0	nan	nan	B2	B2	B2	1	991.9536702767749	914.1373846770958	0	109	109
6	110	nan	0	0	nan	nan	B2	B2	B2	1	391.6183500385505	895.9936391673092	0	110	110
6	111	nan	0	0	nan	nan	B2	B2	B2	1	604.6253351206434	923.2450402144772	0	111	111
6	112	nan	0	0	nan	nan	B2	B2	B2	1	678.5598873727529	918.1028806584362	0	112	112
6	113	nan	0	0	nan	nan	B2	B2	B2	1	749.1094098883573	930.8983253588517	0	113	113
6	114	nan	0	0	nan	nan	B2	B2	B2	1	43.49845869297164	930.4451294697903	0	114	114
6	115	nan	0	0	nan	nan	B2	B2	B2	1	133.3610214264749	906.4693278544174	0	115	115
6	116	nan	0	0	nan	nan	B2	B2	B2	1	330.9888359630842	944.3340279845193	0	116	116
6	117	nan	0	0	nan	nan	B2	B2	B2	1	246.85167410714286	947.3824776785714	0	117	117
6	118	nan	0	0	nan	nan	B2	B2	B2	1	169.8333823529412	944.4757352941176	0	118	118
6	119	nan	0	0	nan	nan	B2	B2	B2	1	384.9686084142395	958.7919093851133	0	119	119
6	120	nan	0	0	nan	nan	B2	B2	B2	1	842.1177805085547	960.7393893562719	0	120	120
6	121	nan	0	0	nan	nan	B2	B2	B2	1	98.84691066509248	948.0913026367572	0	121	121
6	122	nan	0	0	nan	nan	B2	B2	B2	1	33.824941905499614	976.0498321714433	0	122	122
6	123	nan	0	0	nan	nan	B2	B2	B2	1	914.8452020896343	973.1809183392907	0	123	123
6	124	nan	0	0	nan	nan	B2	B2	B2	1	983.7681133746678	986.2954827280779	0	124	124
6	125	nan	0	0	nan	nan	B2	B2	B2	1	459.64188706218727	986.7890329827428	0	125	125
6	126	nan	0	0	nan	nan	B2	B2	B2	1	108.92968197879858	1000.2717314487633	0	126	126
7	1	nan	0	0	nan	nan	B3	B3	B3	1	438.7039446929646	24.74217161447743	0	1	1
7	2	nan	0	0	nan	nan	B3	B3	B3	1	898.2278880866426	37.67824909747292	0	2	2
7	3	nan	0	0	nan	nan	B3	B3	B3	1	327.9844282238443	16.26131386861314	0	3	3
7	4	nan	0	0	nan	nan	B3	B3	B3	1	378.460202020202	28.151515151515152	0	4	4
7	5	nan	0	0	nan	nan	B3	B3	B3	1	765.2333044232437	45.88265394622724	0	5	5
7	6	nan	0	0	nan	nan	B3	B3	B3	1	644.2008611955421	38.44034954407295	0	6	6
7	7	nan	0	0	nan	nan	B3	B3	B3	1	549.6195249326146	63.57724056603774	0	7	7
7	8	nan	0	0	nan	nan	B3	B3	B3	1	309.2400062952471	53.433899905571295	0	8	8
7	9	nan	0	0	nan	nan	B3	B3	B3	1	421.45220897026707	75.77490341004535	0	9	9
7	10	nan	0	0	nan	nan	B3	B3	B3	1	240.0716231996886	67.96094459582199	0	10	10
7	11	nan	0	0	nan	nan	B3	B3	B3	1	679.8849260368454	115.41020056266449	0	11	11
7	12	nan	0	0	nan	nan	B3	B3	B3	1	366.92241813602016	110.34307304785894	0	12	12
7	13	nan	0	0	nan	nan	B3	B3	B3	1	305.7021987197328	127.33704425271361	0	13	13
7	14	nan	0	0	nan	nan	B3	B3	B3	1	151.45298996071585	110.06905281536447	0	14	14
7	15	nan	0	0	nan	nan	B3	B3	B3	1	352.7412182361734	173.81315396113604	0	15	15
7	16	nan	0	0	nan	nan	B3	B3	B3	1	523.6707800793301	158.5710004407228	0	16	16
7	17	nan	0	0	nan	nan	B3	B3	B3	1	429.3896823083649	164.84232002331683	0	17	17
7	18	nan	0	0	nan	nan	B3	B3	B3	1	196.89247854618878	183.29202423018677	0	18	18
7	19	nan	0	0	nan	nan	B3	B3	B3	1	252.951572099747	158.87694253704373	0	19	19
7	20	nan	0	0	nan	nan	B3	B3	B3	1	59.04790836653387	166.34511952191235	0	20	20
7	21	nan	0	0	nan	nan	B3	B3	B3	1	975.9250670241287	206.00522788203753	0	21	21
7	22	nan	0	0	nan	nan	B3	B3	B3	1	142.14744295830056	221.98772619984265	0	22	22
7	23	nan	0	0	nan	nan	B3	B3	B3	1	237.8554984080333	229.32623071271124	0	23	23
7	24	nan	0	0	nan	nan	B3	B3	B3	1	30.659735759150962	238.3961446826944	0	24	24
7	25	nan	0	0	nan	nan	B3	B3	B3	1	320.456157635468	239.03711001642037	0	25	25
7	26	nan	0	0	nan	nan	B3	B3	B3	1	60.82427608092027	281.98413328044427	0	26	26
7	27	nan	0	0	nan	nan	B3	B3	B3	1	273.67466986794716	268.7893157262905	0	27	27
7	28	nan	0	0	nan	nan	B3	B3	B3	1	580.6456061288869	258.53979269941414	0	28	28
7	29	nan	0	0	nan	nan	B3	B3	B3	1	142.9740756481088	273.3416914577136	0	29	29
7	30	nan	0	0	nan	nan	B3	B3	B3	1	85.90566037735849	302.88381330685206	0	30	30
7	31	nan	0	0	nan	nan	B3	B3	B3	1	502.41834711873673	303.01490190717067	0	31	31
7	32	nan	0	0	nan	nan	B3	B3	B3	1	412.1132332878581	291.3349249658936	0	32	32
7	33	nan	0	0	nan	nan	B3	B3	B3	1	131.4787234042553	308.75040916530276	0	33	33
7	34	nan	0	0	nan	nan	B3	B3	B3	1	256.10673191376804	315.5234757307235	0	34	34
7	35	nan	0	0	nan	nan	B3	B3	B3	1	117.59385188635305	337.981369352585	0	35	35
7	36	nan	0	0	nan	nan	B3	B3	B3	1	173.4627092846271	339.95104008117704	0	36	36
7	37	nan	0	0	nan	nan	B3	B3	B3	1	386.11494107210746	357.4332784184514	0	37	37
7	38	nan	0	0	nan	nan	B3	B3	B3	1	36.21217459385398	376.9062438833431	0	38	38
7	39	nan	0	0	nan	nan	B3	B3	B3	1	105.6319845857418	392.51149646756585	0	39	39
7	40	nan	0	0	nan	nan	B3	B3	B3	1	231.80753320269977	408.9596487408375	0	40	40
7	41	nan	0	0	nan	nan	B3	B3	B3	1	341.3197285323782	405.4702610990668	0	41	41
7	42	nan	0	0	nan	nan	B3	B3	B3	1	471.89904848800836	453.77606882168925	0	42	42
7	43	nan	0	0	nan	nan	B3	B3	B3	1	45.176150627615066	465.89330543933056	0	43	43
7	44	nan	0	0	nan	nan	B3	B3	B3	1	902.8437021146184	475.50260496475636	0	44	44
7	45	nan	0	0	nan	nan	B3	B3	B3	1	972.525572519084	510.35629770992364	0	45	45
7	46	nan	0	0	nan	nan	B3	B3	B3	1	109.70233640974475	498.88983121310383	0	46	46
7	47	nan	0	0	nan	nan	B3	B3	B3	1	590.6123505265036	492.06139568088525	0	47	47
7	48	nan	0	0	nan	nan	B3	B3	B3	1	829.2976650688108	501.7717643420442	0	48	48
7	49	nan	0	0	nan	nan	B3	B3	B3	1	227.97950303446697	512.5293713500515	0	49	49
7	50	nan	0	0	nan	nan	B3	B3	B3	1	754.9225730994152	547.0301754385965	0	50	50
7	51	nan	0	0	nan	nan	B3	B3	B3	1	550.1667821667821	563.8685608685608	0	51	51
7	52	nan	0	0	nan	nan	B3	B3	B3	1	298.31294831708664	571.688155232665	0	52	52
7	53	nan	0	0	nan	nan	B3	B3	B3	1	638.160923892465	571.8159787959106	0	53	53
7	54	nan	0	0	nan	nan	B3	B3	B3	1	457.4306061987238	555.5412488605288	0	54	54
7	55	nan	0	0	nan	nan	B3	B3	B3	1	885.877273399379	591.5533047464144	0	55	55
7	56	nan	0	0	nan	nan	B3	B3	B3	1	198.17493311380943	579.4692323523359	0	56	56
7	57	nan	0	0	nan	nan	B3	B3	B3	1	377.6150140505821	566.9490164592534	0	57	57
7	58	nan	0	0	nan	nan	B3	B3	B3	1	46.760781880235804	576.4784362395284	0	58	58
7	59	nan	0	0	nan	nan	B3	B3	B3	1	510.7606787595085	602.6299005266237	0	59	59
7	60	nan	0	0	nan	nan	B3	B3	B3	1	130.61536943868995	603.4364210318635	0	60	60
7	61	nan	0	0	nan	nan	B3	B3	B3	1	605.7385014035846	627.0688836104513	0	61	61
7	62	nan	0	0	nan	nan	B3	B3	B3	1	427.9158095238095	624.9394285714286	0	62	62
7	63	nan	0	0	nan	nan	B3	B3	B3	1	69.89859437751004	627.8117469879518	0	63	63
7	64	nan	0	0	nan	nan	B3	B3	B3	1	25.446163178647254	645.9848346982105	0	64	64
7	65	nan	0	0	nan	nan	B3	B3	B3	1	571.493667400881	654.6327092511013	0	65	65
7	66	nan	0	0	nan	nan	B3	B3	B3	1	747.2398575410343	649.4633013316817	0	66	66
7	67	nan	0	0	nan	nan	B3	B3	B3	1	492.15559502664297	648.5392539964477	0	67	67
7	68	nan	0	0	nan	nan	B3	B3	B3	1	371.3760435890676	674.2487916337112	0	68	68
7	69	nan	0	0	nan	nan	B3	B3	B3	1	452.1173641173641	670.7075517075517	0	69	69
7	70	nan	0	0	nan	nan	B3	B3	B3	1	76.73914506900033	677.7381353079771	0	70	70
7	71	nan	0	0	nan	nan	B3	B3	B3	1	214.14696485623003	667.0777042446372	0	71	71
7	72	nan	0	0	nan	nan	B3	B3	B3	1	289.7282898241875	662.6030900372936	0	72	72
7	73	nan	0	0	nan	nan	B3	B3	B3	1	535.1527726771943	691.8295997062064	0	73	73
7	74	nan	0	0	nan	nan	B3	B3	B3	1	297.52201410848943	716.6482607638044	0	74	74
7	75	nan	0	0	nan	nan	B3	B3	B3	1	867.6916973874019	708.1913768232089	0	75	75
7	76	nan	0	0	nan	nan	B3	B3	B3	1	478.91576470588234	713.0287058823529	0	76	76
7	77	nan	0	0	nan	nan	B3	B3	B3	1	608.8738484215698	713.9481636162634	0	77	77
7	78	nan	0	0	nan	nan	B3	B3	B3	1	44.68421052631579	727.6056109436587	0	78	78
7	79	nan	0	0	nan	nan	B3	B3	B3	1	964.6626677511183	732.5152501016673	0	79	79
7	80	nan	0	0	nan	nan	B3	B3	B3	1	123.70311389165363	718.094838617944	0	80	80
7	81	nan	0	0	nan	nan	B3	B3	B3	1	226.8002229033157	738.3638896628587	0	81	81
7	82	nan	0	0	nan	nan	B3	B3	B3	1	175.05579216354343	757.813458262351	0	82	82
7	83	nan	0	0	nan	nan	B3	B3	B3	1	805.3388955788749	749.0586616205057	0	83	83
7	84	nan	0	0	nan	nan	B3	B3	B3	1	749.9779134494523	751.2627042557012	0	84	84
7	85	nan	0	0	nan	nan	B3	B3	B3	1	126.46304485154769	781.1762476310802	0	85	85
7	86	nan	0	0	nan	nan	B3	B3	B3	1	445.93959731543623	770.0717604543108	0	86	86
7	87	nan	0	0	nan	nan	B3	B3	B3	1	681.5476539589442	758.4883919843597	0	87	87
7	88	nan	0	0	nan	nan	B3	B3	B3	1	555.6099722400171	788.6264146914372	0	88	88
7	89	nan	0	0	nan	nan	B3	B3	B3	1	15.98925092374874	787.3046691299967	0	89	89
7	90	nan	0	0	nan	nan	B3	B3	B3	1	225.16882720756445	797.2684154338874	0	90	90
7	91	nan	0	0	nan	nan	B3	B3	B3	1	351.93125	777.4092105263157	0	91	91
7	92	nan	0	0	nan	nan	B3	B3	B3	1	55.03180212014134	795.9809187279152	0	92	92
7	93	nan	0	0	nan	nan	B3	B3	B3	1	306.6432022084196	807.6567287784679	0	93	93
7	94	nan	0	0	nan	nan	B3	B3	B3	1	386.2302329031301	830.1774217475152	0	94	94
7	95	nan	0	0	nan	nan	B3	B3	B3	1	632.2789961564549	836.3992765091567	0	95	95
7	96	nan	0	0	nan	nan	B3	B3	B3	1	744.6334247366142	833.2561697214605	0	96	96
7	97	nan	0	0	nan	nan	B3	B3	B3	1	58.620627695256346	861.3350503114518	0	97	97
7	98	nan	0	0	nan	nan	B3	B3	B3	1	129.23297872340424	836.798670212766	0	98	98
7	99	nan	0	0	nan	nan	B3	B3	B3	1	830.6205882352941	823.5214932126697	0	99	99
7	100	nan	0	0	nan	nan	B3	B3	B3	1	908.129562833646	822.9036214110517	0	100	100
7	101	nan	0	0	nan	nan	B3	B3	B3	1	478.48656243245193	871.658765040709	0	101	101
7	102	nan	0	0	nan	nan	B3	B3	B3	1	182.12035158891143	850.577079107505	0	102	102
7	103	nan	0	0	nan	nan	B3	B3	B3	1	830.9672447013487	870.2495183044316	0	103	103
7	104	nan	0	0	nan	nan	B3	B3	B3	1	981.5808888888889	843.5212222222223	0	104	104
7	105	nan	0	0	nan	nan	B3	B3	B3	1	874.9222348916761	897.1917901938426	0	105	105
7	106	nan	0	0	nan	nan	B3	B3	B3	1	214.59359311498923	892.1922065503227	0	106	106
7	107	nan	0	0	nan	nan	B3	B3	B3	1	252.1647651897055	888.6306712655877	0	107	107
7	108	nan	0	0	nan	nan	B3	B3	B3	1	144.74766355140187	920.1367561812374	0	108	108
7	109	nan	0	0	nan	nan	B3	B3	B3	1	816.0286738351255	916.9247311827957	0	109	109
7	110	nan	0	0	nan	nan	B3	B3	B3	1	309.7160079051383	912.9134387351779	0	110	110
7	111	nan	0	0	nan	nan	B3	B3	B3	1	738.8601979498056	921.7960410038883	0	111	111
7	112	nan	0	0	nan	nan	B3	B3	B3	1	986.7702877884366	926.6600985221675	0	112	112
7	113	nan	0	0	nan	nan	B3	B3	B3	1	647.921177922765	913.3861752777287	0	113	113
7	114	nan	0	0	nan	nan	B3	B3	B3	1	929.8608021077283	944.0983606557377	0	114	114
7	115	nan	0	0	nan	nan	B3	B3	B3	1	617.0618684630384	965.3238787449034	0	115	115
7	116	nan	0	0	nan	nan	B3	B3	B3	1	453.8254949299855	965.7081603090295	0	116	116
7	117	nan	0	0	nan	nan	B3	B3	B3	1	106.3858214042263	983.9386503067485	0	117	117
7	118	nan	0	0	nan	nan	B3	B3	B3	1	334.99854257755567	988.9354570060378	0	118	118
7	119	nan	0	0	nan	nan	B3	B3	B3	1	692.7024698449167	999.5479609419874	0	119	119
7	120	nan	0	0	nan	nan	B3	B3	B3	1	835.5383618149676	988.0766057748968	0	120	120
7	121	nan	0	0	nan	nan	B3	B3	B3	1	934.586875	1005.0378125	0	121	121
8	1	nan	0	0	nan	nan	B4	B4	B4	1	47.32161201106282	36.46016067430528	0	1	1
8	2	nan	0	0	nan	nan	B4	B4	B4	1	331.2009668508287	21.850138121546962	0	2	2
8	3	nan	0	0	nan	nan	B4	B4	B4	1	575.5825562260011	29.463110257816787	0	3	3
8	4	nan	0	0	nan	nan	B4	B4	B4	1	400.9097424412094	44.208510638297874	0	4	4
8	5	nan	0	0	nan	nan	B4	B4	B4	1	478.3731295425396	66.27372808892689	0	5	5
8	6	nan	0	0	nan	nan	B4	B4	B4	1	283.17772648586265	44.793037122523565	0	6	6
8	7	nan	0	0	nan	nan	B4	B4	B4	1	639.4601365315964	89.0018162460074	0	7	7
8	8	nan	0	0	nan	nan	B4	B4	B4	1	761.2255025125628	76.40758479899498	0	8	8
8	9	nan	0	0	nan	nan	B4	B4	B4	1	337.57109074785694	85.52290866095181	0	9	9
8	10	nan	0	0	nan	nan	B4	B4	B4	1	239.7082882492967	70.7610906730145	0	10	10
8	11	nan	0	0	nan	nan	B4	B4	B4	1	948.9855190699571	88.20150928003264	0	11	11
8	12	nan	0	0	nan	nan	B4	B4	B4	1	188.3882275997384	105.66317854807063	0	12	12
8	13	nan	0	0	nan	nan	B4	B4	B4	1	845.5196484620213	94.27771500313874	0	13	13
8	14	nan	0	0	nan	nan	B4	B4	B4	1	373.04551254785196	101.82050191407912	0	14	14
8	15	nan	0	0	nan	nan	B4	B4	B4	1	269.0829469345698	139.2879958784132	0	15	15
8	16	nan	0	0	nan	nan	B4	B4	B4	1	397.54556650246303	128.7861247947455	0	16	16
8	17	nan	0	0	nan	nan	B4	B4	B4	1	300.4891067538126	125.52777777777777	0	17	17
8	18	nan	0	0	nan	nan	B4	B4	B4	1	448.23837461973056	145.19317687961757	0	18	18
8	19	nan	0	0	nan	nan	B4	B4	B4	1	313.54124040920715	172.41624040920715	0	19	19
8	20	nan	0	0	nan	nan	B4	B4	B4	1	884.6341172968146	163.54659124739507	0	20	20
8	21	nan	0	0	nan	nan	B4	B4	B4	1	216.6010559662091	175.25131995776135	0	21	21
8	22	nan	0	0	nan	nan	B4	B4	B4	1	983.2300265983647	175.6300857058418	0	22	22
8	23	nan	0	0	nan	nan	B4	B4	B4	1	245.41078561917445	204.05326231691078	0	23	23
8	24	nan	0	0	nan	nan	B4	B4	B4	1	371.85814390702444	184.26730473423348	0	24	24
8	25	nan	0	0	nan	nan	B4	B4	B4	1	115.5783540681035	206.39740669353426	0	25	25
8	26	nan	0	0	nan	nan	B4	B4	B4	1	751.8637166188479	185.6864930478923	0	26	26
8	27	nan	0	0	nan	nan	B4	B4	B4	1	853.158357771261	209.52216663791617	0	27	27
8	28	nan	0	0	nan	nan	B4	B4	B4	1	457.17121973503885	234.47364093193238	0	28	28
8	29	nan	0	0	nan	nan	B4	B4	B4	1	879.2598497342863	250.60399486897563	0	29	29
8	30	nan	0	0	nan	nan	B4	B4	B4	1	379.6219088098918	257.649343122102	0	30	30
8	31	nan	0	0	nan	nan	B4	B4	B4	1	734.0944059093775	266.44104134762637	0	31	31
8	32	nan	0	0	nan	nan	B4	B4	B4	1	256.0230386595689	275.26389737324376	0	32	32
8	33	nan	0	0	nan	nan	B4	B4	B4	1	317.33616171699526	280.4364861492388	0	33	33
8	34	nan	0	0	nan	nan	B4	B4	B4	1	991.7148068669528	272.72768240343345	0	34	34
8	35	nan	0	0	nan	nan	B4	B4	B4	1	360.57607211144494	301.8981152690522	0	35	35
8	36	nan	0	0	nan	nan	B4	B4	B4	1	914.430664652568	304.91691842900303	0	36	36
8	37	nan	0	0	nan	nan	B4	B4	B4	1	831.558110819571	312.0317950300972	0	37	37
8	38	nan	0	0	nan	nan	B4	B4	B4	1	959.6213216957606	355.2008728179551	0	38	38
8	39	nan	0	0	nan	nan	B4	B4	B4	1	516.9885472713297	345.3671790930054	0	39	39
8	40	nan	0	0	nan	nan	B4	B4	B4	1	738.802215958791	362.19545145300805	0	40	40
8	41	nan	0	0	nan	nan	B4	B4	B4	1	355.4452585130297	389.8197485638165	0	41	41
8	42	nan	0	0	nan	nan	B4	B4	B4	1	840.6668065463701	386.9131347041544	0	42	42
8	43	nan	0	0	nan	nan	B4	B4	B4	1	980.7080459770115	430.1749680715198	0	43	43
8	44	nan	0	0	nan	nan	B4	B4	B4	1	254.0053062126907	414.97634313508735	0	44	44
8	45	nan	0	0	nan	nan	B4	B4	B4	1	439.8331180180865	446.45573371836764	0	45	45
8	46	nan	0	0	nan	nan	B4	B4	B4	1	811.3568242640499	439.5169491525424	0	46	46
8	47	nan	0	0	nan	nan	B4	B4	B4	1	746.5595326606478	458.43983005841744	0	47	47
8	48	nan	0	0	nan	nan	B4	B4	B4	1	543.1282142857143	460.86598214285715	0	48	48
8	49	nan	0	0	nan	nan	B4	B4	B4	1	860.8882496343247	473.94900048756705	0	49	49
8	50	nan	0	0	nan	nan	B4	B4	B4	1	304.4452282970801	500.022437781697	0	50	50
8	51	nan	0	0	nan	nan	B4	B4	B4	1	693.9067572668931	489.8607021517554	0	51	51
8	52	nan	0	0	nan	nan	B4	B4	B4	1	207.6820956256358	475.28433367243133	0	52	52
8	53	nan	0	0	nan	nan	B4	B4	B4	1	624.9690067881386	510.364594498035	0	53	53
8	54	nan	0	0	nan	nan	B4	B4	B4	1	184.25434399395618	547.5455384873668	0	54	54
8	55	nan	0	0	nan	nan	B4	B4	B4	1	38.305607476635515	584.1385254413292	0	55	55
8	56	nan	0	0	nan	nan	B4	B4	B4	1	966.068616798997	595.7494358545758	0	56	56
8	57	nan	0	0	nan	nan	B4	B4	B4	1	1005.0316967060286	646.3797389683033	0	57	57
8	58	nan	0	0	nan	nan	B4	B4	B4	1	886.1712697585548	683.590845926698	0	58	58
8	59	nan	0	0	nan	nan	B4	B4	B4	1	998.1657559198543	695.4268366727383	0	59	59
8	60	nan	0	0	nan	nan	B4	B4	B4	1	176.71942869763674	720.2243245233012	0	60	60
8	61	nan	0	0	nan	nan	B4	B4	B4	1	95.14339308045018	731.1797624010004	0	61	61
8	62	nan	0	0	nan	nan	B4	B4	B4	1	941.390557209698	763.8110591237771	0	62	62
8	63	nan	0	0	nan	nan	B4	B4	B4	1	604.9484295013588	789.5382038804272	0	63	63
8	64	nan	0	0	nan	nan	B4	B4	B4	1	360.0846133297716	806.3308401228796	0	64	64
8	65	nan	0	0	nan	nan	B4	B4	B4	1	39.86999266324285	822.705502567865	0	65	65
8	66	nan	0	0	nan	nan	B4	B4	B4	1	124.39327421195891	843.1499692685925	0	66	66
8	67	nan	0	0	nan	nan	B4	B4	B4	1	12.964035964035965	897.8548118548118	0	67	67
8	68	nan	0	0	nan	nan	B4	B4	B4	1	414.2759265922994	896.4022310183519	0	68	68
8	69	nan	0	0	nan	nan	B4	B4	B4	1	117.9335370511841	924.912401324166	0	69	69
8	70	nan	0	0	nan	nan	B4	B4	B4	1	57.62515653262836	944.715458466676	0	70	70
8	71	nan	0	0	nan	nan	B4	B4	B4	1	189.26834343617116	944.6397358183299	0	71	71
8	72	nan	0	0	nan	nan	B4	B4	B4	1	317.0253283302064	983.1914634146342	0	72	72
8	73	nan	0	0	nan	nan	B4	B4	B4	1	53.16532258064516	1004.2255692599621	0	73	73
8	74	nan	0	0	nan	nan	B4	B4	B4	1	462.4078947368421	988.3075275397797	0	74	74
9	1	nan	0	0	nan	nan	C1	C1	C1	1	474.1886647944856	29.777125351033956	0	1	1
9	2	nan	0	0	nan	nan	C1	C1	C1	1	292.16292303084754	41.78466606768494	0	2	2
9	3	nan	0	0	nan	nan	C1	C1	C1	1	393.0043029259897	46.556798623063685	0	3	3
9	4	nan	0	0	nan	nan	C1	C1	C1	1	34.411458333333336	22.798363095238095	0	4	4
9	5	nan	0	0	nan	nan	C1	C1	C1	1	661.7275145067698	26.955996131528046	0	5	5
9	6	nan	0	0	nan	nan	C1	C1	C1	1	251.05888650963598	47.940578158458244	0	6	6
9	7	nan	0	0	nan	nan	C1	C1	C1	1	529.2050075617543	47.75634347168543	0	7	7
9	8	nan	0	0	nan	nan	C1	C1	C1	1	796.2635073558131	47.59953131102721	0	8	8
9	9	nan	0	0	nan	nan	C1	C1	C1	1	906.800541109274	22.95881557192244	0	9	9
9	10	nan	0	0	nan	nan	C1	C1	C1	1	9.219669117647058	30.08639705882353	0	10	10
9	11	nan	0	0	nan	nan	C1	C1	C1	1	182.51045392022007	44.680055020632736	0	11	11
9	12	nan	0	0	nan	nan	C1	C1	C1	1	584.0820183804404	54.87931333448934	0	12	12
9	13	nan	0	0	nan	nan	C1	C1	C1	1	100.45428652805468	50.30475647963543	0	13	13
9	14	nan	0	0	nan	nan	C1	C1	C1	1	899.6257825179689	67.13911430558775	0	14	14
9	15	nan	0	0	nan	nan	C1	C1	C1	1	1001.1932214127336	40.19037060500475	0	15	15
9	16	nan	0	0	nan	nan	C1	C1	C1	1	32.26729492396659	85.7335617905333	0	16	16
9	17	nan	0	0	nan	nan	C1	C1	C1	1	643.6120571271629	91.90249931337544	0	17	17
9	18	nan	0	0	nan	nan	C1	C1	C1	1	1012.98073089701	102.10697674418604	0	18	18
9	19	nan	0	0	nan	nan	C1	C1	C1	1	725.1173896129158	114.55991052324451	0	19	19
9	20	nan	0	0	nan	nan	C1	C1	C1	1	894.2483148510546	110.79778212654925	0	20	20
9	21	nan	0	0	nan	nan	C1	C1	C1	1	968.5329835082458	81.99887556221888	0	21	21
9	22	nan	0	0	nan	nan	C1	C1	C1	1	978.465940054496	136.45640326975476	0	22	22
9	23	nan	0	0	nan	nan	C1	C1	C1	1	52.65875	136.43475	0	23	23
9	24	nan	0	0	nan	nan	C1	C1	C1	1	224.62108325872873	142.86022829006268	0	24	24
9	25	nan	0	0	nan	nan	C1	C1	C1	1	147.61375947995666	121.50288912964969	0	25	25
9	26	nan	0	0	nan	nan	C1	C1	C1	1	920.8325781603987	182.11259628454917	0	26	26
9	27	nan	0	0	nan	nan	C1	C1	C1	1	131.50139586823005	168.15968732551647	0	27	27
9	28	nan	0	0	nan	nan	C1	C1	C1	1	25.714955095665754	177.94767668879345	0	28	28
9	29	nan	0	0	nan	nan	C1	C1	C1	1	94.4681287149006	188.48678007788482	0	29	29
9	30	nan	0	0	nan	nan	C1	C1	C1	1	1000.4756542909312	187.04199634814364	0	30	30
9	31	nan	0	0	nan	nan	C1	C1	C1	1	173.0705467372134	230.9781097624235	0	31	31
9	32	nan	0	0	nan	nan	C1	C1	C1	1	38.42769342010123	219.16630513376717	0	32	32
9	33	nan	0	0	nan	nan	C1	C1	C1	1	818.3225690189577	221.0798673682693	0	33	33
9	34	nan	0	0	nan	nan	C1	C1	C1	1	979.3422720624086	242.4722086786933	0	34	34
9	35	nan	0	0	nan	nan	C1	C1	C1	1	39.35717413516275	275.9169464311779	0	35	35
9	36	nan	0	0	nan	nan	C1	C1	C1	1	992.1403349932096	297.50520597555453	0	36	36
9	37	nan	0	0	nan	nan	C1	C1	C1	1	872.9593201952631	301.0638220936539	0	37	37
9	38	nan	0	0	nan	nan	C1	C1	C1	1	941.7510971786834	338.25182863113895	0	38	38
9	39	nan	0	0	nan	nan	C1	C1	C1	1	94.4910857861987	346.61287841711527	0	39	39
9	40	nan	0	0	nan	nan	C1	C1	C1	1	985.9923444976076	374.43636363636364	0	40	40
9	41	nan	0	0	nan	nan	C1	C1	C1	1	813.5845635430038	378.33584724005135	0	41	41
9	42	nan	0	0	nan	nan	C1	C1	C1	1	891.4397886901189	410.05522871893385	0	42	42
9	43	nan	0	0	nan	nan	C1	C1	C1	1	988.9939512195122	433.0472195121951	0	43	43
9	44	nan	0	0	nan	nan	C1	C1	C1	1	755.1531975819281	425.1331530384983	0	44	44
9	45	nan	0	0	nan	nan	C1	C1	C1	1	810.4624902114331	467.50916209866875	0	45	45
9	46	nan	0	0	nan	nan	C1	C1	C1	1	418.2255029201817	449.88741077222585	0	46	46
9	47	nan	0	0	nan	nan	C1	C1	C1	1	320.4103078193183	436.71966033730394	0	47	47
9	48	nan	0	0	nan	nan	C1	C1	C1	1	689.3405949193024	472.1328074111602	0	48	48
9	49	nan	0	0	nan	nan	C1	C1	C1	1	259.47882066128295	497.29864391284474	0	49	49
9	50	nan	0	0	nan	nan	C1	C1	C1	1	373.8016378525933	524.7379435850773	0	50	50
9	51	nan	0	0	nan	nan	C1	C1	C1	1	868.5253896430366	519.6018099547512	0	51	51
9	52	nan	0	0	nan	nan	C1	C1	C1	1	574.8211734693878	532.0977040816326	0	52	52
9	53	nan	0	0	nan	nan	C1	C1	C1	1	508.11370502609174	557.1024443834111	0	53	53
9	54	nan	0	0	nan	nan	C1	C1	C1	1	453.93776445698165	552.4763751763046	0	54	54
9	55	nan	0	0	nan	nan	C1	C1	C1	1	898.8755580357143	580.3043154761905	0	55	55
9	56	nan	0	0	nan	nan	C1	C1	C1	1	560.902000678196	589.7331298745337	0	56	56
9	57	nan	0	0	nan	nan	C1	C1	C1	1	450.05800068236096	628.1813942909132	0	57	57
9	58	nan	0	0	nan	nan	C1	C1	C1	1	616.8069653482675	614.5147007350367	0	58	58
9	59	nan	0	0	nan	nan	C1	C1	C1	1	803.1660445650945	620.0637936884967	0	59	59
9	60	nan	0	0	nan	nan	C1	C1	C1	1	545.090233939844	639.8666914222057	0	60	60
9	61	nan	0	0	nan	nan	C1	C1	C1	1	926.1801801801802	653.4666257166257	0	61	61
9	62	nan	0	0	nan	nan	C1	C1	C1	1	631.1828635014837	682.0903808110781	0	62	62
9	63	nan	0	0	nan	nan	C1	C1	C1	1	852.9140770087904	695.5823944533862	0	63	63
9	64	nan	0	0	nan	nan	C1	C1	C1	1	491.28333641575733	685.0122063991123	0	64	64
9	65	nan	0	0	nan	nan	C1	C1	C1	1	108.31964994018762	695.1262985582069	0	65	65
9	66	nan	0	0	nan	nan	C1	C1	C1	1	573.5587972610896	714.6903840428699	0	66	66
9	67	nan	0	0	nan	nan	C1	C1	C1	1	730.6210191082803	685.6061571125265	0	67	67
9	68	nan	0	0	nan	nan	C1	C1	C1	1	515.0635227419147	747.2803762401752	0	68	68
9	69	nan	0	0	nan	nan	C1	C1	C1	1	775.6383711507293	750.1894246353322	0	69	69
9	70	nan	0	0	nan	nan	C1	C1	C1	1	709.127622880138	743.7967806841046	0	70	70
9	71	nan	0	0	nan	nan	C1	C1	C1	1	963.1205151793928	741.0991720331186	0	71	71
9	72	nan	0	0	nan	nan	C1	C1	C1	1	291.6263404645147	770.0224174166083	0	72	72
9	73	nan	0	0	nan	nan	C1	C1	C1	1	834.7952261306533	786.0901381909548	0	73	73
9	74	nan	0	0	nan	nan	C1	C1	C1	1	924.8621748026893	797.2756503946215	0	74	74
9	75	nan	0	0	nan	nan	C1	C1	C1	1	686.391634720701	815.6686746987951	0	75	75
9	76	nan	0	0	nan	nan	C1	C1	C1	1	975.5084008697371	832.712196086183	0	76	76
9	77	nan	0	0	nan	nan	C1	C1	C1	1	32.47662434652726	815.4256908140403	0	77	77
9	78	nan	0	0	nan	nan	C1	C1	C1	1	166.62450307191904	837.8948319479581	0	78	78
9	79	nan	0	0	nan	nan	C1	C1	C1	1	78.27841280209013	858.2846178967994	0	79	79
9	80	nan	0	0	nan	nan	C1	C1	C1	1	116.92679459843639	911.6073205401564	0	80	80
9	81	nan	0	0	nan	nan	C1	C1	C1	1	489.8504341445518	908.6033997798704	0	81	81
9	82	nan	0	0	nan	nan	C1	C1	C1	1	409.32555282555285	912.3318318318318	0	82	82
9	83	nan	0	0	nan	nan	C1	C1	C1	1	236.39783351602296	912.3960925913985	0	83	83
9	84	nan	0	0	nan	nan	C1	C1	C1	1	345.2758970886933	936.7856014443693	0	84	84
9	85	nan	0	0	nan	nan	C1	C1	C1	1	950.6083409926471	943.2538488051471	0	85	85
9	86	nan	0	0	nan	nan	C1	C1	C1	1	44.86459438968916	957.0286580742987	0	86	86
9	87	nan	0	0	nan	nan	C1	C1	C1	1	589.6744696415508	955.8717081199708	0	87	87
9	88	nan	0	0	nan	nan	C1	C1	C1	1	246.23858558383523	985.1806877792889	0	88	88
9	89	nan	0	0	nan	nan	C1	C1	C1	1	447.19931056095265	977.0579755562519	0	89	89
9	90	nan	0	0	nan	nan	C1	C1	C1	1	506.14017595307917	987.7076246334311	0	90	90
9	91	nan	0	0	nan	nan	C1	C1	C1	1	153.06763816332142	982.2389331866923	0	91	91
10	1	nan	0	0	nan	nan	C2	C2	C2	1	474.35206437145496	34.929296926526845	0	1	1
10	2	nan	0	0	nan	nan	C2	C2	C2	1	853.8055677334503	19.93555458132398	0	2	2
10	3	nan	0	0	nan	nan	C2	C2	C2	1	286.38340855362134	18.437567160971415	0	3	3
10	4	nan	0	0	nan	nan	C2	C2	C2	1	55.554950594878	20.817100221818915	0	4	4
10	5	nan	0	0	nan	nan	C2	C2	C2	1	989.5248064743139	39.275158339197745	0	5	5
10	6	nan	0	0	nan	nan	C2	C2	C2	1	398.46346460277715	38.31413612565445	0	6	6
10	7	nan	0	0	nan	nan	C2	C2	C2	1	684.5895107487028	56.782246108228314	0	7	7
10	8	nan	0	0	nan	nan	C2	C2	C2	1	612.071918330032	61.13423739143684	0	8	8
10	9	nan	0	0	nan	nan	C2	C2	C2	1	757.205549132948	61.954335260115606	0	9	9
10	10	nan	0	0	nan	nan	C2	C2	C2	1	49.24922839506173	63.29681069958848	0	10	10
10	11	nan	0	0	nan	nan	C2	C2	C2	1	131.8898092369478	41.63227911646587	0	11	11
10	12	nan	0	0	nan	nan	C2	C2	C2	1	249.49550561797753	80.90876404494382	0	12	12
10	13	nan	0	0	nan	nan	C2	C2	C2	1	333.8210244192972	78.39398451459202	0	13	13
10	14	nan	0	0	nan	nan	C2	C2	C2	1	172.9393849793022	76.67105263157895	0	14	14
10	15	nan	0	0	nan	nan	C2	C2	C2	1	387.88018134715026	93.12920984455958	0	15	15
10	16	nan	0	0	nan	nan	C2	C2	C2	1	846.7378337436091	91.99649687559175	0	16	16
10	17	nan	0	0	nan	nan	C2	C2	C2	1	36.715273132664436	111.48071348940914	0	17	17
10	18	nan	0	0	nan	nan	C2	C2	C2	1	919.7885672020287	112.29554099746407	0	18	18
10	19	nan	0	0	nan	nan	C2	C2	C2	1	985.351974409883	147.87105669534526	0	19	19
10	20	nan	0	0	nan	nan	C2	C2	C2	1	462.0501751396384	123.89766164915271	0	20	20
10	21	nan	0	0	nan	nan	C2	C2	C2	1	106.2213316892725	122.14262227702424	0	21	21
10	22	nan	0	0	nan	nan	C2	C2	C2	1	655.517921736271	143.35284445905953	0	22	22
10	23	nan	0	0	nan	nan	C2	C2	C2	1	53.90012706480305	186.34066073697585	0	23	23
10	24	nan	0	0	nan	nan	C2	C2	C2	1	185.74149235092102	156.50515142054323	0	24	24
10	25	nan	0	0	nan	nan	C2	C2	C2	1	250.68352223190934	171.5750404782663	0	25	25
10	26	nan	0	0	nan	nan	C2	C2	C2	1	339.74019965911856	178.9783296810324	0	26	26
10	27	nan	0	0	nan	nan	C2	C2	C2	1	761.415521422797	159.23551603341417	0	27	27
10	28	nan	0	0	nan	nan	C2	C2	C2	1	142.7786941580756	190.07101947308132	0	28	28
10	29	nan	0	0	nan	nan	C2	C2	C2	1	704.342641509434	209.19899371069184	0	29	29
10	30	nan	0	0	nan	nan	C2	C2	C2	1	439.006124576492	200.96181912952827	0	30	30
10	31	nan	0	0	nan	nan	C2	C2	C2	1	602.2765516526784	214.39311988394985	0	31	31
10	32	nan	0	0	nan	nan	C2	C2	C2	1	801.514419852448	218.79733959311423	0	32	32
10	33	nan	0	0	nan	nan	C2	C2	C2	1	515.4221209160968	235.62194724845327	0	33	33
10	34	nan	0	0	nan	nan	C2	C2	C2	1	136.68138651471986	242.90835707502373	0	34	34
10	35	nan	0	0	nan	nan	C2	C2	C2	1	242.74104521432767	238.7929144646702	0	35	35
10	36	nan	0	0	nan	nan	C2	C2	C2	1	393.32442748091603	251.34396048495734	0	36	36
10	37	nan	0	0	nan	nan	C2	C2	C2	1	321.0194202898551	257.7855072463768	0	37	37
10	38	nan	0	0	nan	nan	C2	C2	C2	1	689.6678401689843	277.75514874141874	0	38	38
10	39	nan	0	0	nan	nan	C2	C2	C2	1	250.14590466157492	305.4807742954964	0	39	39
10	40	nan	0	0	nan	nan	C2	C2	C2	1	151.0004257130694	311.4034695615155	0	40	40
10	41	nan	0	0	nan	nan	C2	C2	C2	1	338.99561563755935	300.6328096455974	0	41	41
10	42	nan	0	0	nan	nan	C2	C2	C2	1	608.3119131123431	306.9605158954633	0	42	42
10	43	nan	0	0	nan	nan	C2	C2	C2	1	795.8480721081622	297.27180771156736	0	43	43
10	44	nan	0	0	nan	nan	C2	C2	C2	1	462.87427626137304	316.04513765804086	0	44	44
10	45	nan	0	0	nan	nan	C2	C2	C2	1	389.0838604735225	332.0704861738659	0	45	45
10	46	nan	0	0	nan	nan	C2	C2	C2	1	74.4178697627461	331.5699141847552	0	46	46
10	47	nan	0	0	nan	nan	C2	C2	C2	1	750.1551891367604	347.4445522146783	0	47	47
10	48	nan	0	0	nan	nan	C2	C2	C2	1	683.9677917493933	350.7875579086698	0	48	48
10	49	nan	0	0	nan	nan	C2	C2	C2	1	310.24685623654693	369.3317095275858	0	49	49
10	50	nan	0	0	nan	nan	C2	C2	C2	1	652.234130859375	400.620361328125	0	50	50
10	51	nan	0	0	nan	nan	C2	C2	C2	1	749.5214067278288	393.815749235474	0	51	51
10	52	nan	0	0	nan	nan	C2	C2	C2	1	810.5480079681275	381.4029880478088	0	52	52
10	53	nan	0	0	nan	nan	C2	C2	C2	1	717.9093776885575	417.3065672497849	0	53	53
10	54	nan	0	0	nan	nan	C2	C2	C2	1	476.23735708003517	397.2528583992964	0	54	54
10	55	nan	0	0	nan	nan	C2	C2	C2	1	579.7121061771272	391.1340858347805	0	55	55
10	56	nan	0	0	nan	nan	C2	C2	C2	1	753.8328981723238	430.3437771975631	0	56	56
10	57	nan	0	0	nan	nan	C2	C2	C2	1	810.8439876670093	434.62877697841725	0	57	57
10	58	nan	0	0	nan	nan	C2	C2	C2	1	273.43344289235824	442.2022391125719	0	58	58
10	59	nan	0	0	nan	nan	C2	C2	C2	1	524.1856842105263	461.85052631578947	0	59	59
10	60	nan	0	0	nan	nan	C2	C2	C2	1	677.2837407013815	452.8101310662416	0	60	60
10	61	nan	0	0	nan	nan	C2	C2	C2	1	562.212432106216	476.56578153289075	0	61	61
10	62	nan	0	0	nan	nan	C2	C2	C2	1	886.2112299465241	444.44548425430776	0	62	62
10	63	nan	0	0	nan	nan	C2	C2	C2	1	957.8229123817359	435.129679144385	0	63	63
10	64	nan	0	0	nan	nan	C2	C2	C2	1	353.2240713224368	467.3062902426944	0	64	64
10	65	nan	0	0	nan	nan	C2	C2	C2	1	448.13441461595824	461.75428784489185	0	65	65
10	66	nan	0	0	nan	nan	C2	C2	C2	1	614.8199937714107	477.58860168171907	0	66	66
10	67	nan	0	0	nan	nan	C2	C2	C2	1	766.7330113832356	486.5229389444636	0	67	67
10	68	nan	0	0	nan	nan	C2	C2	C2	1	967.5126512651265	493.2439493949395	0	68	68
10	69	nan	0	0	nan	nan	C2	C2	C2	1	1009.5273270708796	484.9077711357814	0	69	69
10	70	nan	0	0	nan	nan	C2	C2	C2	1	841.260801432729	495.5652563241549	0	70	70
10	71	nan	0	0	nan	nan	C2	C2	C2	1	690.5378098128477	513.629994941831	0	71	71
10	72	nan	0	0	nan	nan	C2	C2	C2	1	466.5057740887766	530.2042583904728	0	72	72
10	73	nan	0	0	nan	nan	C2	C2	C2	1	33.45704740693605	507.73003499840917	0	73	73
10	74	nan	0	0	nan	nan	C2	C2	C2	1	795.6411815812337	524.2393570807993	0	74	74
10	75	nan	0	0	nan	nan	C2	C2	C2	1	394.5747623896809	555.4637644263408	0	75	75
10	76	nan	0	0	nan	nan	C2	C2	C2	1	585.9391476709613	535.385332011893	0	76	76
10	77	nan	0	0	nan	nan	C2	C2	C2	1	644.147291539866	563.5325623858795	0	77	77
10	78	nan	0	0	nan	nan	C2	C2	C2	1	756.4185867895545	548.405529953917	0	78	78
10	79	nan	0	0	nan	nan	C2	C2	C2	1	971.5494652406417	567.2271056149733	0	79	79
10	80	nan	0	0	nan	nan	C2	C2	C2	1	816.2218908440203	565.6567253206084	0	80	80
10	81	nan	0	0	nan	nan	C2	C2	C2	1	41.22653649877967	578.0079875748835	0	81	81
10	82	nan	0	0	nan	nan	C2	C2	C2	1	738.0206213912566	588.6912290349189	0	82	82
10	83	nan	0	0	nan	nan	C2	C2	C2	1	897.0275729400449	580.5169391899113	0	83	83
10	84	nan	0	0	nan	nan	C2	C2	C2	1	825.3205710577547	623.3733506381138	0	84	84
10	85	nan	0	0	nan	nan	C2	C2	C2	1	310.9550192612735	608.5162021300703	0	85	85
10	86	nan	0	0	nan	nan	C2	C2	C2	1	601.157501641497	627.2068286277084	0	86	86
10	87	nan	0	0	nan	nan	C2	C2	C2	1	750.5842332613391	630.3120950323975	0	87	87
10	88	nan	0	0	nan	nan	C2	C2	C2	1	987.0145140008797	646.7350828324293	0	88	88
10	89	nan	0	0	nan	nan	C2	C2	C2	1	216.8960362400906	624.813476783692	0	89	89
10	90	nan	0	0	nan	nan	C2	C2	C2	1	60.64068007464234	651.9465063238648	0	90	90
10	91	nan	0	0	nan	nan	C2	C2	C2	1	693.9302161654135	625.9393796992481	0	91	91
10	92	nan	0	0	nan	nan	C2	C2	C2	1	891.7454545454545	668.6671717171718	0	92	92
10	93	nan	0	0	nan	nan	C2	C2	C2	1	340.9047619047619	654.5460317460318	0	93	93
10	94	nan	0	0	nan	nan	C2	C2	C2	1	767.166753517457	670.8486190724335	0	94	94
10	95	nan	0	0	nan	nan	C2	C2	C2	1	663.5967990744311	697.1417277284999	0	95	95
10	96	nan	0	0	nan	nan	C2	C2	C2	1	483.10717323504394	673.6538134391834	0	96	96
10	97	nan	0	0	nan	nan	C2	C2	C2	1	553.5482262926038	690.340714120102	0	97	97
10	98	nan	0	0	nan	nan	C2	C2	C2	1	417.3780830471433	670.2873868248518	0	98	98
10	99	nan	0	0	nan	nan	C2	C2	C2	1	829.6803091013165	696.256725815684	0	99	99
10	100	nan	0	0	nan	nan	C2	C2	C2	1	184.65847775594068	697.4694479185277	0	100	100
10	101	nan	0	0	nan	nan	C2	C2	C2	1	714.2712418300654	704.9103122730573	0	101	101
10	102	nan	0	0	nan	nan	C2	C2	C2	1	334.95823375440995	713.6698531922158	0	102	102
10	103	nan	0	0	nan	nan	C2	C2	C2	1	878.3746031746032	746.567839889579	0	103	103
10	104	nan	0	0	nan	nan	C2	C2	C2	1	291.2034682080925	738.7118497109826	0	104	104
10	105	nan	0	0	nan	nan	C2	C2	C2	1	796.4542440318303	745.502210433245	0	105	105
10	106	nan	0	0	nan	nan	C2	C2	C2	1	742.1022068795463	771.5408704228824	0	106	106
10	107	nan	0	0	nan	nan	C2	C2	C2	1	974.6099418721186	741.2120665464021	0	107	107
10	108	nan	0	0	nan	nan	C2	C2	C2	1	429.52221667498753	754.4155017473789	0	108	108
10	109	nan	0	0	nan	nan	C2	C2	C2	1	160.17315244555516	752.7754373438058	0	109	109
10	110	nan	0	0	nan	nan	C2	C2	C2	1	97.12481089258699	738.8203479576399	0	110	110
10	111	nan	0	0	nan	nan	C2	C2	C2	1	262.3740374037404	755.5786578657866	0	111	111
10	112	nan	0	0	nan	nan	C2	C2	C2	1	518.3067284586338	773.4591486440096	0	112	112
10	113	nan	0	0	nan	nan	C2	C2	C2	1	58.543797179888905	794.6068936048996	0	113	113
10	114	nan	0	0	nan	nan	C2	C2	C2	1	198.14010067114094	792.8551454138702	0	114	114
10	115	nan	0	0	nan	nan	C2	C2	C2	1	658.6539430342957	788.1741910482465	0	115	115
10	116	nan	0	0	nan	nan	C2	C2	C2	1	566.4269480519481	794.7781385281386	0	116	116
10	117	nan	0	0	nan	nan	C2	C2	C2	1	111.11438408569242	829.611323641928	0	117	117
10	118	nan	0	0	nan	nan	C2	C2	C2	1	241.70288276745677	829.0758488148623	0	118	118
10	119	nan	0	0	nan	nan	C2	C2	C2	1	313.9978787878788	808.2527272727273	0	119	119
10	120	nan	0	0	nan	nan	C2	C2	C2	1	166.64290705800138	863.506464011181	0	120	120
10	121	nan	0	0	nan	nan	C2	C2	C2	1	385.72666868015705	813.3920265780731	0	121	121
10	122	nan	0	0	nan	nan	C2	C2	C2	1	892.61	832.6623423423423	0	122	122
10	123	nan	0	0	nan	nan	C2	C2	C2	1	445.25933710590135	844.5288601455134	0	123	123
10	124	nan	0	0	nan	nan	C2	C2	C2	1	577.8332460732985	840.0232984293194	0	124	124
10	125	nan	0	0	nan	nan	C2	C2	C2	1	993.7889925728433	834.8792610931251	0	125	125
10	126	nan	0	0	nan	nan	C2	C2	C2	1	326.2967187061793	897.2847527344115	0	126	126
10	127	nan	0	0	nan	nan	C2	C2	C2	1	565.6381334981459	892.6214462299134	0	127	127
10	128	nan	0	0	nan	nan	C2	C2	C2	1	513.1241043278876	863.4726282602464	0	128	128
10	129	nan	0	0	nan	nan	C2	C2	C2	1	405.2082071981164	891.0121089808274	0	129	129
10	130	nan	0	0	nan	nan	C2	C2	C2	1	661.740153317473	855.7121332275972	0	130	130
10	131	nan	0	0	nan	nan	C2	C2	C2	1	265.18151986183074	897.2105354058722	0	131	131
10	132	nan	0	0	nan	nan	C2	C2	C2	1	821.9240478781284	877.777366702938	0	132	132
10	133	nan	0	0	nan	nan	C2	C2	C2	1	625.7357762777242	896.859787849566	0	133	133
10	134	nan	0	0	nan	nan	C2	C2	C2	1	755.6724851305922	883.2641582622188	0	134	134
10	135	nan	0	0	nan	nan	C2	C2	C2	1	484.9855028231344	916.5208301541279	0	135	135
10	136	nan	0	0	nan	nan	C2	C2	C2	1	1006.9154253976269	937.4001514768997	0	136	136
10	137	nan	0	0	nan	nan	C2	C2	C2	1	958.925178919974	900.6304489264802	0	137	137
10	138	nan	0	0	nan	nan	C2	C2	C2	1	365.0580306145762	935.8615490061686	0	138	138
10	139	nan	0	0	nan	nan	C2	C2	C2	1	83.92271858576207	941.1011705685619	0	139	139
10	140	nan	0	0	nan	nan	C2	C2	C2	1	704.036152644499	944.511269805847	0	140	140
10	141	nan	0	0	nan	nan	C2	C2	C2	1	897.2514565677966	947.323622881356	0	141	141
10	142	nan	0	0	nan	nan	C2	C2	C2	1	525.7471936758893	966.3840316205534	0	142	142
10	143	nan	0	0	nan	nan	C2	C2	C2	1	958.6678743961353	992.0857487922706	0	143	143
10	144	nan	0	0	nan	nan	C2	C2	C2	1	776.734120292299	979.2664418212479	0	144	144
10	145	nan	0	0	nan	nan	C2	C2	C2	1	400.6552305961755	985.0793025871766	0	145	145
10	146	nan	0	0	nan	nan	C2	C2	C2	1	617.4823788546255	981.8033169214823	0	146	146
10	147	nan	0	0	nan	nan	C2	C2	C2	1	834.9185545777945	989.1662609998127	0	147	147
10	148	nan	0	0	nan	nan	C2	C2	C2	1	531.0715042372881	1009.5932203389831	0	148	148
11	1	nan	0	0	nan	nan	C3	C3	C3	1	879.1723018663781	38.71084663240465	0	1	1
11	2	nan	0	0	nan	nan	C3	C3	C3	1	980.2672378620971	14.18686250509996	0	2	2
11	3	nan	0	0	nan	nan	C3	C3	C3	1	215.96940276551928	35.41894674904383	0	3	3
11	4	nan	0	0	nan	nan	C3	C3	C3	1	252.30944123314066	39.818111753371866	0	4	4
11	5	nan	0	0	nan	nan	C3	C3	C3	1	142.4751026423834	49.10443204547847	0	5	5
11	6	nan	0	0	nan	nan	C3	C3	C3	1	309.25136490250696	49.74295264623955	0	6	6
11	7	nan	0	0	nan	nan	C3	C3	C3	1	819.6639635073492	49.94171312721743	0	7	7
11	8	nan	0	0	nan	nan	C3	C3	C3	1	744.3620266479663	30.53927068723703	0	8	8
11	9	nan	0	0	nan	nan	C3	C3	C3	1	989.5036358739563	58.93374629679504	0	9	9
11	10	nan	0	0	nan	nan	C3	C3	C3	1	742.4142339248235	82.40202251478725	0	10	10
11	11	nan	0	0	nan	nan	C3	C3	C3	1	653.094802776367	42.262569832402235	0	11	11
11	12	nan	0	0	nan	nan	C3	C3	C3	1	933.1588936295425	76.56201265264087	0	12	12
11	13	nan	0	0	nan	nan	C3	C3	C3	1	620.8591042824453	96.83736515201046	0	13	13
11	14	nan	0	0	nan	nan	C3	C3	C3	1	457.96951040750514	99.72461643701749	0	14	14
11	15	nan	0	0	nan	nan	C3	C3	C3	1	112.49986484660089	136.4206649547236	0	15	15
11	16	nan	0	0	nan	nan	C3	C3	C3	1	336.07099196646874	130.70555361508906	0	16	16
11	17	nan	0	0	nan	nan	C3	C3	C3	1	686.7399797911755	141.37184237116875	0	17	17
11	18	nan	0	0	nan	nan	C3	C3	C3	1	839.3888888888889	131.39777403666292	0	18	18
11	19	nan	0	0	nan	nan	C3	C3	C3	1	1006.8508033664881	164.06885998469778	0	19	19
11	20	nan	0	0	nan	nan	C3	C3	C3	1	479.0691139240506	164.6567088607595	0	20	20
11	21	nan	0	0	nan	nan	C3	C3	C3	1	949.8890046124088	160.17110549025443	0	21	21
11	22	nan	0	0	nan	nan	C3	C3	C3	1	558.9205702647657	160.32396469789546	0	22	22
11	23	nan	0	0	nan	nan	C3	C3	C3	1	709.9408648094343	197.24662450863102	0	23	23
11	24	nan	0	0	nan	nan	C3	C3	C3	1	430.3338022225348	198.72766915177942	0	24	24
11	25	nan	0	0	nan	nan	C3	C3	C3	1	905.4965490797546	188.68481595092024	0	25	25
11	26	nan	0	0	nan	nan	C3	C3	C3	1	512.3764961915125	226.5220892274211	0	26	26
11	27	nan	0	0	nan	nan	C3	C3	C3	1	758.6725563909774	228.9046365914787	0	27	27
11	28	nan	0	0	nan	nan	C3	C3	C3	1	610.2263630089717	218.74989648033127	0	28	28
11	29	nan	0	0	nan	nan	C3	C3	C3	1	838.7652564102564	225.89589743589744	0	29	29
11	30	nan	0	0	nan	nan	C3	C3	C3	1	383.17196056955095	236.65673603504928	0	30	30
11	31	nan	0	0	nan	nan	C3	C3	C3	1	905.9719934102142	236.8610653487095	0	31	31
11	32	nan	0	0	nan	nan	C3	C3	C3	1	257.7081109925293	213.9471718249733	0	32	32
11	33	nan	0	0	nan	nan	C3	C3	C3	1	335.34068136272543	232.93295682273637	0	33	33
11	34	nan	0	0	nan	nan	C3	C3	C3	1	972.6189334931097	250.59316956261233	0	34	34
11	35	nan	0	0	nan	nan	C3	C3	C3	1	292.82479030754894	305.20068344206277	0	35	35
11	36	nan	0	0	nan	nan	C3	C3	C3	1	613.5554718875502	277.8644578313253	0	36	36
11	37	nan	0	0	nan	nan	C3	C3	C3	1	201.67896174863387	306.60117325618774	0	37	37
11	38	nan	0	0	nan	nan	C3	C3	C3	1	910.5305149396058	320.5060394151303	0	38	38
11	39	nan	0	0	nan	nan	C3	C3	C3	1	385.8447037701975	306.77767803710356	0	39	39
11	40	nan	0	0	nan	nan	C3	C3	C3	1	673.1287041132242	312.25398053958423	0	40	40
11	41	nan	0	0	nan	nan	C3	C3	C3	1	846.6352987889617	302.87691085963866	0	41	41
11	42	nan	0	0	nan	nan	C3	C3	C3	1	498.3744669509595	301.88486140724945	0	42	42
11	43	nan	0	0	nan	nan	C3	C3	C3	1	445.7722690464386	298.1931912080648	0	43	43
11	44	nan	0	0	nan	nan	C3	C3	C3	1	576.0678276810265	326.2315536205316	0	44	44
11	45	nan	0	0	nan	nan	C3	C3	C3	1	421.8437353355232	362.0009385265134	0	45	45
11	46	nan	0	0	nan	nan	C3	C3	C3	1	799.2583408027089	363.05338113733694	0	46	46
11	47	nan	0	0	nan	nan	C3	C3	C3	1	985.8580829129195	332.84711559552534	0	47	47
11	48	nan	0	0	nan	nan	C3	C3	C3	1	522.0527859237536	374.7391572773576	0	48	48
11	49	nan	0	0	nan	nan	C3	C3	C3	1	340.38723634396973	352.00243374797185	0	49	49
11	50	nan	0	0	nan	nan	C3	C3	C3	1	386.65767790262174	374.42209737827716	0	50	50
11	51	nan	0	0	nan	nan	C3	C3	C3	1	973.4020153248662	408.83552010076625	0	51	51
11	52	nan	0	0	nan	nan	C3	C3	C3	1	873.3049095607236	416.80305583642286	0	52	52
11	53	nan	0	0	nan	nan	C3	C3	C3	1	292.4123825317855	384.8629076838032	0	53	53
11	54	nan	0	0	nan	nan	C3	C3	C3	1	452.0395616906219	416.20506617333143	0	54	54
11	55	nan	0	0	nan	nan	C3	C3	C3	1	356.8647162340519	427.97932248130223	0	55	55
11	56	nan	0	0	nan	nan	C3	C3	C3	1	220.17189647274392	425.58680714612916	0	56	56
11	57	nan	0	0	nan	nan	C3	C3	C3	1	290.109972344233	455.74556694322433	0	57	57
11	58	nan	0	0	nan	nan	C3	C3	C3	1	662.7243898196997	444.7648559336773	0	58	58
11	59	nan	0	0	nan	nan	C3	C3	C3	1	93.43771182088939	434.58262298449216	0	59	59
11	60	nan	0	0	nan	nan	C3	C3	C3	1	23.839071257005603	448.2277021617294	0	60	60
11	61	nan	0	0	nan	nan	C3	C3	C3	1	516.3160341555978	476.1253320683112	0	61	61
11	62	nan	0	0	nan	nan	C3	C3	C3	1	102.56341937274493	492.53955037468774	0	62	62
11	63	nan	0	0	nan	nan	C3	C3	C3	1	161.37822671156005	474.44126449682005	0	63	63
11	64	nan	0	0	nan	nan	C3	C3	C3	1	384.8580849380111	487.51714587180163	0	64	64
11	65	nan	0	0	nan	nan	C3	C3	C3	1	382.38886267107125	553.5159273242095	0	65	65
11	66	nan	0	0	nan	nan	C3	C3	C3	1	874.0357929515418	505.03909691629957	0	66	66
11	67	nan	0	0	nan	nan	C3	C3	C3	1	824.0079554494829	519.2891805887033	0	67	67
11	68	nan	0	0	nan	nan	C3	C3	C3	1	240.9777865404837	528.1997896950578	0	68	68
11	69	nan	0	0	nan	nan	C3	C3	C3	1	700.3709651387992	552.1836668818593	0	69	69
11	70	nan	0	0	nan	nan	C3	C3	C3	1	775.7739410037747	543.8513910247449	0	70	70
11	71	nan	0	0	nan	nan	C3	C3	C3	1	167.90997229916897	557.3013850415513	0	71	71
11	72	nan	0	0	nan	nan	C3	C3	C3	1	216.60065466448444	574.2438625204583	0	72	72
11	73	nan	0	0	nan	nan	C3	C3	C3	1	106.5926731348277	566.4185346269655	0	73	73
11	74	nan	0	0	nan	nan	C3	C3	C3	1	919.9904383907631	549.309940465452	0	74	74
11	75	nan	0	0	nan	nan	C3	C3	C3	1	485.4544442898873	560.8793990819307	0	75	75
11	76	nan	0	0	nan	nan	C3	C3	C3	1	573.8098442993471	560.8814665996987	0	76	76
11	77	nan	0	0	nan	nan	C3	C3	C3	1	989.9673031650536	560.461025372744	0	77	77
11	78	nan	0	0	nan	nan	C3	C3	C3	1	829.0141612200435	593.2992011619463	0	78	78
11	79	nan	0	0	nan	nan	C3	C3	C3	1	36.46498728911486	580.3308296741392	0	79	79
11	80	nan	0	0	nan	nan	C3	C3	C3	1	943.0329781836631	595.3272450532725	0	80	80
11	81	nan	0	0	nan	nan	C3	C3	C3	1	898.9509832697388	625.9122395068975	0	81	81
11	82	nan	0	0	nan	nan	C3	C3	C3	1	444.8889137737962	612.3254199328107	0	82	82
11	83	nan	0	0	nan	nan	C3	C3	C3	1	616.0201062610689	631.4530680279196	0	83	83
11	84	nan	0	0	nan	nan	C3	C3	C3	1	132.76600316670437	646.1124180049762	0	84	84
11	85	nan	0	0	nan	nan	C3	C3	C3	1	222.07861031059878	628.5502721741915	0	85	85
11	86	nan	0	0	nan	nan	C3	C3	C3	1	483.21761241970023	651.972965738758	0	86	86
11	87	nan	0	0	nan	nan	C3	C3	C3	1	369.5112797807295	650.2848408180477	0	87	87
11	88	nan	0	0	nan	nan	C3	C3	C3	1	37.37914291745831	670.0401097741186	0	88	88
11	89	nan	0	0	nan	nan	C3	C3	C3	1	826.1179179179179	654.6556556556557	0	89	89
11	90	nan	0	0	nan	nan	C3	C3	C3	1	912.6024590163935	668.0366120218579	0	90	90
11	91	nan	0	0	nan	nan	C3	C3	C3	1	998.2888765910349	648.2053126729386	0	91	91
11	92	nan	0	0	nan	nan	C3	C3	C3	1	529.5788315815204	673.8504033243705	0	92	92
11	93	nan	0	0	nan	nan	C3	C3	C3	1	959.6844349680171	681.5296375266524	0	93	93
11	94	nan	0	0	nan	nan	C3	C3	C3	1	299.4968885281385	671.625946969697	0	94	94
11	95	nan	0	0	nan	nan	C3	C3	C3	1	688.6566220238095	661.5457589285714	0	95	95
11	96	nan	0	0	nan	nan	C3	C3	C3	1	768.7145305656065	677.3513616454009	0	96	96
11	97	nan	0	0	nan	nan	C3	C3	C3	1	212.39947552447552	699.9933566433566	0	97	97
11	98	nan	0	0	nan	nan	C3	C3	C3	1	403.8257252559727	712.5676194539249	0	98	98
11	99	nan	0	0	nan	nan	C3	C3	C3	1	716.2607891491986	711.1035758323058	0	99	99
11	100	nan	0	0	nan	nan	C3	C3	C3	1	832.9571271528032	713.8299743495786	0	100	100
11	101	nan	0	0	nan	nan	C3	C3	C3	1	997.4067796610169	710.0940677966101	0	101	101
11	102	nan	0	0	nan	nan	C3	C3	C3	1	894.9585108768782	723.4922628392017	0	102	102
11	103	nan	0	0	nan	nan	C3	C3	C3	1	450.9099287808965	721.2308336824466	0	103	103
11	104	nan	0	0	nan	nan	C3	C3	C3	1	650.7907192575406	719.7454756380511	0	104	104
11	105	nan	0	0	nan	nan	C3	C3	C3	1	483.1130890052356	729.0966841186737	0	105	105
11	106	nan	0	0	nan	nan	C3	C3	C3	1	29.531152970399503	740.2970399503208	0	106	106
11	107	nan	0	0	nan	nan	C3	C3	C3	1	555.8503385477469	716.9766518795237	0	107	107
11	108	nan	0	0	nan	nan	C3	C3	C3	1	254.1011026969576	748.9202869669191	0	108	108
11	109	nan	0	0	nan	nan	C3	C3	C3	1	119.49716749809757	743.1396803923227	0	109	109
11	110	nan	0	0	nan	nan	C3	C3	C3	1	791.0571526351814	749.7292950034223	0	110	110
11	111	nan	0	0	nan	nan	C3	C3	C3	1	537.0859277708593	763.5610211706102	0	111	111
11	112	nan	0	0	nan	nan	C3	C3	C3	1	616.6482019209292	755.9774402501675	0	112	112
11	113	nan	0	0	nan	nan	C3	C3	C3	1	981.4154302670623	773.2687108473459	0	113	113
11	114	nan	0	0	nan	nan	C3	C3	C3	1	414.5519117857654	783.4204496634684	0	114	114
11	115	nan	0	0	nan	nan	C3	C3	C3	1	306.4241877256318	791.5947653429603	0	115	115
11	116	nan	0	0	nan	nan	C3	C3	C3	1	506.3390441839495	794.7168620378719	0	116	116
11	117	nan	0	0	nan	nan	C3	C3	C3	1	706.1961834616673	793.8945430197523	0	117	117
11	118	nan	0	0	nan	nan	C3	C3	C3	1	821.8930424168447	813.2598413182789	0	118	118
11	119	nan	0	0	nan	nan	C3	C3	C3	1	763.1221540289051	830.9344684220946	0	119	119
11	120	nan	0	0	nan	nan	C3	C3	C3	1	906.3352987421383	793.4202044025158	0	120	120
11	121	nan	0	0	nan	nan	C3	C3	C3	1	565.726618705036	803.9195143884892	0	121	121
11	122	nan	0	0	nan	nan	C3	C3	C3	1	602.5637198622273	815.1848450057405	0	122	122
11	123	nan	0	0	nan	nan	C3	C3	C3	1	653.6611697027804	829.0565675934804	0	123	123
11	124	nan	0	0	nan	nan	C3	C3	C3	1	37.60043270325666	836.2661125028467	0	124	124
11	125	nan	0	0	nan	nan	C3	C3	C3	1	537.5814176245211	844.330779054917	0	125	125
11	126	nan	0	0	nan	nan	C3	C3	C3	1	491.00561482313304	851.35569904548	0	126	126
11	127	nan	0	0	nan	nan	C3	C3	C3	1	446.65409240353	862.2471015746669	0	127	127
11	128	nan	0	0	nan	nan	C3	C3	C3	1	982.4599033816426	843.6157004830918	0	128	128
11	129	nan	0	0	nan	nan	C3	C3	C3	1	273.6687631027254	860.0414449282374	0	129	129
11	130	nan	0	0	nan	nan	C3	C3	C3	1	160.51842308683328	840.5839560250795	0	130	130
11	131	nan	0	0	nan	nan	C3	C3	C3	1	594.149057681325	872.1313535122787	0	131	131
11	132	nan	0	0	nan	nan	C3	C3	C3	1	899.5996448572599	876.9157218959159	0	132	132
11	133	nan	0	0	nan	nan	C3	C3	C3	1	345.00576447982434	872.844496294263	0	133	133
11	134	nan	0	0	nan	nan	C3	C3	C3	1	974.2295572397287	899.4166334264061	0	134	134
11	135	nan	0	0	nan	nan	C3	C3	C3	1	543.5605723370429	899.806359300477	0	135	135
11	136	nan	0	0	nan	nan	C3	C3	C3	1	397.2189226519337	895.4788213627993	0	136	136
11	137	nan	0	0	nan	nan	C3	C3	C3	1	652.369869296033	892.3242375601926	0	137	137
11	138	nan	0	0	nan	nan	C3	C3	C3	1	150.98150666304053	911.9015501767745	0	138	138
11	139	nan	0	0	nan	nan	C3	C3	C3	1	92.33983775487832	899.6255207191406	0	139	139
11	140	nan	0	0	nan	nan	C3	C3	C3	1	726.8420719150959	901.9800411848566	0	140	140
11	141	nan	0	0	nan	nan	C3	C3	C3	1	229.14745267046328	928.6741573033707	0	141	141
11	142	nan	0	0	nan	nan	C3	C3	C3	1	669.9718969555036	948.8997658079626	0	142	142
11	143	nan	0	0	nan	nan	C3	C3	C3	1	412.64840534979425	935.4639917695473	0	143	143
11	144	nan	0	0	nan	nan	C3	C3	C3	1	563.6752401611403	949.3187170746824	0	144	144
11	145	nan	0	0	nan	nan	C3	C3	C3	1	32.36726714146069	948.3023320765257	0	145	145
11	146	nan	0	0	nan	nan	C3	C3	C3	1	161.83487247141602	974.51890941073	0	146	146
11	147	nan	0	0	nan	nan	C3	C3	C3	1	848.8818716440808	953.0007670672462	0	147	147
11	148	nan	0	0	nan	nan	C3	C3	C3	1	286.2062296416938	962.7385993485342	0	148	148
11	149	nan	0	0	nan	nan	C3	C3	C3	1	426.65441005352574	984.7400511985106	0	149	149
11	150	nan	0	0	nan	nan	C3	C3	C3	1	760.8421885299935	975.131048121292	0	150	150
11	151	nan	0	0	nan	nan	C3	C3	C3	1	964.2601296596434	966.871961102107	0	151	151
11	152	nan	0	0	nan	nan	C3	C3	C3	1	90.86010131108462	991.1758045292014	0	152	152
11	153	nan	0	0	nan	nan	C3	C3	C3	1	361.1031434184676	977.0338899803536	0	153	153
11	154	nan	0	0	nan	nan	C3	C3	C3	1	492.7743213499633	981.0667644900954	0	154	154
11	155	nan	0	0	nan	nan	C3	C3	C3	1	987.7574178027265	1006.8596631916599	0	155	155
11	156	nan	0	0	nan	nan	C3	C3	C3	1	638.9825209256524	991.6558345642541	0	156	156
11	157	nan	0	0	nan	nan	C3	C3	C3	1	700.0496417604913	1003.7922210849539	0	157	157
11	158	nan	0	0	nan	nan	C3	C3	C3	1	219.8135430038511	1002.8610397946085	0	158	158
11	159	nan	0	0	nan	nan	C3	C3	C3	1	901.883586406363	1000.4483007953723	0	159	159
11	160	nan	0	0	nan	nan	C3	C3	C3	1	330.5272727272727	1007.7722943722944	0	160	160
12	1	nan	0	0	nan	nan	C4	C4	C4	1	119.86367823150138	12.977893767270494	0	1	1
12	2	nan	0	0	nan	nan	C4	C4	C4	1	18.35551269688203	36.39087110253938	0	2	2
12	3	nan	0	0	nan	nan	C4	C4	C4	1	414.0243859802465	40.75989861026134	0	3	3
12	4	nan	0	0	nan	nan	C4	C4	C4	1	120.86515997968512	58.487557135601826	0	4	4
12	5	nan	0	0	nan	nan	C4	C4	C4	1	60.2092645266152	76.7459027495598	0	5	5
12	6	nan	0	0	nan	nan	C4	C4	C4	1	192.18905967450272	78.51356238698011	0	6	6
12	7	nan	0	0	nan	nan	C4	C4	C4	1	317.65145109279825	133.00967395198853	0	7	7
12	8	nan	0	0	nan	nan	C4	C4	C4	1	232.86794969512195	189.40396341463415	0	8	8
12	9	nan	0	0	nan	nan	C4	C4	C4	1	155.12269938650306	166.68082428818624	0	9	9
12	10	nan	0	0	nan	nan	C4	C4	C4	1	555.8457674693456	136.8055842812823	0	10	10
12	11	nan	0	0	nan	nan	C4	C4	C4	1	74.15460838876069	156.86724582598072	0	11	11
12	12	nan	0	0	nan	nan	C4	C4	C4	1	30.572292800967936	182.04900181488205	0	12	12
12	13	nan	0	0	nan	nan	C4	C4	C4	1	497.8893186359827	168.03719461097145	0	13	13
12	14	nan	0	0	nan	nan	C4	C4	C4	1	387.47884368807553	195.85324629910247	0	14	14
12	15	nan	0	0	nan	nan	C4	C4	C4	1	449.89297903461727	222.19941491955143	0	15	15
12	16	nan	0	0	nan	nan	C4	C4	C4	1	35.484654145671094	240.80439761795694	0	16	16
12	17	nan	0	0	nan	nan	C4	C4	C4	1	540.0994826900119	241.20294468762435	0	17	17
12	18	nan	0	0	nan	nan	C4	C4	C4	1	107.58385754379174	252.08090583567213	0	18	18
12	19	nan	0	0	nan	nan	C4	C4	C4	1	399.9023818820773	260.58414681764935	0	19	19
12	20	nan	0	0	nan	nan	C4	C4	C4	1	406.5923685435086	286.7282456956724	0	20	20
12	21	nan	0	0	nan	nan	C4	C4	C4	1	561.2994877424076	279.13940724478596	0	21	21
12	22	nan	0	0	nan	nan	C4	C4	C4	1	660.9160569376081	281.46162032725823	0	22	22
12	23	nan	0	0	nan	nan	C4	C4	C4	1	318.084477124183	326.10367647058825	0	23	23
12	24	nan	0	0	nan	nan	C4	C4	C4	1	419.04233542684347	333.2140032565713	0	24	24
12	25	nan	0	0	nan	nan	C4	C4	C4	1	779.0162352304501	309.10399567060523	0	25	25
12	26	nan	0	0	nan	nan	C4	C4	C4	1	189.24835137489112	312.29861888764464	0	26	26
12	27	nan	0	0	nan	nan	C4	C4	C4	1	250.45176571920757	319.86965259833477	0	27	27
12	28	nan	0	0	nan	nan	C4	C4	C4	1	597.4293901879871	337.68661164603395	0	28	28
12	29	nan	0	0	nan	nan	C4	C4	C4	1	471.37945020279403	361.04957187922486	0	29	29
12	30	nan	0	0	nan	nan	C4	C4	C4	1	102.4399200145428	329.6253408471187	0	30	30
12	31	nan	0	0	nan	nan	C4	C4	C4	1	190.46600331674958	388.40482771328544	0	31	31
12	32	nan	0	0	nan	nan	C4	C4	C4	1	690.10477582846	358.84909031838856	0	32	32
12	33	nan	0	0	nan	nan	C4	C4	C4	1	764.2800480769231	386.89468149038464	0	33	33
12	34	nan	0	0	nan	nan	C4	C4	C4	1	523.2544959128065	392.19373297002727	0	34	34
12	35	nan	0	0	nan	nan	C4	C4	C4	1	102.2473594283939	405.5163870767319	0	35	35
12	36	nan	0	0	nan	nan	C4	C4	C4	1	933.1808844011142	371.47258008356545	0	36	36
12	37	nan	0	0	nan	nan	C4	C4	C4	1	608.2744969378828	414.3903105861767	0	37	37
12	38	nan	0	0	nan	nan	C4	C4	C4	1	685.7787738577213	448.729034123771	0	38	38
12	39	nan	0	0	nan	nan	C4	C4	C4	1	431.2375656942646	451.4361337497144	0	39	39
12	40	nan	0	0	nan	nan	C4	C4	C4	1	923.5179361567635	462.2721238938053	0	40	40
12	41	nan	0	0	nan	nan	C4	C4	C4	1	342.6116078686392	470.0869777271988	0	41	41
12	42	nan	0	0	nan	nan	C4	C4	C4	1	764.728776185226	466.4261300992282	0	42	42
12	43	nan	0	0	nan	nan	C4	C4	C4	1	713.1421237899677	520.3612496333236	0	43	43
12	44	nan	0	0	nan	nan	C4	C4	C4	1	578.3507662550215	513.8622972771909	0	44	44
12	45	nan	0	0	nan	nan	C4	C4	C4	1	368.7216054654142	534.466609735269	0	45	45
12	46	nan	0	0	nan	nan	C4	C4	C4	1	843.865111787863	523.7315605734235	0	46	46
12	47	nan	0	0	nan	nan	C4	C4	C4	1	21.79754189944134	506.2324022346369	0	47	47
12	48	nan	0	0	nan	nan	C4	C4	C4	1	978.3839367204138	521.2585944630362	0	48	48
12	49	nan	0	0	nan	nan	C4	C4	C4	1	457.3519138755981	557.8421052631579	0	49	49
12	50	nan	0	0	nan	nan	C4	C4	C4	1	50.18771088616587	550.4858817261587	0	50	50
12	51	nan	0	0	nan	nan	C4	C4	C4	1	951.3984542722199	592.7261700300559	0	51	51
12	52	nan	0	0	nan	nan	C4	C4	C4	1	130.03704052780395	564.5347785108388	0	52	52
12	53	nan	0	0	nan	nan	C4	C4	C4	1	742.7851877250129	568.2228698782787	0	53	53
12	54	nan	0	0	nan	nan	C4	C4	C4	1	51.68357838061711	611.3700559121971	0	54	54
12	55	nan	0	0	nan	nan	C4	C4	C4	1	767.3993962264151	611.8	0	55	55
12	56	nan	0	0	nan	nan	C4	C4	C4	1	385.0883905731236	634.3139933598214	0	56	56
12	57	nan	0	0	nan	nan	C4	C4	C4	1	165.42225977788507	627.8937711250603	0	57	57
12	58	nan	0	0	nan	nan	C4	C4	C4	1	708.6742438836447	659.9953766133693	0	58	58
12	59	nan	0	0	nan	nan	C4	C4	C4	1	231.20916388563182	648.5715703075674	0	59	59
12	60	nan	0	0	nan	nan	C4	C4	C4	1	632.9147385371641	624.3729977116705	0	60	60
12	61	nan	0	0	nan	nan	C4	C4	C4	1	50.33138591366439	667.0464135021097	0	61	61
12	62	nan	0	0	nan	nan	C4	C4	C4	1	130.78151260504202	665.718487394958	0	62	62
12	63	nan	0	0	nan	nan	C4	C4	C4	1	550.8571037003197	677.8942896299681	0	63	63
12	64	nan	0	0	nan	nan	C4	C4	C4	1	91.1123264619268	680.7968026924696	0	64	64
12	65	nan	0	0	nan	nan	C4	C4	C4	1	609.0952380952381	680.79843444227	0	65	65
12	66	nan	0	0	nan	nan	C4	C4	C4	1	809.8824694618686	699.529107516232	0	66	66
12	67	nan	0	0	nan	nan	C4	C4	C4	1	131.17904098994586	708.5135344160866	0	67	67
12	68	nan	0	0	nan	nan	C4	C4	C4	1	460.1193918245264	716.1889332003988	0	68	68
12	69	nan	0	0	nan	nan	C4	C4	C4	1	640.1686875416389	737.4942038640907	0	69	69
12	70	nan	0	0	nan	nan	C4	C4	C4	1	32.90994285714286	724.0768	0	70	70
12	71	nan	0	0	nan	nan	C4	C4	C4	1	196.31026461180576	715.5391102064553	0	71	71
12	72	nan	0	0	nan	nan	C4	C4	C4	1	922.2691139939277	711.6547980494986	0	72	72
12	73	nan	0	0	nan	nan	C4	C4	C4	1	979.5551890682059	761.891977853693	0	73	73
12	74	nan	0	0	nan	nan	C4	C4	C4	1	193.14261977291608	767.7236222653005	0	74	74
12	75	nan	0	0	nan	nan	C4	C4	C4	1	117.14482445520581	776.9207021791767	0	75	75
12	76	nan	0	0	nan	nan	C4	C4	C4	1	40.70860927152318	793.5287232404128	0	76	76
12	77	nan	0	0	nan	nan	C4	C4	C4	1	486.2500931792769	816.1359796247981	0	77	77
12	78	nan	0	0	nan	nan	C4	C4	C4	1	891.0005309969467	819.5069693349263	0	78	78
12	79	nan	0	0	nan	nan	C4	C4	C4	1	120.78463114754098	844.4502049180328	0	79	79
12	80	nan	0	0	nan	nan	C4	C4	C4	1	708.3392807872713	843.7626230111285	0	80	80
12	81	nan	0	0	nan	nan	C4	C4	C4	1	807.1290425531915	845.9391489361702	0	81	81
12	82	nan	0	0	nan	nan	C4	C4	C4	1	38.2463509568602	877.0562763542005	0	82	82
12	83	nan	0	0	nan	nan	C4	C4	C4	1	104.36485674213584	898.3217792025646	0	83	83
12	84	nan	0	0	nan	nan	C4	C4	C4	1	331.33731298171375	880.9217923530301	0	84	84
12	85	nan	0	0	nan	nan	C4	C4	C4	1	1002.8076161127009	901.9260400616333	0	85	85
12	86	nan	0	0	nan	nan	C4	C4	C4	1	962.8851779087536	905.1480026195154	0	86	86
12	87	nan	0	0	nan	nan	C4	C4	C4	1	868.2758908354189	907.8735549994042	0	87	87
12	88	nan	0	0	nan	nan	C4	C4	C4	1	707.2672753030065	920.9183063119785	0	88	88
12	89	nan	0	0	nan	nan	C4	C4	C4	1	905.4321926489226	924.0963244613434	0	89	89
12	90	nan	0	0	nan	nan	C4	C4	C4	1	211.20367474589523	917.4434128225176	0	90	90
12	91	nan	0	0	nan	nan	C4	C4	C4	1	750.4542522309429	968.2697559402214	0	91	91
12	92	nan	0	0	nan	nan	C4	C4	C4	1	166.29996929689898	971.7041756217378	0	92	92
12	93	nan	0	0	nan	nan	C4	C4	C4	1	577.7399629400865	942.8655548692609	0	93	93
12	94	nan	0	0	nan	nan	C4	C4	C4	1	908.3619607843137	977.2905882352941	0	94	94
12	95	nan	0	0	nan	nan	C4	C4	C4	1	947.7040056717476	969.1378943637009	0	95	95
12	96	nan	0	0	nan	nan	C4	C4	C4	1	326.52575071296764	972.708522060057	0	96	96
12	97	nan	0	0	nan	nan	C4	C4	C4	1	103.85498584460522	983.089336269267	0	97	97
12	98	nan	0	0	nan	nan	C4	C4	C4	1	457.75633050030666	977.2396390081486	0	98	98
12	99	nan	0	0	nan	nan	C4	C4	C4	1	551.0548045305079	1002.2422360248447	0	99	99
12	100	nan	0	0	nan	nan	C4	C4	C4	1	603.0423370025402	1007.3454699407282	0	100	100
12	101	nan	0	0	nan	nan	C4	C4	C4	1	650.0844334433443	989.1097359735974	0	101	101
12	102	nan	0	0	nan	nan	C4	C4	C4	1	39.91233492554088	997.3975835908964	0	102	102
12	103	nan	0	0	nan	nan	C4	C4	C4	1	837.12303587311	996.0987251704714	0	103	103
13	1	nan	0	0	nan	nan	D1	D1	D1	1	117.56119885139985	44.582196697774584	0	1	1
13	2	nan	0	0	nan	nan	D1	D1	D1	1	494.6047392035895	48.32459338194055	0	2	2
13	3	nan	0	0	nan	nan	D1	D1	D1	1	408.228950501786	55.43714917502977	0	3	3
13	4	nan	0	0	nan	nan	D1	D1	D1	1	218.07922933254693	47.21537402929323	0	4	4
13	5	nan	0	0	nan	nan	D1	D1	D1	1	337.2862572514503	44.951590318063616	0	5	5
13	6	nan	0	0	nan	nan	D1	D1	D1	1	952.4666219764259	73.49829618457069	0	6	6
13	7	nan	0	0	nan	nan	D1	D1	D1	1	286.9402660874287	69.1096931849036	0	7	7
13	8	nan	0	0	nan	nan	D1	D1	D1	1	358.8997340425532	105.43271276595745	0	8	8
13	9	nan	0	0	nan	nan	D1	D1	D1	1	45.41842696629214	88.8663670411985	0	9	9
13	10	nan	0	0	nan	nan	D1	D1	D1	1	587.8503146948827	90.01605399981757	0	10	10
13	11	nan	0	0	nan	nan	D1	D1	D1	1	248.15987963891675	117.73620862587764	0	11	11
13	12	nan	0	0	nan	nan	D1	D1	D1	1	448.3385727758567	110.95315938384157	0	12	12
13	13	nan	0	0	nan	nan	D1	D1	D1	1	517.7431683899557	133.36318316100443	0	13	13
13	14	nan	0	0	nan	nan	D1	D1	D1	1	133.83075648812812	125.71535063500828	0	14	14
13	15	nan	0	0	nan	nan	D1	D1	D1	1	35.99577647823262	145.71929824561403	0	15	15
13	16	nan	0	0	nan	nan	D1	D1	D1	1	306.9306911362749	156.93401015228426	0	16	16
13	17	nan	0	0	nan	nan	D1	D1	D1	1	397.2861474844934	170.86409372846313	0	17	17
13	18	nan	0	0	nan	nan	D1	D1	D1	1	458.5264411624583	162.82848975702714	0	18	18
13	19	nan	0	0	nan	nan	D1	D1	D1	1	189.11136299234911	166.3122697648059	0	19	19
13	20	nan	0	0	nan	nan	D1	D1	D1	1	24.93029490616622	188.28596961572833	0	20	20
13	21	nan	0	0	nan	nan	D1	D1	D1	1	139.91802212101496	187.18867924528303	0	21	21
13	22	nan	0	0	nan	nan	D1	D1	D1	1	466.2	208.15118279569893	0	22	22
13	23	nan	0	0	nan	nan	D1	D1	D1	1	243.51591581144547	206.15011306314142	0	23	23
13	24	nan	0	0	nan	nan	D1	D1	D1	1	639.7292970063909	198.67218298015473	0	24	24
13	25	nan	0	0	nan	nan	D1	D1	D1	1	97.35497096002733	192.67031089853091	0	25	25
13	26	nan	0	0	nan	nan	D1	D1	D1	1	56.315677402182594	215.27202555230238	0	26	26
13	27	nan	0	0	nan	nan	D1	D1	D1	1	301.98525139664804	220.6404469273743	0	27	27
13	28	nan	0	0	nan	nan	D1	D1	D1	1	496.858526740666	239.45388496468215	0	28	28
13	29	nan	0	0	nan	nan	D1	D1	D1	1	769.9599574547957	214.33204029281112	0	29	29
13	30	nan	0	0	nan	nan	D1	D1	D1	1	178.66215735137058	219.9740121039516	0	30	30
13	31	nan	0	0	nan	nan	D1	D1	D1	1	557.3680203045685	223.65337200870195	0	31	31
13	32	nan	0	0	nan	nan	D1	D1	D1	1	107.33458882611426	249.41211550533583	0	32	32
13	33	nan	0	0	nan	nan	D1	D1	D1	1	189.03604806408543	271.64085447263017	0	33	33
13	34	nan	0	0	nan	nan	D1	D1	D1	1	349.6799863775684	254.69099784311499	0	34	34
13	35	nan	0	0	nan	nan	D1	D1	D1	1	27.82701062215478	272.6094081942337	0	35	35
13	36	nan	0	0	nan	nan	D1	D1	D1	1	849.3920691090758	282.58534554537886	0	36	36
13	37	nan	0	0	nan	nan	D1	D1	D1	1	377.7819803970847	306.2671525508922	0	37	37
13	38	nan	0	0	nan	nan	D1	D1	D1	1	120.71714790807307	314.22824592417993	0	38	38
13	39	nan	0	0	nan	nan	D1	D1	D1	1	61.863139398672395	328.2856306130418	0	39	39
13	40	nan	0	0	nan	nan	D1	D1	D1	1	545.2760816468947	313.18117585485	0	40	40
13	41	nan	0	0	nan	nan	D1	D1	D1	1	14.697084917617238	327.531051964512	0	41	41
13	42	nan	0	0	nan	nan	D1	D1	D1	1	832.781876306406	367.29423337022007	0	42	42
13	43	nan	0	0	nan	nan	D1	D1	D1	1	642.8720325888468	341.9519595448799	0	43	43
13	44	nan	0	0	nan	nan	D1	D1	D1	1	193.1857359217954	374.27640093625223	0	44	44
13	45	nan	0	0	nan	nan	D1	D1	D1	1	756.0983294852641	359.3550183349178	0	45	45
13	46	nan	0	0	nan	nan	D1	D1	D1	1	342.7938522278624	381.03905809362664	0	46	46
13	47	nan	0	0	nan	nan	D1	D1	D1	1	551.8091482649842	387.81388012618294	0	47	47
13	48	nan	0	0	nan	nan	D1	D1	D1	1	404.8968513711771	413.38539668209006	0	48	48
13	49	nan	0	0	nan	nan	D1	D1	D1	1	68.85097508736332	413.5513470860106	0	49	49
13	50	nan	0	0	nan	nan	D1	D1	D1	1	607.6497337156903	406.2011470708726	0	50	50
13	51	nan	0	0	nan	nan	D1	D1	D1	1	676.0436689930209	399.0125623130608	0	51	51
13	52	nan	0	0	nan	nan	D1	D1	D1	1	472.23844591163027	395.2133062468258	0	52	52
13	53	nan	0	0	nan	nan	D1	D1	D1	1	566.8111092797099	459.02208669853303	0	53	53
13	54	nan	0	0	nan	nan	D1	D1	D1	1	642.3481649886327	471.07372523546604	0	54	54
13	55	nan	0	0	nan	nan	D1	D1	D1	1	492.6050110537951	472.88179808400884	0	55	55
13	56	nan	0	0	nan	nan	D1	D1	D1	1	751.8023687370375	474.4472764981989	0	56	56
13	57	nan	0	0	nan	nan	D1	D1	D1	1	165.82611637347767	465.08085250338297	0	57	57
13	58	nan	0	0	nan	nan	D1	D1	D1	1	272.8944550669216	443.7017208413002	0	58	58
13	59	nan	0	0	nan	nan	D1	D1	D1	1	27.8407452979434	488.0209175602039	0	59	59
13	60	nan	0	0	nan	nan	D1	D1	D1	1	349.3895109689214	492.11471663619744	0	60	60
13	61	nan	0	0	nan	nan	D1	D1	D1	1	143.28401060070672	516.6492932862191	0	61	61
13	62	nan	0	0	nan	nan	D1	D1	D1	1	267.1538365408648	519.8131717070733	0	62	62
13	63	nan	0	0	nan	nan	D1	D1	D1	1	96.50136462882097	511.8367903930131	0	63	63
13	64	nan	0	0	nan	nan	D1	D1	D1	1	479.60551579682317	525.2792808518066	0	64	64
13	65	nan	0	0	nan	nan	D1	D1	D1	1	165.2808896210873	554.0527182866557	0	65	65
13	66	nan	0	0	nan	nan	D1	D1	D1	1	52.058867031504214	562.6167726667653	0	66	66
13	67	nan	0	0	nan	nan	D1	D1	D1	1	568.2944409215811	547.3724371168886	0	67	67
13	68	nan	0	0	nan	nan	D1	D1	D1	1	630.3707458363505	566.5691527878349	0	68	68
13	69	nan	0	0	nan	nan	D1	D1	D1	1	449.65603580920407	569.8969086585537	0	69	69
13	70	nan	0	0	nan	nan	D1	D1	D1	1	720.076266427047	573.264742221723	0	70	70
13	71	nan	0	0	nan	nan	D1	D1	D1	1	228.90036582741553	565.1953948784162	0	71	71
13	72	nan	0	0	nan	nan	D1	D1	D1	1	355.2739618406285	594.4312008978676	0	72	72
13	73	nan	0	0	nan	nan	D1	D1	D1	1	145.27471383975026	600.2344779743323	0	73	73
13	74	nan	0	0	nan	nan	D1	D1	D1	1	198.04399596367307	622.2875882946519	0	74	74
13	75	nan	0	0	nan	nan	D1	D1	D1	1	465.7499091239549	638.8990670059372	0	75	75
13	76	nan	0	0	nan	nan	D1	D1	D1	1	542.4822242479489	615.1251139471285	0	76	76
13	77	nan	0	0	nan	nan	D1	D1	D1	1	98.57742028152829	608.1177822464809	0	77	77
13	78	nan	0	0	nan	nan	D1	D1	D1	1	261.8558850787766	614.964782205746	0	78	78
13	79	nan	0	0	nan	nan	D1	D1	D1	1	300.5387828162291	617.6443914081145	0	79	79
13	80	nan	0	0	nan	nan	D1	D1	D1	1	750.4857712235951	645.802869669191	0	80	80
13	81	nan	0	0	nan	nan	D1	D1	D1	1	586.0244735344337	678.5538560045533	0	81	81
13	82	nan	0	0	nan	nan	D1	D1	D1	1	252.42793062200957	662.2407296650717	0	82	82
13	83	nan	0	0	nan	nan	D1	D1	D1	1	44.74822212134968	648.1581177182629	0	83	83
13	84	nan	0	0	nan	nan	D1	D1	D1	1	981.8623148221501	657.5713380337479	0	84	84
13	85	nan	0	0	nan	nan	D1	D1	D1	1	338.95418719211824	674.0835796387521	0	85	85
13	86	nan	0	0	nan	nan	D1	D1	D1	1	105.6991643454039	664.6643454038997	0	86	86
13	87	nan	0	0	nan	nan	D1	D1	D1	1	859.7287591845183	647.4708682603746	0	87	87
13	88	nan	0	0	nan	nan	D1	D1	D1	1	172.39183673469387	672.2875981161695	0	88	88
13	89	nan	0	0	nan	nan	D1	D1	D1	1	140.34487021013598	692.0451174289246	0	89	89
13	90	nan	0	0	nan	nan	D1	D1	D1	1	101.9784130688448	705.2963827304551	0	90	90
13	91	nan	0	0	nan	nan	D1	D1	D1	1	294.5901859306115	718.6540157178455	0	91	91
13	92	nan	0	0	nan	nan	D1	D1	D1	1	893.3216071585226	723.4644267040968	0	92	92
13	93	nan	0	0	nan	nan	D1	D1	D1	1	647.061488444413	740.0908898155346	0	93	93
13	94	nan	0	0	nan	nan	D1	D1	D1	1	152.53155080213904	733.4588235294118	0	94	94
13	95	nan	0	0	nan	nan	D1	D1	D1	1	16.856154406409324	749.9479242534596	0	95	95
13	96	nan	0	0	nan	nan	D1	D1	D1	1	404.83613315469444	747.6710295784809	0	96	96
13	97	nan	0	0	nan	nan	D1	D1	D1	1	244.24421985324656	749.749826941714	0	97	97
13	98	nan	0	0	nan	nan	D1	D1	D1	1	47.3656015037594	756.2847744360902	0	98	98
13	99	nan	0	0	nan	nan	D1	D1	D1	1	83.15330807344797	770.4657534246576	0	99	99
13	100	nan	0	0	nan	nan	D1	D1	D1	1	125.04597395694924	790.6213127823545	0	100	100
13	101	nan	0	0	nan	nan	D1	D1	D1	1	349.4386664767061	802.1419005556347	0	101	101
13	102	nan	0	0	nan	nan	D1	D1	D1	1	205.307968957032	792.3948514101836	0	102	102
13	103	nan	0	0	nan	nan	D1	D1	D1	1	938.5919949706622	787.2527242246438	0	103	103
13	104	nan	0	0	nan	nan	D1	D1	D1	1	160.42705570291778	823.7846153846153	0	104	104
13	105	nan	0	0	nan	nan	D1	D1	D1	1	996.5206314040432	820.9403212406536	0	105	105
13	106	nan	0	0	nan	nan	D1	D1	D1	1	885.1617488305146	811.1961137099676	0	106	106
13	107	nan	0	0	nan	nan	D1	D1	D1	1	492.0034608919213	822.2576881241965	0	107	107
13	108	nan	0	0	nan	nan	D1	D1	D1	1	889.7761087993505	872.4503196995839	0	108	108
13	109	nan	0	0	nan	nan	D1	D1	D1	1	212.05026548672566	846.8194690265486	0	109	109
13	110	nan	0	0	nan	nan	D1	D1	D1	1	575.5422966162707	845.8702303815695	0	110	110
13	111	nan	0	0	nan	nan	D1	D1	D1	1	67.50201465201465	859.0897435897435	0	111	111
13	112	nan	0	0	nan	nan	D1	D1	D1	1	121.6652242328875	859.0715971675846	0	112	112
13	113	nan	0	0	nan	nan	D1	D1	D1	1	290.0281586936041	863.4962838898775	0	113	113
13	114	nan	0	0	nan	nan	D1	D1	D1	1	153.6357569371268	883.4070951879171	0	114	114
13	115	nan	0	0	nan	nan	D1	D1	D1	1	402.2047518159806	884.5401785714286	0	115	115
13	116	nan	0	0	nan	nan	D1	D1	D1	1	229.82583170254404	934.3882365731681	0	116	116
13	117	nan	0	0	nan	nan	D1	D1	D1	1	83.67060048594239	918.4429017702187	0	117	117
13	118	nan	0	0	nan	nan	D1	D1	D1	1	165.5639500297442	931.5505651397978	0	118	118
13	119	nan	0	0	nan	nan	D1	D1	D1	1	503.9342905573836	933.9857413500847	0	119	119
13	120	nan	0	0	nan	nan	D1	D1	D1	1	20.989299610894943	928.465953307393	0	120	120
13	121	nan	0	0	nan	nan	D1	D1	D1	1	133.34610883557636	973.093914569924	0	121	121
13	122	nan	0	0	nan	nan	D1	D1	D1	1	938.120716447207	963.2056923202748	0	122	122
13	123	nan	0	0	nan	nan	D1	D1	D1	1	587.0415992230495	982.1421981223697	0	123	123
13	124	nan	0	0	nan	nan	D1	D1	D1	1	99.46585788561525	1000.1812824956672	0	124	124
13	125	nan	0	0	nan	nan	D1	D1	D1	1	731.5426522203571	977.4471234549062	0	125	125
13	126	nan	0	0	nan	nan	D1	D1	D1	1	40.191266162478655	991.9024152232251	0	126	126
13	127	nan	0	0	nan	nan	D1	D1	D1	1	348.8937406040727	982.1125461254612	0	127	127
14	1	nan	0	0	nan	nan	D2	D2	D2	1	299.45220125786165	50.97556154537287	0	1	1
14	2	nan	0	0	nan	nan	D2	D2	D2	1	403.66724019270475	27.198210598761182	0	2	2
14	3	nan	0	0	nan	nan	D2	D2	D2	1	524.3409395973155	17.581208053691274	0	3	3
14	4	nan	0	0	nan	nan	D2	D2	D2	1	570.4630495790458	28.302775179295292	0	4	4
14	5	nan	0	0	nan	nan	D2	D2	D2	1	627.2159783344617	38.64567817648386	0	5	5
14	6	nan	0	0	nan	nan	D2	D2	D2	1	828.1866666666666	37.53081081081081	0	6	6
14	7	nan	0	0	nan	nan	D2	D2	D2	1	757.9880998080614	34.43301343570057	0	7	7
14	8	nan	0	0	nan	nan	D2	D2	D2	1	486.7574176719922	53.4876100423867	0	8	8
14	9	nan	0	0	nan	nan	D2	D2	D2	1	1007.3832992849847	69.57814096016344	0	9	9
14	10	nan	0	0	nan	nan	D2	D2	D2	1	960.1689008042896	38.08286619546673	0	10	10
14	11	nan	0	0	nan	nan	D2	D2	D2	1	365.8110451848471	70.11592879963487	0	11	11
14	12	nan	0	0	nan	nan	D2	D2	D2	1	85.2923023377226	72.65636057775973	0	12	12
14	13	nan	0	0	nan	nan	D2	D2	D2	1	704.4893807288173	78.27218868768165	0	13	13
14	14	nan	0	0	nan	nan	D2	D2	D2	1	897.8143959552954	79.37453432676956	0	14	14
14	15	nan	0	0	nan	nan	D2	D2	D2	1	526.1231838281743	100.78869235628554	0	15	15
14	16	nan	0	0	nan	nan	D2	D2	D2	1	963.0955571740714	125.80582665695557	0	16	16
14	17	nan	0	0	nan	nan	D2	D2	D2	1	398.0946302816901	131.5680017605634	0	17	17
14	18	nan	0	0	nan	nan	D2	D2	D2	1	776.718006795017	112.88250283125709	0	18	18
14	19	nan	0	0	nan	nan	D2	D2	D2	1	618.6159257449926	131.08226673180263	0	19	19
14	20	nan	0	0	nan	nan	D2	D2	D2	1	836.2096842105263	134.155649122807	0	20	20
14	21	nan	0	0	nan	nan	D2	D2	D2	1	542.4526678141136	167.06597819850833	0	21	21
14	22	nan	0	0	nan	nan	D2	D2	D2	1	798.1640917602996	191.15191947565543	0	22	22
14	23	nan	0	0	nan	nan	D2	D2	D2	1	299.6611879746177	161.76843857276606	0	23	23
14	24	nan	0	0	nan	nan	D2	D2	D2	1	470.21863354037265	186.91323459149547	0	24	24
14	25	nan	0	0	nan	nan	D2	D2	D2	1	746.7728337236534	191.8072599531616	0	25	25
14	26	nan	0	0	nan	nan	D2	D2	D2	1	690.541459957477	190.8792818332152	0	26	26
14	27	nan	0	0	nan	nan	D2	D2	D2	1	950.5095112979506	196.3858118759853	0	27	27
14	28	nan	0	0	nan	nan	D2	D2	D2	1	254.2876254180602	215.93102006688963	0	28	28
14	29	nan	0	0	nan	nan	D2	D2	D2	1	886.505659025788	258.32571633237825	0	29	29
14	30	nan	0	0	nan	nan	D2	D2	D2	1	588.4720065386188	238.90314671025746	0	30	30
14	31	nan	0	0	nan	nan	D2	D2	D2	1	185.9510775201716	249.79889694617506	0	31	31
14	32	nan	0	0	nan	nan	D2	D2	D2	1	342.42035800970876	294.9300667475728	0	32	32
14	33	nan	0	0	nan	nan	D2	D2	D2	1	649.0913876605601	291.9082964834702	0	33	33
14	34	nan	0	0	nan	nan	D2	D2	D2	1	529.2237482953439	296.6553672316384	0	34	34
14	35	nan	0	0	nan	nan	D2	D2	D2	1	240.00726676043132	301.8523206751055	0	35	35
14	36	nan	0	0	nan	nan	D2	D2	D2	1	789.685024359246	265.0936242321542	0	36	36
14	37	nan	0	0	nan	nan	D2	D2	D2	1	832.1913106973348	330.6588170865279	0	37	37
14	38	nan	0	0	nan	nan	D2	D2	D2	1	743.2538758164791	328.93499645864483	0	38	38
14	39	nan	0	0	nan	nan	D2	D2	D2	1	220.2890735355214	365.1627752388866	0	39	39
14	40	nan	0	0	nan	nan	D2	D2	D2	1	831.4464252724921	439.09015333456495	0	40	40
14	41	nan	0	0	nan	nan	D2	D2	D2	1	918.003838517538	454.8476505625414	0	41	41
14	42	nan	0	0	nan	nan	D2	D2	D2	1	724.4382769134547	489.8334766632789	0	42	42
14	43	nan	0	0	nan	nan	D2	D2	D2	1	966.7327856025039	493.2891236306729	0	43	43
14	44	nan	0	0	nan	nan	D2	D2	D2	1	287.7989451476793	471.12784810126584	0	44	44
14	45	nan	0	0	nan	nan	D2	D2	D2	1	898.1108307453416	538.0939440993789	0	45	45
14	46	nan	0	0	nan	nan	D2	D2	D2	1	787.8902176834184	543.2797635044343	0	46	46
14	47	nan	0	0	nan	nan	D2	D2	D2	1	250.44524495677234	518.6821325648415	0	47	47
14	48	nan	0	0	nan	nan	D2	D2	D2	1	448.447264637476	519.5177469916068	0	48	48
14	49	nan	0	0	nan	nan	D2	D2	D2	1	849.7289686730024	546.2418162618796	0	49	49
14	50	nan	0	0	nan	nan	D2	D2	D2	1	987.0336568242825	573.7815403675407	0	50	50
14	51	nan	0	0	nan	nan	D2	D2	D2	1	229.4279638490165	547.3748006379585	0	51	51
14	52	nan	0	0	nan	nan	D2	D2	D2	1	317.01217517717606	561.9225876794476	0	52	52
14	53	nan	0	0	nan	nan	D2	D2	D2	1	380.9583558680368	551.2772669911664	0	53	53
14	54	nan	0	0	nan	nan	D2	D2	D2	1	230.10417124039517	605.5309549945115	0	54	54
14	55	nan	0	0	nan	nan	D2	D2	D2	1	418.45248584015104	597.7470106985526	0	55	55
14	56	nan	0	0	nan	nan	D2	D2	D2	1	834.4029574861368	606.6882876827424	0	56	56
14	57	nan	0	0	nan	nan	D2	D2	D2	1	487.0483566676596	621.7994240889683	0	57	57
14	58	nan	0	0	nan	nan	D2	D2	D2	1	343.29933567799924	637.1426338413443	0	58	58
14	59	nan	0	0	nan	nan	D2	D2	D2	1	133.15951873812676	658.8137125093547	0	59	59
14	60	nan	0	0	nan	nan	D2	D2	D2	1	387.5118947663028	667.9591379792892	0	60	60
14	61	nan	0	0	nan	nan	D2	D2	D2	1	874.9487487969201	670.0542188001283	0	61	61
14	62	nan	0	0	nan	nan	D2	D2	D2	1	428.0210406132768	695.2290001631055	0	62	62
14	63	nan	0	0	nan	nan	D2	D2	D2	1	47.085422812192725	719.8083824975417	0	63	63
14	64	nan	0	0	nan	nan	D2	D2	D2	1	743.9185373756075	726.2450821569081	0	64	64
14	65	nan	0	0	nan	nan	D2	D2	D2	1	491.6546895640687	763.225891677675	0	65	65
14	66	nan	0	0	nan	nan	D2	D2	D2	1	395.3887453007519	773.7326127819549	0	66	66
14	67	nan	0	0	nan	nan	D2	D2	D2	1	791.4246240601503	736.7118421052631	0	67	67
14	68	nan	0	0	nan	nan	D2	D2	D2	1	835.6979735682819	771.9622907488987	0	68	68
14	69	nan	0	0	nan	nan	D2	D2	D2	1	734.7365091915399	786.5718521446926	0	69	69
14	70	nan	0	0	nan	nan	D2	D2	D2	1	71.68756530825496	786.4334378265413	0	70	70
14	71	nan	0	0	nan	nan	D2	D2	D2	1	653.6751043489969	777.6877608724923	0	71	71
14	72	nan	0	0	nan	nan	D2	D2	D2	1	912.243451591512	799.4855769230769	0	72	72
14	73	nan	0	0	nan	nan	D2	D2	D2	1	38.82659286037054	846.5161545413466	0	73	73
14	74	nan	0	0	nan	nan	D2	D2	D2	1	134.2208558780128	815.3140678799804	0	74	74
14	75	nan	0	0	nan	nan	D2	D2	D2	1	202.55323097688543	804.390585456386	0	75	75
14	76	nan	0	0	nan	nan	D2	D2	D2	1	705.1515151515151	841.4671052631579	0	76	76
14	77	nan	0	0	nan	nan	D2	D2	D2	1	806.2991092358182	853.6438506016565	0	77	77
14	78	nan	0	0	nan	nan	D2	D2	D2	1	589.663734939759	842.0281927710844	0	78	78
14	79	nan	0	0	nan	nan	D2	D2	D2	1	645.6650451702571	854.7123002084782	0	79	79
14	80	nan	0	0	nan	nan	D2	D2	D2	1	324.93884229903864	854.5886684393537	0	80	80
14	81	nan	0	0	nan	nan	D2	D2	D2	1	446.7990376904571	870.9185244587009	0	81	81
14	82	nan	0	0	nan	nan	D2	D2	D2	1	384.5555306511263	886.2665022974336	0	82	82
14	83	nan	0	0	nan	nan	D2	D2	D2	1	204.39676148046607	890.4201507882111	0	83	83
14	84	nan	0	0	nan	nan	D2	D2	D2	1	505.0911522175173	862.4960998439938	0	84	84
14	85	nan	0	0	nan	nan	D2	D2	D2	1	933.3542656475935	878.0869655029952	0	85	85
14	86	nan	0	0	nan	nan	D2	D2	D2	1	652.4600042435816	904.0589857840017	0	86	86
14	87	nan	0	0	nan	nan	D2	D2	D2	1	537.9235764235764	900.4355644355644	0	87	87
14	88	nan	0	0	nan	nan	D2	D2	D2	1	1011.9172297297297	923.8693693693693	0	88	88
14	89	nan	0	0	nan	nan	D2	D2	D2	1	977.6023489932886	897.1435326418548	0	89	89
14	90	nan	0	0	nan	nan	D2	D2	D2	1	303.60089804543054	930.8999823912661	0	90	90
14	91	nan	0	0	nan	nan	D2	D2	D2	1	758.6514874141876	935.4661327231121	0	91	91
14	92	nan	0	0	nan	nan	D2	D2	D2	1	862.1896394529631	937.6767509324492	0	92	92
14	93	nan	0	0	nan	nan	D2	D2	D2	1	463.2283737024221	945.7673675805164	0	93	93
14	94	nan	0	0	nan	nan	D2	D2	D2	1	564.0347555129434	968.3619367209972	0	94	94
14	95	nan	0	0	nan	nan	D2	D2	D2	1	524.6927797833935	965.5194945848375	0	95	95
14	96	nan	0	0	nan	nan	D2	D2	D2	1	71.00772678102302	958.8003399783651	0	96	96
14	97	nan	0	0	nan	nan	D2	D2	D2	1	610.5820120284309	951.4352104975396	0	97	97
14	98	nan	0	0	nan	nan	D2	D2	D2	1	726.1535403726708	981.1865838509317	0	98	98
14	99	nan	0	0	nan	nan	D2	D2	D2	1	962.001614018907	970.3048189993083	0	99	99
14	100	nan	0	0	nan	nan	D2	D2	D2	1	160.68356858983142	974.7871728107441	0	100	100
14	101	nan	0	0	nan	nan	D2	D2	D2	1	674.1451104100946	984.908292023434	0	101	101
14	102	nan	0	0	nan	nan	D2	D2	D2	1	499.76171875	999.6235795454545	0	102	102
14	103	nan	0	0	nan	nan	D2	D2	D2	1	423.1361295069904	994.1364974245769	0	103	103
14	104	nan	0	0	nan	nan	D2	D2	D2	1	610.9151147682979	1007.4079688176699	0	104	104
14	105	nan	0	0	nan	nan	D2	D2	D2	1	969.0721940214326	1006.8093626621545	0	105	105
15	1	nan	0	0	nan	nan	D3	D3	D3	1	176.94119952959625	12.528812230497843	0	1	1
15	2	nan	0	0	nan	nan	D3	D3	D3	1	590.2512590934527	17.116955791829884	0	2	2
15	3	nan	0	0	nan	nan	D3	D3	D3	1	332.3133592736706	32.91102464332036	0	3	3
15	4	nan	0	0	nan	nan	D3	D3	D3	1	976.8098074250546	30.825292833035537	0	4	4
15	5	nan	0	0	nan	nan	D3	D3	D3	1	542.9271441746081	33.897940362742084	0	5	5
15	6	nan	0	0	nan	nan	D3	D3	D3	1	397.58008964378394	31.088228355744278	0	6	6
15	7	nan	0	0	nan	nan	D3	D3	D3	1	645.6808462238398	27.993175614194723	0	7	7
15	8	nan	0	0	nan	nan	D3	D3	D3	1	149.9752515637748	45.1242861028012	0	8	8
15	9	nan	0	0	nan	nan	D3	D3	D3	1	91.67976424361493	37.82072691552063	0	9	9
15	10	nan	0	0	nan	nan	D3	D3	D3	1	726.8399174996034	38.85752816119308	0	10	10
15	11	nan	0	0	nan	nan	D3	D3	D3	1	665.0455316742082	79.86566742081448	0	11	11
15	12	nan	0	0	nan	nan	D3	D3	D3	1	221.17566753663922	62.388074683798436	0	12	12
15	13	nan	0	0	nan	nan	D3	D3	D3	1	412.1381883685023	69.67704580545548	0	13	13
15	14	nan	0	0	nan	nan	D3	D3	D3	1	562.3907378335949	83.59952904238618	0	14	14
15	15	nan	0	0	nan	nan	D3	D3	D3	1	32.13321064552662	80.17978482446206	0	15	15
15	16	nan	0	0	nan	nan	D3	D3	D3	1	160.0002281021898	107.67632299270073	0	16	16
15	17	nan	0	0	nan	nan	D3	D3	D3	1	848.2776971042965	85.06004954300846	0	17	17
15	18	nan	0	0	nan	nan	D3	D3	D3	1	280.41569282136896	83.94247989072697	0	18	18
15	19	nan	0	0	nan	nan	D3	D3	D3	1	760.1916461916462	119.05298579211623	0	19	19
15	20	nan	0	0	nan	nan	D3	D3	D3	1	424.6031185031185	123.77110187110188	0	20	20
15	21	nan	0	0	nan	nan	D3	D3	D3	1	94.32689163074178	124.73182696595808	0	21	21
15	22	nan	0	0	nan	nan	D3	D3	D3	1	360.42825498400197	110.93305439330544	0	22	22
15	23	nan	0	0	nan	nan	D3	D3	D3	1	973.7072126092171	112.01336302895324	0	23	23
15	24	nan	0	0	nan	nan	D3	D3	D3	1	492.456346749226	113.28204334365326	0	24	24
15	25	nan	0	0	nan	nan	D3	D3	D3	1	638.5739348370927	124.51583504215083	0	25	25
15	26	nan	0	0	nan	nan	D3	D3	D3	1	703.795871559633	144.5104849279161	0	26	26
15	27	nan	0	0	nan	nan	D3	D3	D3	1	910.6341463414634	134.80085491576565	0	27	27
15	28	nan	0	0	nan	nan	D3	D3	D3	1	213.09495652173914	147.12278260869564	0	28	28
15	29	nan	0	0	nan	nan	D3	D3	D3	1	338.4272841575859	180.6985540653814	0	29	29
15	30	nan	0	0	nan	nan	D3	D3	D3	1	273.99574574574575	182.01876876876878	0	30	30
15	31	nan	0	0	nan	nan	D3	D3	D3	1	580.9232362280823	168.51511804500896	0	31	31
15	32	nan	0	0	nan	nan	D3	D3	D3	1	967.7044527230796	178.93915203122228	0	32	32
15	33	nan	0	0	nan	nan	D3	D3	D3	1	476.62202447163514	196.0416017797553	0	33	33
15	34	nan	0	0	nan	nan	D3	D3	D3	1	863.1822189566495	195.7360134354991	0	34	34
15	35	nan	0	0	nan	nan	D3	D3	D3	1	81.61053621825023	194.51918051635832	0	35	35
15	36	nan	0	0	nan	nan	D3	D3	D3	1	213.9646017699115	226.09061946902654	0	36	36
15	37	nan	0	0	nan	nan	D3	D3	D3	1	649.8430809399478	194.31566579634466	0	37	37
15	38	nan	0	0	nan	nan	D3	D3	D3	1	696.6722202100689	199.54328141977544	0	38	38
15	39	nan	0	0	nan	nan	D3	D3	D3	1	551.5348714336034	235.24691792884818	0	39	39
15	40	nan	0	0	nan	nan	D3	D3	D3	1	40.364666921411285	250.38237167239842	0	40	40
15	41	nan	0	0	nan	nan	D3	D3	D3	1	734.5609433962264	248.71839622641508	0	41	41
15	42	nan	0	0	nan	nan	D3	D3	D3	1	948.9907164480323	245.38506559031282	0	42	42
15	43	nan	0	0	nan	nan	D3	D3	D3	1	1005.1402407116693	248.13710099424384	0	43	43
15	44	nan	0	0	nan	nan	D3	D3	D3	1	614.0725710900474	280.667654028436	0	44	44
15	45	nan	0	0	nan	nan	D3	D3	D3	1	810.223195409242	300.9596043491392	0	45	45
15	46	nan	0	0	nan	nan	D3	D3	D3	1	980.7517811997242	310.8244081820271	0	46	46
15	47	nan	0	0	nan	nan	D3	D3	D3	1	986.2437923250565	358.88638073739656	0	47	47
15	48	nan	0	0	nan	nan	D3	D3	D3	1	631.881811560617	378.7689200821029	0	48	48
15	49	nan	0	0	nan	nan	D3	D3	D3	1	931.6487813431527	353.36419428371033	0	49	49
15	50	nan	0	0	nan	nan	D3	D3	D3	1	823.8873297565002	372.49298390425093	0	50	50
15	51	nan	0	0	nan	nan	D3	D3	D3	1	887.398252992559	353.7059204141055	0	51	51
15	52	nan	0	0	nan	nan	D3	D3	D3	1	898.6158260344307	416.42162488674114	0	52	52
15	53	nan	0	0	nan	nan	D3	D3	D3	1	224.3101960300826	395.6544199235606	0	53	53
15	54	nan	0	0	nan	nan	D3	D3	D3	1	983.2046629010936	437.79930296839325	0	54	54
15	55	nan	0	0	nan	nan	D3	D3	D3	1	816.5305940151853	444.9105627512282	0	55	55
15	56	nan	0	0	nan	nan	D3	D3	D3	1	146.06270705158542	417.68149550402273	0	56	56
15	57	nan	0	0	nan	nan	D3	D3	D3	1	248.0933030343537	467.2325892260393	0	57	57
15	58	nan	0	0	nan	nan	D3	D3	D3	1	48.252234602669276	453.62238275988733	0	58	58
15	59	nan	0	0	nan	nan	D3	D3	D3	1	896.5039544753087	499.22183641975306	0	59	59
15	60	nan	0	0	nan	nan	D3	D3	D3	1	100.73190401258852	492.3400865460267	0	60	60
15	61	nan	0	0	nan	nan	D3	D3	D3	1	189.84335628003637	536.0606572282114	0	61	61
15	62	nan	0	0	nan	nan	D3	D3	D3	1	29.993212669683256	540.6094674556213	0	62	62
15	63	nan	0	0	nan	nan	D3	D3	D3	1	697.9724910551938	545.6372807789313	0	63	63
15	64	nan	0	0	nan	nan	D3	D3	D3	1	124.13765853658536	576.9233170731708	0	64	64
15	65	nan	0	0	nan	nan	D3	D3	D3	1	470.89138576779027	543.1746597241254	0	65	65
15	66	nan	0	0	nan	nan	D3	D3	D3	1	548.921968787515	589.9885554221688	0	66	66
15	67	nan	0	0	nan	nan	D3	D3	D3	1	395.2390276839973	617.238352464551	0	67	67
15	68	nan	0	0	nan	nan	D3	D3	D3	1	930.7589459284326	639.9389444884441	0	68	68
15	69	nan	0	0	nan	nan	D3	D3	D3	1	990.4292475926228	716.2852945976824	0	69	69
15	70	nan	0	0	nan	nan	D3	D3	D3	1	924.9876847290641	727.3004926108374	0	70	70
15	71	nan	0	0	nan	nan	D3	D3	D3	1	297.27843439063275	749.5419713044912	0	71	71
15	72	nan	0	0	nan	nan	D3	D3	D3	1	847.0750703784798	730.8572098842665	0	72	72
15	73	nan	0	0	nan	nan	D3	D3	D3	1	889.5853968253969	768.12	0	73	73
15	74	nan	0	0	nan	nan	D3	D3	D3	1	937.4505494505495	777.1580999645515	0	74	74
15	75	nan	0	0	nan	nan	D3	D3	D3	1	631.5383455017196	784.9565558438424	0	75	75
15	76	nan	0	0	nan	nan	D3	D3	D3	1	761.7178531494595	770.6891539321655	0	76	76
15	77	nan	0	0	nan	nan	D3	D3	D3	1	999.9838028169014	790.2267605633803	0	77	77
15	78	nan	0	0	nan	nan	D3	D3	D3	1	829.9751344086021	798.758288530466	0	78	78
15	79	nan	0	0	nan	nan	D3	D3	D3	1	721.8275486098491	820.4054152280574	0	79	79
15	80	nan	0	0	nan	nan	D3	D3	D3	1	55.00447823370131	798.7654655280149	0	80	80
15	81	nan	0	0	nan	nan	D3	D3	D3	1	909.5782703344548	833.3192163071443	0	81	81
15	82	nan	0	0	nan	nan	D3	D3	D3	1	951.2305889246996	852.0058599472604	0	82	82
15	83	nan	0	0	nan	nan	D3	D3	D3	1	829.8558841099164	884.0047789725209	0	83	83
15	84	nan	0	0	nan	nan	D3	D3	D3	1	999.8176493557204	865.7485357282311	0	84	84
15	85	nan	0	0	nan	nan	D3	D3	D3	1	65.68884703912953	877.3322870893493	0	85	85
15	86	nan	0	0	nan	nan	D3	D3	D3	1	970.37721021611	904.9934512115259	0	86	86
15	87	nan	0	0	nan	nan	D3	D3	D3	1	173.20038486209108	913.9005772931366	0	87	87
15	88	nan	0	0	nan	nan	D3	D3	D3	1	110.54203802733214	894.9722222222222	0	88	88
15	89	nan	0	0	nan	nan	D3	D3	D3	1	936.500562113547	933.0115233277122	0	89	89
15	90	nan	0	0	nan	nan	D3	D3	D3	1	885.3638502673797	962.3501604278075	0	90	90
15	91	nan	0	0	nan	nan	D3	D3	D3	1	88.79730884237506	969.9463904314396	0	91	91
15	92	nan	0	0	nan	nan	D3	D3	D3	1	567.3702213279678	951.7398302860643	0	92	92
15	93	nan	0	0	nan	nan	D3	D3	D3	1	926.1823770491803	1000.0035394932936	0	93	93
15	94	nan	0	0	nan	nan	D3	D3	D3	1	98.02862985685071	1005.510736196319	0	94	94
15	95	nan	0	0	nan	nan	D3	D3	D3	1	547.0883624416393	1006.1777624070552	0	95	95
16	1	nan	0	0	nan	nan	D4	D4	D4	1	106.96021565346719	31.735080870050194	0	1	1
16	2	nan	0	0	nan	nan	D4	D4	D4	1	331.83776775648255	30.128523111612175	0	2	2
16	3	nan	0	0	nan	nan	D4	D4	D4	1	862.3163440010536	46.01935993678388	0	3	3
16	4	nan	0	0	nan	nan	D4	D4	D4	1	1004.2282822603318	44.27916783806579	0	4	4
16	5	nan	0	0	nan	nan	D4	D4	D4	1	966.181759587496	52.65194972607154	0	5	5
16	6	nan	0	0	nan	nan	D4	D4	D4	1	707.8124804013797	54.26340545625588	0	6	6
16	7	nan	0	0	nan	nan	D4	D4	D4	1	906.9701098901099	55.675164835164836	0	7	7
16	8	nan	0	0	nan	nan	D4	D4	D4	1	211.59410070513457	51.49468666203198	0	8	8
16	9	nan	0	0	nan	nan	D4	D4	D4	1	750.9778641615376	101.12730806608357	0	9	9
16	10	nan	0	0	nan	nan	D4	D4	D4	1	158.19994367783724	100.89073500422417	0	10	10
16	11	nan	0	0	nan	nan	D4	D4	D4	1	905.4099069148937	111.83344414893617	0	11	11
16	12	nan	0	0	nan	nan	D4	D4	D4	1	947.8525280898876	99.40835674157303	0	12	12
16	13	nan	0	0	nan	nan	D4	D4	D4	1	578.842248508322	77.52747827907464	0	13	13
16	14	nan	0	0	nan	nan	D4	D4	D4	1	323.7823283690519	103.32800581184162	0	14	14
16	15	nan	0	0	nan	nan	D4	D4	D4	1	110.23033175355451	121.8962085308057	0	15	15
16	16	nan	0	0	nan	nan	D4	D4	D4	1	464.44924066731505	121.9799506246727	0	16	16
16	17	nan	0	0	nan	nan	D4	D4	D4	1	547.0770712909441	144.41398293421415	0	17	17
16	18	nan	0	0	nan	nan	D4	D4	D4	1	44.059725400457666	131.17368421052632	0	18	18
16	19	nan	0	0	nan	nan	D4	D4	D4	1	839.3125166800107	149.7945912285384	0	19	19
16	20	nan	0	0	nan	nan	D4	D4	D4	1	649.6047441364606	124.63272921108742	0	20	20
16	21	nan	0	0	nan	nan	D4	D4	D4	1	583.200913874273	186.56660204929383	0	21	21
16	22	nan	0	0	nan	nan	D4	D4	D4	1	241.31916666666666	162.12291666666667	0	22	22
16	23	nan	0	0	nan	nan	D4	D4	D4	1	952.2565947242206	160.93801881571665	0	23	23
16	24	nan	0	0	nan	nan	D4	D4	D4	1	23.148805460750854	203.13265073947667	0	24	24
16	25	nan	0	0	nan	nan	D4	D4	D4	1	99.91013494114269	183.98980763709446	0	25	25
16	26	nan	0	0	nan	nan	D4	D4	D4	1	389.3100610188733	173.13253866893714	0	26	26
16	27	nan	0	0	nan	nan	D4	D4	D4	1	670.7865742078397	196.5908696908408	0	27	27
16	28	nan	0	0	nan	nan	D4	D4	D4	1	964.3525581395348	205.14837209302326	0	28	28
16	29	nan	0	0	nan	nan	D4	D4	D4	1	1003.4980326025857	212.49353569421024	0	29	29
16	30	nan	0	0	nan	nan	D4	D4	D4	1	327.2919056724028	203.2772466539197	0	30	30
16	31	nan	0	0	nan	nan	D4	D4	D4	1	193.36882322975038	218.70283579555104	0	31	31
16	32	nan	0	0	nan	nan	D4	D4	D4	1	272.47702318015456	235.91886945912972	0	32	32
16	33	nan	0	0	nan	nan	D4	D4	D4	1	797.887960199005	237.24384742951906	0	33	33
16	34	nan	0	0	nan	nan	D4	D4	D4	1	910.7382637853949	236.05625931445604	0	34	34
16	35	nan	0	0	nan	nan	D4	D4	D4	1	124.27872736503639	247.01726180402775	0	35	35
16	36	nan	0	0	nan	nan	D4	D4	D4	1	486.7385308574549	227.3701529219006	0	36	36
16	37	nan	0	0	nan	nan	D4	D4	D4	1	978.486186540732	270.6198347107438	0	37	37
16	38	nan	0	0	nan	nan	D4	D4	D4	1	424.9832526981764	263.7971715668031	0	38	38
16	39	nan	0	0	nan	nan	D4	D4	D4	1	363.0618506885721	263.9782556172989	0	39	39
16	40	nan	0	0	nan	nan	D4	D4	D4	1	314.2745945945946	278.7237837837838	0	40	40
16	41	nan	0	0	nan	nan	D4	D4	D4	1	536.9162628709872	276.12174439733496	0	41	41
16	42	nan	0	0	nan	nan	D4	D4	D4	1	185.5298208077026	284.0641882856379	0	42	42
16	43	nan	0	0	nan	nan	D4	D4	D4	1	316.50717360114777	320.80344332855094	0	43	43
16	44	nan	0	0	nan	nan	D4	D4	D4	1	109.2947543713572	306.6584096586178	0	44	44
16	45	nan	0	0	nan	nan	D4	D4	D4	1	279.73665212813955	341.87546999548806	0	45	45
16	46	nan	0	0	nan	nan	D4	D4	D4	1	581.2974054855448	324.2554484803558	0	46	46
16	47	nan	0	0	nan	nan	D4	D4	D4	1	915.0728708257831	313.44576753818274	0	47	47
16	48	nan	0	0	nan	nan	D4	D4	D4	1	211.6694748358862	343.3938730853392	0	48	48
16	49	nan	0	0	nan	nan	D4	D4	D4	1	363.0041794984602	330.55477342718876	0	49	49
16	50	nan	0	0	nan	nan	D4	D4	D4	1	671.4927612994351	310.57688912429376	0	50	50
16	51	nan	0	0	nan	nan	D4	D4	D4	1	778.3296809539156	334.01235363626597	0	51	51
16	52	nan	0	0	nan	nan	D4	D4	D4	1	445.09157826369346	334.7042649924226	0	52	52
16	53	nan	0	0	nan	nan	D4	D4	D4	1	119.71756007393715	358.9097966728281	0	53	53
16	54	nan	0	0	nan	nan	D4	D4	D4	1	506.14066347964655	366.146168332609	0	54	54
16	55	nan	0	0	nan	nan	D4	D4	D4	1	64.46034574942078	352.9860987346284	0	55	55
16	56	nan	0	0	nan	nan	D4	D4	D4	1	20.131514408338443	346.23114653586754	0	56	56
16	57	nan	0	0	nan	nan	D4	D4	D4	1	369.2428170519845	396.96044367232395	0	57	57
16	58	nan	0	0	nan	nan	D4	D4	D4	1	638.2524088418667	389.16153410164367	0	58	58
16	59	nan	0	0	nan	nan	D4	D4	D4	1	964.3528048215113	388.51954875598824	0	59	59
16	60	nan	0	0	nan	nan	D4	D4	D4	1	439.542123975885	418.6645540268975	0	60	60
16	61	nan	0	0	nan	nan	D4	D4	D4	1	869.887337572574	376.882775781034	0	61	61
16	62	nan	0	0	nan	nan	D4	D4	D4	1	724.2931826648454	409.63367689059976	0	62	62
16	63	nan	0	0	nan	nan	D4	D4	D4	1	33.93711306614532	417.23492994460736	0	63	63
16	64	nan	0	0	nan	nan	D4	D4	D4	1	125.68063498323802	433.4112601064879	0	64	64
16	65	nan	0	0	nan	nan	D4	D4	D4	1	552.8856964952855	446.47945205479454	0	65	65
16	66	nan	0	0	nan	nan	D4	D4	D4	1	994.0088005215124	465.0112451108214	0	66	66
16	67	nan	0	0	nan	nan	D4	D4	D4	1	791.7047924212873	445.37210922262466	0	67	67
16	68	nan	0	0	nan	nan	D4	D4	D4	1	917.4794520547945	458.36812900988383	0	68	68
16	69	nan	0	0	nan	nan	D4	D4	D4	1	858.0053309193321	492.5166968416818	0	69	69
16	70	nan	0	0	nan	nan	D4	D4	D4	1	647.5254984260231	491.49786638684856	0	70	70
16	71	nan	0	0	nan	nan	D4	D4	D4	1	40.414954407294836	496.88340425531914	0	71	71
16	72	nan	0	0	nan	nan	D4	D4	D4	1	760.3599010842686	512.9454061251664	0	72	72
16	73	nan	0	0	nan	nan	D4	D4	D4	1	757.1974169741698	559.7817343173432	0	73	73
16	74	nan	0	0	nan	nan	D4	D4	D4	1	481.7468777049586	565.0941016446149	0	74	74
16	75	nan	0	0	nan	nan	D4	D4	D4	1	771.0747103475829	604.365761086696	0	75	75
16	76	nan	0	0	nan	nan	D4	D4	D4	1	822.1196166978742	649.876197819143	0	76	76
16	77	nan	0	0	nan	nan	D4	D4	D4	1	62.755833084056235	639.490876458271	0	77	77
16	78	nan	0	0	nan	nan	D4	D4	D4	1	398.00954930188817	653.8106778557477	0	78	78
16	79	nan	0	0	nan	nan	D4	D4	D4	1	712.8539301310044	680.258442503639	0	79	79
16	80	nan	0	0	nan	nan	D4	D4	D4	1	170.91688704193427	654.8594635436343	0	80	80
16	81	nan	0	0	nan	nan	D4	D4	D4	1	911.3442881556462	690.9537268305509	0	81	81
16	82	nan	0	0	nan	nan	D4	D4	D4	1	223.59183673469389	682.9380552220888	0	82	82
16	83	nan	0	0	nan	nan	D4	D4	D4	1	296.77137991927344	698.2484863773966	0	83	83
16	84	nan	0	0	nan	nan	D4	D4	D4	1	118.3590135729306	724.1663161919328	0	84	84
16	85	nan	0	0	nan	nan	D4	D4	D4	1	193.58883388338833	749.6067106710672	0	85	85
16	86	nan	0	0	nan	nan	D4	D4	D4	1	577.0522972812537	742.7524634928172	0	86	86
16	87	nan	0	0	nan	nan	D4	D4	D4	1	16.16552623004236	749.4503095470837	0	87	87
16	88	nan	0	0	nan	nan	D4	D4	D4	1	63.28685870121016	749.4267939321629	0	88	88
16	89	nan	0	0	nan	nan	D4	D4	D4	1	151.7782599710684	785.7472618309569	0	89	89
16	90	nan	0	0	nan	nan	D4	D4	D4	1	986.3392948390393	781.1202095043434	0	90	90
16	91	nan	0	0	nan	nan	D4	D4	D4	1	290.3039539592881	801.3212192262603	0	91	91
16	92	nan	0	0	nan	nan	D4	D4	D4	1	833.162738890843	788.1147848516825	0	92	92
16	93	nan	0	0	nan	nan	D4	D4	D4	1	900.4923679867986	818.3073432343234	0	93	93
16	94	nan	0	0	nan	nan	D4	D4	D4	1	167.4506193505189	828.283562102444	0	94	94
16	95	nan	0	0	nan	nan	D4	D4	D4	1	239.10553245922608	832.4883274704189	0	95	95
16	96	nan	0	0	nan	nan	D4	D4	D4	1	41.58549686660698	821.5481945687854	0	96	96
16	97	nan	0	0	nan	nan	D4	D4	D4	1	468.0893037636007	824.1926392770082	0	97	97
16	98	nan	0	0	nan	nan	D4	D4	D4	1	47.99047619047619	863.7926739926739	0	98	98
16	99	nan	0	0	nan	nan	D4	D4	D4	1	83.97480894424002	849.6430795358052	0	99	99
16	100	nan	0	0	nan	nan	D4	D4	D4	1	13.373937677053824	875.214730878187	0	100	100
16	101	nan	0	0	nan	nan	D4	D4	D4	1	217.76046304541407	863.3922528940338	0	101	101
16	102	nan	0	0	nan	nan	D4	D4	D4	1	130.61679669573198	864.3712712253327	0	102	102
16	103	nan	0	0	nan	nan	D4	D4	D4	1	381.30135222150676	857.5286542176433	0	103	103
16	104	nan	0	0	nan	nan	D4	D4	D4	1	174.73811442385173	882.2429492344883	0	104	104
16	105	nan	0	0	nan	nan	D4	D4	D4	1	340.45399129172716	869.911175616836	0	105	105
16	106	nan	0	0	nan	nan	D4	D4	D4	1	101.75646481178396	903.3486088379706	0	106	106
16	107	nan	0	0	nan	nan	D4	D4	D4	1	427.2684968195514	897.8540341479745	0	107	107
16	108	nan	0	0	nan	nan	D4	D4	D4	1	238.09049602423323	908.1719045815979	0	108	108
16	109	nan	0	0	nan	nan	D4	D4	D4	1	150.3015479876161	930.974613003096	0	109	109
16	110	nan	0	0	nan	nan	D4	D4	D4	1	204.0400987045034	929.4336829117829	0	110	110
16	111	nan	0	0	nan	nan	D4	D4	D4	1	300.4963693911748	907.2494879910631	0	111	111
16	112	nan	0	0	nan	nan	D4	D4	D4	1	482.67740299264517	928.9509256910982	0	112	112
16	113	nan	0	0	nan	nan	D4	D4	D4	1	386.02172452407615	938.691601343785	0	113	113
16	114	nan	0	0	nan	nan	D4	D4	D4	1	950.5153283593115	928.1924355470193	0	114	114
16	115	nan	0	0	nan	nan	D4	D4	D4	1	68.82172782432824	932.176827506501	0	115	115
16	116	nan	0	0	nan	nan	D4	D4	D4	1	27.641993087557605	957.4239631336405	0	116	116
16	117	nan	0	0	nan	nan	D4	D4	D4	1	249.18148334170434	975.8982086053909	0	117	117
16	118	nan	0	0	nan	nan	D4	D4	D4	1	329.10696481982626	984.1633670417319	0	118	118
16	119	nan	0	0	nan	nan	D4	D4	D4	1	156.3893181054753	984.519314746389	0	119	119
16	120	nan	0	0	nan	nan	D4	D4	D4	1	871.1505144163597	977.3509462720691	0	120	120
16	121	nan	0	0	nan	nan	D4	D4	D4	1	61.0668485675307	998.8549990255311	0	121	121
16	122	nan	0	0	nan	nan	D4	D4	D4	1	788.0169166932652	971.3304606873072	0	122	122
16	123	nan	0	0	nan	nan	D4	D4	D4	1	469.14978902953584	997.2160337552742	0	123	123
16	124	nan	0	0	nan	nan	D4	D4	D4	1	645.116378389921	985.3516976297245	0	124	124
