# Supplementary material for: Resolving cell state in iPSC-derived human neural samples with multiplexed fluorescence imaging
Source: Commun Biol. 2021 Jun 24;4:786. doi: 10.1038/s42003-021-02276-x (PMC8225800; doi:10.1038/s42003-021-02276-x)
Supplement: Supplementary file 5 — Supplementary Data 2 [file 42003_2021_2276_MOESM5_ESM.zip › New folder/Cortical_neuron_DNACellSurrounding.csv]

ImageNumber	ObjectNumber	Metadata_FileLocation	Metadata_Frame	Metadata_Series	Metadata_myChannel	Metadata_myCycle	Metadata_myWell	Metadata_myWell	Metadata_myWell	Location_Center_X	Location_Center_Y	Number_Object_Number	Parent_CellExpanded	Parent_Nuclei
1	1	nan	0	0	nan	nan	A1	A1	A1	509.73710978604	38.756050508593475	1	1	1
1	2	nan	0	0	nan	nan	A1	A1	A1	962.1859239207864	54.856674739991455	2	2	2
1	3	nan	0	0	nan	nan	A1	A1	A1	409.5779931228509	65.73616755236011	3	3	3
1	4	nan	0	0	nan	nan	A1	A1	A1	863.0867555555556	57.628	4	4	4
1	5	nan	0	0	nan	nan	A1	A1	A1	604.4345505018151	76.51227845398249	5	5	5
1	6	nan	0	0	nan	nan	A1	A1	A1	782.6036675539781	91.38834664300502	6	6	6
1	7	nan	0	0	nan	nan	A1	A1	A1	649.8021164021164	95.76190476190476	7	7	7
1	8	nan	0	0	nan	nan	A1	A1	A1	119.47106017191977	130.3312893982808	8	8	8
1	9	nan	0	0	nan	nan	A1	A1	A1	730.055964449382	136.1967782252465	9	9	9
1	10	nan	0	0	nan	nan	A1	A1	A1	571.8135631662509	138.86232705828985	10	10	10
1	11	nan	0	0	nan	nan	A1	A1	A1	375.2801663128096	154.00787331917905	11	11	11
1	12	nan	0	0	nan	nan	A1	A1	A1	472.7556806337294	125.42151344590368	12	12	12
1	13	nan	0	0	nan	nan	A1	A1	A1	669.3167635362496	166.26032425818292	13	13	13
1	14	nan	0	0	nan	nan	A1	A1	A1	951.6387096774193	136.01482498284145	14	14	14
1	15	nan	0	0	nan	nan	A1	A1	A1	512.6556886227545	170.8565596080566	15	15	15
1	16	nan	0	0	nan	nan	A1	A1	A1	848.4653409090909	172.73551136363636	16	16	16
1	17	nan	0	0	nan	nan	A1	A1	A1	949.9373536299765	205.4795081967213	17	17	17
1	18	nan	0	0	nan	nan	A1	A1	A1	1007.5335929892892	205.09055501460566	18	18	18
1	19	nan	0	0	nan	nan	A1	A1	A1	588.9476984248356	226.6323596880257	19	19	19
1	20	nan	0	0	nan	nan	A1	A1	A1	274.98473597359737	202.20090759075907	20	20	20
1	21	nan	0	0	nan	nan	A1	A1	A1	879.6102910164487	232.30451286377055	21	21	21
1	22	nan	0	0	nan	nan	A1	A1	A1	211.0418604651163	245.38197674418603	22	22	22
1	23	nan	0	0	nan	nan	A1	A1	A1	951.4558704453441	241.8668016194332	23	23	23
1	24	nan	0	0	nan	nan	A1	A1	A1	777.7087438423646	232.2805829228243	24	24	24
1	25	nan	0	0	nan	nan	A1	A1	A1	478.31150874339164	239.5872305815372	25	25	25
1	26	nan	0	0	nan	nan	A1	A1	A1	350.24435542607426	247.2248725418791	26	26	26
1	27	nan	0	0	nan	nan	A1	A1	A1	684.0036006546645	267.62356792144027	27	27	27
1	28	nan	0	0	nan	nan	A1	A1	A1	827.2525879917184	281.3071083505866	28	28	28
1	29	nan	0	0	nan	nan	A1	A1	A1	884.9019073569482	274.3882833787466	29	29	29
1	30	nan	0	0	nan	nan	A1	A1	A1	56.262283842462104	275.7604936390645	30	30	30
1	31	nan	0	0	nan	nan	A1	A1	A1	1000.9038828771484	286.031190324634	31	31	31
1	32	nan	0	0	nan	nan	A1	A1	A1	417.61662666375736	270.3493344970543	32	32	32
1	33	nan	0	0	nan	nan	A1	A1	A1	932.3855780691299	289.1466030989273	33	33	33
1	34	nan	0	0	nan	nan	A1	A1	A1	528.8954977282115	300.44650970673274	34	34	34
1	35	nan	0	0	nan	nan	A1	A1	A1	771.7515151515152	299.9716253443526	35	35	35
1	36	nan	0	0	nan	nan	A1	A1	A1	862.089430894309	319.95293110825844	36	36	36
1	37	nan	0	0	nan	nan	A1	A1	A1	601.0190853438963	313.74990997479296	37	37	37
1	38	nan	0	0	nan	nan	A1	A1	A1	296.09130335539834	338.677242638667	38	38	38
1	39	nan	0	0	nan	nan	A1	A1	A1	153.28563310919594	316.90103229472487	39	39	39
1	40	nan	0	0	nan	nan	A1	A1	A1	966.813855843247	318.66480055983203	40	40	40
1	41	nan	0	0	nan	nan	A1	A1	A1	441.03076923076924	335.43557692307695	41	41	41
1	42	nan	0	0	nan	nan	A1	A1	A1	741.9222949689869	354.2946243969676	42	42	42
1	43	nan	0	0	nan	nan	A1	A1	A1	373.67444810961683	365.6508500380614	43	43	43
1	44	nan	0	0	nan	nan	A1	A1	A1	963.007700770077	365.5324532453245	44	44	44
1	45	nan	0	0	nan	nan	A1	A1	A1	918.4751164144354	402.8984284051222	45	45	45
1	46	nan	0	0	nan	nan	A1	A1	A1	996.249517507582	396.1764543700028	46	46	46
1	47	nan	0	0	nan	nan	A1	A1	A1	822.3303544831695	366.8486744116771	47	47	47
1	48	nan	0	0	nan	nan	A1	A1	A1	490.9865982321072	373.13059595095524	48	48	48
1	49	nan	0	0	nan	nan	A1	A1	A1	228.63877790834312	379.81269095182137	49	49	49
1	50	nan	0	0	nan	nan	A1	A1	A1	431.13416009019164	403.07440811724916	50	50	50
1	51	nan	0	0	nan	nan	A1	A1	A1	531.9984114376489	393.40826052422557	51	51	51
1	52	nan	0	0	nan	nan	A1	A1	A1	166.98641887062186	381.81629735525377	52	52	52
1	53	nan	0	0	nan	nan	A1	A1	A1	604.1472708547889	377.81050463439755	53	53	53
1	54	nan	0	0	nan	nan	A1	A1	A1	682.6420501064352	379.9020795808089	54	54	54
1	55	nan	0	0	nan	nan	A1	A1	A1	574.1629213483146	423.0262172284644	55	55	55
1	56	nan	0	0	nan	nan	A1	A1	A1	125.63343625937362	411.6771063078959	56	56	56
1	57	nan	0	0	nan	nan	A1	A1	A1	852.460822954438	442.1600189184928	57	57	57
1	58	nan	0	0	nan	nan	A1	A1	A1	67.67412451361868	430.5314526588846	58	58	58
1	59	nan	0	0	nan	nan	A1	A1	A1	201.35271903323263	464.90124622356495	59	59	59
1	60	nan	0	0	nan	nan	A1	A1	A1	653.0308559162866	463.61336195331364	60	60	60
1	61	nan	0	0	nan	nan	A1	A1	A1	281.2681964861958	431.24740050197204	61	61	61
1	62	nan	0	0	nan	nan	A1	A1	A1	570.5320489737127	477.74306805905655	62	62	62
1	63	nan	0	0	nan	nan	A1	A1	A1	794.5408753096615	483.6771263418662	63	63	63
1	64	nan	0	0	nan	nan	A1	A1	A1	723.6669350509931	479.1693505099302	64	64	64
1	65	nan	0	0	nan	nan	A1	A1	A1	344.812181122449	439.9170918367347	65	65	65
1	66	nan	0	0	nan	nan	A1	A1	A1	403.6325336454067	459.1500877706261	66	66	66
1	67	nan	0	0	nan	nan	A1	A1	A1	115.61041902604757	501.7757644394111	67	67	67
1	68	nan	0	0	nan	nan	A1	A1	A1	484.54875360352725	490.4668475496015	68	68	68
1	69	nan	0	0	nan	nan	A1	A1	A1	274.56216909995186	528.1185624899728	69	69	69
1	70	nan	0	0	nan	nan	A1	A1	A1	350.7652694610778	533.2830339321357	70	70	70
1	71	nan	0	0	nan	nan	A1	A1	A1	414.5241483398016	569.3022854678741	71	71	71
1	72	nan	0	0	nan	nan	A1	A1	A1	571.6377551020408	537.3520408163265	72	72	72
1	73	nan	0	0	nan	nan	A1	A1	A1	477.6461505922166	589.5939086294417	73	73	73
1	74	nan	0	0	nan	nan	A1	A1	A1	119.84587813620071	590.4990612732548	74	74	74
1	75	nan	0	0	nan	nan	A1	A1	A1	657.5727340083971	556.2219066436157	75	75	75
1	76	nan	0	0	nan	nan	A1	A1	A1	41.616837648591435	545.2711284807035	76	76	76
1	77	nan	0	0	nan	nan	A1	A1	A1	549.335305719921	575.388560157791	77	77	77
1	78	nan	0	0	nan	nan	A1	A1	A1	217.10512630014858	554.0033432392273	78	78	78
1	79	nan	0	0	nan	nan	A1	A1	A1	13.354253835425384	594.3138075313808	79	79	79
1	80	nan	0	0	nan	nan	A1	A1	A1	179.88988420362682	612.064015730828	80	80	80
1	81	nan	0	0	nan	nan	A1	A1	A1	357.46319082377477	602.9939520333681	81	81	81
1	82	nan	0	0	nan	nan	A1	A1	A1	876.5213566384998	585.3405486746151	82	82	82
1	83	nan	0	0	nan	nan	A1	A1	A1	531.0035714285714	611.2446428571428	83	83	83
1	84	nan	0	0	nan	nan	A1	A1	A1	787.6524822695036	595.2574633019957	84	84	84
1	85	nan	0	0	nan	nan	A1	A1	A1	579.7962962962963	628.3148148148148	85	85	85
1	86	nan	0	0	nan	nan	A1	A1	A1	302.32361516034985	635.9752186588921	86	86	86
1	87	nan	0	0	nan	nan	A1	A1	A1	725.400414078675	629.1080745341615	87	87	87
1	88	nan	0	0	nan	nan	A1	A1	A1	611.1391917896087	658.2617062219372	88	88	88
1	89	nan	0	0	nan	nan	A1	A1	A1	986.4603456439394	639.7716619318181	89	89	89
1	90	nan	0	0	nan	nan	A1	A1	A1	246.95175097276265	644.0773022049286	90	90	90
1	91	nan	0	0	nan	nan	A1	A1	A1	62.42515197568389	656.8843085106383	91	91	91
1	92	nan	0	0	nan	nan	A1	A1	A1	909.3466227347611	652.0369028006589	92	92	92
1	93	nan	0	0	nan	nan	A1	A1	A1	520.2894402035623	665.1762086513995	93	93	93
1	94	nan	0	0	nan	nan	A1	A1	A1	680.5778413330017	689.7831385227555	94	94	94
1	95	nan	0	0	nan	nan	A1	A1	A1	474.22673031026255	669.429892601432	95	95	95
1	96	nan	0	0	nan	nan	A1	A1	A1	429.0755182625864	660.8479763079961	96	96	96
1	97	nan	0	0	nan	nan	A1	A1	A1	336.3445816186557	695.4951989026063	97	97	97
1	98	nan	0	0	nan	nan	A1	A1	A1	395.16510500807755	677.6526655896607	98	98	98
1	99	nan	0	0	nan	nan	A1	A1	A1	573.1890397184515	694.3755656108598	99	99	99
1	100	nan	0	0	nan	nan	A1	A1	A1	796.2464905493533	719.749751298773	100	100	100
1	101	nan	0	0	nan	nan	A1	A1	A1	882.7648693718733	702.4335742078932	101	101	101
1	102	nan	0	0	nan	nan	A1	A1	A1	187.5112478777589	688.3622665534805	102	102	102
1	103	nan	0	0	nan	nan	A1	A1	A1	264.3730117112393	731.5474567383325	103	103	103
1	104	nan	0	0	nan	nan	A1	A1	A1	66.62064199047765	724.0480724927047	104	104	104
1	105	nan	0	0	nan	nan	A1	A1	A1	443.72335811648077	741.4854399008674	105	105	105
1	106	nan	0	0	nan	nan	A1	A1	A1	541.3730321697467	740.6009582477755	106	106	106
1	107	nan	0	0	nan	nan	A1	A1	A1	634.722914934885	741.1030756442228	107	107	107
1	108	nan	0	0	nan	nan	A1	A1	A1	974.4774460385162	763.4064883029598	108	108	108
1	109	nan	0	0	nan	nan	A1	A1	A1	359.1221985058698	751.8532550693703	109	109	109
1	110	nan	0	0	nan	nan	A1	A1	A1	79.7756876663709	795.7416149068323	110	110	110
1	111	nan	0	0	nan	nan	A1	A1	A1	501.07903185971844	772.244504816004	111	111	111
1	112	nan	0	0	nan	nan	A1	A1	A1	876.7733072916667	793.0529947916667	112	112	112
1	113	nan	0	0	nan	nan	A1	A1	A1	156.33627620999528	757.7335645593568	113	113	113
1	114	nan	0	0	nan	nan	A1	A1	A1	337.0803497085762	807.2383430474605	114	114	114
1	115	nan	0	0	nan	nan	A1	A1	A1	552.858785942492	827.5797657082002	115	115	115
1	116	nan	0	0	nan	nan	A1	A1	A1	641.0017706949977	811.188800354139	116	116	116
1	117	nan	0	0	nan	nan	A1	A1	A1	252.49332096474953	807.3588126159555	117	117	117
1	118	nan	0	0	nan	nan	A1	A1	A1	420.735805710535	820.9120446340663	118	118	118
1	119	nan	0	0	nan	nan	A1	A1	A1	212.29843414184833	866.8028860914952	119	119	119
1	120	nan	0	0	nan	nan	A1	A1	A1	755.0686966208689	827.063497957668	120	120	120
1	121	nan	0	0	nan	nan	A1	A1	A1	162.1703775411423	872.4796708615683	121	121	121
1	122	nan	0	0	nan	nan	A1	A1	A1	691.798418972332	833.2592885375494	122	122	122
1	123	nan	0	0	nan	nan	A1	A1	A1	457.123695976155	859.6008445106805	123	123	123
1	124	nan	0	0	nan	nan	A1	A1	A1	57.41758523455524	858.7933863112023	124	124	124
1	125	nan	0	0	nan	nan	A1	A1	A1	302.88583926580327	896.3054292820997	125	125	125
1	126	nan	0	0	nan	nan	A1	A1	A1	119.94512694512694	865.5577395577395	126	126	126
1	127	nan	0	0	nan	nan	A1	A1	A1	616.744363681163	908.0758901071824	127	127	127
1	128	nan	0	0	nan	nan	A1	A1	A1	931.6444099378882	892.0959909655562	128	128	128
1	129	nan	0	0	nan	nan	A1	A1	A1	471.03715787565704	901.8015225666123	129	129	129
1	130	nan	0	0	nan	nan	A1	A1	A1	694.6971337579618	921.8388535031847	130	130	130
1	131	nan	0	0	nan	nan	A1	A1	A1	761.2907499408564	900.3316773125148	131	131	131
1	132	nan	0	0	nan	nan	A1	A1	A1	134.7721179624665	913.0026809651474	132	132	132
1	133	nan	0	0	nan	nan	A1	A1	A1	37.85929871282734	906.1948513093653	133	133	133
1	134	nan	0	0	nan	nan	A1	A1	A1	786.2379214896829	953.5312028183191	134	134	134
1	135	nan	0	0	nan	nan	A1	A1	A1	85.69858870967742	965.0040322580645	135	135	135
1	136	nan	0	0	nan	nan	A1	A1	A1	31.15224286361577	950.6388763026733	136	136	136
1	137	nan	0	0	nan	nan	A1	A1	A1	496.4324900133156	940.6631158455393	137	137	137
1	138	nan	0	0	nan	nan	A1	A1	A1	186.14662694190253	945.6177910193658	138	138	138
1	139	nan	0	0	nan	nan	A1	A1	A1	392.47954449599325	964.0784479122733	139	139	139
1	140	nan	0	0	nan	nan	A1	A1	A1	564.80921875	970.84046875	140	140	140
1	141	nan	0	0	nan	nan	A1	A1	A1	22.21912832929782	993.8111380145278	141	141	141
1	142	nan	0	0	nan	nan	A1	A1	A1	163.17111801242237	1001.3114906832299	142	142	142
1	143	nan	0	0	nan	nan	A1	A1	A1	306.02239565659994	986.9874448591788	143	143	143
1	144	nan	0	0	nan	nan	A1	A1	A1	461.93013809910644	994.5410235580829	144	144	144
2	1	nan	0	0	nan	nan	A2	A2	A2	171.85908460471566	28.561997226074897	1	1	1
2	2	nan	0	0	nan	nan	A2	A2	A2	297.3604954367666	33.94741416775315	2	2	2
2	3	nan	0	0	nan	nan	A2	A2	A2	774.6638069705094	15.628418230563003	3	3	3
2	4	nan	0	0	nan	nan	A2	A2	A2	885.531954887218	33.11348684210526	4	4	4
2	5	nan	0	0	nan	nan	A2	A2	A2	95.32540464461647	53.070935960591136	5	5	5
2	6	nan	0	0	nan	nan	A2	A2	A2	809.2143003903842	62.749537702897065	6	6	6
2	7	nan	0	0	nan	nan	A2	A2	A2	215.2968982630273	72.73411910669975	7	7	7
2	8	nan	0	0	nan	nan	A2	A2	A2	491.49811563562827	60.48055887489659	8	8	8
2	9	nan	0	0	nan	nan	A2	A2	A2	756.0540662311331	121.8974994368101	9	9	9
2	10	nan	0	0	nan	nan	A2	A2	A2	537.0235103750238	137.20949933371406	10	10	10
2	11	nan	0	0	nan	nan	A2	A2	A2	856.1087391594397	145.69868801423172	11	11	11
2	12	nan	0	0	nan	nan	A2	A2	A2	257.11190370040123	135.5312825085451	12	12	12
2	13	nan	0	0	nan	nan	A2	A2	A2	85.39583333333333	136.90724522292993	13	13	13
2	14	nan	0	0	nan	nan	A2	A2	A2	91.97466116676488	221.04007071302297	14	14	14
2	15	nan	0	0	nan	nan	A2	A2	A2	167.7163336229366	198.4742253113235	15	15	15
2	16	nan	0	0	nan	nan	A2	A2	A2	408.830051914977	188.729356450191	16	16	16
2	17	nan	0	0	nan	nan	A2	A2	A2	311.6397165697674	190.97747093023256	17	17	17
2	18	nan	0	0	nan	nan	A2	A2	A2	247.11428571428573	200.47513227513227	18	18	18
2	19	nan	0	0	nan	nan	A2	A2	A2	553.4456590287997	232.07704435568635	19	19	19
2	20	nan	0	0	nan	nan	A2	A2	A2	36.21119473189088	226.3678269049859	20	20	20
2	21	nan	0	0	nan	nan	A2	A2	A2	199.91258405379443	267.09702209414024	21	21	21
2	22	nan	0	0	nan	nan	A2	A2	A2	272.33125433125434	290.2155232155232	22	22	22
2	23	nan	0	0	nan	nan	A2	A2	A2	763.9003390731999	246.36885845356028	23	23	23
2	24	nan	0	0	nan	nan	A2	A2	A2	29.353970390309556	276.4266487213997	24	24	24
2	25	nan	0	0	nan	nan	A2	A2	A2	440.81274014155713	276.4990899898888	25	25	25
2	26	nan	0	0	nan	nan	A2	A2	A2	364.29395753946653	278.1845400108873	26	26	26
2	27	nan	0	0	nan	nan	A2	A2	A2	87.8934379185001	283.51119188827244	27	27	27
2	28	nan	0	0	nan	nan	A2	A2	A2	315.1907973026577	301.43435144783814	28	28	28
2	29	nan	0	0	nan	nan	A2	A2	A2	198.9079283887468	294.8804347826087	29	29	29
2	30	nan	0	0	nan	nan	A2	A2	A2	636.7297270272973	301.11448855114486	30	30	30
2	31	nan	0	0	nan	nan	A2	A2	A2	946.2519088669951	318.2040640394089	31	31	31
2	32	nan	0	0	nan	nan	A2	A2	A2	208.25014577259475	326.6338192419825	32	32	32
2	33	nan	0	0	nan	nan	A2	A2	A2	521.0971544030982	325.42212493685804	33	33	33
2	34	nan	0	0	nan	nan	A2	A2	A2	815.8662870399662	335.86291258040706	34	34	34
2	35	nan	0	0	nan	nan	A2	A2	A2	244.14519788253088	370.5460045374338	35	35	35
2	36	nan	0	0	nan	nan	A2	A2	A2	31.60097985846489	356.3935764833968	36	36	36
2	37	nan	0	0	nan	nan	A2	A2	A2	96.70826491516146	349.2835249042146	37	37	37
2	38	nan	0	0	nan	nan	A2	A2	A2	441.85176085176084	355.0652470652471	38	38	38
2	39	nan	0	0	nan	nan	A2	A2	A2	64.03004291845494	415.8716738197425	39	39	39
2	40	nan	0	0	nan	nan	A2	A2	A2	156.23921111228927	374.8586576184922	40	40	40
2	41	nan	0	0	nan	nan	A2	A2	A2	364.77617728531857	360.12603878116346	41	41	41
2	42	nan	0	0	nan	nan	A2	A2	A2	291.7007269789984	394.51595315024235	42	42	42
2	43	nan	0	0	nan	nan	A2	A2	A2	444.24350940017905	395.87466427931963	43	43	43
2	44	nan	0	0	nan	nan	A2	A2	A2	594.5982770745429	398.5223277074543	44	44	44
2	45	nan	0	0	nan	nan	A2	A2	A2	664.6867556838687	408.7484662576687	45	45	45
2	46	nan	0	0	nan	nan	A2	A2	A2	510.82968431771894	420.7571283095723	46	46	46
2	47	nan	0	0	nan	nan	A2	A2	A2	357.928534438115	419.65976178146036	47	47	47
2	48	nan	0	0	nan	nan	A2	A2	A2	755.787096201633	416.1553070642527	48	48	48
2	49	nan	0	0	nan	nan	A2	A2	A2	429.1642512077295	431.8541941150637	49	49	49
2	50	nan	0	0	nan	nan	A2	A2	A2	413.7327659574468	499.53758865248227	50	50	50
2	51	nan	0	0	nan	nan	A2	A2	A2	331.8103448275862	480.2072929052715	51	51	51
2	52	nan	0	0	nan	nan	A2	A2	A2	474.8856074766355	477.21420560747663	52	52	52
2	53	nan	0	0	nan	nan	A2	A2	A2	666.1025270758123	479.70570397111914	53	53	53
2	54	nan	0	0	nan	nan	A2	A2	A2	860.0932682425488	474.38437821171635	54	54	54
2	55	nan	0	0	nan	nan	A2	A2	A2	578.2925028835064	487.5035755478662	55	55	55
2	56	nan	0	0	nan	nan	A2	A2	A2	828.3336941394773	555.9665996598113	56	56	56
2	57	nan	0	0	nan	nan	A2	A2	A2	328.64954367666235	550.0088657105606	57	57	57
2	58	nan	0	0	nan	nan	A2	A2	A2	493.1198588090853	533.1758747697975	58	58	58
2	59	nan	0	0	nan	nan	A2	A2	A2	985.2755767700875	538.6965791567224	59	59	59
2	60	nan	0	0	nan	nan	A2	A2	A2	578.4326086956522	576.65	60	60	60
2	61	nan	0	0	nan	nan	A2	A2	A2	632.5135338345865	562.9152882205514	61	61	61
2	62	nan	0	0	nan	nan	A2	A2	A2	728.9028516850866	559.4989766680311	62	62	62
2	63	nan	0	0	nan	nan	A2	A2	A2	909.3306897823682	595.611305791221	63	63	63
2	64	nan	0	0	nan	nan	A2	A2	A2	239.6576764981611	586.9679094252542	64	64	64
2	65	nan	0	0	nan	nan	A2	A2	A2	36.70767977184763	578.3788959054797	65	65	65
2	66	nan	0	0	nan	nan	A2	A2	A2	427.54180902715336	594.9870526883655	66	66	66
2	67	nan	0	0	nan	nan	A2	A2	A2	533.1843847352025	635.6617990654206	67	67	67
2	68	nan	0	0	nan	nan	A2	A2	A2	682.0791351805206	621.0728379513014	68	68	68
2	69	nan	0	0	nan	nan	A2	A2	A2	132.09607189179172	642.077079859181	69	69	69
2	70	nan	0	0	nan	nan	A2	A2	A2	54.44535928143713	651.6437125748503	70	70	70
2	71	nan	0	0	nan	nan	A2	A2	A2	710.4169070975188	671.7435083669936	71	71	71
2	72	nan	0	0	nan	nan	A2	A2	A2	400.1439355812783	641.687468545546	72	72	72
2	73	nan	0	0	nan	nan	A2	A2	A2	818.815793493203	642.7162058958302	73	73	73
2	74	nan	0	0	nan	nan	A2	A2	A2	611.0218644404691	689.9785330948122	74	74	74
2	75	nan	0	0	nan	nan	A2	A2	A2	466.03901996370234	680.4845735027224	75	75	75
2	76	nan	0	0	nan	nan	A2	A2	A2	762.1776982707215	696.9755515802027	76	76	76
2	77	nan	0	0	nan	nan	A2	A2	A2	34.39799331103679	703.3989488772097	77	77	77
2	78	nan	0	0	nan	nan	A2	A2	A2	367.0473331794043	680.6370353267143	78	78	78
2	79	nan	0	0	nan	nan	A2	A2	A2	510.7398595943838	713.8783151326053	79	79	79
2	80	nan	0	0	nan	nan	A2	A2	A2	296.17267669482794	707.0672779723882	80	80	80
2	81	nan	0	0	nan	nan	A2	A2	A2	870.0453086419753	734.3718518518518	81	81	81
2	82	nan	0	0	nan	nan	A2	A2	A2	204.84652076318744	720.510101010101	82	82	82
2	83	nan	0	0	nan	nan	A2	A2	A2	804.231950844854	724.6006144393241	83	83	83
2	84	nan	0	0	nan	nan	A2	A2	A2	375.6468962976607	779.193774175723	84	84	84
2	85	nan	0	0	nan	nan	A2	A2	A2	445.5058094500387	769.311386522076	85	85	85
2	86	nan	0	0	nan	nan	A2	A2	A2	105.7195996045477	761.05276816609	86	86	86
2	87	nan	0	0	nan	nan	A2	A2	A2	790.5536626916524	763.8523566155593	87	87	87
2	88	nan	0	0	nan	nan	A2	A2	A2	677.9924479166667	746.9255208333333	88	88	88
2	89	nan	0	0	nan	nan	A2	A2	A2	736.0226063829788	789.1077127659574	89	89	89
2	90	nan	0	0	nan	nan	A2	A2	A2	30.75960939123208	793.9752752960732	90	90	90
2	91	nan	0	0	nan	nan	A2	A2	A2	523.909956530739	788.1378596563858	91	91	91
2	92	nan	0	0	nan	nan	A2	A2	A2	243.28003246753246	817.5405844155844	92	92	92
2	93	nan	0	0	nan	nan	A2	A2	A2	678.3495373387202	828.1501368434771	93	93	93
2	94	nan	0	0	nan	nan	A2	A2	A2	758.8731211317419	824.1759504862953	94	94	94
2	95	nan	0	0	nan	nan	A2	A2	A2	811.5715804017431	856.3503029014773	95	95	95
2	96	nan	0	0	nan	nan	A2	A2	A2	573.1244527829894	869.9603919116114	96	96	96
2	97	nan	0	0	nan	nan	A2	A2	A2	66.9943342776204	890.6609283068207	97	97	97
2	98	nan	0	0	nan	nan	A2	A2	A2	507.6764744173936	933.4241635203749	98	98	98
2	99	nan	0	0	nan	nan	A2	A2	A2	623.6923712475902	953.2327182594327	99	99	99
2	100	nan	0	0	nan	nan	A2	A2	A2	721.2776983900162	961.8376679051157	100	100	100
2	101	nan	0	0	nan	nan	A2	A2	A2	376.6317859952793	962.1845565921097	101	101	101
2	102	nan	0	0	nan	nan	A2	A2	A2	243.7804345187523	984.0572885058866	102	102	102
3	1	nan	0	0	nan	nan	A3	A3	A3	488.3089622641509	49.727915951972555	1	1	1
3	2	nan	0	0	nan	nan	A3	A3	A3	659.568025598483	50.250888836217115	2	2	2
3	3	nan	0	0	nan	nan	A3	A3	A3	409.19728434504793	75.62288909173893	3	3	3
3	4	nan	0	0	nan	nan	A3	A3	A3	580.6513306908267	98.66704416761041	4	4	4
3	5	nan	0	0	nan	nan	A3	A3	A3	619.6230079681275	142.92181274900398	5	5	5
3	6	nan	0	0	nan	nan	A3	A3	A3	367.18755959803417	163.6379373578816	6	6	6
3	7	nan	0	0	nan	nan	A3	A3	A3	804.2983863175186	147.4955068122524	7	7	7
3	8	nan	0	0	nan	nan	A3	A3	A3	672.5814345991561	173.9620253164557	8	8	8
3	9	nan	0	0	nan	nan	A3	A3	A3	550.8589683359955	204.9659870337311	9	9	9
3	10	nan	0	0	nan	nan	A3	A3	A3	743.7023714361844	213.0255795363709	10	10	10
3	11	nan	0	0	nan	nan	A3	A3	A3	840.109035326087	231.5482336956522	11	11	11
3	12	nan	0	0	nan	nan	A3	A3	A3	724.7608535688006	269.32008830022073	12	12	12
3	13	nan	0	0	nan	nan	A3	A3	A3	651.9034252504018	267.74156052924445	13	13	13
3	14	nan	0	0	nan	nan	A3	A3	A3	865.7100267191674	308.79074673041765	14	14	14
3	15	nan	0	0	nan	nan	A3	A3	A3	794.6957337083919	325.0897796530708	15	15	15
3	16	nan	0	0	nan	nan	A3	A3	A3	82.53448380260369	317.5909778988798	16	16	16
3	17	nan	0	0	nan	nan	A3	A3	A3	715.5049814972957	338.24423569598633	17	17	17
3	18	nan	0	0	nan	nan	A3	A3	A3	928.8468253019252	336.416955637929	18	18	18
3	19	nan	0	0	nan	nan	A3	A3	A3	602.7939606638882	364.0123565109308	19	19	19
3	20	nan	0	0	nan	nan	A3	A3	A3	729.3746860873932	396.6336849154529	20	20	20
3	21	nan	0	0	nan	nan	A3	A3	A3	750.1170573719926	459.4472547809994	21	21	21
3	22	nan	0	0	nan	nan	A3	A3	A3	827.0835660151575	479.3733546071001	22	22	22
3	23	nan	0	0	nan	nan	A3	A3	A3	533.9181663837012	525.3026598754952	23	23	23
3	24	nan	0	0	nan	nan	A3	A3	A3	645.4663367357459	546.1346530570162	24	24	24
3	25	nan	0	0	nan	nan	A3	A3	A3	357.04949672176565	561.9691568935266	25	25	25
3	26	nan	0	0	nan	nan	A3	A3	A3	750.0674044265594	560.2406941649899	26	26	26
3	27	nan	0	0	nan	nan	A3	A3	A3	56.025496688741725	584.0988410596027	27	27	27
3	28	nan	0	0	nan	nan	A3	A3	A3	575.0265968586388	604.952670157068	28	28	28
3	29	nan	0	0	nan	nan	A3	A3	A3	457.267669574506	605.298023856151	29	29	29
3	30	nan	0	0	nan	nan	A3	A3	A3	741.7540255413659	636.9675180455303	30	30	30
3	31	nan	0	0	nan	nan	A3	A3	A3	934.90214500975	594.0943095195887	31	31	31
3	32	nan	0	0	nan	nan	A3	A3	A3	906.0591255640268	675.8932627975728	32	32	32
3	33	nan	0	0	nan	nan	A3	A3	A3	992.0420690784089	680.3809134064495	33	33	33
3	34	nan	0	0	nan	nan	A3	A3	A3	257.2011207211597	639.2083079546838	34	34	34
3	35	nan	0	0	nan	nan	A3	A3	A3	358.1365054602184	656.9962948517941	35	35	35
3	36	nan	0	0	nan	nan	A3	A3	A3	599.9962695003392	662.8271535157133	36	36	36
3	37	nan	0	0	nan	nan	A3	A3	A3	783.8591625883632	710.4563038918667	37	37	37
3	38	nan	0	0	nan	nan	A3	A3	A3	233.74842116161093	732.5599958587845	38	38	38
3	39	nan	0	0	nan	nan	A3	A3	A3	579.5287530266344	746.6558716707021	39	39	39
3	40	nan	0	0	nan	nan	A3	A3	A3	492.84699844850223	725.7825516171381	40	40	40
3	41	nan	0	0	nan	nan	A3	A3	A3	411.3396946564886	702.2379134860051	41	41	41
3	42	nan	0	0	nan	nan	A3	A3	A3	346.48224928738017	756.7590049235554	42	42	42
3	43	nan	0	0	nan	nan	A3	A3	A3	675.2051257346565	769.2855766451488	43	43	43
3	44	nan	0	0	nan	nan	A3	A3	A3	441.26658905704306	799.4278230500582	44	44	44
3	45	nan	0	0	nan	nan	A3	A3	A3	919.53021457275	784.7435741906133	45	45	45
3	46	nan	0	0	nan	nan	A3	A3	A3	346.66678858814925	822.66825164594	46	46	46
3	47	nan	0	0	nan	nan	A3	A3	A3	269.64279450453085	827.5809704764689	47	47	47
3	48	nan	0	0	nan	nan	A3	A3	A3	565.8140382862351	836.1960903474121	48	48	48
3	49	nan	0	0	nan	nan	A3	A3	A3	395.85793731041457	847.6051567239635	49	49	49
3	50	nan	0	0	nan	nan	A3	A3	A3	471.1935581430516	873.2168456071374	50	50	50
3	51	nan	0	0	nan	nan	A3	A3	A3	896.3908045977012	895.2031819456125	51	51	51
3	52	nan	0	0	nan	nan	A3	A3	A3	326.60553846153846	878.3796923076923	52	52	52
3	53	nan	0	0	nan	nan	A3	A3	A3	380.32979429329794	890.8845388188454	53	53	53
3	54	nan	0	0	nan	nan	A3	A3	A3	767.2522244005429	902.7860051274317	54	54	54
3	55	nan	0	0	nan	nan	A3	A3	A3	646.8132256436144	896.9989904088844	55	55	55
3	56	nan	0	0	nan	nan	A3	A3	A3	283.6684660368871	905.5078722447143	56	56	56
3	57	nan	0	0	nan	nan	A3	A3	A3	338.8087121212121	947.0378787878788	57	57	57
3	58	nan	0	0	nan	nan	A3	A3	A3	547.4087833963995	939.6040591675267	58	58	58
3	59	nan	0	0	nan	nan	A3	A3	A3	431.91909882232466	947.1377368151561	59	59	59
3	60	nan	0	0	nan	nan	A3	A3	A3	232.09298039872675	936.095995979226	60	60	60
3	61	nan	0	0	nan	nan	A3	A3	A3	678.0390588780714	986.8693787668058	61	61	61
3	62	nan	0	0	nan	nan	A3	A3	A3	369.44025974025976	988.4688311688311	62	62	62
3	63	nan	0	0	nan	nan	A3	A3	A3	306.5235646958012	990.5749785775492	63	63	63
3	64	nan	0	0	nan	nan	A3	A3	A3	147.13413057530704	976.0152984270632	64	64	64
3	65	nan	0	0	nan	nan	A3	A3	A3	436.0258650821391	997.2946522195036	65	65	65
3	66	nan	0	0	nan	nan	A3	A3	A3	521.8969531830568	999.027991082487	66	66	66
4	1	nan	0	0	nan	nan	A4	A4	A4	538.2883577486507	29.760986892829607	1	1	1
4	2	nan	0	0	nan	nan	A4	A4	A4	805.8376216968011	40.158553546592486	2	2	2
4	3	nan	0	0	nan	nan	A4	A4	A4	652.591418507845	29.91706692283061	3	3	3
4	4	nan	0	0	nan	nan	A4	A4	A4	893.678916827853	22.429400386847195	4	4	4
4	5	nan	0	0	nan	nan	A4	A4	A4	935.0508953817153	22.04335532516494	5	5	5
4	6	nan	0	0	nan	nan	A4	A4	A4	978.0893371757925	33.68155619596542	6	6	6
4	7	nan	0	0	nan	nan	A4	A4	A4	372.7719865029794	58.86840404910618	7	7	7
4	8	nan	0	0	nan	nan	A4	A4	A4	578.6069448497228	78.1906915669682	8	8	8
4	9	nan	0	0	nan	nan	A4	A4	A4	1003.3698513800425	77.8552016985138	9	9	9
4	10	nan	0	0	nan	nan	A4	A4	A4	965.1395348837209	77.22298221614227	10	10	10
4	11	nan	0	0	nan	nan	A4	A4	A4	647.9840425531914	81.9031914893617	11	11	11
4	12	nan	0	0	nan	nan	A4	A4	A4	901.5830363506772	100.30434782608695	12	12	12
4	13	nan	0	0	nan	nan	A4	A4	A4	732.6334125098971	95.40018097500283	13	13	13
4	14	nan	0	0	nan	nan	A4	A4	A4	955.9097162510748	117.89466895958728	14	14	14
4	15	nan	0	0	nan	nan	A4	A4	A4	855.1847596717467	109.71301289566237	15	15	15
4	16	nan	0	0	nan	nan	A4	A4	A4	486.52602005532503	119.91787690179807	16	16	16
4	17	nan	0	0	nan	nan	A4	A4	A4	652.9394389194003	156.93112661421998	17	17	17
4	18	nan	0	0	nan	nan	A4	A4	A4	789.2615997416299	169.03897082570782	18	18	18
4	19	nan	0	0	nan	nan	A4	A4	A4	1002.8271939328278	150.30660888407368	19	19	19
4	20	nan	0	0	nan	nan	A4	A4	A4	47.77274290627687	176.06311263972486	20	20	20
4	21	nan	0	0	nan	nan	A4	A4	A4	948.8584579976985	169.70339470655927	21	21	21
4	22	nan	0	0	nan	nan	A4	A4	A4	429.50756163248394	192.95856639734825	22	22	22
4	23	nan	0	0	nan	nan	A4	A4	A4	869.5420070011669	204.5764294049008	23	23	23
4	24	nan	0	0	nan	nan	A4	A4	A4	427.6821404070432	261.5248113423279	24	24	24
4	25	nan	0	0	nan	nan	A4	A4	A4	520.2258953168044	222.44757737805867	25	25	25
4	26	nan	0	0	nan	nan	A4	A4	A4	975.3734703866862	248.05090553108175	26	26	26
4	27	nan	0	0	nan	nan	A4	A4	A4	864.807651434644	254.81827842720512	27	27	27
4	28	nan	0	0	nan	nan	A4	A4	A4	916.3342036553524	278.6579634464752	28	28	28
4	29	nan	0	0	nan	nan	A4	A4	A4	837.1152213462705	297.2827976551445	29	29	29
4	30	nan	0	0	nan	nan	A4	A4	A4	21.605311355311354	282.27838827838826	30	30	30
4	31	nan	0	0	nan	nan	A4	A4	A4	528.0045829514207	311.31334293570774	31	31	31
4	32	nan	0	0	nan	nan	A4	A4	A4	1009.2680577849117	294.553772070626	32	32	32
4	33	nan	0	0	nan	nan	A4	A4	A4	939.5646879756468	312.841704718417	33	33	33
4	34	nan	0	0	nan	nan	A4	A4	A4	979.1222222222223	334.5324074074074	34	34	34
4	35	nan	0	0	nan	nan	A4	A4	A4	59.28427888739125	334.46538414409997	35	35	35
4	36	nan	0	0	nan	nan	A4	A4	A4	1006.5163666121113	374.4198036006547	36	36	36
4	37	nan	0	0	nan	nan	A4	A4	A4	932.4603567888998	360.53419226957385	37	37	37
4	38	nan	0	0	nan	nan	A4	A4	A4	481.9766606822262	373.9175429597333	38	38	38
4	39	nan	0	0	nan	nan	A4	A4	A4	856.4695797118704	388.354089772592	39	39	39
4	40	nan	0	0	nan	nan	A4	A4	A4	956.5743744207599	413.1679796107507	40	40	40
4	41	nan	0	0	nan	nan	A4	A4	A4	438.24160656553096	433.7241979607063	41	41	41
4	42	nan	0	0	nan	nan	A4	A4	A4	978.8675230830992	459.77318346045763	42	42	42
4	43	nan	0	0	nan	nan	A4	A4	A4	247.8699024822695	499.3726359338061	43	43	43
4	44	nan	0	0	nan	nan	A4	A4	A4	522.5495527728086	482.47906976744184	44	44	44
4	45	nan	0	0	nan	nan	A4	A4	A4	432.14785714285716	517.8798214285714	45	45	45
4	46	nan	0	0	nan	nan	A4	A4	A4	874.7607396870554	487.7638691322902	46	46	46
4	47	nan	0	0	nan	nan	A4	A4	A4	792.3169186305024	477.26278345931524	47	47	47
4	48	nan	0	0	nan	nan	A4	A4	A4	576.6998758885253	514.1151980142164	48	48	48
4	49	nan	0	0	nan	nan	A4	A4	A4	963.9104933311908	528.1505704644062	49	49	49
4	50	nan	0	0	nan	nan	A4	A4	A4	733.7733259546209	559.0509131156613	50	50	50
4	51	nan	0	0	nan	nan	A4	A4	A4	904.2676167854315	551.3345209817894	51	51	51
4	52	nan	0	0	nan	nan	A4	A4	A4	173.70642279880903	581.0189706507869	52	52	52
4	53	nan	0	0	nan	nan	A4	A4	A4	463.14452044826083	588.9537185271431	53	53	53
4	54	nan	0	0	nan	nan	A4	A4	A4	850.5596533655784	614.6797662232971	54	54	54
4	55	nan	0	0	nan	nan	A4	A4	A4	940.912445914991	614.752099770934	55	55	55
4	56	nan	0	0	nan	nan	A4	A4	A4	552.1551268240133	622.0502399373225	56	56	56
4	57	nan	0	0	nan	nan	A4	A4	A4	67.18012982329607	593.3808150018031	57	57	57
4	58	nan	0	0	nan	nan	A4	A4	A4	794.6008812190197	644.4857719845787	58	58	58
4	59	nan	0	0	nan	nan	A4	A4	A4	127.43217111046	678.1517726340463	59	59	59
4	60	nan	0	0	nan	nan	A4	A4	A4	39.04046424090339	674.7567440401506	60	60	60
4	61	nan	0	0	nan	nan	A4	A4	A4	723.7517730496454	673.3228538160263	61	61	61
4	62	nan	0	0	nan	nan	A4	A4	A4	858.1035483445456	715.8095238095239	62	62	62
4	63	nan	0	0	nan	nan	A4	A4	A4	446.67797552836487	687.1866889136077	63	63	63
4	64	nan	0	0	nan	nan	A4	A4	A4	935.9061256961019	696.4420578095995	64	64	64
4	65	nan	0	0	nan	nan	A4	A4	A4	995.6981957353745	703.2542372881356	65	65	65
4	66	nan	0	0	nan	nan	A4	A4	A4	569.835997937081	732.4343733883445	66	66	66
4	67	nan	0	0	nan	nan	A4	A4	A4	491.51330659861463	749.9526066350711	67	67	67
4	68	nan	0	0	nan	nan	A4	A4	A4	675.8678738317757	748.4610981308412	68	68	68
4	69	nan	0	0	nan	nan	A4	A4	A4	56.443337797120854	784.2340977569468	69	69	69
4	70	nan	0	0	nan	nan	A4	A4	A4	934.4035412806259	791.6639901173564	70	70	70
4	71	nan	0	0	nan	nan	A4	A4	A4	605.8298676748582	817.8061654791334	71	71	71
4	72	nan	0	0	nan	nan	A4	A4	A4	498.563288183092	814.2919196637085	72	72	72
4	73	nan	0	0	nan	nan	A4	A4	A4	767.5719137727872	810.9417758369724	73	73	73
4	74	nan	0	0	nan	nan	A4	A4	A4	382.0997469703023	779.3507790651219	74	74	74
4	75	nan	0	0	nan	nan	A4	A4	A4	205.7140161046804	817.0462380473075	75	75	75
4	76	nan	0	0	nan	nan	A4	A4	A4	1002.4315049226442	838.7637130801688	76	76	76
4	77	nan	0	0	nan	nan	A4	A4	A4	322.63877319197275	830.3962514199167	77	77	77
4	78	nan	0	0	nan	nan	A4	A4	A4	915.835807774956	865.0289118968549	78	78	78
4	79	nan	0	0	nan	nan	A4	A4	A4	459.7777089783282	864.6526315789474	79	79	79
4	80	nan	0	0	nan	nan	A4	A4	A4	317.47776365946635	885.2842016094875	80	80	80
4	81	nan	0	0	nan	nan	A4	A4	A4	572.1208413822709	885.3414895900407	81	81	81
4	82	nan	0	0	nan	nan	A4	A4	A4	48.53220795360398	893.6928334714167	82	82	82
4	83	nan	0	0	nan	nan	A4	A4	A4	398.6841021416804	918.4814662273476	83	83	83
4	84	nan	0	0	nan	nan	A4	A4	A4	481.082011258956	938.1262794268168	84	84	84
4	85	nan	0	0	nan	nan	A4	A4	A4	275.9595750194351	909.8004664420835	85	85	85
4	86	nan	0	0	nan	nan	A4	A4	A4	638.0873772385904	961.0558203350664	86	86	86
4	87	nan	0	0	nan	nan	A4	A4	A4	757.9270596466679	949.4966765786252	87	87	87
4	88	nan	0	0	nan	nan	A4	A4	A4	334.40101237345334	953.7260967379077	88	88	88
4	89	nan	0	0	nan	nan	A4	A4	A4	236.46830748482805	932.5997977073499	89	89	89
4	90	nan	0	0	nan	nan	A4	A4	A4	950.5377579475739	956.5955382041271	90	90	90
4	91	nan	0	0	nan	nan	A4	A4	A4	180.4321949602122	970.9375	91	91	91
4	92	nan	0	0	nan	nan	A4	A4	A4	844.6695069993914	964.3125380401705	92	92	92
4	93	nan	0	0	nan	nan	A4	A4	A4	374.56921754084266	969.2089423903698	93	93	93
4	94	nan	0	0	nan	nan	A4	A4	A4	306.7780772686433	993.1940700808625	94	94	94
4	95	nan	0	0	nan	nan	A4	A4	A4	264.9868073878628	996.0316622691292	95	95	95
4	96	nan	0	0	nan	nan	A4	A4	A4	436.61063003881753	997.9453568229322	96	96	96
5	1	nan	0	0	nan	nan	B1	B1	B1	309.13529411764705	41.07566844919786	1	1	1
5	2	nan	0	0	nan	nan	B1	B1	B1	629.9809833818742	48.16806578721946	2	2	2
5	3	nan	0	0	nan	nan	B1	B1	B1	936.0788305360044	40.591337303735784	3	3	3
5	4	nan	0	0	nan	nan	B1	B1	B1	125.270955165692	19.461988304093566	4	4	4
5	5	nan	0	0	nan	nan	B1	B1	B1	465.1394324853229	37.098336594911935	5	5	5
5	6	nan	0	0	nan	nan	B1	B1	B1	695.6683854334515	50.21076377699001	6	6	6
5	7	nan	0	0	nan	nan	B1	B1	B1	781.645031905196	70.36390154968095	7	7	7
5	8	nan	0	0	nan	nan	B1	B1	B1	48.82797427652733	43.93167202572347	8	8	8
5	9	nan	0	0	nan	nan	B1	B1	B1	144.2802359882006	42.88495575221239	9	9	9
5	10	nan	0	0	nan	nan	B1	B1	B1	87.54633620689656	93.49676724137932	10	10	10
5	11	nan	0	0	nan	nan	B1	B1	B1	33.933903946742745	76.84736091298146	11	11	11
5	12	nan	0	0	nan	nan	B1	B1	B1	492.6391685612212	76.36472880805456	12	12	12
5	13	nan	0	0	nan	nan	B1	B1	B1	198.1335094492989	76.19101808575493	13	13	13
5	14	nan	0	0	nan	nan	B1	B1	B1	168.73172309682985	140.1981884839336	14	14	14
5	15	nan	0	0	nan	nan	B1	B1	B1	395.70925900372566	95.07948116461985	15	15	15
5	16	nan	0	0	nan	nan	B1	B1	B1	570.2914731254148	109.32763769077637	16	16	16
5	17	nan	0	0	nan	nan	B1	B1	B1	22.537359263050153	124.04094165813716	17	17	17
5	18	nan	0	0	nan	nan	B1	B1	B1	320.49511460140627	142.82412565062552	18	18	18
5	19	nan	0	0	nan	nan	B1	B1	B1	443.7051227773074	159.83806096528366	19	19	19
5	20	nan	0	0	nan	nan	B1	B1	B1	535.7852246763138	162.86709824828637	20	20	20
5	21	nan	0	0	nan	nan	B1	B1	B1	49.53991437924956	179.62528330395367	21	21	21
5	22	nan	0	0	nan	nan	B1	B1	B1	111.6568716681836	193.7019893381875	22	22	22
5	23	nan	0	0	nan	nan	B1	B1	B1	513.0468023899093	227.67548130117282	23	23	23
5	24	nan	0	0	nan	nan	B1	B1	B1	473.5614687081909	290.00490560428125	24	24	24
5	25	nan	0	0	nan	nan	B1	B1	B1	396.22096024780586	328.64842540010324	25	25	25
5	26	nan	0	0	nan	nan	B1	B1	B1	603.6250874737578	307.1287613715885	26	26	26
5	27	nan	0	0	nan	nan	B1	B1	B1	135.46574066889113	321.1385892760146	27	27	27
5	28	nan	0	0	nan	nan	B1	B1	B1	694.8065079711728	311.14260755623496	28	28	28
5	29	nan	0	0	nan	nan	B1	B1	B1	656.9077526987243	363.03287536800786	29	29	29
5	30	nan	0	0	nan	nan	B1	B1	B1	764.9168797953964	331.4747442455243	30	30	30
5	31	nan	0	0	nan	nan	B1	B1	B1	973.3924281033856	335.40031549569227	31	31	31
5	32	nan	0	0	nan	nan	B1	B1	B1	524.6211819777648	374.1284961966062	32	32	32
5	33	nan	0	0	nan	nan	B1	B1	B1	840.8715305313243	349.9265463917526	33	33	33
5	34	nan	0	0	nan	nan	B1	B1	B1	597.9317561419472	390.5295723384895	34	34	34
5	35	nan	0	0	nan	nan	B1	B1	B1	905.5560307955518	375.06757912745934	35	35	35
5	36	nan	0	0	nan	nan	B1	B1	B1	44.82543789808917	361.15804140127386	36	36	36
5	37	nan	0	0	nan	nan	B1	B1	B1	982.8366890380313	415.413870246085	37	37	37
5	38	nan	0	0	nan	nan	B1	B1	B1	72.10662047729022	427.78868360277136	38	38	38
5	39	nan	0	0	nan	nan	B1	B1	B1	18.660629170638703	429.81982840800765	39	39	39
5	40	nan	0	0	nan	nan	B1	B1	B1	752.6898364485982	434.1434968847352	40	40	40
5	41	nan	0	0	nan	nan	B1	B1	B1	683.820076415422	429.220215352553	41	41	41
5	42	nan	0	0	nan	nan	B1	B1	B1	597.4508281573499	433.73343685300205	42	42	42
5	43	nan	0	0	nan	nan	B1	B1	B1	946.475905511811	453.05889763779527	43	43	43
5	44	nan	0	0	nan	nan	B1	B1	B1	149.39989307671746	438.26811013098103	44	44	44
5	45	nan	0	0	nan	nan	B1	B1	B1	875.8913638626182	480.79703832752614	45	45	45
5	46	nan	0	0	nan	nan	B1	B1	B1	398.5094661436125	442.5903121268975	46	46	46
5	47	nan	0	0	nan	nan	B1	B1	B1	640.4824383164006	496.9076923076923	47	47	47
5	48	nan	0	0	nan	nan	B1	B1	B1	522.4746484874307	460.52194290583725	48	48	48
5	49	nan	0	0	nan	nan	B1	B1	B1	78.78931239226202	512.6674966481517	49	49	49
5	50	nan	0	0	nan	nan	B1	B1	B1	23.93399209486166	489.9727272727273	50	50	50
5	51	nan	0	0	nan	nan	B1	B1	B1	719.1926282644935	509.33172809779586	51	51	51
5	52	nan	0	0	nan	nan	B1	B1	B1	588.9919326552086	540.7970887407927	52	52	52
5	53	nan	0	0	nan	nan	B1	B1	B1	800.0093283582089	504.827736318408	53	53	53
5	54	nan	0	0	nan	nan	B1	B1	B1	413.4004609868533	548.9571452962267	54	54	54
5	55	nan	0	0	nan	nan	B1	B1	B1	165.7253319885695	534.3324928559422	55	55	55
5	56	nan	0	0	nan	nan	B1	B1	B1	505.35605115408606	579.9146912039926	56	56	56
5	57	nan	0	0	nan	nan	B1	B1	B1	836.2719976218788	557.7791319857313	57	57	57
5	58	nan	0	0	nan	nan	B1	B1	B1	994.4411857458215	558.1469567959634	58	58	58
5	59	nan	0	0	nan	nan	B1	B1	B1	89.43511450381679	576.7716863289382	59	59	59
5	60	nan	0	0	nan	nan	B1	B1	B1	898.0804878048781	578.8376123234916	60	60	60
5	61	nan	0	0	nan	nan	B1	B1	B1	178.38572458543618	605.844989185292	61	61	61
5	62	nan	0	0	nan	nan	B1	B1	B1	729.9780378326386	584.8547611413915	62	62	62
5	63	nan	0	0	nan	nan	B1	B1	B1	949.40822122571	635.8997010463378	63	63	63
5	64	nan	0	0	nan	nan	B1	B1	B1	50.644329896907216	615.4466126656848	64	64	64
5	65	nan	0	0	nan	nan	B1	B1	B1	95.4692393736018	644.9021252796421	65	65	65
5	66	nan	0	0	nan	nan	B1	B1	B1	149.3331934536299	660.347041544272	66	66	66
5	67	nan	0	0	nan	nan	B1	B1	B1	660.2453213995118	623.1783970707893	67	67	67
5	68	nan	0	0	nan	nan	B1	B1	B1	834.3779313749692	637.5386324364355	68	68	68
5	69	nan	0	0	nan	nan	B1	B1	B1	584.364129697463	629.6486229819564	69	69	69
5	70	nan	0	0	nan	nan	B1	B1	B1	752.0412844036697	646.4877675840978	70	70	70
5	71	nan	0	0	nan	nan	B1	B1	B1	299.02949921752736	653.5086854460094	71	71	71
5	72	nan	0	0	nan	nan	B1	B1	B1	517.5625437456255	694.3490650934906	72	72	72
5	73	nan	0	0	nan	nan	B1	B1	B1	737.9120673526661	712.2400997817275	73	73	73
5	74	nan	0	0	nan	nan	B1	B1	B1	49.35874919683015	707.6046262582994	74	74	74
5	75	nan	0	0	nan	nan	B1	B1	B1	828.2046836298131	703.3346093222248	75	75	75
5	76	nan	0	0	nan	nan	B1	B1	B1	195.54826686544914	695.6123742079761	76	76	76
5	77	nan	0	0	nan	nan	B1	B1	B1	623.5797962648556	716.6774193548387	77	77	77
5	78	nan	0	0	nan	nan	B1	B1	B1	698.2221139795421	731.0589381393083	78	78	78
5	79	nan	0	0	nan	nan	B1	B1	B1	110.82409949927313	730.9376514294944	79	79	79
5	80	nan	0	0	nan	nan	B1	B1	B1	360.26268264652765	747.6655721556394	80	80	80
5	81	nan	0	0	nan	nan	B1	B1	B1	233.6766355140187	756.3285046728972	81	81	81
5	82	nan	0	0	nan	nan	B1	B1	B1	648.1614026939154	765.2538318625175	82	82	82
5	83	nan	0	0	nan	nan	B1	B1	B1	290.5265989240885	778.341303048416	83	83	83
5	84	nan	0	0	nan	nan	B1	B1	B1	845.7837013766978	782.3609904832301	84	84	84
5	85	nan	0	0	nan	nan	B1	B1	B1	145.83163664839466	791.1258809710258	85	85	85
5	86	nan	0	0	nan	nan	B1	B1	B1	971.4707224334601	811.4175991309071	86	86	86
5	87	nan	0	0	nan	nan	B1	B1	B1	249.7573587907717	815.5266507557677	87	87	87
5	88	nan	0	0	nan	nan	B1	B1	B1	535.1764053254437	794.7808185404339	88	88	88
5	89	nan	0	0	nan	nan	B1	B1	B1	624.8245651707108	820.0702168778183	89	89	89
5	90	nan	0	0	nan	nan	B1	B1	B1	191.37175324675326	829.4086850649351	90	90	90
5	91	nan	0	0	nan	nan	B1	B1	B1	758.6409471320678	800.6199224331497	91	91	91
5	92	nan	0	0	nan	nan	B1	B1	B1	36.22151481888035	792.9064763995609	92	92	92
5	93	nan	0	0	nan	nan	B1	B1	B1	308.17264851485146	825.1540841584158	93	93	93
5	94	nan	0	0	nan	nan	B1	B1	B1	367.4881087202718	824.3417327293319	94	94	94
5	95	nan	0	0	nan	nan	B1	B1	B1	703.8697228697229	846.026936026936	95	95	95
5	96	nan	0	0	nan	nan	B1	B1	B1	78.34947670839318	841.4391545249333	96	96	96
5	97	nan	0	0	nan	nan	B1	B1	B1	392.0658837009453	896.0917597632006	97	97	97
5	98	nan	0	0	nan	nan	B1	B1	B1	469.2090638930163	858.8123328380386	98	98	98
5	99	nan	0	0	nan	nan	B1	B1	B1	301.7981695568401	905.6712427745665	99	99	99
5	100	nan	0	0	nan	nan	B1	B1	B1	244.99179894179895	907.9574074074075	100	100	100
5	101	nan	0	0	nan	nan	B1	B1	B1	659.1079027355623	887.2063829787234	101	101	101
5	102	nan	0	0	nan	nan	B1	B1	B1	525.4280971155841	914.2384312097946	102	102	102
5	103	nan	0	0	nan	nan	B1	B1	B1	789.3254489706527	902.9394437144109	103	103	103
5	104	nan	0	0	nan	nan	B1	B1	B1	173.7633152173913	904.7236413043478	104	104	104
5	105	nan	0	0	nan	nan	B1	B1	B1	900.288442582553	875.0924100542139	105	105	105
5	106	nan	0	0	nan	nan	B1	B1	B1	582.0928813559321	925.2915254237288	106	106	106
5	107	nan	0	0	nan	nan	B1	B1	B1	99.36840007969715	921.0101613867304	107	107	107
5	108	nan	0	0	nan	nan	B1	B1	B1	883.646421663443	935.5377176015473	108	108	108
5	109	nan	0	0	nan	nan	B1	B1	B1	1000.1942355889724	900.7209690893901	109	109	109
5	110	nan	0	0	nan	nan	B1	B1	B1	638.9850374064838	960.3318370739817	110	110	110
5	111	nan	0	0	nan	nan	B1	B1	B1	38.42056737588653	956.3524822695035	111	111	111
5	112	nan	0	0	nan	nan	B1	B1	B1	1011.811320754717	980.4594894561599	112	112	112
5	113	nan	0	0	nan	nan	B1	B1	B1	724.2771392081737	977.6116335771508	113	113	113
5	114	nan	0	0	nan	nan	B1	B1	B1	966.8765008576329	940.2718696397942	114	114	114
5	115	nan	0	0	nan	nan	B1	B1	B1	884.0371543778801	981.3150921658986	115	115	115
5	116	nan	0	0	nan	nan	B1	B1	B1	990.2889221556886	1004.0905688622754	116	116	116
5	117	nan	0	0	nan	nan	B1	B1	B1	53.59263880224579	998.865876481597	117	117	117
5	118	nan	0	0	nan	nan	B1	B1	B1	135.33050847457628	982.5338983050848	118	118	118
5	119	nan	0	0	nan	nan	B1	B1	B1	226.4651866801211	988.4857719475277	119	119	119
6	1	nan	0	0	nan	nan	B2	B2	B2	591.5360023902002	30.287720346579025	1	1	1
6	2	nan	0	0	nan	nan	B2	B2	B2	514.1852291617193	61.50106862977915	2	2	2
6	3	nan	0	0	nan	nan	B2	B2	B2	625.9927033929223	87.58153958409339	3	3	3
6	4	nan	0	0	nan	nan	B2	B2	B2	720.6025146689019	99.079128248114	4	4	4
6	5	nan	0	0	nan	nan	B2	B2	B2	348.1899081089795	101.97323875544092	5	5	5
6	6	nan	0	0	nan	nan	B2	B2	B2	233.19511378848728	142.94564926372155	6	6	6
6	7	nan	0	0	nan	nan	B2	B2	B2	431.6176778242678	103.85373082287309	7	7	7
6	8	nan	0	0	nan	nan	B2	B2	B2	623.8496071829405	170.5558361391695	8	8	8
6	9	nan	0	0	nan	nan	B2	B2	B2	383.26489028213166	198.2027168234065	9	9	9
6	10	nan	0	0	nan	nan	B2	B2	B2	473.3711558854719	169.13785790031812	10	10	10
6	11	nan	0	0	nan	nan	B2	B2	B2	919.6522057924966	160.09605279237442	11	11	11
6	12	nan	0	0	nan	nan	B2	B2	B2	295.46271015950566	209.5868659290128	12	12	12
6	13	nan	0	0	nan	nan	B2	B2	B2	541.3712545274942	193.24860059269017	13	13	13
6	14	nan	0	0	nan	nan	B2	B2	B2	774.5524614100959	202.70035460992906	14	14	14
6	15	nan	0	0	nan	nan	B2	B2	B2	992.6560480147738	209.5258541089566	15	15	15
6	16	nan	0	0	nan	nan	B2	B2	B2	874.9885931558936	252.01492747500353	16	16	16
6	17	nan	0	0	nan	nan	B2	B2	B2	473.14103982300884	242.16426991150442	17	17	17
6	18	nan	0	0	nan	nan	B2	B2	B2	341.25611784271797	258.2086006177239	18	18	18
6	19	nan	0	0	nan	nan	B2	B2	B2	602.7361754711152	273.3883225208526	19	19	19
6	20	nan	0	0	nan	nan	B2	B2	B2	667.7715837621498	237.22184105202973	20	20	20
6	21	nan	0	0	nan	nan	B2	B2	B2	1001.0204479065238	268.2229795520935	21	21	21
6	22	nan	0	0	nan	nan	B2	B2	B2	402.72633612363165	297.1732131358661	22	22	22
6	23	nan	0	0	nan	nan	B2	B2	B2	709.9180590830103	289.09905092902017	23	23	23
6	24	nan	0	0	nan	nan	B2	B2	B2	947.938434476693	312.9023746701847	24	24	24
6	25	nan	0	0	nan	nan	B2	B2	B2	521.495203102674	294.8120024494795	25	25	25
6	26	nan	0	0	nan	nan	B2	B2	B2	817.8214961306965	297.78039552880483	26	26	26
6	27	nan	0	0	nan	nan	B2	B2	B2	1000.7142857142857	310.390977443609	27	27	27
6	28	nan	0	0	nan	nan	B2	B2	B2	976.1092294665538	340.2718035563082	28	28	28
6	29	nan	0	0	nan	nan	B2	B2	B2	875.9353924624539	344.73816945310284	29	29	29
6	30	nan	0	0	nan	nan	B2	B2	B2	464.38530734632684	368.50839580209896	30	30	30
6	31	nan	0	0	nan	nan	B2	B2	B2	119.01751639103631	338.56815735394855	31	31	31
6	32	nan	0	0	nan	nan	B2	B2	B2	740.2905595160942	352.55821991790884	32	32	32
6	33	nan	0	0	nan	nan	B2	B2	B2	541.5913477002251	383.10759086522995	33	33	33
6	34	nan	0	0	nan	nan	B2	B2	B2	18.734222222222222	364.92266666666666	34	34	34
6	35	nan	0	0	nan	nan	B2	B2	B2	970.9889349930844	395.47564161672045	35	35	35
6	36	nan	0	0	nan	nan	B2	B2	B2	39.35501567398119	376.1551724137931	36	36	36
6	37	nan	0	0	nan	nan	B2	B2	B2	893.3280922431866	406.21313766596785	37	37	37
6	38	nan	0	0	nan	nan	B2	B2	B2	107.64088852324146	425.6207322089675	38	38	38
6	39	nan	0	0	nan	nan	B2	B2	B2	802.6538056822168	388.92704314275693	39	39	39
6	40	nan	0	0	nan	nan	B2	B2	B2	603.546887830514	399.7056988011168	40	40	40
6	41	nan	0	0	nan	nan	B2	B2	B2	679.7177994742772	406.0298535486294	41	41	41
6	42	nan	0	0	nan	nan	B2	B2	B2	63.43575757575758	455.2957575757576	42	42	42
6	43	nan	0	0	nan	nan	B2	B2	B2	762.9776760160274	448.0068689181454	43	43	43
6	44	nan	0	0	nan	nan	B2	B2	B2	817.6385819521179	457.02946593001843	44	44	44
6	45	nan	0	0	nan	nan	B2	B2	B2	35.01139101861993	490.1476451259584	45	45	45
6	46	nan	0	0	nan	nan	B2	B2	B2	685.0049115913556	482.8261296660118	46	46	46
6	47	nan	0	0	nan	nan	B2	B2	B2	721.8686659772492	478.60703205791106	47	47	47
6	48	nan	0	0	nan	nan	B2	B2	B2	906.7829865683434	460.46036344482485	48	48	48
6	49	nan	0	0	nan	nan	B2	B2	B2	442.0870354364736	471.0313742437338	49	49	49
6	50	nan	0	0	nan	nan	B2	B2	B2	613.1708735298005	495.84881723272105	50	50	50
6	51	nan	0	0	nan	nan	B2	B2	B2	310.8192050294058	475.00172378827824	51	51	51
6	52	nan	0	0	nan	nan	B2	B2	B2	752.7788944723618	517.001256281407	52	52	52
6	53	nan	0	0	nan	nan	B2	B2	B2	848.8476273400087	506.55724858511104	53	53	53
6	54	nan	0	0	nan	nan	B2	B2	B2	973.6590485074627	500.2579291044776	54	54	54
6	55	nan	0	0	nan	nan	B2	B2	B2	309.2687523093977	563.2335262963419	55	55	55
6	56	nan	0	0	nan	nan	B2	B2	B2	586.7264207980653	534.9328899637243	56	56	56
6	57	nan	0	0	nan	nan	B2	B2	B2	832.9747474747475	539.2309458218549	57	57	57
6	58	nan	0	0	nan	nan	B2	B2	B2	507.572942958102	548.7440686521959	58	58	58
6	59	nan	0	0	nan	nan	B2	B2	B2	406.75206001721807	573.016603123847	59	59	59
6	60	nan	0	0	nan	nan	B2	B2	B2	166.34681821580796	560.6656696328423	60	60	60
6	61	nan	0	0	nan	nan	B2	B2	B2	824.0187651331719	594.9067796610169	61	61	61
6	62	nan	0	0	nan	nan	B2	B2	B2	709.0842854467129	585.5081475931822	62	62	62
6	63	nan	0	0	nan	nan	B2	B2	B2	38.19140830267998	577.4960588544403	63	63	63
6	64	nan	0	0	nan	nan	B2	B2	B2	771.8178835110747	578.3809133169265	64	64	64
6	65	nan	0	0	nan	nan	B2	B2	B2	915.2688736374647	572.2385950746872	65	65	65
6	66	nan	0	0	nan	nan	B2	B2	B2	872.1761786600496	582.095947063689	66	66	66
6	67	nan	0	0	nan	nan	B2	B2	B2	566.0008779631255	594.828797190518	67	67	67
6	68	nan	0	0	nan	nan	B2	B2	B2	82.69880490956072	637.8793604651163	68	68	68
6	69	nan	0	0	nan	nan	B2	B2	B2	987.027577271886	600.6024430871738	69	69	69
6	70	nan	0	0	nan	nan	B2	B2	B2	654.3388838883889	599.7664266426642	70	70	70
6	71	nan	0	0	nan	nan	B2	B2	B2	601.4410143329658	607.8605292171995	71	71	71
6	72	nan	0	0	nan	nan	B2	B2	B2	940.8752417794971	630.3413926499032	72	72	72
6	73	nan	0	0	nan	nan	B2	B2	B2	874.4485703676197	661.545116969922	73	73	73
6	74	nan	0	0	nan	nan	B2	B2	B2	436.68295131336794	650.8832190061904	74	74	74
6	75	nan	0	0	nan	nan	B2	B2	B2	528.3539685620027	675.7723656122647	75	75	75
6	76	nan	0	0	nan	nan	B2	B2	B2	605.1769509981851	692.4071385359952	76	76	76
6	77	nan	0	0	nan	nan	B2	B2	B2	673.4444188191882	677.5027675276752	77	77	77
6	78	nan	0	0	nan	nan	B2	B2	B2	204.65850306135198	661.6450081219542	78	78	78
6	79	nan	0	0	nan	nan	B2	B2	B2	783.8429535232384	666.818215892054	79	79	79
6	80	nan	0	0	nan	nan	B2	B2	B2	312.2788250078542	675.303644360666	80	80	80
6	81	nan	0	0	nan	nan	B2	B2	B2	945.4482090997096	679.5895450145208	81	81	81
6	82	nan	0	0	nan	nan	B2	B2	B2	134.45070629782225	711.6743672748676	82	82	82
6	83	nan	0	0	nan	nan	B2	B2	B2	899.300394282898	728.9736323311977	83	83	83
6	84	nan	0	0	nan	nan	B2	B2	B2	780.4784594494507	756.0478953215652	84	84	84
6	85	nan	0	0	nan	nan	B2	B2	B2	980.3434260774686	712.9738134206219	85	85	85
6	86	nan	0	0	nan	nan	B2	B2	B2	404.61208920187795	718.3665884194053	86	86	86
6	87	nan	0	0	nan	nan	B2	B2	B2	485.63534335172153	750.8122503328894	87	87	87
6	88	nan	0	0	nan	nan	B2	B2	B2	652.8076429853809	743.7112080020518	88	88	88
6	89	nan	0	0	nan	nan	B2	B2	B2	987.496843127732	788.547838756678	89	89	89
6	90	nan	0	0	nan	nan	B2	B2	B2	230.7048974061169	781.4141502129307	90	90	90
6	91	nan	0	0	nan	nan	B2	B2	B2	364.32954072429584	789.8189260441237	91	91	91
6	92	nan	0	0	nan	nan	B2	B2	B2	715.4527499240353	791.2151321786691	92	92	92
6	93	nan	0	0	nan	nan	B2	B2	B2	858.228955532575	784.0268872802482	93	93	93
6	94	nan	0	0	nan	nan	B2	B2	B2	611.8096	778.9184	94	94	94
6	95	nan	0	0	nan	nan	B2	B2	B2	119.18088621536897	813.0235533338981	95	95	95
6	96	nan	0	0	nan	nan	B2	B2	B2	572.011109053879	794.948528050361	96	96	96
6	97	nan	0	0	nan	nan	B2	B2	B2	925.196381053752	792.0718467269825	97	97	97
6	98	nan	0	0	nan	nan	B2	B2	B2	541.9759299781182	821.4753829321663	98	98	98
6	99	nan	0	0	nan	nan	B2	B2	B2	649.5957264957265	823.6111111111111	99	99	99
6	100	nan	0	0	nan	nan	B2	B2	B2	501.89444184960297	836.2232601588044	100	100	100
6	101	nan	0	0	nan	nan	B2	B2	B2	995.0083666787923	838.7442706438705	101	101	101
6	102	nan	0	0	nan	nan	B2	B2	B2	932.0284704496368	866.0378951502062	102	102	102
6	103	nan	0	0	nan	nan	B2	B2	B2	714.9834362717575	849.7377877596856	103	103	103
6	104	nan	0	0	nan	nan	B2	B2	B2	634.5783475783476	867.2977207977208	104	104	104
6	105	nan	0	0	nan	nan	B2	B2	B2	838.2213077959001	864.587460721233	105	105	105
6	106	nan	0	0	nan	nan	B2	B2	B2	287.8135428084277	858.804043356473	106	106	106
6	107	nan	0	0	nan	nan	B2	B2	B2	462.90954773869345	878.6112614353821	107	107	107
6	108	nan	0	0	nan	nan	B2	B2	B2	48.705246166263116	871.5585149313963	108	108	108
6	109	nan	0	0	nan	nan	B2	B2	B2	987.5817762989506	915.8904530330177	109	109	109
6	110	nan	0	0	nan	nan	B2	B2	B2	385.0258594463036	889.4423486461819	110	110	110
6	111	nan	0	0	nan	nan	B2	B2	B2	602.1007811303416	925.3603920967989	111	111	111
6	112	nan	0	0	nan	nan	B2	B2	B2	679.7499260136135	923.2160402485943	112	112	112
6	113	nan	0	0	nan	nan	B2	B2	B2	750.2942305933985	931.6984547865045	113	113	113
6	114	nan	0	0	nan	nan	B2	B2	B2	36.46976483762598	931.2407614781634	114	114	114
6	115	nan	0	0	nan	nan	B2	B2	B2	134.2018691588785	899.1106542056075	115	115	115
6	116	nan	0	0	nan	nan	B2	B2	B2	328.48996282527884	948.4515489467162	116	116	116
6	117	nan	0	0	nan	nan	B2	B2	B2	243.80367446097785	949.5050106286061	117	117	117
6	118	nan	0	0	nan	nan	B2	B2	B2	174.56900914930893	941.8092271753942	118	118	118
6	119	nan	0	0	nan	nan	B2	B2	B2	388.38922820655193	965.4836202109939	119	119	119
6	120	nan	0	0	nan	nan	B2	B2	B2	840.8264389486526	963.5990906066319	120	120	120
6	121	nan	0	0	nan	nan	B2	B2	B2	98.89717425431711	940.62715855573	121	121	121
6	122	nan	0	0	nan	nan	B2	B2	B2	28.075752212389382	979.8573451327434	122	122	122
6	123	nan	0	0	nan	nan	B2	B2	B2	914.2351152368758	972.2210307298335	123	123	123
6	124	nan	0	0	nan	nan	B2	B2	B2	985.6170162059104	983.7118684461392	124	124	124
6	125	nan	0	0	nan	nan	B2	B2	B2	467.48941344778257	982.5002861230329	125	125	125
6	126	nan	0	0	nan	nan	B2	B2	B2	115.2620780939775	1002.5797485109199	126	126	126
7	1	nan	0	0	nan	nan	B3	B3	B3	439.1228978007762	31.29948253557568	1	1	1
7	2	nan	0	0	nan	nan	B3	B3	B3	898.9853663528448	40.05822758902988	2	2	2
7	3	nan	0	0	nan	nan	B3	B3	B3	321.84316895715443	12.218270008084074	3	3	3
7	4	nan	0	0	nan	nan	B3	B3	B3	383.98073959938364	24.88828967642527	4	4	4
7	5	nan	0	0	nan	nan	B3	B3	B3	765.9325934222584	47.35719376845535	5	5	5
7	6	nan	0	0	nan	nan	B3	B3	B3	642.9910313901345	36.09417040358744	6	6	6
7	7	nan	0	0	nan	nan	B3	B3	B3	549.9954001839926	61.97413881222529	7	7	7
7	8	nan	0	0	nan	nan	B3	B3	B3	293.0644823980481	37.882188915998604	8	8	8
7	9	nan	0	0	nan	nan	B3	B3	B3	432.9648898001025	75.42080984110713	9	9	9
7	10	nan	0	0	nan	nan	B3	B3	B3	234.56937642833822	65.47224942866471	10	10	10
7	11	nan	0	0	nan	nan	B3	B3	B3	680.4528461294751	118.83039391699229	11	11	11
7	12	nan	0	0	nan	nan	B3	B3	B3	370.86103896103896	116.47012987012987	12	12	12
7	13	nan	0	0	nan	nan	B3	B3	B3	301.384009942005	132.75310687655343	13	13	13
7	14	nan	0	0	nan	nan	B3	B3	B3	149.92275196137598	108.39841078253872	14	14	14
7	15	nan	0	0	nan	nan	B3	B3	B3	352.81762343491613	179.06520198440822	15	15	15
7	16	nan	0	0	nan	nan	B3	B3	B3	524.1647300771208	160.36442159383034	16	16	16
7	17	nan	0	0	nan	nan	B3	B3	B3	431.5414146401679	168.86804098259475	17	17	17
7	18	nan	0	0	nan	nan	B3	B3	B3	191.73117117117118	183.8464864864865	18	18	18
7	19	nan	0	0	nan	nan	B3	B3	B3	256.2093670886076	154.16784810126583	19	19	19
7	20	nan	0	0	nan	nan	B3	B3	B3	57.39313674321503	158.9536795407098	20	20	20
7	21	nan	0	0	nan	nan	B3	B3	B3	975.0561756227363	205.94877670189962	21	21	21
7	22	nan	0	0	nan	nan	B3	B3	B3	148.49705482555504	220.37290439510647	22	22	22
7	23	nan	0	0	nan	nan	B3	B3	B3	231.68868670886076	231.78520569620252	23	23	23
7	24	nan	0	0	nan	nan	B3	B3	B3	25.148978574987545	237.8221225710015	24	24	24
7	25	nan	0	0	nan	nan	B3	B3	B3	323.9517766497462	238.21277495769883	25	25	25
7	26	nan	0	0	nan	nan	B3	B3	B3	56.29377713458756	290.55788712011577	26	26	26
7	27	nan	0	0	nan	nan	B3	B3	B3	277.1537906137184	272.22527075812275	27	27	27
7	28	nan	0	0	nan	nan	B3	B3	B3	583.7702716555613	257.9060994361866	28	28	28
7	29	nan	0	0	nan	nan	B3	B3	B3	157.54562883435582	276.9026073619632	29	29	29
7	30	nan	0	0	nan	nan	B3	B3	B3	81.97858319604613	311.14168039538714	30	30	30
7	31	nan	0	0	nan	nan	B3	B3	B3	503.70260492040524	307.0525506512301	31	31	31
7	32	nan	0	0	nan	nan	B3	B3	B3	413.1672211953173	287.54294516327786	32	32	32
7	33	nan	0	0	nan	nan	B3	B3	B3	134.30133928571428	309.43973214285717	33	33	33
7	34	nan	0	0	nan	nan	B3	B3	B3	253.9013503375844	316.5095648912228	34	34	34
7	35	nan	0	0	nan	nan	B3	B3	B3	111.24483306836248	339.9737678855326	35	35	35
7	36	nan	0	0	nan	nan	B3	B3	B3	176.39224411951685	340.5422759059123	36	36	36
7	37	nan	0	0	nan	nan	B3	B3	B3	386.59740493782664	361.7030095512705	37	37	37
7	38	nan	0	0	nan	nan	B3	B3	B3	42.47824904839587	377.23871669385534	38	38	38
7	39	nan	0	0	nan	nan	B3	B3	B3	106.05480682839173	394.57547169811323	39	39	39
7	40	nan	0	0	nan	nan	B3	B3	B3	231.8591524056984	413.06603350954214	40	40	40
7	41	nan	0	0	nan	nan	B3	B3	B3	342.18137421919363	409.1900056785917	41	41	41
7	42	nan	0	0	nan	nan	B3	B3	B3	471.97363836073026	451.7333535338232	42	42	42
7	43	nan	0	0	nan	nan	B3	B3	B3	45.52367617107943	463.83375763747455	43	43	43
7	44	nan	0	0	nan	nan	B3	B3	B3	901.2443988370104	472.9784504874294	44	44	44
7	45	nan	0	0	nan	nan	B3	B3	B3	975.1769957983194	510.1984243697479	45	45	45
7	46	nan	0	0	nan	nan	B3	B3	B3	113.793402957295	497.5262123875504	46	46	46
7	47	nan	0	0	nan	nan	B3	B3	B3	591.7343465045593	489.8321175278622	47	47	47
7	48	nan	0	0	nan	nan	B3	B3	B3	828.8291571753987	498.43175048186436	48	48	48
7	49	nan	0	0	nan	nan	B3	B3	B3	227.78698612202146	508.99319193506153	49	49	49
7	50	nan	0	0	nan	nan	B3	B3	B3	750.5346834484717	544.861644743068	50	50	50
7	51	nan	0	0	nan	nan	B3	B3	B3	544.8574468085106	557.7685106382979	51	51	51
7	52	nan	0	0	nan	nan	B3	B3	B3	301.12017615019124	570.2551860006953	52	52	52
7	53	nan	0	0	nan	nan	B3	B3	B3	644.3584905660377	571.1905504444098	53	53	53
7	54	nan	0	0	nan	nan	B3	B3	B3	458.1550287090202	546.0272272643082	54	54	54
7	55	nan	0	0	nan	nan	B3	B3	B3	890.494532898523	595.5645501630539	55	55	55
7	56	nan	0	0	nan	nan	B3	B3	B3	196.4338445541981	578.9636080062386	56	56	56
7	57	nan	0	0	nan	nan	B3	B3	B3	376.2106901920083	560.8248572911261	57	57	57
7	58	nan	0	0	nan	nan	B3	B3	B3	48.627522195318804	571.2615012106537	58	58	58
7	59	nan	0	0	nan	nan	B3	B3	B3	508.02054794520546	596.1643835616438	59	59	59
7	60	nan	0	0	nan	nan	B3	B3	B3	131.6206002728513	601.6451568894952	60	60	60
7	61	nan	0	0	nan	nan	B3	B3	B3	619.7854622441779	631.9378969654199	61	61	61
7	62	nan	0	0	nan	nan	B3	B3	B3	427.50100401606426	629.1676706827309	62	62	62
7	63	nan	0	0	nan	nan	B3	B3	B3	74.43201376936317	627.2908777969019	63	63	63
7	64	nan	0	0	nan	nan	B3	B3	B3	24.020967741935483	657.3016129032258	64	64	64
7	65	nan	0	0	nan	nan	B3	B3	B3	588.0072544642857	660.5652901785714	65	65	65
7	66	nan	0	0	nan	nan	B3	B3	B3	745.1413326159089	649.8558873643619	66	66	66
7	67	nan	0	0	nan	nan	B3	B3	B3	486.00791556728234	641.0184696569921	67	67	67
7	68	nan	0	0	nan	nan	B3	B3	B3	368.47665078284547	680.5440435670524	68	68	68
7	69	nan	0	0	nan	nan	B3	B3	B3	444.90758047767395	672.5316718587746	69	69	69
7	70	nan	0	0	nan	nan	B3	B3	B3	78.13493866424352	678.1176737846433	70	70	70
7	71	nan	0	0	nan	nan	B3	B3	B3	213.4601586102719	663.5451283987916	71	71	71
7	72	nan	0	0	nan	nan	B3	B3	B3	291.9531582682754	658.736692689851	72	72	72
7	73	nan	0	0	nan	nan	B3	B3	B3	538.6131059245961	700.9892280071813	73	73	73
7	74	nan	0	0	nan	nan	B3	B3	B3	296.7494011976048	720.0958083832336	74	74	74
7	75	nan	0	0	nan	nan	B3	B3	B3	869.837296620776	707.4296717050158	75	75	75
7	76	nan	0	0	nan	nan	B3	B3	B3	475.8113485630066	719.1875460574797	76	76	76
7	77	nan	0	0	nan	nan	B3	B3	B3	616.065568258238	712.8935776731674	77	77	77
7	78	nan	0	0	nan	nan	B3	B3	B3	44.379384615384616	729.7778461538461	78	78	78
7	79	nan	0	0	nan	nan	B3	B3	B3	961.6559050445104	733.0004747774481	79	79	79
7	80	nan	0	0	nan	nan	B3	B3	B3	119.29156265601597	712.3157763354967	80	80	80
7	81	nan	0	0	nan	nan	B3	B3	B3	235.71852610030706	736.068065506653	81	81	81
7	82	nan	0	0	nan	nan	B3	B3	B3	174.22936893203882	760.2354368932039	82	82	82
7	83	nan	0	0	nan	nan	B3	B3	B3	808.0370110096042	748.1487467791052	83	83	83
7	84	nan	0	0	nan	nan	B3	B3	B3	746.4516853932585	747.8379525593009	84	84	84
7	85	nan	0	0	nan	nan	B3	B3	B3	121.10048780487804	787.1482926829268	85	85	85
7	86	nan	0	0	nan	nan	B3	B3	B3	442.8200180886343	767.4193548387096	86	86	86
7	87	nan	0	0	nan	nan	B3	B3	B3	680.6193061840121	756.0242835595777	87	87	87
7	88	nan	0	0	nan	nan	B3	B3	B3	554.6033882203926	791.8358138062065	88	88	88
7	89	nan	0	0	nan	nan	B3	B3	B3	17.034848484848485	785.8959595959597	89	89	89
7	90	nan	0	0	nan	nan	B3	B3	B3	227.19160419790106	798.9889055472264	90	90	90
7	91	nan	0	0	nan	nan	B3	B3	B3	353.96529680365296	770.9502283105023	91	91	91
7	92	nan	0	0	nan	nan	B3	B3	B3	59.10270822687787	791.2876852324987	92	92	92
7	93	nan	0	0	nan	nan	B3	B3	B3	306.9264362942548	806.8475726097096	93	93	93
7	94	nan	0	0	nan	nan	B3	B3	B3	387.6410304274781	834.3343289154377	94	94	94
7	95	nan	0	0	nan	nan	B3	B3	B3	633.27178508114	838.9369971362335	95	95	95
7	96	nan	0	0	nan	nan	B3	B3	B3	744.3581321725366	832.9281757024139	96	96	96
7	97	nan	0	0	nan	nan	B3	B3	B3	55.64663827198053	867.0153635533921	97	97	97
7	98	nan	0	0	nan	nan	B3	B3	B3	129.82563390065994	835.8982285515804	98	98	98
7	99	nan	0	0	nan	nan	B3	B3	B3	827.1150301874801	818.5058786145536	99	99	99
7	100	nan	0	0	nan	nan	B3	B3	B3	911.3194117647059	817.1529411764706	100	100	100
7	101	nan	0	0	nan	nan	B3	B3	B3	477.7600386609261	875.7964150777611	101	101	101
7	102	nan	0	0	nan	nan	B3	B3	B3	179.9669756662804	846.3105446118192	102	102	102
7	103	nan	0	0	nan	nan	B3	B3	B3	822.7732379979572	872.2951991828396	103	103	103
7	104	nan	0	0	nan	nan	B3	B3	B3	981.582405854551	837.0681506327184	104	104	104
7	105	nan	0	0	nan	nan	B3	B3	B3	874.6747364310816	910.1405700898086	105	105	105
7	106	nan	0	0	nan	nan	B3	B3	B3	214.40600315955766	901.2902843601896	106	106	106
7	107	nan	0	0	nan	nan	B3	B3	B3	250.56257355825815	893.5888583758336	107	107	107
7	108	nan	0	0	nan	nan	B3	B3	B3	144.17837139164155	923.3719661065633	108	108	108
7	109	nan	0	0	nan	nan	B3	B3	B3	816.5855562784645	919.7234873129473	109	109	109
7	110	nan	0	0	nan	nan	B3	B3	B3	313.43667112787443	916.0528044774303	110	110	110
7	111	nan	0	0	nan	nan	B3	B3	B3	736.9661124508186	925.0863053687016	111	111	111
7	112	nan	0	0	nan	nan	B3	B3	B3	986.8225880201189	928.4842249657064	112	112	112
7	113	nan	0	0	nan	nan	B3	B3	B3	646.5549564496059	910.2075902115305	113	113	113
7	114	nan	0	0	nan	nan	B3	B3	B3	928.0929127052723	943.9431719965428	114	114	114
7	115	nan	0	0	nan	nan	B3	B3	B3	609.6692807528568	965.9307640600493	115	115	115
7	116	nan	0	0	nan	nan	B3	B3	B3	453.47391640013234	963.2607257086137	116	116	116
7	117	nan	0	0	nan	nan	B3	B3	B3	105.68242560359349	982.6950028074116	117	117	117
7	118	nan	0	0	nan	nan	B3	B3	B3	334.4447070531161	986.1197910187834	118	118	118
7	119	nan	0	0	nan	nan	B3	B3	B3	698.4010464058234	1000.6751592356688	119	119	119
7	120	nan	0	0	nan	nan	B3	B3	B3	832.925925925926	984.802164304222	120	120	120
7	121	nan	0	0	nan	nan	B3	B3	B3	933.0775937227551	1002.9546643417611	121	121	121
8	1	nan	0	0	nan	nan	B4	B4	B4	50.92841912884557	39.18336886993603	1	1	1
8	2	nan	0	0	nan	nan	B4	B4	B4	330.18363743378455	23.248381400824012	2	2	2
8	3	nan	0	0	nan	nan	B4	B4	B4	573.942016367752	31.98972662371583	3	3	3
8	4	nan	0	0	nan	nan	B4	B4	B4	400.509184109355	49.680051260145234	4	4	4
8	5	nan	0	0	nan	nan	B4	B4	B4	483.0070202808112	68.34633385335414	5	5	5
8	6	nan	0	0	nan	nan	B4	B4	B4	278.16469639978504	40.16227834497582	6	6	6
8	7	nan	0	0	nan	nan	B4	B4	B4	639.6452054794521	90.39610670511897	7	7	7
8	8	nan	0	0	nan	nan	B4	B4	B4	759.483418367347	75.2001639941691	8	8	8
8	9	nan	0	0	nan	nan	B4	B4	B4	336.4071717755928	82.32562174667437	9	9	9
8	10	nan	0	0	nan	nan	B4	B4	B4	236.11380299649346	61.030602486452025	10	10	10
8	11	nan	0	0	nan	nan	B4	B4	B4	950.5782153846154	85.37846153846154	11	11	11
8	12	nan	0	0	nan	nan	B4	B4	B4	181.48292603981227	104.02459944974915	12	12	12
8	13	nan	0	0	nan	nan	B4	B4	B4	845.9305177111717	92.21329094762338	13	13	13
8	14	nan	0	0	nan	nan	B4	B4	B4	376.6969696969697	98.1711229946524	14	14	14
8	15	nan	0	0	nan	nan	B4	B4	B4	272.2280701754386	143.41626794258374	15	15	15
8	16	nan	0	0	nan	nan	B4	B4	B4	403.7491610738255	122.60989932885906	16	16	16
8	17	nan	0	0	nan	nan	B4	B4	B4	300.34638922888615	116.32068543451652	17	17	17
8	18	nan	0	0	nan	nan	B4	B4	B4	454.1259736771421	143.72737040021488	18	18	18
8	19	nan	0	0	nan	nan	B4	B4	B4	310.9775880469584	180.13180362860192	19	19	19
8	20	nan	0	0	nan	nan	B4	B4	B4	885.1869592741085	163.46233382570162	20	20	20
8	21	nan	0	0	nan	nan	B4	B4	B4	205.06746532156367	182.99873896595207	21	21	21
8	22	nan	0	0	nan	nan	B4	B4	B4	981.4781280377725	176.4541035967227	22	22	22
8	23	nan	0	0	nan	nan	B4	B4	B4	244.3368888888889	207.90133333333333	23	23	23
8	24	nan	0	0	nan	nan	B4	B4	B4	369.23024830699774	190.24115876598947	24	24	24
8	25	nan	0	0	nan	nan	B4	B4	B4	115.56533552382156	206.39207633008974	25	25	25
8	26	nan	0	0	nan	nan	B4	B4	B4	751.1486300512948	183.3619416989866	26	26	26
8	27	nan	0	0	nan	nan	B4	B4	B4	843.6953642384105	207.4471638353009	27	27	27
8	28	nan	0	0	nan	nan	B4	B4	B4	461.2580112322431	237.33245237308665	28	28	28
8	29	nan	0	0	nan	nan	B4	B4	B4	882.306411837238	249.48890258939582	29	29	29
8	30	nan	0	0	nan	nan	B4	B4	B4	384.5492072170585	260.96801530891196	30	30	30
8	31	nan	0	0	nan	nan	B4	B4	B4	730.8806215122005	268.66046613415034	31	31	31
8	32	nan	0	0	nan	nan	B4	B4	B4	251.66799311679932	278.8053344805335	32	32	32
8	33	nan	0	0	nan	nan	B4	B4	B4	316.8689774696707	284.8138648180243	33	33	33
8	34	nan	0	0	nan	nan	B4	B4	B4	987.2581943645773	270.68343875790686	34	34	34
8	35	nan	0	0	nan	nan	B4	B4	B4	363.8018531717748	309.22451888809695	35	35	35
8	36	nan	0	0	nan	nan	B4	B4	B4	917.4296859762044	307.28496196606204	36	36	36
8	37	nan	0	0	nan	nan	B4	B4	B4	826.3177445216462	314.3976483164083	37	37	37
8	38	nan	0	0	nan	nan	B4	B4	B4	950.6361731843575	358.07402234636874	38	38	38
8	39	nan	0	0	nan	nan	B4	B4	B4	517.0794117647059	345.0452614379085	39	39	39
8	40	nan	0	0	nan	nan	B4	B4	B4	733.9193794506613	358.7021871820956	40	40	40
8	41	nan	0	0	nan	nan	B4	B4	B4	356.385795073325	388.6243649956868	41	41	41
8	42	nan	0	0	nan	nan	B4	B4	B4	847.386134923593	385.2897875512486	42	42	42
8	43	nan	0	0	nan	nan	B4	B4	B4	978.3943384801695	434.6774144716924	43	43	43
8	44	nan	0	0	nan	nan	B4	B4	B4	252.32002679169457	410.991560616209	44	44	44
8	45	nan	0	0	nan	nan	B4	B4	B4	438.23001402524545	447.2162517531557	45	45	45
8	46	nan	0	0	nan	nan	B4	B4	B4	809.3705882352941	442.61470588235295	46	46	46
8	47	nan	0	0	nan	nan	B4	B4	B4	746.5899569157629	464.7654137572426	47	47	47
8	48	nan	0	0	nan	nan	B4	B4	B4	544.256146933939	461.403080872914	48	48	48
8	49	nan	0	0	nan	nan	B4	B4	B4	863.288156424581	476.06491620111734	49	49	49
8	50	nan	0	0	nan	nan	B4	B4	B4	306.80143734786134	502.98354004868435	50	50	50
8	51	nan	0	0	nan	nan	B4	B4	B4	696.083820971058	491.22916337181715	51	51	51
8	52	nan	0	0	nan	nan	B4	B4	B4	205.54931743895403	474.2038069602	52	52	52
8	53	nan	0	0	nan	nan	B4	B4	B4	623.2129841680772	511.34212884596235	53	53	53
8	54	nan	0	0	nan	nan	B4	B4	B4	183.46623034269612	548.4352331606218	54	54	54
8	55	nan	0	0	nan	nan	B4	B4	B4	43.23406374501992	585.7391683266932	55	55	55
8	56	nan	0	0	nan	nan	B4	B4	B4	962.1973875181422	592.0857350196973	56	56	56
8	57	nan	0	0	nan	nan	B4	B4	B4	999.9436133486766	651.7514384349828	57	57	57
8	58	nan	0	0	nan	nan	B4	B4	B4	885.0648024432144	683.1721702615002	58	58	58
8	59	nan	0	0	nan	nan	B4	B4	B4	994.181743757675	695.9725747032337	59	59	59
8	60	nan	0	0	nan	nan	B4	B4	B4	179.034114958097	719.865825785152	60	60	60
8	61	nan	0	0	nan	nan	B4	B4	B4	91.92389982980792	731.5833941162168	61	61	61
8	62	nan	0	0	nan	nan	B4	B4	B4	939.0799314585223	766.0983771797198	62	62	62
8	63	nan	0	0	nan	nan	B4	B4	B4	604.9513398670414	789.5401960112398	63	63	63
8	64	nan	0	0	nan	nan	B4	B4	B4	359.2265625	804.9902154126214	64	64	64
8	65	nan	0	0	nan	nan	B4	B4	B4	42.984916748286	817.386875612145	65	65	65
8	66	nan	0	0	nan	nan	B4	B4	B4	127.48202396804261	838.7523302263648	66	66	66
8	67	nan	0	0	nan	nan	B4	B4	B4	15.673551348250143	910.8192771084338	67	67	67
8	68	nan	0	0	nan	nan	B4	B4	B4	415.53508844780333	898.9569803172494	68	68	68
8	69	nan	0	0	nan	nan	B4	B4	B4	118.24589455488332	926.3029386343993	69	69	69
8	70	nan	0	0	nan	nan	B4	B4	B4	54.88910581803983	945.0634517766498	70	70	70
8	71	nan	0	0	nan	nan	B4	B4	B4	194.6074960322305	941.0788670492003	71	71	71
8	72	nan	0	0	nan	nan	B4	B4	B4	320.0985883424408	978.4949908925319	72	72	72
8	73	nan	0	0	nan	nan	B4	B4	B4	49.03813813813814	1002.6216216216217	73	73	73
8	74	nan	0	0	nan	nan	B4	B4	B4	460.5961702855189	985.4961531885792	74	74	74
9	1	nan	0	0	nan	nan	C1	C1	C1	473.27367055771725	35.50843060959792	1	1	1
9	2	nan	0	0	nan	nan	C1	C1	C1	294.5304157549234	54.54398249452954	2	2	2
9	3	nan	0	0	nan	nan	C1	C1	C1	391.2525942466833	52.574937606725335	3	3	3
9	4	nan	0	0	nan	nan	C1	C1	C1	35.8665568369028	27.090609555189456	4	4	4
9	5	nan	0	0	nan	nan	C1	C1	C1	665.5654470011317	29.422859298377972	5	5	5
9	6	nan	0	0	nan	nan	C1	C1	C1	250.79124579124579	54.40909090909091	6	6	6
9	7	nan	0	0	nan	nan	C1	C1	C1	523.1787762906309	57.768881453154876	7	7	7
9	8	nan	0	0	nan	nan	C1	C1	C1	798.2231210472128	49.7018679217532	8	8	8
9	9	nan	0	0	nan	nan	C1	C1	C1	904.2267056530214	21.430214424951266	9	9	9
9	10	nan	0	0	nan	nan	C1	C1	C1	10.803782505910165	29.30496453900709	10	10	10
9	11	nan	0	0	nan	nan	C1	C1	C1	181.8432044379181	47.13835862294012	11	11	11
9	12	nan	0	0	nan	nan	C1	C1	C1	583.8954639650011	61.50379921713102	12	12	12
9	13	nan	0	0	nan	nan	C1	C1	C1	104.14743474347435	53.44158415841584	13	13	13
9	14	nan	0	0	nan	nan	C1	C1	C1	885.2378190255221	68.85769528228926	14	14	14
9	15	nan	0	0	nan	nan	C1	C1	C1	1001.6223980016653	31.818900915903413	15	15	15
9	16	nan	0	0	nan	nan	C1	C1	C1	38.798886569241475	89.4116214335421	16	16	16
9	17	nan	0	0	nan	nan	C1	C1	C1	640.7572215728836	95.36683920520954	17	17	17
9	18	nan	0	0	nan	nan	C1	C1	C1	1011.515873015873	111.92328042328042	18	18	18
9	19	nan	0	0	nan	nan	C1	C1	C1	726.2591600599957	115.97793014784658	19	19	19
9	20	nan	0	0	nan	nan	C1	C1	C1	885.3826575910033	114.30008878366381	20	20	20
9	21	nan	0	0	nan	nan	C1	C1	C1	969.1934084995663	71.73720728534258	21	21	21
9	22	nan	0	0	nan	nan	C1	C1	C1	985.3662667607622	140.81369089625971	22	22	22
9	23	nan	0	0	nan	nan	C1	C1	C1	55.028132992327365	133.79763427109975	23	23	23
9	24	nan	0	0	nan	nan	C1	C1	C1	229.07141919390835	141.46133648418012	24	24	24
9	25	nan	0	0	nan	nan	C1	C1	C1	144.35655635730282	112.40731525255039	25	25	25
9	26	nan	0	0	nan	nan	C1	C1	C1	916.8459792937172	187.3213728549142	26	26	26
9	27	nan	0	0	nan	nan	C1	C1	C1	125.5243553008596	162.63037249283667	27	27	27
9	28	nan	0	0	nan	nan	C1	C1	C1	30.937088514996343	177.99853694220923	28	28	28
9	29	nan	0	0	nan	nan	C1	C1	C1	92.51171579743009	191.12773998488285	29	29	29
9	30	nan	0	0	nan	nan	C1	C1	C1	994.5668135095448	184.49045521292217	30	30	30
9	31	nan	0	0	nan	nan	C1	C1	C1	174.3875351452671	234.77987347703842	31	31	31
9	32	nan	0	0	nan	nan	C1	C1	C1	46.04296066252588	219.2712215320911	32	32	32
9	33	nan	0	0	nan	nan	C1	C1	C1	817.2764753435731	219.7181083265966	33	33	33
9	34	nan	0	0	nan	nan	C1	C1	C1	971.629746835443	243.41392405063291	34	34	34
9	35	nan	0	0	nan	nan	C1	C1	C1	43.981706142884654	280.0957057577508	35	35	35
9	36	nan	0	0	nan	nan	C1	C1	C1	986.9657016991819	298.0276903713027	36	36	36
9	37	nan	0	0	nan	nan	C1	C1	C1	870.4864632045287	298.3812453851834	37	37	37
9	38	nan	0	0	nan	nan	C1	C1	C1	943.1911181601903	339.807560137457	38	38	38
9	39	nan	0	0	nan	nan	C1	C1	C1	95.23747025865377	347.5356512395426	39	39	39
9	40	nan	0	0	nan	nan	C1	C1	C1	978.0340257879656	372.7349570200573	40	40	40
9	41	nan	0	0	nan	nan	C1	C1	C1	810.6863552171228	373.3792961514715	41	41	41
9	42	nan	0	0	nan	nan	C1	C1	C1	895.9257246376811	412.3762077294686	42	42	42
9	43	nan	0	0	nan	nan	C1	C1	C1	986.0915657036346	437.8427306616962	43	43	43
9	44	nan	0	0	nan	nan	C1	C1	C1	754.2642382773194	421.5359227208694	44	44	44
9	45	nan	0	0	nan	nan	C1	C1	C1	811.7329083315014	473.67179599912066	45	45	45
9	46	nan	0	0	nan	nan	C1	C1	C1	420.09965265301236	448.4725116780453	46	46	46
9	47	nan	0	0	nan	nan	C1	C1	C1	319.6594144507118	433.4241203330647	47	47	47
9	48	nan	0	0	nan	nan	C1	C1	C1	686.4414180355348	473.4011900771036	48	48	48
9	49	nan	0	0	nan	nan	C1	C1	C1	257.5233920666609	498.2062320979082	49	49	49
9	50	nan	0	0	nan	nan	C1	C1	C1	373.76138569508737	528.0630132895326	50	50	50
9	51	nan	0	0	nan	nan	C1	C1	C1	869.744368671213	517.8200041330854	51	51	51
9	52	nan	0	0	nan	nan	C1	C1	C1	576.4078459343795	529.5520684736091	52	52	52
9	53	nan	0	0	nan	nan	C1	C1	C1	508.2017182130584	553.3567010309279	53	53	53
9	54	nan	0	0	nan	nan	C1	C1	C1	451.7648475120385	549.7463884430176	54	54	54
9	55	nan	0	0	nan	nan	C1	C1	C1	904.5820388349515	581.6092233009708	55	55	55
9	56	nan	0	0	nan	nan	C1	C1	C1	564.5864880605708	591.7751892836343	56	56	56
9	57	nan	0	0	nan	nan	C1	C1	C1	445.44421344421346	629.7117117117117	57	57	57
9	58	nan	0	0	nan	nan	C1	C1	C1	623.3572062084257	610.0864745011087	58	58	58
9	59	nan	0	0	nan	nan	C1	C1	C1	797.3182682463068	616.6856808541758	59	59	59
9	60	nan	0	0	nan	nan	C1	C1	C1	542.0618101545253	638.3951434878587	60	60	60
9	61	nan	0	0	nan	nan	C1	C1	C1	931.4384885764499	654.8253828772282	61	61	61
9	62	nan	0	0	nan	nan	C1	C1	C1	636.546530795744	684.0645886407913	62	62	62
9	63	nan	0	0	nan	nan	C1	C1	C1	857.6064122738002	703.6195908733281	63	63	63
9	64	nan	0	0	nan	nan	C1	C1	C1	480.4491803278689	685.5010928961749	64	64	64
9	65	nan	0	0	nan	nan	C1	C1	C1	108.267283614589	695.123230811105	65	65	65
9	66	nan	0	0	nan	nan	C1	C1	C1	578.5482815057284	721.9382160392798	66	66	66
9	67	nan	0	0	nan	nan	C1	C1	C1	728.7615564202334	681.9396108949417	67	67	67
9	68	nan	0	0	nan	nan	C1	C1	C1	513.5261868300153	752.6483920367534	68	68	68
9	69	nan	0	0	nan	nan	C1	C1	C1	776.431892599869	753.9538310412573	69	69	69
9	70	nan	0	0	nan	nan	C1	C1	C1	703.5197294250282	741.5125892521609	70	70	70
9	71	nan	0	0	nan	nan	C1	C1	C1	957.6411648568608	734.1275913129319	71	71	71
9	72	nan	0	0	nan	nan	C1	C1	C1	291.6783429971905	770.1150696395481	72	72	72
9	73	nan	0	0	nan	nan	C1	C1	C1	836.6109823062843	789.05759609518	73	73	73
9	74	nan	0	0	nan	nan	C1	C1	C1	916.5303755522827	798.2903166421207	74	74	74
9	75	nan	0	0	nan	nan	C1	C1	C1	685.1424890693316	817.9093535290443	75	75	75
9	76	nan	0	0	nan	nan	C1	C1	C1	967.8668885191348	841.0488075429839	76	76	76
9	77	nan	0	0	nan	nan	C1	C1	C1	34.46627991298042	811.5132342277012	77	77	77
9	78	nan	0	0	nan	nan	C1	C1	C1	167.9720573331403	832.5520486463008	78	78	78
9	79	nan	0	0	nan	nan	C1	C1	C1	78.24484697064335	855.9754320216531	79	79	79
9	80	nan	0	0	nan	nan	C1	C1	C1	114.58536585365853	918.1279884085969	80	80	80
9	81	nan	0	0	nan	nan	C1	C1	C1	492.9322363500374	903.7618548990276	81	81	81
9	82	nan	0	0	nan	nan	C1	C1	C1	407.87924187725633	906.5223826714802	82	82	82
9	83	nan	0	0	nan	nan	C1	C1	C1	236.23786169691024	905.3918587542913	83	83	83
9	84	nan	0	0	nan	nan	C1	C1	C1	344.2063160823595	935.3103784084585	84	84	84
9	85	nan	0	0	nan	nan	C1	C1	C1	950.5203464306184	943.5439724893332	85	85	85
9	86	nan	0	0	nan	nan	C1	C1	C1	51.29938152299961	956.6300734441438	86	86	86
9	87	nan	0	0	nan	nan	C1	C1	C1	590.853249475891	955.2710392333034	87	87	87
9	88	nan	0	0	nan	nan	C1	C1	C1	244.61964285714285	989.2014880952381	88	88	88
9	89	nan	0	0	nan	nan	C1	C1	C1	440.7175697865353	978.1527093596059	89	89	89
9	90	nan	0	0	nan	nan	C1	C1	C1	510.45687772925766	980.7871179039302	90	90	90
9	91	nan	0	0	nan	nan	C1	C1	C1	152.7739189649302	978.3105209397344	91	91	91
10	1	nan	0	0	nan	nan	C2	C2	C2	489.51995708154504	43.025321888412016	1	1	1
10	2	nan	0	0	nan	nan	C2	C2	C2	853.5142700329309	19.968715697036224	2	2	2
10	3	nan	0	0	nan	nan	C2	C2	C2	283.56114174505353	17.071359065844955	3	3	3
10	4	nan	0	0	nan	nan	C2	C2	C2	55.80435326494871	19.221916437327994	4	4	4
10	5	nan	0	0	nan	nan	C2	C2	C2	985.4502540220152	38.987510584250636	5	5	5
10	6	nan	0	0	nan	nan	C2	C2	C2	392.42399675719497	35.80259424402108	6	6	6
10	7	nan	0	0	nan	nan	C2	C2	C2	686.4271007900408	62.134306918841276	7	7	7
10	8	nan	0	0	nan	nan	C2	C2	C2	609.9238128986534	64.12136782423813	8	8	8
10	9	nan	0	0	nan	nan	C2	C2	C2	757.9072591061741	63.62296564195298	9	9	9
10	10	nan	0	0	nan	nan	C2	C2	C2	46.05580266882329	63.951880307319044	10	10	10
10	11	nan	0	0	nan	nan	C2	C2	C2	131.4153125	35.333125	11	11	11
10	12	nan	0	0	nan	nan	C2	C2	C2	246.37697136732507	82.83677844128005	12	12	12
10	13	nan	0	0	nan	nan	C2	C2	C2	331.35288319369147	82.14243469689502	13	13	13
10	14	nan	0	0	nan	nan	C2	C2	C2	177.24456417163748	73.70329035982297	14	14	14
10	15	nan	0	0	nan	nan	C2	C2	C2	391.28011049723756	99.61823204419889	15	15	15
10	16	nan	0	0	nan	nan	C2	C2	C2	845.7065314311191	94.65024520731164	16	16	16
10	17	nan	0	0	nan	nan	C2	C2	C2	31.93125546169531	115.40081561316633	17	17	17
10	18	nan	0	0	nan	nan	C2	C2	C2	918.1366742596811	112.92242470260693	18	18	18
10	19	nan	0	0	nan	nan	C2	C2	C2	986.2520974830204	152.28072979091758	19	19	19
10	20	nan	0	0	nan	nan	C2	C2	C2	469.54907092384195	120.57131640931694	20	20	20
10	21	nan	0	0	nan	nan	C2	C2	C2	107.59832483612527	124.1238164603059	21	21	21
10	22	nan	0	0	nan	nan	C2	C2	C2	655.7777335984096	139.21192842942347	22	22	22
10	23	nan	0	0	nan	nan	C2	C2	C2	52.188005578800556	187.75034867503487	23	23	23
10	24	nan	0	0	nan	nan	C2	C2	C2	184.87284069097888	150.79126679462573	24	24	24
10	25	nan	0	0	nan	nan	C2	C2	C2	255.88130615065654	170.2472356599862	25	25	25
10	26	nan	0	0	nan	nan	C2	C2	C2	337.5901136014738	179.1974209395149	26	26	26
10	27	nan	0	0	nan	nan	C2	C2	C2	762.071542893726	154.98847631241998	27	27	27
10	28	nan	0	0	nan	nan	C2	C2	C2	138.79759737895887	189.45358572988715	28	28	28
10	29	nan	0	0	nan	nan	C2	C2	C2	702.2104221635884	209.4221635883905	29	29	29
10	30	nan	0	0	nan	nan	C2	C2	C2	440.6658711217184	198.9708300185627	30	30	30
10	31	nan	0	0	nan	nan	C2	C2	C2	596.7619923774478	215.41253778420293	31	31	31
10	32	nan	0	0	nan	nan	C2	C2	C2	807.1865819209039	217.96257062146893	32	32	32
10	33	nan	0	0	nan	nan	C2	C2	C2	519.3333758449178	235.87629128937635	33	33	33
10	34	nan	0	0	nan	nan	C2	C2	C2	133.50049751243782	244.01194029850745	34	34	34
10	35	nan	0	0	nan	nan	C2	C2	C2	241.9967707212056	236.52556512378902	35	35	35
10	36	nan	0	0	nan	nan	C2	C2	C2	391.3720588235294	251.82647058823528	36	36	36
10	37	nan	0	0	nan	nan	C2	C2	C2	321.5839122486289	254.1254113345521	37	37	37
10	38	nan	0	0	nan	nan	C2	C2	C2	689.9221048270147	278.26041019266626	38	38	38
10	39	nan	0	0	nan	nan	C2	C2	C2	245.59022895258698	310.8503695691365	39	39	39
10	40	nan	0	0	nan	nan	C2	C2	C2	152.10827235520279	313.9262061267518	40	40	40
10	41	nan	0	0	nan	nan	C2	C2	C2	339.80593262946206	302.41478129713425	41	41	41
10	42	nan	0	0	nan	nan	C2	C2	C2	606.2114216281896	307.5916025381396	42	42	42
10	43	nan	0	0	nan	nan	C2	C2	C2	801.5267372771893	296.5613536553862	43	43	43
10	44	nan	0	0	nan	nan	C2	C2	C2	465.00220555800615	317.630348478165	44	44	44
10	45	nan	0	0	nan	nan	C2	C2	C2	389.8814650388457	335.30765815760265	45	45	45
10	46	nan	0	0	nan	nan	C2	C2	C2	75.5345259799453	332.1889243391067	46	46	46
10	47	nan	0	0	nan	nan	C2	C2	C2	749.0826153066396	344.21996958945766	47	47	47
10	48	nan	0	0	nan	nan	C2	C2	C2	683.893606005695	349.11856070411596	48	48	48
10	49	nan	0	0	nan	nan	C2	C2	C2	310.45305892303355	369.4912602199041	49	49	49
10	50	nan	0	0	nan	nan	C2	C2	C2	651.6056997022544	398.50871969374737	50	50	50
10	51	nan	0	0	nan	nan	C2	C2	C2	752.1158536585366	391.2408536585366	51	51	51
10	52	nan	0	0	nan	nan	C2	C2	C2	819.1307627829002	374.15926236378874	52	52	52
10	53	nan	0	0	nan	nan	C2	C2	C2	716.8507042253522	421.7138028169014	53	53	53
10	54	nan	0	0	nan	nan	C2	C2	C2	473.4358021160995	393.78452959679726	54	54	54
10	55	nan	0	0	nan	nan	C2	C2	C2	573.516909090909	384.0290909090909	55	55	55
10	56	nan	0	0	nan	nan	C2	C2	C2	751.8915094339623	437.3443396226415	56	56	56
10	57	nan	0	0	nan	nan	C2	C2	C2	826.8080415045396	427.0566364029399	57	57	57
10	58	nan	0	0	nan	nan	C2	C2	C2	268.87013307047806	443.1482257269591	58	58	58
10	59	nan	0	0	nan	nan	C2	C2	C2	521.8724127278344	468.0679641643497	59	59	59
10	60	nan	0	0	nan	nan	C2	C2	C2	673.6689483509646	451.2700684505289	60	60	60
10	61	nan	0	0	nan	nan	C2	C2	C2	561.0632802410676	482.3297460180801	61	61	61
10	62	nan	0	0	nan	nan	C2	C2	C2	887.5094965886041	440.96588604093677	62	62	62
10	63	nan	0	0	nan	nan	C2	C2	C2	959.6158070997991	428.55284661754854	63	63	63
10	64	nan	0	0	nan	nan	C2	C2	C2	353.59940072954663	468.11998436685775	64	64	64
10	65	nan	0	0	nan	nan	C2	C2	C2	446.9517909439063	460.250957422843	65	65	65
10	66	nan	0	0	nan	nan	C2	C2	C2	617.1392281387397	477.0390815828041	66	66	66
10	67	nan	0	0	nan	nan	C2	C2	C2	754.6381944444445	488.31597222222223	67	67	67
10	68	nan	0	0	nan	nan	C2	C2	C2	962.2480898876405	499.5910112359551	68	68	68
10	69	nan	0	0	nan	nan	C2	C2	C2	1008.4641995172968	482.75945293644406	69	69	69
10	70	nan	0	0	nan	nan	C2	C2	C2	850.1433389544688	501.66610455311974	70	70	70
10	71	nan	0	0	nan	nan	C2	C2	C2	693.7301401869158	517.2915887850468	71	71	71
10	72	nan	0	0	nan	nan	C2	C2	C2	472.8695550351288	533.6334894613583	72	72	72
10	73	nan	0	0	nan	nan	C2	C2	C2	37.1342110074968	505.4476138233681	73	73	73
10	74	nan	0	0	nan	nan	C2	C2	C2	793.700643776824	526.818669527897	74	74	74
10	75	nan	0	0	nan	nan	C2	C2	C2	391.97554669826565	560.7774426370785	75	75	75
10	76	nan	0	0	nan	nan	C2	C2	C2	581.9181243926142	537.3751214771623	76	76	76
10	77	nan	0	0	nan	nan	C2	C2	C2	644.5484247374562	566.1205756514975	77	77	77
10	78	nan	0	0	nan	nan	C2	C2	C2	753.7963483146067	543.561797752809	78	78	78
10	79	nan	0	0	nan	nan	C2	C2	C2	966.863326848249	570.1663424124514	79	79	79
10	80	nan	0	0	nan	nan	C2	C2	C2	818.6236162361623	567.3713099630996	80	80	80
10	81	nan	0	0	nan	nan	C2	C2	C2	47.88533781889543	579.0168208578638	81	81	81
10	82	nan	0	0	nan	nan	C2	C2	C2	738.8900690387679	587.4614976101965	82	82	82
10	83	nan	0	0	nan	nan	C2	C2	C2	903.1143641354072	578.0402561756633	83	83	83
10	84	nan	0	0	nan	nan	C2	C2	C2	814.3511354079058	622.7304457527334	84	84	84
10	85	nan	0	0	nan	nan	C2	C2	C2	310.6935921802878	604.7113765951669	85	85	85
10	86	nan	0	0	nan	nan	C2	C2	C2	591.3084076913409	622.6591680281513	86	86	86
10	87	nan	0	0	nan	nan	C2	C2	C2	753.5589558955895	629.1431143114312	87	87	87
10	88	nan	0	0	nan	nan	C2	C2	C2	980.703366873065	648.3417182662539	88	88	88
10	89	nan	0	0	nan	nan	C2	C2	C2	215.84088781922716	621.0744751972189	89	89	89
10	90	nan	0	0	nan	nan	C2	C2	C2	65.06111317714144	653.1115656377835	90	90	90
10	91	nan	0	0	nan	nan	C2	C2	C2	695.1141199226306	616.2383945841393	91	91	91
10	92	nan	0	0	nan	nan	C2	C2	C2	903.8225846305905	669.4250061774154	92	92	92
10	93	nan	0	0	nan	nan	C2	C2	C2	347.6564136125655	651.5523560209424	93	93	93
10	94	nan	0	0	nan	nan	C2	C2	C2	772.2930153321976	672.3922487223168	94	94	94
10	95	nan	0	0	nan	nan	C2	C2	C2	654.0182119205298	711.664321192053	95	95	95
10	96	nan	0	0	nan	nan	C2	C2	C2	483.0191002367798	671.7490134175217	96	96	96
10	97	nan	0	0	nan	nan	C2	C2	C2	554.4164945177181	687.2056252979501	97	97	97
10	98	nan	0	0	nan	nan	C2	C2	C2	418.8782414910859	664.3985008103728	98	98	98
10	99	nan	0	0	nan	nan	C2	C2	C2	823.2602040816327	697.5974025974026	99	99	99
10	100	nan	0	0	nan	nan	C2	C2	C2	175.4608761329305	690.5163141993958	100	100	100
10	101	nan	0	0	nan	nan	C2	C2	C2	712.5920138888889	707.9053819444445	101	101	101
10	102	nan	0	0	nan	nan	C2	C2	C2	336.4400880176035	719.4334866973395	102	102	102
10	103	nan	0	0	nan	nan	C2	C2	C2	879.534916696207	750.7959943282524	103	103	103
10	104	nan	0	0	nan	nan	C2	C2	C2	292.1454138702461	740.4246085011185	104	104	104
10	105	nan	0	0	nan	nan	C2	C2	C2	798.59320673977	747.4046536507087	105	105	105
10	106	nan	0	0	nan	nan	C2	C2	C2	744.7484344247629	781.3614242261585	106	106	106
10	107	nan	0	0	nan	nan	C2	C2	C2	971.3871326253396	741.4098542850087	107	107	107
10	108	nan	0	0	nan	nan	C2	C2	C2	431.4063504063504	758.3895293895293	108	108	108
10	109	nan	0	0	nan	nan	C2	C2	C2	155.86610169491524	753.6516949152542	109	109	109
10	110	nan	0	0	nan	nan	C2	C2	C2	92.15978233984664	732.4617858026218	110	110	110
10	111	nan	0	0	nan	nan	C2	C2	C2	259.5642523364486	750.9369158878504	111	111	111
10	112	nan	0	0	nan	nan	C2	C2	C2	513.0087301587301	774.5018518518518	112	112	112
10	113	nan	0	0	nan	nan	C2	C2	C2	50.94521981856246	795.3799720865318	113	113	113
10	114	nan	0	0	nan	nan	C2	C2	C2	197.58617672790902	789.6001749781277	114	114	114
10	115	nan	0	0	nan	nan	C2	C2	C2	658.1268078512396	786.4037964876034	115	115	115
10	116	nan	0	0	nan	nan	C2	C2	C2	572.3132728771641	791.5	116	116	116
10	117	nan	0	0	nan	nan	C2	C2	C2	104.76980645161291	836.5612903225806	117	117	117
10	118	nan	0	0	nan	nan	C2	C2	C2	239.21029794619614	845.9826439109054	118	118	118
10	119	nan	0	0	nan	nan	C2	C2	C2	316.9955320877335	806.0641754671	119	119	119
10	120	nan	0	0	nan	nan	C2	C2	C2	166.18361218361218	870.2779922779923	120	120	120
10	121	nan	0	0	nan	nan	C2	C2	C2	383.3985701519214	803.9825737265415	121	121	121
10	122	nan	0	0	nan	nan	C2	C2	C2	893.0599014144877	830.9308829832834	122	122	122
10	123	nan	0	0	nan	nan	C2	C2	C2	450.02175406457525	844.6654453858484	123	123	123
10	124	nan	0	0	nan	nan	C2	C2	C2	585.9716060337179	840.7293700088732	124	124	124
10	125	nan	0	0	nan	nan	C2	C2	C2	989.1176194939081	831.9850046860356	125	125	125
10	126	nan	0	0	nan	nan	C2	C2	C2	315.89070480081716	915.1625808648281	126	126	126
10	127	nan	0	0	nan	nan	C2	C2	C2	569.8959821428572	901.684375	127	127	127
10	128	nan	0	0	nan	nan	C2	C2	C2	509.02066697980274	858.5758572099577	128	128	128
10	129	nan	0	0	nan	nan	C2	C2	C2	407.1978877153974	901.1856586992774	129	129	129
10	130	nan	0	0	nan	nan	C2	C2	C2	663.9429674099486	853.3357632933105	130	130	130
10	131	nan	0	0	nan	nan	C2	C2	C2	259.87431941923774	903.372277676951	131	131	131
10	132	nan	0	0	nan	nan	C2	C2	C2	822.6366064614601	876.9174510302722	132	132	132
10	133	nan	0	0	nan	nan	C2	C2	C2	622.5222722722723	899.8180680680681	133	133	133
10	134	nan	0	0	nan	nan	C2	C2	C2	754.4648278113269	879.8160600620206	134	134	134
10	135	nan	0	0	nan	nan	C2	C2	C2	480.04374295377676	919.7003382187148	135	135	135
10	136	nan	0	0	nan	nan	C2	C2	C2	1005.004491017964	945.931886227545	136	136	136
10	137	nan	0	0	nan	nan	C2	C2	C2	958.7390521895621	896.251349730054	137	137	137
10	138	nan	0	0	nan	nan	C2	C2	C2	367.9636042402827	939.2551236749117	138	138	138
10	139	nan	0	0	nan	nan	C2	C2	C2	83.84116799790493	941.3469294225481	139	139	139
10	140	nan	0	0	nan	nan	C2	C2	C2	701.9893346068131	945.4487424387138	140	140	140
10	141	nan	0	0	nan	nan	C2	C2	C2	891.9821059876118	948.8131452167928	141	141	141
10	142	nan	0	0	nan	nan	C2	C2	C2	524.0389000670691	965.5061479991058	142	142	142
10	143	nan	0	0	nan	nan	C2	C2	C2	959.9030991735538	996.2586776859504	143	143	143
10	144	nan	0	0	nan	nan	C2	C2	C2	776.1048884670147	972.2154722354057	144	144	144
10	145	nan	0	0	nan	nan	C2	C2	C2	402.1427155599604	984.7509084902543	145	145	145
10	146	nan	0	0	nan	nan	C2	C2	C2	619.3660844250364	976.1890465793305	146	146	146
10	147	nan	0	0	nan	nan	C2	C2	C2	841.6447846393357	983.7703684483654	147	147	147
10	148	nan	0	0	nan	nan	C2	C2	C2	532.7872860635697	1007.158924205379	148	148	148
11	1	nan	0	0	nan	nan	C3	C3	C3	878.9463414634147	46.823577235772355	1	1	1
11	2	nan	0	0	nan	nan	C3	C3	C3	977.0006142506143	15.941646191646191	2	2	2
11	3	nan	0	0	nan	nan	C3	C3	C3	214.79906976744186	46.351627906976745	3	3	3
11	4	nan	0	0	nan	nan	C3	C3	C3	249.38836662749705	51.21504112808461	4	4	4
11	5	nan	0	0	nan	nan	C3	C3	C3	141.1903472051219	50.83427727160798	5	5	5
11	6	nan	0	0	nan	nan	C3	C3	C3	312.34476439790575	52.68206806282723	6	6	6
11	7	nan	0	0	nan	nan	C3	C3	C3	820.2174470814625	52.49005772931366	7	7	7
11	8	nan	0	0	nan	nan	C3	C3	C3	739.2033853477916	28.45517058979106	8	8	8
11	9	nan	0	0	nan	nan	C3	C3	C3	988.7149101505585	60.66197183098591	9	9	9
11	10	nan	0	0	nan	nan	C3	C3	C3	744.1905972045744	87.44777636594664	10	10	10
11	11	nan	0	0	nan	nan	C3	C3	C3	652.0354499415661	38.759057265290224	11	11	11
11	12	nan	0	0	nan	nan	C3	C3	C3	931.2302832244009	76.01002178649237	12	12	12
11	13	nan	0	0	nan	nan	C3	C3	C3	613.5418474891507	96.78817937590411	13	13	13
11	14	nan	0	0	nan	nan	C3	C3	C3	457.7107854106064	97.08469456254196	14	14	14
11	15	nan	0	0	nan	nan	C3	C3	C3	112.30295822803627	137.42017243942323	15	15	15
11	16	nan	0	0	nan	nan	C3	C3	C3	335.3341178878428	129.18798608268523	16	16	16
11	17	nan	0	0	nan	nan	C3	C3	C3	686.917077045274	144.87799841143766	17	17	17
11	18	nan	0	0	nan	nan	C3	C3	C3	837.37130556202	130.67395857575053	18	18	18
11	19	nan	0	0	nan	nan	C3	C3	C3	1004.3527662105889	166.98096371207615	19	19	19
11	20	nan	0	0	nan	nan	C3	C3	C3	480.7548899755501	159.54156479217605	20	20	20
11	21	nan	0	0	nan	nan	C3	C3	C3	949.4520079749359	155.54343491882653	21	21	21
11	22	nan	0	0	nan	nan	C3	C3	C3	562.7159090909091	152.43548387096774	22	22	22
11	23	nan	0	0	nan	nan	C3	C3	C3	706.926792934667	199.484783996595	23	23	23
11	24	nan	0	0	nan	nan	C3	C3	C3	427.9439176921525	200.71555376235625	24	24	24
11	25	nan	0	0	nan	nan	C3	C3	C3	898.4362934362935	184.26254826254825	25	25	25
11	26	nan	0	0	nan	nan	C3	C3	C3	512.5197722239798	234.2322049984182	26	26	26
11	27	nan	0	0	nan	nan	C3	C3	C3	759.4735384166788	231.67283860621083	27	27	27
11	28	nan	0	0	nan	nan	C3	C3	C3	614.0149072629572	216.76356387588837	28	28	28
11	29	nan	0	0	nan	nan	C3	C3	C3	835.7489075630252	226.18823529411765	29	29	29
11	30	nan	0	0	nan	nan	C3	C3	C3	386.7114010562286	237.44237340789064	30	30	30
11	31	nan	0	0	nan	nan	C3	C3	C3	901.2788732394366	241.35211267605635	31	31	31
11	32	nan	0	0	nan	nan	C3	C3	C3	254.5589641434263	209.8420982735724	32	32	32
11	33	nan	0	0	nan	nan	C3	C3	C3	334.7385603425207	233.0979395236821	33	33	33
11	34	nan	0	0	nan	nan	C3	C3	C3	982.3810400368154	251.59088817303268	34	34	34
11	35	nan	0	0	nan	nan	C3	C3	C3	294.10680824484695	308.57006037892984	35	35	35
11	36	nan	0	0	nan	nan	C3	C3	C3	615.6459854014598	270.78375912408757	36	36	36
11	37	nan	0	0	nan	nan	C3	C3	C3	199.15065420560748	306.47579439252337	37	37	37
11	38	nan	0	0	nan	nan	C3	C3	C3	908.7416525183928	322.4346349745331	38	38	38
11	39	nan	0	0	nan	nan	C3	C3	C3	381.3631307111641	306.40723083035357	39	39	39
11	40	nan	0	0	nan	nan	C3	C3	C3	676.0274177467597	312.83499501495515	40	40	40
11	41	nan	0	0	nan	nan	C3	C3	C3	840.4579855314413	300.32609905397885	41	41	41
11	42	nan	0	0	nan	nan	C3	C3	C3	501.9186092453576	296.08415645989726	42	42	42
11	43	nan	0	0	nan	nan	C3	C3	C3	445.8795940756994	290.43773998902907	43	43	43
11	44	nan	0	0	nan	nan	C3	C3	C3	576.3958914159941	329.3301540719002	44	44	44
11	45	nan	0	0	nan	nan	C3	C3	C3	423.7813588850174	360.2926829268293	45	45	45
11	46	nan	0	0	nan	nan	C3	C3	C3	793.2001196172249	363.53062200956936	46	46	46
11	47	nan	0	0	nan	nan	C3	C3	C3	982.4969238050165	321.67345007098913	47	47	47
11	48	nan	0	0	nan	nan	C3	C3	C3	525.4042511700468	378.18584243369736	48	48	48
11	49	nan	0	0	nan	nan	C3	C3	C3	337.88513513513516	343.06967905405406	49	49	49
11	50	nan	0	0	nan	nan	C3	C3	C3	388.4768558951965	372.7938864628821	50	50	50
11	51	nan	0	0	nan	nan	C3	C3	C3	970.8932836978439	420.5793392275477	51	51	51
11	52	nan	0	0	nan	nan	C3	C3	C3	874.6394350595403	422.51716975906953	52	52	52
11	53	nan	0	0	nan	nan	C3	C3	C3	284.89781958101753	379.6404446344592	53	53	53
11	54	nan	0	0	nan	nan	C3	C3	C3	453.91734806629836	418.6214364640884	54	54	54
11	55	nan	0	0	nan	nan	C3	C3	C3	358.7802636835797	437.44506592089493	55	55	55
11	56	nan	0	0	nan	nan	C3	C3	C3	216.4972758062141	423.9695184803416	56	56	56
11	57	nan	0	0	nan	nan	C3	C3	C3	293.2717592592593	464.82708333333335	57	57	57
11	58	nan	0	0	nan	nan	C3	C3	C3	662.4132383966245	444.0248549578059	58	58	58
11	59	nan	0	0	nan	nan	C3	C3	C3	95.15007898894154	428.4967087941022	59	59	59
11	60	nan	0	0	nan	nan	C3	C3	C3	25.34407342315954	446.10993946494824	60	60	60
11	61	nan	0	0	nan	nan	C3	C3	C3	519.0406395736176	475.9881190317566	61	61	61
11	62	nan	0	0	nan	nan	C3	C3	C3	97.61021388040157	498.26451331296374	62	62	62
11	63	nan	0	0	nan	nan	C3	C3	C3	165.0541843971631	468.7358865248227	63	63	63
11	64	nan	0	0	nan	nan	C3	C3	C3	381.9030845044716	486.88227778791753	64	64	64
11	65	nan	0	0	nan	nan	C3	C3	C3	380.1259044862518	557.5241678726484	65	65	65
11	66	nan	0	0	nan	nan	C3	C3	C3	875.5796647633082	495.7677288635108	66	66	66
11	67	nan	0	0	nan	nan	C3	C3	C3	819.7236322617033	511.8037225042301	67	67	67
11	68	nan	0	0	nan	nan	C3	C3	C3	248.26587368068354	528.5830122298543	68	68	68
11	69	nan	0	0	nan	nan	C3	C3	C3	698.8759226385125	553.1514528636831	69	69	69
11	70	nan	0	0	nan	nan	C3	C3	C3	772.9529601144696	541.8431407619388	70	70	70
11	71	nan	0	0	nan	nan	C3	C3	C3	166.73937677053826	562.3535410764872	71	71	71
11	72	nan	0	0	nan	nan	C3	C3	C3	221.29435483870967	580.192396313364	72	72	72
11	73	nan	0	0	nan	nan	C3	C3	C3	101.97988023952095	569.2416766467065	73	73	73
11	74	nan	0	0	nan	nan	C3	C3	C3	925.1201459473547	542.0234558248632	74	74	74
11	75	nan	0	0	nan	nan	C3	C3	C3	485.1775349337155	558.6777140809745	75	75	75
11	76	nan	0	0	nan	nan	C3	C3	C3	575.2844522968198	558.5878680800943	76	76	76
11	77	nan	0	0	nan	nan	C3	C3	C3	989.7648587766419	552.7111419164789	77	77	77
11	78	nan	0	0	nan	nan	C3	C3	C3	828.5097198399085	600.7552887364208	78	78	78
11	79	nan	0	0	nan	nan	C3	C3	C3	41.306373694872995	578.1884057971015	79	79	79
11	80	nan	0	0	nan	nan	C3	C3	C3	947.3029141104295	595.5084355828221	80	80	80
11	81	nan	0	0	nan	nan	C3	C3	C3	895.6140202702703	627.5232263513514	81	81	81
11	82	nan	0	0	nan	nan	C3	C3	C3	442.0698393077874	609.8872064276885	82	82	82
11	83	nan	0	0	nan	nan	C3	C3	C3	617.6282211658744	631.7002752064049	83	83	83
11	84	nan	0	0	nan	nan	C3	C3	C3	127.02222903571976	647.9704123869385	84	84	84
11	85	nan	0	0	nan	nan	C3	C3	C3	228.66934259058365	625.3000650900412	85	85	85
11	86	nan	0	0	nan	nan	C3	C3	C3	483.0791338582677	650.5035433070866	86	86	86
11	87	nan	0	0	nan	nan	C3	C3	C3	366.81557078291297	646.9913981629975	87	87	87
11	88	nan	0	0	nan	nan	C3	C3	C3	42.60232558139535	669.4095607235142	88	88	88
11	89	nan	0	0	nan	nan	C3	C3	C3	825.4998450573288	647.8137589092036	89	89	89
11	90	nan	0	0	nan	nan	C3	C3	C3	908.963909774436	663.0225563909775	90	90	90
11	91	nan	0	0	nan	nan	C3	C3	C3	991.6576327433628	638.9690265486726	91	91	91
11	92	nan	0	0	nan	nan	C3	C3	C3	536.8116113744076	668.1121642969985	92	92	92
11	93	nan	0	0	nan	nan	C3	C3	C3	960.2285714285714	680.4240601503759	93	93	93
11	94	nan	0	0	nan	nan	C3	C3	C3	300.29792147806006	667.6530467223308	94	94	94
11	95	nan	0	0	nan	nan	C3	C3	C3	689.1410200523104	657.4435483870968	95	95	95
11	96	nan	0	0	nan	nan	C3	C3	C3	760.9118795315114	671.303402119353	96	96	96
11	97	nan	0	0	nan	nan	C3	C3	C3	208.7243214475785	700.8786588610964	97	97	97
11	98	nan	0	0	nan	nan	C3	C3	C3	398.9661733615222	714.4669284204168	98	98	98
11	99	nan	0	0	nan	nan	C3	C3	C3	718.5078597339782	712.6549778315195	99	99	99
11	100	nan	0	0	nan	nan	C3	C3	C3	840.4309309309309	716.0022522522522	100	100	100
11	101	nan	0	0	nan	nan	C3	C3	C3	990.7513572204126	715.5081433224756	101	101	101
11	102	nan	0	0	nan	nan	C3	C3	C3	891.995072157691	728.0707497360085	102	102	102
11	103	nan	0	0	nan	nan	C3	C3	C3	450.4975369458128	720.1568144499179	103	103	103
11	104	nan	0	0	nan	nan	C3	C3	C3	649.7395730706075	717.1901477832512	104	104	104
11	105	nan	0	0	nan	nan	C3	C3	C3	481.4849445324881	733.3486529318542	105	105	105
11	106	nan	0	0	nan	nan	C3	C3	C3	34.1264	743.8205333333333	106	106	106
11	107	nan	0	0	nan	nan	C3	C3	C3	566.7097017742544	712.0192525481314	107	107	107
11	108	nan	0	0	nan	nan	C3	C3	C3	250.1720038350911	754.4859060402684	108	108	108
11	109	nan	0	0	nan	nan	C3	C3	C3	118.83175237144283	743.8303544682975	109	109	109
11	110	nan	0	0	nan	nan	C3	C3	C3	794.6164698162729	748.6660104986877	110	110	110
11	111	nan	0	0	nan	nan	C3	C3	C3	540.4249422632795	766.0005773672056	111	111	111
11	112	nan	0	0	nan	nan	C3	C3	C3	613.7513037809648	755.4850065189048	112	112	112
11	113	nan	0	0	nan	nan	C3	C3	C3	980.3068480076354	775.6544977332379	113	113	113
11	114	nan	0	0	nan	nan	C3	C3	C3	411.7570813911796	784.1346360702761	114	114	114
11	115	nan	0	0	nan	nan	C3	C3	C3	306.93428730202834	791.36537927202	115	115	115
11	116	nan	0	0	nan	nan	C3	C3	C3	504.6317501626545	795.1594014313598	116	116	116
11	117	nan	0	0	nan	nan	C3	C3	C3	703.5416666666666	795.174074074074	117	117	117
11	118	nan	0	0	nan	nan	C3	C3	C3	827.4110117838277	819.1462819991873	118	118	118
11	119	nan	0	0	nan	nan	C3	C3	C3	763.7347318109399	841.9795539033457	119	119	119
11	120	nan	0	0	nan	nan	C3	C3	C3	903.3793725207356	792.8680129823296	120	120	120
11	121	nan	0	0	nan	nan	C3	C3	C3	565.1339671564391	800.7173725151254	121	121	121
11	122	nan	0	0	nan	nan	C3	C3	C3	602.8449612403101	809.437984496124	122	122	122
11	123	nan	0	0	nan	nan	C3	C3	C3	659.5823732718894	830.9726382488479	123	123	123
11	124	nan	0	0	nan	nan	C3	C3	C3	40.44493758668516	835.2145631067962	124	124	124
11	125	nan	0	0	nan	nan	C3	C3	C3	533.9277310924369	842.5142857142857	125	125	125
11	126	nan	0	0	nan	nan	C3	C3	C3	490.7202095154954	856.2998690528153	126	126	126
11	127	nan	0	0	nan	nan	C3	C3	C3	445.16516651665165	865.258100810081	127	127	127
11	128	nan	0	0	nan	nan	C3	C3	C3	987.7788110262371	842.2979076718698	128	128	128
11	129	nan	0	0	nan	nan	C3	C3	C3	271.22168042010503	860.2940735183796	129	129	129
11	130	nan	0	0	nan	nan	C3	C3	C3	160.86452221290864	836.7901299245599	130	130	130
11	131	nan	0	0	nan	nan	C3	C3	C3	603.1890780974751	878.3846153846154	131	131	131
11	132	nan	0	0	nan	nan	C3	C3	C3	894.1097345132744	881.118407079646	132	132	132
11	133	nan	0	0	nan	nan	C3	C3	C3	344.47424701479235	872.0859026911425	133	133	133
11	134	nan	0	0	nan	nan	C3	C3	C3	975.7384813384814	904.1178893178893	134	134	134
11	135	nan	0	0	nan	nan	C3	C3	C3	535.6997530864197	902.2404938271605	135	135	135
11	136	nan	0	0	nan	nan	C3	C3	C3	401.0423634336678	893.3459680416203	136	136	136
11	137	nan	0	0	nan	nan	C3	C3	C3	651.0299969390878	889.9871441689623	137	137	137
11	138	nan	0	0	nan	nan	C3	C3	C3	147.02310803004045	909.2166377816291	138	138	138
11	139	nan	0	0	nan	nan	C3	C3	C3	92.07776141384389	895.7611192930781	139	139	139
11	140	nan	0	0	nan	nan	C3	C3	C3	733.8043384879725	895.1621563573883	140	140	140
11	141	nan	0	0	nan	nan	C3	C3	C3	232.68343130851295	924.7380796864794	141	141	141
11	142	nan	0	0	nan	nan	C3	C3	C3	660.8495575221239	952.4435840707964	142	142	142
11	143	nan	0	0	nan	nan	C3	C3	C3	417.2201210287443	932.4742813918306	143	143	143
11	144	nan	0	0	nan	nan	C3	C3	C3	563.4690070210631	951.1644934804414	144	144	144
11	145	nan	0	0	nan	nan	C3	C3	C3	28.1175952045134	950.0135754583921	145	145	145
11	146	nan	0	0	nan	nan	C3	C3	C3	161.0642523364486	981.3051985981308	146	146	146
11	147	nan	0	0	nan	nan	C3	C3	C3	846.892359344796	950.9900295045275	147	147	147
11	148	nan	0	0	nan	nan	C3	C3	C3	288.1998424369748	960.5808823529412	148	148	148
11	149	nan	0	0	nan	nan	C3	C3	C3	430.94662921348316	990.1608146067416	149	149	149
11	150	nan	0	0	nan	nan	C3	C3	C3	767.5286962480726	974.631146136714	150	150	150
11	151	nan	0	0	nan	nan	C3	C3	C3	959.3866755942418	964.6816203548711	151	151	151
11	152	nan	0	0	nan	nan	C3	C3	C3	91.67542811628833	995.0718837116686	152	152	152
11	153	nan	0	0	nan	nan	C3	C3	C3	356.81862017804156	974.6420623145401	153	153	153
11	154	nan	0	0	nan	nan	C3	C3	C3	493.39183673469387	978.5443413729128	154	154	154
11	155	nan	0	0	nan	nan	C3	C3	C3	988.6339829476249	1009.278928136419	155	155	155
11	156	nan	0	0	nan	nan	C3	C3	C3	632.3048515568429	988.842867487328	156	156	156
11	157	nan	0	0	nan	nan	C3	C3	C3	701.9709639953543	1003.6329849012776	157	157	157
11	158	nan	0	0	nan	nan	C3	C3	C3	214.02464628023733	1000.5595618439069	158	158	158
11	159	nan	0	0	nan	nan	C3	C3	C3	901.5103609625669	997.0511363636364	159	159	159
11	160	nan	0	0	nan	nan	C3	C3	C3	330.21975308641976	1003.6724279835391	160	160	160
12	1	nan	0	0	nan	nan	C4	C4	C4	121.0836038961039	13.787337662337663	1	1	1
12	2	nan	0	0	nan	nan	C4	C4	C4	21.443789664551225	42.0543970988214	2	2	2
12	3	nan	0	0	nan	nan	C4	C4	C4	414.40838323353296	43.633832335329345	3	3	3
12	4	nan	0	0	nan	nan	C4	C4	C4	121.4006791171477	59.50169779286927	4	4	4
12	5	nan	0	0	nan	nan	C4	C4	C4	57.41863960916948	76.4052987598647	5	5	5
12	6	nan	0	0	nan	nan	C4	C4	C4	197.37014636506592	75.11225353816378	6	6	6
12	7	nan	0	0	nan	nan	C4	C4	C4	319.5070165241219	131.91704724736363	7	7	7
12	8	nan	0	0	nan	nan	C4	C4	C4	232.91448846836192	194.71673565937314	8	8	8
12	9	nan	0	0	nan	nan	C4	C4	C4	155.94367436743676	168.9947194719472	9	9	9
12	10	nan	0	0	nan	nan	C4	C4	C4	558.3580479452055	132.90085616438355	10	10	10
12	11	nan	0	0	nan	nan	C4	C4	C4	69.15286476455579	151.145905822315	11	11	11
12	12	nan	0	0	nan	nan	C4	C4	C4	23.23807458803122	176.70945359930616	12	12	12
12	13	nan	0	0	nan	nan	C4	C4	C4	495.3080477060277	151.5801009992479	13	13	13
12	14	nan	0	0	nan	nan	C4	C4	C4	381.9888475836431	192.25442379182155	14	14	14
12	15	nan	0	0	nan	nan	C4	C4	C4	451.46644295302013	220.58333333333334	15	15	15
12	16	nan	0	0	nan	nan	C4	C4	C4	31.954545454545453	246.02205882352942	16	16	16
12	17	nan	0	0	nan	nan	C4	C4	C4	549.6326530612245	238.59361135758652	17	17	17
12	18	nan	0	0	nan	nan	C4	C4	C4	116.41728739913097	253.85924891371818	18	18	18
12	19	nan	0	0	nan	nan	C4	C4	C4	390.83129726585224	261.2344386271088	19	19	19
12	20	nan	0	0	nan	nan	C4	C4	C4	398.1140544518028	285.9168506254599	20	20	20
12	21	nan	0	0	nan	nan	C4	C4	C4	567.0554437328453	270.29698078682526	21	21	21
12	22	nan	0	0	nan	nan	C4	C4	C4	666.2768101092896	276.5869193989071	22	22	22
12	23	nan	0	0	nan	nan	C4	C4	C4	320.7931773879142	326.2263157894737	23	23	23
12	24	nan	0	0	nan	nan	C4	C4	C4	410.55844836624146	339.8727939891665	24	24	24
12	25	nan	0	0	nan	nan	C4	C4	C4	780.8676713459951	306.89574731626755	25	25	25
12	26	nan	0	0	nan	nan	C4	C4	C4	191.5844576362655	306.0789710379565	26	26	26
12	27	nan	0	0	nan	nan	C4	C4	C4	250.1924244845773	319.3348249960045	27	27	27
12	28	nan	0	0	nan	nan	C4	C4	C4	597.6441164411644	345.5067650676507	28	28	28
12	29	nan	0	0	nan	nan	C4	C4	C4	468.0804174340086	367.50705954573357	29	29	29
12	30	nan	0	0	nan	nan	C4	C4	C4	91.18037974683544	320.5401898734177	30	30	30
12	31	nan	0	0	nan	nan	C4	C4	C4	197.5896725440806	397.90327455919396	31	31	31
12	32	nan	0	0	nan	nan	C4	C4	C4	687.2334080717488	358.3085201793722	32	32	32
12	33	nan	0	0	nan	nan	C4	C4	C4	770.6889961389961	391.5046332046332	33	33	33
12	34	nan	0	0	nan	nan	C4	C4	C4	523.2467891399773	396.4041619248903	34	34	34
12	35	nan	0	0	nan	nan	C4	C4	C4	99.86071249372804	411.65408931259407	35	35	35
12	36	nan	0	0	nan	nan	C4	C4	C4	933.2106596603171	370.440837008539	36	36	36
12	37	nan	0	0	nan	nan	C4	C4	C4	608.1240847784201	416.5414258188825	37	37	37
12	38	nan	0	0	nan	nan	C4	C4	C4	680.2799392674132	448.22015562725375	38	38	38
12	39	nan	0	0	nan	nan	C4	C4	C4	435.5476516634051	447.2334637964775	39	39	39
12	40	nan	0	0	nan	nan	C4	C4	C4	924.9264667535854	451.72255541069103	40	40	40
12	41	nan	0	0	nan	nan	C4	C4	C4	337.888	468.47866666666664	41	41	41
12	42	nan	0	0	nan	nan	C4	C4	C4	772.4347399411188	463.3243375858685	42	42	42
12	43	nan	0	0	nan	nan	C4	C4	C4	707.9647107098892	524.211325400082	43	43	43
12	44	nan	0	0	nan	nan	C4	C4	C4	578.3170788796131	513.9783100569556	44	44	44
12	45	nan	0	0	nan	nan	C4	C4	C4	365.9775672017018	536.4461419454651	45	45	45
12	46	nan	0	0	nan	nan	C4	C4	C4	840.7429634097306	525.8658021712907	46	46	46
12	47	nan	0	0	nan	nan	C4	C4	C4	24.96714811668083	498.54828660436135	47	47	47
12	48	nan	0	0	nan	nan	C4	C4	C4	985.4044068551079	516.1215223681282	48	48	48
12	49	nan	0	0	nan	nan	C4	C4	C4	460.49318308291595	557.6776572064553	49	49	49
12	50	nan	0	0	nan	nan	C4	C4	C4	53.95154511742892	544.6877626699629	50	50	50
12	51	nan	0	0	nan	nan	C4	C4	C4	949.7477261243052	595.7127337038909	51	51	51
12	52	nan	0	0	nan	nan	C4	C4	C4	131.8298020145884	559.3936552043533	52	52	52
12	53	nan	0	0	nan	nan	C4	C4	C4	740.5597627737226	565.7598083941606	53	53	53
12	54	nan	0	0	nan	nan	C4	C4	C4	52.59444970040997	611.7650583412172	54	54	54
12	55	nan	0	0	nan	nan	C4	C4	C4	776.0959072978304	610.6969921104536	55	55	55
12	56	nan	0	0	nan	nan	C4	C4	C4	381.7263645385379	635.4435329143236	56	56	56
12	57	nan	0	0	nan	nan	C4	C4	C4	169.4445321752862	619.2127911567311	57	57	57
12	58	nan	0	0	nan	nan	C4	C4	C4	707.2488086280412	664.5497868071232	58	58	58
12	59	nan	0	0	nan	nan	C4	C4	C4	236.31983893786048	647.8672325606703	59	59	59
12	60	nan	0	0	nan	nan	C4	C4	C4	630.9734629245386	618.8713552473517	60	60	60
12	61	nan	0	0	nan	nan	C4	C4	C4	51.86159844054581	660.2975958414555	61	61	61
12	62	nan	0	0	nan	nan	C4	C4	C4	128.16863905325442	661.7455621301775	62	62	62
12	63	nan	0	0	nan	nan	C4	C4	C4	548.0	677.4540994330571	63	63	63
12	64	nan	0	0	nan	nan	C4	C4	C4	91.65820029027576	679.809869375907	64	64	64
12	65	nan	0	0	nan	nan	C4	C4	C4	609.811369509044	676.6266149870801	65	65	65
12	66	nan	0	0	nan	nan	C4	C4	C4	812.7000139236982	702.8154413812308	66	66	66
12	67	nan	0	0	nan	nan	C4	C4	C4	128.1934046345811	712.3048128342245	67	67	67
12	68	nan	0	0	nan	nan	C4	C4	C4	459.1691616766467	717.0515531437126	68	68	68
12	69	nan	0	0	nan	nan	C4	C4	C4	641.412653726478	740.2269965920877	69	69	69
12	70	nan	0	0	nan	nan	C4	C4	C4	33.58461538461538	728.9258741258741	70	70	70
12	71	nan	0	0	nan	nan	C4	C4	C4	203.47666812036633	713.7291757522896	71	71	71
12	72	nan	0	0	nan	nan	C4	C4	C4	919.4915364583334	710.0443793402778	72	72	72
12	73	nan	0	0	nan	nan	C4	C4	C4	976.2689643228265	768.9882230689296	73	73	73
12	74	nan	0	0	nan	nan	C4	C4	C4	198.9872144561882	771.6508694169792	74	74	74
12	75	nan	0	0	nan	nan	C4	C4	C4	117.65454167532738	780.3379754728746	75	75	75
12	76	nan	0	0	nan	nan	C4	C4	C4	39.2229515138683	791.7889053567648	76	76	76
12	77	nan	0	0	nan	nan	C4	C4	C4	486.3964423607281	816.5762548262549	77	77	77
12	78	nan	0	0	nan	nan	C4	C4	C4	894.0574362265362	814.5859136852238	78	78	78
12	79	nan	0	0	nan	nan	C4	C4	C4	127.07968337730871	843.8947229551451	79	79	79
12	80	nan	0	0	nan	nan	C4	C4	C4	706.8453152319244	842.387020466934	80	80	80
12	81	nan	0	0	nan	nan	C4	C4	C4	803.7501748496293	842.0348300461603	81	81	81
12	82	nan	0	0	nan	nan	C4	C4	C4	34.499782229965156	882.2386759581882	82	82	82
12	83	nan	0	0	nan	nan	C4	C4	C4	105.74173712528824	902.7909300538048	83	83	83
12	84	nan	0	0	nan	nan	C4	C4	C4	331.96424344885884	879.5249366018596	84	84	84
12	85	nan	0	0	nan	nan	C4	C4	C4	1003.5668946648427	898.677975376197	85	85	85
12	86	nan	0	0	nan	nan	C4	C4	C4	961.912979783182	900.5083504248462	86	86	86
12	87	nan	0	0	nan	nan	C4	C4	C4	869.357965250157	904.4299769729956	87	87	87
12	88	nan	0	0	nan	nan	C4	C4	C4	701.73997965412	919.3686673448626	88	88	88
12	89	nan	0	0	nan	nan	C4	C4	C4	913.2292452830188	919.6679245283019	89	89	89
12	90	nan	0	0	nan	nan	C4	C4	C4	212.79388158659998	914.9079911597069	90	90	90
12	91	nan	0	0	nan	nan	C4	C4	C4	750.5679585152839	972.1612991266376	91	91	91
12	92	nan	0	0	nan	nan	C4	C4	C4	168.57729221972636	974.6140494180111	92	92	92
12	93	nan	0	0	nan	nan	C4	C4	C4	576.9429325020981	938.8690804459897	93	93	93
12	94	nan	0	0	nan	nan	C4	C4	C4	909.284996861268	983.1437539234149	94	94	94
12	95	nan	0	0	nan	nan	C4	C4	C4	950.2177691936263	972.4200869145341	95	95	95
12	96	nan	0	0	nan	nan	C4	C4	C4	328.1343896713615	973.528658059468	96	96	96
12	97	nan	0	0	nan	nan	C4	C4	C4	100.14927869537946	981.151578507213	97	97	97
12	98	nan	0	0	nan	nan	C4	C4	C4	456.3706809456456	974.6107294402909	98	98	98
12	99	nan	0	0	nan	nan	C4	C4	C4	542.3499161542761	1000.1973169368363	99	99	99
12	100	nan	0	0	nan	nan	C4	C4	C4	606.4105793450882	1000.5541561712846	100	100	100
12	101	nan	0	0	nan	nan	C4	C4	C4	653.6129032258065	981.8891360771228	101	101	101
12	102	nan	0	0	nan	nan	C4	C4	C4	42.80881763527054	992.4849699398798	102	102	102
12	103	nan	0	0	nan	nan	C4	C4	C4	831.3108140947752	994.4179829890644	103	103	103
13	1	nan	0	0	nan	nan	D1	D1	D1	115.18979690522244	50.97823984526112	1	1	1
13	2	nan	0	0	nan	nan	D1	D1	D1	499.1010403808852	44.14142126609064	2	2	2
13	3	nan	0	0	nan	nan	D1	D1	D1	405.34581712062254	51.590466926070036	3	3	3
13	4	nan	0	0	nan	nan	D1	D1	D1	215.78050275904354	44.79889638258737	4	4	4
13	5	nan	0	0	nan	nan	D1	D1	D1	336.2282973621103	40.104076738609116	5	5	5
13	6	nan	0	0	nan	nan	D1	D1	D1	952.4545510759338	73.6132822161761	6	6	6
13	7	nan	0	0	nan	nan	D1	D1	D1	295.89580451821115	63.22959889349931	7	7	7
13	8	nan	0	0	nan	nan	D1	D1	D1	358.25632706035043	109.51135626216742	8	8	8
13	9	nan	0	0	nan	nan	D1	D1	D1	52.02235498169204	88.34399691655425	9	9	9
13	10	nan	0	0	nan	nan	D1	D1	D1	588.7490297542043	89.43118718280427	10	10	10
13	11	nan	0	0	nan	nan	D1	D1	D1	246.64873318736315	121.24554269627777	11	11	11
13	12	nan	0	0	nan	nan	D1	D1	D1	441.7729039422543	111.87395891171572	12	12	12
13	13	nan	0	0	nan	nan	D1	D1	D1	524.1529626729314	134.81232054293918	13	13	13
13	14	nan	0	0	nan	nan	D1	D1	D1	130.97986697824913	120.88153873809095	14	14	14
13	15	nan	0	0	nan	nan	D1	D1	D1	42.21899736147757	143.31310466138962	15	15	15
13	16	nan	0	0	nan	nan	D1	D1	D1	313.6234796404019	154.351136964569	16	16	16
13	17	nan	0	0	nan	nan	D1	D1	D1	393.02713377983855	172.05134810235273	17	17	17
13	18	nan	0	0	nan	nan	D1	D1	D1	457.41857798165137	160.6605504587156	18	18	18
13	19	nan	0	0	nan	nan	D1	D1	D1	196.35992122107336	160.8247168882324	19	19	19
13	20	nan	0	0	nan	nan	D1	D1	D1	23.948590381426204	190.09618573797678	20	20	20
13	21	nan	0	0	nan	nan	D1	D1	D1	138.3382084095064	191.02559414990858	21	21	21
13	22	nan	0	0	nan	nan	D1	D1	D1	460.18795105114526	215.07499215563226	22	22	22
13	23	nan	0	0	nan	nan	D1	D1	D1	239.61261261261262	212.5335658238884	23	23	23
13	24	nan	0	0	nan	nan	D1	D1	D1	640.9344549330085	198.71916869671134	24	24	24
13	25	nan	0	0	nan	nan	D1	D1	D1	94.57565095003518	181.36382828993666	25	25	25
13	26	nan	0	0	nan	nan	D1	D1	D1	54.54027706516162	216.47101077475628	26	26	26
13	27	nan	0	0	nan	nan	D1	D1	D1	303.27430779137154	222.52253702511268	27	27	27
13	28	nan	0	0	nan	nan	D1	D1	D1	492.69372384937236	245.83068340306835	28	28	28
13	29	nan	0	0	nan	nan	D1	D1	D1	769.2580942260007	213.47304286220333	29	29	29
13	30	nan	0	0	nan	nan	D1	D1	D1	184.93307692307692	219.03153846153847	30	30	30
13	31	nan	0	0	nan	nan	D1	D1	D1	559.6625806451613	222.71763440860215	31	31	31
13	32	nan	0	0	nan	nan	D1	D1	D1	103.1476859074363	255.408736349454	32	32	32
13	33	nan	0	0	nan	nan	D1	D1	D1	193.4841784216546	277.23922988943957	33	33	33
13	34	nan	0	0	nan	nan	D1	D1	D1	351.1483342906376	255.03202182653646	34	34	34
13	35	nan	0	0	nan	nan	D1	D1	D1	31.449390567037625	268.1043985161632	35	35	35
13	36	nan	0	0	nan	nan	D1	D1	D1	850.8723776223776	281.72027972027973	36	36	36
13	37	nan	0	0	nan	nan	D1	D1	D1	379.18315882613183	308.1529272968589	37	37	37
13	38	nan	0	0	nan	nan	D1	D1	D1	122.75841770661644	315.91570520367316	38	38	38
13	39	nan	0	0	nan	nan	D1	D1	D1	64.74011469966797	331.24328403259886	39	39	39
13	40	nan	0	0	nan	nan	D1	D1	D1	543.4530410958904	310.4181917808219	40	40	40
13	41	nan	0	0	nan	nan	D1	D1	D1	17.557932263814617	333.8467023172906	41	41	41
13	42	nan	0	0	nan	nan	D1	D1	D1	836.7834433113377	369.371175764847	42	42	42
13	43	nan	0	0	nan	nan	D1	D1	D1	645.8455691829331	336.6534807393332	43	43	43
13	44	nan	0	0	nan	nan	D1	D1	D1	194.77947385514778	373.11123741474506	44	44	44
13	45	nan	0	0	nan	nan	D1	D1	D1	752.4152807508644	356.4538119545529	45	45	45
13	46	nan	0	0	nan	nan	D1	D1	D1	338.2631133671743	380.30507614213195	46	46	46
13	47	nan	0	0	nan	nan	D1	D1	D1	545.9956689124158	385.04716073147256	47	47	47
13	48	nan	0	0	nan	nan	D1	D1	D1	407.35061071093014	415.8518634512997	48	48	48
13	49	nan	0	0	nan	nan	D1	D1	D1	70.54859967051071	414.08498077979135	49	49	49
13	50	nan	0	0	nan	nan	D1	D1	D1	607.1307053941908	408.8682572614108	50	50	50
13	51	nan	0	0	nan	nan	D1	D1	D1	684.2842012356575	393.8184760223595	51	51	51
13	52	nan	0	0	nan	nan	D1	D1	D1	471.9545692818452	389.509348243928	52	52	52
13	53	nan	0	0	nan	nan	D1	D1	D1	569.2059274399592	467.5817577925396	53	53	53
13	54	nan	0	0	nan	nan	D1	D1	D1	637.6158971918135	478.1235126130414	54	54	54
13	55	nan	0	0	nan	nan	D1	D1	D1	487.1873290793072	476.7855515041021	55	55	55
13	56	nan	0	0	nan	nan	D1	D1	D1	757.6818794964029	478.5206834532374	56	56	56
13	57	nan	0	0	nan	nan	D1	D1	D1	166.99847421422032	461.87519072322243	57	57	57
13	58	nan	0	0	nan	nan	D1	D1	D1	270.9911804613297	438.6517412935323	58	58	58
13	59	nan	0	0	nan	nan	D1	D1	D1	28.847514743049704	487.9694608256108	59	59	59
13	60	nan	0	0	nan	nan	D1	D1	D1	355.60158776830343	492.45001470155836	60	60	60
13	61	nan	0	0	nan	nan	D1	D1	D1	143.9155672823219	518.2770448548813	61	61	61
13	62	nan	0	0	nan	nan	D1	D1	D1	260.9543782192789	518.5094432180525	62	62	62
13	63	nan	0	0	nan	nan	D1	D1	D1	93.42026335040234	507.9169714703731	63	63	63
13	64	nan	0	0	nan	nan	D1	D1	D1	476.6998563906175	520.9528482527525	64	64	64
13	65	nan	0	0	nan	nan	D1	D1	D1	165.53478854024556	553.637789904502	65	65	65
13	66	nan	0	0	nan	nan	D1	D1	D1	46.13384467881112	563.4072866730585	66	66	66
13	67	nan	0	0	nan	nan	D1	D1	D1	567.8705983395362	540.9645004294302	67	67	67
13	68	nan	0	0	nan	nan	D1	D1	D1	633.7261967850203	564.3540010598834	68	68	68
13	69	nan	0	0	nan	nan	D1	D1	D1	438.87333904843547	567.3399057008144	69	69	69
13	70	nan	0	0	nan	nan	D1	D1	D1	719.4588341734523	571.1875403903322	70	70	70
13	71	nan	0	0	nan	nan	D1	D1	D1	226.8007863695937	554.8444735692442	71	71	71
13	72	nan	0	0	nan	nan	D1	D1	D1	362.7655422780215	593.1334140069581	72	72	72
13	73	nan	0	0	nan	nan	D1	D1	D1	141.7642424242424	597.8018181818181	73	73	73
13	74	nan	0	0	nan	nan	D1	D1	D1	201.17083333333332	630.875	74	74	74
13	75	nan	0	0	nan	nan	D1	D1	D1	462.90844538449915	644.7730775041547	75	75	75
13	76	nan	0	0	nan	nan	D1	D1	D1	539.8893457943925	619.1046728971962	76	76	76
13	77	nan	0	0	nan	nan	D1	D1	D1	97.9611360239163	606.8719481813653	77	77	77
13	78	nan	0	0	nan	nan	D1	D1	D1	260.424	611.1333333333333	78	78	78
13	79	nan	0	0	nan	nan	D1	D1	D1	300.8965517241379	613.200328407225	79	79	79
13	80	nan	0	0	nan	nan	D1	D1	D1	752.7931732716228	648.3330440651818	80	80	80
13	81	nan	0	0	nan	nan	D1	D1	D1	582.8205525933107	683.223848763936	81	81	81
13	82	nan	0	0	nan	nan	D1	D1	D1	243.18205260443528	668.6028880866426	82	82	82
13	83	nan	0	0	nan	nan	D1	D1	D1	38.355404089581306	646.8574488802337	83	83	83
13	84	nan	0	0	nan	nan	D1	D1	D1	979.1305896319747	656.0263157894736	84	84	84
13	85	nan	0	0	nan	nan	D1	D1	D1	351.042921686747	675.0225903614457	85	85	85
13	86	nan	0	0	nan	nan	D1	D1	D1	106.66389177939647	661.360041623309	86	86	86
13	87	nan	0	0	nan	nan	D1	D1	D1	858.5053334896261	644.7091782909389	87	87	87
13	88	nan	0	0	nan	nan	D1	D1	D1	178.3452196382429	674.4801033591731	88	88	88
13	89	nan	0	0	nan	nan	D1	D1	D1	144.5735294117647	695.1936274509804	89	89	89
13	90	nan	0	0	nan	nan	D1	D1	D1	97.01542912246866	709.8341369334619	90	90	90
13	91	nan	0	0	nan	nan	D1	D1	D1	294.39510179994096	721.676600767188	91	91	91
13	92	nan	0	0	nan	nan	D1	D1	D1	891.8885819521179	726.0840239410682	92	92	92
13	93	nan	0	0	nan	nan	D1	D1	D1	649.994632034632	742.6891774891775	93	93	93
13	94	nan	0	0	nan	nan	D1	D1	D1	159.0	733.0717279925477	94	94	94
13	95	nan	0	0	nan	nan	D1	D1	D1	18.078811369509044	750.9903100775193	95	95	95
13	96	nan	0	0	nan	nan	D1	D1	D1	409.85089463220675	746.2128479125248	96	96	96
13	97	nan	0	0	nan	nan	D1	D1	D1	247.35	747.8447033898306	97	97	97
13	98	nan	0	0	nan	nan	D1	D1	D1	47.46976902173913	757.0356657608696	98	98	98
13	99	nan	0	0	nan	nan	D1	D1	D1	80.2749445676275	772.6568736141907	99	99	99
13	100	nan	0	0	nan	nan	D1	D1	D1	127.77777777777777	794.4668158090977	100	100	100
13	101	nan	0	0	nan	nan	D1	D1	D1	347.3656330749354	806.0389442598745	101	101	101
13	102	nan	0	0	nan	nan	D1	D1	D1	209.48423955870766	789.7501970055162	102	102	102
13	103	nan	0	0	nan	nan	D1	D1	D1	940.9670070699136	785.1573710395392	103	103	103
13	104	nan	0	0	nan	nan	D1	D1	D1	158.56277533039648	824.3986784140969	104	104	104
13	105	nan	0	0	nan	nan	D1	D1	D1	994.7824845311757	821.1697604315406	105	105	105
13	106	nan	0	0	nan	nan	D1	D1	D1	880.1713302752294	808.8231651376146	106	106	106
13	107	nan	0	0	nan	nan	D1	D1	D1	489.19694983915167	820.2752293577981	107	107	107
13	108	nan	0	0	nan	nan	D1	D1	D1	888.8472189626848	875.3740905890636	108	108	108
13	109	nan	0	0	nan	nan	D1	D1	D1	215.56751054852322	848.007735583685	109	109	109
13	110	nan	0	0	nan	nan	D1	D1	D1	578.6632989471445	846.2411996171435	110	110	110
13	111	nan	0	0	nan	nan	D1	D1	D1	60.071384233395406	855.3603351955308	111	111	111
13	112	nan	0	0	nan	nan	D1	D1	D1	125.33452380952382	857.4547619047619	112	112	112
13	113	nan	0	0	nan	nan	D1	D1	D1	295.14833555259656	864.2245006657789	113	113	113
13	114	nan	0	0	nan	nan	D1	D1	D1	157.0828025477707	884.943949044586	114	114	114
13	115	nan	0	0	nan	nan	D1	D1	D1	402.0023716754193	885.4678129764527	115	115	115
13	116	nan	0	0	nan	nan	D1	D1	D1	233.68805242304177	944.1991770801585	116	116	116
13	117	nan	0	0	nan	nan	D1	D1	D1	78.92778390297684	918.5242557883131	117	117	117
13	118	nan	0	0	nan	nan	D1	D1	D1	167.6606090373281	934.139489194499	118	118	118
13	119	nan	0	0	nan	nan	D1	D1	D1	501.3694437979986	934.2671631370724	119	119	119
13	120	nan	0	0	nan	nan	D1	D1	D1	25.511332728921126	926.7937443336356	120	120	120
13	121	nan	0	0	nan	nan	D1	D1	D1	140.32607289195602	980.3413845158508	121	121	121
13	122	nan	0	0	nan	nan	D1	D1	D1	936.8059252506837	963.1756608933455	122	122	122
13	123	nan	0	0	nan	nan	D1	D1	D1	588.4756486601447	979.1467460655041	123	123	123
13	124	nan	0	0	nan	nan	D1	D1	D1	104.6675560298826	1000.6403415154749	124	124	124
13	125	nan	0	0	nan	nan	D1	D1	D1	732.9265169790314	972.757747262943	125	125	125
13	126	nan	0	0	nan	nan	D1	D1	D1	36.43951890034364	989.3288659793815	126	126	126
13	127	nan	0	0	nan	nan	D1	D1	D1	348.72252100840336	977.4708403361344	127	127	127
14	1	nan	0	0	nan	nan	D2	D2	D2	291.3395567494963	64.1015446608462	1	1	1
14	2	nan	0	0	nan	nan	D2	D2	D2	406.54422869471415	35.60032362459547	2	2	2
14	3	nan	0	0	nan	nan	D2	D2	D2	528.1977309562399	26.52512155591572	3	3	3
14	4	nan	0	0	nan	nan	D2	D2	D2	573.3936127744511	33.091417165668666	4	4	4
14	5	nan	0	0	nan	nan	D2	D2	D2	623.7356218006624	43.79132791327913	5	5	5
14	6	nan	0	0	nan	nan	D2	D2	D2	830.4968944099379	41.02972493345164	6	6	6
14	7	nan	0	0	nan	nan	D2	D2	D2	756.6275538376588	36.23081170623965	7	7	7
14	8	nan	0	0	nan	nan	D2	D2	D2	481.99677978697054	58.38444389398068	8	8	8
14	9	nan	0	0	nan	nan	D2	D2	D2	1005.6033582089552	77.90298507462687	9	9	9
14	10	nan	0	0	nan	nan	D2	D2	D2	960.144424778761	35.26300884955752	10	10	10
14	11	nan	0	0	nan	nan	D2	D2	D2	368.74599303135886	73.24425087108014	11	11	11
14	12	nan	0	0	nan	nan	D2	D2	D2	85.31559248921593	72.71866277594519	12	12	12
14	13	nan	0	0	nan	nan	D2	D2	D2	702.3246048219703	78.92431741976688	13	13	13
14	14	nan	0	0	nan	nan	D2	D2	D2	892.3658069013594	80.6280934123388	14	14	14
14	15	nan	0	0	nan	nan	D2	D2	D2	524.3384064458371	99.85049239033124	15	15	15
14	16	nan	0	0	nan	nan	D2	D2	D2	965.8523156430133	130.44245676803817	16	16	16
14	17	nan	0	0	nan	nan	D2	D2	D2	398.78854296388545	132.87372353673723	17	17	17
14	18	nan	0	0	nan	nan	D2	D2	D2	776.0988851187591	105.49878817256423	18	18	18
14	19	nan	0	0	nan	nan	D2	D2	D2	620.1538075523773	131.29105507464558	19	19	19
14	20	nan	0	0	nan	nan	D2	D2	D2	843.1683702989393	131.33404050144648	20	20	20
14	21	nan	0	0	nan	nan	D2	D2	D2	546.4259528658714	170.3796915915042	21	21	21
14	22	nan	0	0	nan	nan	D2	D2	D2	802.5060795267827	198.5819914558002	22	22	22
14	23	nan	0	0	nan	nan	D2	D2	D2	299.5691704302353	160.2458996909912	23	23	23
14	24	nan	0	0	nan	nan	D2	D2	D2	467.74923339011923	189.25519591141398	24	24	24
14	25	nan	0	0	nan	nan	D2	D2	D2	747.930081300813	197.76357723577235	25	25	25
14	26	nan	0	0	nan	nan	D2	D2	D2	688.3999709639953	193.38501742160278	26	26	26
14	27	nan	0	0	nan	nan	D2	D2	D2	953.2913677961909	196.315854563443	27	27	27
14	28	nan	0	0	nan	nan	D2	D2	D2	252.38879246218696	213.8539548723035	28	28	28
14	29	nan	0	0	nan	nan	D2	D2	D2	887.1477423011524	262.27914226336674	29	29	29
14	30	nan	0	0	nan	nan	D2	D2	D2	588.4912939569818	236.71594400819393	30	30	30
14	31	nan	0	0	nan	nan	D2	D2	D2	180.7026893659018	247.90414507772022	31	31	31
14	32	nan	0	0	nan	nan	D2	D2	D2	345.0864243323442	297.86115232443126	32	32	32
14	33	nan	0	0	nan	nan	D2	D2	D2	650.1794142060951	293.2198505869797	33	33	33
14	34	nan	0	0	nan	nan	D2	D2	D2	528.2381154499151	297.8071943972835	34	34	34
14	35	nan	0	0	nan	nan	D2	D2	D2	244.10192119830674	303.32823184630416	35	35	35
14	36	nan	0	0	nan	nan	D2	D2	D2	789.1395987908766	257.73069524594666	36	36	36
14	37	nan	0	0	nan	nan	D2	D2	D2	835.6360551911332	335.43383849807736	37	37	37
14	38	nan	0	0	nan	nan	D2	D2	D2	740.4606583513082	330.7115258370065	38	38	38
14	39	nan	0	0	nan	nan	D2	D2	D2	219.65515918680475	368.2086689681626	39	39	39
14	40	nan	0	0	nan	nan	D2	D2	D2	830.765933572711	433.79039497307	40	40	40
14	41	nan	0	0	nan	nan	D2	D2	D2	916.0296135789093	446.05182376309136	41	41	41
14	42	nan	0	0	nan	nan	D2	D2	D2	721.7116021111011	488.9994632793631	42	42	42
14	43	nan	0	0	nan	nan	D2	D2	D2	968.8655737704918	494.0431693989071	43	43	43
14	44	nan	0	0	nan	nan	D2	D2	D2	287.7546056592414	467.5175195665262	44	44	44
14	45	nan	0	0	nan	nan	D2	D2	D2	902.379617500655	542.9952842546503	45	45	45
14	46	nan	0	0	nan	nan	D2	D2	D2	785.8173508106244	547.7859606760952	46	46	46
14	47	nan	0	0	nan	nan	D2	D2	D2	240.46851932262265	511.2470690403821	47	47	47
14	48	nan	0	0	nan	nan	D2	D2	D2	450.3532615129632	515.5293003433171	48	48	48
14	49	nan	0	0	nan	nan	D2	D2	D2	848.7836538461538	545.4975961538462	49	49	49
14	50	nan	0	0	nan	nan	D2	D2	D2	983.9187797657356	578.9800489123439	50	50	50
14	51	nan	0	0	nan	nan	D2	D2	D2	220.0677517032551	542.9061317183952	51	51	51
14	52	nan	0	0	nan	nan	D2	D2	D2	319.84158415841586	563.4128162816281	52	52	52
14	53	nan	0	0	nan	nan	D2	D2	D2	375.5050505050505	541.1518037518038	53	53	53
14	54	nan	0	0	nan	nan	D2	D2	D2	228.35656639765224	607.3764979212522	54	54	54
14	55	nan	0	0	nan	nan	D2	D2	D2	417.2595078299776	602.5469798657718	55	55	55
14	56	nan	0	0	nan	nan	D2	D2	D2	830.4219565217392	609.5841304347827	56	56	56
14	57	nan	0	0	nan	nan	D2	D2	D2	492.6905824189075	623.5519112504522	57	57	57
14	58	nan	0	0	nan	nan	D2	D2	D2	335.6567493112948	643.9783287419651	58	58	58
14	59	nan	0	0	nan	nan	D2	D2	D2	134.15857238158773	658.2006671114076	59	59	59
14	60	nan	0	0	nan	nan	D2	D2	D2	383.8633150039277	671.7124901806756	60	60	60
14	61	nan	0	0	nan	nan	D2	D2	D2	876.2130699918085	672.0831892236279	61	61	61
14	62	nan	0	0	nan	nan	D2	D2	D2	429.86159726413194	698.0350030175015	62	62	62
14	63	nan	0	0	nan	nan	D2	D2	D2	53.70113314447592	722.3778328611897	63	63	63
14	64	nan	0	0	nan	nan	D2	D2	D2	741.0192678227361	721.6760253234241	64	64	64
14	65	nan	0	0	nan	nan	D2	D2	D2	494.98281893004116	763.0111111111111	65	65	65
14	66	nan	0	0	nan	nan	D2	D2	D2	393.7066105155692	774.1572230729964	66	66	66
14	67	nan	0	0	nan	nan	D2	D2	D2	792.0827840759293	726.6670181914052	67	67	67
14	68	nan	0	0	nan	nan	D2	D2	D2	839.9708124591592	771.4887824003486	68	68	68
14	69	nan	0	0	nan	nan	D2	D2	D2	732.2312547336531	785.5054279222419	69	69	69
14	70	nan	0	0	nan	nan	D2	D2	D2	73.72453408220576	784.5524636201175	70	70	70
14	71	nan	0	0	nan	nan	D2	D2	D2	651.7475556980286	773.4253886840839	71	71	71
14	72	nan	0	0	nan	nan	D2	D2	D2	913.2110523786641	797.051033157136	72	72	72
14	73	nan	0	0	nan	nan	D2	D2	D2	39.86714344656856	851.054187869619	73	73	73
14	74	nan	0	0	nan	nan	D2	D2	D2	132.35236332574033	814.6440774487471	74	74	74
14	75	nan	0	0	nan	nan	D2	D2	D2	205.0506498470948	801.8679281345566	75	75	75
14	76	nan	0	0	nan	nan	D2	D2	D2	709.8774406728747	843.0717933313307	76	76	76
14	77	nan	0	0	nan	nan	D2	D2	D2	806.9667138810198	854.0129249291784	77	77	77
14	78	nan	0	0	nan	nan	D2	D2	D2	585.1269177126918	838.9156981249032	78	78	78
14	79	nan	0	0	nan	nan	D2	D2	D2	651.1373707533235	850.0044313146234	79	79	79
14	80	nan	0	0	nan	nan	D2	D2	D2	321.56637168141594	848.7974715549936	80	80	80
14	81	nan	0	0	nan	nan	D2	D2	D2	444.0419435215947	868.2128322259136	81	81	81
14	82	nan	0	0	nan	nan	D2	D2	D2	386.96583273766976	886.831308077198	82	82	82
14	83	nan	0	0	nan	nan	D2	D2	D2	202.9341665768775	891.4085766619976	83	83	83
14	84	nan	0	0	nan	nan	D2	D2	D2	509.65955443991214	854.0514590524003	84	84	84
14	85	nan	0	0	nan	nan	D2	D2	D2	934.7688774045363	874.2477749066896	85	85	85
14	86	nan	0	0	nan	nan	D2	D2	D2	651.7070567986231	910.2788296041308	86	86	86
14	87	nan	0	0	nan	nan	D2	D2	D2	547.0135363790187	896.1404399323181	87	87	87
14	88	nan	0	0	nan	nan	D2	D2	D2	1012.0599812558576	929.3420805998126	88	88	88
14	89	nan	0	0	nan	nan	D2	D2	D2	980.9352207293666	886.9412188099808	89	89	89
14	90	nan	0	0	nan	nan	D2	D2	D2	303.147587408779	934.8173401590241	90	90	90
14	91	nan	0	0	nan	nan	D2	D2	D2	765.7057731958763	938.1536082474227	91	91	91
14	92	nan	0	0	nan	nan	D2	D2	D2	860.4025651634257	941.2693421597021	92	92	92
14	93	nan	0	0	nan	nan	D2	D2	D2	455.61262995764343	945.6584520600693	93	93	93
14	94	nan	0	0	nan	nan	D2	D2	D2	567.4044865054328	969.9712583245706	94	94	94
14	95	nan	0	0	nan	nan	D2	D2	D2	531.8652482269504	981.2776089159067	95	95	95
14	96	nan	0	0	nan	nan	D2	D2	D2	69.96497758226884	958.4785551137805	96	96	96
14	97	nan	0	0	nan	nan	D2	D2	D2	607.2968	945.1516	97	97	97
14	98	nan	0	0	nan	nan	D2	D2	D2	727.5597232337946	987.5010924981792	98	98	98
14	99	nan	0	0	nan	nan	D2	D2	D2	961.4884428223844	970.6529805352798	99	99	99
14	100	nan	0	0	nan	nan	D2	D2	D2	159.94811398451657	974.4480316257618	100	100	100
14	101	nan	0	0	nan	nan	D2	D2	D2	680.5333075135554	984.3632842757552	101	101	101
14	102	nan	0	0	nan	nan	D2	D2	D2	505.19692110327134	1003.8024374599102	102	102	102
14	103	nan	0	0	nan	nan	D2	D2	D2	415.5560527555346	991.1406029203956	103	103	103
14	104	nan	0	0	nan	nan	D2	D2	D2	604.1780708985985	1008.0156636438581	104	104	104
14	105	nan	0	0	nan	nan	D2	D2	D2	969.4818092428712	1002.9124877089479	105	105	105
15	1	nan	0	0	nan	nan	D3	D3	D3	181.2551912568306	13.178142076502732	1	1	1
15	2	nan	0	0	nan	nan	D3	D3	D3	595.5614406779661	22.507415254237287	2	2	2
15	3	nan	0	0	nan	nan	D3	D3	D3	328.1073529411765	39.69448529411765	3	3	3
15	4	nan	0	0	nan	nan	D3	D3	D3	978.5617698235147	34.25577926920209	4	4	4
15	5	nan	0	0	nan	nan	D3	D3	D3	534.8364329995231	36.41869337148307	5	5	5
15	6	nan	0	0	nan	nan	D3	D3	D3	402.2016067329763	29.70849273144606	6	6	6
15	7	nan	0	0	nan	nan	D3	D3	D3	644.1421852387844	26.56657018813314	7	7	7
15	8	nan	0	0	nan	nan	D3	D3	D3	146.08569807037458	42.451759364358686	8	8	8
15	9	nan	0	0	nan	nan	D3	D3	D3	91.43326488706366	35.362765229295	9	9	9
15	10	nan	0	0	nan	nan	D3	D3	D3	733.7403350515464	33.086984536082475	10	10	10
15	11	nan	0	0	nan	nan	D3	D3	D3	659.6925031766201	85.29860228716646	11	11	11
15	12	nan	0	0	nan	nan	D3	D3	D3	221.99705014749262	56.236971484759096	12	12	12
15	13	nan	0	0	nan	nan	D3	D3	D3	416.8180439727066	66.644806671721	13	13	13
15	14	nan	0	0	nan	nan	D3	D3	D3	561.9609327060749	85.48905706688484	14	14	14
15	15	nan	0	0	nan	nan	D3	D3	D3	27.86208761492699	81.64160807643772	15	15	15
15	16	nan	0	0	nan	nan	D3	D3	D3	158.73074553296365	114.79790511398645	16	16	16
15	17	nan	0	0	nan	nan	D3	D3	D3	846.2541294757361	82.77695701241407	17	17	17
15	18	nan	0	0	nan	nan	D3	D3	D3	282.78631790744464	80.63621730382293	18	18	18
15	19	nan	0	0	nan	nan	D3	D3	D3	765.5465254798147	121.02739907346128	19	19	19
15	20	nan	0	0	nan	nan	D3	D3	D3	427.6981132075472	130.54207846660677	20	20	20
15	21	nan	0	0	nan	nan	D3	D3	D3	96.48366533864542	128.9438247011952	21	21	21
15	22	nan	0	0	nan	nan	D3	D3	D3	356.06069689022104	108.31210191082802	22	22	22
15	23	nan	0	0	nan	nan	D3	D3	D3	969.1284065799165	107.85317947458876	23	23	23
15	24	nan	0	0	nan	nan	D3	D3	D3	493.2859712230216	109.86570743405275	24	24	24
15	25	nan	0	0	nan	nan	D3	D3	D3	632.4469594594594	121.66013513513514	25	25	25
15	26	nan	0	0	nan	nan	D3	D3	D3	707.4192139737992	147.6839519650655	26	26	26
15	27	nan	0	0	nan	nan	D3	D3	D3	914.8736842105263	129.72202729044835	27	27	27
15	28	nan	0	0	nan	nan	D3	D3	D3	204.35828877005346	145.25286478227656	28	28	28
15	29	nan	0	0	nan	nan	D3	D3	D3	341.6375976964212	187.79473467708763	29	29	29
15	30	nan	0	0	nan	nan	D3	D3	D3	277.48862364789255	189.72174561730696	30	30	30
15	31	nan	0	0	nan	nan	D3	D3	D3	580.7131235281524	162.18197388139583	31	31	31
15	32	nan	0	0	nan	nan	D3	D3	D3	968.3048395581274	182.15886375591793	32	32	32
15	33	nan	0	0	nan	nan	D3	D3	D3	473.5647357180993	198.973705285638	33	33	33
15	34	nan	0	0	nan	nan	D3	D3	D3	860.603608056345	199.15087112319287	34	34	34
15	35	nan	0	0	nan	nan	D3	D3	D3	83.77234788919802	194.2910366517479	35	35	35
15	36	nan	0	0	nan	nan	D3	D3	D3	212.5839137863057	228.88106190038113	36	36	36
15	37	nan	0	0	nan	nan	D3	D3	D3	648.3303618248558	194.22128998426848	37	37	37
15	38	nan	0	0	nan	nan	D3	D3	D3	700.0644208037825	200.23167848699762	38	38	38
15	39	nan	0	0	nan	nan	D3	D3	D3	544.063452410692	240.25380964276792	39	39	39
15	40	nan	0	0	nan	nan	D3	D3	D3	45.260854341736696	255.265581232493	40	40	40
15	41	nan	0	0	nan	nan	D3	D3	D3	736.132240055827	250.2721563154222	41	41	41
15	42	nan	0	0	nan	nan	D3	D3	D3	945.395218002813	246.6195499296765	42	42	42
15	43	nan	0	0	nan	nan	D3	D3	D3	1002.8934108527131	246.2950581395349	43	43	43
15	44	nan	0	0	nan	nan	D3	D3	D3	613.5634272997032	285.05947082096935	44	44	44
15	45	nan	0	0	nan	nan	D3	D3	D3	810.2002773925104	299.2919093851133	45	45	45
15	46	nan	0	0	nan	nan	D3	D3	D3	978.61328125	307.31640625	46	46	46
15	47	nan	0	0	nan	nan	D3	D3	D3	996.9435310936383	363.7126518942101	47	47	47
15	48	nan	0	0	nan	nan	D3	D3	D3	631.8711438905042	379.57222891993473	48	48	48
15	49	nan	0	0	nan	nan	D3	D3	D3	926.4767702659404	339.9394424863826	49	49	49
15	50	nan	0	0	nan	nan	D3	D3	D3	820.4269606614884	373.2152342771235	50	50	50
15	51	nan	0	0	nan	nan	D3	D3	D3	884.5439121756488	345.57784431137725	51	51	51
15	52	nan	0	0	nan	nan	D3	D3	D3	900.4700598802395	421.56487025948104	52	52	52
15	53	nan	0	0	nan	nan	D3	D3	D3	226.17353926854145	391.1392976832289	53	53	53
15	54	nan	0	0	nan	nan	D3	D3	D3	984.952117013087	443.9442648190916	54	54	54
15	55	nan	0	0	nan	nan	D3	D3	D3	811.418760021379	447.58123997862106	55	55	55
15	56	nan	0	0	nan	nan	D3	D3	D3	144.18478710210832	415.05897753892793	56	56	56
15	57	nan	0	0	nan	nan	D3	D3	D3	250.62515096618358	468.72192028985506	57	57	57
15	58	nan	0	0	nan	nan	D3	D3	D3	45.35208798214855	446.1249601530124	58	58	58
15	59	nan	0	0	nan	nan	D3	D3	D3	896.8673414450307	501.21309357165933	59	59	59
15	60	nan	0	0	nan	nan	D3	D3	D3	102.63646170442287	493.22384034519956	60	60	60
15	61	nan	0	0	nan	nan	D3	D3	D3	192.81396767307106	537.5545898139677	61	61	61
15	62	nan	0	0	nan	nan	D3	D3	D3	32.62593242650285	545.1825362000877	62	62	62
15	63	nan	0	0	nan	nan	D3	D3	D3	697.9672037190346	545.6740750175126	63	63	63
15	64	nan	0	0	nan	nan	D3	D3	D3	122.04286734936889	582.5028578232913	64	64	64
15	65	nan	0	0	nan	nan	D3	D3	D3	469.74714535541614	541.6621746733875	65	65	65
15	66	nan	0	0	nan	nan	D3	D3	D3	550.5882247673586	590.7012347888332	66	66	66
15	67	nan	0	0	nan	nan	D3	D3	D3	395.00306869147846	617.408686757416	67	67	67
15	68	nan	0	0	nan	nan	D3	D3	D3	930.5133104165001	638.7167639299704	68	68	68
15	69	nan	0	0	nan	nan	D3	D3	D3	990.7366456729648	708.7522743177046	69	69	69
15	70	nan	0	0	nan	nan	D3	D3	D3	921.8084131611828	722.1653477717617	70	70	70
15	71	nan	0	0	nan	nan	D3	D3	D3	297.2688040960624	749.526941362916	71	71	71
15	72	nan	0	0	nan	nan	D3	D3	D3	845.0303490136571	725.0390743550835	72	72	72
15	73	nan	0	0	nan	nan	D3	D3	D3	889.2685185185185	767.3391203703703	73	73	73
15	74	nan	0	0	nan	nan	D3	D3	D3	948.7509349289454	780.9311892296186	74	74	74
15	75	nan	0	0	nan	nan	D3	D3	D3	629.6473666326877	784.8827047230717	75	75	75
15	76	nan	0	0	nan	nan	D3	D3	D3	761.9893106119288	766.4776142525175	76	76	76
15	77	nan	0	0	nan	nan	D3	D3	D3	992.2909550917141	790.5755850727388	77	77	77
15	78	nan	0	0	nan	nan	D3	D3	D3	827.1442273534636	800.197513321492	78	78	78
15	79	nan	0	0	nan	nan	D3	D3	D3	721.0219260533104	824.0075236457437	79	79	79
15	80	nan	0	0	nan	nan	D3	D3	D3	57.89700420896261	795.9368655607824	80	80	80
15	81	nan	0	0	nan	nan	D3	D3	D3	908.804892601432	830.0256563245823	81	81	81
15	82	nan	0	0	nan	nan	D3	D3	D3	956.1774058577406	843.9380753138075	82	82	82
15	83	nan	0	0	nan	nan	D3	D3	D3	821.897359498613	890.9747251618206	83	83	83
15	84	nan	0	0	nan	nan	D3	D3	D3	996.5307781649245	865.7189314750291	84	84	84
15	85	nan	0	0	nan	nan	D3	D3	D3	66.61499578770008	874.1345127773097	85	85	85
15	86	nan	0	0	nan	nan	D3	D3	D3	976.2452554744525	914.321897810219	86	86	86
15	87	nan	0	0	nan	nan	D3	D3	D3	176.58950123600408	914.0125054529591	87	87	87
15	88	nan	0	0	nan	nan	D3	D3	D3	113.77840269966254	885.5397075365579	88	88	88
15	89	nan	0	0	nan	nan	D3	D3	D3	937.9995691512279	933.4118914261095	89	89	89
15	90	nan	0	0	nan	nan	D3	D3	D3	878.8436288446627	962.5970535021969	90	90	90
15	91	nan	0	0	nan	nan	D3	D3	D3	86.99597315436242	970.4464429530201	91	91	91
15	92	nan	0	0	nan	nan	D3	D3	D3	568.2454227113557	948.7510755377689	92	92	92
15	93	nan	0	0	nan	nan	D3	D3	D3	926.2460606060606	1000.5689696969697	93	93	93
15	94	nan	0	0	nan	nan	D3	D3	D3	96.4325	1001.7308333333333	94	94	94
15	95	nan	0	0	nan	nan	D3	D3	D3	545.8597021870637	1004.9581200558399	95	95	95
16	1	nan	0	0	nan	nan	D4	D4	D4	108.3688819039066	34.85630893578806	1	1	1
16	2	nan	0	0	nan	nan	D4	D4	D4	332.82010652463384	30.78455392809587	2	2	2
16	3	nan	0	0	nan	nan	D4	D4	D4	857.1535532994924	46.57258883248731	3	3	3
16	4	nan	0	0	nan	nan	D4	D4	D4	1005.3987318164864	43.39462886982469	4	4	4
16	5	nan	0	0	nan	nan	D4	D4	D4	965.7324873096446	53.90507614213198	5	5	5
16	6	nan	0	0	nan	nan	D4	D4	D4	702.3895161290322	52.67197580645161	6	6	6
16	7	nan	0	0	nan	nan	D4	D4	D4	914.4879459980714	51.04243008678881	7	7	7
16	8	nan	0	0	nan	nan	D4	D4	D4	213.17280151497218	49.04391052195526	8	8	8
16	9	nan	0	0	nan	nan	D4	D4	D4	751.1184210526316	104.8782894736842	9	9	9
16	10	nan	0	0	nan	nan	D4	D4	D4	157.70356234096693	102.35896037804434	10	10	10
16	11	nan	0	0	nan	nan	D4	D4	D4	904.4457002457002	117.58181818181818	11	11	11
16	12	nan	0	0	nan	nan	D4	D4	D4	950.3464147286821	102.40358527131782	12	12	12
16	13	nan	0	0	nan	nan	D4	D4	D4	578.1309712889432	73.55931582162492	13	13	13
16	14	nan	0	0	nan	nan	D4	D4	D4	324.93226534781206	103.63885603698527	14	14	14
16	15	nan	0	0	nan	nan	D4	D4	D4	108.52182952182952	119.18889218889218	15	15	15
16	16	nan	0	0	nan	nan	D4	D4	D4	464.0729421696918	121.12697340650064	16	16	16
16	17	nan	0	0	nan	nan	D4	D4	D4	540.055123936367	145.91934887162412	17	17	17
16	18	nan	0	0	nan	nan	D4	D4	D4	48.06992554224668	126.09550016186468	18	18	18
16	19	nan	0	0	nan	nan	D4	D4	D4	838.6131825835939	153.64433485686794	19	19	19
16	20	nan	0	0	nan	nan	D4	D4	D4	653.698844576966	116.0853522176668	20	20	20
16	21	nan	0	0	nan	nan	D4	D4	D4	576.5426094311694	198.3332628462677	21	21	21
16	22	nan	0	0	nan	nan	D4	D4	D4	240.7025246981339	161.16826093774503	22	22	22
16	23	nan	0	0	nan	nan	D4	D4	D4	944.5842303552207	159.0153390742734	23	23	23
16	24	nan	0	0	nan	nan	D4	D4	D4	26.17641843971631	211.21424349881798	24	24	24
16	25	nan	0	0	nan	nan	D4	D4	D4	100.32715355805243	187.7001872659176	25	25	25
16	26	nan	0	0	nan	nan	D4	D4	D4	389.95955056179776	172.3784911717496	26	26	26
16	27	nan	0	0	nan	nan	D4	D4	D4	674.18813381513	200.37906515910944	27	27	27
16	28	nan	0	0	nan	nan	D4	D4	D4	960.8496319663512	207.13880126182966	28	28	28
16	29	nan	0	0	nan	nan	D4	D4	D4	999.8535754824063	215.98864926220205	29	29	29
16	30	nan	0	0	nan	nan	D4	D4	D4	329.6421900161031	195.773268921095	30	30	30
16	31	nan	0	0	nan	nan	D4	D4	D4	197.6318601262749	214.37105390966488	31	31	31
16	32	nan	0	0	nan	nan	D4	D4	D4	264.70509633312616	236.5310752019888	32	32	32
16	33	nan	0	0	nan	nan	D4	D4	D4	797.4646401985111	237.82653535980148	33	33	33
16	34	nan	0	0	nan	nan	D4	D4	D4	905.001797752809	235.57393258426967	34	34	34
16	35	nan	0	0	nan	nan	D4	D4	D4	117.28657507833213	245.5244637261991	35	35	35
16	36	nan	0	0	nan	nan	D4	D4	D4	487.8109498438361	220.35384898034172	36	36	36
16	37	nan	0	0	nan	nan	D4	D4	D4	982.3871391076116	276.08989501312334	37	37	37
16	38	nan	0	0	nan	nan	D4	D4	D4	423.8427511415525	264.341894977169	38	38	38
16	39	nan	0	0	nan	nan	D4	D4	D4	370.648737650933	257.9390779363337	39	39	39
16	40	nan	0	0	nan	nan	D4	D4	D4	313.23217247097847	278.0049751243781	40	40	40
16	41	nan	0	0	nan	nan	D4	D4	D4	541.1016501650165	273.8585258525853	41	41	41
16	42	nan	0	0	nan	nan	D4	D4	D4	189.2162661737523	284.4306839186691	42	42	42
16	43	nan	0	0	nan	nan	D4	D4	D4	320.05234159779616	329.9903581267218	43	43	43
16	44	nan	0	0	nan	nan	D4	D4	D4	106.1610455311973	302.2973580663294	44	44	44
16	45	nan	0	0	nan	nan	D4	D4	D4	278.17127617542474	348.64460687475304	45	45	45
16	46	nan	0	0	nan	nan	D4	D4	D4	582.351677148847	324.7023060796646	46	46	46
16	47	nan	0	0	nan	nan	D4	D4	D4	913.4666450251583	310.50137964616135	47	47	47
16	48	nan	0	0	nan	nan	D4	D4	D4	211.3579304495335	348.1588917161436	48	48	48
16	49	nan	0	0	nan	nan	D4	D4	D4	363.2366008462623	333.47602256699577	49	49	49
16	50	nan	0	0	nan	nan	D4	D4	D4	672.99418328585	302.9139363722697	50	50	50
16	51	nan	0	0	nan	nan	D4	D4	D4	781.2821814395419	332.49694129897176	51	51	51
16	52	nan	0	0	nan	nan	D4	D4	D4	442.3828271466067	325.90363704536935	52	52	52
16	53	nan	0	0	nan	nan	D4	D4	D4	130.43624161073825	363.4221476510067	53	53	53
16	54	nan	0	0	nan	nan	D4	D4	D4	509.3775177441013	369.9821599846538	54	54	54
16	55	nan	0	0	nan	nan	D4	D4	D4	59.62397734424166	340.91913152926367	55	55	55
16	56	nan	0	0	nan	nan	D4	D4	D4	17.405035335689046	336.6077738515901	56	56	56
16	57	nan	0	0	nan	nan	D4	D4	D4	363.96295013850414	402.4636426592798	57	57	57
16	58	nan	0	0	nan	nan	D4	D4	D4	636.1529651310766	391.92033596334943	58	58	58
16	59	nan	0	0	nan	nan	D4	D4	D4	962.7121726963821	389.1297221667	59	59	59
16	60	nan	0	0	nan	nan	D4	D4	D4	441.27526838160827	427.7601782458983	60	60	60
16	61	nan	0	0	nan	nan	D4	D4	D4	866.3221809169764	374.7989024606125	61	61	61
16	62	nan	0	0	nan	nan	D4	D4	D4	723.0953703703703	415.0111111111111	62	62	62
16	63	nan	0	0	nan	nan	D4	D4	D4	37.1136	423.4325333333333	63	63	63
16	64	nan	0	0	nan	nan	D4	D4	D4	128.94777539852487	437.13882940756605	64	64	64
16	65	nan	0	0	nan	nan	D4	D4	D4	550.1037206401995	447.1374974017876	65	65	65
16	66	nan	0	0	nan	nan	D4	D4	D4	990.5195652173913	469.7416996047431	66	66	66
16	67	nan	0	0	nan	nan	D4	D4	D4	790.2139060174356	439.7888581756326	67	67	67
16	68	nan	0	0	nan	nan	D4	D4	D4	922.7927852348994	460.2619546979866	68	68	68
16	69	nan	0	0	nan	nan	D4	D4	D4	859.2540947963473	502.53703435280477	69	69	69
16	70	nan	0	0	nan	nan	D4	D4	D4	648.5633248841884	495.50555021414215	70	70	70
16	71	nan	0	0	nan	nan	D4	D4	D4	42.29566178502349	498.9864603481625	71	71	71
16	72	nan	0	0	nan	nan	D4	D4	D4	757.4212055192447	511.35076252723314	72	72	72
16	73	nan	0	0	nan	nan	D4	D4	D4	755.9133133561644	560.9599743150685	73	73	73
16	74	nan	0	0	nan	nan	D4	D4	D4	482.3309030882454	564.4585597358828	74	74	74
16	75	nan	0	0	nan	nan	D4	D4	D4	769.7728242826654	602.8477590704292	75	75	75
16	76	nan	0	0	nan	nan	D4	D4	D4	824.920010524931	650.4270490724905	76	76	76
16	77	nan	0	0	nan	nan	D4	D4	D4	62.42789929839042	638.3791167973586	77	77	77
16	78	nan	0	0	nan	nan	D4	D4	D4	397.94744828687806	654.06860474403	78	78	78
16	79	nan	0	0	nan	nan	D4	D4	D4	711.094884555764	681.3188382148976	79	79	79
16	80	nan	0	0	nan	nan	D4	D4	D4	168.51581508515815	646.6533657745337	80	80	80
16	81	nan	0	0	nan	nan	D4	D4	D4	912.4454712137881	691.303190319032	81	81	81
16	82	nan	0	0	nan	nan	D4	D4	D4	227.16274944567627	669.2847006651884	82	82	82
16	83	nan	0	0	nan	nan	D4	D4	D4	306.15714285714284	690.7315988647115	83	83	83
16	84	nan	0	0	nan	nan	D4	D4	D4	116.22602936942125	719.9349265764469	84	84	84
16	85	nan	0	0	nan	nan	D4	D4	D4	198.164713140037	755.4768661320172	85	85	85
16	86	nan	0	0	nan	nan	D4	D4	D4	577.1458306146418	742.7101657314367	86	86	86
16	87	nan	0	0	nan	nan	D4	D4	D4	14.497984773846843	743.050604567846	87	87	87
16	88	nan	0	0	nan	nan	D4	D4	D4	64.21054018445322	743.1910408432148	88	88	88
16	89	nan	0	0	nan	nan	D4	D4	D4	145.22415841584157	790.1742574257426	89	89	89
16	90	nan	0	0	nan	nan	D4	D4	D4	982.5094368340943	778.4237442922374	90	90	90
16	91	nan	0	0	nan	nan	D4	D4	D4	304.1346119694548	804.9639495649085	91	91	91
16	92	nan	0	0	nan	nan	D4	D4	D4	830.8897096941421	787.2243390357698	92	92	92
16	93	nan	0	0	nan	nan	D4	D4	D4	902.3413956717973	819.4851290359912	93	93	93
16	94	nan	0	0	nan	nan	D4	D4	D4	171.95353339787027	821.9574056147144	94	94	94
16	95	nan	0	0	nan	nan	D4	D4	D4	240.2463284379172	832.497997329773	95	95	95
16	96	nan	0	0	nan	nan	D4	D4	D4	46.984022556390975	812.1635338345865	96	96	96
16	97	nan	0	0	nan	nan	D4	D4	D4	470.7021149390927	820.4178312532696	97	97	97
16	98	nan	0	0	nan	nan	D4	D4	D4	44.22441651705566	873.4667863554757	98	98	98
16	99	nan	0	0	nan	nan	D4	D4	D4	89.93695014662757	841.325513196481	99	99	99
16	100	nan	0	0	nan	nan	D4	D4	D4	17.342045454545456	883.4761363636363	100	100	100
16	101	nan	0	0	nan	nan	D4	D4	D4	224.86581096849474	869.5577596266045	101	101	101
16	102	nan	0	0	nan	nan	D4	D4	D4	126.5205298013245	865.123178807947	102	102	102
16	103	nan	0	0	nan	nan	D4	D4	D4	378.95540308747854	854.0317324185248	103	103	103
16	104	nan	0	0	nan	nan	D4	D4	D4	181.47925608011445	886.0529327610873	104	104	104
16	105	nan	0	0	nan	nan	D4	D4	D4	340.03303445021237	861.5516753185465	105	105	105
16	106	nan	0	0	nan	nan	D4	D4	D4	107.25788367203924	912.2137351086195	106	106	106
16	107	nan	0	0	nan	nan	D4	D4	D4	426.22761409589833	894.9878682842287	107	107	107
16	108	nan	0	0	nan	nan	D4	D4	D4	240.30460251046026	907.4175732217573	108	108	108
16	109	nan	0	0	nan	nan	D4	D4	D4	144.71987550022232	934.2725655847044	109	109	109
16	110	nan	0	0	nan	nan	D4	D4	D4	205.62899543378995	935.3949771689498	110	110	110
16	111	nan	0	0	nan	nan	D4	D4	D4	292.0909498207885	902.6447132616487	111	111	111
16	112	nan	0	0	nan	nan	D4	D4	D4	486.4536098077796	930.5704555774179	112	112	112
16	113	nan	0	0	nan	nan	D4	D4	D4	394.5581395348837	943.7949910554562	113	113	113
16	114	nan	0	0	nan	nan	D4	D4	D4	950.6547438859237	928.1625109535569	114	114	114
16	115	nan	0	0	nan	nan	D4	D4	D4	70.71856027753687	932.4618386816999	115	115	115
16	116	nan	0	0	nan	nan	D4	D4	D4	21.915127528583994	958.1253298153034	116	116	116
16	117	nan	0	0	nan	nan	D4	D4	D4	249.2287814658053	980.4891958119848	117	117	117
16	118	nan	0	0	nan	nan	D4	D4	D4	325.34931042279	990.0027130906625	118	118	118
16	119	nan	0	0	nan	nan	D4	D4	D4	153.01593806921676	986.0523679417122	119	119	119
16	120	nan	0	0	nan	nan	D4	D4	D4	874.7541082466456	974.9419568822553	120	120	120
16	121	nan	0	0	nan	nan	D4	D4	D4	62.2850326469111	999.289552988448	121	121	121
16	122	nan	0	0	nan	nan	D4	D4	D4	784.4087271817955	967.7571892973243	122	122	122
16	123	nan	0	0	nan	nan	D4	D4	D4	468.31943410275505	994.5227103499627	123	123	123
16	124	nan	0	0	nan	nan	D4	D4	D4	647.6455342396138	980.8179392707407	124	124	124
