# Supplementary material for: Resolving cell state in iPSC-derived human neural samples with multiplexed fluorescence imaging
Source: Commun Biol. 2021 Jun 24;4:786. doi: 10.1038/s42003-021-02276-x (PMC8225800; doi:10.1038/s42003-021-02276-x)
Supplement: Supplementary file 5 — Supplementary Data 2 [file 42003_2021_2276_MOESM5_ESM.zip › New folder/Cortical_neuron_DNAImage.csv]

Channel_actin_reference	Channel_cd44	Channel_dna_reference	Channel_gfap	Channel_map2	Channel_pax6	Channel_synapsin_I	Channel_tubulin_alpha	Channel_tubulin_beta	Channel_vgat	Channel_vglut1	Channel_vimentin	Count_CellBodies	Count_CellExpanded	Count_CellSurrounding	Count_Excitatory_Neurons	Count_Excitatory_Neurons_filtered	Count_Immature_Astrocytes	Count_Inhibitory_Neurons	Count_Neurites	Count_Neuronal_progenitor	Count_Neurons	Count_Neurons_filtered	Count_Nuclei	Count_Nuclei_pax6_negative	Count_Nuclei_pax6_positive	Count_Radial_Glia	Count_cellbodies_pax6_negative	Count_cellbodies_pax6_positive	Count_mature_Astrocyte_filtered	Count_mature_Astrocytes	ExecutionTime_01Images	ExecutionTime_02Metadata	ExecutionTime_03NamesAndTypes	ExecutionTime_04Groups	ExecutionTime_05IdentifyPrimaryObjects	ExecutionTime_06ImageMath	ExecutionTime_07Closing	ExecutionTime_08EnhanceOrSuppressFeatures	ExecutionTime_09Threshold	ExecutionTime_10ConvertImageToObjects	ExecutionTime_11IdentifySecondaryObjects	ExecutionTime_12IdentifySecondaryObjects	ExecutionTime_13IdentifyTertiaryObjects	ExecutionTime_18Closing	ExecutionTime_19Threshold	ExecutionTime_20Threshold	ExecutionTime_21Threshold	ExecutionTime_22Threshold	ExecutionTime_23Threshold
-1	-1	-1	-1	-1	-1	-1	-1	-1	-1	-1	-1	144.0	144.0	144.0	45.0	0.0	48.0	0.0	167.0	1.0	45.0	81.0	144.0	127.0	17.0	16.0	126.0	17.0	60.0	21.0	0	0	8.829999999999998	0	3.3599999999999994	0.5200000000000031	0.8999999999999986	0.5100000000000051	0.28999999999999915	0.21999999999999886	1.6400000000000006	1.0700000000000003	0.5899999999999963	0.060000000000002274	0.37000000000000455	0.35999999999999943	0.3599999999999923	0.3599999999999923	0.36000000000000654
-1	-1	-1	-1	-1	-1	-1	-1	-1	-1	-1	-1	102.0	102.0	102.0	32.0	0.0	21.0	0.0	171.0	3.0	32.0	35.0	102.0	70.0	32.0	29.0	67.0	32.0	27.0	8.0	0	0	8.940000000000005	0	3.3899999999999935	0.480000000000004	0.8900000000000006	0.46999999999999886	0.3200000000000003	0.20000000000000284	1.5300000000000011	1.019999999999996	0.519999999999996	0.06999999999999318	0.35999999999999943	0.35999999999999943	0.3399999999999963	0.3300000000000054	0.3299999999999983
-1	-1	-1	-1	-1	-1	-1	-1	-1	-1	-1	-1	66.0	66.0	66.0	8.0	0.0	0.0	0.0	150.0	5.0	8.0	0.0	66.0	8.0	58.0	52.0	8.0	57.0	0.0	0.0	0	0	8.720000000000006	0	2.809999999999995	0.46000000000000085	0.8900000000000006	0.529999999999994	0.3200000000000074	0.21000000000000085	1.4299999999999997	0.9099999999999966	0.4399999999999977	0.07000000000000028	0.35999999999999943	0.3300000000000054	0.3499999999999943	0.3400000000000034	0.3499999999999943
-1	-1	-1	-1	-1	-1	-1	-1	-1	-1	-1	-1	96.0	96.0	96.0	24.0	0.0	7.0	0.0	168.0	4.0	24.0	16.0	96.0	42.0	54.0	50.0	40.0	54.0	12.0	4.0	0	0	8.700000000000003	0	2.8300000000000054	0.6799999999999997	0.8900000000000006	0.5	0.3599999999999923	0.21000000000000085	1.5400000000000063	0.9799999999999969	0.490000000000002	0.07000000000000028	0.35999999999999943	0.3400000000000034	0.3400000000000034	0.3499999999999943	0.3500000000000014
-1	-1	-1	-1	-1	-1	-1	-1	-1	-1	-1	-1	119.0	119.0	119.0	41.0	0.0	15.0	0.0	156.0	2.0	41.0	26.0	119.0	67.0	52.0	50.0	67.0	52.0	23.0	3.0	0	0	8.82	0	3.229999999999997	0.5100000000000051	0.8999999999999986	0.5	0.3200000000000003	0.19999999999999574	1.5600000000000023	1.0300000000000011	0.5500000000000043	0.07000000000000028	0.35999999999999943	0.3499999999999943	0.3400000000000034	0.3299999999999983	0.3299999999999983
-1	-1	-1	-1	-1	-1	-1	-1	-1	-1	-1	-1	126.0	126.0	126.0	44.0	0.0	22.0	0.0	172.0	3.0	44.0	46.0	126.0	91.0	35.0	32.0	90.0	35.0	32.0	14.0	0	0	8.830000000000005	0	2.3299999999999983	0.45999999999999375	0.8900000000000006	0.5	0.3100000000000023	0.20000000000000284	1.6499999999999986	1.0400000000000063	0.5300000000000011	0.07000000000000028	0.36999999999999744	0.3500000000000014	0.36999999999999034	0.35999999999999943	0.3400000000000034
-1	-1	-1	-1	-1	-1	-1	-1	-1	-1	-1	-1	121.0	121.0	121.0	31.0	0.0	25.0	0.0	151.0	0.0	31.0	44.0	121.0	75.0	46.0	46.0	75.0	46.0	38.0	6.0	0	0	9.0	0	3.760000000000005	0.490000000000002	0.8900000000000006	0.5	0.28999999999999915	0.21000000000000085	1.5999999999999943	1.019999999999996	0.5300000000000011	0.060000000000002274	0.36000000000000654	0.3499999999999943	0.3399999999999892	0.3400000000000034	0.3399999999999963
-1	-1	-1	-1	-1	-1	-1	-1	-1	-1	-1	-1	74.0	74.0	74.0	13.0	0.0	0.0	0.0	191.0	6.0	13.0	4.0	74.0	17.0	57.0	51.0	17.0	57.0	1.0	3.0	0	0	8.96	0	3.3500000000000085	0.509999999999998	0.8900000000000006	0.509999999999998	0.3100000000000023	0.19000000000000483	1.3800000000000026	0.9200000000000017	0.4399999999999977	0.0800000000000054	0.3499999999999943	0.3500000000000014	0.3500000000000014	0.3400000000000034	0.3399999999999963
-1	-1	-1	-1	-1	-1	-1	-1	-1	-1	-1	-1	91.0	91.0	91.0	23.0	0.0	14.0	0.0	189.0	3.0	23.0	21.0	91.0	44.0	47.0	44.0	44.0	47.0	18.0	3.0	0	0	5.719999999999999	0	1.2199999999999989	0.30000000000001137	0.8700000000000045	0.4300000000000068	0.30000000000001137	0.18999999999998352	1.3899999999999864	0.8700000000000045	0.47999999999998977	0.0700000000000216	0.3599999999999852	0.35999999999999943	0.38999999999998636	0.3400000000000034	0.3499999999999943
-1	-1	-1	-1	-1	-1	-1	-1	-1	-1	-1	-1	148.0	148.0	148.0	48.0	0.0	42.0	0.0	195.0	2.0	48.0	67.0	148.0	115.0	33.0	31.0	115.0	33.0	50.0	17.0	0	0	5.849999999999994	0	2.0900000000000034	0.36000000000001364	0.8799999999999955	0.480000000000004	0.3300000000000125	0.21000000000000796	1.6599999999999966	1.1199999999999903	0.5700000000000074	0.060000000000002274	0.37000000000000455	0.3500000000000085	0.36000000000001364	0.3199999999999932	0.3500000000000085
-1	-1	-1	-1	-1	-1	-1	-1	-1	-1	-1	-1	160.0	160.0	160.0	56.0	0.0	39.0	0.0	150.0	3.0	56.0	62.0	160.0	118.0	42.0	39.0	118.0	42.0	47.0	15.0	0	0	5.799999999999997	0	2.6499999999999915	0.4899999999999949	0.8899999999999864	0.5200000000000102	0.3199999999999932	0.20999999999999375	1.7099999999999937	1.1300000000000097	0.6099999999999994	0.06999999999999318	0.37000000000000455	0.3499999999999943	0.36000000000001364	0.3200000000000074	0.3499999999999943
-1	-1	-1	-1	-1	-1	-1	-1	-1	-1	-1	-1	103.0	103.0	103.0	36.0	0.0	24.0	0.0	196.0	2.0	36.0	42.0	103.0	78.0	25.0	23.0	78.0	25.0	33.0	9.0	0	0	6.010000000000005	0	2.010000000000005	0.35999999999999943	0.8999999999999915	0.4900000000000091	0.3300000000000125	0.20999999999999375	1.4899999999999949	1.009999999999991	0.519999999999996	0.060000000000002274	0.3500000000000085	0.35999999999999943	0.3599999999999852	0.3500000000000085	0.3499999999999943
-1	-1	-1	-1	-1	-1	-1	-1	-1	-1	-1	-1	127.0	127.0	127.0	43.0	0.0	24.0	0.0	180.0	4.0	43.0	38.0	127.0	82.0	45.0	41.0	81.0	45.0	32.0	6.0	0	0	6.060000000000002	0	2.5799999999999983	0.47999999999998977	0.8900000000000006	0.480000000000004	0.30000000000001137	0.20000000000000284	1.5699999999999932	1.0700000000000074	0.5600000000000023	0.07000000000000739	0.36999999999999034	0.35999999999999943	0.36000000000001364	0.3400000000000034	0.35000000000002274
-1	-1	-1	-1	-1	-1	-1	-1	-1	-1	-1	-1	105.0	105.0	105.0	33.0	0.0	16.0	0.0	206.0	2.0	33.0	25.0	105.0	59.0	46.0	44.0	58.0	46.0	20.0	5.0	0	0	5.740000000000009	0	2.8900000000000006	0.37000000000000455	0.8899999999999864	0.5000000000000142	0.3199999999999932	0.20999999999999375	1.4500000000000028	1.0100000000000051	0.5100000000000051	0.0799999999999983	0.37000000000000455	0.3499999999999943	0.35999999999999943	0.3399999999999892	0.3199999999999932
-1	-1	-1	-1	-1	-1	-1	-1	-1	-1	-1	-1	95.0	95.0	95.0	22.0	0.0	7.0	0.0	208.0	3.0	22.0	15.0	95.0	37.0	58.0	55.0	37.0	58.0	12.0	3.0	0	0	5.6499999999999915	0	2.819999999999993	0.3300000000000125	0.8900000000000148	0.4900000000000091	0.3100000000000023	0.18999999999999773	1.3799999999999955	0.9399999999999977	0.4700000000000131	0.07999999999998408	0.36000000000001364	0.3400000000000034	0.3400000000000034	0.3299999999999983	0.3299999999999983
-1	-1	-1	-1	-1	-1	-1	-1	-1	-1	-1	-1	124.0	124.0	124.0	35.0	0.0	18.0	0.0	190.0	1.0	35.0	41.0	124.0	77.0	47.0	46.0	76.0	47.0	29.0	12.0	0	0	5.799999999999983	0	2.6199999999999903	0.36999999999999034	0.8900000000000006	0.46999999999998465	0.3299999999999841	0.21000000000000796	1.539999999999992	1.0699999999999932	0.5300000000000011	0.06999999999999318	0.37000000000000455	0.37000000000000455	0.37999999999999545	0.3299999999999983	0.3499999999999943
[truncated: 244 more columns]
