# Supplementary material for: Resolving cell state in iPSC-derived human neural samples with multiplexed fluorescence imaging
Source: Commun Biol. 2021 Jun 24;4:786. doi: 10.1038/s42003-021-02276-x (PMC8225800; doi:10.1038/s42003-021-02276-x)
Supplement: Supplementary file 5 — Supplementary Data 2 [file 42003_2021_2276_MOESM5_ESM.zip › New folder/Cortical_neuron_DNANuclei.csv]

ImageNumber	ObjectNumber	Metadata_FileLocation	Metadata_Frame	Metadata_Series	Metadata_myChannel	Metadata_myCycle	Metadata_myWell	Metadata_myWell	Metadata_myWell	Children_CellBodies_Count	Children_CellExpanded_Count	Children_CellSurrounding_Count	Children_Nuclei_pax6_negative_Count	Children_Nuclei_pax6_positive_Count	Location_Center_X	Location_Center_Y	Location_Center_Z	Number_Object_Number
1	1	nan	0	0	nan	nan	A1	A1	A1	1	1	1	1	0	492.54131736526944	9.582035928143712	0	1
1	2	nan	0	0	nan	nan	A1	A1	A1	1	1	1	1	0	966.0252707581227	37.95884476534296	0	2
1	3	nan	0	0	nan	nan	A1	A1	A1	1	1	1	1	0	410.8938888888889	53.49111111111111	0	3
1	4	nan	0	0	nan	nan	A1	A1	A1	1	1	1	1	0	860.42340730136	54.95454545454545	0	4
1	5	nan	0	0	nan	nan	A1	A1	A1	1	1	1	1	0	606.5	107.28257328990227	0	5
1	6	nan	0	0	nan	nan	A1	A1	A1	1	1	1	1	0	782.0041570438799	111.07066974595843	0	6
1	7	nan	0	0	nan	nan	A1	A1	A1	1	1	1	0	1	637.6327433628319	116.05088495575221	0	7
1	8	nan	0	0	nan	nan	A1	A1	A1	1	1	1	1	0	115.3128351805506	126.23167679656775	0	8
1	9	nan	0	0	nan	nan	A1	A1	A1	1	1	1	1	0	733.2912383749389	131.74155653450808	0	9
1	10	nan	0	0	nan	nan	A1	A1	A1	1	1	1	1	0	576.0686891814539	142.8609044075558	0	10
1	11	nan	0	0	nan	nan	A1	A1	A1	1	1	1	1	0	394.9141414141414	147.1045066045066	0	11
1	12	nan	0	0	nan	nan	A1	A1	A1	1	1	1	1	0	471.9173166926677	145.34009360374415	0	12
1	13	nan	0	0	nan	nan	A1	A1	A1	1	1	1	0	1	664.8202303455183	145.62894341512268	0	13
1	14	nan	0	0	nan	nan	A1	A1	A1	1	1	1	1	0	961.7232574189096	158.37957211870255	0	14
1	15	nan	0	0	nan	nan	A1	A1	A1	1	1	1	1	0	517.0024183796857	170.5796049979847	0	15
1	16	nan	0	0	nan	nan	A1	A1	A1	1	1	1	1	0	847.9799398194584	186.5356068204614	0	16
1	17	nan	0	0	nan	nan	A1	A1	A1	1	1	1	1	0	974.7277459656428	202.61998958875586	0	17
1	18	nan	0	0	nan	nan	A1	A1	A1	1	1	1	1	0	1008.4293445580277	202.30787733012627	0	18
1	19	nan	0	0	nan	nan	A1	A1	A1	1	1	1	1	0	570.4569696969697	223.85939393939395	0	19
1	20	nan	0	0	nan	nan	A1	A1	A1	1	1	1	0	1	268.2643764002987	225.218073188947	0	20
1	21	nan	0	0	nan	nan	A1	A1	A1	1	1	1	1	0	873.729055258467	240.00415923945334	0	21
1	22	nan	0	0	nan	nan	A1	A1	A1	1	1	1	0	1	231.7706093189964	241.18817204301075	0	22
1	23	nan	0	0	nan	nan	A1	A1	A1	1	1	1	1	0	965.0399737876802	249.1526867627785	0	23
1	24	nan	0	0	nan	nan	A1	A1	A1	1	1	1	1	0	798.9406220546654	250.94439208294062	0	24
1	25	nan	0	0	nan	nan	A1	A1	A1	1	1	1	1	0	488.1077229035466	256.95193901226384	0	25
1	26	nan	0	0	nan	nan	A1	A1	A1	1	1	1	1	0	337.4170172978027	269.2744273024778	0	26
1	27	nan	0	0	nan	nan	A1	A1	A1	1	1	1	1	0	687.9482926829269	269.54243902439026	0	27
1	28	nan	0	0	nan	nan	A1	A1	A1	1	1	1	1	0	821.0904365904366	273.7681912681913	0	28
1	29	nan	0	0	nan	nan	A1	A1	A1	1	1	1	1	0	883.106862745098	275.73039215686276	0	29
1	30	nan	0	0	nan	nan	A1	A1	A1	1	1	1	1	0	58.359851988899166	279.4199814986124	0	30
1	31	nan	0	0	nan	nan	A1	A1	A1	1	1	1	1	0	1005.0734055354994	285.4909747292419	0	31
1	32	nan	0	0	nan	nan	A1	A1	A1	1	1	1	1	0	425.3446375582874	286.70029673590506	0	32
1	33	nan	0	0	nan	nan	A1	A1	A1	1	1	1	1	0	933.6879474940334	287.4337708830549	0	33
1	34	nan	0	0	nan	nan	A1	A1	A1	1	1	1	0	1	536.077922077922	298.10768398268397	0	34
1	35	nan	0	0	nan	nan	A1	A1	A1	1	1	1	1	0	776.1748633879781	306.0997267759563	0	35
1	36	nan	0	0	nan	nan	A1	A1	A1	1	1	1	1	0	869.2778450363196	312.4794188861986	0	36
1	37	nan	0	0	nan	nan	A1	A1	A1	1	1	1	0	1	574.3193473193473	320.9428904428904	0	37
1	38	nan	0	0	nan	nan	A1	A1	A1	1	1	1	1	0	318.12966762412805	314.92860073861306	0	38
1	39	nan	0	0	nan	nan	A1	A1	A1	1	1	1	0	1	161.11316010058675	327.0020955574183	0	39
1	40	nan	0	0	nan	nan	A1	A1	A1	1	1	1	1	0	958.4387878787879	323.31030303030303	0	40
1	41	nan	0	0	nan	nan	A1	A1	A1	1	1	1	1	0	434.5704022988506	337.1163793103448	0	41
1	42	nan	0	0	nan	nan	A1	A1	A1	1	1	1	1	0	753.2315914489311	340.042755344418	0	42
1	43	nan	0	0	nan	nan	A1	A1	A1	1	1	1	1	0	396.3953345610804	347.7955801104972	0	43
1	44	nan	0	0	nan	nan	A1	A1	A1	1	1	1	1	0	958.9990766389658	356.7146814404432	0	44
1	45	nan	0	0	nan	nan	A1	A1	A1	1	1	1	1	0	913.0948275862069	370.667816091954	0	45
1	46	nan	0	0	nan	nan	A1	A1	A1	1	1	1	1	0	1003.9730971128608	366.5282152230971	0	46
1	47	nan	0	0	nan	nan	A1	A1	A1	1	1	1	1	0	833.5116009280742	367.90255220417635	0	47
1	48	nan	0	0	nan	nan	A1	A1	A1	1	1	1	1	0	481.7569245463228	370.02913085004775	0	48
1	49	nan	0	0	nan	nan	A1	A1	A1	1	1	1	0	1	203.59012875536482	379.7199570815451	0	49
1	50	nan	0	0	nan	nan	A1	A1	A1	1	1	1	1	0	438.94262295081967	390.3469945355191	0	50
1	51	nan	0	0	nan	nan	A1	A1	A1	1	1	1	1	0	543.7969598262758	387.8843648208469	0	51
1	52	nan	0	0	nan	nan	A1	A1	A1	1	1	1	1	0	171.6031055900621	392.09627329192546	0	52
1	53	nan	0	0	nan	nan	A1	A1	A1	1	1	1	1	0	601.5696418419557	396.74189880613983	0	53
1	54	nan	0	0	nan	nan	A1	A1	A1	1	1	1	1	0	661.946511627907	400.826976744186	0	54
1	55	nan	0	0	nan	nan	A1	A1	A1	1	1	1	1	0	572.7589893100097	417.7395529640428	0	55
1	56	nan	0	0	nan	nan	A1	A1	A1	1	1	1	1	0	142.8915547024952	421.1564299424184	0	56
1	57	nan	0	0	nan	nan	A1	A1	A1	1	1	1	1	0	835.743073047859	428.54307304785897	0	57
1	58	nan	0	0	nan	nan	A1	A1	A1	1	1	1	1	0	80.47838616714698	436.5936599423631	0	58
1	59	nan	0	0	nan	nan	A1	A1	A1	1	1	1	0	1	179.64214919144496	448.19144496609283	0	59
1	60	nan	0	0	nan	nan	A1	A1	A1	1	1	1	1	0	649.1270016565434	436.32799558255107	0	60
1	61	nan	0	0	nan	nan	A1	A1	A1	1	1	1	1	0	293.2206823027719	450.3560767590618	0	61
1	62	nan	0	0	nan	nan	A1	A1	A1	1	1	1	1	0	569.0044796691936	463.69400413507924	0	62
1	63	nan	0	0	nan	nan	A1	A1	A1	1	1	1	0	1	789.3414925373135	460.54746268656714	0	63
1	64	nan	0	0	nan	nan	A1	A1	A1	1	1	1	1	0	740.5781083953241	469.08395324123273	0	64
1	65	nan	0	0	nan	nan	A1	A1	A1	1	1	1	0	1	344.6535480023852	468.8062015503876	0	65
1	66	nan	0	0	nan	nan	A1	A1	A1	1	1	1	1	0	407.23259444270997	469.7783328129878	0	66
1	67	nan	0	0	nan	nan	A1	A1	A1	1	1	1	1	0	116.31510621557828	497.2246262785209	0	67
1	68	nan	0	0	nan	nan	A1	A1	A1	1	1	1	1	0	475.7941110361879	498.7621937514048	0	68
1	69	nan	0	0	nan	nan	A1	A1	A1	1	1	1	1	0	292.1908474576271	511.98813559322036	0	69
1	70	nan	0	0	nan	nan	A1	A1	A1	1	1	1	1	0	359.57078651685396	520.4633707865169	0	70
1	71	nan	0	0	nan	nan	A1	A1	A1	1	1	1	1	0	401.47297297297297	555.6056511056511	0	71
1	72	nan	0	0	nan	nan	A1	A1	A1	1	1	1	1	0	577.6513661202185	553.4535519125683	0	72
1	73	nan	0	0	nan	nan	A1	A1	A1	1	1	1	1	0	488.5749019607843	573.5960784313726	0	73
1	74	nan	0	0	nan	nan	A1	A1	A1	1	1	1	1	0	116.64829396325459	570.0320209973753	0	74
1	75	nan	0	0	nan	nan	A1	A1	A1	1	1	1	0	1	635.9249919172324	574.2030391205949	0	75
1	76	nan	0	0	nan	nan	A1	A1	A1	1	1	1	1	0	40.5829307568438	574.2648953301127	0	76
1	77	nan	0	0	nan	nan	A1	A1	A1	1	1	1	0	1	561.07734375	580.8578125	0	77
1	78	nan	0	0	nan	nan	A1	A1	A1	1	1	1	1	0	212.62087912087912	570.1373626373627	0	78
1	79	nan	0	0	nan	nan	A1	A1	A1	1	1	1	1	0	9.088652482269504	587.3321513002364	0	79
1	80	nan	0	0	nan	nan	A1	A1	A1	1	1	1	1	0	191.01346389228885	596.5899632802938	0	80
1	81	nan	0	0	nan	nan	A1	A1	A1	1	1	1	1	0	349.193199381762	600.9227202472952	0	81
1	82	nan	0	0	nan	nan	A1	A1	A1	1	1	1	1	0	877.0814094775212	609.7606318347509	0	82
1	83	nan	0	0	nan	nan	A1	A1	A1	1	1	1	1	0	545.9007936507936	610.9126984126984	0	83
1	84	nan	0	0	nan	nan	A1	A1	A1	1	1	1	0	1	775.9440700808625	620.9433962264151	0	84
1	85	nan	0	0	nan	nan	A1	A1	A1	1	1	1	1	0	583.7224220623501	624.1360911270983	0	85
1	86	nan	0	0	nan	nan	A1	A1	A1	1	1	1	1	0	310.4237668161435	636.1225710014947	0	86
1	87	nan	0	0	nan	nan	A1	A1	A1	1	1	1	0	1	745.134401972873	637.5326757090012	0	87
1	88	nan	0	0	nan	nan	A1	A1	A1	1	1	1	1	0	605.0513513513514	647.4873873873873	0	88
1	89	nan	0	0	nan	nan	A1	A1	A1	1	1	1	1	0	979.9875	648.6023809523809	0	89
1	90	nan	0	0	nan	nan	A1	A1	A1	1	1	1	1	0	247.74069478908189	648.6042183622828	0	90
1	91	nan	0	0	nan	nan	A1	A1	A1	1	1	1	1	0	46.56009615384615	649.4170673076923	0	91
1	92	nan	0	0	nan	nan	A1	A1	A1	1	1	1	1	0	907.0624489795919	656.3840816326531	0	92
1	93	nan	0	0	nan	nan	A1	A1	A1	1	1	1	1	0	526.2159090909091	663.578125	0	93
1	94	nan	0	0	nan	nan	A1	A1	A1	1	1	1	1	0	667.1953154514545	670.8723082735172	0	94
1	95	nan	0	0	nan	nan	A1	A1	A1	1	1	1	1	0	472.94150731158607	680.4690663667042	0	95
1	96	nan	0	0	nan	nan	A1	A1	A1	1	1	1	1	0	440.39198606271776	686.948606271777	0	96
1	97	nan	0	0	nan	nan	A1	A1	A1	1	1	1	1	0	351.92381656804736	693.8372781065088	0	97
1	98	nan	0	0	nan	nan	A1	A1	A1	1	1	1	0	1	394.89392478302796	693.1195756991322	0	98
1	99	nan	0	0	nan	nan	A1	A1	A1	1	1	1	1	0	573.9698600645855	706.0758880516685	0	99
1	100	nan	0	0	nan	nan	A1	A1	A1	1	1	1	0	1	797.6551724137931	698.2928672649977	0	100
1	101	nan	0	0	nan	nan	A1	A1	A1	1	1	1	1	0	897.5503806538289	700.8029556650247	0	101
1	102	nan	0	0	nan	nan	A1	A1	A1	1	1	1	1	0	210.37148732008225	698.3474982864976	0	102
1	103	nan	0	0	nan	nan	A1	A1	A1	1	1	1	1	0	246.18108504398828	718.183284457478	0	103
1	104	nan	0	0	nan	nan	A1	A1	A1	1	1	1	1	0	83.76893576222436	731.0623202301055	0	104
1	105	nan	0	0	nan	nan	A1	A1	A1	1	1	1	1	0	444.6417791898332	729.5472597299444	0	105
1	106	nan	0	0	nan	nan	A1	A1	A1	1	1	1	1	0	561.2818532818533	748.942084942085	0	106
1	107	nan	0	0	nan	nan	A1	A1	A1	1	1	1	1	0	606.908906882591	746.6068825910932	0	107
1	108	nan	0	0	nan	nan	A1	A1	A1	1	1	1	1	0	942.0984643179765	747.8848238482385	0	108
1	109	nan	0	0	nan	nan	A1	A1	A1	1	1	1	1	0	360.0	757.712890625	0	109
1	110	nan	0	0	nan	nan	A1	A1	A1	1	1	1	1	0	111.66571632216679	776.5302922309337	0	110
1	111	nan	0	0	nan	nan	A1	A1	A1	1	1	1	1	0	509.37560975609756	773.2517073170732	0	111
1	112	nan	0	0	nan	nan	A1	A1	A1	1	1	1	1	0	897.6491133799033	775.6926383664696	0	112
1	113	nan	0	0	nan	nan	A1	A1	A1	1	1	1	1	0	157.17343829355002	780.3981716607415	0	113
1	114	nan	0	0	nan	nan	A1	A1	A1	1	1	1	1	0	349.6862244897959	799.045918367347	0	114
1	115	nan	0	0	nan	nan	A1	A1	A1	1	1	1	1	0	555.7372182517867	795.737768004398	0	115
1	116	nan	0	0	nan	nan	A1	A1	A1	1	1	1	1	0	622.1759158505622	815.3500181356548	0	116
1	117	nan	0	0	nan	nan	A1	A1	A1	1	1	1	1	0	240.6851851851852	816.109126984127	0	117
1	118	nan	0	0	nan	nan	A1	A1	A1	1	1	1	1	0	424.9979140592407	816.9395077179809	0	118
1	119	nan	0	0	nan	nan	A1	A1	A1	1	1	1	1	0	193.94451450189155	837.9798234552333	0	119
1	120	nan	0	0	nan	nan	A1	A1	A1	1	1	1	1	0	735.6903719912473	852.6269146608315	0	120
1	121	nan	0	0	nan	nan	A1	A1	A1	1	1	1	1	0	163.8179775280899	863.9086142322097	0	121
1	122	nan	0	0	nan	nan	A1	A1	A1	1	1	1	1	0	700.6392405063291	859.1845991561181	0	122
1	123	nan	0	0	nan	nan	A1	A1	A1	1	1	1	1	0	455.13666666666666	862.9325	0	123
1	124	nan	0	0	nan	nan	A1	A1	A1	1	1	1	1	0	82.14719101123596	879.8393258426967	0	124
1	125	nan	0	0	nan	nan	A1	A1	A1	1	1	1	1	0	304.52611218568666	878.5391682785299	0	125
1	126	nan	0	0	nan	nan	A1	A1	A1	1	1	1	1	0	118.19201520912547	884.1701520912547	0	126
1	127	nan	0	0	nan	nan	A1	A1	A1	1	1	1	1	0	635.1778042959427	881.8345266507557	0	127
1	128	nan	0	0	nan	nan	A1	A1	A1	1	1	1	1	0	930.1020278833967	887.6546261089987	0	128
1	129	nan	0	0	nan	nan	A1	A1	A1	1	1	1	1	0	466.3620309050773	898.5187637969095	0	129
1	130	nan	0	0	nan	nan	A1	A1	A1	1	1	1	1	0	703.3395669291339	892.4517716535433	0	130
1	131	nan	0	0	nan	nan	A1	A1	A1	1	1	1	1	0	751.8930669800235	903.834312573443	0	131
1	132	nan	0	0	nan	nan	A1	A1	A1	1	1	1	1	0	117.70069033530572	915.5557199211046	0	132
1	133	nan	0	0	nan	nan	A1	A1	A1	1	1	1	1	0	62.57046979865772	924.8987187309335	0	133
1	134	nan	0	0	nan	nan	A1	A1	A1	1	1	1	1	0	772.0558086560364	933.9305239179954	0	134
1	135	nan	0	0	nan	nan	A1	A1	A1	1	1	1	1	0	98.73482428115015	945.7450479233227	0	135
1	136	nan	0	0	nan	nan	A1	A1	A1	1	1	1	1	0	31.811976047904192	956.0023952095809	0	136
1	137	nan	0	0	nan	nan	A1	A1	A1	1	1	1	1	0	497.20377019748656	955.8312387791741	0	137
1	138	nan	0	0	nan	nan	A1	A1	A1	1	1	1	1	0	153.115823817292	955.1745513866232	0	138
1	139	nan	0	0	nan	nan	A1	A1	A1	1	1	1	1	0	398.59437086092714	980.3239514348786	0	139
1	140	nan	0	0	nan	nan	A1	A1	A1	1	1	1	1	0	531.935669456067	978.489539748954	0	140
1	141	nan	0	0	nan	nan	A1	A1	A1	1	1	1	1	0	18.262564102564102	991.2923076923076	0	141
1	142	nan	0	0	nan	nan	A1	A1	A1	1	1	1	1	0	133.18852459016392	985.1009490940465	0	142
1	143	nan	0	0	nan	nan	A1	A1	A1	1	1	1	1	0	329.96914556962025	1005.1036392405064	0	143
1	144	nan	0	0	nan	nan	A1	A1	A1	1	1	1	1	0	463.4591728525981	1010.9777306468717	0	144
2	1	nan	0	0	nan	nan	A2	A2	A2	1	1	1	1	0	164.39584996009577	12.84756584197925	0	1
2	2	nan	0	0	nan	nan	A2	A2	A2	1	1	1	1	0	292.80038948393377	10.098344693281403	0	2
2	3	nan	0	0	nan	nan	A2	A2	A2	1	1	1	1	0	811.016129032258	11.011166253101736	0	3
2	4	nan	0	0	nan	nan	A2	A2	A2	1	1	1	1	0	852.3115264797508	17.18302180685358	0	4
2	5	nan	0	0	nan	nan	A2	A2	A2	1	1	1	1	0	100.14440734557596	37.87312186978297	0	5
2	6	nan	0	0	nan	nan	A2	A2	A2	1	1	1	1	0	815.3836705202312	46.509393063583815	0	6
2	7	nan	0	0	nan	nan	A2	A2	A2	1	1	1	1	0	222.29832810867293	69.34430512016719	0	7
2	8	nan	0	0	nan	nan	A2	A2	A2	1	1	1	0	1	500.5531914893617	75.48642699926633	0	8
2	9	nan	0	0	nan	nan	A2	A2	A2	1	1	1	1	0	778.4142194744977	126.30834621329211	0	9
2	10	nan	0	0	nan	nan	A2	A2	A2	1	1	1	1	0	528.223279238948	136.71964185786234	0	10
2	11	nan	0	0	nan	nan	A2	A2	A2	1	1	1	1	0	835.4910965323337	137.66166822867854	0	11
2	12	nan	0	0	nan	nan	A2	A2	A2	1	1	1	1	0	243.1378676470588	144.33823529411765	0	12
2	13	nan	0	0	nan	nan	A2	A2	A2	1	1	1	1	0	96.58772563176895	158.99783393501806	0	13
2	14	nan	0	0	nan	nan	A2	A2	A2	1	1	1	1	0	110.46172393007836	203.11874623267028	0	14
2	15	nan	0	0	nan	nan	A2	A2	A2	1	1	1	1	0	171.8358898540011	204.9275549805951	0	15
2	16	nan	0	0	nan	nan	A2	A2	A2	1	1	1	0	1	403.5984915705413	210.18056787932565	0	16
2	17	nan	0	0	nan	nan	A2	A2	A2	1	1	1	1	0	289.4260267194458	218.87976249381495	0	17
2	18	nan	0	0	nan	nan	A2	A2	A2	1	1	1	0	1	237.90309278350514	220.54432989690721	0	18
2	19	nan	0	0	nan	nan	A2	A2	A2	1	1	1	0	1	548.8989830508475	244.84406779661018	0	19
2	20	nan	0	0	nan	nan	A2	A2	A2	1	1	1	1	0	13.589605734767025	239.64874551971326	0	20
2	21	nan	0	0	nan	nan	A2	A2	A2	1	1	1	1	0	223.0262910798122	252.7849765258216	0	21
2	22	nan	0	0	nan	nan	A2	A2	A2	1	1	1	1	0	264.95842450765866	269.91684901531727	0	22
2	23	nan	0	0	nan	nan	A2	A2	A2	1	1	1	1	0	769.5646864686469	245.36897689768978	0	23
2	24	nan	0	0	nan	nan	A2	A2	A2	1	1	1	1	0	17.715284715284714	275.1178821178821	0	24
2	25	nan	0	0	nan	nan	A2	A2	A2	1	1	1	0	1	424.70066632496156	278.7693490517683	0	25
2	26	nan	0	0	nan	nan	A2	A2	A2	1	1	1	1	0	368.10645161290324	278.2440860215054	0	26
2	27	nan	0	0	nan	nan	A2	A2	A2	1	1	1	1	0	68.95994747209456	286.5791201575837	0	27
2	28	nan	0	0	nan	nan	A2	A2	A2	1	1	1	0	1	310.1927047487956	289.5732966276669	0	28
2	29	nan	0	0	nan	nan	A2	A2	A2	1	1	1	1	0	225.89936440677965	295.2563559322034	0	29
2	30	nan	0	0	nan	nan	A2	A2	A2	1	1	1	1	0	618.7947474747475	317.6339393939394	0	30
2	31	nan	0	0	nan	nan	A2	A2	A2	1	1	1	0	1	947.6978702327885	318.67706785537393	0	31
2	32	nan	0	0	nan	nan	A2	A2	A2	1	1	1	1	0	228.3233995584989	324.6346578366446	0	32
2	33	nan	0	0	nan	nan	A2	A2	A2	1	1	1	0	1	510.2295387896561	327.61503599040253	0	33
2	34	nan	0	0	nan	nan	A2	A2	A2	1	1	1	1	0	802.0285182889027	340.2027278363298	0	34
2	35	nan	0	0	nan	nan	A2	A2	A2	1	1	1	1	0	247.34447004608296	348.91820276497697	0	35
2	36	nan	0	0	nan	nan	A2	A2	A2	1	1	1	1	0	37.246684350132625	356.33355437665784	0	36
2	37	nan	0	0	nan	nan	A2	A2	A2	1	1	1	1	0	93.53116011505273	356.11025886864815	0	37
2	38	nan	0	0	nan	nan	A2	A2	A2	1	1	1	1	0	459.6626398210291	360.3888143176734	0	38
2	39	nan	0	0	nan	nan	A2	A2	A2	1	1	1	1	0	58.20155502392345	381.14234449760767	0	39
2	40	nan	0	0	nan	nan	A2	A2	A2	1	1	1	1	0	147.24595786379226	364.82851543361096	0	40
2	41	nan	0	0	nan	nan	A2	A2	A2	1	1	1	1	0	357.1016235718581	366.1533373421527	0	41
2	42	nan	0	0	nan	nan	A2	A2	A2	1	1	1	0	1	311.51851851851853	381.35903250188966	0	42
2	43	nan	0	0	nan	nan	A2	A2	A2	1	1	1	0	1	459.8045977011494	391.3209549071618	0	43
2	44	nan	0	0	nan	nan	A2	A2	A2	1	1	1	0	1	612.3451019393336	394.1163600198906	0	44
2	45	nan	0	0	nan	nan	A2	A2	A2	1	1	1	1	0	647.1904761904761	411.0647130647131	0	45
2	46	nan	0	0	nan	nan	A2	A2	A2	1	1	1	1	0	484.85243198680956	415.88128606760097	0	46
2	47	nan	0	0	nan	nan	A2	A2	A2	1	1	1	0	1	358.7302431610942	431.0623100303951	0	47
2	48	nan	0	0	nan	nan	A2	A2	A2	1	1	1	0	1	757.0206033848418	431.3224797645328	0	48
2	49	nan	0	0	nan	nan	A2	A2	A2	1	1	1	0	1	421.9351092896175	439.2445355191257	0	49
2	50	nan	0	0	nan	nan	A2	A2	A2	1	1	1	0	1	396.15201192250373	466.16492796820665	0	50
2	51	nan	0	0	nan	nan	A2	A2	A2	1	1	1	1	0	344.76064814814816	479.9138888888889	0	51
2	52	nan	0	0	nan	nan	A2	A2	A2	1	1	1	1	0	485.1542056074766	476.76518691588785	0	52
2	53	nan	0	0	nan	nan	A2	A2	A2	1	1	1	1	0	671.159884652355	476.06920858699135	0	53
2	54	nan	0	0	nan	nan	A2	A2	A2	1	1	1	0	1	832.4572930354797	489.7082785808147	0	54
2	55	nan	0	0	nan	nan	A2	A2	A2	1	1	1	0	1	576.3529705441837	507.56615077383924	0	55
2	56	nan	0	0	nan	nan	A2	A2	A2	1	1	1	0	1	833.9204375932372	534.2003978120338	0	56
2	57	nan	0	0	nan	nan	A2	A2	A2	1	1	1	1	0	311.3970653623833	540.8034682080925	0	57
2	58	nan	0	0	nan	nan	A2	A2	A2	1	1	1	1	0	512.0613570741098	530.6419634263715	0	58
2	59	nan	0	0	nan	nan	A2	A2	A2	1	1	1	1	0	997.948275862069	556.1517241379311	0	59
2	60	nan	0	0	nan	nan	A2	A2	A2	1	1	1	1	0	582.0163004961021	558.0269312544294	0	60
2	61	nan	0	0	nan	nan	A2	A2	A2	1	1	1	1	0	617.5043478260869	554.2304347826087	0	61
2	62	nan	0	0	nan	nan	A2	A2	A2	1	1	1	0	1	716.6679104477612	563.236473880597	0	62
2	63	nan	0	0	nan	nan	A2	A2	A2	1	1	1	0	1	905.9122055674518	588.3977516059957	0	63
2	64	nan	0	0	nan	nan	A2	A2	A2	1	1	1	1	0	260.3893777498429	578.2652419861722	0	64
2	65	nan	0	0	nan	nan	A2	A2	A2	1	1	1	1	0	15.833070866141732	608.3007874015748	0	65
2	66	nan	0	0	nan	nan	A2	A2	A2	1	1	1	1	0	446.3924820342731	625.8634604754008	0	66
2	67	nan	0	0	nan	nan	A2	A2	A2	1	1	1	0	1	523.9114692339891	632.4910004185851	0	67
2	68	nan	0	0	nan	nan	A2	A2	A2	1	1	1	1	0	699.1966594827586	625.1713362068965	0	68
2	69	nan	0	0	nan	nan	A2	A2	A2	1	1	1	1	0	115.34511041009463	647.7003154574132	0	69
2	70	nan	0	0	nan	nan	A2	A2	A2	1	1	1	1	0	42.70782608695652	655.4447826086956	0	70
2	71	nan	0	0	nan	nan	A2	A2	A2	1	1	1	0	1	715.991991991992	667.1251251251251	0	71
2	72	nan	0	0	nan	nan	A2	A2	A2	1	1	1	0	1	424.71104387291984	662.036308623298	0	72
2	73	nan	0	0	nan	nan	A2	A2	A2	1	1	1	1	0	809.2189205579139	662.095815645846	0	73
2	74	nan	0	0	nan	nan	A2	A2	A2	1	1	1	0	1	605.9541125541125	681.4450216450216	0	74
2	75	nan	0	0	nan	nan	A2	A2	A2	1	1	1	1	0	465.4508966695132	679.405636208369	0	75
2	76	nan	0	0	nan	nan	A2	A2	A2	1	1	1	0	1	762.6215816703622	695.6027346637103	0	76
2	77	nan	0	0	nan	nan	A2	A2	A2	1	1	1	1	0	31.835224203133443	697.7882225823879	0	77
2	78	nan	0	0	nan	nan	A2	A2	A2	1	1	1	0	1	396.5336636549111	701.1337802389974	0	78
2	79	nan	0	0	nan	nan	A2	A2	A2	1	1	1	1	0	496.1201027617213	709.3551701991008	0	79
2	80	nan	0	0	nan	nan	A2	A2	A2	1	1	1	0	1	292.8575085324232	716.5315699658703	0	80
2	81	nan	0	0	nan	nan	A2	A2	A2	1	1	1	1	0	842.1171740379092	727.8294083859851	0	81
2	82	nan	0	0	nan	nan	A2	A2	A2	1	1	1	1	0	225.34240837696336	733.903664921466	0	82
2	83	nan	0	0	nan	nan	A2	A2	A2	1	1	1	1	0	803.5030525030525	731.6263736263736	0	83
2	84	nan	0	0	nan	nan	A2	A2	A2	1	1	1	0	1	392.75130737943056	746.0145264381174	0	84
2	85	nan	0	0	nan	nan	A2	A2	A2	1	1	1	0	1	436.2251941328732	742.3917169974115	0	85
2	86	nan	0	0	nan	nan	A2	A2	A2	1	1	1	1	0	74.42746113989638	744.5349740932643	0	86
2	87	nan	0	0	nan	nan	A2	A2	A2	1	1	1	1	0	770.9799035369775	755.8697749196142	0	87
2	88	nan	0	0	nan	nan	A2	A2	A2	1	1	1	0	1	707.1779513888889	756.0776909722222	0	88
2	89	nan	0	0	nan	nan	A2	A2	A2	1	1	1	1	0	737.6510600706714	772.3259717314488	0	89
2	90	nan	0	0	nan	nan	A2	A2	A2	1	1	1	1	0	33.153074027603516	774.4328732747804	0	90
2	91	nan	0	0	nan	nan	A2	A2	A2	1	1	1	1	0	513.7277353689567	776.6272264631043	0	91
2	92	nan	0	0	nan	nan	A2	A2	A2	1	1	1	0	1	241.73749355337802	799.4455905105725	0	92
2	93	nan	0	0	nan	nan	A2	A2	A2	1	1	1	1	0	692.775641025641	806.0384615384615	0	93
2	94	nan	0	0	nan	nan	A2	A2	A2	1	1	1	1	0	771.843373493976	807.6787148594377	0	94
2	95	nan	0	0	nan	nan	A2	A2	A2	1	1	1	1	0	798.6933523945676	837.3481057898499	0	95
2	96	nan	0	0	nan	nan	A2	A2	A2	1	1	1	1	0	554.7235548564687	882.6834447502949	0	96
2	97	nan	0	0	nan	nan	A2	A2	A2	1	1	1	1	0	65.5605612998523	886.741506646972	0	97
2	98	nan	0	0	nan	nan	A2	A2	A2	1	1	1	1	0	527.1300904977376	916.8178733031674	0	98
2	99	nan	0	0	nan	nan	A2	A2	A2	1	1	1	1	0	633.0286561264822	966.147233201581	0	99
2	100	nan	0	0	nan	nan	A2	A2	A2	1	1	1	1	0	706.6568690095846	971.7929712460063	0	100
2	101	nan	0	0	nan	nan	A2	A2	A2	1	1	1	0	1	379.6210755362139	1000.9415604600559	0	101
2	102	nan	0	0	nan	nan	A2	A2	A2	1	1	1	1	0	258.03150525087517	1009.3926487747958	0	102
3	1	nan	0	0	nan	nan	A3	A3	A3	1	1	1	0	1	471.62725903614455	48.64382530120482	0	1
3	2	nan	0	0	nan	nan	A3	A3	A3	1	1	1	1	0	654.5185567010309	60.16907216494845	0	2
3	3	nan	0	0	nan	nan	A3	A3	A3	1	1	1	1	0	422.9314697926059	71.66366095581606	0	3
3	4	nan	0	0	nan	nan	A3	A3	A3	1	1	1	0	1	614.6344827586207	103.3866125760649	0	4
3	5	nan	0	0	nan	nan	A3	A3	A3	1	1	1	1	0	625.8708357685564	141.4938632378726	0	5
3	6	nan	0	0	nan	nan	A3	A3	A3	1	1	1	0	1	371.0949554896142	158.58753709198814	0	6
3	7	nan	0	0	nan	nan	A3	A3	A3	1	1	1	0	1	800.6890380313199	169.23657718120805	0	7
3	8	nan	0	0	nan	nan	A3	A3	A3	1	1	1	0	1	652.045727482679	173.2309468822171	0	8
3	9	nan	0	0	nan	nan	A3	A3	A3	1	1	1	0	1	568.0799711815562	195.77161383285303	0	9
3	10	nan	0	0	nan	nan	A3	A3	A3	1	1	1	0	1	756.001329787234	231.75709219858157	0	10
3	11	nan	0	0	nan	nan	A3	A3	A3	1	1	1	0	1	814.6742753623189	228.93333333333334	0	11
3	12	nan	0	0	nan	nan	A3	A3	A3	1	1	1	0	1	738.0998160073597	269.2658693652254	0	12
3	13	nan	0	0	nan	nan	A3	A3	A3	1	1	1	1	0	669.328885400314	274.1248037676609	0	13
3	14	nan	0	0	nan	nan	A3	A3	A3	1	1	1	0	1	873.0274932614556	303.67493261455525	0	14
3	15	nan	0	0	nan	nan	A3	A3	A3	1	1	1	0	1	769.6049295774648	309.87253521126763	0	15
3	16	nan	0	0	nan	nan	A3	A3	A3	1	1	1	0	1	82.71610845295056	317.92716640085064	0	16
3	17	nan	0	0	nan	nan	A3	A3	A3	1	1	1	1	0	730.5075608152531	323.9855358316897	0	17
3	18	nan	0	0	nan	nan	A3	A3	A3	1	1	1	0	1	904.2384428223844	323.68288726682886	0	18
3	19	nan	0	0	nan	nan	A3	A3	A3	1	1	1	0	1	614.0343839541547	355.2588347659981	0	19
3	20	nan	0	0	nan	nan	A3	A3	A3	1	1	1	1	0	745.2769953051643	399.2012072434608	0	20
3	21	nan	0	0	nan	nan	A3	A3	A3	1	1	1	0	1	762.9554108216433	445.71492985971946	0	21
3	22	nan	0	0	nan	nan	A3	A3	A3	1	1	1	0	1	806.2092257001648	474.1301482701812	0	22
3	23	nan	0	0	nan	nan	A3	A3	A3	1	1	1	0	1	541.1076066790353	551.2142857142857	0	23
3	24	nan	0	0	nan	nan	A3	A3	A3	1	1	1	0	1	630.9124700239809	554.5299760191847	0	24
3	25	nan	0	0	nan	nan	A3	A3	A3	1	1	1	0	1	367.3650700934579	577.9725467289719	0	25
3	26	nan	0	0	nan	nan	A3	A3	A3	1	1	1	0	1	747.6355140186915	577.3317757009346	0	26
3	27	nan	0	0	nan	nan	A3	A3	A3	1	1	1	0	1	41.26508120649652	587.3051044083527	0	27
3	28	nan	0	0	nan	nan	A3	A3	A3	1	1	1	0	1	575.0427308447937	587.0707269155206	0	28
3	29	nan	0	0	nan	nan	A3	A3	A3	1	1	1	0	1	453.3637051039698	605.0880907372401	0	29
3	30	nan	0	0	nan	nan	A3	A3	A3	1	1	1	0	1	748.0144546649146	625.0768725361366	0	30
3	31	nan	0	0	nan	nan	A3	A3	A3	1	1	1	0	1	947.0488980716253	628.2176308539945	0	31
3	32	nan	0	0	nan	nan	A3	A3	A3	1	1	1	0	1	931.4864406779661	660.5906779661017	0	32
3	33	nan	0	0	nan	nan	A3	A3	A3	1	1	1	0	1	972.1835866261398	657.8346504559271	0	33
3	34	nan	0	0	nan	nan	A3	A3	A3	1	1	1	0	1	282.02592087312416	663.3857435197817	0	34
3	35	nan	0	0	nan	nan	A3	A3	A3	1	1	1	0	1	340.1870992078461	665.4311580535647	0	35
3	36	nan	0	0	nan	nan	A3	A3	A3	1	1	1	0	1	598.8398760330579	671.3765495867768	0	36
3	37	nan	0	0	nan	nan	A3	A3	A3	1	1	1	0	1	777.630343166767	701.7158338350391	0	37
3	38	nan	0	0	nan	nan	A3	A3	A3	1	1	1	0	1	255.66231427285007	722.9315623592976	0	38
3	39	nan	0	0	nan	nan	A3	A3	A3	1	1	1	0	1	597.660608622147	739.2155536770921	0	39
3	40	nan	0	0	nan	nan	A3	A3	A3	1	1	1	0	1	469.83784965034965	734.3006993006993	0	40
3	41	nan	0	0	nan	nan	A3	A3	A3	1	1	1	0	1	404.421514312096	735.3753462603878	0	41
3	42	nan	0	0	nan	nan	A3	A3	A3	1	1	1	0	1	359.23132443161313	754.0	0	42
3	43	nan	0	0	nan	nan	A3	A3	A3	1	1	1	0	1	656.3940932164282	762.544993077988	0	43
3	44	nan	0	0	nan	nan	A3	A3	A3	1	1	1	0	1	425.1239109390126	782.6297192642788	0	44
3	45	nan	0	0	nan	nan	A3	A3	A3	1	1	1	0	1	918.9190647482014	786.2410071942446	0	45
3	46	nan	0	0	nan	nan	A3	A3	A3	1	1	1	0	1	334.5612359550562	823.4960674157303	0	46
3	47	nan	0	0	nan	nan	A3	A3	A3	1	1	1	0	1	298.6001400560224	824.6253501400561	0	47
3	48	nan	0	0	nan	nan	A3	A3	A3	1	1	1	0	1	567.7211316397229	837.0663972286375	0	48
3	49	nan	0	0	nan	nan	A3	A3	A3	1	1	1	1	0	406.3772972972973	854.8259459459459	0	49
3	50	nan	0	0	nan	nan	A3	A3	A3	1	1	1	0	1	447.41498460485803	872.1214505644886	0	50
3	51	nan	0	0	nan	nan	A3	A3	A3	1	1	1	1	0	890.9546632124352	892.8613989637306	0	51
3	52	nan	0	0	nan	nan	A3	A3	A3	1	1	1	0	1	336.2067307692308	892.8875	0	52
3	53	nan	0	0	nan	nan	A3	A3	A3	1	1	1	0	1	371.09341825902334	902.7643312101911	0	53
3	54	nan	0	0	nan	nan	A3	A3	A3	1	1	1	0	1	759.760061130922	909.2684666327051	0	54
3	55	nan	0	0	nan	nan	A3	A3	A3	1	1	1	0	1	647.2453233564938	918.5991448423304	0	55
3	56	nan	0	0	nan	nan	A3	A3	A3	1	1	1	0	1	305.2631296891747	927.5069667738478	0	56
3	57	nan	0	0	nan	nan	A3	A3	A3	1	1	1	0	1	336.1983887210473	947.0568982880161	0	57
3	58	nan	0	0	nan	nan	A3	A3	A3	1	1	1	0	1	546.3669407183038	942.2293379489398	0	58
3	59	nan	0	0	nan	nan	A3	A3	A3	1	1	1	0	1	398.2662645411461	947.3050409306334	0	59
3	60	nan	0	0	nan	nan	A3	A3	A3	1	1	1	0	1	260.03077783995525	949.2859541130387	0	60
3	61	nan	0	0	nan	nan	A3	A3	A3	1	1	1	0	1	674.926267281106	966.1451612903226	0	61
3	62	nan	0	0	nan	nan	A3	A3	A3	1	1	1	0	1	363.0457469621158	977.6740528949249	0	62
3	63	nan	0	0	nan	nan	A3	A3	A3	1	1	1	0	1	312.99322799097064	987.8254326561324	0	63
3	64	nan	0	0	nan	nan	A3	A3	A3	1	1	1	0	1	159.97619047619048	992.964880952381	0	64
3	65	nan	0	0	nan	nan	A3	A3	A3	1	1	1	0	1	418.45117335352006	1007.5836487509463	0	65
3	66	nan	0	0	nan	nan	A3	A3	A3	1	1	1	0	1	521.8322460391425	1009.363466915191	0	66
4	1	nan	0	0	nan	nan	A4	A4	A4	1	1	1	0	1	551.0672963400236	14.15702479338843	0	1
4	2	nan	0	0	nan	nan	A4	A4	A4	1	1	1	0	1	830.9692956050571	20.95544852498495	0	2
4	3	nan	0	0	nan	nan	A4	A4	A4	1	1	1	1	0	652.5717192268565	22.841302136317395	0	3
4	4	nan	0	0	nan	nan	A4	A4	A4	1	1	1	1	0	899.9254868755293	26.187976291278577	0	4
4	5	nan	0	0	nan	nan	A4	A4	A4	1	1	1	0	1	936.6521126760564	35.04154929577465	0	5
4	6	nan	0	0	nan	nan	A4	A4	A4	1	1	1	1	0	967.3338788870703	39.59328968903437	0	6
4	7	nan	0	0	nan	nan	A4	A4	A4	1	1	1	1	0	372.0087912087912	55.43809523809524	0	7
4	8	nan	0	0	nan	nan	A4	A4	A4	1	1	1	0	1	589.9769984917044	60.994343891402714	0	8
4	9	nan	0	0	nan	nan	A4	A4	A4	1	1	1	1	0	1007.5623693379791	67.798606271777	0	9
4	10	nan	0	0	nan	nan	A4	A4	A4	1	1	1	1	0	956.7278911564625	72.6655328798186	0	10
4	11	nan	0	0	nan	nan	A4	A4	A4	1	1	1	1	0	645.1859052247873	87.64763061968408	0	11
4	12	nan	0	0	nan	nan	A4	A4	A4	1	1	1	0	1	904.9606173496541	82.55827567855242	0	12
4	13	nan	0	0	nan	nan	A4	A4	A4	1	1	1	1	0	709.0977482088025	100.66530194472877	0	13
4	14	nan	0	0	nan	nan	A4	A4	A4	1	1	1	1	0	945.3647871116226	97.31185270425777	0	14
4	15	nan	0	0	nan	nan	A4	A4	A4	1	1	1	1	0	859.5867293625914	114.44775339602926	0	15
4	16	nan	0	0	nan	nan	A4	A4	A4	1	1	1	1	0	488.29910141206676	129.66367137355584	0	16
4	17	nan	0	0	nan	nan	A4	A4	A4	1	1	1	0	1	665.2682926829268	126.85750962772785	0	17
4	18	nan	0	0	nan	nan	A4	A4	A4	1	1	1	0	1	815.373190098085	158.3409621672116	0	18
4	19	nan	0	0	nan	nan	A4	A4	A4	1	1	1	1	0	1013.5	174.77970749542962	0	19
4	20	nan	0	0	nan	nan	A4	A4	A4	1	1	1	1	0	38.8804469273743	177.72513966480446	0	20
4	21	nan	0	0	nan	nan	A4	A4	A4	1	1	1	0	1	964.7984251968504	190.0965879265092	0	21
4	22	nan	0	0	nan	nan	A4	A4	A4	1	1	1	1	0	458.1178671655753	210.86155285313376	0	22
4	23	nan	0	0	nan	nan	A4	A4	A4	1	1	1	0	1	882.1274258513365	213.42109117539363	0	23
4	24	nan	0	0	nan	nan	A4	A4	A4	1	1	1	1	0	459.4149512459372	242.0433369447454	0	24
4	25	nan	0	0	nan	nan	A4	A4	A4	1	1	1	1	0	491.85119667013527	238.23204994797086	0	25
4	26	nan	0	0	nan	nan	A4	A4	A4	1	1	1	0	1	976.8784110535406	247.96252158894646	0	26
4	27	nan	0	0	nan	nan	A4	A4	A4	1	1	1	0	1	886.7498238195913	259.17758985200845	0	27
4	28	nan	0	0	nan	nan	A4	A4	A4	1	1	1	0	1	911.7147790055249	275.30939226519337	0	28
4	29	nan	0	0	nan	nan	A4	A4	A4	1	1	1	0	1	872.8083044982699	295.0553633217993	0	29
4	30	nan	0	0	nan	nan	A4	A4	A4	1	1	1	1	0	10.979512195121952	303.8507317073171	0	30
4	31	nan	0	0	nan	nan	A4	A4	A4	1	1	1	1	0	505.3573500967118	309.1257253384913	0	31
4	32	nan	0	0	nan	nan	A4	A4	A4	1	1	1	0	1	1012.6543933054394	307.0878661087866	0	32
4	33	nan	0	0	nan	nan	A4	A4	A4	1	1	1	1	0	940.7817883511075	313.85561936013124	0	33
4	34	nan	0	0	nan	nan	A4	A4	A4	1	1	1	0	1	984.6959064327485	320.1062378167641	0	34
4	35	nan	0	0	nan	nan	A4	A4	A4	1	1	1	0	1	35.31625441696113	321.28533568904595	0	35
4	36	nan	0	0	nan	nan	A4	A4	A4	1	1	1	0	1	1015.7027624309392	363.05082872928176	0	36
4	37	nan	0	0	nan	nan	A4	A4	A4	1	1	1	0	1	927.1561071195297	354.2580013063357	0	37
4	38	nan	0	0	nan	nan	A4	A4	A4	1	1	1	0	1	481.6183170618317	378.94142259414224	0	38
4	39	nan	0	0	nan	nan	A4	A4	A4	1	1	1	0	1	880.0943052391799	369.69066059225514	0	39
4	40	nan	0	0	nan	nan	A4	A4	A4	1	1	1	0	1	973.6511627906976	405.0460060667341	0	40
4	41	nan	0	0	nan	nan	A4	A4	A4	1	1	1	0	1	462.340577460416	446.63893200869296	0	41
4	42	nan	0	0	nan	nan	A4	A4	A4	1	1	1	0	1	1001.2244208494209	462.14527027027026	0	42
4	43	nan	0	0	nan	nan	A4	A4	A4	1	1	1	1	0	243.9753968253968	502.3031746031746	0	43
4	44	nan	0	0	nan	nan	A4	A4	A4	1	1	1	0	1	506.8394607843137	494.05882352941177	0	44
4	45	nan	0	0	nan	nan	A4	A4	A4	1	1	1	0	1	459.5345327916425	502.9930354033662	0	45
4	46	nan	0	0	nan	nan	A4	A4	A4	1	1	1	1	0	870.7461818181819	505.6123636363636	0	46
4	47	nan	0	0	nan	nan	A4	A4	A4	1	1	1	1	0	792.522517634292	502.5767769940315	0	47
4	48	nan	0	0	nan	nan	A4	A4	A4	1	1	1	1	0	554.764052741152	516.1915336571825	0	48
4	49	nan	0	0	nan	nan	A4	A4	A4	1	1	1	0	1	987.7041791044776	526.0322388059701	0	49
4	50	nan	0	0	nan	nan	A4	A4	A4	1	1	1	0	1	756.8629885057471	554.3990804597701	0	50
4	51	nan	0	0	nan	nan	A4	A4	A4	1	1	1	0	1	892.3469387755102	562.577806122449	0	51
4	52	nan	0	0	nan	nan	A4	A4	A4	1	1	1	1	0	170.96881644223956	581.7717930545713	0	52
4	53	nan	0	0	nan	nan	A4	A4	A4	1	1	1	1	0	481.9014821272886	581.4411508282476	0	53
4	54	nan	0	0	nan	nan	A4	A4	A4	1	1	1	0	1	871.0913775334936	612.6801786327723	0	54
4	55	nan	0	0	nan	nan	A4	A4	A4	1	1	1	0	1	908.264765784114	603.5173116089613	0	55
4	56	nan	0	0	nan	nan	A4	A4	A4	1	1	1	0	1	537.2465753424658	608.6438356164383	0	56
4	57	nan	0	0	nan	nan	A4	A4	A4	1	1	1	1	0	77.91438071487947	625.6234413965087	0	57
4	58	nan	0	0	nan	nan	A4	A4	A4	1	1	1	1	0	781.2222222222222	644.0481695568401	0	58
4	59	nan	0	0	nan	nan	A4	A4	A4	1	1	1	1	0	102.5478627332932	655.3202889825407	0	59
4	60	nan	0	0	nan	nan	A4	A4	A4	1	1	1	1	0	63.83839285714286	659.0026785714285	0	60
4	61	nan	0	0	nan	nan	A4	A4	A4	1	1	1	0	1	740.9413333333333	664.1813333333333	0	61
4	62	nan	0	0	nan	nan	A4	A4	A4	1	1	1	0	1	877.8448030374941	699.7123872804935	0	62
4	63	nan	0	0	nan	nan	A4	A4	A4	1	1	1	0	1	454.38400488400487	703.5592185592186	0	63
4	64	nan	0	0	nan	nan	A4	A4	A4	1	1	1	0	1	934.5265206812652	720.0116788321168	0	64
4	65	nan	0	0	nan	nan	A4	A4	A4	1	1	1	0	1	986.234699038948	728.4309559939302	0	65
4	66	nan	0	0	nan	nan	A4	A4	A4	1	1	1	0	1	580.1469605878424	754.2237808951236	0	66
4	67	nan	0	0	nan	nan	A4	A4	A4	1	1	1	0	1	468.9966254218223	758.4263217097863	0	67
4	68	nan	0	0	nan	nan	A4	A4	A4	1	1	1	0	1	659.3177627535341	760.4326982175784	0	68
4	69	nan	0	0	nan	nan	A4	A4	A4	1	1	1	1	0	50.20490196078431	785.0166666666667	0	69
4	70	nan	0	0	nan	nan	A4	A4	A4	1	1	1	0	1	951.8443064182195	783.6165631469979	0	70
4	71	nan	0	0	nan	nan	A4	A4	A4	1	1	1	0	1	603.7851890756302	798.4159663865546	0	71
4	72	nan	0	0	nan	nan	A4	A4	A4	1	1	1	0	1	468.3960843373494	802.5067771084338	0	72
4	73	nan	0	0	nan	nan	A4	A4	A4	1	1	1	1	0	764.3789541639768	808.8366688185927	0	73
4	74	nan	0	0	nan	nan	A4	A4	A4	1	1	1	0	1	415.15965166908563	803.7173958117354	0	74
4	75	nan	0	0	nan	nan	A4	A4	A4	1	1	1	0	1	208.26	817.3090909090909	0	75
4	76	nan	0	0	nan	nan	A4	A4	A4	1	1	1	1	0	1011.508064516129	813.7643369175627	0	76
4	77	nan	0	0	nan	nan	A4	A4	A4	1	1	1	0	1	350.8394936708861	856.6911392405063	0	77
4	78	nan	0	0	nan	nan	A4	A4	A4	1	1	1	1	0	923.8881759853346	854.852428964253	0	78
4	79	nan	0	0	nan	nan	A4	A4	A4	1	1	1	1	0	434.04502541757444	865.042846768337	0	79
4	80	nan	0	0	nan	nan	A4	A4	A4	1	1	1	0	1	330.7536023054755	890.7600864553314	0	80
4	81	nan	0	0	nan	nan	A4	A4	A4	1	1	1	1	0	579.5748299319728	890.4433106575964	0	81
4	82	nan	0	0	nan	nan	A4	A4	A4	1	1	1	1	0	24.330592105263158	891.4416118421053	0	82
4	83	nan	0	0	nan	nan	A4	A4	A4	1	1	1	0	1	399.83893731838936	908.3366542133665	0	83
4	84	nan	0	0	nan	nan	A4	A4	A4	1	1	1	0	1	455.8589613034623	926.3324847250509	0	84
4	85	nan	0	0	nan	nan	A4	A4	A4	1	1	1	1	0	293.94356796116506	927.2360436893204	0	85
4	86	nan	0	0	nan	nan	A4	A4	A4	1	1	1	0	1	636.3380096448926	950.6606751424814	0	86
4	87	nan	0	0	nan	nan	A4	A4	A4	1	1	1	0	1	770.2202597402597	955.4716883116884	0	87
4	88	nan	0	0	nan	nan	A4	A4	A4	1	1	1	1	0	336.80592105263156	959.4281798245614	0	88
4	89	nan	0	0	nan	nan	A4	A4	A4	1	1	1	0	1	246.09948979591837	962.3246173469388	0	89
4	90	nan	0	0	nan	nan	A4	A4	A4	1	1	1	0	1	939.5476584022039	974.5515151515151	0	90
4	91	nan	0	0	nan	nan	A4	A4	A4	1	1	1	0	1	216.04437869822485	982.6497041420118	0	91
4	92	nan	0	0	nan	nan	A4	A4	A4	1	1	1	1	0	841.0472541507024	975.9355044699872	0	92
4	93	nan	0	0	nan	nan	A4	A4	A4	1	1	1	1	0	367.6246312684366	975.5324483775811	0	93
4	94	nan	0	0	nan	nan	A4	A4	A4	1	1	1	0	1	303.7039106145251	1006.9322625698323	0	94
4	95	nan	0	0	nan	nan	A4	A4	A4	1	1	1	1	0	263.68321513002365	1004.1410559495666	0	95
4	96	nan	0	0	nan	nan	A4	A4	A4	1	1	1	1	0	397.6913133402275	1007.6111685625647	0	96
5	1	nan	0	0	nan	nan	B1	B1	B1	1	1	1	1	0	308.3575017946877	14.256281407035177	0	1
5	2	nan	0	0	nan	nan	B1	B1	B1	1	1	1	1	0	637.8605664488017	17.74782135076253	0	2
5	3	nan	0	0	nan	nan	B1	B1	B1	1	1	1	1	0	934.7831669044223	17.309557774607704	0	3
5	4	nan	0	0	nan	nan	B1	B1	B1	1	1	1	1	0	112.51075268817205	22.64994026284349	0	4
5	5	nan	0	0	nan	nan	B1	B1	B1	1	1	1	1	0	469.687074829932	27.46550048590865	0	5
5	6	nan	0	0	nan	nan	B1	B1	B1	1	1	1	1	0	706.5127272727273	19.617272727272727	0	6
5	7	nan	0	0	nan	nan	B1	B1	B1	1	1	1	1	0	761.4857853589197	40.12508884150675	0	7
5	8	nan	0	0	nan	nan	B1	B1	B1	1	1	1	1	0	65.45023980815348	52.884892086330936	0	8
5	9	nan	0	0	nan	nan	B1	B1	B1	1	1	1	1	0	129.15357643758765	50.53155680224404	0	9
5	10	nan	0	0	nan	nan	B1	B1	B1	1	1	1	1	0	100.12360335195531	74.20251396648045	0	10
5	11	nan	0	0	nan	nan	B1	B1	B1	1	1	1	1	0	34.81752265861027	83.24592145015106	0	11
5	12	nan	0	0	nan	nan	B1	B1	B1	1	1	1	1	0	500.9787798408488	84.75419982316534	0	12
5	13	nan	0	0	nan	nan	B1	B1	B1	1	1	1	1	0	161.9767955801105	80.49944751381216	0	13
5	14	nan	0	0	nan	nan	B1	B1	B1	1	1	1	0	1	136.66320166320168	112.36424116424116	0	14
5	15	nan	0	0	nan	nan	B1	B1	B1	1	1	1	1	0	402.0960929250264	109.24709609292502	0	15
5	16	nan	0	0	nan	nan	B1	B1	B1	1	1	1	1	0	535.2762148337596	107.6925831202046	0	16
5	17	nan	0	0	nan	nan	B1	B1	B1	1	1	1	1	0	21.653543307086615	120.02887139107611	0	17
5	18	nan	0	0	nan	nan	B1	B1	B1	1	1	1	0	1	333.72020725388603	134.36861584011842	0	18
5	19	nan	0	0	nan	nan	B1	B1	B1	1	1	1	0	1	468.2637862421831	147.7384877771461	0	19
5	20	nan	0	0	nan	nan	B1	B1	B1	1	1	1	0	1	512.6033637000701	149.94043447792572	0	20
5	21	nan	0	0	nan	nan	B1	B1	B1	1	1	1	1	0	41.30892608089261	159.36401673640168	0	21
5	22	nan	0	0	nan	nan	B1	B1	B1	1	1	1	1	0	106.95791245791246	165.8675645342312	0	22
5	23	nan	0	0	nan	nan	B1	B1	B1	1	1	1	0	1	503.2757894736842	212.7657894736842	0	23
5	24	nan	0	0	nan	nan	B1	B1	B1	1	1	1	0	1	459.2659053833605	298.1598694942904	0	24
5	25	nan	0	0	nan	nan	B1	B1	B1	1	1	1	0	1	417.8234830575256	321.05555555555554	0	25
5	26	nan	0	0	nan	nan	B1	B1	B1	1	1	1	0	1	610.5138248847926	340.3271889400922	0	26
5	27	nan	0	0	nan	nan	B1	B1	B1	1	1	1	0	1	128.89692585895116	334.3930078360458	0	27
5	28	nan	0	0	nan	nan	B1	B1	B1	1	1	1	1	0	702.3994047619047	343.37559523809523	0	28
5	29	nan	0	0	nan	nan	B1	B1	B1	1	1	1	1	0	650.6932739059968	360.7212317666126	0	29
5	30	nan	0	0	nan	nan	B1	B1	B1	1	1	1	0	1	749.4532912889239	355.3204572329523	0	30
5	31	nan	0	0	nan	nan	B1	B1	B1	1	1	1	0	1	965.8926274121721	359.17812963879265	0	31
5	32	nan	0	0	nan	nan	B1	B1	B1	1	1	1	0	1	541.7691960252936	375.16034327009936	0	32
5	33	nan	0	0	nan	nan	B1	B1	B1	1	1	1	0	1	851.9052631578948	370.4250626566416	0	33
5	34	nan	0	0	nan	nan	B1	B1	B1	1	1	1	0	1	612.6651949963208	388.70640176600443	0	34
5	35	nan	0	0	nan	nan	B1	B1	B1	1	1	1	0	1	903.5982735723771	389.1341301460823	0	35
5	36	nan	0	0	nan	nan	B1	B1	B1	1	1	1	1	0	45.86797385620915	392.51960784313724	0	36
5	37	nan	0	0	nan	nan	B1	B1	B1	1	1	1	1	0	944.4133242692046	399.65805574439156	0	37
5	38	nan	0	0	nan	nan	B1	B1	B1	1	1	1	0	1	64.76648564778898	417.1163692785105	0	38
5	39	nan	0	0	nan	nan	B1	B1	B1	1	1	1	1	0	13.431451612903226	419.4475806451613	0	39
5	40	nan	0	0	nan	nan	B1	B1	B1	1	1	1	0	1	733.7808	421.7968	0	40
5	41	nan	0	0	nan	nan	B1	B1	B1	1	1	1	1	0	675.3869132290185	433.18302513039356	0	41
5	42	nan	0	0	nan	nan	B1	B1	B1	1	1	1	0	1	618.8515473887815	437.208413926499	0	42
5	43	nan	0	0	nan	nan	B1	B1	B1	1	1	1	1	0	915.7870257037944	433.3212974296206	0	43
5	44	nan	0	0	nan	nan	B1	B1	B1	1	1	1	0	1	121.86697038724374	446.63234624145787	0	44
5	45	nan	0	0	nan	nan	B1	B1	B1	1	1	1	1	0	881.7936842105263	455.75684210526316	0	45
5	46	nan	0	0	nan	nan	B1	B1	B1	1	1	1	0	1	406.0795275590551	458.8736220472441	0	46
5	47	nan	0	0	nan	nan	B1	B1	B1	1	1	1	0	1	629.3549049820236	476.02157164869027	0	47
5	48	nan	0	0	nan	nan	B1	B1	B1	1	1	1	0	1	535.23291626564	477.32050048123193	0	48
5	49	nan	0	0	nan	nan	B1	B1	B1	1	1	1	0	1	91.63623660922217	503.40801117838845	0	49
5	50	nan	0	0	nan	nan	B1	B1	B1	1	1	1	1	0	6.650614754098361	493.1045081967213	0	50
5	51	nan	0	0	nan	nan	B1	B1	B1	1	1	1	1	0	727.0166975881261	509.0027829313544	0	51
5	52	nan	0	0	nan	nan	B1	B1	B1	1	1	1	1	0	574.8668555240794	513.9839471199244	0	52
5	53	nan	0	0	nan	nan	B1	B1	B1	1	1	1	1	0	791.2462620932278	529.8856640281442	0	53
5	54	nan	0	0	nan	nan	B1	B1	B1	1	1	1	0	1	435.6875409120663	532.8965742963125	0	54
5	55	nan	0	0	nan	nan	B1	B1	B1	1	1	1	1	0	140.4987908101572	548.3464328899637	0	55
5	56	nan	0	0	nan	nan	B1	B1	B1	1	1	1	0	1	511.9971070395371	543.4729990356799	0	56
5	57	nan	0	0	nan	nan	B1	B1	B1	1	1	1	1	0	804.5578947368421	556.4757894736842	0	57
5	58	nan	0	0	nan	nan	B1	B1	B1	1	1	1	0	1	1011.089897260274	568.7063356164383	0	58
5	59	nan	0	0	nan	nan	B1	B1	B1	1	1	1	1	0	94.16705882352942	591.3847058823529	0	59
5	60	nan	0	0	nan	nan	B1	B1	B1	1	1	1	0	1	913.2278067885118	592.8126631853786	0	60
5	61	nan	0	0	nan	nan	B1	B1	B1	1	1	1	1	0	143.02397476340693	598.5413249211357	0	61
5	62	nan	0	0	nan	nan	B1	B1	B1	1	1	1	0	1	753.3440063508865	592.769780365176	0	62
5	63	nan	0	0	nan	nan	B1	B1	B1	1	1	1	0	1	940.689160086145	610.8506819813352	0	63
5	64	nan	0	0	nan	nan	B1	B1	B1	1	1	1	1	0	49.16881720430108	612.0623655913978	0	64
5	65	nan	0	0	nan	nan	B1	B1	B1	1	1	1	1	0	105.80658436213992	626.6529492455419	0	65
5	66	nan	0	0	nan	nan	B1	B1	B1	1	1	1	1	0	137.75973053892216	648.065868263473	0	66
5	67	nan	0	0	nan	nan	B1	B1	B1	1	1	1	0	1	661.8424467099165	652.255329008341	0	67
5	68	nan	0	0	nan	nan	B1	B1	B1	1	1	1	0	1	804.115174672489	641.2942139737992	0	68
5	69	nan	0	0	nan	nan	B1	B1	B1	1	1	1	0	1	591.4750656167979	656.758905136858	0	69
5	70	nan	0	0	nan	nan	B1	B1	B1	1	1	1	0	1	763.8060394889663	646.1753774680604	0	70
5	71	nan	0	0	nan	nan	B1	B1	B1	1	1	1	0	1	281.3340818794265	686.8718258766627	0	71
5	72	nan	0	0	nan	nan	B1	B1	B1	1	1	1	0	1	543.9026824703681	683.6475358702432	0	72
5	73	nan	0	0	nan	nan	B1	B1	B1	1	1	1	0	1	740.7602203537257	687.7744273702523	0	73
5	74	nan	0	0	nan	nan	B1	B1	B1	1	1	1	1	0	36.914176245210726	695.0191570881226	0	74
5	75	nan	0	0	nan	nan	B1	B1	B1	1	1	1	0	1	801.3844221105528	696.3473618090452	0	75
5	76	nan	0	0	nan	nan	B1	B1	B1	1	1	1	1	0	191.49257232212665	704.0476935105552	0	76
5	77	nan	0	0	nan	nan	B1	B1	B1	1	1	1	1	0	647.561500275786	705.4920022062879	0	77
5	78	nan	0	0	nan	nan	B1	B1	B1	1	1	1	0	1	687.0555223880597	707.873432835821	0	78
5	79	nan	0	0	nan	nan	B1	B1	B1	1	1	1	0	1	140.04009527590313	721.3973799126637	0	79
5	80	nan	0	0	nan	nan	B1	B1	B1	1	1	1	0	1	320.2393551054155	739.9656883009508	0	80
5	81	nan	0	0	nan	nan	B1	B1	B1	1	1	1	1	0	236.3148395721925	762.8114973262032	0	81
5	82	nan	0	0	nan	nan	B1	B1	B1	1	1	1	0	1	651.9154185022027	763.6105726872247	0	82
5	83	nan	0	0	nan	nan	B1	B1	B1	1	1	1	1	0	291.1225	772.380625	0	83
5	84	nan	0	0	nan	nan	B1	B1	B1	1	1	1	0	1	825.5094736842105	774.3688421052632	0	84
5	85	nan	0	0	nan	nan	B1	B1	B1	1	1	1	1	0	166.645443196005	780.0661672908864	0	85
5	86	nan	0	0	nan	nan	B1	B1	B1	1	1	1	1	0	994.1485094850949	811.3766937669377	0	86
5	87	nan	0	0	nan	nan	B1	B1	B1	1	1	1	1	0	243.09774436090225	817.0594668489406	0	87
5	88	nan	0	0	nan	nan	B1	B1	B1	1	1	1	0	1	542.6805627931215	818.9666492965086	0	88
5	89	nan	0	0	nan	nan	B1	B1	B1	1	1	1	0	1	626.5497501135848	820.6610631531122	0	89
5	90	nan	0	0	nan	nan	B1	B1	B1	1	1	1	1	0	201.00716253443525	817.1537190082645	0	90
5	91	nan	0	0	nan	nan	B1	B1	B1	1	1	1	1	0	757.5138157894737	816.35	0	91
5	92	nan	0	0	nan	nan	B1	B1	B1	1	1	1	1	0	13.40187949143173	825.6987285793256	0	92
5	93	nan	0	0	nan	nan	B1	B1	B1	1	1	1	1	0	305.68817204301075	829.9516129032259	0	93
5	94	nan	0	0	nan	nan	B1	B1	B1	1	1	1	1	0	357.10552147239264	837.6558282208589	0	94
5	95	nan	0	0	nan	nan	B1	B1	B1	1	1	1	0	1	708.9930592632141	847.2872397223705	0	95
5	96	nan	0	0	nan	nan	B1	B1	B1	1	1	1	1	0	49.65786901270772	869.0179211469534	0	96
5	97	nan	0	0	nan	nan	B1	B1	B1	1	1	1	0	1	402.10872483221476	876.0359060402684	0	97
5	98	nan	0	0	nan	nan	B1	B1	B1	1	1	1	0	1	470.53418593212	862.7939006394491	0	98
5	99	nan	0	0	nan	nan	B1	B1	B1	1	1	1	1	0	284.8076715289033	871.1134521880065	0	99
5	100	nan	0	0	nan	nan	B1	B1	B1	1	1	1	1	0	248.16724738675958	877.8461091753775	0	100
5	101	nan	0	0	nan	nan	B1	B1	B1	1	1	1	0	1	652.687573964497	887.6763313609467	0	101
5	102	nan	0	0	nan	nan	B1	B1	B1	1	1	1	0	1	541.4420839656044	888.9822964087	0	102
5	103	nan	0	0	nan	nan	B1	B1	B1	1	1	1	0	1	771.5844845908608	885.6413390010626	0	103
5	104	nan	0	0	nan	nan	B1	B1	B1	1	1	1	1	0	176.56492498706675	895.4821520951888	0	104
5	105	nan	0	0	nan	nan	B1	B1	B1	1	1	1	0	1	913.0277777777778	894.9988425925926	0	105
5	106	nan	0	0	nan	nan	B1	B1	B1	1	1	1	0	1	582.6709637814611	899.5764272559853	0	106
5	107	nan	0	0	nan	nan	B1	B1	B1	1	1	1	1	0	85.38081562320505	904.3486502010339	0	107
5	108	nan	0	0	nan	nan	B1	B1	B1	1	1	1	1	0	919.2379958246347	931.6435281837161	0	108
5	109	nan	0	0	nan	nan	B1	B1	B1	1	1	1	1	0	998.4633642930856	935.0660474716202	0	109
5	110	nan	0	0	nan	nan	B1	B1	B1	1	1	1	1	0	654.91875	941.0090277777778	0	110
5	111	nan	0	0	nan	nan	B1	B1	B1	1	1	1	1	0	20.42374616171955	946.3034800409416	0	111
5	112	nan	0	0	nan	nan	B1	B1	B1	1	1	1	1	0	1014.1264612114771	959.4920297555792	0	112
5	113	nan	0	0	nan	nan	B1	B1	B1	1	1	1	1	0	712.0424746075715	965.7691597414589	0	113
5	114	nan	0	0	nan	nan	B1	B1	B1	1	1	1	1	0	966.4930394431555	957.1670533642691	0	114
5	115	nan	0	0	nan	nan	B1	B1	B1	1	1	1	1	0	916.8276627218935	967.655325443787	0	115
5	116	nan	0	0	nan	nan	B1	B1	B1	1	1	1	1	0	969.8379821958457	1000.4225519287834	0	116
5	117	nan	0	0	nan	nan	B1	B1	B1	1	1	1	1	0	42.009227220299884	1011.7324106113033	0	117
5	118	nan	0	0	nan	nan	B1	B1	B1	1	1	1	1	0	149.86162624821682	1007.2945791726106	0	118
5	119	nan	0	0	nan	nan	B1	B1	B1	1	1	1	1	0	197.86799620132953	1011.4264007597341	0	119
6	1	nan	0	0	nan	nan	B2	B2	B2	1	1	1	1	0	561.3122087604846	21.324324324324323	0	1
6	2	nan	0	0	nan	nan	B2	B2	B2	1	1	1	1	0	533.5190365190365	41.08780108780109	0	2
6	3	nan	0	0	nan	nan	B2	B2	B2	1	1	1	1	0	634.8758553274682	95.10263929618769	0	3
6	4	nan	0	0	nan	nan	B2	B2	B2	1	1	1	1	0	708.3452914798206	100.5419602818706	0	4
6	5	nan	0	0	nan	nan	B2	B2	B2	1	1	1	1	0	363.7352435530086	129.57707736389685	0	5
6	6	nan	0	0	nan	nan	B2	B2	B2	1	1	1	1	0	256.8698661744347	142.43562528841716	0	6
6	7	nan	0	0	nan	nan	B2	B2	B2	1	1	1	0	1	400.6022665947113	136.46195358877495	0	7
6	8	nan	0	0	nan	nan	B2	B2	B2	1	1	1	1	0	621.7396538750941	182.17231000752446	0	8
6	9	nan	0	0	nan	nan	B2	B2	B2	1	1	1	0	1	393.60349716446126	185.47448015122873	0	9
6	10	nan	0	0	nan	nan	B2	B2	B2	1	1	1	1	0	446.7949874686717	191.78796992481202	0	10
6	11	nan	0	0	nan	nan	B2	B2	B2	1	1	1	1	0	931.2958515283843	190.70014556040758	0	11
6	12	nan	0	0	nan	nan	B2	B2	B2	1	1	1	1	0	311.8921071687183	195.52136133236786	0	12
6	13	nan	0	0	nan	nan	B2	B2	B2	1	1	1	1	0	554.3391115926328	210.9035752979415	0	13
6	14	nan	0	0	nan	nan	B2	B2	B2	1	1	1	0	1	761.8952095808384	218.16392215568862	0	14
6	15	nan	0	0	nan	nan	B2	B2	B2	1	1	1	1	0	988.9697970740915	226.38603114676735	0	15
6	16	nan	0	0	nan	nan	B2	B2	B2	1	1	1	1	0	906.8769760843129	250.52938792055127	0	16
6	17	nan	0	0	nan	nan	B2	B2	B2	1	1	1	0	1	461.6465753424658	239.8027397260274	0	17
6	18	nan	0	0	nan	nan	B2	B2	B2	1	1	1	0	1	359.40384615384613	241.1246153846154	0	18
6	19	nan	0	0	nan	nan	B2	B2	B2	1	1	1	1	0	598.2450073063809	247.31320019483684	0	19
6	20	nan	0	0	nan	nan	B2	B2	B2	1	1	1	1	0	676.9972702456779	249.0709736123749	0	20
6	21	nan	0	0	nan	nan	B2	B2	B2	1	1	1	1	0	989.661180248896	269.731031714171	0	21
6	22	nan	0	0	nan	nan	B2	B2	B2	1	1	1	0	1	404.17468619246864	272.3043933054393	0	22
6	23	nan	0	0	nan	nan	B2	B2	B2	1	1	1	1	0	707.7856140350877	271.8617543859649	0	23
6	24	nan	0	0	nan	nan	B2	B2	B2	1	1	1	1	0	956.5165829145728	292.09045226130655	0	24
6	25	nan	0	0	nan	nan	B2	B2	B2	1	1	1	1	0	502.5377969762419	297.0820734341253	0	25
6	26	nan	0	0	nan	nan	B2	B2	B2	1	1	1	1	0	829.9514652014652	303.65567765567766	0	26
6	27	nan	0	0	nan	nan	B2	B2	B2	1	1	1	1	0	995.7670212765958	309.1595744680851	0	27
6	28	nan	0	0	nan	nan	B2	B2	B2	1	1	1	1	0	992.4121800529567	335.7811120917917	0	28
6	29	nan	0	0	nan	nan	B2	B2	B2	1	1	1	1	0	868.677065767285	349.36635750421584	0	29
6	30	nan	0	0	nan	nan	B2	B2	B2	1	1	1	0	1	487.2217005738132	349.0172143974961	0	30
6	31	nan	0	0	nan	nan	B2	B2	B2	1	1	1	0	1	99.73590982286635	358.57487922705315	0	31
6	32	nan	0	0	nan	nan	B2	B2	B2	1	1	1	1	0	746.8343079922028	370.55847953216374	0	32
6	33	nan	0	0	nan	nan	B2	B2	B2	1	1	1	0	1	540.7292753623188	378.63652173913044	0	33
6	34	nan	0	0	nan	nan	B2	B2	B2	1	1	1	1	0	8.537399309551208	377.4384349827388	0	34
6	35	nan	0	0	nan	nan	B2	B2	B2	1	1	1	1	0	968.0290986515259	381.02838892831795	0	35
6	36	nan	0	0	nan	nan	B2	B2	B2	1	1	1	1	0	38.38333333333333	388.4355072463768	0	36
6	37	nan	0	0	nan	nan	B2	B2	B2	1	1	1	1	0	876.8130795510004	394.1781356759395	0	37
6	38	nan	0	0	nan	nan	B2	B2	B2	1	1	1	1	0	77.19071518193225	403.456712672522	0	38
6	39	nan	0	0	nan	nan	B2	B2	B2	1	1	1	1	0	798.9377870563675	401.46221294363255	0	39
6	40	nan	0	0	nan	nan	B2	B2	B2	1	1	1	0	1	592.3560606060606	419.4459595959596	0	40
6	41	nan	0	0	nan	nan	B2	B2	B2	1	1	1	1	0	700.6095923261391	417.69928057553955	0	41
6	42	nan	0	0	nan	nan	B2	B2	B2	1	1	1	1	0	44.998394863563405	434.7696629213483	0	42
6	43	nan	0	0	nan	nan	B2	B2	B2	1	1	1	1	0	759.1875393329137	450.41913152926367	0	43
6	44	nan	0	0	nan	nan	B2	B2	B2	1	1	1	1	0	823.0560185185185	450.5472222222222	0	44
6	45	nan	0	0	nan	nan	B2	B2	B2	1	1	1	1	0	19.04853675945753	455.3333333333333	0	45
6	46	nan	0	0	nan	nan	B2	B2	B2	1	1	1	0	1	690.457175925926	476.5798611111111	0	46
6	47	nan	0	0	nan	nan	B2	B2	B2	1	1	1	0	1	728.5818022747156	478.96675415573054	0	47
6	48	nan	0	0	nan	nan	B2	B2	B2	1	1	1	1	0	891.4709653092006	469.3721719457014	0	48
6	49	nan	0	0	nan	nan	B2	B2	B2	1	1	1	1	0	443.06188118811883	484.6144801980198	0	49
6	50	nan	0	0	nan	nan	B2	B2	B2	1	1	1	1	0	626.3537414965987	492.23260073260076	0	50
6	51	nan	0	0	nan	nan	B2	B2	B2	1	1	1	1	0	314.3125	494.21048850574715	0	51
6	52	nan	0	0	nan	nan	B2	B2	B2	1	1	1	0	1	750.4331658291458	504.9788944723618	0	52
6	53	nan	0	0	nan	nan	B2	B2	B2	1	1	1	1	0	846.7570422535211	501.75762910798124	0	53
6	54	nan	0	0	nan	nan	B2	B2	B2	1	1	1	1	0	958.0404582885786	505.7013963480129	0	54
6	55	nan	0	0	nan	nan	B2	B2	B2	1	1	1	1	0	315.1929223744292	542.4143835616438	0	55
6	56	nan	0	0	nan	nan	B2	B2	B2	1	1	1	0	1	580.213750850919	536.4887678692988	0	56
6	57	nan	0	0	nan	nan	B2	B2	B2	1	1	1	1	0	832.2180589680589	544.6437346437347	0	57
6	58	nan	0	0	nan	nan	B2	B2	B2	1	1	1	0	1	522.9318364073777	557.0930232558139	0	58
6	59	nan	0	0	nan	nan	B2	B2	B2	1	1	1	1	0	421.3075749872903	572.2765632943568	0	59
6	60	nan	0	0	nan	nan	B2	B2	B2	1	1	1	0	1	158.76218411552347	571.6714801444043	0	60
6	61	nan	0	0	nan	nan	B2	B2	B2	1	1	1	0	1	834.2228997289973	581.6653116531165	0	61
6	62	nan	0	0	nan	nan	B2	B2	B2	1	1	1	1	0	709.265306122449	587.2810760667903	0	62
6	63	nan	0	0	nan	nan	B2	B2	B2	1	1	1	1	0	50.37770897832817	592.5300309597524	0	63
6	64	nan	0	0	nan	nan	B2	B2	B2	1	1	1	1	0	774.4619341563786	580.3559670781893	0	64
6	65	nan	0	0	nan	nan	B2	B2	B2	1	1	1	1	0	906.8933333333333	594.1038095238096	0	65
6	66	nan	0	0	nan	nan	B2	B2	B2	1	1	1	0	1	871.904197080292	595.7691605839416	0	66
6	67	nan	0	0	nan	nan	B2	B2	B2	1	1	1	1	0	554.710843373494	599.833734939759	0	67
6	68	nan	0	0	nan	nan	B2	B2	B2	1	1	1	1	0	76.0128794848206	612.1959521619135	0	68
6	69	nan	0	0	nan	nan	B2	B2	B2	1	1	1	1	0	992.9274047186933	609.9773139745917	0	69
6	70	nan	0	0	nan	nan	B2	B2	B2	1	1	1	1	0	647.8442964196503	615.4945878434638	0	70
6	71	nan	0	0	nan	nan	B2	B2	B2	1	1	1	1	0	605.7356857523303	626.4447403462051	0	71
6	72	nan	0	0	nan	nan	B2	B2	B2	1	1	1	1	0	929.4203420342034	629.5481548154816	0	72
6	73	nan	0	0	nan	nan	B2	B2	B2	1	1	1	1	0	890.2293986636971	642.8381588715664	0	73
6	74	nan	0	0	nan	nan	B2	B2	B2	1	1	1	0	1	455.05	647.53	0	74
6	75	nan	0	0	nan	nan	B2	B2	B2	1	1	1	0	1	530.6811672037236	658.3847117794486	0	75
6	76	nan	0	0	nan	nan	B2	B2	B2	1	1	1	0	1	605.033608490566	668.0990566037735	0	76
6	77	nan	0	0	nan	nan	B2	B2	B2	1	1	1	1	0	659.3420536298235	660.4329627207325	0	77
6	78	nan	0	0	nan	nan	B2	B2	B2	1	1	1	1	0	198.4042443064182	673.638198757764	0	78
6	79	nan	0	0	nan	nan	B2	B2	B2	1	1	1	0	1	782.8303081468974	671.5770367243563	0	79
6	80	nan	0	0	nan	nan	B2	B2	B2	1	1	1	1	0	311.1130722559294	678.1174848317705	0	80
6	81	nan	0	0	nan	nan	B2	B2	B2	1	1	1	1	0	936.7258382642998	677.5581854043393	0	81
6	82	nan	0	0	nan	nan	B2	B2	B2	1	1	1	1	0	160.28430566967953	710.5382087099425	0	82
6	83	nan	0	0	nan	nan	B2	B2	B2	1	1	1	1	0	911.1764258555133	722.0121673003803	0	83
6	84	nan	0	0	nan	nan	B2	B2	B2	1	1	1	0	1	763.4938824231573	738.7382870784841	0	84
6	85	nan	0	0	nan	nan	B2	B2	B2	1	1	1	1	0	992.5823899371069	727.4669811320755	0	85
6	86	nan	0	0	nan	nan	B2	B2	B2	1	1	1	0	1	408.9114642451759	738.2508513053349	0	86
6	87	nan	0	0	nan	nan	B2	B2	B2	1	1	1	0	1	487.18701059419624	744.901888530631	0	87
6	88	nan	0	0	nan	nan	B2	B2	B2	1	1	1	0	1	652.3470343392299	769.4250780437045	0	88
6	89	nan	0	0	nan	nan	B2	B2	B2	1	1	1	1	0	1003.1393939393939	772.2060606060606	0	89
6	90	nan	0	0	nan	nan	B2	B2	B2	1	1	1	1	0	213.60117878192534	771.0982318271119	0	90
6	91	nan	0	0	nan	nan	B2	B2	B2	1	1	1	0	1	387.6922162804516	776.6096256684492	0	91
6	92	nan	0	0	nan	nan	B2	B2	B2	1	1	1	0	1	705.4039566049777	785.1646458200383	0	92
6	93	nan	0	0	nan	nan	B2	B2	B2	1	1	1	1	0	878.7964205816555	791.875466070097	0	93
6	94	nan	0	0	nan	nan	B2	B2	B2	1	1	1	0	1	611.414307004471	795.5715350223547	0	94
6	95	nan	0	0	nan	nan	B2	B2	B2	1	1	1	1	0	127.59884393063584	809.9225433526011	0	95
6	96	nan	0	0	nan	nan	B2	B2	B2	1	1	1	0	1	579.781307720724	801.2807536017732	0	96
6	97	nan	0	0	nan	nan	B2	B2	B2	1	1	1	1	0	911.449591280654	807.7175295186195	0	97
6	98	nan	0	0	nan	nan	B2	B2	B2	1	1	1	1	0	549.383275261324	817.3510452961673	0	98
6	99	nan	0	0	nan	nan	B2	B2	B2	1	1	1	0	1	637.6113148245155	820.9806181246726	0	99
6	100	nan	0	0	nan	nan	B2	B2	B2	1	1	1	0	1	500.539430449069	829.1861993428258	0	100
6	101	nan	0	0	nan	nan	B2	B2	B2	1	1	1	0	1	993.6755760368663	841.6294930875576	0	101
6	102	nan	0	0	nan	nan	B2	B2	B2	1	1	1	1	0	935.5425582501189	841.5477888730385	0	102
6	103	nan	0	0	nan	nan	B2	B2	B2	1	1	1	1	0	692.8617256637168	852.6426991150443	0	103
6	104	nan	0	0	nan	nan	B2	B2	B2	1	1	1	0	1	638.9884575026233	860.7135362014691	0	104
6	105	nan	0	0	nan	nan	B2	B2	B2	1	1	1	1	0	852.5395948434623	877.6697360343769	0	105
6	106	nan	0	0	nan	nan	B2	B2	B2	1	1	1	1	0	289.39195710455766	887.0096514745309	0	106
6	107	nan	0	0	nan	nan	B2	B2	B2	1	1	1	0	1	443.35361458554166	875.8666525333898	0	107
6	108	nan	0	0	nan	nan	B2	B2	B2	1	1	1	1	0	46.379629629629626	893.9907407407408	0	108
6	109	nan	0	0	nan	nan	B2	B2	B2	1	1	1	1	0	1007.7502008032128	907.7686746987952	0	109
6	110	nan	0	0	nan	nan	B2	B2	B2	1	1	1	1	0	403.0900985452839	907.2008446738621	0	110
6	111	nan	0	0	nan	nan	B2	B2	B2	1	1	1	1	0	622.3391705069124	908.3539170506913	0	111
6	112	nan	0	0	nan	nan	B2	B2	B2	1	1	1	1	0	675.3590651558073	904.1473087818697	0	112
6	113	nan	0	0	nan	nan	B2	B2	B2	1	1	1	1	0	740.9912472647702	925.496170678337	0	113
6	114	nan	0	0	nan	nan	B2	B2	B2	1	1	1	1	0	52.17466986794718	929.5114045618247	0	114
6	115	nan	0	0	nan	nan	B2	B2	B2	1	1	1	1	0	130.48457142857143	933.4514285714286	0	115
6	116	nan	0	0	nan	nan	B2	B2	B2	1	1	1	1	0	334.752636951344	938.2385165022116	0	116
6	117	nan	0	0	nan	nan	B2	B2	B2	1	1	1	1	0	255.25363984674328	941.4348659003831	0	117
6	118	nan	0	0	nan	nan	B2	B2	B2	1	1	1	1	0	155.16220556745182	952.7248394004282	0	118
6	119	nan	0	0	nan	nan	B2	B2	B2	1	1	1	1	0	380.25033829499324	949.3910690121786	0	119
6	120	nan	0	0	nan	nan	B2	B2	B2	1	1	1	1	0	849.68911335578	943.8872053872054	0	120
6	121	nan	0	0	nan	nan	B2	B2	B2	1	1	1	1	0	98.9551325628824	955.4473147518695	0	121
6	122	nan	0	0	nan	nan	B2	B2	B2	1	1	1	1	0	49.254139072847686	965.7425496688742	0	122
6	123	nan	0	0	nan	nan	B2	B2	B2	1	1	1	1	0	918.7197986577181	979.0612416107383	0	123
6	124	nan	0	0	nan	nan	B2	B2	B2	1	1	1	1	0	978.4389799635701	993.862173649059	0	124
6	125	nan	0	0	nan	nan	B2	B2	B2	1	1	1	1	0	440.0588427590716	997.4207257273619	0	125
6	126	nan	0	0	nan	nan	B2	B2	B2	1	1	1	1	0	101.68716577540107	997.5360962566845	0	126
7	1	nan	0	0	nan	nan	B3	B3	B3	1	1	1	1	0	438.07129455909944	13.75046904315197	0	1
7	2	nan	0	0	nan	nan	B3	B3	B3	1	1	1	1	0	892.7536327608983	19.840158520475562	0	2
7	3	nan	0	0	nan	nan	B3	B3	B3	1	1	1	1	0	337.3264887063655	22.190965092402465	0	3
7	4	nan	0	0	nan	nan	B3	B3	B3	1	1	1	1	0	372.4052863436123	31.62922173274596	0	4
7	5	nan	0	0	nan	nan	B3	B3	B3	1	1	1	1	0	761.2857875833761	37.323755772190864	0	5
7	6	nan	0	0	nan	nan	B3	B3	B3	1	1	1	1	0	648.7568733153639	47.198921832884096	0	6
7	7	nan	0	0	nan	nan	B3	B3	B3	1	1	1	1	0	547.8961321164711	71.09734897870491	0	7
7	8	nan	0	0	nan	nan	B3	B3	B3	1	1	1	0	1	322.4123495552067	66.17399267399267	0	8
7	9	nan	0	0	nan	nan	B3	B3	B3	1	1	1	0	1	399.69830949284784	76.37451235370611	0	9
7	10	nan	0	0	nan	nan	B3	B3	B3	1	1	1	1	0	261.464725643897	77.56998880179171	0	10
7	11	nan	0	0	nan	nan	B3	B3	B3	1	1	1	0	1	676.2781267846945	94.56025128498001	0	11
7	12	nan	0	0	nan	nan	B3	B3	B3	1	1	1	1	0	364.40272792534097	106.27925340990667	0	12
7	13	nan	0	0	nan	nan	B3	B3	B3	1	1	1	1	0	314.55687732342005	116.28624535315986	0	13
7	14	nan	0	0	nan	nan	B3	B3	B3	1	1	1	1	0	161.4674486803519	121.04046920821115	0	14
7	15	nan	0	0	nan	nan	B3	B3	B3	1	1	1	0	1	352.3718048024787	154.26723470178158	0	15
7	16	nan	0	0	nan	nan	B3	B3	B3	1	1	1	0	1	520.7243660418964	147.86108048511576	0	16
7	17	nan	0	0	nan	nan	B3	B3	B3	1	1	1	0	1	421.3938271604938	150.0456790123457	0	17
7	18	nan	0	0	nan	nan	B3	B3	B3	1	1	1	0	1	208.97662527392256	181.9671292914536	0	18
7	19	nan	0	0	nan	nan	B3	B3	B3	1	1	1	1	0	244.92786343612335	170.48127753303964	0	19
7	20	nan	0	0	nan	nan	B3	B3	B3	1	1	1	1	0	64.33447098976109	190.25521425862723	0	20
7	21	nan	0	0	nan	nan	B3	B3	B3	1	1	1	1	0	984.4572142410993	206.53778888194879	0	21
7	22	nan	0	0	nan	nan	B3	B3	B3	1	1	1	1	0	127.44925575101489	225.90527740189447	0	22
7	23	nan	0	0	nan	nan	B3	B3	B3	1	1	1	0	1	247.84373211219233	225.35317687464223	0	23
7	24	nan	0	0	nan	nan	B3	B3	B3	1	1	1	1	0	34.387107776261935	239.22373806275579	0	24
7	25	nan	0	0	nan	nan	B3	B3	B3	1	1	1	0	1	308.32115384615383	241.75512820512822	0	25
7	26	nan	0	0	nan	nan	B3	B3	B3	1	1	1	1	0	66.40150943396226	271.5494339622642	0	26
7	27	nan	0	0	nan	nan	B3	B3	B3	1	1	1	0	1	271.1659712563746	266.2716736207696	0	27
7	28	nan	0	0	nan	nan	B3	B3	B3	1	1	1	1	0	557.8937823834196	263.15220207253884	0	28
7	29	nan	0	0	nan	nan	B3	B3	B3	1	1	1	0	1	125.11470588235294	269.1668067226891	0	29
7	30	nan	0	0	nan	nan	B3	B3	B3	1	1	1	1	0	91.65199161425576	290.3312368972746	0	30
7	31	nan	0	0	nan	nan	B3	B3	B3	1	1	1	1	0	498.6244596999746	290.63107042969744	0	31
7	32	nan	0	0	nan	nan	B3	B3	B3	1	1	1	0	1	409.7349885989359	299.9549024575627	0	32
7	33	nan	0	0	nan	nan	B3	B3	B3	1	1	1	1	0	129.84848484848484	308.4426406926407	0	33
7	34	nan	0	0	nan	nan	B3	B3	B3	1	1	1	0	1	261.2208366854384	313.0201126307321	0	34
7	35	nan	0	0	nan	nan	B3	B3	B3	1	1	1	0	1	126.64374403056351	335.1136580706781	0	35
7	36	nan	0	0	nan	nan	B3	B3	B3	1	1	1	1	0	161.9636929460581	337.61410788381744	0	36
7	37	nan	0	0	nan	nan	B3	B3	B3	1	1	1	0	1	384.90215716486904	347.3224191063174	0	37
7	38	nan	0	0	nan	nan	B3	B3	B3	1	1	1	1	0	19.966781214203895	376.42439862542955	0	38
7	39	nan	0	0	nan	nan	B3	B3	B3	1	1	1	1	0	102.92115534738485	380.04761904761904	0	39
7	40	nan	0	0	nan	nan	B3	B3	B3	1	1	1	0	1	231.5926694329184	391.4301521438451	0	40
7	41	nan	0	0	nan	nan	B3	B3	B3	1	1	1	0	1	337.10498046875	387.25146484375	0	41
7	42	nan	0	0	nan	nan	B3	B3	B3	1	1	1	0	1	471.5352941176471	466.37563025210085	0	42
7	43	nan	0	0	nan	nan	B3	B3	B3	1	1	1	1	0	43.084942084942085	475.1061776061776	0	43
7	44	nan	0	0	nan	nan	B3	B3	B3	1	1	1	1	0	916.6328963051252	497.39809296781885	0	44
7	45	nan	0	0	nan	nan	B3	B3	B3	1	1	1	1	0	947.3767660910518	511.6208791208791	0	45
7	46	nan	0	0	nan	nan	B3	B3	B3	1	1	1	1	0	92.91909509202453	504.41065950920245	0	46
7	47	nan	0	0	nan	nan	B3	B3	B3	1	1	1	1	0	582.287109375	508.5546875	0	47
7	48	nan	0	0	nan	nan	B3	B3	B3	1	1	1	1	0	832.8571428571429	526.6714285714286	0	48
7	49	nan	0	0	nan	nan	B3	B3	B3	1	1	1	1	0	229.3993685872139	537.2628255722178	0	49
7	50	nan	0	0	nan	nan	B3	B3	B3	1	1	1	0	1	775.4695582968563	557.1512136888182	0	50
7	51	nan	0	0	nan	nan	B3	B3	B3	1	1	1	0	1	556.4596074851665	571.0958466453674	0	51
7	52	nan	0	0	nan	nan	B3	B3	B3	1	1	1	1	0	287.13909626719055	577.3497053045187	0	52
7	53	nan	0	0	nan	nan	B3	B3	B3	1	1	1	1	0	611.7801875732708	574.4923798358734	0	53
7	54	nan	0	0	nan	nan	B3	B3	B3	1	1	1	0	1	456.1738779897877	570.7957538296157	0	54
7	55	nan	0	0	nan	nan	B3	B3	B3	1	1	1	0	1	870.9489559164733	577.9013921113689	0	55
7	56	nan	0	0	nan	nan	B3	B3	B3	1	1	1	1	0	205.0331950207469	581.2473029045643	0	56
7	57	nan	0	0	nan	nan	B3	B3	B3	1	1	1	1	0	382.4087024087024	587.912198912199	0	57
7	58	nan	0	0	nan	nan	B3	B3	B3	1	1	1	1	0	40.57755775577558	593.2145214521452	0	58
7	59	nan	0	0	nan	nan	B3	B3	B3	1	1	1	0	1	512.8446691176471	607.4439338235294	0	59
7	60	nan	0	0	nan	nan	B3	B3	B3	1	1	1	1	0	128.06681374093918	608.3309171131422	0	60
7	61	nan	0	0	nan	nan	B3	B3	B3	1	1	1	1	0	583.4778717056191	619.4390850323223	0	61
7	62	nan	0	0	nan	nan	B3	B3	B3	1	1	1	0	1	428.1273610361576	622.3416082029142	0	62
7	63	nan	0	0	nan	nan	B3	B3	B3	1	1	1	1	0	63.56319514661274	628.525783619818	0	63
7	64	nan	0	0	nan	nan	B3	B3	B3	1	1	1	1	0	26.344212358572673	639.0404699738904	0	64
7	65	nan	0	0	nan	nan	B3	B3	B3	1	1	1	0	1	555.6893576222435	648.8547459252158	0	65
7	66	nan	0	0	nan	nan	B3	B3	B3	1	1	1	0	1	760.4079677256682	646.983358547655	0	66
7	67	nan	0	0	nan	nan	B3	B3	B3	1	1	1	0	1	494.4304347826087	651.3647826086957	0	67
7	68	nan	0	0	nan	nan	B3	B3	B3	1	1	1	0	1	376.73430821147355	662.6258717660293	0	68
7	69	nan	0	0	nan	nan	B3	B3	B3	1	1	1	0	1	458.42391304347825	669.2305900621118	0	69
7	70	nan	0	0	nan	nan	B3	B3	B3	1	1	1	1	0	72.41276595744681	676.4287234042553	0	70
7	71	nan	0	0	nan	nan	B3	B3	B3	1	1	1	1	0	215.70995557878234	672.5092761954534	0	71
7	72	nan	0	0	nan	nan	B3	B3	B3	1	1	1	1	0	282.7667560321716	674.4459338695264	0	72
7	73	nan	0	0	nan	nan	B3	B3	B3	1	1	1	0	1	532.677526228603	685.3235781336278	0	73
7	74	nan	0	0	nan	nan	B3	B3	B3	1	1	1	1	0	300.2276080084299	702.054794520548	0	74
7	75	nan	0	0	nan	nan	B3	B3	B3	1	1	1	0	1	857.0690690690691	712.1033891033891	0	75
7	76	nan	0	0	nan	nan	B3	B3	B3	1	1	1	0	1	484.27704636519746	702.0354894104179	0	76
7	77	nan	0	0	nan	nan	B3	B3	B3	1	1	1	0	1	589.3220338983051	716.7598181066556	0	77
7	78	nan	0	0	nan	nan	B3	B3	B3	1	1	1	1	0	45.68296658516707	720.8964955175225	0	78
7	79	nan	0	0	nan	nan	B3	B3	B3	1	1	1	0	1	982.670617592015	729.5601996257018	0	79
7	80	nan	0	0	nan	nan	B3	B3	B3	1	1	1	1	0	129.4047619047619	725.6520833333333	0	80
7	81	nan	0	0	nan	nan	B3	B3	B3	1	1	1	0	1	216.1281081081081	741.0854054054054	0	81
7	82	nan	0	0	nan	nan	B3	B3	B3	1	1	1	0	1	175.5484429065744	756.5242214532872	0	82
7	83	nan	0	0	nan	nan	B3	B3	B3	1	1	1	0	1	797.9795105293114	751.6033010813887	0	83
7	84	nan	0	0	nan	nan	B3	B3	B3	1	1	1	0	1	759.0822072072073	759.9206081081081	0	84
7	85	nan	0	0	nan	nan	B3	B3	B3	1	1	1	0	1	136.42068429237946	770.0692068429238	0	85
7	86	nan	0	0	nan	nan	B3	B3	B3	1	1	1	1	0	453.05722713864304	776.139233038348	0	86
7	87	nan	0	0	nan	nan	B3	B3	B3	1	1	1	0	1	685.4530355097365	769.0372279495991	0	87
7	88	nan	0	0	nan	nan	B3	B3	B3	1	1	1	0	1	557.8661137440758	782.1087085308056	0	88
7	89	nan	0	0	nan	nan	B3	B3	B3	1	1	1	1	0	14.033101045296167	790.109756097561	0	89
7	90	nan	0	0	nan	nan	B3	B3	B3	1	1	1	1	0	223.26245753114384	795.4920724801812	0	90
7	91	nan	0	0	nan	nan	B3	B3	B3	1	1	1	1	0	346.6613545816733	794.101593625498	0	91
7	92	nan	0	0	nan	nan	B3	B3	B3	1	1	1	1	0	45.99707317073171	806.5707317073171	0	92
7	93	nan	0	0	nan	nan	B3	B3	B3	1	1	1	0	1	305.73873559203633	808.8885784142508	0	93
7	94	nan	0	0	nan	nan	B3	B3	B3	1	1	1	1	0	380.7248236048749	814.0506735086594	0	94
7	95	nan	0	0	nan	nan	B3	B3	B3	1	1	1	0	1	627.3984830805134	824.0215869311552	0	95
7	96	nan	0	0	nan	nan	B3	B3	B3	1	1	1	1	0	745.4424904942965	834.2732889733841	0	96
7	97	nan	0	0	nan	nan	B3	B3	B3	1	1	1	1	0	69.48625687156422	840.1629185407296	0	97
7	98	nan	0	0	nan	nan	B3	B3	B3	1	1	1	0	1	127.23568702290076	839.6793893129772	0	98
7	99	nan	0	0	nan	nan	B3	B3	B3	1	1	1	1	0	839.2450376454483	836.0752908966462	0	99
7	100	nan	0	0	nan	nan	B3	B3	B3	1	1	1	1	0	899.1981454367984	838.964372864812	0	100
7	101	nan	0	0	nan	nan	B3	B3	B3	1	1	1	1	0	481.73378717305627	852.6241490505196	0	101
7	102	nan	0	0	nan	nan	B3	B3	B3	1	1	1	0	1	185.21564482029598	856.5038759689922	0	102
7	103	nan	0	0	nan	nan	B3	B3	B3	1	1	1	1	0	838.2814465408806	868.2932389937107	0	103
7	104	nan	0	0	nan	nan	B3	B3	B3	1	1	1	1	0	981.5069004102946	860.7392763894069	0	104
7	105	nan	0	0	nan	nan	B3	B3	B3	1	1	1	1	0	875.2510906446922	879.0227823557925	0	105
7	106	nan	0	0	nan	nan	B3	B3	B3	1	1	1	1	0	214.88542227003765	878.1258741258741	0	106
7	107	nan	0	0	nan	nan	B3	B3	B3	1	1	1	0	1	255.47176554681914	878.3195139385275	0	107
7	108	nan	0	0	nan	nan	B3	B3	B3	1	1	1	1	0	148.07595659623072	905.3146773272416	0	108
7	109	nan	0	0	nan	nan	B3	B3	B3	1	1	1	1	0	814.2933070866142	906.5787401574803	0	109
7	110	nan	0	0	nan	nan	B3	B3	B3	1	1	1	1	0	293.7156264664477	899.1351478179258	0	110
7	111	nan	0	0	nan	nan	B3	B3	B3	1	1	1	1	0	742.9564315352698	915.01244813278	0	111
7	112	nan	0	0	nan	nan	B3	B3	B3	1	1	1	1	0	986.7307280513919	924.2542826552462	0	112
7	113	nan	0	0	nan	nan	B3	B3	B3	1	1	1	1	0	655.5798403193613	931.5518962075848	0	113
7	114	nan	0	0	nan	nan	B3	B3	B3	1	1	1	1	0	933.5296747967479	944.3443089430895	0	114
7	115	nan	0	0	nan	nan	B3	B3	B3	1	1	1	1	0	645.0787343635026	962.9036055923473	0	115
7	116	nan	0	0	nan	nan	B3	B3	B3	1	1	1	1	0	456.45254010695186	983.019385026738	0	116
7	117	nan	0	0	nan	nan	B3	B3	B3	1	1	1	1	0	111.04035874439462	992.2306213965406	0	117
7	118	nan	0	0	nan	nan	B3	B3	B3	1	1	1	1	0	337.90344438170524	1003.3591191417279	0	118
7	119	nan	0	0	nan	nan	B3	B3	B3	1	1	1	1	0	682.941713483146	997.5628511235955	0	119
7	120	nan	0	0	nan	nan	B3	B3	B3	1	1	1	1	0	844.340206185567	999.1293345829429	0	120
7	121	nan	0	0	nan	nan	B3	B3	B3	1	1	1	1	0	938.873488372093	1010.4344186046511	0	121
8	1	nan	0	0	nan	nan	B4	B4	B4	1	1	1	1	0	24.68692756036636	18.968359700249792	0	1
8	2	nan	0	0	nan	nan	B4	B4	B4	1	1	1	0	1	332.58217677136594	19.839298758217677	0	2
8	3	nan	0	0	nan	nan	B4	B4	B4	1	1	1	1	0	581.6461095100865	20.14985590778098	0	3
8	4	nan	0	0	nan	nan	B4	B4	B4	1	1	1	0	1	401.7359597652976	38.10519698239732	0	4
8	5	nan	0	0	nan	nan	B4	B4	B4	1	1	1	0	1	457.09619450317126	56.667019027484145	0	5
8	6	nan	0	0	nan	nan	B4	B4	B4	1	1	1	1	0	295.78190533253445	56.36848412222888	0	6
8	7	nan	0	0	nan	nan	B4	B4	B4	1	1	1	0	1	637.7953389830509	79.84449152542373	0	7
8	8	nan	0	0	nan	nan	B4	B4	B4	1	1	1	0	1	772.1332320162107	83.9614994934144	0	8
8	9	nan	0	0	nan	nan	B4	B4	B4	1	1	1	1	0	338.7735341581495	88.87842926304465	0	9
8	10	nan	0	0	nan	nan	B4	B4	B4	1	1	1	0	1	247.04705882352943	91.55294117647058	0	10
8	11	nan	0	0	nan	nan	B4	B4	B4	1	1	1	0	1	941.2300370174511	101.90639873083025	0	11
8	12	nan	0	0	nan	nan	B4	B4	B4	1	1	1	0	1	217.53665865384616	112.55889423076923	0	12
8	13	nan	0	0	nan	nan	B4	B4	B4	1	1	1	0	1	843.1941992433796	104.1015132408575	0	13
8	14	nan	0	0	nan	nan	B4	B4	B4	1	1	1	1	0	369.7086280056577	105.10749646393211	0	14
8	15	nan	0	0	nan	nan	B4	B4	B4	1	1	1	1	0	267.514715500327	137.29038587311967	0	15
8	16	nan	0	0	nan	nan	B4	B4	B4	1	1	1	1	0	391.4384133611691	134.5963813500348	0	16
8	17	nan	0	0	nan	nan	B4	B4	B4	1	1	1	0	1	300.7097046413502	132.97974683544305	0	17
8	18	nan	0	0	nan	nan	B4	B4	B4	1	1	1	1	0	423.14714424007747	151.3184898354308	0	18
8	19	nan	0	0	nan	nan	B4	B4	B4	1	1	1	0	1	317.3427391603579	160.68823124569855	0	19
8	20	nan	0	0	nan	nan	B4	B4	B4	1	1	1	0	1	883.435331230284	163.80081117620549	0	20
8	21	nan	0	0	nan	nan	B4	B4	B4	1	1	1	1	0	239.88839285714286	159.59040178571428	0	21
8	22	nan	0	0	nan	nan	B4	B4	B4	1	1	1	1	0	987.4130434782609	173.49142682180036	0	22
8	23	nan	0	0	nan	nan	B4	B4	B4	1	1	1	0	1	248.51002227171492	192.57015590200444	0	23
8	24	nan	0	0	nan	nan	B4	B4	B4	1	1	1	0	1	374.19536330223355	179.3076053152389	0	24
8	25	nan	0	0	nan	nan	B4	B4	B4	1	1	1	0	1	115.83632734530939	206.42914171656687	0	25
8	26	nan	0	0	nan	nan	B4	B4	B4	1	1	1	1	0	757.1770412287793	203.0436540016168	0	26
8	27	nan	0	0	nan	nan	B4	B4	B4	1	1	1	0	1	867.3412729402577	212.66848887153455	0	27
8	28	nan	0	0	nan	nan	B4	B4	B4	1	1	1	0	1	437.20933589990375	220.5625601539942	0	28
8	29	nan	0	0	nan	nan	B4	B4	B4	1	1	1	0	1	874.7945814799838	252.14718964820057	0	29
8	30	nan	0	0	nan	nan	B4	B4	B4	1	1	1	0	1	367.67770034843204	249.64634146341464	0	30
8	31	nan	0	0	nan	nan	B4	B4	B4	1	1	1	0	1	749.0275482093664	256.1212121212121	0	31
8	32	nan	0	0	nan	nan	B4	B4	B4	1	1	1	1	0	274.5881870385562	260.07957342083677	0	32
8	33	nan	0	0	nan	nan	B4	B4	B4	1	1	1	0	1	318.57781201848996	269.31895223420645	0	33
8	34	nan	0	0	nan	nan	B4	B4	B4	1	1	1	0	1	1004.7840236686391	278.7248520710059	0	34
8	35	nan	0	0	nan	nan	B4	B4	B4	1	1	1	0	1	350.0345849802371	277.6383399209486	0	35
8	36	nan	0	0	nan	nan	B4	B4	B4	1	1	1	0	1	904.1286894923259	296.7396694214876	0	36
8	37	nan	0	0	nan	nan	B4	B4	B4	1	1	1	0	1	838.8565776458952	308.70623145400594	0	37
8	38	nan	0	0	nan	nan	B4	B4	B4	1	1	1	0	1	982.0670325362603	347.96824774598196	0	38
8	39	nan	0	0	nan	nan	B4	B4	B4	1	1	1	1	0	515.324181626188	351.3548046462513	0	39
8	40	nan	0	0	nan	nan	B4	B4	B4	1	1	1	0	1	755.0119956379498	373.08069792802615	0	40
8	41	nan	0	0	nan	nan	B4	B4	B4	1	1	1	0	1	349.1495222034851	397.7414277684092	0	41
8	42	nan	0	0	nan	nan	B4	B4	B4	1	1	1	0	1	820.4980198019801	391.7910891089109	0	42
8	43	nan	0	0	nan	nan	B4	B4	B4	1	1	1	0	1	993.1680911680912	405.7934472934473	0	43
8	44	nan	0	0	nan	nan	B4	B4	B4	1	1	1	0	1	262.0409292035398	433.92975663716817	0	44
8	45	nan	0	0	nan	nan	B4	B4	B4	1	1	1	0	1	450.2047764227642	441.5533536585366	0	45
8	46	nan	0	0	nan	nan	B4	B4	B4	1	1	1	0	1	814.4642166344294	434.7282398452611	0	46
8	47	nan	0	0	nan	nan	B4	B4	B4	1	1	1	0	1	746.4484623183508	442.5535653937141	0	47
8	48	nan	0	0	nan	nan	B4	B4	B4	1	1	1	0	1	532.4975688816855	455.79092382495946	0	48
8	49	nan	0	0	nan	nan	B4	B4	B4	1	1	1	0	1	844.3020903573837	459.4396493594066	0	49
8	50	nan	0	0	nan	nan	B4	B4	B4	1	1	1	0	1	291.49915777653	483.77596855699045	0	50
8	51	nan	0	0	nan	nan	B4	B4	B4	1	1	1	0	1	685.5360262008734	484.4012008733624	0	51
8	52	nan	0	0	nan	nan	B4	B4	B4	1	1	1	0	1	223.87528604118992	483.3935926773455	0	52
8	53	nan	0	0	nan	nan	B4	B4	B4	1	1	1	1	0	640.2043956043956	501.9912087912088	0	53
8	54	nan	0	0	nan	nan	B4	B4	B4	1	1	1	1	0	193.67744916820703	536.7837338262477	0	54
8	55	nan	0	0	nan	nan	B4	B4	B4	1	1	1	0	1	13.626111111111111	576.0577777777778	0	55
8	56	nan	0	0	nan	nan	B4	B4	B4	1	1	1	0	1	982.2079246763436	610.9741074931345	0	56
8	57	nan	0	0	nan	nan	B4	B4	B4	1	1	1	0	1	1010.9954751131222	639.9841628959276	0	57
8	58	nan	0	0	nan	nan	B4	B4	B4	1	1	1	0	1	897.3355704697987	687.7768456375838	0	58
8	59	nan	0	0	nan	nan	B4	B4	B4	1	1	1	1	0	1009.5496957403651	693.868154158215	0	59
8	60	nan	0	0	nan	nan	B4	B4	B4	1	1	1	0	1	161.1907861792689	722.685027541312	0	60
8	61	nan	0	0	nan	nan	B4	B4	B4	1	1	1	0	1	114.56145966709347	728.6984635083227	0	61
8	62	nan	0	0	nan	nan	B4	B4	B4	1	1	1	0	1	953.9416586306654	751.2536162005786	0	62
8	63	nan	0	0	nan	nan	B4	B4	B4	1	1	1	1	0	604.9520743919885	789.5464949928469	0	63
8	64	nan	0	0	nan	nan	B4	B4	B4	1	1	1	0	1	366.72727272727275	816.4249011857708	0	64
8	65	nan	0	0	nan	nan	B4	B4	B4	1	1	1	0	1	30.52502606882169	838.5938477580813	0	65
8	66	nan	0	0	nan	nan	B4	B4	B4	1	1	1	0	1	112.64730607565915	859.7095911348873	0	66
8	67	nan	0	0	nan	nan	B4	B4	B4	1	1	1	0	1	9.217598908594816	879.7721691678036	0	67
8	68	nan	0	0	nan	nan	B4	B4	B4	1	1	1	0	1	406.15369836695487	879.7425552353507	0	68
8	69	nan	0	0	nan	nan	B4	B4	B4	1	1	1	0	1	117.48810182623133	922.9529607083564	0	69
8	70	nan	0	0	nan	nan	B4	B4	B4	1	1	1	0	1	64.33794893985288	943.728688879273	0	70
8	71	nan	0	0	nan	nan	B4	B4	B4	1	1	1	0	1	174.03988693467338	955.2792085427136	0	71
8	72	nan	0	0	nan	nan	B4	B4	B4	1	1	1	0	1	302.6527514231499	1005.1076850094877	0	72
8	73	nan	0	0	nan	nan	B4	B4	B4	1	1	1	0	1	69.22274881516587	1010.40663507109	0	73
8	74	nan	0	0	nan	nan	B4	B4	B4	1	1	1	0	1	477.9828641370869	1012.2068543451652	0	74
9	1	nan	0	0	nan	nan	C1	C1	C1	1	1	1	0	1	477.71065989847716	8.585786802030457	0	1
9	2	nan	0	0	nan	nan	C1	C1	C1	1	1	1	1	0	286.4676775738228	14.110135674381484	0	2
9	3	nan	0	0	nan	nan	C1	C1	C1	1	1	1	0	1	398.99759961593855	20.205952952472394	0	3
9	4	nan	0	0	nan	nan	C1	C1	C1	1	1	1	1	0	33.30864197530864	19.190796857463525	0	4
9	5	nan	0	0	nan	nan	C1	C1	C1	1	1	1	0	1	654.8106824925816	22.592878338278933	0	5
9	6	nan	0	0	nan	nan	C1	C1	C1	1	1	1	1	0	252.158940397351	22.746136865342162	0	6
9	7	nan	0	0	nan	nan	C1	C1	C1	1	1	1	0	1	543.5225773718925	24.118214104515474	0	7
9	8	nan	0	0	nan	nan	C1	C1	C1	1	1	1	0	1	781.1462715105163	31.148183556405353	0	8
9	9	nan	0	0	nan	nan	C1	C1	C1	1	1	1	0	1	915.3412790697674	28.13720930232558	0	9
9	10	nan	0	0	nan	nan	C1	C1	C1	1	1	1	1	0	8.22749391727494	29.909975669099758	0	10
9	11	nan	0	0	nan	nan	C1	C1	C1	1	1	1	1	0	185.87283671933784	31.25808878856283	0	11
9	12	nan	0	0	nan	nan	C1	C1	C1	1	1	1	0	1	584.7276674937965	34.70595533498759	0	12
9	13	nan	0	0	nan	nan	C1	C1	C1	1	1	1	1	0	86.68217054263566	38.422182468694096	0	13
9	14	nan	0	0	nan	nan	C1	C1	C1	1	1	1	0	1	921.2631038026722	64.61767728674204	0	14
9	15	nan	0	0	nan	nan	C1	C1	C1	1	1	1	1	0	999.9036544850499	66.98006644518273	0	15
9	16	nan	0	0	nan	nan	C1	C1	C1	1	1	1	1	0	21.82002974714923	79.80019831432821	0	16
9	17	nan	0	0	nan	nan	C1	C1	C1	1	1	1	1	0	656.8391038696537	75.81670061099797	0	17
9	18	nan	0	0	nan	nan	C1	C1	C1	1	1	1	0	1	1014.3770491803278	91.66885245901639	0	18
9	19	nan	0	0	nan	nan	C1	C1	C1	1	1	1	1	0	714.0978835978837	100.76278659611992	0	19
9	20	nan	0	0	nan	nan	C1	C1	C1	1	1	1	0	1	918.7722701149426	101.04597701149426	0	20
9	21	nan	0	0	nan	nan	C1	C1	C1	1	1	1	1	0	968.2522988505747	89.57931034482759	0	21
9	22	nan	0	0	nan	nan	C1	C1	C1	1	1	1	0	1	972.0064365125804	132.35225277940316	0	22
9	23	nan	0	0	nan	nan	C1	C1	C1	1	1	1	0	1	44.102739726027394	145.84931506849315	0	23
9	24	nan	0	0	nan	nan	C1	C1	C1	1	1	1	0	1	198.8938287989383	150.95686794956868	0	24
9	25	nan	0	0	nan	nan	C1	C1	C1	1	1	1	0	1	156.20278099652376	145.69235225955967	0	25
9	26	nan	0	0	nan	nan	C1	C1	C1	1	1	1	1	0	936.6581709145428	161.43428285857073	0	26
9	27	nan	0	0	nan	nan	C1	C1	C1	1	1	1	0	1	135.42196078431374	171.65725490196078	0	27
9	28	nan	0	0	nan	nan	C1	C1	C1	1	1	1	1	0	19.675912408759125	177.97810218978103	0	28
9	29	nan	0	0	nan	nan	C1	C1	C1	1	1	1	1	0	103.19029850746269	177.1912313432836	0	29
9	30	nan	0	0	nan	nan	C1	C1	C1	1	1	1	0	1	1010.156183745583	191.2636042402827	0	30
9	31	nan	0	0	nan	nan	C1	C1	C1	1	1	1	1	0	163.46952104499275	202.54136429608127	0	31
9	32	nan	0	0	nan	nan	C1	C1	C1	1	1	1	1	0	20.821246169560776	218.9785495403473	0	32
9	33	nan	0	0	nan	nan	C1	C1	C1	1	1	1	1	0	827.0950724637681	232.4655072463768	0	33
9	34	nan	0	0	nan	nan	C1	C1	C1	1	1	1	0	1	1005.0500910746813	239.2422586520947	0	34
9	35	nan	0	0	nan	nan	C1	C1	C1	1	1	1	0	1	24.934182590233547	262.87473460721867	0	35
9	36	nan	0	0	nan	nan	C1	C1	C1	1	1	1	1	0	1005.3940467753366	296.28206945428775	0	36
9	37	nan	0	0	nan	nan	C1	C1	C1	1	1	1	0	1	880.0064975247525	308.48762376237624	0	37
9	38	nan	0	0	nan	nan	C1	C1	C1	1	1	1	0	1	936.1769686706181	332.4826418289585	0	38
9	39	nan	0	0	nan	nan	C1	C1	C1	1	1	1	1	0	86.88941655359565	337.2862957937585	0	39
9	40	nan	0	0	nan	nan	C1	C1	C1	1	1	1	1	0	1001.8796992481203	378.3070175438597	0	40
9	41	nan	0	0	nan	nan	C1	C1	C1	1	1	1	0	1	823.863436123348	396.0075519194462	0	41
9	42	nan	0	0	nan	nan	C1	C1	C1	1	1	1	1	0	874.0382399161865	400.98952331063384	0	42
9	43	nan	0	0	nan	nan	C1	C1	C1	1	1	1	1	0	1003.7635814889336	408.1901408450704	0	43
9	44	nan	0	0	nan	nan	C1	C1	C1	1	1	1	0	1	758.545636242505	438.5542971352432	0	44
9	45	nan	0	0	nan	nan	C1	C1	C1	1	1	1	1	0	807.3307317073171	452.1492682926829	0	45
9	46	nan	0	0	nan	nan	C1	C1	C1	1	1	1	1	0	400.7990384615385	462.98942307692306	0	46
9	47	nan	0	0	nan	nan	C1	C1	C1	1	1	1	0	1	325.8497615262321	460.18203497615264	0	47
9	48	nan	0	0	nan	nan	C1	C1	C1	1	1	1	0	1	707.7036337895233	464.0552147239264	0	48
9	49	nan	0	0	nan	nan	C1	C1	C1	1	1	1	0	1	273.4892205638474	490.7783305693753	0	49
9	50	nan	0	0	nan	nan	C1	C1	C1	1	1	1	1	0	374.02847282139777	502.2407247627265	0	50
9	51	nan	0	0	nan	nan	C1	C1	C1	1	1	1	0	1	863.568009573195	527.3729557239728	0	51
9	52	nan	0	0	nan	nan	C1	C1	C1	1	1	1	1	0	561.4738461538461	553.6	0	52
9	53	nan	0	0	nan	nan	C1	C1	C1	1	1	1	1	0	508.1586051743532	572.3318335208099	0	53
9	54	nan	0	0	nan	nan	C1	C1	C1	1	1	1	1	0	469.6756097560976	572.2231707317073	0	54
9	55	nan	0	0	nan	nan	C1	C1	C1	1	1	1	1	0	880.16573816156	575.9227019498608	0	55
9	56	nan	0	0	nan	nan	C1	C1	C1	1	1	1	0	1	555.6827537260468	586.8573456352023	0	56
9	57	nan	0	0	nan	nan	C1	C1	C1	1	1	1	0	1	471.02513966480444	621.1675977653631	0	57
9	58	nan	0	0	nan	nan	C1	C1	C1	1	1	1	0	1	592.3821839080459	631.1745689655172	0	58
9	59	nan	0	0	nan	nan	C1	C1	C1	1	1	1	0	1	823.2109270040305	631.6457680250784	0	59
9	60	nan	0	0	nan	nan	C1	C1	C1	1	1	1	0	1	551.3087121212121	642.7632575757576	0	60
9	61	nan	0	0	nan	nan	C1	C1	C1	1	1	1	0	1	902.9237623762376	647.4747524752476	0	61
9	62	nan	0	0	nan	nan	C1	C1	C1	1	1	1	0	1	605.6077825818406	672.8307597282273	0	62
9	63	nan	0	0	nan	nan	C1	C1	C1	1	1	1	0	1	844.8865507776761	682.1283928026837	0	63
9	64	nan	0	0	nan	nan	C1	C1	C1	1	1	1	0	1	514.250380131779	683.9432336543335	0	64
9	65	nan	0	0	nan	nan	C1	C1	C1	1	1	1	1	0	108.82214022140221	695.1638376383764	0	65
9	66	nan	0	0	nan	nan	C1	C1	C1	1	1	1	0	1	560.2869080779944	695.1959145775302	0	66
9	67	nan	0	0	nan	nan	C1	C1	C1	1	1	1	1	0	741.2804972804972	706.8368298368298	0	67
9	68	nan	0	0	nan	nan	C1	C1	C1	1	1	1	0	1	523.3305084745763	718.7697740112994	0	68
9	69	nan	0	0	nan	nan	C1	C1	C1	1	1	1	0	1	774.2615531205336	744.0242972844212	0	69
9	70	nan	0	0	nan	nan	C1	C1	C1	1	1	1	1	0	727.302752293578	751.1885830784913	0	70
9	71	nan	0	0	nan	nan	C1	C1	C1	1	1	1	1	0	979.3289057558508	761.8399746995573	0	71
9	72	nan	0	0	nan	nan	C1	C1	C1	1	1	1	0	1	291.2475680933852	769.2446498054475	0	72
9	73	nan	0	0	nan	nan	C1	C1	C1	1	1	1	0	1	823.7628664495114	768.11335504886	0	73
9	74	nan	0	0	nan	nan	C1	C1	C1	1	1	1	0	1	957.1020535158681	793.3341630367144	0	74
9	75	nan	0	0	nan	nan	C1	C1	C1	1	1	1	0	1	695.2639296187683	800.0293255131965	0	75
9	76	nan	0	0	nan	nan	C1	C1	C1	1	1	1	0	1	994.2888086642599	812.0457280385078	0	76
9	77	nan	0	0	nan	nan	C1	C1	C1	1	1	1	1	0	22.972834067547723	833.7980910425845	0	77
9	78	nan	0	0	nan	nan	C1	C1	C1	1	1	1	1	0	159.873125	864.486875	0	78
9	79	nan	0	0	nan	nan	C1	C1	C1	1	1	1	1	0	78.45913621262459	866.7368770764119	0	79
9	80	nan	0	0	nan	nan	C1	C1	C1	1	1	1	1	0	123.34277286135693	893.3893805309734	0	80
9	81	nan	0	0	nan	nan	C1	C1	C1	1	1	1	0	1	476.1959302325581	930.5174418604652	0	81
9	82	nan	0	0	nan	nan	C1	C1	C1	1	1	1	1	0	413.7899497487437	930.370351758794	0	82
9	83	nan	0	0	nan	nan	C1	C1	C1	1	1	1	0	1	236.40719077928782	925.8293480130742	0	83
9	84	nan	0	0	nan	nan	C1	C1	C1	1	1	1	1	0	349.8927813163482	943.1029723991508	0	84
9	85	nan	0	0	nan	nan	C1	C1	C1	1	1	1	0	1	951.459375	940.5520833333334	0	85
9	86	nan	0	0	nan	nan	C1	C1	C1	1	1	1	1	0	21.619912335629305	958.4546023794614	0	86
9	87	nan	0	0	nan	nan	C1	C1	C1	1	1	1	0	1	576.8916116870877	962.4269557021678	0	87
9	88	nan	0	0	nan	nan	C1	C1	C1	1	1	1	1	0	249.374565325385	977.5976154992549	0	88
9	89	nan	0	0	nan	nan	C1	C1	C1	1	1	1	1	0	455.89531149646757	975.4251766217084	0	89
9	90	nan	0	0	nan	nan	C1	C1	C1	1	1	1	1	0	501.1330690826727	995.812570781427	0	90
9	91	nan	0	0	nan	nan	C1	C1	C1	1	1	1	1	0	154.0813679245283	998.8207547169811	0	91
10	1	nan	0	0	nan	nan	C2	C2	C2	1	1	1	1	0	450.0702855349859	22.115469093191088	0	1
10	2	nan	0	0	nan	nan	C2	C2	C2	1	1	1	1	0	854.9924953095684	20.045966228893057	0	2
10	3	nan	0	0	nan	nan	C2	C2	C2	1	1	1	1	0	291.9076056338028	21.28732394366197	0	3
10	4	nan	0	0	nan	nan	C2	C2	C2	1	1	1	1	0	54.31850533807829	27.444839857651246	0	4
10	5	nan	0	0	nan	nan	C2	C2	C2	1	1	1	1	0	1009.5439068100359	40.596774193548384	0	5
10	6	nan	0	0	nan	nan	C2	C2	C2	1	1	1	1	0	406.2616171003717	41.447490706319705	0	6
10	7	nan	0	0	nan	nan	C2	C2	C2	1	1	1	1	0	678.321608040201	38.45369705671213	0	7
10	8	nan	0	0	nan	nan	C2	C2	C2	1	1	1	1	0	625.2721342031687	42.70922646784716	0	8
10	9	nan	0	0	nan	nan	C2	C2	C2	1	1	1	1	0	751.1151685393259	47.85299625468165	0	9
10	10	nan	0	0	nan	nan	C2	C2	C2	1	1	1	1	0	54.91831683168317	62.273514851485146	0	10
10	11	nan	0	0	nan	nan	C2	C2	C2	1	1	1	1	0	133.9644396551724	67.42025862068965	0	11
10	12	nan	0	0	nan	nan	C2	C2	C2	1	1	1	1	0	258.0575594781274	75.51650038372985	0	12
10	13	nan	0	0	nan	nan	C2	C2	C2	1	1	1	1	0	337.65913757700207	72.78028747433265	0	13
10	14	nan	0	0	nan	nan	C2	C2	C2	1	1	1	1	0	158.58680947012402	86.46786922209695	0	14
10	15	nan	0	0	nan	nan	C2	C2	C2	1	1	1	1	0	383.0974114441417	83.92711171662125	0	15
10	16	nan	0	0	nan	nan	C2	C2	C2	1	1	1	1	0	852.6552675124103	76.71759514616657	0	16
10	17	nan	0	0	nan	nan	C2	C2	C2	1	1	1	1	0	52.259289843104874	98.66308835672997	0	17
10	18	nan	0	0	nan	nan	C2	C2	C2	1	1	1	1	0	928.1685649202733	109.17653758542141	0	18
10	19	nan	0	0	nan	nan	C2	C2	C2	1	1	1	1	0	981.0232294617564	126.69971671388102	0	19
10	20	nan	0	0	nan	nan	C2	C2	C2	1	1	1	1	0	442.4158043273753	132.59485732204453	0	20
10	21	nan	0	0	nan	nan	C2	C2	C2	1	1	1	1	0	104.46477699041267	119.15423092955398	0	21
10	22	nan	0	0	nan	nan	C2	C2	C2	1	1	1	1	0	654.2707399103139	163.43441704035874	0	22
10	23	nan	0	0	nan	nan	C2	C2	C2	1	1	1	1	0	71.51885714285714	171.78742857142856	0	23
10	24	nan	0	0	nan	nan	C2	C2	C2	1	1	1	1	0	187.44255975327678	167.2467232074017	0	24
10	25	nan	0	0	nan	nan	C2	C2	C2	1	1	1	1	0	237.1113336003204	175.09211053263917	0	25
10	26	nan	0	0	nan	nan	C2	C2	C2	1	1	1	0	1	347.93763102725364	178.1095387840671	0	26
10	27	nan	0	0	nan	nan	C2	C2	C2	1	1	1	1	0	757.9318518518519	181.81185185185186	0	27
10	28	nan	0	0	nan	nan	C2	C2	C2	1	1	1	1	0	149.56442731277534	191.12224669603523	0	28
10	29	nan	0	0	nan	nan	C2	C2	C2	1	1	1	1	0	711.206204379562	208.39963503649636	0	29
10	30	nan	0	0	nan	nan	C2	C2	C2	1	1	1	0	1	437.3849567857977	202.69936930623686	0	30
10	31	nan	0	0	nan	nan	C2	C2	C2	1	1	1	1	0	622.7839371453514	210.74596246180707	0	31
10	32	nan	0	0	nan	nan	C2	C2	C2	1	1	1	1	0	779.8971428571429	221.94761904761904	0	32
10	33	nan	0	0	nan	nan	C2	C2	C2	1	1	1	1	0	493.06602564102565	234.18269230769232	0	33
10	34	nan	0	0	nan	nan	C2	C2	C2	1	1	1	1	0	148.8956228956229	238.5885521885522	0	34
10	35	nan	0	0	nan	nan	C2	C2	C2	1	1	1	1	0	244.65662272441932	244.84494664155682	0	35
10	36	nan	0	0	nan	nan	C2	C2	C2	1	1	1	1	0	399.7116316639742	249.3739903069467	0	36
10	37	nan	0	0	nan	nan	C2	C2	C2	1	1	1	1	0	319.08092485549133	271.9236994219653	0	37
10	38	nan	0	0	nan	nan	C2	C2	C2	1	1	1	1	0	688.4830261881668	274.9340446168768	0	38
10	39	nan	0	0	nan	nan	C2	C2	C2	1	1	1	1	0	262.45422379478106	290.8920831490491	0	39
10	40	nan	0	0	nan	nan	C2	C2	C2	1	1	1	1	0	144.31115459882582	296.3261578604044	0	40
10	41	nan	0	0	nan	nan	C2	C2	C2	1	1	1	0	1	336.6923076923077	295.61538461538464	0	41
10	42	nan	0	0	nan	nan	C2	C2	C2	1	1	1	1	0	619.1390728476821	303.8543046357616	0	42
10	43	nan	0	0	nan	nan	C2	C2	C2	1	1	1	0	1	776.3108599111829	299.7218409366169	0	43
10	44	nan	0	0	nan	nan	C2	C2	C2	1	1	1	1	0	454.1475583864119	309.3980891719745	0	44
10	45	nan	0	0	nan	nan	C2	C2	C2	1	1	1	1	0	385.59083191850596	317.9006791171477	0	45
10	46	nan	0	0	nan	nan	C2	C2	C2	1	1	1	1	0	65.78776435045317	326.83534743202415	0	46
10	47	nan	0	0	nan	nan	C2	C2	C2	1	1	1	1	0	752.0348567002324	353.23934934159564	0	47
10	48	nan	0	0	nan	nan	C2	C2	C2	1	1	1	1	0	685.6726694915254	360.2330508474576	0	48
10	49	nan	0	0	nan	nan	C2	C2	C2	1	1	1	0	1	309.4426145136387	368.5995882655687	0	49
10	50	nan	0	0	nan	nan	C2	C2	C2	1	1	1	1	0	653.1054508405501	403.4447274579725	0	50
10	51	nan	0	0	nan	nan	C2	C2	C2	1	1	1	1	0	748.6864111498257	394.7369337979094	0	51
10	52	nan	0	0	nan	nan	C2	C2	C2	1	1	1	0	1	789.2441717791411	399.51349693251535	0	52
10	53	nan	0	0	nan	nan	C2	C2	C2	1	1	1	1	0	719.0765696784074	412.9203675344564	0	53
10	54	nan	0	0	nan	nan	C2	C2	C2	1	1	1	0	1	485.4031369224248	408.8096651123357	0	54
10	55	nan	0	0	nan	nan	C2	C2	C2	1	1	1	1	0	593.0021261516655	406.41070163004963	0	55
10	56	nan	0	0	nan	nan	C2	C2	C2	1	1	1	0	1	754.844494892168	426.2905788876277	0	56
10	57	nan	0	0	nan	nan	C2	C2	C2	1	1	1	1	0	796.2201347040057	441.5196738745126	0	57
10	58	nan	0	0	nan	nan	C2	C2	C2	1	1	1	0	1	296.32918245804007	437.4677855982675	0	58
10	59	nan	0	0	nan	nan	C2	C2	C2	1	1	1	1	0	529.072463768116	448.5605797101449	0	59
10	60	nan	0	0	nan	nan	C2	C2	C2	1	1	1	1	0	682.0811781609195	454.8613505747126	0	60
10	61	nan	0	0	nan	nan	C2	C2	C2	1	1	1	1	0	564.6960616438356	462.8767123287671	0	61
10	62	nan	0	0	nan	nan	C2	C2	C2	1	1	1	1	0	880.841577540107	458.9110962566845	0	62
10	63	nan	0	0	nan	nan	C2	C2	C2	1	1	1	1	0	951.9717918156535	456.76916964640446	0	63
10	64	nan	0	0	nan	nan	C2	C2	C2	1	1	1	1	0	352.07510326699213	464.7232444611341	0	64
10	65	nan	0	0	nan	nan	C2	C2	C2	1	1	1	1	0	453.729802513465	468.8716337522442	0	65
10	66	nan	0	0	nan	nan	C2	C2	C2	1	1	1	1	0	610.7097488921713	478.78212703101923	0	66
10	67	nan	0	0	nan	nan	C2	C2	C2	1	1	1	0	1	778.6881785283474	484.71592279855247	0	67
10	68	nan	0	0	nan	nan	C2	C2	C2	1	1	1	0	1	975.8540640394089	483.185960591133	0	68
10	69	nan	0	0	nan	nan	C2	C2	C2	1	1	1	1	0	1010.7114624505929	487.0916996047431	0	69
10	70	nan	0	0	nan	nan	C2	C2	C2	1	1	1	1	0	831.4007715387912	488.61851693099015	0	70
10	71	nan	0	0	nan	nan	C2	C2	C2	1	1	1	1	0	686.7824120603015	509.4005025125628	0	71
10	72	nan	0	0	nan	nan	C2	C2	C2	1	1	1	1	0	444.96273712737127	518.8963414634146	0	72
10	73	nan	0	0	nan	nan	C2	C2	C2	1	1	1	1	0	9.15004935834156	523.8469891411648	0	73
10	74	nan	0	0	nan	nan	C2	C2	C2	1	1	1	0	1	796.9602309172546	522.494547787043	0	74
10	75	nan	0	0	nan	nan	C2	C2	C2	1	1	1	0	1	404.25892857142856	536.0107142857142	0	75
10	76	nan	0	0	nan	nan	C2	C2	C2	1	1	1	1	0	603.746999076639	526.6528162511541	0	76
10	77	nan	0	0	nan	nan	C2	C2	C2	1	1	1	1	0	642.6716077537059	554.5176738882554	0	77
10	78	nan	0	0	nan	nan	C2	C2	C2	1	1	1	1	0	759.7148120854827	554.2733971997052	0	78
10	79	nan	0	0	nan	nan	C2	C2	C2	1	1	1	0	1	981.85953978907	560.8537871524449	0	79
10	80	nan	0	0	nan	nan	C2	C2	C2	1	1	1	0	1	811.8980044345898	562.5188470066519	0	80
10	81	nan	0	0	nan	nan	C2	C2	C2	1	1	1	1	0	16.020183486238533	574.0614678899083	0	81
10	82	nan	0	0	nan	nan	C2	C2	C2	1	1	1	1	0	737.2341289994921	590.0563737938039	0	82
10	83	nan	0	0	nan	nan	C2	C2	C2	1	1	1	0	1	882.7830310880829	586.3992875647668	0	83
10	84	nan	0	0	nan	nan	C2	C2	C2	1	1	1	1	0	837.1396	624.02	0	84
10	85	nan	0	0	nan	nan	C2	C2	C2	1	1	1	0	1	312.27552870090636	627.7957703927492	0	85
10	86	nan	0	0	nan	nan	C2	C2	C2	1	1	1	0	1	620.2328415651058	635.6794954030362	0	86
10	87	nan	0	0	nan	nan	C2	C2	C2	1	1	1	1	0	746.0830527497194	632.1032547699215	0	87
10	88	nan	0	0	nan	nan	C2	C2	C2	1	1	1	1	0	1006.6771227690643	641.6814494321254	0	88
10	89	nan	0	0	nan	nan	C2	C2	C2	1	1	1	0	1	222.9647435897436	645.750641025641	0	89
10	90	nan	0	0	nan	nan	C2	C2	C2	1	1	1	1	0	38.03757711721817	646.0033651149747	0	90
10	91	nan	0	0	nan	nan	C2	C2	C2	1	1	1	1	0	692.5987210231815	634.8996802557954	0	91
10	92	nan	0	0	nan	nan	C2	C2	C2	1	1	1	0	1	865.97064305685	667.0554520037279	0	92
10	93	nan	0	0	nan	nan	C2	C2	C2	1	1	1	1	0	330.51883561643837	659.1404109589041	0	93
10	94	nan	0	0	nan	nan	C2	C2	C2	1	1	1	0	1	759.0801662707838	668.4418052256532	0	94
10	95	nan	0	0	nan	nan	C2	C2	C2	1	1	1	0	1	671.9494290375204	684.4146818923327	0	95
10	96	nan	0	0	nan	nan	C2	C2	C2	1	1	1	1	0	483.651598676957	690.8213891951489	0	96
10	97	nan	0	0	nan	nan	C2	C2	C2	1	1	1	1	0	551.1565519907228	698.9698492462312	0	97
10	98	nan	0	0	nan	nan	C2	C2	C2	1	1	1	0	1	412.6095808383234	690.0940119760479	0	98
10	99	nan	0	0	nan	nan	C2	C2	C2	1	1	1	0	1	839.9296052631579	694.0585526315789	0	99
10	100	nan	0	0	nan	nan	C2	C2	C2	1	1	1	1	0	197.9867069486405	707.5089627391742	0	100
10	101	nan	0	0	nan	nan	C2	C2	C2	1	1	1	0	1	715.4476295479603	702.7993384785005	0	101
10	102	nan	0	0	nan	nan	C2	C2	C2	1	1	1	0	1	333.1323459149546	705.9574773053034	0	102
10	103	nan	0	0	nan	nan	C2	C2	C2	1	1	1	0	1	874.2943125345113	731.7647708448371	0	103
10	104	nan	0	0	nan	nan	C2	C2	C2	1	1	1	1	0	289.6666666666667	736.0733752620545	0	104
10	105	nan	0	0	nan	nan	C2	C2	C2	1	1	1	1	0	786.2373791621912	736.6348012889366	0	105
10	106	nan	0	0	nan	nan	C2	C2	C2	1	1	1	0	1	736.4162200785995	749.8728117184709	0	106
10	107	nan	0	0	nan	nan	C2	C2	C2	1	1	1	1	0	988.4148430066604	740.4086584205519	0	107
10	108	nan	0	0	nan	nan	C2	C2	C2	1	1	1	1	0	425.8771871904919	746.5906239683063	0	108
10	109	nan	0	0	nan	nan	C2	C2	C2	1	1	1	1	0	163.42755214050493	752.1267837541163	0	109
10	110	nan	0	0	nan	nan	C2	C2	C2	1	1	1	1	0	113.38423645320196	759.6150598170302	0	110
10	111	nan	0	0	nan	nan	C2	C2	C2	1	1	1	0	1	264.8556338028169	759.7411971830986	0	111
10	112	nan	0	0	nan	nan	C2	C2	C2	1	1	1	1	0	528.0	771.3828497184928	0	112
10	113	nan	0	0	nan	nan	C2	C2	C2	1	1	1	1	0	92.54986522911051	791.1502695417789	0	113
10	114	nan	0	0	nan	nan	C2	C2	C2	1	1	1	1	0	198.49778924097274	794.4439941046426	0	114
10	115	nan	0	0	nan	nan	C2	C2	C2	1	1	1	0	1	660.1077405857741	793.4034170153417	0	115
10	116	nan	0	0	nan	nan	C2	C2	C2	1	1	1	1	0	555.0769754768393	801.0980926430518	0	116
10	117	nan	0	0	nan	nan	C2	C2	C2	1	1	1	1	0	129.11018577834722	809.7469570787956	0	117
10	118	nan	0	0	nan	nan	C2	C2	C2	1	1	1	0	1	243.78721596942026	815.4453174771713	0	118
10	119	nan	0	0	nan	nan	C2	C2	C2	1	1	1	1	0	305.158953722334	814.7806841046278	0	119
10	120	nan	0	0	nan	nan	C2	C2	C2	1	1	1	1	0	168.8930566640064	833.9361532322426	0	120
10	121	nan	0	0	nan	nan	C2	C2	C2	1	1	1	1	0	390.60144346431434	833.0809943865277	0	121
10	122	nan	0	0	nan	nan	C2	C2	C2	1	1	1	1	0	890.2724137931034	841.9532019704434	0	122
10	123	nan	0	0	nan	nan	C2	C2	C2	1	1	1	1	0	434.0267686424474	844.6132887189292	0	123
10	124	nan	0	0	nan	nan	C2	C2	C2	1	1	1	0	1	566.164521544488	839.2551762730834	0	124
10	125	nan	0	0	nan	nan	C2	C2	C2	1	1	1	1	0	1014.1406518010292	847.9614065180103	0	125
10	126	nan	0	0	nan	nan	C2	C2	C2	1	1	1	0	1	338.8108667042677	876.0830983267532	0	126
10	127	nan	0	0	nan	nan	C2	C2	C2	1	1	1	1	0	556.1509922346851	872.1794650560828	0	127
10	128	nan	0	0	nan	nan	C2	C2	C2	1	1	1	1	0	519.453488372093	871.0885012919897	0	128
10	129	nan	0	0	nan	nan	C2	C2	C2	1	1	1	1	0	402.1841715976331	875.3505917159763	0	129
10	130	nan	0	0	nan	nan	C2	C2	C2	1	1	1	1	0	658.3099940155596	859.5056852184321	0	130
10	131	nan	0	0	nan	nan	C2	C2	C2	1	1	1	1	0	282.1796178343949	877.4783439490446	0	131
10	132	nan	0	0	nan	nan	C2	C2	C2	1	1	1	1	0	817.7126963350786	882.854057591623	0	132
10	133	nan	0	0	nan	nan	C2	C2	C2	1	1	1	1	0	636.5847953216374	886.8216374269006	0	133
10	134	nan	0	0	nan	nan	C2	C2	C2	1	1	1	1	0	760.331122166943	896.3554449972361	0	134
10	135	nan	0	0	nan	nan	C2	C2	C2	1	1	1	1	0	495.3984930933445	909.9246546672248	0	135
10	136	nan	0	0	nan	nan	C2	C2	C2	1	1	1	1	0	1011.0974658869395	921.2949967511371	0	136
10	137	nan	0	0	nan	nan	C2	C2	C2	1	1	1	1	0	959.4588715159755	912.0625424881033	0	137
10	138	nan	0	0	nan	nan	C2	C2	C2	1	1	1	1	0	359.7525655644242	929.7519954389966	0	138
10	139	nan	0	0	nan	nan	C2	C2	C2	1	1	1	1	0	84.79366028708134	938.5053827751196	0	139
10	140	nan	0	0	nan	nan	C2	C2	C2	1	1	1	1	0	708.8564323607427	942.2927718832891	0	140
10	141	nan	0	0	nan	nan	C2	C2	C2	1	1	1	1	0	914.8277945619335	942.1802618328298	0	141
10	142	nan	0	0	nan	nan	C2	C2	C2	1	1	1	1	0	530.0014436958614	968.504812319538	0	142
10	143	nan	0	0	nan	nan	C2	C2	C2	1	1	1	1	0	955.2752525252525	980.7939393939394	0	143
10	144	nan	0	0	nan	nan	C2	C2	C2	1	1	1	1	0	777.7171290711701	989.6043425814235	0	144
10	145	nan	0	0	nan	nan	C2	C2	C2	1	1	1	1	0	392.14897119341566	986.8872427983539	0	145
10	146	nan	0	0	nan	nan	C2	C2	C2	1	1	1	1	0	612.4871175523349	995.7685185185185	0	146
10	147	nan	0	0	nan	nan	C2	C2	C2	1	1	1	1	0	817.4432497013142	1002.9635603345281	0	147
10	148	nan	0	0	nan	nan	C2	C2	C2	1	1	1	1	0	528.4459459459459	1014.1105651105651	0	148
11	1	nan	0	0	nan	nan	C3	C3	C3	1	1	1	1	0	879.596877217885	22.830376153300215	0	1
11	2	nan	0	0	nan	nan	C3	C3	C3	1	1	1	1	0	986.6123711340206	10.67319587628866	0	2
11	3	nan	0	0	nan	nan	C3	C3	C3	1	1	1	1	0	218.00701754385966	16.689122807017544	0	3
11	4	nan	0	0	nan	nan	C3	C3	C3	1	1	1	1	0	257.76419634263715	18.249278152069298	0	4
11	5	nan	0	0	nan	nan	C3	C3	C3	1	1	1	1	0	150.88976857490866	39.292326431181486	0	5
11	6	nan	0	0	nan	nan	C3	C3	C3	1	1	1	1	0	291.84149484536084	32.80154639175258	0	6
11	7	nan	0	0	nan	nan	C3	C3	C3	1	1	1	1	0	817.905325443787	40.3560157790927	0	7
11	8	nan	0	0	nan	nan	C3	C3	C3	1	1	1	1	0	754.5363844393593	34.54508009153318	0	8
11	9	nan	0	0	nan	nan	C3	C3	C3	1	1	1	1	0	990.494054054054	56.79837837837838	0	9
11	10	nan	0	0	nan	nan	C3	C3	C3	1	1	1	1	0	737.1866666666666	67.21	0	10
11	11	nan	0	0	nan	nan	C3	C3	C3	1	1	1	1	0	660.0577971646674	65.62050163576882	0	11
11	12	nan	0	0	nan	nan	C3	C3	C3	1	1	1	1	0	937.1137748882568	77.60828931328729	0	12
11	13	nan	0	0	nan	nan	C3	C3	C3	1	1	1	1	0	648.5	96.7975543478261	0	13
11	14	nan	0	0	nan	nan	C3	C3	C3	1	1	1	1	0	459.88829787234044	118.01928191489361	0	14
11	15	nan	0	0	nan	nan	C3	C3	C3	1	1	1	1	0	114.53393665158372	126.60374919198449	0	15
11	16	nan	0	0	nan	nan	C3	C3	C3	1	1	1	1	0	340.3813025210084	139.60346638655463	0	16
11	17	nan	0	0	nan	nan	C3	C3	C3	1	1	1	1	0	686.3403593642018	132.90463026952315	0	17
11	18	nan	0	0	nan	nan	C3	C3	C3	1	1	1	1	0	847.5825451418744	134.37790197764403	0	18
11	19	nan	0	0	nan	nan	C3	C3	C3	1	1	1	1	0	1011.3376503237743	158.87881591119333	0	19
11	20	nan	0	0	nan	nan	C3	C3	C3	1	1	1	0	1	477.9135367762128	168.2926447574335	0	20
11	21	nan	0	0	nan	nan	C3	C3	C3	1	1	1	1	0	950.3761074592741	165.12689339811374	0	21
11	22	nan	0	0	nan	nan	C3	C3	C3	1	1	1	0	1	548.0514393581878	182.852288815479	0	22
11	23	nan	0	0	nan	nan	C3	C3	C3	1	1	1	1	0	722.4297583081571	188.1367069486405	0	23
11	24	nan	0	0	nan	nan	C3	C3	C3	1	1	1	1	0	436.01708333333335	194.27166666666668	0	24
11	25	nan	0	0	nan	nan	C3	C3	C3	1	1	1	1	0	915.9059689288634	194.99345870809483	0	25
11	26	nan	0	0	nan	nan	C3	C3	C3	1	1	1	0	1	512.0	209.48088779284834	0	26
11	27	nan	0	0	nan	nan	C3	C3	C3	1	1	1	1	0	753.6968290796597	211.89868522815158	0	27
11	28	nan	0	0	nan	nan	C3	C3	C3	1	1	1	1	0	595.4729567307693	226.4861778846154	0	28
11	29	nan	0	0	nan	nan	C3	C3	C3	1	1	1	1	0	848.379643029426	224.94500723589002	0	29
11	30	nan	0	0	nan	nan	C3	C3	C3	1	1	1	1	0	374.65906127770535	234.89700130378097	0	30
11	31	nan	0	0	nan	nan	C3	C3	C3	1	1	1	1	0	912.5993377483444	230.75275938189844	0	31
11	32	nan	0	0	nan	nan	C3	C3	C3	1	1	1	1	0	270.5747572815534	230.70388349514562	0	32
11	33	nan	0	0	nan	nan	C3	C3	C3	1	1	1	0	1	336.6885162601626	232.5609756097561	0	33
11	34	nan	0	0	nan	nan	C3	C3	C3	1	1	1	1	0	962.0464688290775	249.3811824246607	0	34
11	35	nan	0	0	nan	nan	C3	C3	C3	1	1	1	1	0	289.0319436924743	295.30860855441256	0	35
11	36	nan	0	0	nan	nan	C3	C3	C3	1	1	1	1	0	610.9339853300734	286.6982885085575	0	36
11	37	nan	0	0	nan	nan	C3	C3	C3	1	1	1	1	0	217.21932515337423	307.40388548057257	0	37
11	38	nan	0	0	nan	nan	C3	C3	C3	1	1	1	1	0	912.4300902061856	318.11082474226805	0	38
11	39	nan	0	0	nan	nan	C3	C3	C3	1	1	1	0	1	399.6806550665302	307.93449334698056	0	39
11	40	nan	0	0	nan	nan	C3	C3	C3	1	1	1	1	0	650.0714285714286	307.71176470588233	0	40
11	41	nan	0	0	nan	nan	C3	C3	C3	1	1	1	1	0	862.2220194647202	309.06447688564475	0	41
11	42	nan	0	0	nan	nan	C3	C3	C3	1	1	1	1	0	491.0382671480144	313.90613718411555	0	42
11	43	nan	0	0	nan	nan	C3	C3	C3	1	1	1	0	1	445.32051756007394	309.79519408502773	0	43
11	44	nan	0	0	nan	nan	C3	C3	C3	1	1	1	1	0	575.229232864276	314.86790739900135	0	44
11	45	nan	0	0	nan	nan	C3	C3	C3	1	1	1	1	0	419.49694323144104	363.9318777292576	0	45
11	46	nan	0	0	nan	nan	C3	C3	C3	1	1	1	1	0	829.2750257997936	360.8457172342621	0	46
11	47	nan	0	0	nan	nan	C3	C3	C3	1	1	1	1	0	988.5387638442301	342.05787781350483	0	47
11	48	nan	0	0	nan	nan	C3	C3	C3	1	1	1	0	1	509.3337670787248	361.6213402732596	0	48
11	49	nan	0	0	nan	nan	C3	C3	C3	1	1	1	0	1	344.8627968337731	367.94525065963063	0	49
11	50	nan	0	0	nan	nan	C3	C3	C3	1	1	1	1	0	385.2917146144994	375.7307249712313	0	50
11	51	nan	0	0	nan	nan	C3	C3	C3	1	1	1	1	0	978.7152199762188	384.22740784780024	0	51
11	52	nan	0	0	nan	nan	C3	C3	C3	1	1	1	1	0	867.4914196567863	392.01508060322413	0	52
11	53	nan	0	0	nan	nan	C3	C3	C3	1	1	1	1	0	306.13319810682896	394.3610547667343	0	53
11	54	nan	0	0	nan	nan	C3	C3	C3	1	1	1	0	1	448.7516152189519	411.913496051687	0	54
11	55	nan	0	0	nan	nan	C3	C3	C3	1	1	1	0	1	354.6273730684327	416.3465783664459	0	55
11	56	nan	0	0	nan	nan	C3	C3	C3	1	1	1	0	1	232.99352151781582	431.40027764923644	0	56
11	57	nan	0	0	nan	nan	C3	C3	C3	1	1	1	0	1	282.6539215686274	434.29117647058825	0	57
11	58	nan	0	0	nan	nan	C3	C3	C3	1	1	1	1	0	664.9708822251196	450.1838331160365	0	58
11	59	nan	0	0	nan	nan	C3	C3	C3	1	1	1	1	0	87.44193817878029	456.0730994152047	0	59
11	60	nan	0	0	nan	nan	C3	C3	C3	1	1	1	1	0	17.10747663551402	457.88707165109037	0	60
11	61	nan	0	0	nan	nan	C3	C3	C3	1	1	1	1	0	500.56759840273816	476.9224187107815	0	61
11	62	nan	0	0	nan	nan	C3	C3	C3	1	1	1	1	0	111.2953947368421	482.4421052631579	0	62
11	63	nan	0	0	nan	nan	C3	C3	C3	1	1	1	1	0	154.24321657622102	485.4232856438086	0	63
11	64	nan	0	0	nan	nan	C3	C3	C3	1	1	1	1	0	392.598374679213	489.2151411462789	0	64
11	65	nan	0	0	nan	nan	C3	C3	C3	1	1	1	0	1	392.3664036076663	535.7886133032695	0	65
11	66	nan	0	0	nan	nan	C3	C3	C3	1	1	1	0	1	869.4103819784525	532.5411361410382	0	66
11	67	nan	0	0	nan	nan	C3	C3	C3	1	1	1	1	0	834.290395480226	537.2497175141243	0	67
11	68	nan	0	0	nan	nan	C3	C3	C3	1	1	1	0	1	214.3345724907063	526.874137015401	0	68
11	69	nan	0	0	nan	nan	C3	C3	C3	1	1	1	1	0	709.6131045241809	546.226209048362	0	69
11	70	nan	0	0	nan	nan	C3	C3	C3	1	1	1	1	0	785.8758581235697	551.1172768878719	0	70
11	71	nan	0	0	nan	nan	C3	C3	C3	1	1	1	0	1	169.0646887159533	552.4148832684825	0	71
11	72	nan	0	0	nan	nan	C3	C3	C3	1	1	1	0	1	205.17605633802816	559.3802816901408	0	72
11	73	nan	0	0	nan	nan	C3	C3	C3	1	1	1	0	1	117.33946322067594	559.9289264413519	0	73
11	74	nan	0	0	nan	nan	C3	C3	C3	1	1	1	0	1	908.485549132948	565.7025748817656	0	74
11	75	nan	0	0	nan	nan	C3	C3	C3	1	1	1	0	1	486.41505257332597	568.4017708909795	0	75
11	76	nan	0	0	nan	nan	C3	C3	C3	1	1	1	0	1	565.2679425837321	574.2278708133971	0	76
11	77	nan	0	0	nan	nan	C3	C3	C3	1	1	1	1	0	990.6372688477952	584.4642010431484	0	77
11	78	nan	0	0	nan	nan	C3	C3	C3	1	1	1	1	0	830.0123948649845	580.2496679946879	0	78
11	79	nan	0	0	nan	nan	C3	C3	C3	1	1	1	1	0	22.712449799196786	586.6401606425703	0	79
11	80	nan	0	0	nan	nan	C3	C3	C3	1	1	1	1	0	934.5092936802974	595.1239157372986	0	80
11	81	nan	0	0	nan	nan	C3	C3	C3	1	1	1	1	0	906.6677524429967	622.121335504886	0	81
11	82	nan	0	0	nan	nan	C3	C3	C3	1	1	1	0	1	452.4001421464108	618.6915422885572	0	82
11	83	nan	0	0	nan	nan	C3	C3	C3	1	1	1	1	0	607.9823106688779	630.3062465450525	0	83
11	84	nan	0	0	nan	nan	C3	C3	C3	1	1	1	1	0	149.1228273464658	641.3055233680958	0	84
11	85	nan	0	0	nan	nan	C3	C3	C3	1	1	1	1	0	203.51789587852494	637.6767895878525	0	85
11	86	nan	0	0	nan	nan	C3	C3	C3	1	1	1	0	1	483.51065393093313	655.1131520940485	0	86
11	87	nan	0	0	nan	nan	C3	C3	C3	1	1	1	0	1	376.57661708751294	658.8727084053961	0	87
11	88	nan	0	0	nan	nan	C3	C3	C3	1	1	1	1	0	14.077444336882865	672.4453049370765	0	88
11	89	nan	0	0	nan	nan	C3	C3	C3	1	1	1	1	0	827.165402124431	667.1497218007081	0	89
11	90	nan	0	0	nan	nan	C3	C3	C3	1	1	1	1	0	916.6626059322034	674.0672669491526	0	90
11	91	nan	0	0	nan	nan	C3	C3	C3	1	1	1	1	0	1004.6480446927375	656.3263500931099	0	91
11	92	nan	0	0	nan	nan	C3	C3	C3	1	1	1	0	1	517.8236301369863	683.1786529680365	0	92
11	93	nan	0	0	nan	nan	C3	C3	C3	1	1	1	1	0	958.8643344709898	682.9872013651877	0	93
11	94	nan	0	0	nan	nan	C3	C3	C3	1	1	1	1	0	297.0040795512494	684.2927078021418	0	94
11	95	nan	0	0	nan	nan	C3	C3	C3	1	1	1	1	0	685.9680511182108	685.3876464323748	0	95
11	96	nan	0	0	nan	nan	C3	C3	C3	1	1	1	0	1	785.7004264392324	690.3710021321962	0	96
11	97	nan	0	0	nan	nan	C3	C3	C3	1	1	1	1	0	219.44214876033058	698.3149678604224	0	97
11	98	nan	0	0	nan	nan	C3	C3	C3	1	1	1	0	1	415.539052496799	708.0653008962868	0	98
11	99	nan	0	0	nan	nan	C3	C3	C3	1	1	1	1	0	708.9172185430464	705.8509933774834	0	99
11	100	nan	0	0	nan	nan	C3	C3	C3	1	1	1	1	0	825.8847839699437	711.7226048841578	0	100
11	101	nan	0	0	nan	nan	C3	C3	C3	1	1	1	0	1	1001.6381538461538	706.5009230769231	0	101
11	102	nan	0	0	nan	nan	C3	C3	C3	1	1	1	1	0	900.7340482573727	715.456836461126	0	102
11	103	nan	0	0	nan	nan	C3	C3	C3	1	1	1	0	1	451.3383121732636	722.3876026885736	0	103
11	104	nan	0	0	nan	nan	C3	C3	C3	1	1	1	0	1	653.311724137931	725.8586206896551	0	104
11	105	nan	0	0	nan	nan	C3	C3	C3	1	1	1	0	1	484.3947951273533	725.7425249169435	0	105
11	106	nan	0	0	nan	nan	C3	C3	C3	1	1	1	1	0	13.623304070231445	728.2753391859537	0	106
11	107	nan	0	0	nan	nan	C3	C3	C3	1	1	1	0	1	538.0704301075269	725.0822580645162	0	107
11	108	nan	0	0	nan	nan	C3	C3	C3	1	1	1	1	0	262.9157523510972	736.3730407523511	0	108
11	109	nan	0	0	nan	nan	C3	C3	C3	1	1	1	1	0	123.10378750614855	739.3757993113625	0	109
11	110	nan	0	0	nan	nan	C3	C3	C3	1	1	1	0	1	787.2469055374593	750.8820846905537	0	110
11	111	nan	0	0	nan	nan	C3	C3	C3	1	1	1	0	1	532.9914383561644	761.3373287671233	0	111
11	112	nan	0	0	nan	nan	C3	C3	C3	1	1	1	0	1	622.7746913580247	756.7061728395062	0	112
11	113	nan	0	0	nan	nan	C3	C3	C3	1	1	1	1	0	983.220887245841	767.3133086876155	0	113
11	114	nan	0	0	nan	nan	C3	C3	C3	1	1	1	1	0	425.7077881619938	780.6404984423676	0	114
11	115	nan	0	0	nan	nan	C3	C3	C3	1	1	1	1	0	304.2089552238806	792.5277185501066	0	115
11	116	nan	0	0	nan	nan	C3	C3	C3	1	1	1	1	0	510.3705357142857	793.3225446428571	0	116
11	117	nan	0	0	nan	nan	C3	C3	C3	1	1	1	0	1	712.9147121535182	790.4131130063965	0	117
11	118	nan	0	0	nan	nan	C3	C3	C3	1	1	1	0	1	805.2006525285482	795.4545948885263	0	118
11	119	nan	0	0	nan	nan	C3	C3	C3	1	1	1	1	0	761.3243060257279	798.7224102911307	0	119
11	120	nan	0	0	nan	nan	C3	C3	C3	1	1	1	1	0	914.4202657807309	793.6092192691029	0	120
11	121	nan	0	0	nan	nan	C3	C3	C3	1	1	1	0	1	566.3512195121951	807.4333333333333	0	121
11	122	nan	0	0	nan	nan	C3	C3	C3	1	1	1	1	0	602.3306948109059	819.750219876869	0	122
11	123	nan	0	0	nan	nan	C3	C3	C3	1	1	1	1	0	641.8405501782985	825.2032603158431	0	123
11	124	nan	0	0	nan	nan	C3	C3	C3	1	1	1	1	0	24.609769484083426	841.281558726674	0	124
11	125	nan	0	0	nan	nan	C3	C3	C3	1	1	1	1	0	539.5859553123576	845.2845417236662	0	125
11	126	nan	0	0	nan	nan	C3	C3	C3	1	1	1	1	0	491.5870006770481	842.252538930264	0	126
11	127	nan	0	0	nan	nan	C3	C3	C3	1	1	1	1	0	451.6391617550753	852.2933857236411	0	127
11	128	nan	0	0	nan	nan	C3	C3	C3	1	1	1	1	0	968.2236641221374	847.2809160305344	0	128
11	129	nan	0	0	nan	nan	C3	C3	C3	1	1	1	1	0	288.644183773216	858.4916911045943	0	129
11	130	nan	0	0	nan	nan	C3	C3	C3	1	1	1	1	0	159.09624314056563	857.7994934571549	0	130
11	131	nan	0	0	nan	nan	C3	C3	C3	1	1	1	1	0	585.5220843672456	866.2908188585608	0	131
11	132	nan	0	0	nan	nan	C3	C3	C3	1	1	1	1	0	918.0891617725574	862.5702082221036	0	132
11	133	nan	0	0	nan	nan	C3	C3	C3	1	1	1	1	0	346.79292128895935	875.378763866878	0	133
11	134	nan	0	0	nan	nan	C3	C3	C3	1	1	1	1	0	969.0368946963874	883.1906225980015	0	134
11	135	nan	0	0	nan	nan	C3	C3	C3	1	1	1	0	1	557.8518518518518	895.4722222222222	0	135
11	136	nan	0	0	nan	nan	C3	C3	C3	1	1	1	1	0	390.9870340356564	898.9227444624528	0	136
11	137	nan	0	0	nan	nan	C3	C3	C3	1	1	1	1	0	656.0937007874015	899.4	0	137
11	138	nan	0	0	nan	nan	C3	C3	C3	1	1	1	1	0	154.5186721991701	914.2337482710926	0	138
11	139	nan	0	0	nan	nan	C3	C3	C3	1	1	1	1	0	93.13851851851852	910.8814814814815	0	139
11	140	nan	0	0	nan	nan	C3	C3	C3	1	1	1	1	0	707.1462238885913	921.1719335832887	0	140
11	141	nan	0	0	nan	nan	C3	C3	C3	1	1	1	1	0	221.13650939074668	938.3151626202474	0	141
11	142	nan	0	0	nan	nan	C3	C3	C3	1	1	1	1	0	677.0324207492796	946.3695965417868	0	142
11	143	nan	0	0	nan	nan	C3	C3	C3	1	1	1	1	0	402.9471488178025	941.8511821974965	0	143
11	144	nan	0	0	nan	nan	C3	C3	C3	1	1	1	0	1	564.4402402402402	943.0498498498498	0	144
11	145	nan	0	0	nan	nan	C3	C3	C3	1	1	1	1	0	48.50290360046458	941.5847851335657	0	145
11	146	nan	0	0	nan	nan	C3	C3	C3	1	1	1	1	0	164.20686963309913	953.9383294301327	0	146
11	147	nan	0	0	nan	nan	C3	C3	C3	1	1	1	1	0	859.0806451612904	963.3543643263757	0	147
11	148	nan	0	0	nan	nan	C3	C3	C3	1	1	1	1	0	279.28560548362526	970.3830921553694	0	148
11	149	nan	0	0	nan	nan	C3	C3	C3	1	1	1	0	1	418.19195612431446	974.0688604509445	0	149
11	150	nan	0	0	nan	nan	C3	C3	C3	1	1	1	1	0	738.6617647058823	977.0339756592292	0	150
11	151	nan	0	0	nan	nan	C3	C3	C3	1	1	1	1	0	984.4300458715596	976.295871559633	0	151
11	152	nan	0	0	nan	nan	C3	C3	C3	1	1	1	1	0	88.41772823779193	979.5891719745223	0	152
11	153	nan	0	0	nan	nan	C3	C3	C3	1	1	1	0	1	369.51635663887106	981.7992302758179	0	153
11	154	nan	0	0	nan	nan	C3	C3	C3	1	1	1	1	0	490.3871970167806	990.7520198881293	0	154
11	155	nan	0	0	nan	nan	C3	C3	C3	1	1	1	1	0	985.4140249759846	1002.7319884726224	0	155
11	156	nan	0	0	nan	nan	C3	C3	C3	1	1	1	1	0	653.0446666666667	997.432	0	156
11	157	nan	0	0	nan	nan	C3	C3	C3	1	1	1	1	0	698.4764565043895	1003.8890662410215	0	157
11	158	nan	0	0	nan	nan	C3	C3	C3	1	1	1	1	0	233.39318600368324	1008.1786372007366	0	158
11	159	nan	0	0	nan	nan	C3	C3	C3	1	1	1	1	0	902.3074074074074	1009.4466666666667	0	159
11	160	nan	0	0	nan	nan	C3	C3	C3	1	1	1	1	0	331.0823436262866	1012.2676167854315	0	160
12	1	nan	0	0	nan	nan	C4	C4	C4	1	1	1	1	0	115.9304068522484	10.43576017130621	0	1
12	2	nan	0	0	nan	nan	C4	C4	C4	1	1	1	1	0	10.866350710900473	22.792417061611374	0	2
12	3	nan	0	0	nan	nan	C4	C4	C4	1	1	1	1	0	411.3366521468575	20.595519601742378	0	3
12	4	nan	0	0	nan	nan	C4	C4	C4	1	1	1	1	0	120.07163000564016	56.99661590524535	0	4
12	5	nan	0	0	nan	nan	C4	C4	C4	1	1	1	1	0	67.34633723450368	77.51625487646294	0	5
12	6	nan	0	0	nan	nan	C4	C4	C4	1	1	1	1	0	176.98633184996822	89.269548633185	0	6
12	7	nan	0	0	nan	nan	C4	C4	C4	1	1	1	0	1	306.0793871866295	139.80129990714948	0	7
12	8	nan	0	0	nan	nan	C4	C4	C4	1	1	1	1	0	232.72307692307692	167.4786813186813	0	8
12	9	nan	0	0	nan	nan	C4	C4	C4	1	1	1	1	0	153.0733399405352	160.83399405351832	0	9
12	10	nan	0	0	nan	nan	C4	C4	C4	1	1	1	1	0	539.8168498168499	161.12271062271063	0	10
12	11	nan	0	0	nan	nan	C4	C4	C4	1	1	1	1	0	81.19466906259359	164.801138065289	0	11
12	12	nan	0	0	nan	nan	C4	C4	C4	1	1	1	1	0	47.47766323024055	194.26546391752578	0	12
12	13	nan	0	0	nan	nan	C4	C4	C4	1	1	1	0	1	501.7719377059	192.60302485774184	0	13
12	14	nan	0	0	nan	nan	C4	C4	C4	1	1	1	1	0	407.38480038480037	208.8003848003848	0	14
12	15	nan	0	0	nan	nan	C4	C4	C4	1	1	1	1	0	448.68669527897	223.45922746781116	0	15
12	16	nan	0	0	nan	nan	C4	C4	C4	1	1	1	1	0	43.213685474189674	229.50180072028812	0	16
12	17	nan	0	0	nan	nan	C4	C4	C4	1	1	1	1	0	532.4582003828973	243.36630504148053	0	17
12	18	nan	0	0	nan	nan	C4	C4	C4	1	1	1	1	0	92.98061007330338	249.00969496334832	0	18
12	19	nan	0	0	nan	nan	C4	C4	C4	1	1	1	1	0	418.4146341463415	259.2997967479675	0	19
12	20	nan	0	0	nan	nan	C4	C4	C4	1	1	1	1	0	421.2505376344086	288.0268817204301	0	20
12	21	nan	0	0	nan	nan	C4	C4	C4	1	1	1	1	0	555.6081309041836	288.06477732793525	0	21
12	22	nan	0	0	nan	nan	C4	C4	C4	1	1	1	1	0	642.0145395799677	298.66020463112545	0	22
12	23	nan	0	0	nan	nan	C4	C4	C4	1	1	1	0	1	303.8940278401437	325.514593623709	0	23
12	24	nan	0	0	nan	nan	C4	C4	C4	1	1	1	0	1	436.01838351822505	319.84152139461173	0	24
12	25	nan	0	0	nan	nan	C4	C4	C4	1	1	1	1	0	766.2094936708861	324.40316455696205	0	25
12	26	nan	0	0	nan	nan	C4	C4	C4	1	1	1	0	1	183.9308957952468	326.30420475319926	0	26
12	27	nan	0	0	nan	nan	C4	C4	C4	1	1	1	1	0	252.8997722095672	324.2779043280182	0	27
12	28	nan	0	0	nan	nan	C4	C4	C4	1	1	1	1	0	597.1615168539325	327.70458801498125	0	28
12	29	nan	0	0	nan	nan	C4	C4	C4	1	1	1	1	0	480.46091445427726	343.1806784660767	0	29
12	30	nan	0	0	nan	nan	C4	C4	C4	1	1	1	0	1	117.70858662613982	341.9673252279635	0	30
12	31	nan	0	0	nan	nan	C4	C4	C4	1	1	1	0	1	170.99820788530465	362.4468339307049	0	31
12	32	nan	0	0	nan	nan	C4	C4	C4	1	1	1	1	0	697.7284079084287	360.68262226847037	0	32
12	33	nan	0	0	nan	nan	C4	C4	C4	1	1	1	1	0	742.0694282380397	370.5694282380397	0	33
12	34	nan	0	0	nan	nan	C4	C4	C4	1	1	1	1	0	523.1264619883041	370.52923976608184	0	34
12	35	nan	0	0	nan	nan	C4	C4	C4	1	1	1	1	0	110.5003128911139	384.46902377972464	0	35
12	36	nan	0	0	nan	nan	C4	C4	C4	1	1	1	1	0	932.6953846153846	384.7415384615385	0	36
12	37	nan	0	0	nan	nan	C4	C4	C4	1	1	1	1	0	609.1362169141381	401.97094899935445	0	37
12	38	nan	0	0	nan	nan	C4	C4	C4	1	1	1	1	0	703.5958019375673	450.3493003229279	0	38
12	39	nan	0	0	nan	nan	C4	C4	C4	1	1	1	0	1	416.08209662140825	466.202399747395	0	39
12	40	nan	0	0	nan	nan	C4	C4	C4	1	1	1	1	0	921.1766903249907	478.64904744116546	0	40
12	41	nan	0	0	nan	nan	C4	C4	C4	1	1	1	1	0	370.15238095238095	479.43142857142857	0	41
12	42	nan	0	0	nan	nan	C4	C4	C4	1	1	1	1	0	741.6852207293666	475.66986564299424	0	42
12	43	nan	0	0	nan	nan	C4	C4	C4	1	1	1	1	0	726.1695229272812	510.6757758221399	0	43
12	44	nan	0	0	nan	nan	C4	C4	C4	1	1	1	1	0	579.5745992601726	511.30209617755855	0	44
12	45	nan	0	0	nan	nan	C4	C4	C4	1	1	1	0	1	388.6599099099099	519.4752252252252	0	45
12	46	nan	0	0	nan	nan	C4	C4	C4	1	1	1	1	0	852.7848134524435	517.6221755123489	0	46
12	47	nan	0	0	nan	nan	C4	C4	C4	1	1	1	0	1	9.991810737033667	534.9363057324841	0	47
12	48	nan	0	0	nan	nan	C4	C4	C4	1	1	1	0	1	963.2239761092151	532.1459044368601	0	48
12	49	nan	0	0	nan	nan	C4	C4	C4	1	1	1	0	1	438.12537313432836	558.9029850746268	0	49
12	50	nan	0	0	nan	nan	C4	C4	C4	1	1	1	0	1	40.57335581787521	565.2979201798763	0	50
12	51	nan	0	0	nan	nan	C4	C4	C4	1	1	1	1	0	960.6415211970075	575.747506234414	0	51
12	52	nan	0	0	nan	nan	C4	C4	C4	1	1	1	0	1	122.14582412726469	588.1330092797172	0	52
12	53	nan	0	0	nan	nan	C4	C4	C4	1	1	1	1	0	749.3968542044767	575.5922565033272	0	53
12	54	nan	0	0	nan	nan	C4	C4	C4	1	1	1	1	0	49.85535248041776	610.6934725848564	0	54
12	55	nan	0	0	nan	nan	C4	C4	C4	1	1	1	1	0	753.6462247429989	613.5724920241049	0	55
12	56	nan	0	0	nan	nan	C4	C4	C4	1	1	1	1	0	400.3227617176537	629.0847600336795	0	56
12	57	nan	0	0	nan	nan	C4	C4	C4	1	1	1	1	0	159.13806380638064	641.6837183718371	0	57
12	58	nan	0	0	nan	nan	C4	C4	C4	1	1	1	1	0	713.4218181818181	644.8821818181818	0	58
12	59	nan	0	0	nan	nan	C4	C4	C4	1	1	1	1	0	206.54592074592074	652.2783216783217	0	59
12	60	nan	0	0	nan	nan	C4	C4	C4	1	1	1	1	0	639.5360824742268	643.3646048109965	0	60
12	61	nan	0	0	nan	nan	C4	C4	C4	1	1	1	1	0	48.83218390804598	673.8591954022988	0	61
12	62	nan	0	0	nan	nan	C4	C4	C4	1	1	1	0	1	132.4901625320787	668.1009409751924	0	62
12	63	nan	0	0	nan	nan	C4	C4	C4	1	1	1	1	0	565.809077454366	680.4701529353724	0	63
12	64	nan	0	0	nan	nan	C4	C4	C4	1	1	1	1	0	90.26933101650738	682.1885317115551	0	64
12	65	nan	0	0	nan	nan	C4	C4	C4	1	1	1	1	0	608.5266075388026	685.2439024390244	0	65
12	66	nan	0	0	nan	nan	C4	C4	C4	1	1	1	1	0	799.2944431080106	686.9812364686072	0	66
12	67	nan	0	0	nan	nan	C4	C4	C4	1	1	1	0	1	133.4501822600243	705.6051032806804	0	67
12	68	nan	0	0	nan	nan	C4	C4	C4	1	1	1	0	1	467.55404530744335	709.3605177993528	0	68
12	69	nan	0	0	nan	nan	C4	C4	C4	1	1	1	1	0	628.7765726681127	713.267895878525	0	69
12	70	nan	0	0	nan	nan	C4	C4	C4	1	1	1	0	1	32.09931113662457	714.8748564867968	0	70
12	71	nan	0	0	nan	nan	C4	C4	C4	1	1	1	0	1	181.94418960244647	719.1062691131499	0	71
12	72	nan	0	0	nan	nan	C4	C4	C4	1	1	1	1	0	937.8083735909823	720.6205045625336	0	72
12	73	nan	0	0	nan	nan	C4	C4	C4	1	1	1	1	0	987.2568306010929	746.8656380585021	0	73
12	74	nan	0	0	nan	nan	C4	C4	C4	1	1	1	1	0	168.111467008328	750.7597693786034	0	74
12	75	nan	0	0	nan	nan	C4	C4	C4	1	1	1	0	1	115.5371819960861	767.5283757338552	0	75
12	76	nan	0	0	nan	nan	C4	C4	C4	1	1	1	1	0	44.72161354581673	797.9482071713147	0	76
12	77	nan	0	0	nan	nan	C4	C4	C4	1	1	1	0	1	484.9888080581981	812.1398992725237	0	77
12	78	nan	0	0	nan	nan	C4	C4	C4	1	1	1	1	0	876.2659503022162	843.0812625923438	0	78
12	79	nan	0	0	nan	nan	C4	C4	C4	1	1	1	1	0	98.90600315955766	846.5497630331754	0	79
12	80	nan	0	0	nan	nan	C4	C4	C4	1	1	1	0	1	720.9985018726592	855.5250936329588	0	80
12	81	nan	0	0	nan	nan	C4	C4	C4	1	1	1	1	0	818.4498039215687	858.3427450980392	0	81
12	82	nan	0	0	nan	nan	C4	C4	C4	1	1	1	1	0	49.0924464487035	861.8337091319053	0	82
12	83	nan	0	0	nan	nan	C4	C4	C4	1	1	1	1	0	99.43402225755167	882.2360890302067	0	83
12	84	nan	0	0	nan	nan	C4	C4	C4	1	1	1	0	1	326.0201384518565	892.7155443675267	0	84
12	85	nan	0	0	nan	nan	C4	C4	C4	1	1	1	1	0	999.6982024597919	915.523178807947	0	85
12	86	nan	0	0	nan	nan	C4	C4	C4	1	1	1	1	0	965.7058823529412	918.9632352941177	0	86
12	87	nan	0	0	nan	nan	C4	C4	C4	1	1	1	1	0	867.116	912.75075	0	87
12	88	nan	0	0	nan	nan	C4	C4	C4	1	1	1	1	0	726.1871921182266	926.2050492610838	0	88
12	89	nan	0	0	nan	nan	C4	C4	C4	1	1	1	1	0	899.0603217158177	927.7319034852547	0	89
12	90	nan	0	0	nan	nan	C4	C4	C4	1	1	1	1	0	202.79564032697547	930.8207084468664	0	90
12	91	nan	0	0	nan	nan	C4	C4	C4	1	1	1	1	0	749.8112267994568	953.8085106382979	0	91
12	92	nan	0	0	nan	nan	C4	C4	C4	1	1	1	1	0	159.33569482288829	962.8692098092644	0	92
12	93	nan	0	0	nan	nan	C4	C4	C4	1	1	1	1	0	582.5742765273312	967.1742765273312	0	93
12	94	nan	0	0	nan	nan	C4	C4	C4	1	1	1	1	0	906.6244503078276	967.5980650835533	0	94
12	95	nan	0	0	nan	nan	C4	C4	C4	1	1	1	1	0	940.8237250554324	959.7283813747229	0	95
12	96	nan	0	0	nan	nan	C4	C4	C4	1	1	1	0	1	316.99219156689225	967.7152524726705	0	96
12	97	nan	0	0	nan	nan	C4	C4	C4	1	1	1	1	0	114.51750547045953	989.9715536105033	0	97
12	98	nan	0	0	nan	nan	C4	C4	C4	1	1	1	1	0	466.7475102519039	994.4669009958992	0	98
12	99	nan	0	0	nan	nan	C4	C4	C4	1	1	1	0	1	567.6066606660667	1005.996399639964	0	99
12	100	nan	0	0	nan	nan	C4	C4	C4	1	1	1	1	0	601.204347826087	1010.7184782608696	0	100
12	101	nan	0	0	nan	nan	C4	C4	C4	1	1	1	1	0	639.9601482854495	1009.7664504170529	0	101
12	102	nan	0	0	nan	nan	C4	C4	C4	1	1	1	1	0	33.18196721311475	1008.8295081967213	0	102
12	103	nan	0	0	nan	nan	C4	C4	C4	1	1	1	1	0	846.7443810801744	998.0459577323046	0	103
13	1	nan	0	0	nan	nan	D1	D1	D1	1	1	1	1	0	124.25121951219512	26.084146341463416	0	1
13	2	nan	0	0	nan	nan	D1	D1	D1	1	1	1	0	1	477.34358367829685	64.7504435245417	0	2
13	3	nan	0	0	nan	nan	D1	D1	D1	1	1	1	1	0	414.92381919756224	64.39969527679025	0	3
13	4	nan	0	0	nan	nan	D1	D1	D1	1	1	1	1	0	221.9684028634905	51.72352505554184	0	4
13	5	nan	0	0	nan	nan	D1	D1	D1	1	1	1	1	0	342.7062374245473	69.53319919517102	0	5
13	6	nan	0	0	nan	nan	D1	D1	D1	1	1	1	1	0	952.5938303341902	72.41233933161953	0	6
13	7	nan	0	0	nan	nan	D1	D1	D1	1	1	1	1	0	273.6877515813686	77.71132834962623	0	7
13	8	nan	0	0	nan	nan	D1	D1	D1	1	1	1	1	0	361.54425837320576	86.81818181818181	0	8
13	9	nan	0	0	nan	nan	D1	D1	D1	1	1	1	1	0	22.5078031212485	90.67947178871549	0	9
13	10	nan	0	0	nan	nan	D1	D1	D1	1	1	1	1	0	578.0227272727273	96.45170454545455	0	10
13	11	nan	0	0	nan	nan	D1	D1	D1	1	1	1	1	0	250.94642857142858	111.43948412698413	0	11
13	12	nan	0	0	nan	nan	D1	D1	D1	1	1	1	1	0	456.926844783715	109.56106870229007	0	12
13	13	nan	0	0	nan	nan	D1	D1	D1	1	1	1	1	0	502.2857948139797	129.93517474633597	0	13
13	14	nan	0	0	nan	nan	D1	D1	D1	1	1	1	1	0	143.40484976278333	141.7079599367422	0	14
13	15	nan	0	0	nan	nan	D1	D1	D1	1	1	1	1	0	18.571729957805907	152.62552742616035	0	15
13	16	nan	0	0	nan	nan	D1	D1	D1	1	1	1	1	0	287.9362394274561	164.34938191281717	0	16
13	17	nan	0	0	nan	nan	D1	D1	D1	1	1	1	1	0	414.6143386897404	166.05809641532755	0	17
13	18	nan	0	0	nan	nan	D1	D1	D1	1	1	1	1	0	459.3718949609652	164.513839602555	0	18
13	19	nan	0	0	nan	nan	D1	D1	D1	1	1	1	1	0	179.3904149620105	173.63354763296317	0	19
13	20	nan	0	0	nan	nan	D1	D1	D1	1	1	1	1	0	26.09228187919463	186.24161073825502	0	20
13	21	nan	0	0	nan	nan	D1	D1	D1	1	1	1	1	0	140.76235906331308	185.1925411968777	0	21
13	22	nan	0	0	nan	nan	D1	D1	D1	1	1	1	0	1	479.3385447985568	192.99098015634397	0	22
13	23	nan	0	0	nan	nan	D1	D1	D1	1	1	1	1	0	249.40514218932606	196.58550837553565	0	23
13	24	nan	0	0	nan	nan	D1	D1	D1	1	1	1	1	0	630.4909654104285	198.28033040784717	0	24
13	25	nan	0	0	nan	nan	D1	D1	D1	1	1	1	1	0	100.03108504398827	203.449853372434	0	25
13	26	nan	0	0	nan	nan	D1	D1	D1	1	1	1	1	0	58.17430278884462	214.00298804780877	0	26
13	27	nan	0	0	nan	nan	D1	D1	D1	1	1	1	1	0	299.0282051282051	216.45897435897436	0	27
13	28	nan	0	0	nan	nan	D1	D1	D1	1	1	1	1	0	507.89897698209717	222.68734015345268	0	28
13	29	nan	0	0	nan	nan	D1	D1	D1	1	1	1	0	1	775.2974927675989	220.7864030858245	0	29
13	30	nan	0	0	nan	nan	D1	D1	D1	1	1	1	1	0	173.41176470588235	220.94405997693195	0	30
13	31	nan	0	0	nan	nan	D1	D1	D1	1	1	1	0	1	545.088954056696	228.67644183773217	0	31
13	32	nan	0	0	nan	nan	D1	D1	D1	1	1	1	1	0	113.42515379357485	240.48667122351333	0	32
13	33	nan	0	0	nan	nan	D1	D1	D1	1	1	1	1	0	173.46666666666667	251.9187134502924	0	33
13	34	nan	0	0	nan	nan	D1	D1	D1	1	1	1	0	1	344.2435959400677	253.340744320928	0	34
13	35	nan	0	0	nan	nan	D1	D1	D1	1	1	1	1	0	22.7680981595092	278.60552147239264	0	35
13	36	nan	0	0	nan	nan	D1	D1	D1	1	1	1	1	0	837.070219966159	289.75634517766497	0	36
13	37	nan	0	0	nan	nan	D1	D1	D1	1	1	1	1	0	369.66988847583644	295.40446096654273	0	37
13	38	nan	0	0	nan	nan	D1	D1	D1	1	1	1	1	0	110.46693794506612	305.68056968463884	0	38
13	39	nan	0	0	nan	nan	D1	D1	D1	1	1	1	1	0	56.657407407407405	322.8187134502924	0	39
13	40	nan	0	0	nan	nan	D1	D1	D1	1	1	1	1	0	552.1653272101033	323.86988136241865	0	40
13	41	nan	0	0	nan	nan	D1	D1	D1	1	1	1	1	0	13.244482173174873	324.0449915110357	0	41
13	42	nan	0	0	nan	nan	D1	D1	D1	1	1	1	0	1	814.5690574985181	357.81920569057496	0	42
13	43	nan	0	0	nan	nan	D1	D1	D1	1	1	1	1	0	629.758075148319	364.9439683586025	0	43
13	44	nan	0	0	nan	nan	D1	D1	D1	1	1	1	1	0	184.2520391517129	380.8433931484502	0	44
13	45	nan	0	0	nan	nan	D1	D1	D1	1	1	1	0	1	773.4905787348587	372.8734858681023	0	45
13	46	nan	0	0	nan	nan	D1	D1	D1	1	1	1	1	0	365.5117994100295	384.7654867256637	0	46
13	47	nan	0	0	nan	nan	D1	D1	D1	1	1	1	1	0	558.8259067357513	391.1455958549223	0	47
13	48	nan	0	0	nan	nan	D1	D1	D1	1	1	1	0	1	398.5108256880734	406.97394495412846	0	48
13	49	nan	0	0	nan	nan	D1	D1	D1	1	1	1	1	0	61.048903878583474	411.18830803822374	0	49
13	50	nan	0	0	nan	nan	D1	D1	D1	1	1	1	0	1	608.0310818888224	404.4130304841602	0	50
13	51	nan	0	0	nan	nan	D1	D1	D1	1	1	1	0	1	658.6139585605234	409.99127589967287	0	51
13	52	nan	0	0	nan	nan	D1	D1	D1	1	1	1	1	0	473.1006237006237	410.1742203742204	0	52
13	53	nan	0	0	nan	nan	D1	D1	D1	1	1	1	0	1	562.5853455453788	443.5699417152373	0	53
13	54	nan	0	0	nan	nan	D1	D1	D1	1	1	1	0	1	652.4204025617566	455.93549862763035	0	54
13	55	nan	0	0	nan	nan	D1	D1	D1	1	1	1	0	1	502.5381984036488	465.711136450019	0	55
13	56	nan	0	0	nan	nan	D1	D1	D1	1	1	1	0	1	736.0653136531365	463.5859778597786	0	56
13	57	nan	0	0	nan	nan	D1	D1	D1	1	1	1	1	0	162.4314263322884	474.3326802507837	0	57
13	58	nan	0	0	nan	nan	D1	D1	D1	1	1	1	1	0	283.2773109243698	471.34138655462186	0	58
13	59	nan	0	0	nan	nan	D1	D1	D1	1	1	1	1	0	22.67391304347826	488.375	0	59
13	60	nan	0	0	nan	nan	D1	D1	D1	1	1	1	1	0	327.7071167883212	490.83622262773724	0	60
13	61	nan	0	0	nan	nan	D1	D1	D1	1	1	1	1	0	142.987072243346	515.009885931559	0	61
13	62	nan	0	0	nan	nan	D1	D1	D1	1	1	1	0	1	273.5191359474055	521.1671753932848	0	62
13	63	nan	0	0	nan	nan	D1	D1	D1	1	1	1	1	0	105.59872029250457	523.5539305301645	0	63
13	64	nan	0	0	nan	nan	D1	D1	D1	1	1	1	1	0	487.32723112128144	536.9256292906178	0	64
13	65	nan	0	0	nan	nan	D1	D1	D1	1	1	1	1	0	164.88918918918918	554.6738738738738	0	65
13	66	nan	0	0	nan	nan	D1	D1	D1	1	1	1	1	0	72.1112385321101	559.8979357798165	0	66
13	67	nan	0	0	nan	nan	D1	D1	D1	1	1	1	0	1	569.4900568181819	565.5269886363636	0	67
13	68	nan	0	0	nan	nan	D1	D1	D1	1	1	1	0	1	615.0595744680851	576.6475177304965	0	68
13	69	nan	0	0	nan	nan	D1	D1	D1	1	1	1	0	1	469.9031556039173	574.468625317374	0	69
13	70	nan	0	0	nan	nan	D1	D1	D1	1	1	1	1	0	723.7043418332185	587.5720192970365	0	70
13	71	nan	0	0	nan	nan	D1	D1	D1	1	1	1	0	1	230.90783064818285	575.2465342825028	0	71
13	72	nan	0	0	nan	nan	D1	D1	D1	1	1	1	0	1	333.66535277887266	598.1706740244383	0	72
13	73	nan	0	0	nan	nan	D1	D1	D1	1	1	1	0	1	150.08833922261485	603.2713780918727	0	73
13	74	nan	0	0	nan	nan	D1	D1	D1	1	1	1	0	1	196.2084826762246	616.9330943847073	0	74
13	75	nan	0	0	nan	nan	D1	D1	D1	1	1	1	0	1	477.18490153172866	615.1526258205689	0	75
13	76	nan	0	0	nan	nan	D1	D1	D1	1	1	1	0	1	546.5650130548303	608.908093994778	0	76
13	77	nan	0	0	nan	nan	D1	D1	D1	1	1	1	1	0	99.37191078963231	609.7842073538276	0	77
13	78	nan	0	0	nan	nan	D1	D1	D1	1	1	1	0	1	262.6832181018228	617.0056568196103	0	78
13	79	nan	0	0	nan	nan	D1	D1	D1	1	1	1	0	1	300.2472	619.9464	0	79
13	80	nan	0	0	nan	nan	D1	D1	D1	1	1	1	0	1	739.43125	633.7020833333333	0	80
13	81	nan	0	0	nan	nan	D1	D1	D1	1	1	1	0	1	594.7141484506366	666.7886139803027	0	81
13	82	nan	0	0	nan	nan	D1	D1	D1	1	1	1	0	1	265.3530142945929	653.3530142945929	0	82
13	83	nan	0	0	nan	nan	D1	D1	D1	1	1	1	1	0	67.07775119617224	652.674043062201	0	83
13	84	nan	0	0	nan	nan	D1	D1	D1	1	1	1	0	1	992.8368974266039	663.7665820949619	0	84
13	85	nan	0	0	nan	nan	D1	D1	D1	1	1	1	0	1	315.9944301628106	672.3393316195372	0	85
13	86	nan	0	0	nan	nan	D1	D1	D1	1	1	1	0	1	104.84826589595376	667.3901734104046	0	86
13	87	nan	0	0	nan	nan	D1	D1	D1	1	1	1	1	0	868.9235474006116	668.2003058103976	0	87
13	88	nan	0	0	nan	nan	D1	D1	D1	1	1	1	0	1	163.22384937238493	668.9937238493724	0	88
13	89	nan	0	0	nan	nan	D1	D1	D1	1	1	1	0	1	138.86666666666667	690.9737588652482	0	89
13	90	nan	0	0	nan	nan	D1	D1	D1	1	1	1	0	1	109.63235294117646	698.2573529411765	0	90
13	91	nan	0	0	nan	nan	D1	D1	D1	1	1	1	0	1	295.161306042885	713.030701754386	0	91
13	92	nan	0	0	nan	nan	D1	D1	D1	1	1	1	0	1	897.9221215172877	715.02416918429	0	92
13	93	nan	0	0	nan	nan	D1	D1	D1	1	1	1	0	1	634.0024196335984	728.6218458347736	0	93
13	94	nan	0	0	nan	nan	D1	D1	D1	1	1	1	0	1	143.93760353395913	733.9249033683049	0	94
13	95	nan	0	0	nan	nan	D1	D1	D1	1	1	1	1	0	15.200429491768075	749.1245526127416	0	95
13	96	nan	0	0	nan	nan	D1	D1	D1	1	1	1	0	1	380.43094218415416	754.7842612419701	0	96
13	97	nan	0	0	nan	nan	D1	D1	D1	1	1	1	0	1	238.39644541167937	753.3645266594124	0	97
13	98	nan	0	0	nan	nan	D1	D1	D1	1	1	1	1	0	47.126315789473686	754.546052631579	0	98
13	99	nan	0	0	nan	nan	D1	D1	D1	1	1	1	0	1	86.39244663382594	768.1143951833607	0	99
13	100	nan	0	0	nan	nan	D1	D1	D1	1	1	1	1	0	123.49775112443778	788.4831334332833	0	100
13	101	nan	0	0	nan	nan	D1	D1	D1	1	1	1	1	0	356.532782369146	788.9961432506888	0	101
13	102	nan	0	0	nan	nan	D1	D1	D1	1	1	1	1	0	201.7938856015779	794.8208415516108	0	102
13	103	nan	0	0	nan	nan	D1	D1	D1	1	1	1	1	0	929.0532971996387	795.6702800361337	0	103
13	104	nan	0	0	nan	nan	D1	D1	D1	1	1	1	1	0	162.3049095607235	823.0542635658915	0	104
13	105	nan	0	0	nan	nan	D1	D1	D1	1	1	1	1	0	1008.312676056338	819.3765258215963	0	105
13	106	nan	0	0	nan	nan	D1	D1	D1	1	1	1	1	0	903.3887283236994	819.8150289017341	0	106
13	107	nan	0	0	nan	nan	D1	D1	D1	1	1	1	0	1	505.6992715920916	831.9667013527576	0	107
13	108	nan	0	0	nan	nan	D1	D1	D1	1	1	1	1	0	895.7948548812665	853.6767810026386	0	108
13	109	nan	0	0	nan	nan	D1	D1	D1	1	1	1	1	0	208.50470809792844	845.5743879472693	0	109
13	110	nan	0	0	nan	nan	D1	D1	D1	1	1	1	0	1	558.3390357698289	843.8377397615345	0	110
13	111	nan	0	0	nan	nan	D1	D1	D1	1	1	1	1	0	78.3024193548387	864.3657258064516	0	111
13	112	nan	0	0	nan	nan	D1	D1	D1	1	1	1	1	0	119.843147472642	859.9577905158937	0	112
13	113	nan	0	0	nan	nan	D1	D1	D1	1	1	1	1	0	271.2659991292991	860.7731824118415	0	113
13	114	nan	0	0	nan	nan	D1	D1	D1	1	1	1	1	0	149.27191780821917	881.5308219178082	0	114
13	115	nan	0	0	nan	nan	D1	D1	D1	1	1	1	0	1	403.9264797507788	876.7295950155764	0	115
13	116	nan	0	0	nan	nan	D1	D1	D1	1	1	1	1	0	220.19003115264798	909.9560401523019	0	116
13	117	nan	0	0	nan	nan	D1	D1	D1	1	1	1	1	0	91.61352657004831	918.3003220611917	0	117
13	118	nan	0	0	nan	nan	D1	D1	D1	1	1	1	1	0	162.37812911725956	927.5230566534914	0	118
13	119	nan	0	0	nan	nan	D1	D1	D1	1	1	1	1	0	519.3124231242313	932.3142681426814	0	119
13	120	nan	0	0	nan	nan	D1	D1	D1	1	1	1	1	0	9.64922480620155	932.7790697674419	0	120
13	121	nan	0	0	nan	nan	D1	D1	D1	1	1	1	1	0	118.59535452322739	957.7844335778321	0	121
13	122	nan	0	0	nan	nan	D1	D1	D1	1	1	1	1	0	949.5156794425087	963.4452961672474	0	122
13	123	nan	0	0	nan	nan	D1	D1	D1	1	1	1	1	0	582.7723823975721	991.9210925644917	0	123
13	124	nan	0	0	nan	nan	D1	D1	D1	1	1	1	1	0	89.71720613287904	999.263202725724	0	124
13	125	nan	0	0	nan	nan	D1	D1	D1	1	1	1	1	0	725.2088854247856	999.0140296180826	0	125
13	126	nan	0	0	nan	nan	D1	D1	D1	1	1	1	1	0	49.01671122994652	998.25	0	126
13	127	nan	0	0	nan	nan	D1	D1	D1	1	1	1	1	0	349.9344100197759	1002.2221489782465	0	127
14	1	nan	0	0	nan	nan	D2	D2	D2	1	1	1	0	1	315.9673991789423	25.10094180149722	0	1
14	2	nan	0	0	nan	nan	D2	D2	D2	1	1	1	1	0	398.45253682487726	12.468903436988544	0	2
14	3	nan	0	0	nan	nan	D2	D2	D2	1	1	1	1	0	521.3888344760039	11.322233104799217	0	3
14	4	nan	0	0	nan	nan	D2	D2	D2	1	1	1	1	0	560.1542168674699	11.285542168674699	0	4
14	5	nan	0	0	nan	nan	D2	D2	D2	1	1	1	1	0	637.7197802197802	23.2425431711146	0	5
14	6	nan	0	0	nan	nan	D2	D2	D2	1	1	1	1	0	818.2129783693844	22.62063227953411	0	6
14	7	nan	0	0	nan	nan	D2	D2	D2	1	1	1	1	0	761.1493288590603	30.25391498881432	0	7
14	8	nan	0	0	nan	nan	D2	D2	D2	1	1	1	0	1	496.02115954295385	44.19847651290732	0	8
14	9	nan	0	0	nan	nan	D2	D2	D2	1	1	1	1	0	1011.4791386271871	53.232839838492595	0	9
14	10	nan	0	0	nan	nan	D2	D2	D2	1	1	1	1	0	960.2639455782313	44.357142857142854	0	10
14	11	nan	0	0	nan	nan	D2	D2	D2	1	1	1	0	1	360.2771644392795	64.2864613596746	0	11
14	12	nan	0	0	nan	nan	D2	D2	D2	1	1	1	1	0	85.06194163192376	71.97022036926742	0	12
14	13	nan	0	0	nan	nan	D2	D2	D2	1	1	1	0	1	709.5392254220457	76.68652763985435	0	13
14	14	nan	0	0	nan	nan	D2	D2	D2	1	1	1	1	0	915.3471400394477	75.1923076923077	0	14
14	15	nan	0	0	nan	nan	D2	D2	D2	1	1	1	0	1	530.5090996168583	103.06369731800767	0	15
14	16	nan	0	0	nan	nan	D2	D2	D2	1	1	1	0	1	955.507866273353	113.12586037364798	0	16
14	17	nan	0	0	nan	nan	D2	D2	D2	1	1	1	1	0	392.8185550082102	121.58374384236453	0	17
14	18	nan	0	0	nan	nan	D2	D2	D2	1	1	1	1	0	777.653937947494	123.38007159904535	0	18
14	19	nan	0	0	nan	nan	D2	D2	D2	1	1	1	0	1	612.8534176214935	130.42512840774398	0	19
14	20	nan	0	0	nan	nan	D2	D2	D2	1	1	1	0	1	817.5823311748381	141.6012950971323	0	20
14	21	nan	0	0	nan	nan	D2	D2	D2	1	1	1	1	0	534.8202191235059	160.61703187250995	0	21
14	22	nan	0	0	nan	nan	D2	D2	D2	1	1	1	0	1	787.5067043048695	172.803105151729	0	22
14	23	nan	0	0	nan	nan	D2	D2	D2	1	1	1	1	0	300.290723155588	172.50109569028487	0	23
14	24	nan	0	0	nan	nan	D2	D2	D2	1	1	1	0	1	483.300053390283	174.58462359850506	0	24
14	25	nan	0	0	nan	nan	D2	D2	D2	1	1	1	0	1	743.7802197802198	176.48644688644688	0	25
14	26	nan	0	0	nan	nan	D2	D2	D2	1	1	1	0	1	699.9049748462828	179.92174399105645	0	26
14	27	nan	0	0	nan	nan	D2	D2	D2	1	1	1	1	0	934.8821714990746	196.8482418260333	0	27
14	28	nan	0	0	nan	nan	D2	D2	D2	1	1	1	1	0	264.48474576271184	227.04745762711863	0	28
14	29	nan	0	0	nan	nan	D2	D2	D2	1	1	1	1	0	884.3112189859762	246.21844660194174	0	29
14	30	nan	0	0	nan	nan	D2	D2	D2	1	1	1	0	1	588.4028352037802	247.4979326639102	0	30
14	31	nan	0	0	nan	nan	D2	D2	D2	1	1	1	0	1	211.12002124269782	258.95114179500797	0	31
14	32	nan	0	0	nan	nan	D2	D2	D2	1	1	1	0	1	330.4408276558163	281.9346454706031	0	32
14	33	nan	0	0	nan	nan	D2	D2	D2	1	1	1	1	0	640.5012145748988	281.5182186234818	0	33
14	34	nan	0	0	nan	nan	D2	D2	D2	1	1	1	1	0	540.2925101214574	283.68724696356276	0	34
14	35	nan	0	0	nan	nan	D2	D2	D2	1	1	1	1	0	229.38961988304092	298.0102339181287	0	35
14	36	nan	0	0	nan	nan	D2	D2	D2	1	1	1	0	1	791.3820047355958	289.982636148382	0	36
14	37	nan	0	0	nan	nan	D2	D2	D2	1	1	1	0	1	817.6674897119342	310.7012345679012	0	37
14	38	nan	0	0	nan	nan	D2	D2	D2	1	1	1	0	1	757.6322773972603	319.32748287671234	0	38
14	39	nan	0	0	nan	nan	D2	D2	D2	1	1	1	0	1	224.47182320441988	345.3861878453039	0	39
14	40	nan	0	0	nan	nan	D2	D2	D2	1	1	1	1	0	834.7354988399072	463.9642691415313	0	40
14	41	nan	0	0	nan	nan	D2	D2	D2	1	1	1	0	1	923.3826940231936	479.08742194469227	0	41
14	42	nan	0	0	nan	nan	D2	D2	D2	1	1	1	0	1	743.2185792349727	495.58907103825135	0	42
14	43	nan	0	0	nan	nan	D2	D2	D2	1	1	1	1	0	961.3128019323672	491.4009661835749	0	43
14	44	nan	0	0	nan	nan	D2	D2	D2	1	1	1	0	1	288.2079353416605	496.82145481263774	0	44
14	45	nan	0	0	nan	nan	D2	D2	D2	1	1	1	1	0	886.1204977079241	524.1814014407335	0	45
14	46	nan	0	0	nan	nan	D2	D2	D2	1	1	1	0	1	795.2201392608463	527.2351365827531	0	46
14	47	nan	0	0	nan	nan	D2	D2	D2	1	1	1	1	0	270.0	533.3754646840149	0	47
14	48	nan	0	0	nan	nan	D2	D2	D2	1	1	1	0	1	437.3064419024684	543.1192052980133	0	48
14	49	nan	0	0	nan	nan	D2	D2	D2	1	1	1	0	1	851.0888888888888	547.4066666666666	0	49
14	50	nan	0	0	nan	nan	D2	D2	D2	1	1	1	1	0	999.6688524590164	552.7901639344262	0	50
14	51	nan	0	0	nan	nan	D2	D2	D2	1	1	1	0	1	251.50076923076924	557.8807692307693	0	51
14	52	nan	0	0	nan	nan	D2	D2	D2	1	1	1	0	1	311.3902554399243	558.9039735099337	0	52
14	53	nan	0	0	nan	nan	D2	D2	D2	1	1	1	0	1	390.3020442219441	568.6695869837297	0	53
14	54	nan	0	0	nan	nan	D2	D2	D2	1	1	1	1	0	245.11121076233184	589.152466367713	0	54
14	55	nan	0	0	nan	nan	D2	D2	D2	1	1	1	0	1	419.86150234741785	591.3978873239437	0	55
14	56	nan	0	0	nan	nan	D2	D2	D2	1	1	1	1	0	847.9450980392157	596.7307189542483	0	56
14	57	nan	0	0	nan	nan	D2	D2	D2	1	1	1	0	1	460.92173479561313	613.5747756729811	0	57
14	58	nan	0	0	nan	nan	D2	D2	D2	1	1	1	0	1	361.88211708099436	620.2846832397755	0	58
14	59	nan	0	0	nan	nan	D2	D2	D2	1	1	1	0	1	126.88659793814433	662.6617029400535	0	59
14	60	nan	0	0	nan	nan	D2	D2	D2	1	1	1	1	0	396.6719665271967	658.7907949790795	0	60
14	61	nan	0	0	nan	nan	D2	D2	D2	1	1	1	1	0	865.5609899823218	655.2192103712433	0	61
14	62	nan	0	0	nan	nan	D2	D2	D2	1	1	1	1	0	419.996251874063	683.0599700149925	0	62
14	63	nan	0	0	nan	nan	D2	D2	D2	1	1	1	0	1	32.15	713.9529197080292	0	63
14	64	nan	0	0	nan	nan	D2	D2	D2	1	1	1	1	0	759.3048780487804	750.469512195122	0	64
14	65	nan	0	0	nan	nan	D2	D2	D2	1	1	1	0	1	471.8120547945205	764.4909589041096	0	65
14	66	nan	0	0	nan	nan	D2	D2	D2	1	1	1	1	0	414.9845422116528	768.6123662306777	0	66
14	67	nan	0	0	nan	nan	D2	D2	D2	1	1	1	0	1	789.7860810039931	761.7695379349686	0	67
14	68	nan	0	0	nan	nan	D2	D2	D2	1	1	1	1	0	817.570639305446	773.887134964483	0	68
14	69	nan	0	0	nan	nan	D2	D2	D2	1	1	1	1	0	743.639344262295	790.1935987509758	0	69
14	70	nan	0	0	nan	nan	D2	D2	D2	1	1	1	1	0	62.49605522682446	794.9329388560158	0	70
14	71	nan	0	0	nan	nan	D2	D2	D2	1	1	1	1	0	663.7204142011834	800.0931952662722	0	71
14	72	nan	0	0	nan	nan	D2	D2	D2	1	1	1	1	0	906.1184986595174	814.7571045576408	0	72
14	73	nan	0	0	nan	nan	D2	D2	D2	1	1	1	1	0	34.0968096809681	825.932893289329	0	73
14	74	nan	0	0	nan	nan	D2	D2	D2	1	1	1	1	0	146.0360501567398	819.5164576802508	0	74
14	75	nan	0	0	nan	nan	D2	D2	D2	1	1	1	1	0	183.7521263669502	823.3560145808019	0	75
14	76	nan	0	0	nan	nan	D2	D2	D2	1	1	1	0	1	695.8221635883905	838.2775725593667	0	76
14	77	nan	0	0	nan	nan	D2	D2	D2	1	1	1	1	0	801.8345705196183	850.9225874867444	0	77
14	78	nan	0	0	nan	nan	D2	D2	D2	1	1	1	0	1	605.6653919694072	852.8169216061185	0	78
14	79	nan	0	0	nan	nan	D2	D2	D2	1	1	1	0	1	640.7862595419847	858.8996728462378	0	79
14	80	nan	0	0	nan	nan	D2	D2	D2	1	1	1	1	0	339.0458295142071	879.0430797433547	0	80
14	81	nan	0	0	nan	nan	D2	D2	D2	1	1	1	1	0	456.1972448340639	880.1402629931121	0	81
14	82	nan	0	0	nan	nan	D2	D2	D2	1	1	1	0	1	375.87068160597573	884.3632119514473	0	82
14	83	nan	0	0	nan	nan	D2	D2	D2	1	1	1	1	0	209.7429525222552	886.781528189911	0	83
14	84	nan	0	0	nan	nan	D2	D2	D2	1	1	1	0	1	493.83288409703505	883.2863881401618	0	84
14	85	nan	0	0	nan	nan	D2	D2	D2	1	1	1	1	0	929.6428571428571	887.9538961038961	0	85
14	86	nan	0	0	nan	nan	D2	D2	D2	1	1	1	0	1	653.5277507302824	894.2439143135346	0	86
14	87	nan	0	0	nan	nan	D2	D2	D2	1	1	1	1	0	524.8832790445168	906.6590662323562	0	87
14	88	nan	0	0	nan	nan	D2	D2	D2	1	1	1	1	0	1011.6052631578947	915.5657894736842	0	88
14	89	nan	0	0	nan	nan	D2	D2	D2	1	1	1	0	1	971.8319454958365	914.9084027252081	0	89
14	90	nan	0	0	nan	nan	D2	D2	D2	1	1	1	0	1	305.4314367580843	914.367171510438	0	90
14	91	nan	0	0	nan	nan	D2	D2	D2	1	1	1	1	0	738.6268890046899	927.823866597186	0	91
14	92	nan	0	0	nan	nan	D2	D2	D2	1	1	1	1	0	869.4047439759037	923.2910391566265	0	92
14	93	nan	0	0	nan	nan	D2	D2	D2	1	1	1	1	0	480.32608695652175	946.0059970014993	0	93
14	94	nan	0	0	nan	nan	D2	D2	D2	1	1	1	1	0	556.719765929779	964.8725617685305	0	94
14	95	nan	0	0	nan	nan	D2	D2	D2	1	1	1	0	1	520.8083950617284	956.8854320987655	0	95
14	96	nan	0	0	nan	nan	D2	D2	D2	1	1	1	1	0	81.93638479441428	962.1947245927075	0	96
14	97	nan	0	0	nan	nan	D2	D2	D2	1	1	1	0	1	617.8236173393124	965.1263079222721	0	97
14	98	nan	0	0	nan	nan	D2	D2	D2	1	1	1	0	1	723.046511627907	967.6586867305061	0	98
14	99	nan	0	0	nan	nan	D2	D2	D2	1	1	1	1	0	963.6589595375723	969.2105697770438	0	99
14	100	nan	0	0	nan	nan	D2	D2	D2	1	1	1	1	0	164.32641374373657	976.4101646385111	0	100
14	101	nan	0	0	nan	nan	D2	D2	D2	1	1	1	1	0	665.0364826941067	985.4284377923293	0	101
14	102	nan	0	0	nan	nan	D2	D2	D2	1	1	1	1	0	493.1135430916553	994.4740082079344	0	102
14	103	nan	0	0	nan	nan	D2	D2	D2	1	1	1	1	0	450.2684365781711	1004.8045722713864	0	103
14	104	nan	0	0	nan	nan	D2	D2	D2	1	1	1	1	0	618.4453004622496	1006.6140215716487	0	104
14	105	nan	0	0	nan	nan	D2	D2	D2	1	1	1	1	0	968.4119638826185	1011.9966139954853	0	105
15	1	nan	0	0	nan	nan	D3	D3	D3	1	1	1	1	0	166.1121281464531	11.010297482837528	0	1
15	2	nan	0	0	nan	nan	D3	D3	D3	1	1	1	0	1	583.6127450980392	10.97549019607843	0	2
15	3	nan	0	0	nan	nan	D3	D3	D3	1	1	1	0	1	342.50038255547054	16.713848508033664	0	3
15	4	nan	0	0	nan	nan	D3	D3	D3	1	1	1	1	0	969.8587328767123	17.30736301369863	0	4
15	5	nan	0	0	nan	nan	D3	D3	D3	1	1	1	0	1	557.6773952095808	29.40568862275449	0	5
15	6	nan	0	0	nan	nan	D3	D3	D3	1	1	1	1	0	390.12616566099837	33.26220515633571	0	6
15	7	nan	0	0	nan	nan	D3	D3	D3	1	1	1	0	1	648.2903225806451	30.469108802624383	0	7
15	8	nan	0	0	nan	nan	D3	D3	D3	1	1	1	0	1	153.56162464985994	47.597105508870214	0	8
15	9	nan	0	0	nan	nan	D3	D3	D3	1	1	1	1	0	92.33783783783784	44.08483483483484	0	9
15	10	nan	0	0	nan	nan	D3	D3	D3	1	1	1	0	1	707.1947141316074	55.19741100323625	0	10
15	11	nan	0	0	nan	nan	D3	D3	D3	1	1	1	1	0	669.3038724373577	75.49111617312073	0	11
15	12	nan	0	0	nan	nan	D3	D3	D3	1	1	1	0	1	220.40713962946228	72.31089019430637	0	12
15	13	nan	0	0	nan	nan	D3	D3	D3	1	1	1	0	1	402.29346314325454	76.12726008344923	0	13
15	14	nan	0	0	nan	nan	D3	D3	D3	1	1	1	0	1	563.840976771888	77.36092912447886	0	14
15	15	nan	0	0	nan	nan	D3	D3	D3	1	1	1	1	0	47.6997150997151	74.65527065527066	0	15
15	16	nan	0	0	nan	nan	D3	D3	D3	1	1	1	0	1	163.62577160493828	87.38117283950618	0	16
15	17	nan	0	0	nan	nan	D3	D3	D3	1	1	1	0	1	858.3071955719557	96.39621771217712	0	17
15	18	nan	0	0	nan	nan	D3	D3	D3	1	1	1	0	1	272.91911385883566	93.65018031942297	0	18
15	19	nan	0	0	nan	nan	D3	D3	D3	1	1	1	1	0	737.9029556650246	110.98522167487685	0	19
15	20	nan	0	0	nan	nan	D3	D3	D3	1	1	1	0	1	417.5608878224355	108.40131973605278	0	20
15	21	nan	0	0	nan	nan	D3	D3	D3	1	1	1	0	1	87.96111403047819	112.34576983709931	0	21
15	22	nan	0	0	nan	nan	D3	D3	D3	1	1	1	0	1	368.79187817258884	116.03553299492386	0	22
15	23	nan	0	0	nan	nan	D3	D3	D3	1	1	1	1	0	984.223624432105	121.79000504795557	0	23
15	24	nan	0	0	nan	nan	D3	D3	D3	1	1	1	0	1	489.5051671732523	125.17629179331307	0	24
15	25	nan	0	0	nan	nan	D3	D3	D3	1	1	1	0	1	651.131227217497	130.11482381530985	0	25
15	26	nan	0	0	nan	nan	D3	D3	D3	1	1	1	0	1	698.2956335003579	139.83679312813172	0	26
15	27	nan	0	0	nan	nan	D3	D3	D3	1	1	1	0	1	903.0037546933667	144.0413016270338	0	27
15	28	nan	0	0	nan	nan	D3	D3	D3	1	1	1	0	1	231.57712387280495	150.64356905552918	0	28
15	29	nan	0	0	nan	nan	D3	D3	D3	1	1	1	0	1	328.16532582461787	157.7855993563958	0	29
15	30	nan	0	0	nan	nan	D3	D3	D3	1	1	1	0	1	266.801071667783	166.2277294038848	0	30
15	31	nan	0	0	nan	nan	D3	D3	D3	1	1	1	0	1	582.2081355932204	180.05898305084744	0	31
15	32	nan	0	0	nan	nan	D3	D3	D3	1	1	1	1	0	966.5889481337857	172.3247697527872	0	32
15	33	nan	0	0	nan	nan	D3	D3	D3	1	1	1	0	1	492.0306242638398	181.3510011778563	0	33
15	34	nan	0	0	nan	nan	D3	D3	D3	1	1	1	0	1	877.7086419753086	176.43456790123457	0	34
15	35	nan	0	0	nan	nan	D3	D3	D3	1	1	1	1	0	67.95883940620783	196.00877192982455	0	35
15	36	nan	0	0	nan	nan	D3	D3	D3	1	1	1	0	1	226.0732421875	201.6474609375	0	36
15	37	nan	0	0	nan	nan	D3	D3	D3	1	1	1	0	1	651.5090236001851	194.3850069412309	0	37
15	38	nan	0	0	nan	nan	D3	D3	D3	1	1	1	1	0	691.0168946098149	198.4175382139984	0	38
15	39	nan	0	0	nan	nan	D3	D3	D3	1	1	1	1	0	569.3895966029723	223.23195329087048	0	39
15	40	nan	0	0	nan	nan	D3	D3	D3	1	1	1	1	0	27.239478114478114	237.46127946127947	0	40
15	41	nan	0	0	nan	nan	D3	D3	D3	1	1	1	0	1	727.8719676549865	242.1001796945193	0	41
15	42	nan	0	0	nan	nan	D3	D3	D3	1	1	1	1	0	971.2082825822168	237.65286236297197	0	42
15	43	nan	0	0	nan	nan	D3	D3	D3	1	1	1	1	0	1007.84	250.166	0	43
15	44	nan	0	0	nan	nan	D3	D3	D3	1	1	1	0	1	616.047261484099	263.2005300353357	0	44
15	45	nan	0	0	nan	nan	D3	D3	D3	1	1	1	0	1	810.3013800820589	308.36889220440133	0	45
15	46	nan	0	0	nan	nan	D3	D3	D3	1	1	1	0	1	985.8512679917752	319.3159698423578	0	46
15	47	nan	0	0	nan	nan	D3	D3	D3	1	1	1	0	1	974.3259668508288	353.53453038674036	0	47
15	48	nan	0	0	nan	nan	D3	D3	D3	1	1	1	0	1	631.9090909090909	368.3484848484849	0	48
15	49	nan	0	0	nan	nan	D3	D3	D3	1	1	1	0	1	937.9213836477987	369.6722571628232	0	49
15	50	nan	0	0	nan	nan	D3	D3	D3	1	1	1	1	0	840.0647002854424	368.9828734538535	0	50
15	51	nan	0	0	nan	nan	D3	D3	D3	1	1	1	0	1	892.5725614591594	368.8144329896907	0	51
15	52	nan	0	0	nan	nan	D3	D3	D3	1	1	1	0	1	895.6283422459893	408.4077540106952	0	52
15	53	nan	0	0	nan	nan	D3	D3	D3	1	1	1	1	0	214.03023909985936	420.4957805907173	0	53
15	54	nan	0	0	nan	nan	D3	D3	D3	1	1	1	0	1	977.0151663405088	416.0092954990215	0	54
15	55	nan	0	0	nan	nan	D3	D3	D3	1	1	1	0	1	842.497009569378	431.32894736842104	0	55
15	56	nan	0	0	nan	nan	D3	D3	D3	1	1	1	1	0	157.464	433.6632727272727	0	56
15	57	nan	0	0	nan	nan	D3	D3	D3	1	1	1	0	1	228.52238805970148	455.8039800995025	0	57
15	58	nan	0	0	nan	nan	D3	D3	D3	1	1	1	0	1	57.85064011379801	478.5737316263632	0	58
15	59	nan	0	0	nan	nan	D3	D3	D3	1	1	1	1	0	893.3797570850203	482.1400809716599	0	59
15	60	nan	0	0	nan	nan	D3	D3	D3	1	1	1	1	0	95.49333333333334	490.0755555555556	0	60
15	61	nan	0	0	nan	nan	D3	D3	D3	1	1	1	0	1	172.74082397003744	527.5146067415731	0	61
15	62	nan	0	0	nan	nan	D3	D3	D3	1	1	1	1	0	20.074670571010248	523.1325036603221	0	62
15	63	nan	0	0	nan	nan	D3	D3	D3	1	1	1	0	1	698.0596627756161	545.2166018158237	0	63
15	64	nan	0	0	nan	nan	D3	D3	D3	1	1	1	1	0	133.64378927017884	551.7225712904785	0	64
15	65	nan	0	0	nan	nan	D3	D3	D3	1	1	1	0	1	479.9935897435897	555.2029914529915	0	65
15	66	nan	0	0	nan	nan	D3	D3	D3	1	1	1	1	0	534.8712474983322	583.9306204136091	0	66
15	67	nan	0	0	nan	nan	D3	D3	D3	1	1	1	1	0	399.81997533908753	613.9223181257706	0	67
15	68	nan	0	0	nan	nan	D3	D3	D3	1	1	1	1	0	932.9726463104325	651.071882951654	0	68
15	69	nan	0	0	nan	nan	D3	D3	D3	1	1	1	0	1	989.5840621963071	733.8522837706511	0	69
15	70	nan	0	0	nan	nan	D3	D3	D3	1	1	1	0	1	933.9554896142433	741.9871414441147	0	70
15	71	nan	0	0	nan	nan	D3	D3	D3	1	1	1	0	1	297.3465197796695	749.678517776665	0	71
15	72	nan	0	0	nan	nan	D3	D3	D3	1	1	1	1	0	856.6847826086956	758.2150621118012	0	72
15	73	nan	0	0	nan	nan	D3	D3	D3	1	1	1	0	1	890.0742049469965	769.077738515901	0	73
15	74	nan	0	0	nan	nan	D3	D3	D3	1	1	1	0	1	927.4542807221899	773.7157833430401	0	74
15	75	nan	0	0	nan	nan	D3	D3	D3	1	1	1	1	0	646.331024930748	785.7502308402585	0	75
15	76	nan	0	0	nan	nan	D3	D3	D3	1	1	1	1	0	760.4239554317548	787.7259052924791	0	76
15	77	nan	0	0	nan	nan	D3	D3	D3	1	1	1	1	0	1009.3881799865682	789.7011417058428	0	77
15	78	nan	0	0	nan	nan	D3	D3	D3	1	1	1	0	1	834.9627659574468	796.2170212765958	0	78
15	79	nan	0	0	nan	nan	D3	D3	D3	1	1	1	0	1	726.3426573426574	800.7262737262737	0	79
15	80	nan	0	0	nan	nan	D3	D3	D3	1	1	1	1	0	39.627906976744185	813.7936046511628	0	80
15	81	nan	0	0	nan	nan	D3	D3	D3	1	1	1	0	1	910.1798445456982	834.8785848298044	0	81
15	82	nan	0	0	nan	nan	D3	D3	D3	1	1	1	0	1	948.5022168480451	856.4768238613462	0	82
15	83	nan	0	0	nan	nan	D3	D3	D3	1	1	1	0	1	851.2299451918286	865.6150971599402	0	83
15	84	nan	0	0	nan	nan	D3	D3	D3	1	1	1	1	0	1001.5580195977308	865.7679216090769	0	84
15	85	nan	0	0	nan	nan	D3	D3	D3	1	1	1	1	0	62.919770773638966	886.7234957020057	0	85
15	86	nan	0	0	nan	nan	D3	D3	D3	1	1	1	1	0	965.5428271150814	897.3925380977404	0	86
15	87	nan	0	0	nan	nan	D3	D3	D3	1	1	1	1	0	147.72803738317756	913.0785046728972	0	87
15	88	nan	0	0	nan	nan	D3	D3	D3	1	1	1	0	1	104.29680725266063	913.2688214426488	0	88
15	89	nan	0	0	nan	nan	D3	D3	D3	1	1	1	0	1	933.6652631578947	932.2505263157894	0	89
15	90	nan	0	0	nan	nan	D3	D3	D3	1	1	1	1	0	916.51875	961.1447916666667	0	90
15	91	nan	0	0	nan	nan	D3	D3	D3	1	1	1	1	0	95.79838709677419	967.9659498207885	0	91
15	92	nan	0	0	nan	nan	D3	D3	D3	1	1	1	1	0	561.3517156862745	972.5465686274509	0	92
15	93	nan	0	0	nan	nan	D3	D3	D3	1	1	1	0	1	926.1270062805304	997.9462665736218	0	93
15	94	nan	0	0	nan	nan	D3	D3	D3	1	1	1	0	1	100.4494382022472	1011.4337078651686	0	94
15	95	nan	0	0	nan	nan	D3	D3	D3	1	1	1	0	1	551.0898483080514	1009.732788798133	0	95
16	1	nan	0	0	nan	nan	D4	D4	D4	1	1	1	1	0	100.19162790697675	16.811162790697676	0	1
16	2	nan	0	0	nan	nan	D4	D4	D4	1	1	1	1	0	326.3318211276734	26.534024627349318	0	2
16	3	nan	0	0	nan	nan	D4	D4	D4	1	1	1	1	0	868.2119713084344	45.68488745980707	0	3
16	4	nan	0	0	nan	nan	D4	D4	D4	1	1	1	1	0	1000.6429942418426	47.20825335892514	0	4
16	5	nan	0	0	nan	nan	D4	D4	D4	1	1	1	1	0	967.0015140045421	50.70476911430735	0	5
16	6	nan	0	0	nan	nan	D4	D4	D4	1	1	1	1	0	726.8	59.815	0	6
16	7	nan	0	0	nan	nan	D4	D4	D4	1	1	1	1	0	900.5764622973925	59.58985200845666	0	7
16	8	nan	0	0	nan	nan	D4	D4	D4	1	1	1	1	0	203.3032471106219	64.31315354980738	0	8
16	9	nan	0	0	nan	nan	D4	D4	D4	1	1	1	1	0	750.211887477314	87.20235934664247	0	9
16	10	nan	0	0	nan	nan	D4	D4	D4	1	1	1	1	0	159.8526663001649	95.83397471137988	0	10
16	11	nan	0	0	nan	nan	D4	D4	D4	1	1	1	1	0	907.249348392702	99.8462206776716	0	11
16	12	nan	0	0	nan	nan	D4	D4	D4	1	1	1	1	0	941.3722163308589	91.07847295864264	0	12
16	13	nan	0	0	nan	nan	D4	D4	D4	1	1	1	1	0	583.083870967742	101.25677419354838	0	13
16	14	nan	0	0	nan	nan	D4	D4	D4	1	1	1	0	1	317.66391326794013	101.56685596282912	0	14
16	15	nan	0	0	nan	nan	D4	D4	D4	1	1	1	1	0	116.87252964426878	132.5681818181818	0	15
16	16	nan	0	0	nan	nan	D4	D4	D4	1	1	1	0	1	467.33488914819134	128.6686114352392	0	16
16	17	nan	0	0	nan	nan	D4	D4	D4	1	1	1	0	1	567.5667276051188	139.98080438756855	0	17
16	18	nan	0	0	nan	nan	D4	D4	D4	1	1	1	1	0	34.46323024054983	143.38831615120276	0	18
16	19	nan	0	0	nan	nan	D4	D4	D4	1	1	1	1	0	841.5432440751	138.275161588181	0	19
16	20	nan	0	0	nan	nan	D4	D4	D4	1	1	1	1	0	639.3964256701869	146.11129163281885	0	20
16	21	nan	0	0	nan	nan	D4	D4	D4	1	1	1	0	1	595.8338150289018	164.1737716763006	0	21
16	22	nan	0	0	nan	nan	D4	D4	D4	1	1	1	1	0	245.69021190716447	169.4803229061554	0	22
16	23	nan	0	0	nan	nan	D4	D4	D4	1	1	1	1	0	969.1668372569089	165.16376663254863	0	23
16	24	nan	0	0	nan	nan	D4	D4	D4	1	1	1	1	0	13.095360824742269	175.99570446735396	0	24
16	25	nan	0	0	nan	nan	D4	D4	D4	1	1	1	1	0	98.65672451193059	171.86930585683297	0	25
16	26	nan	0	0	nan	nan	D4	D4	D4	1	1	1	1	0	384.31145833333335	178.84375	0	26
16	27	nan	0	0	nan	nan	D4	D4	D4	1	1	1	0	1	654.6167161226508	178.47378832838774	0	27
16	28	nan	0	0	nan	nan	D4	D4	D4	1	1	1	1	0	967.1608695652174	203.5485507246377	0	28
16	29	nan	0	0	nan	nan	D4	D4	D4	1	1	1	1	0	1006.875	209.10167910447763	0	29
16	30	nan	0	0	nan	nan	D4	D4	D4	1	1	1	0	1	322.8252480705623	217.91124586549063	0	30
16	31	nan	0	0	nan	nan	D4	D4	D4	1	1	1	0	1	183.51767676767676	228.78181818181818	0	31
16	32	nan	0	0	nan	nan	D4	D4	D4	1	1	1	0	1	287.28497139885593	234.72958918356736	0	32
16	33	nan	0	0	nan	nan	D4	D4	D4	1	1	1	1	0	800.4019975031212	233.8081564710778	0	33
16	34	nan	0	0	nan	nan	D4	D4	D4	1	1	1	1	0	938.7532467532468	238.47402597402598	0	34
16	35	nan	0	0	nan	nan	D4	D4	D4	1	1	1	1	0	140.76772247360483	250.66365007541478	0	35
16	36	nan	0	0	nan	nan	D4	D4	D4	1	1	1	0	1	483.5708174904943	247.6791825095057	0	36
16	37	nan	0	0	nan	nan	D4	D4	D4	1	1	1	1	0	968.3737151248165	256.4302496328928	0	37
16	38	nan	0	0	nan	nan	D4	D4	D4	1	1	1	1	0	427.1407371948301	262.7132599329823	0	38
16	39	nan	0	0	nan	nan	D4	D4	D4	1	1	1	0	1	357.026171875	268.751171875	0	39
16	40	nan	0	0	nan	nan	D4	D4	D4	1	1	1	0	1	314.9882271468144	279.27770083102496	0	40
16	41	nan	0	0	nan	nan	D4	D4	D4	1	1	1	0	1	527.4757959005669	281.1888355865678	0	41
16	42	nan	0	0	nan	nan	D4	D4	D4	1	1	1	0	1	180.3832673827021	283.5166760881854	0	42
16	43	nan	0	0	nan	nan	D4	D4	D4	1	1	1	0	1	312.54802955665025	310.7450738916256	0	43
16	44	nan	0	0	nan	nan	D4	D4	D4	1	1	1	0	1	118.22519352568614	319.1935256861365	0	44
16	45	nan	0	0	nan	nan	D4	D4	D4	1	1	1	0	1	284.7924318308292	320.17473567056203	0	45
16	46	nan	0	0	nan	nan	D4	D4	D4	1	1	1	1	0	575.4087468460891	321.75441547518926	0	46
16	47	nan	0	0	nan	nan	D4	D4	D4	1	1	1	1	0	921.4014639639639	325.2421171171171	0	47
16	48	nan	0	0	nan	nan	D4	D4	D4	1	1	1	0	1	212.68565217391304	327.13608695652175	0	48
16	49	nan	0	0	nan	nan	D4	D4	D4	1	1	1	0	1	362.6321000521105	325.6774361646691	0	49
16	50	nan	0	0	nan	nan	D4	D4	D4	1	1	1	0	1	667.2005044136191	332.7701765447667	0	50
16	51	nan	0	0	nan	nan	D4	D4	D4	1	1	1	1	0	764.4019715224534	341.24151150054763	0	51
16	52	nan	0	0	nan	nan	D4	D4	D4	1	1	1	0	1	448.769621421976	346.7613111726685	0	52
16	53	nan	0	0	nan	nan	D4	D4	D4	1	1	1	0	1	106.56437768240343	353.3533619456366	0	53
16	54	nan	0	0	nan	nan	D4	D4	D4	1	1	1	0	1	496.0845588235294	354.3056722689076	0	54
16	55	nan	0	0	nan	nan	D4	D4	D4	1	1	1	1	0	70.79896334690855	368.84783413550537	0	55
16	56	nan	0	0	nan	nan	D4	D4	D4	1	1	1	0	1	26.322019147084422	368.0809399477807	0	56
16	57	nan	0	0	nan	nan	D4	D4	D4	1	1	1	0	1	387.1575378195096	378.36306729264476	0	57
16	58	nan	0	0	nan	nan	D4	D4	D4	1	1	1	1	0	644.3998712169994	381.18931101094654	0	58
16	59	nan	0	0	nan	nan	D4	D4	D4	1	1	1	0	1	969.9905437352246	386.46335697399525	0	59
16	60	nan	0	0	nan	nan	D4	D4	D4	1	1	1	0	1	433.9953757225434	389.34739884393065	0	60
16	61	nan	0	0	nan	nan	D4	D4	D4	1	1	1	0	1	882.6419068736142	384.22228381374725	0	61
16	62	nan	0	0	nan	nan	D4	D4	D4	1	1	1	0	1	726.698998964446	398.68588194684156	0	62
16	63	nan	0	0	nan	nan	D4	D4	D4	1	1	1	0	1	29.006617647058825	407.46838235294115	0	63
16	64	nan	0	0	nan	nan	D4	D4	D4	1	1	1	0	1	109.88193018480493	415.41991786447636	0	64
16	65	nan	0	0	nan	nan	D4	D4	D4	1	1	1	0	1	569.3831312017641	442.5534729878721	0	65
16	66	nan	0	0	nan	nan	D4	D4	D4	1	1	1	1	0	1010.3652597402597	442.825487012987	0	66
16	67	nan	0	0	nan	nan	D4	D4	D4	1	1	1	1	0	794.542572797641	456.04128271286396	0	67
16	68	nan	0	0	nan	nan	D4	D4	D4	1	1	1	0	1	892.1068376068376	449.43760683760684	0	68
16	69	nan	0	0	nan	nan	D4	D4	D4	1	1	1	0	1	855.3572700296736	469.70059347181007	0	69
16	70	nan	0	0	nan	nan	D4	D4	D4	1	1	1	0	1	643.3739522888459	475.3871695680206	0	70
16	71	nan	0	0	nan	nan	D4	D4	D4	1	1	1	1	0	26.59929390997352	481.4677846425419	0	71
16	72	nan	0	0	nan	nan	D4	D4	D4	1	1	1	1	0	771.1892505677517	518.7479182437547	0	72
16	73	nan	0	0	nan	nan	D4	D4	D4	1	1	1	1	0	765.3072625698323	552.3474860335195	0	73
16	74	nan	0	0	nan	nan	D4	D4	D4	1	1	1	1	0	476.60768398268397	570.6861471861472	0	74
16	75	nan	0	0	nan	nan	D4	D4	D4	1	1	1	1	0	777.8282078472959	612.2704135737009	0	75
16	76	nan	0	0	nan	nan	D4	D4	D4	1	1	1	1	0	808.0826446280992	646.9285714285714	0	76
16	77	nan	0	0	nan	nan	D4	D4	D4	1	1	1	1	0	65.92083333333333	650.2923611111111	0	77
16	78	nan	0	0	nan	nan	D4	D4	D4	1	1	1	1	0	398.3667108753316	651.5145888594164	0	78
16	79	nan	0	0	nan	nan	D4	D4	D4	1	1	1	1	0	727.1359109548916	671.7047451669596	0	79
16	80	nan	0	0	nan	nan	D4	D4	D4	1	1	1	0	1	179.30035158211953	683.4671019588146	0	80
16	81	nan	0	0	nan	nan	D4	D4	D4	1	1	1	0	1	901.850804215197	687.9223516361619	0	81
16	82	nan	0	0	nan	nan	D4	D4	D4	1	1	1	1	0	219.4439230408259	699.0455185358986	0	82
16	83	nan	0	0	nan	nan	D4	D4	D4	1	1	1	0	1	277.98805760449596	713.269933263084	0	83
16	84	nan	0	0	nan	nan	D4	D4	D4	1	1	1	0	1	122.44658227848102	732.5817721518987	0	84
16	85	nan	0	0	nan	nan	D4	D4	D4	1	1	1	1	0	189.87412587412587	745.0122377622378	0	85
16	86	nan	0	0	nan	nan	D4	D4	D4	1	1	1	1	0	576.1363636363636	743.2132867132867	0	86
16	87	nan	0	0	nan	nan	D4	D4	D4	1	1	1	0	1	19.863106796116504	766.0504854368932	0	87
16	88	nan	0	0	nan	nan	D4	D4	D4	1	1	1	0	1	61.74465355004277	760.9328485885372	0	88
16	89	nan	0	0	nan	nan	D4	D4	D4	1	1	1	1	0	158.3310476190476	781.4502857142858	0	89
16	90	nan	0	0	nan	nan	D4	D4	D4	1	1	1	1	0	1006.3774373259052	795.2291086350975	0	90
16	91	nan	0	0	nan	nan	D4	D4	D4	1	1	1	1	0	269.663501339177	796.1526661796933	0	91
16	92	nan	0	0	nan	nan	D4	D4	D4	1	1	1	1	0	854.8627858627858	796.6891891891892	0	92
16	93	nan	0	0	nan	nan	D4	D4	D4	1	1	1	1	0	885.0703188879804	808.6688470973018	0	93
16	94	nan	0	0	nan	nan	D4	D4	D4	1	1	1	1	0	165.2471603816447	831.6269877328488	0	94
16	95	nan	0	0	nan	nan	D4	D4	D4	1	1	1	1	0	238.0783360345759	832.4484062668828	0	95
16	96	nan	0	0	nan	nan	D4	D4	D4	1	1	1	1	0	39.239583333333336	826.0833333333334	0	96
16	97	nan	0	0	nan	nan	D4	D4	D4	1	1	1	0	1	457.58538522637014	838.8829759068043	0	97
16	98	nan	0	0	nan	nan	D4	D4	D4	1	1	1	1	0	50.81957186544342	856.5321100917431	0	98
16	99	nan	0	0	nan	nan	D4	D4	D4	1	1	1	0	1	80.24153592072668	854.9888521882741	0	99
16	100	nan	0	0	nan	nan	D4	D4	D4	1	1	1	1	0	9.532839962997224	866.6188714153561	0	100
16	101	nan	0	0	nan	nan	D4	D4	D4	1	1	1	0	1	213.22633228840127	859.4181818181818	0	101
16	102	nan	0	0	nan	nan	D4	D4	D4	1	1	1	1	0	132.85201238390093	863.9770897832817	0	102
16	103	nan	0	0	nan	nan	D4	D4	D4	1	1	1	1	0	388.36422413793105	868.2144396551724	0	103
16	104	nan	0	0	nan	nan	D4	D4	D4	1	1	1	1	0	172.10444777611195	880.6776611694153	0	104
16	105	nan	0	0	nan	nan	D4	D4	D4	1	1	1	1	0	341.05562913907283	883.3099337748345	0	105
16	106	nan	0	0	nan	nan	D4	D4	D4	1	1	1	1	0	96.85963003264418	895.5826985854189	0	106
16	107	nan	0	0	nan	nan	D4	D4	D4	1	1	1	1	0	428.55833333333334	901.8159722222222	0	107
16	108	nan	0	0	nan	nan	D4	D4	D4	1	1	1	0	1	236.1647345942648	908.7651006711409	0	108
16	109	nan	0	0	nan	nan	D4	D4	D4	1	1	1	1	0	163.28186274509804	923.5245098039215	0	109
16	110	nan	0	0	nan	nan	D4	D4	D4	1	1	1	1	0	202.1036036036036	922.375	0	110
16	111	nan	0	0	nan	nan	D4	D4	D4	1	1	1	1	0	306.26398145465083	910.4048101999421	0	111
16	112	nan	0	0	nan	nan	D4	D4	D4	1	1	1	0	1	463.19412166780586	920.5844155844156	0	112
16	113	nan	0	0	nan	nan	D4	D4	D4	1	1	1	1	0	372.46039094650206	930.3137860082304	0	113
16	114	nan	0	0	nan	nan	D4	D4	D4	1	1	1	1	0	948.8311575282854	928.4917319408181	0	114
16	115	nan	0	0	nan	nan	D4	D4	D4	1	1	1	1	0	65.00825206301576	931.5746436609153	0	115
16	116	nan	0	0	nan	nan	D4	D4	D4	1	1	1	1	0	38.51591895803184	956.0520984081041	0	116
16	117	nan	0	0	nan	nan	D4	D4	D4	1	1	1	0	1	249.03605200945626	962.1513002364067	0	117
16	118	nan	0	0	nan	nan	D4	D4	D4	1	1	1	0	1	335.4622871046229	974.0966284323948	0	118
16	119	nan	0	0	nan	nan	D4	D4	D4	1	1	1	1	0	165.85421412300684	980.1691343963554	0	119
16	120	nan	0	0	nan	nan	D4	D4	D4	1	1	1	1	0	851.938202247191	990.1839887640449	0	120
16	121	nan	0	0	nan	nan	D4	D4	D4	1	1	1	1	0	56.950635751682874	997.2400897531787	0	121
16	122	nan	0	0	nan	nan	D4	D4	D4	1	1	1	1	0	808.5043586550436	991.6544209215442	0	122
16	123	nan	0	0	nan	nan	D4	D4	D4	1	1	1	1	0	474.457269700333	1012.9012208657048	0	123
16	124	nan	0	0	nan	nan	D4	D4	D4	1	1	1	1	0	631.7502930832356	1009.0134818288394	0	124
