# Supplementary material for: Resolving cell state in iPSC-derived human neural samples with multiplexed fluorescence imaging
Source: Commun Biol. 2021 Jun 24;4:786. doi: 10.1038/s42003-021-02276-x (PMC8225800; doi:10.1038/s42003-021-02276-x)
Supplement: Supplementary file 5 — Supplementary Data 2 [file 42003_2021_2276_MOESM5_ESM.zip › New folder/Cortical_neurons_LNAcellbodies_pax6_negative.csv]

ImageNumber	ObjectNumber	Metadata_FileLocation	Metadata_Frame	Metadata_Series	Metadata_myChannel	Metadata_myCycle	Metadata_myWell	Metadata_myWell	Metadata_myWell	Children_Neurons_Count	Children_Neurons_filtered_Count	Location_Center_X	Location_Center_Y	Number_Object_Number	Parent_CellBodies
1	1	nan	0	0	nan	nan	A1	A1	A1	1	0	662.0254403131115	17.306262230919764	1	1
1	2	nan	0	0	nan	nan	A1	A1	A1	1	0	643.8866150442478	73.30088495575221	2	2
1	3	nan	0	0	nan	nan	A1	A1	A1	1	0	713.0870199319397	144.02139037433156	3	3
1	4	nan	0	0	nan	nan	A1	A1	A1	1	0	674.6351819757366	169.53523974581168	4	4
1	5	nan	0	0	nan	nan	A1	A1	A1	1	0	716.7174095878889	196.33894028595458	5	5
1	6	nan	0	0	nan	nan	A1	A1	A1	1	0	742.3935155753337	413.1938970120788	6	6
1	7	nan	0	0	nan	nan	A1	A1	A1	1	0	15.360288230584468	430.81985588470775	7	7
1	8	nan	0	0	nan	nan	A1	A1	A1	1	0	813.7000983284169	465.3893805309734	8	8
1	9	nan	0	0	nan	nan	A1	A1	A1	1	0	697.0090473656201	488.663118680149	9	9
1	10	nan	0	0	nan	nan	A1	A1	A1	1	0	221.3433349729464	530.6281357599606	10	10
1	11	nan	0	0	nan	nan	A1	A1	A1	1	0	810.4024051803885	536.5106382978723	11	11
1	12	nan	0	0	nan	nan	A1	A1	A1	1	0	773.5101387406617	553.4183564567769	12	12
1	13	nan	0	0	nan	nan	A1	A1	A1	1	0	175.46694460988684	581.4187016081	13	13
1	14	nan	0	0	nan	nan	A1	A1	A1	1	0	742.4856150793651	589.265873015873	14	14
1	15	nan	0	0	nan	nan	A1	A1	A1	1	0	694.988278840222	625.3164713140037	15	15
1	16	nan	0	0	nan	nan	A1	A1	A1	1	0	203.85648942252715	677.9525443110349	16	16
1	17	nan	0	0	nan	nan	A1	A1	A1	1	0	579.4493096646943	681.7293885601578	17	17
1	18	nan	0	0	nan	nan	A1	A1	A1	1	0	137.39561000510466	708.9180704441042	18	18
1	19	nan	0	0	nan	nan	A1	A1	A1	1	0	237.7146417445483	698.3570093457944	19	19
1	20	nan	0	0	nan	nan	A1	A1	A1	1	0	266.91981931112366	743.020892151327	20	20
1	21	nan	0	0	nan	nan	A1	A1	A1	1	0	560.417880794702	746.0960264900663	21	21
1	22	nan	0	0	nan	nan	A1	A1	A1	0	1	745.8508591065292	772.9697594501719	22	22
1	23	nan	0	0	nan	nan	A1	A1	A1	1	0	651.9859781882928	779.5546405519698	23	23
1	24	nan	0	0	nan	nan	A1	A1	A1	1	0	330.602809706258	791.9814814814815	24	24
1	25	nan	0	0	nan	nan	A1	A1	A1	1	0	289.4434276206323	808.3119800332779	25	25
2	1	nan	0	0	nan	nan	A2	A2	A2	1	0	607.9676375404531	19.905339805825243	1	1
2	2	nan	0	0	nan	nan	A2	A2	A2	1	0	507.93527407866213	138.42892536388976	2	2
2	3	nan	0	0	nan	nan	A2	A2	A2	1	0	510.8692737430168	192.031843575419	3	3
2	4	nan	0	0	nan	nan	A2	A2	A2	1	0	667.1501256281407	185.7964824120603	4	4
2	5	nan	0	0	nan	nan	A2	A2	A2	1	0	582.2796420581656	184.6256524981357	5	5
2	6	nan	0	0	nan	nan	A2	A2	A2	1	0	622.9025229357799	204.3973623853211	6	6
2	7	nan	0	0	nan	nan	A2	A2	A2	0	1	567.4224058769513	217.31726354453627	7	7
2	8	nan	0	0	nan	nan	A2	A2	A2	1	0	190.10645848119233	242.30305180979417	8	8
2	9	nan	0	0	nan	nan	A2	A2	A2	1	0	361.91246056782336	242.12184542586752	9	9
2	10	nan	0	0	nan	nan	A2	A2	A2	1	0	502.004593175853	265.8536745406824	10	10
2	11	nan	0	0	nan	nan	A2	A2	A2	1	0	642.6650879566982	279.54262516914747	11	11
2	12	nan	0	0	nan	nan	A2	A2	A2	1	0	546.6375245579568	279.69499017681727	12	12
2	13	nan	0	0	nan	nan	A2	A2	A2	1	0	526.7404326123128	318.4536882972823	13	13
2	14	nan	0	0	nan	nan	A2	A2	A2	1	0	601.8812549642573	308.5969023034154	14	14
2	15	nan	0	0	nan	nan	A2	A2	A2	1	0	255.3322048243758	344.17943292424883	15	15
2	16	nan	0	0	nan	nan	A2	A2	A2	1	0	567.2845445240532	340.1238485158649	16	16
2	17	nan	0	0	nan	nan	A2	A2	A2	1	0	381.8024038461538	347.5144230769231	17	17
2	18	nan	0	0	nan	nan	A2	A2	A2	1	0	446.86132357831724	381.150648486864	18	18
2	19	nan	0	0	nan	nan	A2	A2	A2	1	0	341.6898092967819	380.2058998808105	19	19
2	20	nan	0	0	nan	nan	A2	A2	A2	1	0	564.0663811563169	401.5182012847966	20	20
2	21	nan	0	0	nan	nan	A2	A2	A2	0	1	138.90424374319912	404.3258977149075	21	21
2	22	nan	0	0	nan	nan	A2	A2	A2	1	0	217.09027128157157	423.03274087932647	22	22
2	23	nan	0	0	nan	nan	A2	A2	A2	0	1	176.86367157242447	425.2904725019365	23	23
2	24	nan	0	0	nan	nan	A2	A2	A2	0	1	343.0839874411303	429.93249607535324	24	24
2	25	nan	0	0	nan	nan	A2	A2	A2	0	1	277.03833333333336	432.7675	25	25
2	26	nan	0	0	nan	nan	A2	A2	A2	0	1	424.5201421800948	439.1362559241706	26	26
2	27	nan	0	0	nan	nan	A2	A2	A2	0	1	215.05614973262033	462.1316844919786	27	27
2	28	nan	0	0	nan	nan	A2	A2	A2	1	0	19.21526853084776	460.6866400355082	28	28
2	29	nan	0	0	nan	nan	A2	A2	A2	1	0	106.40287769784173	461.4132693844924	29	29
2	30	nan	0	0	nan	nan	A2	A2	A2	1	0	455.452190006169	454.9531153608883	30	30
2	31	nan	0	0	nan	nan	A2	A2	A2	1	0	65.06778500513522	482.7110578568983	31	31
2	32	nan	0	0	nan	nan	A2	A2	A2	1	0	413.8873007146784	492.0409565695437	32	32
2	33	nan	0	0	nan	nan	A2	A2	A2	1	0	143.58896103896103	493.90974025974026	33	33
2	34	nan	0	0	nan	nan	A2	A2	A2	1	0	263.39593301435406	505.13516746411483	34	34
2	35	nan	0	0	nan	nan	A2	A2	A2	1	0	584.7045285820342	509.4591685226429	35	35
2	36	nan	0	0	nan	nan	A2	A2	A2	1	0	224.49699907663896	517.3222530009234	36	36
2	37	nan	0	0	nan	nan	A2	A2	A2	1	0	93.10682004930156	531.4223500410847	37	37
2	38	nan	0	0	nan	nan	A2	A2	A2	1	0	620.3974047039741	532.8394160583941	38	38
2	39	nan	0	0	nan	nan	A2	A2	A2	1	0	43.6590807675145	532.669344042838	39	39
2	40	nan	0	0	nan	nan	A2	A2	A2	1	0	194.37601970140065	561.713098353086	40	40
2	41	nan	0	0	nan	nan	A2	A2	A2	1	0	321.1307251908397	538.1335877862596	41	41
2	42	nan	0	0	nan	nan	A2	A2	A2	1	0	489.6085997794928	557.5369349503859	42	42
2	43	nan	0	0	nan	nan	A2	A2	A2	1	0	353.34305780659105	567.4781199351702	43	43
2	44	nan	0	0	nan	nan	A2	A2	A2	1	0	101.01767676767676	582.3896103896104	44	44
2	45	nan	0	0	nan	nan	A2	A2	A2	1	0	138.95330261136712	601.5800307219662	45	45
2	46	nan	0	0	nan	nan	A2	A2	A2	0	1	370.17196476445804	611.2137112217541	46	46
2	47	nan	0	0	nan	nan	A2	A2	A2	1	0	48.461198093941455	610.2464261402315	47	47
2	48	nan	0	0	nan	nan	A2	A2	A2	1	0	176.06948356807513	616.2704225352113	48	48
2	49	nan	0	0	nan	nan	A2	A2	A2	1	0	678.8155737704918	627.4063231850117	49	49
2	50	nan	0	0	nan	nan	A2	A2	A2	1	0	103.90385722510075	648.8554979850317	50	50
2	51	nan	0	0	nan	nan	A2	A2	A2	0	1	132.97524752475246	671.9054455445545	51	51
2	52	nan	0	0	nan	nan	A2	A2	A2	1	0	36.002744237102085	673.7310647639956	52	52
2	53	nan	0	0	nan	nan	A2	A2	A2	1	0	412.21219187208527	691.165889407062	53	53
2	54	nan	0	0	nan	nan	A2	A2	A2	1	0	232.91938250428817	679.1446540880503	54	54
2	55	nan	0	0	nan	nan	A2	A2	A2	1	0	298.6906019007392	681.0063357972545	55	55
2	56	nan	0	0	nan	nan	A2	A2	A2	1	0	82.70771670190275	693.553911205074	56	56
2	57	nan	0	0	nan	nan	A2	A2	A2	1	0	352.7	697.1097701149425	57	57
2	58	nan	0	0	nan	nan	A2	A2	A2	1	0	293.90733944954127	710.394495412844	58	58
2	59	nan	0	0	nan	nan	A2	A2	A2	1	0	324.6024844720497	726.9627329192547	59	59
2	60	nan	0	0	nan	nan	A2	A2	A2	1	0	62.78815261044177	729.9633534136547	60	60
2	61	nan	0	0	nan	nan	A2	A2	A2	1	0	158.43224592220827	742.0144291091593	61	61
2	62	nan	0	0	nan	nan	A2	A2	A2	1	0	472.76575401999133	750.941764450239	62	62
2	63	nan	0	0	nan	nan	A2	A2	A2	1	0	82.35140997830803	768.7874186550977	63	63
2	64	nan	0	0	nan	nan	A2	A2	A2	0	1	567.829254727475	785.7441601779756	64	64
2	65	nan	0	0	nan	nan	A2	A2	A2	1	0	507.89572060993606	789.7427447122479	65	65
2	66	nan	0	0	nan	nan	A2	A2	A2	0	1	799.177234927235	803.5722453222453	66	66
3	1	nan	0	0	nan	nan	A3	A3	A3	1	0	647.1013916500995	11.877733598409543	1	1
3	2	nan	0	0	nan	nan	A3	A3	A3	1	0	707.748500428449	12.867180805484148	2	2
3	3	nan	0	0	nan	nan	A3	A3	A3	1	0	13.043521266073196	19.577645895153314	3	3
3	4	nan	0	0	nan	nan	A3	A3	A3	0	1	231.49432463110102	24.230419977298524	4	4
3	5	nan	0	0	nan	nan	A3	A3	A3	0	1	181.67193347193347	40.874428274428276	5	5
3	6	nan	0	0	nan	nan	A3	A3	A3	0	1	345.6359649122807	46.339473684210525	6	6
3	7	nan	0	0	nan	nan	A3	A3	A3	0	1	551.539875045939	46.59279676589489	7	7
3	8	nan	0	0	nan	nan	A3	A3	A3	1	0	718.1934235976789	54.209726443769	8	8
3	9	nan	0	0	nan	nan	A3	A3	A3	1	0	635.6364158529581	62.05226881102814	9	9
3	10	nan	0	0	nan	nan	A3	A3	A3	0	1	557.6307352128248	88.38087341072416	10	10
3	11	nan	0	0	nan	nan	A3	A3	A3	0	1	129.69628647214853	85.50663129973475	11	11
3	12	nan	0	0	nan	nan	A3	A3	A3	1	0	786.6205947136564	94.46640969162996	12	12
3	13	nan	0	0	nan	nan	A3	A3	A3	1	0	686.8985374771481	108.03564899451554	13	13
3	14	nan	0	0	nan	nan	A3	A3	A3	1	0	184.47707789787552	124.85985836749907	14	14
3	15	nan	0	0	nan	nan	A3	A3	A3	0	1	464.12478031634447	124.2201230228471	15	15
3	16	nan	0	0	nan	nan	A3	A3	A3	0	1	356.8741061755146	148.69599133261104	16	16
3	17	nan	0	0	nan	nan	A3	A3	A3	1	0	731.1026518391787	152.00598802395209	17	17
3	18	nan	0	0	nan	nan	A3	A3	A3	0	1	278.6965065502183	166.6703056768559	18	18
3	19	nan	0	0	nan	nan	A3	A3	A3	1	0	120.06291520125049	175.52168815943728	19	19
3	20	nan	0	0	nan	nan	A3	A3	A3	1	0	748.5710616438356	183.71789383561645	20	20
3	21	nan	0	0	nan	nan	A3	A3	A3	0	1	354.79879101899826	252.9896373056995	21	21
3	22	nan	0	0	nan	nan	A3	A3	A3	1	0	518.9307228915662	275.8746234939759	22	22
3	23	nan	0	0	nan	nan	A3	A3	A3	0	1	103.74131419939577	282.1544561933535	23	23
3	24	nan	0	0	nan	nan	A3	A3	A3	0	1	164.5479318734793	294.84671532846716	24	24
3	25	nan	0	0	nan	nan	A3	A3	A3	0	1	216.46223091976518	302.9937377690802	25	25
3	26	nan	0	0	nan	nan	A3	A3	A3	0	1	330.59992784992784	301.2070707070707	26	26
3	27	nan	0	0	nan	nan	A3	A3	A3	1	0	555.3079470198676	312.12104488594554	27	27
3	28	nan	0	0	nan	nan	A3	A3	A3	1	0	187.20044444444446	377.6088888888889	28	28
3	29	nan	0	0	nan	nan	A3	A3	A3	1	0	254.20462704427604	384.7518946948544	29	29
3	30	nan	0	0	nan	nan	A3	A3	A3	1	0	357.3408401905587	380.97271546123864	30	30
3	31	nan	0	0	nan	nan	A3	A3	A3	1	0	39.76068376068376	386.5104895104895	31	31
3	32	nan	0	0	nan	nan	A3	A3	A3	1	0	490.57654145995747	394.6871013465627	32	32
3	33	nan	0	0	nan	nan	A3	A3	A3	1	0	314.7744581136497	399.5295840656122	33	33
3	34	nan	0	0	nan	nan	A3	A3	A3	1	0	75.2625	403.0413043478261	34	34
3	35	nan	0	0	nan	nan	A3	A3	A3	1	0	812.8848780487805	410.9053658536585	35	35
3	36	nan	0	0	nan	nan	A3	A3	A3	0	1	211.43897637795277	437.3951771653543	36	36
3	37	nan	0	0	nan	nan	A3	A3	A3	1	0	697.4320722269991	436.21066208082544	37	37
3	38	nan	0	0	nan	nan	A3	A3	A3	1	0	521.675799086758	453.81278538812785	38	38
3	39	nan	0	0	nan	nan	A3	A3	A3	1	0	743.389192886457	450.63679890560877	39	39
3	40	nan	0	0	nan	nan	A3	A3	A3	0	1	81.2085308056872	458.6957345971564	40	40
3	41	nan	0	0	nan	nan	A3	A3	A3	1	0	795.5194195475885	462.8335467349552	41	41
3	42	nan	0	0	nan	nan	A3	A3	A3	1	0	158.7892652881654	472.61944566652	42	42
3	43	nan	0	0	nan	nan	A3	A3	A3	1	0	588.0032446463335	491.84977287475664	43	43
3	44	nan	0	0	nan	nan	A3	A3	A3	1	0	222.40528455284553	497.9642276422764	44	44
3	45	nan	0	0	nan	nan	A3	A3	A3	0	1	142.6796875	522.8382352941177	45	45
3	46	nan	0	0	nan	nan	A3	A3	A3	0	1	145.78854766474728	594.0009596928983	46	46
3	47	nan	0	0	nan	nan	A3	A3	A3	1	0	800.8051643192488	593.7245696400626	47	47
3	48	nan	0	0	nan	nan	A3	A3	A3	1	0	314.4651067323481	595.4511494252873	48	48
3	49	nan	0	0	nan	nan	A3	A3	A3	0	1	78.09688681990107	646.7526913005528	49	49
3	50	nan	0	0	nan	nan	A3	A3	A3	1	0	559.1617647058823	636.7022058823529	50	50
3	51	nan	0	0	nan	nan	A3	A3	A3	1	0	311.285342019544	649.7824104234528	51	51
3	52	nan	0	0	nan	nan	A3	A3	A3	1	0	563.5574365175332	670.6940749697702	52	52
3	53	nan	0	0	nan	nan	A3	A3	A3	1	0	450.3744292237443	685.8692922374429	53	53
3	54	nan	0	0	nan	nan	A3	A3	A3	1	0	562.8514526710403	720.8139643861293	54	54
3	55	nan	0	0	nan	nan	A3	A3	A3	1	0	496.61738002594035	726.2496757457847	55	55
3	56	nan	0	0	nan	nan	A3	A3	A3	1	0	341.8881561593247	769.1255605381166	56	56
3	57	nan	0	0	nan	nan	A3	A3	A3	1	0	558.4266666666666	802.3450406504065	57	57
4	1	nan	0	0	nan	nan	A4	A4	A4	1	0	130.04716981132074	35.245872641509436	1	1
4	2	nan	0	0	nan	nan	A4	A4	A4	1	0	589.5560567010309	26.6520618556701	2	2
4	3	nan	0	0	nan	nan	A4	A4	A4	1	0	500.39850187265915	34.787265917602994	3	3
4	4	nan	0	0	nan	nan	A4	A4	A4	1	0	554.2074186222559	44.31768861973253	4	4
4	5	nan	0	0	nan	nan	A4	A4	A4	1	0	451.71677711893966	45.10359260551099	5	5
4	6	nan	0	0	nan	nan	A4	A4	A4	1	0	635.3657487091222	55.7934595524957	6	6
4	7	nan	0	0	nan	nan	A4	A4	A4	1	0	661.9568661971831	73.35211267605634	7	7
4	8	nan	0	0	nan	nan	A4	A4	A4	1	0	77.41846419327005	72.57981018119068	8	8
4	9	nan	0	0	nan	nan	A4	A4	A4	1	0	418.1097003555104	79.98374809547994	9	9
4	10	nan	0	0	nan	nan	A4	A4	A4	0	1	246.7225838758137	82.97746619929895	10	10
4	11	nan	0	0	nan	nan	A4	A4	A4	0	1	335.5378548895899	94.08635646687698	11	11
4	12	nan	0	0	nan	nan	A4	A4	A4	0	1	107.25285338015803	92.40649692712906	12	12
4	13	nan	0	0	nan	nan	A4	A4	A4	1	0	440.6573093220339	129.14724576271186	13	13
4	14	nan	0	0	nan	nan	A4	A4	A4	1	0	26.115611814345993	141.87426160337552	14	14
4	15	nan	0	0	nan	nan	A4	A4	A4	1	0	377.546386946387	141.7100233100233	15	15
4	16	nan	0	0	nan	nan	A4	A4	A4	0	1	239.4070497344278	149.30323515210043	16	16
4	17	nan	0	0	nan	nan	A4	A4	A4	1	0	647.9498596068993	174.21018852787805	17	17
4	18	nan	0	0	nan	nan	A4	A4	A4	1	0	111.41738724000935	179.08693620004675	18	18
4	19	nan	0	0	nan	nan	A4	A4	A4	0	1	340.7830998644374	179.9755987347492	19	19
4	20	nan	0	0	nan	nan	A4	A4	A4	0	1	401.86900684931504	190.69948630136986	20	20
4	21	nan	0	0	nan	nan	A4	A4	A4	0	1	14.807564698075646	203.40411413404115	21	21
4	22	nan	0	0	nan	nan	A4	A4	A4	1	0	87.66131907308377	230.6149732620321	22	22
4	23	nan	0	0	nan	nan	A4	A4	A4	1	0	766.8007329363262	217.8183692166743	23	23
4	24	nan	0	0	nan	nan	A4	A4	A4	0	1	263.6697788697789	235.34594594594594	24	24
4	25	nan	0	0	nan	nan	A4	A4	A4	0	1	361.2656053623796	233.08797653958945	25	25
4	26	nan	0	0	nan	nan	A4	A4	A4	0	1	811.7222222222222	238.13832199546485	26	26
4	27	nan	0	0	nan	nan	A4	A4	A4	1	0	412.40215716486904	275.47663071391884	27	27
4	28	nan	0	0	nan	nan	A4	A4	A4	0	1	285.8222849083216	281.0045133991537	28	28
4	29	nan	0	0	nan	nan	A4	A4	A4	1	0	691.6814586994727	288.55887521968367	29	29
4	30	nan	0	0	nan	nan	A4	A4	A4	0	1	807.3411662315057	290.0017406440383	30	30
4	31	nan	0	0	nan	nan	A4	A4	A4	0	1	80.36012364760433	300.6816074188563	31	31
4	32	nan	0	0	nan	nan	A4	A4	A4	0	1	110.64248704663213	321.09770540340486	32	32
4	33	nan	0	0	nan	nan	A4	A4	A4	1	0	58.07953394123607	327.52684903748735	33	33
4	34	nan	0	0	nan	nan	A4	A4	A4	0	1	393.29475308641975	327.0154320987654	34	34
4	35	nan	0	0	nan	nan	A4	A4	A4	0	1	352.84639872662154	342.41345005968964	35	35
4	36	nan	0	0	nan	nan	A4	A4	A4	0	1	117.23877917414721	360.50718132854576	36	36
4	37	nan	0	0	nan	nan	A4	A4	A4	1	0	22.426844518549395	369.0992080033347	37	37
4	38	nan	0	0	nan	nan	A4	A4	A4	1	0	453.69794558578565	393.9233759022765	38	38
4	39	nan	0	0	nan	nan	A4	A4	A4	1	0	565.7602385685884	404.37335984095427	39	39
4	40	nan	0	0	nan	nan	A4	A4	A4	1	0	663.6089129529363	427.4643898375677	40	40
4	41	nan	0	0	nan	nan	A4	A4	A4	1	0	470.1091519731318	433.18164007836555	41	41
4	42	nan	0	0	nan	nan	A4	A4	A4	1	0	19.222731906218144	464.57798165137615	42	42
4	43	nan	0	0	nan	nan	A4	A4	A4	1	0	414.13457076566124	470.8194122196442	43	43
4	44	nan	0	0	nan	nan	A4	A4	A4	1	0	521.7275471698114	483.6709433962264	44	44
4	45	nan	0	0	nan	nan	A4	A4	A4	1	0	695.8659239339224	490.66346523242413	45	45
4	46	nan	0	0	nan	nan	A4	A4	A4	1	0	427.6504404265183	606.6722299490033	46	46
4	47	nan	0	0	nan	nan	A4	A4	A4	0	1	382.700365408039	638.7174177831912	47	47
4	48	nan	0	0	nan	nan	A4	A4	A4	1	0	283.15990675990673	656.4913752913753	48	48
4	49	nan	0	0	nan	nan	A4	A4	A4	0	1	481.3378291586384	667.805394990366	49	49
4	50	nan	0	0	nan	nan	A4	A4	A4	0	1	438.41064198958935	667.0624638519375	50	50
4	51	nan	0	0	nan	nan	A4	A4	A4	1	0	721.0084241823588	683.5049554013875	51	51
4	52	nan	0	0	nan	nan	A4	A4	A4	1	0	560.2742995503286	692.861985472155	52	52
4	53	nan	0	0	nan	nan	A4	A4	A4	1	0	310.0154109589041	695.8396118721461	53	53
4	54	nan	0	0	nan	nan	A4	A4	A4	1	0	236.3818424566088	701.5921228304406	54	54
4	55	nan	0	0	nan	nan	A4	A4	A4	0	1	503.83085714285716	704.0257142857142	55	55
4	56	nan	0	0	nan	nan	A4	A4	A4	1	0	394.765725047081	707.2331450094161	56	56
4	57	nan	0	0	nan	nan	A4	A4	A4	1	0	631.6876606683804	727.8277634961439	57	57
4	58	nan	0	0	nan	nan	A4	A4	A4	1	0	332.94274809160305	746.4245449207282	58	58
4	59	nan	0	0	nan	nan	A4	A4	A4	1	0	803.3116302186879	730.0561630218688	59	59
4	60	nan	0	0	nan	nan	A4	A4	A4	0	1	561.3389986219569	770.6701883325677	60	60
4	61	nan	0	0	nan	nan	A4	A4	A4	1	0	653.4524128686327	758.1802949061662	61	61
4	62	nan	0	0	nan	nan	A4	A4	A4	1	0	276.3516737206618	786.545209696037	62	62
4	63	nan	0	0	nan	nan	A4	A4	A4	1	0	427.11213294611167	769.5075830913198	63	63
5	1	nan	0	0	nan	nan	B1	B1	B1	0	1	668.6691973969631	9.76355748373102	1	1
5	2	nan	0	0	nan	nan	B1	B1	B1	0	1	651.148899188876	37.92120509849363	2	2
5	3	nan	0	0	nan	nan	B1	B1	B1	0	1	571.8331907613344	70.78785286569718	3	3
5	4	nan	0	0	nan	nan	B1	B1	B1	1	0	466.7504456327986	66.57991681521094	4	4
5	5	nan	0	0	nan	nan	B1	B1	B1	0	1	511.64050235478805	78.55102040816327	5	5
5	6	nan	0	0	nan	nan	B1	B1	B1	0	1	626.1825636599051	131.08675010789815	6	6
5	7	nan	0	0	nan	nan	B1	B1	B1	1	0	603.0285125386465	169.3727241497767	7	7
5	8	nan	0	0	nan	nan	B1	B1	B1	1	0	521.9465680230169	168.14467735306206	8	8
5	9	nan	0	0	nan	nan	B1	B1	B1	1	0	93.14551282051282	211.9929487179487	9	9
5	10	nan	0	0	nan	nan	B1	B1	B1	1	0	161.94892473118279	220.8165322580645	10	10
5	11	nan	0	0	nan	nan	B1	B1	B1	1	0	638.2737576285963	223.4106364428945	11	11
5	12	nan	0	0	nan	nan	B1	B1	B1	0	1	796.4489222118088	251.222742892846	12	12
5	13	nan	0	0	nan	nan	B1	B1	B1	1	0	27.44866310160428	285.7192513368984	13	13
5	14	nan	0	0	nan	nan	B1	B1	B1	1	0	79.58896103896105	310.9155844155844	14	14
5	15	nan	0	0	nan	nan	B1	B1	B1	1	0	361.003884572697	309.67452830188677	15	15
5	16	nan	0	0	nan	nan	B1	B1	B1	1	0	413.8530872959546	305.1845280340667	16	16
5	17	nan	0	0	nan	nan	B1	B1	B1	1	0	656.8081734778982	307.4359188212399	17	17
5	18	nan	0	0	nan	nan	B1	B1	B1	1	0	470.12	316.8236842105263	18	18
5	19	nan	0	0	nan	nan	B1	B1	B1	1	0	46.010556621881	351.40930902111324	19	19
5	20	nan	0	0	nan	nan	B1	B1	B1	1	0	554.0114810562571	357.5430539609644	20	20
5	21	nan	0	0	nan	nan	B1	B1	B1	1	0	355.973209685729	362.50798557444614	21	21
5	22	nan	0	0	nan	nan	B1	B1	B1	0	1	772.9546568627451	359.92483660130716	22	22
5	23	nan	0	0	nan	nan	B1	B1	B1	1	0	78.43469708890638	381.69118804091266	23	23
5	24	nan	0	0	nan	nan	B1	B1	B1	1	0	153.86133666458463	383.7195502810743	24	24
5	25	nan	0	0	nan	nan	B1	B1	B1	1	0	31.827242524916944	411.98006644518273	25	25
5	26	nan	0	0	nan	nan	B1	B1	B1	1	0	68.77561475409836	411.640368852459	26	26
5	27	nan	0	0	nan	nan	B1	B1	B1	0	1	728.7940180586908	420.9960496613995	27	27
5	28	nan	0	0	nan	nan	B1	B1	B1	1	0	635.289644012945	430.292071197411	28	28
5	29	nan	0	0	nan	nan	B1	B1	B1	0	1	676.6979228486647	433.7643916913947	29	29
5	30	nan	0	0	nan	nan	B1	B1	B1	1	0	54.48675799086758	437.45844748858445	30	30
5	31	nan	0	0	nan	nan	B1	B1	B1	0	1	765.0067521944632	446.83389601620524	31	31
5	32	nan	0	0	nan	nan	B1	B1	B1	1	0	240.13333333333333	466.1957894736842	32	32
5	33	nan	0	0	nan	nan	B1	B1	B1	1	0	114.01262458471761	454.0325581395349	33	33
5	34	nan	0	0	nan	nan	B1	B1	B1	1	0	440.27128782547504	476.2931034482759	34	34
5	35	nan	0	0	nan	nan	B1	B1	B1	1	0	148.25108395743004	483.81040599132837	35	35
5	36	nan	0	0	nan	nan	B1	B1	B1	1	0	542.1685258964144	490.15059760956177	36	36
5	37	nan	0	0	nan	nan	B1	B1	B1	0	1	740.0508935508935	518.3550893550894	37	37
5	38	nan	0	0	nan	nan	B1	B1	B1	1	0	158.17846460618145	532.3369890329013	38	38
5	39	nan	0	0	nan	nan	B1	B1	B1	0	1	540.8162590879048	532.402181097158	39	39
5	40	nan	0	0	nan	nan	B1	B1	B1	1	0	183.92623941958888	541.5973397823458	40	40
5	41	nan	0	0	nan	nan	B1	B1	B1	0	1	26.19176706827309	555.7013052208836	41	41
5	42	nan	0	0	nan	nan	B1	B1	B1	1	0	474.64754716981133	572.7947169811321	42	42
5	43	nan	0	0	nan	nan	B1	B1	B1	0	1	600.915570934256	578.7636678200693	43	43
5	44	nan	0	0	nan	nan	B1	B1	B1	0	1	57.04156712852365	619.0692785475394	44	44
5	45	nan	0	0	nan	nan	B1	B1	B1	0	1	788.4229203025014	618.7079697498546	45	45
5	46	nan	0	0	nan	nan	B1	B1	B1	0	1	564.9389124293785	617.5543785310734	46	46
5	47	nan	0	0	nan	nan	B1	B1	B1	1	0	107.45101241018942	634.4745264532985	47	47
5	48	nan	0	0	nan	nan	B1	B1	B1	1	0	641.416091954023	633.880459770115	48	48
5	49	nan	0	0	nan	nan	B1	B1	B1	1	0	417.9878869448183	657.3992821893225	49	49
5	50	nan	0	0	nan	nan	B1	B1	B1	0	1	566.9400921658986	678.9193548387096	50	50
5	51	nan	0	0	nan	nan	B1	B1	B1	0	1	379.73707721761326	703.226547543076	51	51
5	52	nan	0	0	nan	nan	B1	B1	B1	1	0	487.9783357951748	695.3510585918267	52	52
5	53	nan	0	0	nan	nan	B1	B1	B1	0	1	442.92396593673965	757.0723844282238	53	53
5	54	nan	0	0	nan	nan	B1	B1	B1	1	0	312.6263289555973	756.9643527204503	54	54
5	55	nan	0	0	nan	nan	B1	B1	B1	1	0	535.6556723450526	738.3552011598405	55	55
5	56	nan	0	0	nan	nan	B1	B1	B1	0	1	219.60311284046693	781.0204280155642	56	56
5	57	nan	0	0	nan	nan	B1	B1	B1	0	1	388.73706896551727	783.0057471264367	57	57
5	58	nan	0	0	nan	nan	B1	B1	B1	0	1	285.51757575757574	797.4630303030303	58	58
5	59	nan	0	0	nan	nan	B1	B1	B1	0	1	350.44025974025976	807.6155844155844	59	59
5	60	nan	0	0	nan	nan	B1	B1	B1	0	1	457.1864261168385	809.7757731958762	60	60
6	1	nan	0	0	nan	nan	B2	B2	B2	1	0	504.1714082503556	19.317211948790895	1	1
6	2	nan	0	0	nan	nan	B2	B2	B2	1	0	546.041149068323	26.70108695652174	2	2
6	3	nan	0	0	nan	nan	B2	B2	B2	1	0	538.6620583717358	76.05990783410138	3	3
6	4	nan	0	0	nan	nan	B2	B2	B2	1	0	481.201496525922	195.33778727952966	4	4
6	5	nan	0	0	nan	nan	B2	B2	B2	1	0	529.862143474503	190.51555747623163	5	5
6	6	nan	0	0	nan	nan	B2	B2	B2	1	0	65.20736022646851	271.44232130219393	6	6
6	7	nan	0	0	nan	nan	B2	B2	B2	1	0	426.84404811281627	271.0817088345085	7	7
6	8	nan	0	0	nan	nan	B2	B2	B2	0	1	342.519477739726	268.793022260274	8	8
6	9	nan	0	0	nan	nan	B2	B2	B2	1	0	54.89235412474849	327.66247484909456	9	9
6	10	nan	0	0	nan	nan	B2	B2	B2	0	1	291.90689481630596	336.64280322093606	10	10
6	11	nan	0	0	nan	nan	B2	B2	B2	1	0	799.0628626692456	338.56528046421664	11	11
6	12	nan	0	0	nan	nan	B2	B2	B2	1	0	397.7816232025347	358.5907872288569	12	12
6	13	nan	0	0	nan	nan	B2	B2	B2	1	0	617.7034291010194	389.902687673772	13	13
6	14	nan	0	0	nan	nan	B2	B2	B2	1	0	619.2837209302326	421.65581395348835	14	14
6	15	nan	0	0	nan	nan	B2	B2	B2	1	0	370.3744075829384	426.75118483412325	15	15
6	16	nan	0	0	nan	nan	B2	B2	B2	0	1	35.39370877727042	504.35692541856923	16	16
6	17	nan	0	0	nan	nan	B2	B2	B2	1	0	62.895394223263075	536.5690866510539	17	17
6	18	nan	0	0	nan	nan	B2	B2	B2	1	0	525.7474779319042	561.3045397225725	18	18
6	19	nan	0	0	nan	nan	B2	B2	B2	0	1	52.148448886112845	589.1016031646888	19	19
6	20	nan	0	0	nan	nan	B2	B2	B2	1	0	579.726012793177	593.9399431414357	20	20
6	21	nan	0	0	nan	nan	B2	B2	B2	1	0	270.09513888888887	610.4006944444444	21	21
6	22	nan	0	0	nan	nan	B2	B2	B2	1	0	791.9261992619926	710.9803198031981	22	22
6	23	nan	0	0	nan	nan	B2	B2	B2	1	0	327.32329635499207	717.9038563127311	23	23
6	24	nan	0	0	nan	nan	B2	B2	B2	1	0	619.086783703213	745.5640940708844	24	24
6	25	nan	0	0	nan	nan	B2	B2	B2	0	1	177.59115687462145	749.5439127801333	25	25
6	26	nan	0	0	nan	nan	B2	B2	B2	1	0	345.2114608555286	756.8212267958031	26	26
6	27	nan	0	0	nan	nan	B2	B2	B2	1	0	729.1456953642385	781.3973509933775	27	27
6	28	nan	0	0	nan	nan	B2	B2	B2	0	1	305.6988388969521	771.9288824383164	28	28
6	29	nan	0	0	nan	nan	B2	B2	B2	0	1	152.84864546525324	785.8922261484099	29	29
6	30	nan	0	0	nan	nan	B2	B2	B2	0	1	301.3439752832132	804.5592173017508	30	30
6	31	nan	0	0	nan	nan	B2	B2	B2	0	1	780.7184284377923	809.1010289990645	31	31
6	32	nan	0	0	nan	nan	B2	B2	B2	1	0	253.36824324324326	812.8445945945946	32	32
7	1	nan	0	0	nan	nan	B3	B3	B3	0	1	544.1017493752231	16.633345233845056	1	1
7	2	nan	0	0	nan	nan	B3	B3	B3	0	1	648.2740384615385	11.88701923076923	2	2
7	3	nan	0	0	nan	nan	B3	B3	B3	0	1	346.59192439862545	22.079896907216494	3	3
7	4	nan	0	0	nan	nan	B3	B3	B3	0	1	783.1183294663573	52.832946635730856	4	4
7	5	nan	0	0	nan	nan	B3	B3	B3	0	1	638.7866831072749	56.4636251541307	5	5
7	6	nan	0	0	nan	nan	B3	B3	B3	0	1	586.0852173913044	65.42782608695653	6	6
7	7	nan	0	0	nan	nan	B3	B3	B3	0	1	727.7873914441943	64.81408813123191	7	7
7	8	nan	0	0	nan	nan	B3	B3	B3	0	1	536.5736434108527	64.08071135430916	8	8
7	9	nan	0	0	nan	nan	B3	B3	B3	1	0	461.3969352446861	67.7740978744439	9	9
7	10	nan	0	0	nan	nan	B3	B3	B3	0	1	712.7580461946233	107.19159409314653	10	10
7	11	nan	0	0	nan	nan	B3	B3	B3	0	1	489.3705583756345	105.30513254371122	11	11
7	12	nan	0	0	nan	nan	B3	B3	B3	1	0	247.3934169278997	127.21525600835946	12	12
7	13	nan	0	0	nan	nan	B3	B3	B3	0	1	511.1948424068768	135.57478510028653	13	13
7	14	nan	0	0	nan	nan	B3	B3	B3	1	0	569.5063613231553	141.99830364715862	14	14
7	15	nan	0	0	nan	nan	B3	B3	B3	1	0	299.5724299065421	182.1214953271028	15	15
7	16	nan	0	0	nan	nan	B3	B3	B3	0	1	274.15307150050353	201.3202416918429	16	16
7	17	nan	0	0	nan	nan	B3	B3	B3	1	0	566.0686095931998	218.80995749848208	17	17
7	18	nan	0	0	nan	nan	B3	B3	B3	1	0	530.2755644090305	228.65006640106242	18	18
7	19	nan	0	0	nan	nan	B3	B3	B3	1	0	344.49392466585664	249.66281895504252	19	19
7	20	nan	0	0	nan	nan	B3	B3	B3	1	0	409.46102528089887	320.4940308988764	20	20
7	21	nan	0	0	nan	nan	B3	B3	B3	1	0	280.05326704545456	324.3473011363636	21	21
7	22	nan	0	0	nan	nan	B3	B3	B3	0	1	48.27769012306722	341.84379930577467	22	22
7	23	nan	0	0	nan	nan	B3	B3	B3	0	1	147.22533849129593	351.1747259832366	23	23
7	24	nan	0	0	nan	nan	B3	B3	B3	1	0	533.1335227272727	351.1193181818182	24	24
7	25	nan	0	0	nan	nan	B3	B3	B3	0	1	67.04094579008074	388.15455594002304	25	25
7	26	nan	0	0	nan	nan	B3	B3	B3	0	1	114.48595848595849	391.2924297924298	26	26
7	27	nan	0	0	nan	nan	B3	B3	B3	1	0	559.8970927549608	427.04199353945546	27	27
7	28	nan	0	0	nan	nan	B3	B3	B3	1	0	331.21676300578036	431.3907514450867	28	28
7	29	nan	0	0	nan	nan	B3	B3	B3	1	0	387.68982427462197	433.1655087862689	29	29
7	30	nan	0	0	nan	nan	B3	B3	B3	1	0	398.4358543417367	484.0565826330532	30	30
7	31	nan	0	0	nan	nan	B3	B3	B3	1	0	477.38412142440166	516.7775831873905	31	31
7	32	nan	0	0	nan	nan	B3	B3	B3	0	1	42.81136950904393	515.4334625322997	32	32
7	33	nan	0	0	nan	nan	B3	B3	B3	1	0	520.9321175278623	522.2836879432624	33	33
7	34	nan	0	0	nan	nan	B3	B3	B3	1	0	434.5660211267606	522.0739436619718	34	34
7	35	nan	0	0	nan	nan	B3	B3	B3	1	0	306.6732564524986	524.6792970895112	35	35
7	36	nan	0	0	nan	nan	B3	B3	B3	1	0	540.8484691229891	554.622210690192	36	36
7	37	nan	0	0	nan	nan	B3	B3	B3	1	0	804.7572674418604	552.9118217054264	37	37
7	38	nan	0	0	nan	nan	B3	B3	B3	1	0	63.54829210836278	562.2190812720848	38	38
7	39	nan	0	0	nan	nan	B3	B3	B3	1	0	486.0633484162896	606.4434389140272	39	39
7	40	nan	0	0	nan	nan	B3	B3	B3	1	0	339.5373364126251	632.0415704387991	40	40
7	41	nan	0	0	nan	nan	B3	B3	B3	1	0	574.5593098490294	637.3616103522645	41	41
7	42	nan	0	0	nan	nan	B3	B3	B3	0	1	46.19984802431611	665.5151975683891	42	42
7	43	nan	0	0	nan	nan	B3	B3	B3	1	0	107.54446064139941	678.1395772594752	43	43
7	44	nan	0	0	nan	nan	B3	B3	B3	1	0	649.7805818436733	679.4479495268139	44	44
7	45	nan	0	0	nan	nan	B3	B3	B3	1	0	165.9120145631068	695.0922330097087	45	45
7	46	nan	0	0	nan	nan	B3	B3	B3	1	0	521.1481670061099	687.4114052953157	46	46
7	47	nan	0	0	nan	nan	B3	B3	B3	1	0	442.66394112837287	714.0723630417008	47	47
7	48	nan	0	0	nan	nan	B3	B3	B3	1	0	413.726586102719	742.6283987915408	48	48
7	49	nan	0	0	nan	nan	B3	B3	B3	0	1	533.7566702241195	814.9989327641409	49	49
8	1	nan	0	0	nan	nan	B4	B4	B4	1	0	147.83412774070544	7.664442326024785	1	1
8	2	nan	0	0	nan	nan	B4	B4	B4	1	0	366.75770925110135	20.222152297042165	2	2
8	3	nan	0	0	nan	nan	B4	B4	B4	1	0	461.7536534446764	38.110995128740434	3	3
8	4	nan	0	0	nan	nan	B4	B4	B4	0	1	411.93837209302325	46.146899224806205	4	4
8	5	nan	0	0	nan	nan	B4	B4	B4	1	0	207.58570075757575	66.96212121212122	5	5
8	6	nan	0	0	nan	nan	B4	B4	B4	1	0	802.0779298036883	77.2153480071386	6	6
8	7	nan	0	0	nan	nan	B4	B4	B4	1	0	19.52249408050513	131.55564325177585	7	7
8	8	nan	0	0	nan	nan	B4	B4	B4	1	0	811.3374667847653	205.45704162976085	8	8
8	9	nan	0	0	nan	nan	B4	B4	B4	1	0	510.1191222570533	285.80250783699057	9	9
8	10	nan	0	0	nan	nan	B4	B4	B4	1	0	666.8114571746385	304.74860956618465	10	10
8	11	nan	0	0	nan	nan	B4	B4	B4	0	1	219.41190965092403	318.4028747433265	11	11
8	12	nan	0	0	nan	nan	B4	B4	B4	1	0	548.3862190812721	340.06643109540636	12	12
8	13	nan	0	0	nan	nan	B4	B4	B4	1	0	732.2837089028445	347.1835980790543	13	13
8	14	nan	0	0	nan	nan	B4	B4	B4	1	0	274.0179691956646	345.656873930405	14	14
8	15	nan	0	0	nan	nan	B4	B4	B4	1	0	792.6520955385308	346.7377196935557	15	15
8	16	nan	0	0	nan	nan	B4	B4	B4	1	0	551.2321063394683	395.25076687116564	16	16
8	17	nan	0	0	nan	nan	B4	B4	B4	1	0	514.6657060518731	441.533552902429	17	17
8	18	nan	0	0	nan	nan	B4	B4	B4	1	0	376.7068298969072	447.30670103092785	18	18
8	19	nan	0	0	nan	nan	B4	B4	B4	1	0	467.41650422352177	485.6712150747238	19	19
8	20	nan	0	0	nan	nan	B4	B4	B4	1	0	394.35971223021585	539.0025391451545	20	20
8	21	nan	0	0	nan	nan	B4	B4	B4	1	0	20.669152276295133	556.7586342229199	21	21
8	22	nan	0	0	nan	nan	B4	B4	B4	1	0	299.0554474708171	557.0165369649806	22	22
8	23	nan	0	0	nan	nan	B4	B4	B4	1	0	336.8650366748166	569.4430317848411	23	23
8	24	nan	0	0	nan	nan	B4	B4	B4	1	0	663.4071038251366	624.3224043715848	24	24
8	25	nan	0	0	nan	nan	B4	B4	B4	0	1	665.7075993960744	694.7020634121792	25	25
8	26	nan	0	0	nan	nan	B4	B4	B4	0	1	106.3701226309922	745.3054626532887	26	26
8	27	nan	0	0	nan	nan	B4	B4	B4	1	0	225.07105719237435	761.8526863084923	27	27
8	28	nan	0	0	nan	nan	B4	B4	B4	1	0	579.114935064935	761.9441558441558	28	28
8	29	nan	0	0	nan	nan	B4	B4	B4	0	1	628.0101547388781	768.5062862669246	29	29
8	30	nan	0	0	nan	nan	B4	B4	B4	0	1	128.33780991735537	785.6456611570248	30	30
8	31	nan	0	0	nan	nan	B4	B4	B4	0	1	604.9882604055497	791.2379935965848	31	31
8	32	nan	0	0	nan	nan	B4	B4	B4	0	1	13.817095588235293	798.3602941176471	32	32
8	33	nan	0	0	nan	nan	B4	B4	B4	0	1	166.0180360721443	804.4178356713427	33	33
8	34	nan	0	0	nan	nan	B4	B4	B4	1	0	70.96933514246948	801.9080054274084	34	34
9	1	nan	0	0	nan	nan	C1	C1	C1	0	1	417.00320512820514	20.621336996336996	1	1
9	2	nan	0	0	nan	nan	C1	C1	C1	0	1	466.32109375	18.07578125	2	2
9	3	nan	0	0	nan	nan	C1	C1	C1	1	0	131.77860882572924	19.276738967838444	3	3
9	4	nan	0	0	nan	nan	C1	C1	C1	1	0	698.8799454297408	24.253069577080492	4	4
9	5	nan	0	0	nan	nan	C1	C1	C1	0	1	413.64638157894734	59.40296052631579	5	5
9	6	nan	0	0	nan	nan	C1	C1	C1	1	0	640.7187008905186	79.96228391828183	6	6
9	7	nan	0	0	nan	nan	C1	C1	C1	1	0	12.232972628898791	87.0604710375557	7	7
9	8	nan	0	0	nan	nan	C1	C1	C1	1	0	509.80132450331126	87.30169242089772	8	8
9	9	nan	0	0	nan	nan	C1	C1	C1	0	1	375.23852183650615	91.6842105263158	9	9
9	10	nan	0	0	nan	nan	C1	C1	C1	0	1	440.3087742799732	117.04219691895513	10	10
9	11	nan	0	0	nan	nan	C1	C1	C1	0	1	482.5231910946197	135.57421150278293	11	11
9	12	nan	0	0	nan	nan	C1	C1	C1	1	0	538.1295647823912	159.14057028514256	12	12
9	13	nan	0	0	nan	nan	C1	C1	C1	1	0	382.21382396817506	154.4838388861263	13	13
9	14	nan	0	0	nan	nan	C1	C1	C1	0	1	432.23358395989976	166.89573934837094	14	14
9	15	nan	0	0	nan	nan	C1	C1	C1	0	1	504.16685912240183	176.34295612009237	15	15
9	16	nan	0	0	nan	nan	C1	C1	C1	0	1	389.3202439954251	217.1749904689287	16	16
9	17	nan	0	0	nan	nan	C1	C1	C1	0	1	458.19846402586904	205.5844785772029	17	17
9	18	nan	0	0	nan	nan	C1	C1	C1	1	0	351.81838154522154	232.11241303551813	18	18
9	19	nan	0	0	nan	nan	C1	C1	C1	0	1	583.9165120593692	225.6600185528757	19	19
9	20	nan	0	0	nan	nan	C1	C1	C1	1	0	628.4570135746607	233.22976370035192	20	20
9	21	nan	0	0	nan	nan	C1	C1	C1	1	0	680.1539365452409	252.88954171562867	21	21
9	22	nan	0	0	nan	nan	C1	C1	C1	1	0	596.1470152935373	287.05870744943263	22	22
9	23	nan	0	0	nan	nan	C1	C1	C1	1	0	440.09378531073446	286.2225988700565	23	23
9	24	nan	0	0	nan	nan	C1	C1	C1	1	0	533.0094130675526	304.0725359911406	24	24
9	25	nan	0	0	nan	nan	C1	C1	C1	1	0	399.44026682838086	307.51364463311097	25	25
9	26	nan	0	0	nan	nan	C1	C1	C1	1	0	600.9095456440183	360.2563568153397	26	26
9	27	nan	0	0	nan	nan	C1	C1	C1	1	0	190.2328086164043	458.9395194697597	27	27
9	28	nan	0	0	nan	nan	C1	C1	C1	1	0	780.0620689655173	457.8291777188329	28	28
9	29	nan	0	0	nan	nan	C1	C1	C1	1	0	643.6852441613588	501.630042462845	29	29
9	30	nan	0	0	nan	nan	C1	C1	C1	1	0	19.16679245283019	507.0656603773585	30	30
9	31	nan	0	0	nan	nan	C1	C1	C1	1	0	758.8009015777611	500.47257700976706	31	31
9	32	nan	0	0	nan	nan	C1	C1	C1	1	0	116.9664570230608	497.96567085953876	32	32
9	33	nan	0	0	nan	nan	C1	C1	C1	1	0	589.2096317280453	517.4720254957507	33	33
9	34	nan	0	0	nan	nan	C1	C1	C1	1	0	666.9100529100529	546.3452380952381	34	34
9	35	nan	0	0	nan	nan	C1	C1	C1	1	0	183.70165562913908	567.976821192053	35	35
9	36	nan	0	0	nan	nan	C1	C1	C1	1	0	344.44790315607435	567.5637699956766	36	36
9	37	nan	0	0	nan	nan	C1	C1	C1	1	0	799.3683904706565	587.31435212086	37	37
9	38	nan	0	0	nan	nan	C1	C1	C1	1	0	14.975694444444445	588.5770833333333	38	38
9	39	nan	0	0	nan	nan	C1	C1	C1	1	0	66.84502081332053	597.5366634646174	39	39
9	40	nan	0	0	nan	nan	C1	C1	C1	1	0	113.49418604651163	647.7226744186047	40	40
9	41	nan	0	0	nan	nan	C1	C1	C1	1	0	223.92374350086655	663.7512998266898	41	41
9	42	nan	0	0	nan	nan	C1	C1	C1	0	1	236.04516711833784	685.940379403794	42	42
9	43	nan	0	0	nan	nan	C1	C1	C1	0	1	190.39071986123156	692.406331309627	43	43
9	44	nan	0	0	nan	nan	C1	C1	C1	1	0	405.7857142857143	775.9927288280581	44	44
9	45	nan	0	0	nan	nan	C1	C1	C1	0	1	150.90931863727454	802.310120240481	45	45
9	46	nan	0	0	nan	nan	C1	C1	C1	0	1	31.931687242798354	814.3111111111111	46	46
10	1	nan	0	0	nan	nan	C2	C2	C2	1	0	794.4913461538462	13.995192307692308	1	1
10	2	nan	0	0	nan	nan	C2	C2	C2	0	1	452.6406374501992	16.170517928286852	2	2
10	3	nan	0	0	nan	nan	C2	C2	C2	0	1	216.66837024417944	28.83702441794435	3	3
10	4	nan	0	0	nan	nan	C2	C2	C2	0	1	450.42113095238096	51.49330357142857	4	4
10	5	nan	0	0	nan	nan	C2	C2	C2	0	1	527.6698176907495	34.64483457123565	5	5
10	6	nan	0	0	nan	nan	C2	C2	C2	0	1	807.8291006871825	68.07140723035555	6	6
10	7	nan	0	0	nan	nan	C2	C2	C2	0	1	625.7259565667011	89.21716649431231	7	7
10	8	nan	0	0	nan	nan	C2	C2	C2	1	0	510.5049019607843	95.12745098039215	8	8
10	9	nan	0	0	nan	nan	C2	C2	C2	1	0	670.7971864009379	91.8147713950762	9	9
10	10	nan	0	0	nan	nan	C2	C2	C2	1	0	417.09080590238364	122.14074914869467	10	10
10	11	nan	0	0	nan	nan	C2	C2	C2	0	1	786.875955819881	129.3840271877655	11	11
10	12	nan	0	0	nan	nan	C2	C2	C2	1	0	519.8729351969505	140.8710292249047	12	12
10	13	nan	0	0	nan	nan	C2	C2	C2	1	0	239.2097744360902	148.65563909774437	13	13
10	14	nan	0	0	nan	nan	C2	C2	C2	1	0	361.42293777134586	163.2083936324168	14	14
10	15	nan	0	0	nan	nan	C2	C2	C2	1	0	456.74165341812403	165.7941176470588	15	15
10	16	nan	0	0	nan	nan	C2	C2	C2	0	1	777.688654353562	158.51011433597185	16	16
10	17	nan	0	0	nan	nan	C2	C2	C2	1	0	544.7905660377359	183.5811320754717	17	17
10	18	nan	0	0	nan	nan	C2	C2	C2	0	1	656.1434071222329	175.6130895091434	18	18
10	19	nan	0	0	nan	nan	C2	C2	C2	0	1	443.7869649805447	194.41050583657588	19	19
10	20	nan	0	0	nan	nan	C2	C2	C2	0	1	765.7858606557377	187.26741803278688	20	20
10	21	nan	0	0	nan	nan	C2	C2	C2	0	1	307.5989159891599	201.24051490514904	21	21
10	22	nan	0	0	nan	nan	C2	C2	C2	1	0	387.89638318670575	215.069403714565	22	22
10	23	nan	0	0	nan	nan	C2	C2	C2	1	0	498.5097037793667	219.18079673135853	23	23
10	24	nan	0	0	nan	nan	C2	C2	C2	1	0	358.4029428409734	230.98019241652517	24	24
10	25	nan	0	0	nan	nan	C2	C2	C2	1	0	416.6740740740741	234.1758024691358	25	25
10	26	nan	0	0	nan	nan	C2	C2	C2	0	1	335.45148514851485	252.9940594059406	26	26
10	27	nan	0	0	nan	nan	C2	C2	C2	0	1	715.2299528301887	252.09709119496856	27	27
10	28	nan	0	0	nan	nan	C2	C2	C2	1	0	272.7356862745098	256.0776470588235	28	28
10	29	nan	0	0	nan	nan	C2	C2	C2	1	0	466.214626391097	253.55802861685214	29	29
10	30	nan	0	0	nan	nan	C2	C2	C2	1	0	191.65217391304347	275.86532343584304	30	30
10	31	nan	0	0	nan	nan	C2	C2	C2	1	0	397.84898612593383	284.0981856990395	31	31
10	32	nan	0	0	nan	nan	C2	C2	C2	0	1	812.3198324022346	287.28980446927375	32	32
10	33	nan	0	0	nan	nan	C2	C2	C2	1	0	470.0446026986507	310.32646176911544	33	33
10	34	nan	0	0	nan	nan	C2	C2	C2	0	1	332.72328767123287	299.2675799086758	34	34
10	35	nan	0	0	nan	nan	C2	C2	C2	0	1	746.8652737752161	308.85446685878964	35	35
10	36	nan	0	0	nan	nan	C2	C2	C2	1	0	573.1130402659771	332.2656076837828	36	36
10	37	nan	0	0	nan	nan	C2	C2	C2	1	0	319.444641275465	348.1868910540301	37	37
10	38	nan	0	0	nan	nan	C2	C2	C2	1	0	290.74652087475147	359.5844930417495	38	38
10	39	nan	0	0	nan	nan	C2	C2	C2	1	0	206.66666666666666	355.27493112947656	39	39
10	40	nan	0	0	nan	nan	C2	C2	C2	1	0	679.2982054219168	379.6701030927835	40	40
10	41	nan	0	0	nan	nan	C2	C2	C2	1	0	114.43083182640144	387.04475587703433	41	41
10	42	nan	0	0	nan	nan	C2	C2	C2	1	0	202.39395973154362	392.36308724832213	42	42
10	43	nan	0	0	nan	nan	C2	C2	C2	1	0	409.2359813084112	386.595015576324	43	43
10	44	nan	0	0	nan	nan	C2	C2	C2	0	1	742.6818647540983	395.0845286885246	44	44
10	45	nan	0	0	nan	nan	C2	C2	C2	1	0	514.1731707317073	409.9869918699187	45	45
10	46	nan	0	0	nan	nan	C2	C2	C2	0	1	584.3390092879257	419.39744582043346	46	46
10	47	nan	0	0	nan	nan	C2	C2	C2	1	0	222.25670498084293	439.64112388250317	47	47
10	48	nan	0	0	nan	nan	C2	C2	C2	1	0	397.958904109589	448.4508094645081	48	48
10	49	nan	0	0	nan	nan	C2	C2	C2	1	0	653.6573660714286	461.21372767857144	49	49
10	50	nan	0	0	nan	nan	C2	C2	C2	1	0	163.5043525571273	492.5239390642002	50	50
10	51	nan	0	0	nan	nan	C2	C2	C2	0	1	653.0849236641221	505.3110687022901	51	51
10	52	nan	0	0	nan	nan	C2	C2	C2	1	0	211.59856016455262	532.4737744257799	52	52
10	53	nan	0	0	nan	nan	C2	C2	C2	1	0	388.33799008562414	532.7372690401081	53	53
10	54	nan	0	0	nan	nan	C2	C2	C2	1	0	261.6824817518248	545.878102189781	54	54
10	55	nan	0	0	nan	nan	C2	C2	C2	1	0	300.3727442439328	539.9775980087119	55	55
10	56	nan	0	0	nan	nan	C2	C2	C2	1	0	437.5863808322825	527.6473308112652	56	56
10	57	nan	0	0	nan	nan	C2	C2	C2	1	0	534.4411893310013	550.6781810231745	57	57
10	58	nan	0	0	nan	nan	C2	C2	C2	1	0	170.216955941255	551.5981308411215	58	58
10	59	nan	0	0	nan	nan	C2	C2	C2	1	0	230.18668122270742	570.8941048034934	59	59
10	60	nan	0	0	nan	nan	C2	C2	C2	0	1	607.0115927419355	562.6471774193549	60	60
10	61	nan	0	0	nan	nan	C2	C2	C2	1	0	80.73756432246998	577.795025728988	61	61
10	62	nan	0	0	nan	nan	C2	C2	C2	1	0	319.1762933199397	576.9105976896033	62	62
10	63	nan	0	0	nan	nan	C2	C2	C2	1	0	381.9581545064378	581.4388412017167	63	63
10	64	nan	0	0	nan	nan	C2	C2	C2	1	0	423.0721083455344	584.1368960468521	64	64
10	65	nan	0	0	nan	nan	C2	C2	C2	1	0	277.82776801405976	604.5228471001758	65	65
10	66	nan	0	0	nan	nan	C2	C2	C2	1	0	358.1257186661556	623.7428133384439	66	66
10	67	nan	0	0	nan	nan	C2	C2	C2	1	0	503.46592065106813	623.1836215666327	67	67
10	68	nan	0	0	nan	nan	C2	C2	C2	1	0	437.8428211586902	629.4428211586902	68	68
10	69	nan	0	0	nan	nan	C2	C2	C2	0	1	611.2791922739245	632.2791922739245	69	69
10	70	nan	0	0	nan	nan	C2	C2	C2	1	0	544.1276429130776	634.1585747846515	70	70
10	71	nan	0	0	nan	nan	C2	C2	C2	0	1	577.7308602999211	650.4025256511444	71	71
10	72	nan	0	0	nan	nan	C2	C2	C2	0	1	137.75260208166534	650.1729383506805	72	72
10	73	nan	0	0	nan	nan	C2	C2	C2	0	1	225.1552250190694	655.2757437070939	73	73
10	74	nan	0	0	nan	nan	C2	C2	C2	0	1	368.50229095074457	670.6666666666666	74	74
10	75	nan	0	0	nan	nan	C2	C2	C2	0	1	281.93227206946455	666.9380607814761	75	75
10	76	nan	0	0	nan	nan	C2	C2	C2	1	0	602.7359907567879	680.8041594454073	76	76
10	77	nan	0	0	nan	nan	C2	C2	C2	0	1	452.0939989378651	682.7429633563463	77	77
10	78	nan	0	0	nan	nan	C2	C2	C2	0	1	182.50721385059313	705.7736453991664	78	78
10	79	nan	0	0	nan	nan	C2	C2	C2	1	0	536.2737257110673	706.5905378766545	79	79
10	80	nan	0	0	nan	nan	C2	C2	C2	1	0	417.97221219776253	725.9750992421508	80	80
10	81	nan	0	0	nan	nan	C2	C2	C2	0	1	570.8057022175291	759.0828933474129	81	81
10	82	nan	0	0	nan	nan	C2	C2	C2	1	0	493.6988885146514	773.6854159649714	82	82
10	83	nan	0	0	nan	nan	C2	C2	C2	0	1	662.5298713235294	794.5096507352941	83	83
10	84	nan	0	0	nan	nan	C2	C2	C2	0	1	543.3327485380117	804.4619883040936	84	84
10	85	nan	0	0	nan	nan	C2	C2	C2	1	0	128.34026173979984	806.4765204003079	85	85
10	86	nan	0	0	nan	nan	C2	C2	C2	1	0	328.24800319488816	799.3718051118211	86	86
10	87	nan	0	0	nan	nan	C2	C2	C2	0	1	622.7874109263659	803.5653206650832	87	87
11	1	nan	0	0	nan	nan	C3	C3	C3	1	0	508.9083665338645	14.120318725099601	1	1
11	2	nan	0	0	nan	nan	C3	C3	C3	1	0	644.7748240813136	18.747458952306488	2	2
11	3	nan	0	0	nan	nan	C3	C3	C3	1	0	57.72607086197779	39.28609201480698	3	3
11	4	nan	0	0	nan	nan	C3	C3	C3	0	1	17.352739726027398	58.1101598173516	4	4
11	5	nan	0	0	nan	nan	C3	C3	C3	1	0	330.32888264230496	42.84820801124385	5	5
11	6	nan	0	0	nan	nan	C3	C3	C3	1	0	221.34230055658628	53.63543599257885	6	6
11	7	nan	0	0	nan	nan	C3	C3	C3	1	0	136.78509869335556	82.01139838754517	7	7
11	8	nan	0	0	nan	nan	C3	C3	C3	0	1	24.62473002159827	128.1862850971922	8	8
11	9	nan	0	0	nan	nan	C3	C3	C3	0	1	50.98940677966102	172.34745762711864	9	9
11	10	nan	0	0	nan	nan	C3	C3	C3	1	0	316.3857350800582	200.75351770984958	10	10
11	11	nan	0	0	nan	nan	C3	C3	C3	0	1	349.4033149171271	246.73342541436463	11	11
11	12	nan	0	0	nan	nan	C3	C3	C3	1	0	528.8155902004454	269.8097995545657	12	12
11	13	nan	0	0	nan	nan	C3	C3	C3	1	0	342.5020920502092	288.27405857740587	13	13
11	14	nan	0	0	nan	nan	C3	C3	C3	0	1	486.3294763211261	304.44041512584994	14	14
11	15	nan	0	0	nan	nan	C3	C3	C3	1	0	603.7887654848355	348.16766339171295	15	15
11	16	nan	0	0	nan	nan	C3	C3	C3	0	1	481.274387874077	419.8010104935872	16	16
11	17	nan	0	0	nan	nan	C3	C3	C3	0	1	531.6831421006178	416.312150632539	17	17
11	18	nan	0	0	nan	nan	C3	C3	C3	1	0	797.1103678929766	481.3215480172002	18	18
11	19	nan	0	0	nan	nan	C3	C3	C3	0	1	313.41704374057315	503.16440422322773	19	19
11	20	nan	0	0	nan	nan	C3	C3	C3	0	1	153.35093696763204	500.5741056218058	20	20
11	21	nan	0	0	nan	nan	C3	C3	C3	0	1	125.75364712358932	538.7586017065786	21	21
11	22	nan	0	0	nan	nan	C3	C3	C3	0	1	198.18927862342818	538.5165453342157	22	22
11	23	nan	0	0	nan	nan	C3	C3	C3	0	1	335.79435957696825	553.7873090481786	23	23
11	24	nan	0	0	nan	nan	C3	C3	C3	1	0	728.6030100334448	554.2859531772575	24	24
11	25	nan	0	0	nan	nan	C3	C3	C3	0	1	242.92922143579372	557.0171890798787	25	25
11	26	nan	0	0	nan	nan	C3	C3	C3	0	1	179.92740046838406	589.1375878220141	26	26
11	27	nan	0	0	nan	nan	C3	C3	C3	0	1	269.9552139037433	578.0922459893048	27	27
11	28	nan	0	0	nan	nan	C3	C3	C3	1	0	423.4944966442953	575.2110067114094	28	28
11	29	nan	0	0	nan	nan	C3	C3	C3	0	1	138.96954314720813	600.496538994001	29	29
11	30	nan	0	0	nan	nan	C3	C3	C3	1	0	714.7208806818181	601.3842329545455	30	30
11	31	nan	0	0	nan	nan	C3	C3	C3	0	1	400.013750592698	619.923186344239	31	31
11	32	nan	0	0	nan	nan	C3	C3	C3	1	0	638.6622551614611	611.1429327686607	32	32
11	33	nan	0	0	nan	nan	C3	C3	C3	0	1	43.40894361633182	659.9818535320803	33	33
11	34	nan	0	0	nan	nan	C3	C3	C3	0	1	216.43200468933176	665.0293083235639	34	34
11	35	nan	0	0	nan	nan	C3	C3	C3	0	1	173.7566765578635	666.6444114737883	35	35
11	36	nan	0	0	nan	nan	C3	C3	C3	1	0	109.171875	757.7548076923077	36	36
11	37	nan	0	0	nan	nan	C3	C3	C3	1	0	251.37761194029852	806.4462686567164	37	37
12	1	nan	0	0	nan	nan	C4	C4	C4	0	1	456.4193798449612	22.26356589147287	1	1
12	2	nan	0	0	nan	nan	C4	C4	C4	0	1	70.93234323432343	23.55005500550055	2	2
12	3	nan	0	0	nan	nan	C4	C4	C4	1	0	503.60888049126123	31.450637694851206	3	3
12	4	nan	0	0	nan	nan	C4	C4	C4	1	0	37.72506082725061	31.101216545012164	4	4
12	5	nan	0	0	nan	nan	C4	C4	C4	0	1	409.6318101933216	43.69859402460457	5	5
12	6	nan	0	0	nan	nan	C4	C4	C4	0	1	223.12426326129665	69.26522593320236	6	6
12	7	nan	0	0	nan	nan	C4	C4	C4	0	1	365.5301892460198	67.03124061279664	7	7
12	8	nan	0	0	nan	nan	C4	C4	C4	0	1	268.509243697479	83.83109243697479	8	8
12	9	nan	0	0	nan	nan	C4	C4	C4	1	0	32.494464944649444	94.16236162361623	9	9
12	10	nan	0	0	nan	nan	C4	C4	C4	1	0	566.7024719101123	111.56943820224718	10	10
12	11	nan	0	0	nan	nan	C4	C4	C4	0	1	217.67694753577106	136.0496025437202	11	11
12	12	nan	0	0	nan	nan	C4	C4	C4	0	1	275.27242432657596	177.80921966120522	12	12
12	13	nan	0	0	nan	nan	C4	C4	C4	1	0	776.3563362609787	163.27038895859474	13	13
12	14	nan	0	0	nan	nan	C4	C4	C4	0	1	166.77530954115076	203.91478514202475	14	14
12	15	nan	0	0	nan	nan	C4	C4	C4	1	0	130.28571428571428	202.7953869047619	15	15
12	16	nan	0	0	nan	nan	C4	C4	C4	1	0	646.6019801980198	203.5017821782178	16	16
12	17	nan	0	0	nan	nan	C4	C4	C4	1	0	771.0044870487457	222.03589638996533	17	17
12	18	nan	0	0	nan	nan	C4	C4	C4	0	1	82.46062992125984	223.69664318276006	18	18
12	19	nan	0	0	nan	nan	C4	C4	C4	1	0	239.63922777852258	250.53237699423516	19	19
12	20	nan	0	0	nan	nan	C4	C4	C4	0	1	18.30388692579505	278.13074204947	20	20
12	21	nan	0	0	nan	nan	C4	C4	C4	0	1	93.55003450655624	281.7743271221532	21	21
12	22	nan	0	0	nan	nan	C4	C4	C4	1	0	153.85309176841275	276.19732178022844	22	22
12	23	nan	0	0	nan	nan	C4	C4	C4	0	1	66.15148782687106	294.9062218214608	23	23
12	24	nan	0	0	nan	nan	C4	C4	C4	1	0	121.68854166666667	310.65520833333335	24	24
12	25	nan	0	0	nan	nan	C4	C4	C4	1	0	69.7926455566905	332.3043922369765	25	25
12	26	nan	0	0	nan	nan	C4	C4	C4	1	0	141.87021013597032	333.0321384425216	26	26
12	27	nan	0	0	nan	nan	C4	C4	C4	1	0	167.33209302325582	323.2986046511628	27	27
12	28	nan	0	0	nan	nan	C4	C4	C4	1	0	195.18337563451777	341.9809644670051	28	28
12	29	nan	0	0	nan	nan	C4	C4	C4	1	0	347.68811881188117	341.970297029703	29	29
12	30	nan	0	0	nan	nan	C4	C4	C4	1	0	811.3226643598616	340.75259515570934	30	30
12	31	nan	0	0	nan	nan	C4	C4	C4	1	0	79.78616352201257	361.5642407906559	31	31
12	32	nan	0	0	nan	nan	C4	C4	C4	1	0	750.3946146703806	378.4150417827298	32	32
12	33	nan	0	0	nan	nan	C4	C4	C4	1	0	225.31408450704225	404.00105633802815	33	33
12	34	nan	0	0	nan	nan	C4	C4	C4	1	0	174.86017786561266	391.9728260869565	34	34
12	35	nan	0	0	nan	nan	C4	C4	C4	1	0	111.58943089430895	415.71382113821136	35	35
12	36	nan	0	0	nan	nan	C4	C4	C4	1	0	280.2895125553914	424.1864106351551	36	36
12	37	nan	0	0	nan	nan	C4	C4	C4	0	1	636.9672846237731	418.6619411123228	37	37
12	38	nan	0	0	nan	nan	C4	C4	C4	1	0	197.25393258426968	431.22397003745317	38	38
12	39	nan	0	0	nan	nan	C4	C4	C4	1	0	590.3765574526996	425.8606368251038	39	39
12	40	nan	0	0	nan	nan	C4	C4	C4	1	0	165.41217298451681	458.3379604911906	40	40
12	41	nan	0	0	nan	nan	C4	C4	C4	1	0	229.31645569620252	466.7974683544304	41	41
12	42	nan	0	0	nan	nan	C4	C4	C4	1	0	129.9389384687647	486.84593705965244	42	42
12	43	nan	0	0	nan	nan	C4	C4	C4	1	0	522.5025795356836	492.04170249355116	43	43
12	44	nan	0	0	nan	nan	C4	C4	C4	1	0	386.9392857142857	502.49857142857144	44	44
12	45	nan	0	0	nan	nan	C4	C4	C4	1	0	170.6264053967234	512.3042081593318	45	45
12	46	nan	0	0	nan	nan	C4	C4	C4	1	0	389.6277777777778	533.3968253968254	46	46
12	47	nan	0	0	nan	nan	C4	C4	C4	1	0	563.0434232715008	526.5615514333896	47	47
12	48	nan	0	0	nan	nan	C4	C4	C4	1	0	225.21899606299212	536.8700787401575	48	48
12	49	nan	0	0	nan	nan	C4	C4	C4	1	0	103.36146209386281	539.9526173285199	49	49
12	50	nan	0	0	nan	nan	C4	C4	C4	0	1	35.0	573.3732394366198	50	50
12	51	nan	0	0	nan	nan	C4	C4	C4	0	1	175.78353576248313	619.1333333333333	51	51
12	52	nan	0	0	nan	nan	C4	C4	C4	1	0	100.4668931949674	614.5710349894389	52	52
12	53	nan	0	0	nan	nan	C4	C4	C4	1	0	47.25344755536983	685.4943585457585	53	53
12	54	nan	0	0	nan	nan	C4	C4	C4	0	1	261.9128771780706	753.3047173820654	54	54
12	55	nan	0	0	nan	nan	C4	C4	C4	0	1	398.03442817570243	804.4970320538188	55	55
13	1	nan	0	0	nan	nan	D1	D1	D1	0	1	296.196261682243	10.316718587746625	1	1
13	2	nan	0	0	nan	nan	D1	D1	D1	1	0	71.7423180592992	38.9654986522911	2	2
13	3	nan	0	0	nan	nan	D1	D1	D1	0	1	189.7844905320108	31.690712353471596	3	3
13	4	nan	0	0	nan	nan	D1	D1	D1	0	1	216.20432692307693	41.08533653846154	4	4
13	5	nan	0	0	nan	nan	D1	D1	D1	0	1	247.4009296920395	66.5862870424172	5	5
13	6	nan	0	0	nan	nan	D1	D1	D1	1	0	276.4339483394834	87.25977859778598	6	6
13	7	nan	0	0	nan	nan	D1	D1	D1	1	0	208.46748350612629	101.48774740810556	7	7
13	8	nan	0	0	nan	nan	D1	D1	D1	0	1	170.4768806073154	103.86818495514147	8	8
13	9	nan	0	0	nan	nan	D1	D1	D1	1	0	175.93233082706766	148.29914070891513	9	9
13	10	nan	0	0	nan	nan	D1	D1	D1	0	1	266.00150526843953	143.02257902659306	10	10
13	11	nan	0	0	nan	nan	D1	D1	D1	0	1	62.405948553054664	176.61535369774919	11	11
13	12	nan	0	0	nan	nan	D1	D1	D1	1	0	181.0275566442131	207.01408450704224	12	12
13	13	nan	0	0	nan	nan	D1	D1	D1	1	0	289.63409961685824	204.83844189016602	13	13
13	14	nan	0	0	nan	nan	D1	D1	D1	1	0	364.60610263522886	223.05617198335645	14	14
13	15	nan	0	0	nan	nan	D1	D1	D1	0	1	277.2210953346856	254.4655172413793	15	15
13	16	nan	0	0	nan	nan	D1	D1	D1	1	0	342.94312941899784	264.1060559483554	16	16
13	17	nan	0	0	nan	nan	D1	D1	D1	1	0	41.25574272588055	300.2052067381317	17	17
13	18	nan	0	0	nan	nan	D1	D1	D1	1	0	647.1421568627451	310.45539215686273	18	18
13	19	nan	0	0	nan	nan	D1	D1	D1	1	0	435.8051359516616	334.99093655589127	19	19
13	20	nan	0	0	nan	nan	D1	D1	D1	1	0	99.80651836523539	343.5659596482152	20	20
13	21	nan	0	0	nan	nan	D1	D1	D1	1	0	464.92531688934565	367.7238780404248	21	21
13	22	nan	0	0	nan	nan	D1	D1	D1	1	0	598.9687150837989	391.73117318435754	22	22
13	23	nan	0	0	nan	nan	D1	D1	D1	1	0	184.16510638297873	387.8927659574468	23	23
13	24	nan	0	0	nan	nan	D1	D1	D1	1	0	390.9079794079794	387.1348133848134	24	24
13	25	nan	0	0	nan	nan	D1	D1	D1	0	1	343.1041996830428	415.18304278922346	25	25
13	26	nan	0	0	nan	nan	D1	D1	D1	1	0	31.041762013729976	432.52345537757435	26	26
13	27	nan	0	0	nan	nan	D1	D1	D1	1	0	98.05525013743815	448.4266080263881	27	27
13	28	nan	0	0	nan	nan	D1	D1	D1	0	1	164.5732115677321	473.0383561643836	28	28
13	29	nan	0	0	nan	nan	D1	D1	D1	1	0	636.888096544158	466.64399341744377	29	29
13	30	nan	0	0	nan	nan	D1	D1	D1	0	1	335.02442528735634	477.2557471264368	30	30
13	31	nan	0	0	nan	nan	D1	D1	D1	1	0	238.2353217472992	471.7740723344293	31	31
13	32	nan	0	0	nan	nan	D1	D1	D1	1	0	596.3944202713079	498.81955464550805	32	32
13	33	nan	0	0	nan	nan	D1	D1	D1	1	0	57.98093480934809	502.6014760147601	33	33
13	34	nan	0	0	nan	nan	D1	D1	D1	1	0	103.35898538263113	530.6448839208942	34	34
13	35	nan	0	0	nan	nan	D1	D1	D1	0	1	20.51957831325301	528.7703313253012	35	35
13	36	nan	0	0	nan	nan	D1	D1	D1	0	1	414.6670945656825	534.8382541720154	36	36
13	37	nan	0	0	nan	nan	D1	D1	D1	0	1	349.253728923476	536.1845006485084	37	37
13	38	nan	0	0	nan	nan	D1	D1	D1	1	0	570.4926358557643	533.4916201117319	38	38
13	39	nan	0	0	nan	nan	D1	D1	D1	1	0	648.2375296912114	535.66567695962	39	39
13	40	nan	0	0	nan	nan	D1	D1	D1	0	1	18.02488479262673	561.9235023041475	40	40
13	41	nan	0	0	nan	nan	D1	D1	D1	1	0	205.21841739935215	582.7010643220731	41	41
13	42	nan	0	0	nan	nan	D1	D1	D1	1	0	613.2863766048503	584.6615549215406	42	42
13	43	nan	0	0	nan	nan	D1	D1	D1	1	0	702.4272754762625	578.9479891140006	43	43
13	44	nan	0	0	nan	nan	D1	D1	D1	0	1	792.9194580353783	595.8712834023335	44	44
13	45	nan	0	0	nan	nan	D1	D1	D1	0	1	735.9050248481502	623.3506350082827	45	45
13	46	nan	0	0	nan	nan	D1	D1	D1	0	1	691.8882636655949	631.4557877813505	46	46
13	47	nan	0	0	nan	nan	D1	D1	D1	0	1	768.3172520262447	666.2983404091085	47	47
13	48	nan	0	0	nan	nan	D1	D1	D1	1	0	721.533946251768	670.2510608203678	48	48
13	49	nan	0	0	nan	nan	D1	D1	D1	0	1	250.59369925300422	684.3533614810003	49	49
13	50	nan	0	0	nan	nan	D1	D1	D1	1	0	689.1952242658922	693.7205550177476	50	50
13	51	nan	0	0	nan	nan	D1	D1	D1	1	0	715.7057991513437	756.7317303158887	51	51
13	52	nan	0	0	nan	nan	D1	D1	D1	0	1	212.69533333333334	767.28	52	52
13	53	nan	0	0	nan	nan	D1	D1	D1	0	1	374.24256737982773	793.8407891080856	53	53
13	54	nan	0	0	nan	nan	D1	D1	D1	1	0	471.74079035498994	805.3677160080375	54	54
13	55	nan	0	0	nan	nan	D1	D1	D1	1	0	289.18389261744966	806.7429530201342	55	55
14	1	nan	0	0	nan	nan	D2	D2	D2	1	0	384.0518565941101	38.94686299615877	1	1
14	2	nan	0	0	nan	nan	D2	D2	D2	0	1	598.4899628252788	59.18289962825279	2	2
14	3	nan	0	0	nan	nan	D2	D2	D2	0	1	714.0779036827196	77.57418555240793	3	3
14	4	nan	0	0	nan	nan	D2	D2	D2	1	0	57.9558282208589	82.5036809815951	4	4
14	5	nan	0	0	nan	nan	D2	D2	D2	0	1	793.575613079019	92.96457765667574	5	5
14	6	nan	0	0	nan	nan	D2	D2	D2	0	1	764.6401179941003	117.09439528023599	6	6
14	7	nan	0	0	nan	nan	D2	D2	D2	1	0	452.7684178743961	139.8798309178744	7	7
14	8	nan	0	0	nan	nan	D2	D2	D2	0	1	787.6673306772908	160.4422310756972	8	8
14	9	nan	0	0	nan	nan	D2	D2	D2	1	0	502.80874673629245	166.72650130548303	9	9
14	10	nan	0	0	nan	nan	D2	D2	D2	1	0	514.5847803881512	208.36108273748724	10	10
14	11	nan	0	0	nan	nan	D2	D2	D2	1	0	169.60728155339805	216.1970873786408	11	11
14	12	nan	0	0	nan	nan	D2	D2	D2	0	1	590.0265848670757	231.45535105657805	12	12
14	13	nan	0	0	nan	nan	D2	D2	D2	0	1	797.8066132264529	285.15130260521045	13	13
14	14	nan	0	0	nan	nan	D2	D2	D2	1	0	419.8734715576821	293.03721424774056	14	14
14	15	nan	0	0	nan	nan	D2	D2	D2	1	0	521.3093247588424	296.7028938906752	15	15
14	16	nan	0	0	nan	nan	D2	D2	D2	1	0	313.4322214336409	305.36195883605393	16	16
14	17	nan	0	0	nan	nan	D2	D2	D2	1	0	349.9290060851927	312.4286680189317	17	17
14	18	nan	0	0	nan	nan	D2	D2	D2	0	1	699.0727496917386	319.91122071516645	18	18
14	19	nan	0	0	nan	nan	D2	D2	D2	1	0	433.37551020408165	342.01865889212826	19	19
14	20	nan	0	0	nan	nan	D2	D2	D2	1	0	261.9703083365055	328.26227636086793	20	20
14	21	nan	0	0	nan	nan	D2	D2	D2	1	0	490.54904277948475	354.07610493973056	21	21
14	22	nan	0	0	nan	nan	D2	D2	D2	1	0	648.7446690667405	358.86042647466076	22	22
14	23	nan	0	0	nan	nan	D2	D2	D2	1	0	226.9008652657602	372.806674907293	23	23
14	24	nan	0	0	nan	nan	D2	D2	D2	1	0	319.2285005512679	363.87651598676956	24	24
14	25	nan	0	0	nan	nan	D2	D2	D2	0	1	690.1957605985037	403.43266832917703	25	25
14	26	nan	0	0	nan	nan	D2	D2	D2	1	0	269.76142131979697	410.03130287648054	26	26
14	27	nan	0	0	nan	nan	D2	D2	D2	0	1	345.8646910819122	410.10651383841207	27	27
14	28	nan	0	0	nan	nan	D2	D2	D2	0	1	709.327120223672	434.5731593662628	28	28
14	29	nan	0	0	nan	nan	D2	D2	D2	1	0	195.92512077294685	421.41680085882984	29	29
14	30	nan	0	0	nan	nan	D2	D2	D2	1	0	294.3746223564955	436.9110919292188	30	30
14	31	nan	0	0	nan	nan	D2	D2	D2	1	0	380.09619341563786	439.8168724279835	31	31
14	32	nan	0	0	nan	nan	D2	D2	D2	0	1	738.3668515950069	457.0728155339806	32	32
14	33	nan	0	0	nan	nan	D2	D2	D2	1	0	34.65662805662806	468.85662805662804	33	33
14	34	nan	0	0	nan	nan	D2	D2	D2	1	1	341.9327272727273	473.3239393939394	34	34
14	35	nan	0	0	nan	nan	D2	D2	D2	1	0	236.94926925238897	482.1909780775717	35	35
14	36	nan	0	0	nan	nan	D2	D2	D2	1	0	400.0208728652751	489.4079696394687	36	36
14	37	nan	0	0	nan	nan	D2	D2	D2	0	1	301.95217729393465	504.47161741835146	37	37
14	38	nan	0	0	nan	nan	D2	D2	D2	0	1	711.2235176548967	505.4856762158561	38	38
14	39	nan	0	0	nan	nan	D2	D2	D2	1	0	174.49099307159352	507.41385681293303	39	39
14	40	nan	0	0	nan	nan	D2	D2	D2	0	1	803.066774367259	510.7910608508347	40	40
14	41	nan	0	0	nan	nan	D2	D2	D2	1	0	344.2145949288806	528.839208410637	41	41
14	42	nan	0	0	nan	nan	D2	D2	D2	1	0	112.67080745341615	539.1490683229814	42	42
14	43	nan	0	0	nan	nan	D2	D2	D2	1	0	283.00546021840876	543.3361934477379	43	43
14	44	nan	0	0	nan	nan	D2	D2	D2	0	1	587.2335844994618	559.9687836383208	44	44
14	45	nan	0	0	nan	nan	D2	D2	D2	1	0	54.36326860841424	580.8923948220065	45	45
14	46	nan	0	0	nan	nan	D2	D2	D2	1	0	300.8216560509554	571.761601455869	46	46
14	47	nan	0	0	nan	nan	D2	D2	D2	0	1	116.28803716608594	572.5760743321719	47	47
14	48	nan	0	0	nan	nan	D2	D2	D2	1	0	162.24444444444444	570.7652777777778	48	48
14	49	nan	0	0	nan	nan	D2	D2	D2	0	1	762.000137950062	576.044419919989	49	49
14	50	nan	0	0	nan	nan	D2	D2	D2	1	0	262.59341252699784	596.1992440604752	50	50
14	51	nan	0	0	nan	nan	D2	D2	D2	1	0	122.24373040752351	611.3087774294671	51	51
14	52	nan	0	0	nan	nan	D2	D2	D2	0	1	671.8102352193262	614.006993006993	52	52
14	53	nan	0	0	nan	nan	D2	D2	D2	0	1	797.4527600849257	623.5902335456476	53	53
14	54	nan	0	0	nan	nan	D2	D2	D2	0	1	732.0112063282795	645.9129861568886	54	54
14	55	nan	0	0	nan	nan	D2	D2	D2	1	0	313.78205128205127	653.9427350427351	55	55
14	56	nan	0	0	nan	nan	D2	D2	D2	1	0	200.11881188118812	664.2128712871287	56	56
14	57	nan	0	0	nan	nan	D2	D2	D2	1	0	355.46547659144494	670.0996968676322	57	57
14	58	nan	0	0	nan	nan	D2	D2	D2	0	1	435.59908675799085	696.668493150685	58	58
14	59	nan	0	0	nan	nan	D2	D2	D2	0	1	729.9827806122449	703.6747448979592	59	59
14	60	nan	0	0	nan	nan	D2	D2	D2	1	0	84.1723289020187	709.4337764647956	60	60
14	61	nan	0	0	nan	nan	D2	D2	D2	0	1	805.2655426765016	716.8140147523709	61	61
14	62	nan	0	0	nan	nan	D2	D2	D2	0	1	649.0286103542235	734.7066303360581	62	62
14	63	nan	0	0	nan	nan	D2	D2	D2	0	1	35.7376333656644	737.8729388942774	63	63
14	64	nan	0	0	nan	nan	D2	D2	D2	1	0	272.64082098061573	773.7924743443558	64	64
14	65	nan	0	0	nan	nan	D2	D2	D2	0	1	741.5792936288088	777.606648199446	65	65
14	66	nan	0	0	nan	nan	D2	D2	D2	0	1	311.44117647058823	775.9124487004104	66	66
14	67	nan	0	0	nan	nan	D2	D2	D2	1	0	155.54471195184865	782.9247635425623	67	67
14	68	nan	0	0	nan	nan	D2	D2	D2	0	1	608.6550480769231	784.2451923076923	68	68
14	69	nan	0	0	nan	nan	D2	D2	D2	0	1	647.8917283120377	797.1795561533288	69	69
14	70	nan	0	0	nan	nan	D2	D2	D2	0	1	801.2065328342974	789.4671657026199	70	70
14	71	nan	0	0	nan	nan	D2	D2	D2	1	0	271.9714587737844	809.1384778012686	71	71
14	72	nan	0	0	nan	nan	D2	D2	D2	0	1	593.6452416542103	806.9990034877927	72	72
15	1	nan	0	0	nan	nan	D3	D3	D3	1	0	440.46679197994985	15.62280701754386	1	1
15	2	nan	0	0	nan	nan	D3	D3	D3	1	0	145.41139439723008	64.06641485678313	2	2
15	3	nan	0	0	nan	nan	D3	D3	D3	1	0	70.17774894583198	120.31495296788842	3	3
15	4	nan	0	0	nan	nan	D3	D3	D3	1	0	690.4331065759637	137.03779289493576	4	4
15	5	nan	0	0	nan	nan	D3	D3	D3	1	0	72.27447216890594	160.98912348048626	5	5
15	6	nan	0	0	nan	nan	D3	D3	D3	1	0	385.5799404170804	210.4995034756703	6	6
15	7	nan	0	0	nan	nan	D3	D3	D3	0	1	477.71064467766115	234.33633183408296	7	7
15	8	nan	0	0	nan	nan	D3	D3	D3	1	0	309.64910105393676	264.49659020458773	8	8
15	9	nan	0	0	nan	nan	D3	D3	D3	1	0	93.36064690026954	300.6377358490566	9	9
15	10	nan	0	0	nan	nan	D3	D3	D3	1	0	176.44542320949827	334.21983914209113	10	10
15	11	nan	0	0	nan	nan	D3	D3	D3	0	1	183.33998387746877	410.39157597742843	11	11
15	12	nan	0	0	nan	nan	D3	D3	D3	0	1	16.05972850678733	408.1316742081448	12	12
15	13	nan	0	0	nan	nan	D3	D3	D3	1	0	613.4052661705781	419.5741270749857	13	13
15	14	nan	0	0	nan	nan	D3	D3	D3	1	0	264.0997949419002	434.18455228981543	14	14
15	15	nan	0	0	nan	nan	D3	D3	D3	1	0	303.4774907749077	448.6088560885609	15	15
15	16	nan	0	0	nan	nan	D3	D3	D3	0	1	14.428138265615525	465.8884172225591	16	16
15	17	nan	0	0	nan	nan	D3	D3	D3	0	1	90.4844129176778	479.990293074482	17	17
15	18	nan	0	0	nan	nan	D3	D3	D3	0	1	161.27287548400244	479.30996535561445	18	18
15	19	nan	0	0	nan	nan	D3	D3	D3	0	1	299.5802675585284	498.9774247491639	19	19
15	20	nan	0	0	nan	nan	D3	D3	D3	1	0	547.9168975069252	528.1481994459833	20	20
15	21	nan	0	0	nan	nan	D3	D3	D3	0	1	131.86846326596086	549.8136028232275	21	21
15	22	nan	0	0	nan	nan	D3	D3	D3	1	0	630.1169940222032	563.6797608881297	22	22
15	23	nan	0	0	nan	nan	D3	D3	D3	1	0	369.5179824561404	577.834649122807	23	23
15	24	nan	0	0	nan	nan	D3	D3	D3	1	0	496.1400684931507	568.4256849315068	24	24
15	25	nan	0	0	nan	nan	D3	D3	D3	0	1	261.9959349593496	575.6920731707318	25	25
15	26	nan	0	0	nan	nan	D3	D3	D3	0	1	293.97865168539323	614.5573033707865	26	26
15	27	nan	0	0	nan	nan	D3	D3	D3	1	0	143.63940193491644	630.9234828496042	27	27
15	28	nan	0	0	nan	nan	D3	D3	D3	1	0	219.3146622734761	663.8109555189457	28	28
15	29	nan	0	0	nan	nan	D3	D3	D3	1	0	446.7510324483776	681.8165191740413	29	29
15	30	nan	0	0	nan	nan	D3	D3	D3	1	0	210.6853736551323	744.2762430939226	30	30
15	31	nan	0	0	nan	nan	D3	D3	D3	1	0	409.86349348899864	779.1751234845083	31	31
15	32	nan	0	0	nan	nan	D3	D3	D3	1	0	160.98331125827815	801.4082119205298	32	32
16	1	nan	0	0	nan	nan	D4	D4	D4	1	0	408.895573700043	14.423721529866782	1	1
16	2	nan	0	0	nan	nan	D4	D4	D4	0	1	613.9204753199268	15.755941499085923	2	2
16	3	nan	0	0	nan	nan	D4	D4	D4	0	1	568.7376573088093	25.509841884478863	3	3
16	4	nan	0	0	nan	nan	D4	D4	D4	1	0	322.2793136320305	31.149666348903718	4	4
16	5	nan	0	0	nan	nan	D4	D4	D4	0	1	202.80576809888169	65.46733372572102	5	5
16	6	nan	0	0	nan	nan	D4	D4	D4	0	1	268.2713280562885	62.08135444151275	6	6
16	7	nan	0	0	nan	nan	D4	D4	D4	1	0	185.86582653817644	95.47146034099333	7	7
16	8	nan	0	0	nan	nan	D4	D4	D4	0	1	296.9834619625138	90.13230429988975	8	8
16	9	nan	0	0	nan	nan	D4	D4	D4	0	1	784.1080180823221	122.24577682607661	9	9
16	10	nan	0	0	nan	nan	D4	D4	D4	0	1	816.2740863787376	174.47757475083057	10	10
16	11	nan	0	0	nan	nan	D4	D4	D4	0	1	47.08705642073015	174.91166709216236	11	11
16	12	nan	0	0	nan	nan	D4	D4	D4	1	0	237.88025659301496	194.6568068424804	12	12
16	13	nan	0	0	nan	nan	D4	D4	D4	1	0	146.847984458475	213.39825157843615	13	13
16	14	nan	0	0	nan	nan	D4	D4	D4	0	1	73.99967023907666	251.7704863973619	14	14
16	15	nan	0	0	nan	nan	D4	D4	D4	1	0	297.7171664943123	257.2378490175801	15	15
16	16	nan	0	0	nan	nan	D4	D4	D4	1	0	347.7219938335046	257.23843782117166	16	16
16	17	nan	0	0	nan	nan	D4	D4	D4	1	0	385.0406639004149	274.7095435684647	17	17
16	18	nan	0	0	nan	nan	D4	D4	D4	0	1	34.12564543889845	286.2659208261618	18	18
16	19	nan	0	0	nan	nan	D4	D4	D4	1	0	711.0354745925216	304.5738255033557	19	19
16	20	nan	0	0	nan	nan	D4	D4	D4	1	0	414.4908200734394	324.6511627906977	20	20
16	21	nan	0	0	nan	nan	D4	D4	D4	1	0	764.2654811715481	310.27259414225944	21	21
16	22	nan	0	0	nan	nan	D4	D4	D4	0	1	637.1593426223651	346.9389067524116	22	22
16	23	nan	0	0	nan	nan	D4	D4	D4	1	0	729.1115241635688	379.80545229244115	23	23
16	24	nan	0	0	nan	nan	D4	D4	D4	1	0	610.1025430680886	521.7588187038556	24	24
16	25	nan	0	0	nan	nan	D4	D4	D4	1	0	811.0950226244344	568.9117647058823	25	25
16	26	nan	0	0	nan	nan	D4	D4	D4	1	0	716.9632864544782	568.7893412287194	26	26
16	27	nan	0	0	nan	nan	D4	D4	D4	1	0	788.5276426360018	596.1534719150818	27	27
16	28	nan	0	0	nan	nan	D4	D4	D4	1	0	514.5626880641926	619.5847542627884	28	28
16	29	nan	0	0	nan	nan	D4	D4	D4	1	0	577.9026730637423	624.9074708704592	29	29
16	30	nan	0	0	nan	nan	D4	D4	D4	1	0	718.989946777055	641.0798344175045	30	30
16	31	nan	0	0	nan	nan	D4	D4	D4	0	1	780.7368995633187	660.393558951965	31	31
16	32	nan	0	0	nan	nan	D4	D4	D4	0	1	537.6690102758248	677.8566792861006	32	32
16	33	nan	0	0	nan	nan	D4	D4	D4	0	1	593.858174316658	728.249355337803	33	33
16	34	nan	0	0	nan	nan	D4	D4	D4	1	0	477.12189616252823	727.0150489089541	34	34
16	35	nan	0	0	nan	nan	D4	D4	D4	1	0	488.3232087227414	759.5467289719626	35	35
16	36	nan	0	0	nan	nan	D4	D4	D4	1	0	798.6646525679758	779.683282980866	36	36
16	37	nan	0	0	nan	nan	D4	D4	D4	1	0	299.6121356335515	787.5942891136228	37	37
16	38	nan	0	0	nan	nan	D4	D4	D4	1	0	367.0673076923077	798.1623520710059	38	38
16	39	nan	0	0	nan	nan	D4	D4	D4	0	1	487.3942908117752	810.5539696699376	39	39
16	40	nan	0	0	nan	nan	D4	D4	D4	1	0	764.4891838741396	810.9700098328417	40	40
