# Supplementary material for: Resolving cell state in iPSC-derived human neural samples with multiplexed fluorescence imaging
Source: Commun Biol. 2021 Jun 24;4:786. doi: 10.1038/s42003-021-02276-x (PMC8225800; doi:10.1038/s42003-021-02276-x)
Supplement: Supplementary file 5 — Supplementary Data 2 [file 42003_2021_2276_MOESM5_ESM.zip › New folder/Cortical_neurons_LNAcellbodies_pax6_positive.csv]

ImageNumber	ObjectNumber	Metadata_FileLocation	Metadata_Frame	Metadata_Series	Metadata_myChannel	Metadata_myCycle	Metadata_myWell	Metadata_myWell	Metadata_myWell	Children_Neuronal_progenitor_Count	Children_Radial_Glia_Count	Location_Center_X	Location_Center_Y	Number_Object_Number	Parent_CellBodies
