# Supplementary material for: Resolving cell state in iPSC-derived human neural samples with multiplexed fluorescence imaging
Source: Commun Biol. 2021 Jun 24;4:786. doi: 10.1038/s42003-021-02276-x (PMC8225800; doi:10.1038/s42003-021-02276-x)
Supplement: Supplementary file 5 — Supplementary Data 2 [file 42003_2021_2276_MOESM5_ESM.zip › New folder/Cortical_neurons_LNACellExpanded.csv]

ImageNumber	ObjectNumber	Metadata_FileLocation	Metadata_Frame	Metadata_Series	Metadata_myChannel	Metadata_myCycle	Metadata_myWell	Metadata_myWell	Metadata_myWell	AreaShape_Area	AreaShape_Center_X	AreaShape_Center_Y	AreaShape_Center_Z	AreaShape_Compactness	AreaShape_Eccentricity	AreaShape_EulerNumber	AreaShape_Extent	AreaShape_FormFactor	AreaShape_MajorAxisLength	AreaShape_MaxFeretDiameter	AreaShape_MaximumRadius	AreaShape_MeanRadius	AreaShape_MedianRadius	AreaShape_MinFeretDiameter	AreaShape_MinorAxisLength	AreaShape_Orientation	AreaShape_Perimeter	AreaShape_Solidity	Children_CellSurrounding_Count	Intensity_IntegratedIntensityEdge_ThresholdNeurites	Intensity_IntegratedIntensityEdge_actin_reference	Intensity_IntegratedIntensityEdge_cd44	Intensity_IntegratedIntensityEdge_dna_reference	Intensity_IntegratedIntensityEdge_gfap	Intensity_IntegratedIntensityEdge_map2	Intensity_IntegratedIntensityEdge_pax6	Intensity_IntegratedIntensityEdge_synapsin_I	Intensity_IntegratedIntensityEdge_tubulin_alpha	Intensity_IntegratedIntensityEdge_tubulin_beta	Intensity_IntegratedIntensityEdge_vgat	Intensity_IntegratedIntensityEdge_vglut1	Intensity_IntegratedIntensityEdge_vimentin	Intensity_IntegratedIntensity_ThresholdNeurites	Intensity_IntegratedIntensity_actin_reference	Intensity_IntegratedIntensity_cd44	Intensity_IntegratedIntensity_dna_reference	Intensity_IntegratedIntensity_gfap	Intensity_IntegratedIntensity_map2	Intensity_IntegratedIntensity_pax6
1	1	nan	0	0	nan	nan	A1	A1	A1	4412	689.0	6.0	1.0	1.149664585809231	0.7574233143328768	1.0	0.7261356155365372	0.6955842995615261	95.03481389710574	102.1420579389313	41.30375285612676	15.732684682134138	13.96419413859206	61.0	62.05052342864436	0.9508256358785381	282.3239999999994	0.9803355182757467	1	80.0	10.96426338236779	7.378759457729757	2.745189600624144	13.561654115095735	3.353490522131324	7.859067690558732	7.922484189271927	34.5660333391279	27.633463100530207	10.959426257759333	33.67928591091186	4.8613718301057816	1630.0	295.69643755909055	169.8071263898164	328.23590483609587	347.5983068468049	85.7935001840815	203.57961449027061
1	2	nan	0	0	nan	nan	A1	A1	A1	9157	623.0	78.0	1.0	1.1145447679725873	0.7322183617941597	1.0	0.6860203775846568	0.7012154182460165	133.01953886863663	141.35416513141735	44.28317965096906	16.0285685121561	14.317821063276353	92.08973917401823	90.59561008653579	9.441011346703625	405.0939999999989	0.9504385282059267	1	188.0	19.340581387281418	12.9279621867463	5.289860418997705	23.536476663313806	6.9905241737142205	14.355397872626781	14.422461301088333	64.51412231475115	51.907423716038465	20.202136230655015	61.28502332698554	9.31717406772077	4452.0	490.543221979402	377.11397078819573	735.2568563371897	690.9366759322584	198.48127051629126	417.25101179163903
1	3	nan	0	0	nan	nan	A1	A1	A1	8760	732.0	128.0	1.0	1.059884470365674	0.6635662036161563	1.0	0.7242063492063492	0.7845659162712886	122.9200994931864	132.30646242719968	45.48626166217664	16.514645378789982	14.7648230602334	93.33809511662427	91.95868571602762	51.93081088121822	374.57799999999935	0.9748497663031382	1	154.0	11.447257209569216	11.213397478684783	23.20570687018335	16.708812093362212	6.128557290881872	11.158999032340944	11.62914477288723	48.192721566185355	35.27618832793087	15.831082697957754	54.44301535002887	5.084840212017298	5112.0	496.40178665332496	386.44615958537906	1145.3852904131636	839.0161141371354	204.96943716332316	430.24429786391556
1	4	nan	0	0	nan	nan	A1	A1	A1	11589	650.0	182.0	1.0	1.0725107432433718	0.647377461260033	1.0	0.6831122900088418	0.720846530104938	141.24723193215658	148.71785366928881	49.0	17.881953320864376	16.0	112.62353900700127	107.65433917317124	83.8580809180933	449.47599999999863	0.9233159383340633	1	131.0	15.653208226896822	17.693797229789197	15.222385052591562	29.195178139023483	10.957976704463363	18.278263523243368	19.141817341558635	65.16339373216033	52.89662021584809	23.24765395373106	78.08134598564357	10.857297664508224	3632.0	693.6268877414986	425.9201509412378	1620.8674305602908	772.1784249311313	240.9378512846306	471.4298175238073
1	5	nan	0	0	nan	nan	A1	A1	A1	7596	734.0	215.0	1.0	1.1189851402634174	0.773773437427016	1.0	0.7215045592705167	0.7586527878042149	124.08341136252015	135.20724832641184	39.698866482558415	14.820244113965893	13.341664064126334	81.87637099547423	78.6021809798295	-39.55357400012853	354.711999999999	0.9732222934016656	1	157.0	14.282444473356009	13.244052874855697	11.807232780382037	26.665842722170055	9.663431796245277	13.91285577788949	14.885694721713662	54.22830547764897	50.37676068395376	19.21976043190807	53.699076819233596	12.83147941622883	3547.0	452.14024640619755	292.03877391759306	591.0883052637801	700.4144503204152	174.88308625575155	330.5725804185495
1	6	nan	0	0	nan	nan	A1	A1	A1	12113	740.0	396.0	1.0	1.0293006057024814	0.2128024874247776	1.0	0.6314774267542488	0.7962940327170857	127.22320528668409	139.94641831786907	56.356011214421486	19.527374832501096	17.204650534085253	115.85714089316104	124.30918786796093	-60.49216423228361	437.2139999999982	0.9765791913572783	1	140.0	32.702021822333336	14.885847307741642	5.796505727805197	23.94280925858766	17.92297249287367	14.8529640622437	16.07840082142502	74.4446325097233	38.00727856718004	22.2370947310701	56.56821550428867	9.766781174577773	5713.0	1426.1105828797445	712.0117658386007	665.6637838734314	1138.4311138596386	759.5308624505997	686.8960872050375
1	7	nan	0	0	nan	nan	A1	A1	A1	10270	0.0	434.0	1.0	1.1545287041824441	0.7455972518495745	1.0	0.7645920190589637	0.7470358703689471	144.34580321583417	146.01369798755184	72.17340230306452	26.20470689974832	23.345235059857504	91.0	96.1915860117792	-86.14012984677912	415.6419999999992	0.9893073884982179	1	53.0	11.115816075354815	4.575341452844441	2.452704682946205	9.014679164625704	3.9797055339440703	4.993789597414434	5.358007190749049	20.686778124421835	21.143877399154007	7.374105453491211	13.71715887915343	5.323949038982391	3769.0	739.1152983130887	328.6000622380525	426.60279316455126	607.6827963311225	193.69160108733922	326.16032743640244
1	8	nan	0	0	nan	nan	A1	A1	A1	4884	823.0	458.0	1.0	1.4758833909130769	0.8808886620589265	1.0	0.6460317460317461	0.5790384882579532	122.26613912116402	121.70866854912184	46.06517122512408	16.21101797604853	14.370013082566155	62.0	57.87144069802236	-76.49698638181361	325.5659999999996	0.9830917874396133	1	100.0	28.43497374560684	13.507805000059307	4.298985283821821	19.515037837438285	17.91239800490439	13.415732082910836	13.62648970540613	48.39969498291612	21.478797616437078	17.480827084742486	52.3835812965408	6.027145843021572	3032.0	496.53969689738005	381.80715719237924	340.38713694922626	481.08505435381085	545.2269020974636	371.76861261576414
1	9	nan	0	0	nan	nan	A1	A1	A1	13257	683.0	496.0	1.0	1.0415416983283134	0.3235963934225367	1.0	0.6488034062545882	0.8137713893266862	135.96224577065226	147.2311108427835	57.38466694161429	20.112849635473324	17.88854381999832	124.17151445220895	128.64682559829015	68.32183501462595	452.4559999999984	0.9690081134419999	1	179.0	57.8164646057412	19.02778673917055	7.536568284966052	29.62998399604112	14.795559683814645	19.80984215810895	20.255344516597688	83.81246665120125	48.12664983700961	28.18750286474824	78.10209809243679	11.148958636447787	6516.0	2251.440222747624	792.9925702391192	969.2010844452307	1337.1006645597517	503.51951028592885	883.0640584966168
1	10	nan	0	0	nan	nan	A1	A1	A1	14869	243.0	523.0	1.0	1.123974763047782	0.7200411974066255	1.0	0.6149296939619521	0.752862320239118	169.170357183417	161.60445538412608	53.74011537017761	20.117633970000426	18.35755975068582	117.10613222389156	117.39260891902013	43.86625381700374	498.1819999999979	0.9330154048881497	1	150.0	20.108766346238554	14.978286460973322	6.965011108666658	22.240955276414752	13.409186008386314	15.083161696791649	16.446006059646606	73.66507984139025	52.556084672920406	25.120759988203645	57.90952930692583	8.888868594542146	7110.0	845.0602136449888	756.6024728929624	684.9411628432572	1196.7654399406165	630.1831709276885	735.2266133995727
1	11	nan	0	0	nan	nan	A1	A1	A1	3236	823.0	535.0	1.0	2.141300612588204	0.9407134033243867	1.0	0.48111804936068986	0.4067603367924161	125.59487627351892	129.71121771072848	30.0	10.470129021347105	9.433981132056603	48.505602177717066	42.602088021365475	73.25482748528069	316.1839999999996	0.8681421864520457	1	80.0	17.1873349994421	11.992874007672071	4.511955457739532	17.28348211478442	14.151705233380198	12.440863756462932	11.915190394036472	38.10193029604852	18.065735837444663	14.821393189020455	46.9580223094672	5.44278630707413	1427.0	214.37589095160365	231.82829044852406	309.78602316975594	345.90426527149975	219.32236225903034	229.8768907263875
1	12	nan	0	0	nan	nan	A1	A1	A1	3981	758.0	530.0	1.0	1.87408614168443	0.9384389883553454	1.0	0.38077474892395985	0.46403331664481184	130.06957376451822	129.0271289303145	21.2602916254693	7.849976892311049	7.211102550927978	53.54392367997086	44.93188713020133	58.704903768228164	328.34199999999896	0.8778390297684675	1	112.0	22.967086381278932	11.899244684726	11.58675520401448	19.563805653713644	8.558312349952757	12.659113544039428	12.51731135416776	42.47394524142146	23.93325700517744	15.031174211762846	47.600854717195034	6.17059588804841	1980.0	493.6572065958753	184.11107085552067	387.96304334141314	399.45503961481154	136.81629705242813	203.15109535306692
1	13	nan	0	0	nan	nan	A1	A1	A1	10780	155.0	581.0	1.0	1.0705516852267527	0.6246998197831275	1.0	0.6402946067949632	0.7608056109538941	134.88245199246754	142.24275025462634	51.31276644267	17.991907655119462	16.0	107.1660106850761	105.32498474696186	30.294562173007684	421.9659999999988	0.9773345421577516	1	165.0	24.417731065303087	14.890898049809039	5.558266611769795	20.725505398586392	12.702433831989765	14.750774445012212	15.704356514848769	66.56095225736499	43.324788343161345	23.39699398446828	56.614267291501164	7.483711032196879	4632.0	834.7855203989893	451.3781044818461	578.0838342290372	580.2434739163145	338.6660572560504	434.2912803692743
1	14	nan	0	0	nan	nan	A1	A1	A1	7732	743.0	590.0	1.0	1.2500525458015865	0.8520983742533929	1.0	0.5132426153335546	0.6873702065300785	138.76380264973798	134.12307780542466	33.83784863137726	13.709887048738256	12.529964086141668	69.50663412655294	72.62642918921377	55.13540893062109	375.97199999999845	0.954508980927103	1	141.0	19.425757186487317	11.017578419297934	11.797665438614786	19.3389181336388	6.5841001300141215	11.807019179686904	11.689448448829353	45.27864505536854	29.42116432916373	14.805981550365686	44.77274742536247	7.951827295124531	3440.0	572.3834295142442	354.6988334292546	806.8715202445164	657.1021139612421	205.88392550405115	412.9301756825298
1	15	nan	0	0	nan	nan	A1	A1	A1	11531	666.0	608.0	1.0	1.1662380042301093	0.7980938559830557	1.0	0.6055243396523657	0.7350266249079043	158.22002022026123	153.16984037335808	42.941821107167776	17.483700552954314	16.0312195418814	90.71775537429416	95.33280720174075	53.062085955443145	444.0039999999983	0.9610768461410235	1	190.0	21.575738206505775	9.48296333476901	7.057053533382714	19.425116409547627	6.889478945173323	10.652048553340137	10.736446212045848	47.32547502964735	35.20039664953947	14.275852684862912	37.47205314133316	9.800335770472884	5425.0	640.059496303089	404.17317576147616	798.9153895936906	797.4418110745028	259.04731949884444	428.8542776629329
1	16	nan	0	0	nan	nan	A1	A1	A1	5547	197.0	662.0	1.0	1.2457719225062367	0.7043027425613405	1.0	0.4758922443376802	0.525126406782617	108.00603591442989	132.03408650799233	32.7566787083184	11.138792814571124	9.848857801796104	81.42168950712521	76.67345726811668	-64.3539469229641	364.335999999999	0.8857485029940121	1	126.0	25.590890533290803	14.827573096379638	11.140032105147839	24.460395106114447	11.464576204307377	14.773388281464577	15.960509655065835	69.47136653400958	42.344716576859355	22.007293892093003	56.778988260775805	8.626352368853986	3129.0	505.91946369130164	397.2001070966944	468.85996884386986	532.9545133039355	314.52698585018516	367.09086780715734
1	17	nan	0	0	nan	nan	A1	A1	A1	15150	579.0	658.0	1.0	1.0741908054992209	0.6203432242563476	1.0	0.7009021512838307	0.7713825546865919	159.88416910739588	164.3684884641822	57.48912940721924	20.823202732117917	18.788294228055936	124.14429326748409	125.40202529249865	6.920788917686753	496.7939999999985	0.9612334242751094	1	134.0	12.727260238490999	6.996322642080486	10.11538879480213	10.177843946032226	6.752788648940623	7.942549830302596	8.001266515813768	35.85896090231836	23.505271981470287	12.58561081904918	23.02700848504901	4.75384149607271	4226.0	249.7164126522839	214.1099887266755	808.8130784705281	642.9514774931595	222.9195256670937	235.65530047286302
1	18	nan	0	0	nan	nan	A1	A1	A1	19143	130.0	738.0	1.0	1.0989725181540073	0.7513002089556401	1.0	0.7378584643848288	0.8019495881276919	192.80576930526456	188.1116689628796	62.20128616033595	23.766840670501534	21.470910553583888	124.92972051714976	127.24421155509042	70.16882793045174	547.6919999999984	0.9754146391174744	1	151.0	29.202914528548717	11.587258794344962	6.266269978135824	18.719768079929054	9.871335935778916	12.133241837844253	12.282230914570391	52.52823703177273	31.76353091187775	16.366384441033006	40.63125060684979	11.499931345693767	9063.0	1257.011995576322	907.205098698847	1106.663586740382	1795.223622964695	492.7493877513334	926.8465116247535
1	19	nan	0	0	nan	nan	A1	A1	A1	6235	265.0	674.0	1.0	1.340531698243895	0.8125419177761902	1.0	0.4485934239873372	0.531641834356592	125.83783029615232	136.75159962501354	33.83784863137726	11.629138550410461	10.295630140987	79.38645923222639	73.35121904981231	-51.94609209848608	383.8959999999987	0.9147593896713614	1	146.0	34.94567802362144	15.308094901032746	13.704188670963049	27.567605012096465	9.513649221509695	16.03898681886494	16.60733966063708	68.81083388999104	45.569008932448924	22.167345662601292	64.73246353305876	9.62513166014105	2366.0	434.78335302043706	259.5344021040946	548.8904250012711	477.3641419559717	174.31041500903666	287.2560622775927
1	20	nan	0	0	nan	nan	A1	A1	A1	8147	278.0	745.0	1.0	1.341915672964844	0.8763916182177875	1.0	0.5999263622974963	0.6503701107076237	150.06548451172898	146.8945199794737	34.88552708502482	13.347141332948887	12.36931687685298	77.17837462290821	72.27140826410175	-21.955609017764633	396.75599999999895	0.9270068839961313	1	176.0	56.80407413467765	18.702037105336785	12.654795157723129	37.47995718289167	11.260257908143103	20.372182846069336	19.70537878666073	77.10337985679507	47.57685208693147	26.149446859955788	83.34641039650887	16.866803989745677	3875.0	1177.359259002842	491.0403609331697	648.277043084614	818.4362864894792	315.95028705801815	500.3922490803525
1	21	nan	0	0	nan	nan	A1	A1	A1	9631	539.0	764.0	1.0	1.067621442742411	0.3708546462717893	1.0	0.682468820861678	0.7357537229406541	118.37067265321406	129.6919426949878	47.265209192385896	16.496428922149605	14.7648230602334	104.77741612911186	109.92976929827374	-11.00847645025818	405.5779999999988	0.9463496118699029	1	126.0	15.722789463587105	9.962493379600346	8.634454914368689	14.970626424066722	12.861585475504398	10.015243790112436	11.3889982663095	49.27072577364743	27.21580847352743	16.83067063987255	37.756237134337425	4.49581144284457	5293.0	870.3357305014506	514.2289321273565	598.5553076090291	722.440452631563	568.1435578251258	510.51319232117385
1	22	nan	0	0	nan	nan	A1	A1	A1	11849	765.0	775.0	1.0	1.0525738032327665	0.533682707889066	1.0	0.8322095799971906	0.8111996619509584	135.83817811300358	147.87156589419075	55.0	22.29780459253285	21.0	111.28619213770213	114.87628139352576	69.93016259490595	428.43199999999945	0.9857327066261803	1	73.0	12.985137711279094	4.963775120675564	6.566567490808666	6.747936259023845	3.531029255129397	5.666819272562861	5.018600773997605	19.576577492058277	12.284214572049677	6.707286216318607	16.527870618738234	3.3447776352986693	3743.0	519.9635933255777	219.50547171849757	1112.0652640424669	361.4660118948668	158.79807872418314	256.42342402227223
1	23	nan	0	0	nan	nan	A1	A1	A1	13919	642.0	822.0	1.0	1.1457331210812551	0.7172969193515606	1.0	0.7018455022186365	0.6803087341194066	165.03657389218446	188.98677202386415	67.0	25.101053475677823	22.80350850198276	129.1892147325946	114.99214236807188	-44.56736691337165	507.0559999999993	0.955614294051011	1	132.0	22.165316354483366	8.563454682007432	7.535973203368485	16.301960825920105	7.786419498734176	9.23492793738842	9.83543149381876	35.20425729267299	23.386251649819314	12.452033291570842	34.33823161199689	6.493125799112022	6175.0	1056.8717952976003	684.2392782224342	1335.9940052796155	1289.7526673180982	513.8987118788064	741.2192581444979
1	24	nan	0	0	nan	nan	A1	A1	A1	8001	362.0	799.0	1.0	1.0527617684373591	0.5868922600776352	1.0	0.7010426706387453	0.7840794035547081	113.64361458789651	120.9297316626478	47.042533945356304	19.24307740334019	17.72004514666935	95.40192567595484	92.01326161509974	33.89108787110309	358.0939999999994	0.9766845703125	1	95.0	9.210650799795985	9.863004517741501	4.892805390059948	18.77991915680468	6.681986765936017	9.970656914636493	9.936446150764823	43.66747555881739	30.796795510686934	13.173022104427218	41.79862676002085	7.199420178309083	3544.0	542.438255475834	343.00929359626025	602.6171061387286	649.6206160178408	257.7431916007772	365.87776080705225
1	25	nan	0	0	nan	nan	A1	A1	A1	2657	287.0	821.0	1.0	1.170397268701331	0.7941300808831502	1.0	0.7380555555555556	0.6588649558026802	75.96701688788401	87.23531395025755	31.0	11.653928438168075	10.44030650891055	44.0	46.168789025622935	18.253635520597108	225.11399999999995	0.9489285714285715	1	116.0	37.00988779775798	13.229968740604818	12.918425277806818	23.559105902910233	7.257343420758843	14.14692912530154	14.03166248742491	54.95568763464689	26.011062750592828	18.197131354361773	69.20074778422713	8.576836835592985	1578.0	661.3604792878032	242.31862391065806	503.2327458746731	503.34584592003375	141.37148114852607	261.45777096040547
2	1	nan	0	0	nan	nan	A2	A2	A2	10473	607.0	21.0	1.0	1.105198490873531	0.731165045201993	1.0	0.8219919943489522	0.8144400300829978	141.57793041860396	139.71399357258383	64.35060217278468	25.28789278673514	22.825424421026653	92.0	96.58455094968124	-6.852447857871562	401.9859999999988	0.9910105980317945	1	67.0	5.952574972994626	3.9097276516258717	2.6356603698804975	4.963607236742973	3.0541390227153897	4.16179143730551	4.1739833783358335	15.529839033260942	13.702616992406547	6.252582625485957	9.626901659183204	3.0568704092875123	4738.0	468.0722678275779	284.60692870244384	470.3583894688636	383.84120044112206	194.1706274971366	294.22606348246336
2	2	nan	0	0	nan	nan	A2	A2	A2	14458	502.0	111.0	1.0	1.0529601968426165	0.6437722118203284	1.0	0.7562506538340831	0.7916327620488283	156.07971463393622	157.45793088949188	56.22277118748239	21.03524407886423	18.788294228055936	117.31149373508202	119.43487977280003	-1.7185291985561493	479.06799999999856	0.9611753756149447	1	207.0	25.337590588256717	19.836438643746078	14.136690404266119	27.336354644037783	14.34274813812226	19.55223933234811	21.099855071865022	90.10583641380072	64.9473716840148	29.647974432446063	74.67505940515548	8.86309609003365	7795.0	982.2675069496036	866.4475637879223	1232.6164668379351	1634.1550639811903	509.731473213993	938.9320685081184
2	3	nan	0	0	nan	nan	A2	A2	A2	5973	475.0	197.0	1.0	1.134412975117543	0.7612252094370981	1.0	0.7828309305373525	0.7110108407532671	110.04592065365317	108.45275469069469	33.1058907144937	12.73647976632695	11.40175425099138	67.03372285648472	71.36341609139211	5.352988113933471	324.90999999999946	0.955297880847661	1	140.0	24.11233700439334	16.665369666181505	13.583596583455801	28.40300610754639	10.240589057095349	16.675272840075195	18.046158587560058	66.73195978999138	47.91665526945144	22.686884993687272	63.799130155704916	10.872282032854855	3101.0	457.9522547526285	339.51873089093715	526.4714286429808	518.8509348221123	204.84799028839916	334.6162362322211
2	4	nan	0	0	nan	nan	A2	A2	A2	10789	692.0	173.0	1.0	1.032359831246453	0.5655928599968556	1.0	0.7377094017094017	0.8076458557928993	129.7079285905405	133.4053971921676	52.80151512977634	18.6799554680521	16.492422502470642	107.02327345812671	106.9681333489661	64.00484671056006	409.7179999999989	0.9669728881917993	1	145.0	21.383428752422333	13.754024593159556	12.023392141796649	18.009613187983632	14.839780335314572	13.42221715580672	14.811703669838607	57.187563858926296	33.69736780039966	22.06358431931585	49.46572057902813	5.936965009197593	5031.0	738.4366992227733	578.4724512742832	564.4330218266696	922.0222639273852	534.9650886273012	554.0532247284427
2	5	nan	0	0	nan	nan	A2	A2	A2	4480	589.0	156.0	1.0	1.1372377177496003	0.7415036584223469	1.0	0.5742117405793387	0.6758730481501993	94.45856655889455	95.524865872714	27.784887978899608	10.806960327939878	9.848857801796104	59.13864223606137	63.37686415781323	-64.86297683290991	288.6099999999992	0.9442512382758986	1	149.0	28.174517455510795	15.817227443680167	12.853620226494968	22.62232395913452	13.01411462109536	15.85481043253094	16.70331892184913	58.61029973812401	33.354238220490515	23.494865452870727	63.56478211656213	7.097901942208409	2214.0	391.7719392236322	254.7551234997809	385.44466369971633	328.88851792458445	223.72118763811886	244.1412989590317
2	6	nan	0	0	nan	nan	A2	A2	A2	4032	622.0	211.0	1.0	1.4411964886285127	0.8265111922072144	1.0	0.4534412955465587	0.4597173007604488	105.85092788478951	117.5457357797381	23.769728648009426	8.606054454751124	7.615773105863909	62.759009708567724	59.585634670279404	82.20030611303058	331.9859999999992	0.8198454656364375	1	150.0	46.17260991688818	21.529350760392845	31.94468591082841	26.19629210792482	23.053452394902706	21.112245365045965	22.833646194078028	78.49695602804422	36.55963997915387	33.46318773180246	88.2988787451759	6.1949035078287125	2200.0	843.9057144839317	356.40834693051875	813.7793396143243	431.5585412103683	411.97407520748675	339.4391092238948
2	7	nan	0	0	nan	nan	A2	A2	A2	3774	559.0	221.0	1.0	1.135805165360365	0.7457888144082836	1.0	0.629	0.6917033387736871	86.84224743841686	92.69843580125827	28.160255680657446	10.115055018330308	9.0	61.13361025154058	57.85278035482008	34.58760504560011	261.84599999999955	0.9356638155448121	1	105.0	55.011444225907326	20.330510360188782	15.473228016868234	29.11473253648728	17.04176394082606	18.729976401664317	21.276050984859467	64.01686115190387	28.541252803057432	27.724925552494824	70.95912081561983	10.571252061985433	1864.0	615.8454420249909	377.25133162457496	588.5649350360036	501.9277185322717	307.2975969146937	349.08320794813335
2	8	nan	0	0	nan	nan	A2	A2	A2	18745	190.0	228.0	1.0	1.0219218802320869	0.5165745549763752	1.0	0.7302298402804831	0.858881954488967	167.44814364262143	169.14490828872147	70.00714249274856	24.907987868858253	22.090722034374522	143.471152083422	143.37616925402605	-62.11782675895318	523.697999999998	0.9850754112144622	1	143.0	29.93221951276064	11.90974292717874	5.564995862543583	22.13647677656263	10.072770319879055	12.617212243378162	13.588525268249214	47.253543907776475	52.86266878899187	17.21510650590062	35.699153205379844	12.231403097510338	9744.0	982.727933649905	791.4303061729297	1016.7507910486311	1557.1301763113588	511.3319774195552	852.4752136329189
2	9	nan	0	0	nan	nan	A2	A2	A2	17142	360.0	231.0	1.0	1.0251754530612889	0.5670455464541762	1.0	0.7723709110570425	0.8491937319254124	162.9793310694901	168.11900546934007	66.75327707311455	23.80222239666676	21.095023109728988	133.7846030004948	134.24386468627856	12.687529963751302	503.6539999999985	0.9827156247312753	1	158.0	21.824460336007178	13.167147416621447	5.905333063565195	21.00799574702978	9.549370639957488	13.255451316013932	14.429083750583231	59.107194451615214	45.70099952723831	20.557625763118267	43.112642250955105	9.31834901869297	7072.0	879.299704330042	601.3368140105158	1152.965043289587	1321.338019519113	466.066424314864	669.1338540026918
2	10	nan	0	0	nan	nan	A2	A2	A2	6603	472.0	268.0	1.0	1.115737010031602	0.7190608718559348	1.0	0.704395135481118	0.720756490425624	112.30294832065617	118.40608092492548	37.48332962798263	13.493869248433862	12.041594578792296	84.56784031588222	78.04460751089695	-25.043630245666115	339.2979999999991	0.9430836249375134	1	163.0	24.919310252182186	18.994079569354653	5.802685614675283	33.60616466309875	9.694270288571715	19.601770102977753	21.42359039373696	70.85635143890977	51.42792384326458	25.002624560147524	79.00959798879921	10.869260757230222	2890.0	551.6817586990073	361.18033155426383	651.4594950834289	592.3843598002568	183.60215231310576	382.3698335988447
2	11	nan	0	0	nan	nan	A2	A2	A2	7471	673.0	279.0	1.0	1.0369188845122816	0.47645016569084364	1.0	0.726044703595724	0.7863066391021422	105.31890722594437	110.20889256316842	43.266615305567875	15.18204832744003	13.416407864998739	93.35740237848368	92.59653893606885	17.839255554407814	345.53999999999905	0.9662441800310398	1	174.0	35.877058018930256	17.41954687424004	25.3802547538653	28.509269885718822	19.565712944604456	18.641855504363775	20.36758990213275	68.04605183750391	38.11064311303198	26.735912184230983	79.64734876714647	14.373098321259022	3469.0	778.8463118979707	507.01464941632	652.692638264969	744.8135657357052	558.3214775025845	490.95573417283595
2	12	nan	0	0	nan	nan	A2	A2	A2	3098	550.0	271.0	1.0	1.223832496410174	0.8172311404510494	1.0	0.6106840134042972	0.5477191875665571	85.03257151774196	95.85405573057407	22.67156809750927	8.384595869857174	7.615773105863909	55.2677782791609	49.00512475704337	-25.916006403466056	266.6039999999996	0.9094378394246295	1	149.0	47.33813985623419	24.569466641172767	21.37933937460184	35.5634852796793	22.33980319555849	23.899534589610994	27.25500887259841	70.58417646959424	31.682658165693283	31.345891458913684	104.02359037473798	10.044419051147997	1376.0	555.1699091391638	327.1650877678767	765.2320891870186	490.4597086701542	294.554803064093	323.13441680558026
2	13	nan	0	0	nan	nan	A2	A2	A2	3916	513.0	326.0	1.0	1.1513962253322785	0.4832101247257917	1.0	0.541033434650456	0.6033968680632742	80.51990472414197	93.34345183246653	27.51363298439521	9.721628452943154	8.54400374531753	74.0214861534888	70.49553183663386	-15.566616984352212	285.57799999999907	0.9115456238361266	1	137.0	26.37073321826756	19.13215840794146	20.314046037383378	28.689662033692002	18.14888228662312	18.487342631444335	20.749752118252218	60.36119652912021	28.26567479968071	24.971938773058355	75.83802560158074	10.181979100219905	2435.0	353.88270413596183	358.50376192480326	526.273075863719	547.129274668172	328.1480738874525	342.7021440844983
2	14	nan	0	0	nan	nan	A2	A2	A2	7446	636.0	346.0	1.0	1.4257912368375065	0.8606509828325416	1.0	0.4451219512195122	0.4987470296196836	146.26805385267423	139.46325680981354	33.421549934136806	11.626518267027292	10.44030650891055	80.29177232434348	74.4790101877544	52.661695934945094	433.13799999999844	0.781609195402299	1	267.0	49.56395827513188	31.00541697908193	14.31601438857615	46.091096460819244	27.571786091662943	31.33066305052489	35.275547419674695	106.86279074661434	54.57308302819729	47.07435713149607	139.6558178048581	19.134050552733243	4310.0	950.943130409345	549.6279855677858	909.0864579454064	911.8085757540539	475.6092017190531	575.5862526036799
2	15	nan	0	0	nan	nan	A2	A2	A2	10733	248.0	337.0	1.0	1.066111283020734	0.5301127308777726	1.0	0.6481280193236715	0.7858637413346234	129.97226995514072	137.5245432641025	49.193495504995376	17.584754426076305	15.811388300841896	111.71549358283407	110.2070195732061	-65.15631606049176	414.27799999999866	0.9651110511644636	1	99.0	21.19626166857779	12.17586025223136	23.881925644353032	26.154451800510287	9.438712197355926	12.77869847882539	14.858609973452985	43.87156457453966	38.76871913578361	16.70844593271613	39.00593579094857	11.672831321135163	4752.0	745.2693988578394	644.9287110175937	778.7238581338897	971.9235226502642	514.5744427219033	621.4650654941797
2	16	nan	0	0	nan	nan	A2	A2	A2	3198	567.0	345.0	1.0	1.1173701153978886	0.5730499804028458	1.0	0.5982042648709316	0.6351772417466177	73.69915808829333	82.13403679352427	25.96150997149434	9.22425817623046	8.06225774829855	64.60880201100542	60.39796504247309	-39.04823462262923	251.53399999999965	0.9268221996812056	1	139.0	20.587838627398014	17.491020096465945	11.089082162827253	25.74982822779566	16.180270112119615	17.260563072748482	19.427191589958966	58.283939853310585	27.92439156770706	26.5204242086038	73.07927080057561	8.946105202659965	2098.0	348.9291523080319	325.60361665301025	421.7150684054941	497.76612506993115	229.06456133164465	308.5707180770114
2	17	nan	0	0	nan	nan	A2	A2	A2	6385	386.0	333.0	1.0	1.0745054935709974	0.4201756010216788	1.0	0.6721052631578948	0.7218377233912885	97.73774316627309	105.68348972285122	38.600518131237564	13.462698948019339	12.0	90.65800903112631	88.69141288807549	-65.53107483326932	333.39999999999907	0.9677908298597954	1	73.0	16.78884570300579	10.841351953335106	6.525795393623412	19.639185175299644	5.671961574815214	11.288685465231538	11.698832704685628	39.01011656038463	31.02430764771998	14.59311821591109	40.643656101077795	7.9695735247805715	3162.0	350.5814000274986	381.52770330011845	727.0627001570538	682.0650184750557	197.11148318927735	409.8031593365595
2	18	nan	0	0	nan	nan	A2	A2	A2	8275	458.0	367.0	1.0	1.1220127890765854	0.611217849475761	1.0	0.5799691617605831	0.6479198504652419	120.37274904743587	126.49110640673517	40.496913462633174	14.395128777137423	13.0	94.72334395264969	95.27050560612402	-60.27727199365728	400.61599999999885	0.9122478227317826	1	155.0	45.91410702560097	21.291676229797304	9.403860555961728	32.06961161270738	10.548821290954947	22.17673000972718	23.59925239160657	84.06659048236907	45.97958347015083	33.06596476491541	82.88949427939951	9.040756892412901	4000.0	984.3441678071395	577.5656831124797	1348.9980173753574	944.9752806220204	293.0854974994436	592.5428096409887
2	19	nan	0	0	nan	nan	A2	A2	A2	8752	326.0	376.0	1.0	1.505687355133752	0.8328434614877958	1.0	0.4927927927927928	0.49143946482826395	159.98431200876445	172.5688268488837	34.52535300326414	11.890623587453481	11.0	97.75771696945665	88.5526923282578	60.72177795162795	473.0679999999984	0.7668112323126123	1	184.0	29.908766267821193	22.83936834614724	30.614038339816034	47.10235758218914	12.188830452039838	23.960830122232437	27.056595725007355	77.0034180432558	61.18225381709635	31.145403283648193	82.50978856533766	20.697901864536107	4396.0	790.6386820701882	581.9089046875015	1857.9059289721772	1175.7224089428782	284.3456026054919	634.8771502031013
2	20	nan	0	0	nan	nan	A2	A2	A2	11493	542.0	416.0	1.0	1.1691585406505234	0.801780089408871	1.0	0.7389571143830772	0.7198441563680799	158.4999680605851	150.5456741324705	43.657759905886145	17.304120816280772	16.0	96.85866444422768	94.72262146270374	-6.321067391836776	447.9219999999989	0.9465101914762201	1	92.0	11.921293996274471	9.380331163294613	7.132341554388404	14.539269115775824	6.789974866434932	9.883924690075219	10.281727359630167	37.4073700979352	26.567772975191474	13.846219629049301	32.97825588937849	6.348226172849536	4250.0	459.9410861553624	432.3879770534113	881.0605638287961	657.6645927093923	237.38964049424976	465.14738828968257
2	21	nan	0	0	nan	nan	A2	A2	A2	9696	125.0	379.0	1.0	1.079703922765646	0.5736921936699971	1.0	0.6113493064312736	0.7386780927532833	126.10017140999365	129.87686476043376	44.721359549995796	16.517452419809267	14.7648230602334	100.83256863013916	103.28499071661064	-60.938135044585415	406.1379999999986	0.9391253813744005	1	125.0	21.68984513450414	14.266849778592587	5.394522042013705	21.43874261341989	12.893492092378438	14.569619341753423	16.348653435707092	45.72996107302606	33.24025339074433	19.55022509023547	44.87672224640846	8.424383944831789	4782.0	671.5019918708131	557.4509355891496	621.248830688186	955.2194106252864	519.7378815766424	561.2932945359498
2	22	nan	0	0	nan	nan	A2	A2	A2	3971	221.0	413.0	1.0	1.1071850842716175	0.6888856349418133	1.0	0.702210433244916	0.5935666834219749	85.56408335194114	100.40418317978589	30.0	10.445683443463007	9.0	63.06636071360497	62.02284093982017	66.25035708967181	289.94799999999964	0.9331453413229938	1	138.0	30.82859550882131	22.54819560237229	18.076874987222254	28.29512472357601	17.853055658750236	21.44832528848201	23.166933799162507	74.82417020946741	41.50827814824879	29.460334176197648	80.54178698733449	7.9583429004997015	2354.0	342.2643023142591	418.4941635504365	509.4795152861625	522.6250410666689	301.00306715723127	381.6066378103569
2	23	nan	0	0	nan	nan	A2	A2	A2	2873	175.0	435.0	1.0	1.736081603748929	0.9332005757889312	1.0	0.5677865612648222	0.48385768306871	105.90873223710841	111.61093136427094	20.396078054371138	7.255539023463157	6.4031242374328485	41.64920892134189	38.058931103911036	-78.17838450285048	273.1579999999994	0.9117740399873057	1	128.0	31.05107199307531	18.19287407863885	10.508354432880878	25.468238388188183	14.458411608822644	17.879331667907536	19.882124019786716	58.545235347002745	36.588418351486325	24.546044102869928	66.40045793168247	7.92372016236186	1215.0	248.09443813189864	219.775067249313	472.13469185493886	369.66453078761697	145.85000404249877	227.37283936981112
2	24	nan	0	0	nan	nan	A2	A2	A2	4437	339.0	441.0	1.0	1.0755013426722242	0.5895160748125196	1.0	0.7207602339181286	0.7684695024416035	85.6433380371623	91.80958555619343	31.064449134018133	11.33578595375641	10.04987562112089	71.67957535592045	69.17897539928619	-38.12105610787464	269.36199999999945	0.9540909579615096	1	125.0	19.808163623325527	17.51798278838396	8.296742212958634	27.31725041847676	20.332097361795604	18.24740984570235	19.697535688988864	61.46736865863204	30.472114196047187	24.551339010708034	67.39157707244158	11.053528629243374	1773.0	287.01841787807643	317.83520274888724	880.9453724995255	415.45276589505374	214.40231962874532	316.7021139282733
2	25	nan	0	0	nan	nan	A2	A2	A2	4204	279.0	436.0	1.0	1.1068706053445028	0.7437649503708239	1.0	0.7657559198542805	0.7411653608881347	90.38225064017487	96.26006440887103	29.017236257093817	11.104520987615798	10.0	59.422203063661975	60.4152241832174	75.2199437908618	266.9799999999997	0.9532879818594104	1	102.0	19.507499910891056	16.005035524256527	5.3022660026326776	28.664347229525447	7.642893138341606	16.256534694693983	17.45223170425743	47.301884546875954	30.945784712210298	20.297322125174105	56.78710624203086	13.522972513921559	2155.0	454.45667251199484	334.28346712887287	416.96275303605944	570.0552529133856	159.97789015062153	332.695796681568
2	26	nan	0	0	nan	nan	A2	A2	A2	1930	412.0	436.0	1.0	1.113607461875555	0.7421390003277463	1.0	0.7355182926829268	0.7066949452630047	61.40928583198851	65.80273550544841	20.0	7.402317585672917	6.708203932499369	40.0	41.159328360172665	0.4921188880594305	185.25399999999985	0.9355307804168687	1	125.0	49.87241939455271	17.762249179184437	7.8347143009305	24.517921699211	9.630945274606347	18.387121411040425	19.230731636285782	63.71212321519852	27.780972028151155	24.641153594478965	77.67577654123306	5.192294203676283	1310.0	620.8088649455458	191.5507898554206	241.0993055962026	275.2712902929634	108.19110411778092	195.8064393978566
2	27	nan	0	0	nan	nan	A2	A2	A2	2435	208.0	464.0	1.0	1.6562018976961153	0.9368894003081265	1.0	0.7247023809523809	0.49938915864309086	95.53580114528913	95.04735661763561	17.26267650163207	6.769308649825601	6.082762530298219	34.0	33.40178794912134	-6.901489370865428	247.53399999999968	0.9206049149338374	1	133.0	28.63916987553239	20.461524440906942	17.63579756207764	29.281361212953925	13.798077367246151	19.616800140589476	21.017563182860613	60.41663238964975	29.315938035026193	26.38451214134693	66.52307918667793	12.77715730201453	1085.0	334.717479349114	232.0275886124	472.9434651583433	325.1711455080658	156.06254696380347	241.6622265279293
2	28	nan	0	0	nan	nan	A2	A2	A2	6281	0.0	428.0	1.0	1.5224262568040565	0.8943802784801744	1.0	0.6559106098579783	0.5945282598715091	142.2033103002352	135.67977004697494	46.51881339845203	17.33592467252383	16.0	71.0	63.608594173441745	-77.27163418148596	364.36199999999934	0.9083152566883588	1	104.0	30.130144147202373	18.44570079818368	8.17265587579459	22.19166862871498	19.402380408719182	18.32974745053798	21.078202536329627	39.63239497318864	24.01597626786679	24.083543204702437	54.016449144110084	5.148851775564253	2872.0	787.967743194662	553.8297403091565	533.1699100844562	715.8888080464676	599.7454037312418	541.0244605420157
2	29	nan	0	0	nan	nan	A2	A2	A2	3145	109.0	457.0	1.0	1.360783663600763	0.8283268672202455	1.0	0.4210174029451138	0.5148451003348014	90.9598670620619	96.38464608017192	22.80350850198276	8.042017761079453	7.0710678118654755	57.45418028845269	50.9598221696799	47.75902764336882	277.06199999999916	0.9003721729172631	1	112.0	23.546181390993297	17.514793700538576	13.94531163200736	19.219501020386815	19.50005341693759	16.19354545045644	19.67785159125924	41.28004889935255	21.538673968985677	22.968871630728245	48.88288698904216	5.77021443285048	1457.0	222.4770585289225	284.2495158864185	266.22206487413496	314.4627911755815	308.0501721445471	257.6488903835416
2	30	nan	0	0	nan	nan	A2	A2	A2	6069	479.0	468.0	1.0	1.0830200973025566	0.664620039639434	1.0	0.6351648351648351	0.7321406148727565	103.48663029180159	107.70329614269008	34.66987164671943	12.95536502516952	11.661903789690601	79.14224691229525	77.32329627238005	77.65752463273621	322.749999999999	0.9210106988390624	1	105.0	23.6470589004457	13.572884727269411	12.018600778654218	21.903715640306473	5.446311165578663	15.13742274325341	14.507301488891244	49.19081411510706	31.60114434827119	17.49045550636947	53.997588934376836	6.885282713919878	2715.0	355.8642109269276	307.2762345261872	937.905730185099	644.9491427000612	134.9561766674742	338.5613950844854
2	31	nan	0	0	nan	nan	A2	A2	A2	4134	70.0	487.0	1.0	1.2180575612062579	0.8068402561982193	1.0	0.5418086500655308	0.5989438962506111	97.36316354737808	108.00462953040486	25.495097567963924	9.87598658587803	8.94427190999916	58.137767414994535	57.519203833086436	77.22629945073867	294.5079999999992	0.8926797667890305	1	118.0	41.37531068827957	29.322743608616292	32.456916304305196	29.806759695522487	29.209628457203507	26.98448151908815	31.54935530759394	50.720866760239005	25.78376449458301	34.22388029284775	82.01437396556139	8.920378433540463	1774.0	574.2049142764881	541.1707791024819	800.1660189591348	506.06981015671045	553.3055623294786	480.4783246573061
2	32	nan	0	0	nan	nan	A2	A2	A2	8627	408.0	498.0	1.0	1.100224501339414	0.6679657326675827	1.0	0.5437070649776266	0.68105914122134	124.5159575930381	133.80956617521784	40.80441152620633	15.077032568329434	13.416407864998739	92.21722713859963	92.66378345488708	51.40185621981869	398.97199999999833	0.9142645188639253	1	166.0	35.0393988545984	19.33308923896402	16.378179555758834	31.34538790397346	21.280628674663603	21.08488599397242	22.60753796249628	72.06448456458747	40.39423203840852	28.475883100181818	84.40663761459291	10.243228810839355	4484.0	515.0204939134419	688.4334028623998	1218.9803010709584	1117.1774480193853	603.627497561276	719.943099883385
2	33	nan	0	0	nan	nan	A2	A2	A2	3080	137.0	496.0	1.0	1.1045894480274905	0.7151042831011497	1.0	0.5355590332116154	0.6988498005319942	76.2051524204636	82.0	24.698178070456937	9.301738525854887	8.48528137423857	50.42505144024439	53.26875688019721	-50.42774737422465	235.33599999999933	0.9341825902335457	1	86.0	38.13661404605955	18.56606395356357	16.233295192942023	16.505363535135984	17.32948804460466	16.450034347362816	19.479194335639477	34.71401534974575	12.933638520538807	20.05792335048318	45.85186547227204	4.566964230500162	1530.0	423.10986509453505	329.6172429481521	320.8761122226715	312.00224353931844	322.42346835695207	289.8698563463986
2	34	nan	0	0	nan	nan	A2	A2	A2	2997	277.0	500.0	1.0	1.0819848451557073	0.6226784233081334	1.0	0.5791304347826087	0.693804250846056	71.491812776017	75.15317691222374	25.317977802344327	9.25884911749312	8.06225774829855	51.38102211869928	55.940759743707055	-60.87103495929694	232.98599999999936	0.9440856827846904	1	112.0	14.891966197639704	17.163851416669786	15.630701100453734	20.79392688907683	17.246189139783382	16.05723666679114	18.17792029865086	45.521675338968635	23.420187648385763	20.36592664476484	61.202349873259664	6.076066222041845	1172.0	219.351018874906	176.01536623016	515.3446096945554	292.99563616514206	184.18432923592627	179.09466728381813
2	35	nan	0	0	nan	nan	A2	A2	A2	11132	565.0	501.0	1.0	1.2350404667302688	0.7222877074645453	1.0	0.5084265814112812	0.6174762403856091	153.61592209285624	157.17824276915684	43.93176527297759	15.725627792444142	14.142135623730951	114.53110799711762	106.23965087319061	-39.30429951718211	475.97199999999805	0.8733377789981561	1	73.0	12.520332642830908	10.499244729056954	7.896498084999621	19.3324941303581	5.4590372033417225	11.194934042170644	11.416372913867235	35.265186522156	36.46601068787277	13.556725486181676	35.57836278807372	10.616311960853636	3526.0	420.4880916029215	444.1919901361689	1239.5027701687068	778.9616245487705	202.01519922632724	518.3007107898593
2	36	nan	0	0	nan	nan	A2	A2	A2	6617	218.0	508.0	1.0	1.5518267273322761	0.877046265960636	1.0	0.4677978084128667	0.4316659106373923	145.50715835946002	157.7244432546839	27.459060435491963	10.111184804477313	9.219544457292887	89.84335869324944	69.90250018640637	54.69063245391145	438.8959999999984	0.7726529659037834	1	287.0	51.62919060327113	39.204943902790546	34.8699932070449	51.83126574847847	35.279530078172684	35.76896317116916	43.710582193918526	92.2228275667876	44.20653088204563	44.53469142317772	121.96081469208002	17.069779560901225	3520.0	966.1593506298959	723.2795916702598	1126.8473952375352	868.5766699342057	635.2518505482003	661.8646832760423
2	37	nan	0	0	nan	nan	A2	A2	A2	2259	100.0	524.0	1.0	1.1008431753269896	0.6267035408608008	1.0	0.6004784688995215	0.700117708526937	62.717959011211065	65.62011886609167	20.12461179749811	7.808122605477883	7.0710678118654755	47.93601353775608	48.87345686865783	-19.719321971294224	201.3619999999997	0.919039869812856	1	17.0	37.04225240647793	21.78590063750744	20.099046301096678	16.86491185054183	18.539620082825422	18.086564406752586	22.916395857930183	21.596124172210693	6.612130921334028	17.33626314252615	42.52480351924896	6.223483635112643	65.0	458.6420841719955	306.2987873852253	252.439093824476	238.66421020403504	299.602731551975	247.22531494870782
2	38	nan	0	0	nan	nan	A2	A2	A2	8003	652.0	531.0	1.0	1.2282451078383578	0.8439721755705402	1.0	0.5665840707964602	0.7083611328532767	139.18630043583264	139.26952286842948	36.61966684720111	14.277592429966816	13.0	73.74202659600891	74.65771604605395	-45.77836939276621	376.7939999999988	0.978960244648318	1	98.0	12.849851317703724	8.971755570732057	8.231143655255437	16.916868927888572	7.001586972735822	9.707530376501381	10.123384473845363	34.64318306744099	38.584268033504486	12.484321311116219	32.49484998267144	8.841657161712646	2954.0	397.4540634350851	193.9655155716464	971.9750217078254	343.81510748621076	169.15161446854472	207.31697647552937
2	39	nan	0	0	nan	nan	A2	A2	A2	2989	46.0	539.0	1.0	1.211638841657511	0.8001892941193789	1.0	0.5699847444698704	0.6412692920646804	82.26249739344573	82.66196223173026	22.47220505424423	8.457442171148116	7.615773105863909	50.40827371975696	49.336729200592174	59.56447940843534	242.0179999999997	0.9023396226415096	1	97.0	42.48686982318759	22.962203413248062	12.59171436727047	25.39964907988906	23.598290951922536	20.816937543451786	26.54943161830306	29.714564751833677	12.06005958840251	22.498298585414886	56.689890932291746	8.61217668838799	963.0	400.14940127171576	327.2179905772209	402.43292923271656	356.1537654325366	296.5612881332636	293.88764831237495
2	40	nan	0	0	nan	nan	A2	A2	A2	10274	172.0	543.0	1.0	1.734286766182355	0.9261166417487733	1.0	0.4280833333333333	0.4307754904896137	198.916918128232	179.0111728356641	29.698484809834994	12.005335691188018	11.313708498984761	90.9100976319596	75.03887726042021	41.10376672258442	547.4559999999985	0.7633837351859419	1	260.0	76.4139619525522	45.4184025041759	50.581902891397476	49.87869077641517	46.76588066201657	39.571129963733256	49.970992621034384	74.58756398782134	31.04403760097921	44.89668114576489	111.87521183490753	20.519585034810007	4815.0	1309.8105606231838	1034.0030837040395	2280.0753044793382	1086.2985283033922	1018.8980854237452	886.9077756404877
2	41	nan	0	0	nan	nan	A2	A2	A2	4942	328.0	516.0	1.0	1.2874675480757174	0.8601519163685974	1.0	0.5320844099913867	0.6590965414239555	113.22182908345381	115.83177456984762	27.730849247724095	10.852169658910363	9.899494936611665	59.48954309251808	57.747426307489114	-57.50666117347356	306.9599999999989	0.9558994197292068	1	125.0	20.034836367703974	16.097550951875746	6.1907530492171645	21.738292491994798	21.513405078090727	15.880796515382826	17.86523234192282	55.179842714220285	28.37819484435022	22.827115347608924	68.01092538423836	7.07487597502768	3048.0	730.5427482444793	428.4198220251128	614.2882893821225	641.9845275422558	629.4277869407088	414.9071035189554
2	42	nan	0	0	nan	nan	A2	A2	A2	13323	495.0	578.0	1.0	1.0265578853404722	0.4561127944088781	1.0	0.6382581201494683	0.7965564711322066	139.1631329642472	146.76852523616907	57.245087125446844	20.526231978222768	18.24828759089466	117.05604839749512	123.84432991491352	53.07736259489287	458.45599999999814	0.9662399825941909	1	116.0	21.186083777807653	10.45449003111571	5.4438849883154035	18.945922039449215	8.590508952736855	11.50942244939506	11.96357677411288	45.89781039021909	36.7439536312595	15.484626546502113	34.50235762260854	8.683634737506509	5631.0	1068.6679040715098	643.291143217124	1172.9275666298345	1161.7882364857942	336.90699769277126	693.671626967378
2	43	nan	0	0	nan	nan	A2	A2	A2	4603	367.0	558.0	1.0	1.4194994167252077	0.8422283381399384	1.0	0.46391856480548277	0.5350802509579214	113.37068064718332	123.69316876852982	29.068883707497267	9.869982160804309	8.48528137423857	69.51889464259891	61.120511965685125	-22.76982384347521	328.7879999999992	0.892573201473725	1	115.0	19.069718550890684	14.864240507595241	20.569314080290496	17.87490657530725	12.317311381921172	15.698725869879127	15.500114471651614	40.78506143949926	27.4253909625113	19.39072251971811	53.842435508966446	5.532814564183354	2972.0	271.0863667074591	338.6223703045398	510.6002288321033	390.8185249613598	307.12027196679264	330.1061419248581
2	44	nan	0	0	nan	nan	A2	A2	A2	3196	99.0	579.0	1.0	1.191697205165687	0.7715334855053481	1.0	0.5953800298062594	0.5631342668628652	82.99488508584236	94.81033698917012	26.92582403567252	8.975642734154398	7.810249675906654	55.51801349169526	52.800409271545135	-68.3957985479471	267.0559999999993	0.8660073160818317	1	10.0	40.545128509402275	27.53981837630272	32.58416124433279	19.413641579449177	23.592324752360582	22.162600126117468	28.717463955283165	25.94816517829895	8.153490511700511	20.28694597631693	49.38976128399372	6.007278583012521	54.0	475.4484322294593	378.997757203877	671.7117884717882	265.94697530940175	364.19859655573964	302.1635770201683
2	45	nan	0	0	nan	nan	A2	A2	A2	3575	133.0	614.0	1.0	1.2737634732835454	0.7391306634595551	1.0	0.4890560875512996	0.4971404063518252	89.19959997855092	91.18113840043894	21.587033144922902	8.132157309791891	7.0710678118654755	69.12252377334762	60.08146721738187	-57.94469924379607	300.60999999999933	0.7768361581920904	1	38.0	62.450720969587564	30.641046795994043	31.56099797412753	22.56690316274762	25.681132305413485	25.336934443563223	32.47725645452738	28.820431850850582	9.008560366928577	23.278171993792057	58.62450596690178	6.901365707628429	150.0	700.2234226893634	405.4379799589515	956.2238498330116	300.26227239891887	333.05819852277637	320.07295367866755
2	46	nan	0	0	nan	nan	A2	A2	A2	8710	410.0	610.0	1.0	1.443859371967729	0.902419363310199	1.0	0.6400646678424456	0.6036370774947222	164.0520994813924	163.59095329510126	33.0	13.313392121289102	12.206555615733702	71.15319016451923	70.68328828041025	-3.4014162170735367	425.81999999999897	0.9213031521049291	1	168.0	24.982223368249834	19.0575265372172	22.50832386314869	26.464347411878407	11.375524569302797	20.3827420854941	20.08833455480635	56.826230112463236	43.242633640766144	23.398352133110166	72.89600967243314	7.642694799229503	4209.0	752.7729771845043	557.3658663900569	1154.749080198817	799.2045022333041	312.4893273059279	619.169330094941
2	47	nan	0	0	nan	nan	A2	A2	A2	6498	49.0	616.0	1.0	1.1067683613639379	0.7020641711664113	1.0	0.6887852448590206	0.5602024749103828	110.06654546053939	112.44554237496477	34.23448553724738	12.739042668786626	11.180339887498949	82.76100902831367	78.37989322131034	64.63013868930547	381.78799999999876	0.8393722146870761	1	114.0	42.501579243689775	28.462317788042128	37.95162892155349	26.540276220068336	31.074616716243327	24.785626009106636	30.91380184330046	48.415533754974604	19.525429217144847	27.719890204258263	65.2857252061367	6.9838254833593965	3204.0	960.2790418351069	656.9596712132916	1473.4411238357425	797.9321589739993	666.472877856344	583.144350880757
2	48	nan	0	0	nan	nan	A2	A2	A2	2439	184.0	629.0	1.0	1.0526153118099444	0.3986599319752039	1.0	0.6663934426229509	0.6644314250897918	59.54025348556332	63.694583757176716	23.345235059857504	8.403327468101724	7.280109889280518	57.265911460349734	54.60429663585123	4.4571877827121025	214.7759999999995	0.889496717724289	1	79.0	35.635431442409754	21.47028311342001	11.241306222975254	19.74848559126258	19.837873000651598	18.109163131564856	22.87495233863592	28.708247430622578	8.453574426472187	19.78516824170947	51.28392457962036	8.025528352707624	496.0	479.483115658164	253.7598538696766	386.63912461325526	225.7886476609856	245.5680328682065	216.55907544493675
2	49	nan	0	0	nan	nan	A2	A2	A2	16280	682.0	634.0	1.0	1.0152609801595458	0.22055207877085664	1.0	0.7236842105263158	0.8526483530256712	146.59382278390837	154.5477272560163	65.0	23.16682184504699	20.591260281974	139.1402170474087	142.98397919969702	53.49113341220222	489.83199999999846	0.9816394826494619	1	99.0	13.216235642321408	8.136476737447083	5.149034910835326	10.264438922517002	10.684535015374422	8.748577175661922	8.804211515933275	38.19017330557108	26.948531415313482	12.711238308809698	24.346013655886054	4.580712649039924	6752.0	693.277059616521	567.1046480145305	621.3957445202395	732.4229055307806	704.7153138592839	556.0627928199247
2	50	nan	0	0	nan	nan	A2	A2	A2	1881	103.0	649.0	1.0	1.1817609516180725	0.7458604144117705	1.0	0.5052377115229654	0.5591592844770555	62.57004653650779	75.8946638440411	19.4164878389476	6.8664048943240035	6.0	45.96194077712559	41.67805041308251	-21.014021597590904	205.60399999999967	0.8553888130968624	1	54.0	26.993758967146277	21.01931795477867	25.105531435459852	18.74515911564231	15.72385741211474	18.542839720845222	21.526741474866867	28.169680453836918	10.196246307343245	17.82574202865362	53.344060346484184	5.27116809412837	343.0	229.3857481945306	225.65920516103506	397.90473825857043	229.7800261825323	171.17103848792613	199.19411027431488
2	51	nan	0	0	nan	nan	A2	A2	A2	4487	148.0	676.0	1.0	1.051651672858732	0.6544489325597448	1.0	0.6839939024390244	0.8243083416709558	87.32544562559505	87.09190547921202	31.400636936215164	11.886804936503655	10.63014581273465	66.6429590111748	66.02731137459068	-43.205604895537085	261.5399999999995	0.9637027491408937	1	92.0	45.882337868213654	25.794537279754877	15.951827263459563	26.2724651042372	21.882475062273443	22.596658328548074	28.18045311048627	39.48137643560767	15.570244949311018	25.940535601228476	69.94888209551573	6.617257993668318	1661.0	623.519814318046	442.63421120494604	673.5106584820896	509.66684989258647	348.60830148588866	394.08479512669146
2	52	nan	0	0	nan	nan	A2	A2	A2	3618	0.0	688.0	1.0	1.063858447841186	0.5662994996628404	1.0	0.7247596153846154	0.7015806936802406	76.31011304061191	84.95881355103778	33.52610922848042	13.755809109574049	12.649110640673518	63.0	62.894759831425596	-66.00093465527006	254.5659999999997	0.9566367001586463	1	38.0	9.652307991869748	5.9368124306201935	8.647348767146468	10.580086972564459	7.216647612862289	5.8226596508175135	8.668757226318121	16.240421161055565	10.033585050143301	7.0513160936534405	15.564110815525055	2.450812560506165	1578.0	191.97384648770094	107.83274630270898	315.3162741139531	344.07748615089804	126.08925038389862	119.29102037660778
2	53	nan	0	0	nan	nan	A2	A2	A2	10540	425.0	686.0	1.0	1.1699891584890674	0.5849209027642172	1.0	0.5358958714663412	0.6248070005974417	137.3875732711014	149.6262009141447	43.829214001622255	15.64271484496103	13.92838827718412	115.85590753644749	111.43373333568181	-36.30517688160396	460.4179999999981	0.8820821826094233	1	206.0	29.91955455765128	24.806210504844785	8.979400359094143	36.937712769024074	26.799298121593893	24.100938448682427	26.52211798913777	81.2000152412802	56.698008763603866	32.21857017837465	94.44361038133502	14.491187976673245	5760.0	1045.8260632213205	704.0329297687858	2273.0182342808694	1067.3902497207746	826.3074546279386	712.6986812837422
2	54	nan	0	0	nan	nan	A2	A2	A2	7169	226.0	682.0	1.0	1.0927698766243372	0.5296218632657445	1.0	0.6437679597701149	0.7051264431830345	107.54444570133873	122.09013064126027	40.85339643163099	14.126357665822933	12.36931687685298	89.55132681824011	91.22284034320889	-77.16321479997835	357.4379999999989	0.9552298467688207	1	141.0	57.885084240697324	23.75460442621261	19.0557259330526	28.31657892651856	32.27345693577081	21.361364245414734	25.666910806670785	56.356496427208185	29.03591975197196	29.124712023884058	70.8746166843921	11.637033698149025	2840.0	760.8951859399676	564.164675922133	505.3633790370077	618.6306256474927	730.5379727203399	493.52909223083407
2	55	nan	0	0	nan	nan	A2	A2	A2	3698	301.0	663.0	1.0	1.0377872688149612	0.4891988566451332	1.0	0.7276662731208186	0.7579864779452538	74.41658569471538	80.32434251209281	30.265491900843113	10.76405637817209	9.486832980505138	61.18823416311342	64.90408290189797	-88.03141837773492	247.60399999999973	0.9686967910936475	1	98.0	33.84606711193919	15.088944795541465	7.8048981642350554	17.642130055464804	16.68993670400232	13.588754149153829	15.574090202338994	42.07272444665432	22.153551606461406	19.667505925521255	52.570916440337896	5.2760356944054365	1638.0	596.2544908858836	271.8191656563431	261.12278986815363	354.231403243728	344.51487045083195	252.5693907532841
2	56	nan	0	0	nan	nan	A2	A2	A2	2531	82.0	690.0	1.0	1.2707770997274839	0.8482316148214668	1.0	0.5473615916955017	0.6516999189439029	79.88968506009344	80.2122185206219	21.213203435596427	7.8392350227819145	7.0710678118654755	45.887291629851376	42.31161117938313	48.736931422134234	220.9159999999994	0.8811140121845081	1	143.0	31.018280286341906	24.100251760333776	11.09124894067645	26.03671322390437	22.625513086095452	21.640787441283464	26.771282475441694	47.329274483025074	22.823971964418888	26.73740752786398	72.68253606557846	4.793591223657131	1271.0	268.90029776189476	324.4940568190068	295.15466586500406	334.54308412224054	293.7755094021559	280.14551010355353
2	57	nan	0	0	nan	nan	A2	A2	A2	4028	351.0	691.0	1.0	1.472959607552025	0.8978359578817359	1.0	0.4926614481409002	0.5533840163036121	112.32699948643781	121.33424908079334	25.45584412271571	9.089739658179985	8.06225774829855	55.467660405359425	49.46095837685076	61.38634000694836	302.4379999999992	0.8932254130169642	1	100.0	26.299687203019857	15.99374384433031	9.240299122408032	18.643457644619048	20.81515226699412	14.612405644729733	16.553429413586855	47.53737706132233	24.08471805602312	21.99253827612847	51.76209679618478	5.598016360774636	2111.0	632.0371104553342	345.7961397925392	336.25244554225355	441.5018692575395	450.8140843445435	313.425849086605
2	58	nan	0	0	nan	nan	A2	A2	A2	3608	279.0	723.0	1.0	1.2257024806608332	0.8263544643645049	1.0	0.5641025641025641	0.648035457979006	92.34716874626668	92.91393867445294	24.166091947189145	9.362506666964151	8.48528137423857	51.258841700325384	52.00533896773422	-53.0121339985148	264.50799999999913	0.9464847848898216	1	134.0	26.676676692441106	14.58918141759932	12.132768774405122	15.53841457143426	13.988494655117393	13.039871853776276	14.260761421173811	42.62864130176604	23.215243777260184	19.227557827718556	53.60860603488982	3.556939071044326	2011.0	526.5001752823591	225.28258226718754	247.09074575826526	246.69454507157207	234.4108797814697	202.8463571993634
2	59	nan	0	0	nan	nan	A2	A2	A2	6353	330.0	758.0	1.0	1.0750653952168947	0.47794566554271617	1.0	0.562212389380531	0.7193502040343648	98.93576396111439	112.36102527122117	37.53664875824692	13.371611934083502	12.041594578792296	89.12272818434529	86.90412649958547	-27.1930226098919	333.1379999999989	0.9372971377987608	1	73.0	12.273594351485372	10.579446122050285	12.377081017009914	11.111665535718203	11.281223804689944	9.883970404975116	10.568596941418946	27.653147246688604	17.13054095301777	13.685145366936922	31.87325855065137	3.552956460043788	2042.0	193.4387739924714	217.19443105254322	352.47171785961837	258.8050513146445	194.94496148638427	203.41266570053995
2	60	nan	0	0	nan	nan	A2	A2	A2	6306	24.0	753.0	1.0	1.2802112926857854	0.7700437773023621	1.0	0.5264651861746535	0.5786485206405949	120.68321040469708	122.24974437601087	35.73513677041127	13.28340169139588	12.041594578792296	82.82314835924585	76.99480823296982	-35.73777788611062	370.06199999999905	0.8212541512014065	1	112.0	14.414084112271667	13.363897235132754	11.693690411746502	15.176211199723184	13.496833751909435	12.453467632643878	13.567467784509063	35.39632244594395	24.733974240720272	16.06576635222882	38.90688948798925	4.461524403654039	3112.0	387.85891568567604	337.9388732034713	443.4662096006796	414.54993559233844	268.84205457381904	317.1230343300849
2	61	nan	0	0	nan	nan	A2	A2	A2	9833	173.0	758.0	1.0	1.0192812052282372	0.4044227771219774	1.0	0.6777639922801213	0.8197762773540396	117.69282279964764	123.4908903522847	50.91168824543142	17.745191774439323	15.652475842498529	107.64087233225911	107.63857797388728	24.79543378698122	388.23999999999876	0.9661982902623563	1	111.0	28.351018498651683	16.07624932564795	14.718745779246092	21.4324712427333	19.66437786538154	15.402945046313107	17.44034490454942	45.160296123474836	30.24924092553556	21.086015137843788	48.52893893793225	6.911863936111331	5520.0	915.0005043735728	798.3307098764926	559.7852299045771	983.4432301521301	921.4753193212673	735.6323805535212
2	62	nan	0	0	nan	nan	A2	A2	A2	9337	441.0	775.0	1.0	1.47297230246936	0.9067599753138206	1.0	0.4504752255512134	0.6262596331358983	172.1234663153287	159.0125781188394	33.015148038438355	13.690118663178472	12.727922061357855	70.08743455778782	72.5753747484364	-44.493402821551186	432.8439999999979	0.9344943201721463	1	133.0	15.315236154943705	14.872724552638829	13.495506297796965	22.95313958171755	16.695292632095516	14.486594993621111	15.937056572176516	48.80140378139913	32.68722053896636	19.642420187592506	54.93643099721521	9.479438503272831	3305.0	488.0012673679739	467.1135128280148	944.396796473302	765.817731982097	539.2743428964168	478.28992210607976
2	63	nan	0	0	nan	nan	A2	A2	A2	6117	85.0	807.0	1.0	1.097598995573417	0.6005281740722969	1.0	0.7039125431530495	0.7683435553618377	101.97189148873274	109.07336980216573	44.94441010848846	17.66874780515033	16.1245154965971	78.0	81.53709121517271	-8.545625963287454	316.2979999999993	0.969720989220038	1	68.0	6.388693100772798	7.121629698202014	13.764568474143744	10.116716324351728	9.257251820527017	6.958709090016782	7.708491667173803	24.135652780532837	20.583077768795192	9.452353736385703	20.76734577305615	3.9344472642987967	1939.0	248.26288337353617	159.97027606982738	638.1434509120882	247.8903188817203	208.62789417617023	160.6155647719279
2	64	nan	0	0	nan	nan	A2	A2	A2	8345	582.0	762.0	1.0	1.020560875823718	0.3379862813533817	1.0	0.7646142569177203	0.8315172548465879	107.0701982905881	114.73883387938018	47.16990566028302	16.528918450008877	14.560219778561036	98.47835588179368	100.76922810581202	33.02442481967105	355.12599999999924	0.9777387229056825	1	114.0	20.191882320679724	11.02723744418472	5.263767492957413	17.829846685752273	20.88645766954869	11.07621884625405	13.084168779663742	52.532600831240416	26.757549439556897	17.59710079524666	41.25619894545525	5.655787019059062	3453.0	411.7219359399751	430.3391324002296	501.8182661505416	725.3399408869445	451.7564514018595	423.0965904733166
2	65	nan	0	0	nan	nan	A2	A2	A2	4547	487.0	823.0	1.0	1.2841429590074525	0.8073995861693105	1.0	0.5444204980842912	0.6109702893795539	104.87074718792236	123.0447073221762	33.0	12.724179619452647	12.0	61.30590384419633	61.87426592591086	-43.66202584544397	305.8139999999994	0.9668296831809483	1	106.0	17.8112153140828	11.05249107722193	12.4080262882635	19.232654307968915	12.622186668217182	11.304783714003861	12.322011155076325	40.660578455775976	24.69414807856083	14.521446608006954	47.000763123854995	5.479209606535733	2154.0	360.9472044687718	316.66382891498506	477.6740527097136	515.7123069548979	441.3619446316734	316.0435039540753
2	66	nan	0	0	nan	nan	A2	A2	A2	8111	823.0	823.0	1.0	1.1700818719316837	0.7333449667690821	1.0	0.7362926652142339	0.7096622151640857	128.3493229583223	146.4137971640651	94.86832980505137	33.196425418392366	29.410882339705484	95.01699027209277	87.25914971927766	-36.150096836386346	378.9799999999997	0.9951536715538923	1	78.0	9.780499001964927	3.170977354981005	1.6612649904564023	9.844037518836558	2.0615243958309293	3.9748378852382302	3.655481821857393	18.737087031826377	20.429861976765096	5.045563456602395	10.420019885525107	6.043427196331322	3534.0	333.6381640918553	214.90855358168483	657.5732056666166	403.4245828660205	147.8496232572943	270.8234845837578
3	1	nan	0	0	nan	nan	A3	A3	A3	2074	638.0	0.0	1.0	1.6299166570654786	0.9152079512989708	1.0	0.6323170731707317	0.4904234759569425	85.95535485627407	87.23531395025755	27.730849247724095	9.916035920920613	8.94427190999916	38.795363902194396	34.63845159142125	13.447668929624115	230.52799999999965	0.9246544806063308	1	66.0	14.32799274660647	8.658609918318689	6.78521397896111	12.63709469139576	7.358358105644584	7.425406290218234	9.711146714165807	19.162081455811858	10.601571636274457	8.152224003337324	23.39928281120956	5.843808659352362	914.0	165.67295353394002	155.88949430640787	213.66840648744255	204.83671329636127	98.75782428774983	133.66292843781412
3	2	nan	0	0	nan	nan	A3	A3	A3	2972	696.0	0.0	1.0	2.059504607748276	0.9576256613238396	1.0	0.7327416173570019	0.4283245383285729	119.78259604382598	106.97663296253066	29.154759474226502	11.491726918366513	10.295630140987	38.0	34.499278504782	-2.6511974001280265	295.2859999999996	0.8752761007215433	1	92.0	43.42777140438557	14.036133341491222	14.577370889484882	17.087556283921003	13.887342682108283	11.786892533302307	15.506187591701746	23.45928132906556	10.393469136208296	13.645914379507303	32.90205240249634	8.263721678406	1047.0	783.1696955151856	256.101777844131	784.162752578035	335.2957201525569	256.4866712708026	221.8484935350716
3	3	nan	0	0	nan	nan	A3	A3	A3	6026	0.0	7.0	1.0	1.1264167361552133	0.6963104470294333	1.0	0.7817851582771147	0.7405656387522531	106.64924942960162	122.0245876862528	80.30566605165541	28.928908488096756	25.553864678361276	81.0	76.54651057468132	-55.22832947406305	319.76999999999936	0.9927512355848435	1	32.0	4.54139006882906	1.875440618954599	1.2018463602289557	2.556359206326306	1.392523093149066	2.0725719137117267	2.1246814858168364	5.171023124828935	5.389166085980833	2.8709239438176155	4.012542932294309	1.5061722910031676	2474.0	468.59899355005473	212.75448300130665	158.94895919784904	248.1958807585761	169.32643680274487	195.30600505229086
3	4	nan	0	0	nan	nan	A3	A3	A3	6987	252.0	0.0	1.0	1.0849922923485888	0.34038199183916734	1.0	0.7131775033173421	0.7200738031714613	101.0661354090583	110.8873302050329	49.72926703662542	18.848158682468487	17.204650534085253	96.0	95.03119783966036	80.16366672609063	349.189999999999	0.9791199551569504	1	162.0	25.1152818845585	10.179308783262968	2.9806973692029715	18.271183396689594	4.617990413680673	11.056214251555502	11.157335821539164	33.64794398099184	31.45722126867622	13.130479918792844	31.744533471763134	9.88627456407994	3743.0	761.6186317848042	375.71639649849385	432.6589613854885	558.5423520300537	167.9231105800718	392.9758303714916
3	5	nan	0	0	nan	nan	A3	A3	A3	5884	162.0	0.0	1.0	1.3390414461678126	0.8453571028453339	1.0	0.5798186834844304	0.5699269915746754	124.73747371439305	143.0034964607509	39.20459156782532	14.03680556209019	13.0	77.24129222248479	66.63496028289214	44.89445514101951	360.1899999999991	0.8704142011834319	1	179.0	31.02653558552265	14.391180338338017	3.6737316166982055	28.379980181343853	5.72144656535238	14.626199768856168	15.42554362025112	37.72806908376515	43.5045700231567	17.44499883055687	47.98821996431798	15.399527005851269	2807.0	664.3060353081673	352.28679411299527	448.07130620628595	620.1762114968151	141.64467903412879	369.91665589623153
3	6	nan	0	0	nan	nan	A3	A3	A3	9276	346.0	36.0	1.0	1.0758166462328291	0.6705370404883264	1.0	0.8142556179775281	0.7778205012387471	127.81334162197562	130.59862173851607	50.59644256269407	19.79556502267896	18.24828759089466	88.0	94.8216573445287	-10.136856524758809	387.11999999999915	0.977552956054379	1	144.0	70.06645274627954	18.252857259474695	4.646189086139202	31.39845887105912	7.280308254994452	17.164995841681957	20.08451973926276	50.558587085455656	37.06950488407165	20.724193221889436	46.00648511946201	20.642114898189902	4116.0	2184.1089953035116	609.814405374229	445.9790661223233	1048.734707432799	245.30545620061457	552.9939433448017
3	7	nan	0	0	nan	nan	A3	A3	A3	7851	536.0	13.0	1.0	1.204647438941128	0.8176595428891967	1.0	0.8092145949288806	0.6986775086681744	134.2701840991049	135.91173606425605	55.0	20.277251273013402	18.027756377319946	76.0	77.29962275254022	13.359809026083752	375.77599999999904	0.9685418208734271	1	121.0	23.993102917447686	15.686945899389684	13.037140489555895	26.12468143273145	7.100831666961312	15.07667662203312	16.111512969247997	35.23825437575579	35.869794784113765	15.81239034049213	42.881117071956396	14.16685744933784	3459.0	599.3643100550398	495.1314572598785	751.0189216202125	817.0344862062484	196.97190899588168	517.0852071214467
3	8	nan	0	0	nan	nan	A3	A3	A3	5864	728.0	58.0	1.0	1.1965954043223077	0.8030044045505244	1.0	0.6399650769398668	0.6296698682072553	114.6511660910817	118.3427226321923	32.0	11.938376724547656	11.0	75.66903109125259	68.32900994558983	-2.110622347886418	342.09399999999897	0.9065471129319007	1	142.0	54.62163725309074	19.488029330037534	12.083817812614143	23.319050944410264	17.421133775264025	17.732799286954105	20.10775921586901	41.761059030890465	20.80239566601813	22.294972172006965	46.87376214377582	10.41347374767065	2230.0	1310.4867935068905	466.2741899937391	1160.114642193541	633.0728166829795	426.7325553977862	491.20340326055884
3	9	nan	0	0	nan	nan	A3	A3	A3	4805	632.0	64.0	1.0	1.085294535219985	0.5849876907525685	1.0	0.6500270562770563	0.698967204153722	89.38061667853547	98.49365461794989	33.13608305156178	11.572437246503787	10.198039027185569	72.56323814034049	72.49144931514468	64.25518281778537	293.9159999999992	0.9492295535361519	1	128.0	20.931944742798805	14.218692327849567	22.40901811234653	24.71325246989727	8.519020379520953	13.22398717328906	15.296375985257328	36.42960246279836	27.252292715013027	15.341329069808125	35.41184103861451	13.763485191389918	2388.0	393.8148932689801	289.3830019561574	768.6724341353402	455.1597623648122	195.11749493703246	286.9099264405668
3	10	nan	0	0	nan	nan	A3	A3	A3	7630	575.0	117.0	1.0	1.109785904393888	0.7425484577829247	1.0	0.7391262229971908	0.7072553962605944	121.80859107012165	133.22537295875736	41.0	14.592644403462042	13.0	87.39839815465727	81.58646207438117	31.81254194647641	368.195999999999	0.9467675890308971	1	162.0	27.715815972536802	14.846051775850356	13.779095220379531	26.31769292242825	11.033890275284648	14.508384882472456	15.866010524332523	43.69950404204428	43.737361792474985	17.111970749683678	42.27893484476954	14.120973534882069	3684.0	746.7078366903588	390.84838706441224	584.3722905600443	745.6190893864259	222.2758230054751	402.4608689257875
3	11	nan	0	0	nan	nan	A3	A3	A3	9934	108.0	82.0	1.0	1.0253790266167675	0.5167084388201061	1.0	0.7349807635395087	0.8229484234107467	122.13731675141948	128.16005617976296	51.0	18.051169101813162	16.0	103.63358388104311	104.56925941193022	-75.68930468128838	389.4759999999994	0.9812811774583889	1	193.0	26.016754424199462	9.241519832983613	3.690318184904754	13.14705120678991	5.232928995974362	9.490150335244834	10.204974448308349	27.34982848726213	29.010254064574838	12.15657281409949	28.03274587262422	5.620401349849999	4873.0	611.0855888305232	469.6706503564492	456.13722575083375	832.9532322669402	209.2696280432865	476.43198394123465
3	12	nan	0	0	nan	nan	A3	A3	A3	5806	823.0	105.0	1.0	1.0765975136365817	0.48636679783757225	1.0	0.6646062271062271	0.7144131735782557	94.87007708960017	109.78615577567146	43.86342439892262	17.359294726830274	15.811388300841896	83.0	82.89317912257002	70.28685452606518	319.57199999999943	0.9669414605712382	1	73.0	51.869733745232224	12.475822049193084	4.288151406683028	13.694697495549917	9.943358552642167	10.604867627844214	12.35468076262623	36.044663248583674	17.954436544328928	16.84646377619356	31.733562283217907	5.116365318186581	2313.0	1747.2513773692772	388.2934314068407	636.6103764791042	470.64579283446074	344.32465140894055	352.84599109739065
3	13	nan	0	0	nan	nan	A3	A3	A3	7363	654.0	135.0	1.0	1.1766168638036663	0.8008166196404325	1.0	0.58904	0.7314914755893205	127.21814896982903	131.3202193114221	35.510561809129406	13.926740557837295	12.649110640673518	75.72802990487959	76.19217418903837	-30.71111510497303	355.65399999999875	0.9532008544242347	1	149.0	20.647135123610497	11.241367246955633	24.396917833946645	17.778759501874447	11.839704058133066	11.33792631328106	12.363347857259214	38.49135572835803	27.629877220839262	14.789471322670579	35.66887924261391	6.990875136107206	3665.0	544.9118796437979	400.28557335492224	887.8997799959034	612.4293437311426	311.06659093499184	400.4779743226245
3	14	nan	0	0	nan	nan	A3	A3	A3	9158	196.0	126.0	1.0	1.1649862195987495	0.6994507275327767	1.0	0.6241821155943293	0.6641537415668117	133.8734972363754	135.76818478568535	41.617304093369626	14.841546396943501	13.416407864998739	97.73169761417007	95.67682127549581	87.87040158726852	416.2659999999988	0.9013779527559055	1	182.0	82.9456169726327	23.55841921735555	5.989974869415164	41.603219635784626	10.749126476235688	22.228946320712566	24.485069127753377	59.43266951665282	58.52210261113942	24.688136050477624	63.23270027525723	20.67991159670055	4196.0	1838.0566418627277	682.8852072032169	542.9276428306475	1139.282170147635	293.43795016407967	683.1874120561406
3	15	nan	0	0	nan	nan	A3	A3	A3	19250	476.0	152.0	1.0	1.1318435644426843	0.749275359731625	1.0	0.6558103089973768	0.7236215029212243	196.00485941994796	197.144616969371	55.86591089385369	22.144516466387746	20.12461179749811	136.12236148883582	129.8059011326854	78.45370153885791	578.1819999999982	0.9295250971776238	1	203.0	49.711055177263916	19.50130471214652	6.9994354816153646	28.460044381208718	9.550698168575764	18.010986538603902	20.40112919267267	63.0128022916615	47.405539066530764	22.603006060235202	50.824094047769904	15.002990833483636	8959.0	1652.4311296213418	1112.811797211878	1599.9014589618891	1655.6675993809476	505.3398205526173	1082.7710401220247
3	16	nan	0	0	nan	nan	A3	A3	A3	14649	354.0	140.0	1.0	1.1332598970984318	0.7044129355078528	1.0	0.673951048951049	0.649771101879014	167.3542362489028	188.13824704190267	52.009614495783374	18.93691256537911	17.0	121.75377571333256	118.78643080245536	54.255793364667674	532.2659999999988	0.9068061530842799	1	164.0	76.0388343334198	34.287190043367445	11.76293592248112	51.92405596468598	17.225742026232183	29.98698411229998	36.01138322241604	99.49440745078027	64.40791944321245	38.573907130397856	85.06463718228042	28.449607056565583	3674.0	2667.7186710517853	1228.9619002267718	1092.9106293208897	1966.7222262211144	615.8469077330083	1109.793013062328
3	17	nan	0	0	nan	nan	A3	A3	A3	3762	720.0	155.0	1.0	1.449084883978303	0.9084108297447187	1.0	0.5118367346938776	0.6382154257454856	108.54709414019435	108.90821823902914	22.627416997969522	9.057389404074165	8.48528137423857	46.135039761884926	45.381223464474765	-34.86314117859836	272.1639999999994	0.9679660362794289	1	98.0	23.953917756676674	8.55045398324728	10.948867060244083	10.770489029586315	7.693202142603695	8.983810222707689	9.449332418851554	27.520561631768942	19.079911570996046	11.69611659552902	27.55471135303378	3.505882387049496	1517.0	298.2722057038918	172.93336431402713	442.6814378676936	240.73359307274222	138.78597719036043	175.15626816358417
3	18	nan	0	0	nan	nan	A3	A3	A3	9271	272.0	189.0	1.0	1.1764815188700155	0.7981683699208795	1.0	0.6591539281905439	0.7338408142682	142.50922578735916	144.05554484295286	42.42640687119285	15.698489488119886	14.142135623730951	91.5981058069243	85.85246548534518	81.25411060338831	398.4439999999987	0.9648748503928813	1	75.0	81.97489883285016	30.388082704506814	10.441779264248908	43.767528841272	16.242862571030855	26.205157604068518	31.010330422781408	77.72709240578115	53.016998648643494	32.79142447374761	73.79554446041584	20.445334557443857	1998.0	2017.1547258784994	837.7280850559473	403.16858311276883	1249.2330518588424	478.04702920280397	727.815763280727
3	19	nan	0	0	nan	nan	A3	A3	A3	12230	89.0	182.0	1.0	1.0904003571352605	0.719378302771075	1.0	0.8126785832945711	0.7838923132981258	151.0792626806495	150.86417732516887	48.041648597857254	18.91011960863466	17.0	99.31117273250712	104.94245049373468	0.38039095552626556	442.78199999999913	0.9682910415264637	1	138.0	59.84512092359364	15.478263541124761	4.819150124676526	23.244480088353157	7.811276460066438	14.328648831695318	15.881361149251461	44.35217838175595	44.31473262608051	16.542534593492746	40.77221330907196	11.62288858462125	4415.0	1113.1419253693894	536.8895715083927	592.0163743160665	981.6025801189244	240.9079436371103	572.0220660120249
3	20	nan	0	0	nan	nan	A3	A3	A3	13949	730.0	222.0	1.0	1.2122840892882023	0.815214394874702	1.0	0.631748188405797	0.7097404923258496	179.2334869709608	174.4161689752415	44.9221548904324	18.730612546670244	17.46424919657298	109.68139449676589	103.80474017176986	-30.078572870822693	496.96599999999853	0.8965229127835981	1	137.0	30.40404365118593	12.341695303097367	10.32428478822112	18.8361639007926	12.392690978012979	12.486274514347315	13.826596501283348	44.75094235315919	36.69353791605681	17.786221065558493	39.76504150591791	7.5175250098109245	5667.0	948.8553612530231	577.437584169209	790.3911814196035	959.1758468896151	505.9653026899323	620.9925855612382
3	21	nan	0	0	nan	nan	A3	A3	A3	6282	349.0	245.0	1.0	1.2662509177055132	0.8533378192685741	1.0	0.645764802631579	0.653315967401883	126.00035457095859	130.26895255585654	31.064449134018133	12.158424312869505	11.045361017187261	71.78993784869937	65.69134144057975	9.410173494695226	347.6099999999991	0.9174151150054767	1	86.0	56.63340192940086	22.383230338804424	8.407141253352165	39.56061646807939	11.924910364672542	20.458930383436382	24.8369115665555	64.69517076015472	45.75445185415447	24.726314182393253	58.37872898671776	21.13209737278521	2347.0	1145.8946211487055	504.2105748401955	472.8412154568359	1012.145617172122	267.88835035823286	459.2974753770977
3	22	nan	0	0	nan	nan	A3	A3	A3	14373	520.0	246.0	1.0	1.201848878218365	0.8212664913343056	1.0	0.6144408344733242	0.7433086180240078	181.82649686751606	177.451401797788	47.43416490252569	19.25426713300482	17.69180601295413	100.32112209474712	103.74015932686841	-32.03013451752742	492.93999999999807	0.9571790090570058	1	226.0	27.78556488920003	15.458747264929116	5.941771620884538	40.71317621693015	9.433493585325778	16.068848769180477	18.527153506875038	60.0823376160115	63.51226061116904	20.60883502755314	49.19472054578364	25.161654113791883	6999.0	1025.232824055478	634.1111939838156	794.1720777461305	1134.1925093410537	366.19954378623515	692.8582756444812
3	23	nan	0	0	nan	nan	A3	A3	A3	11784	83.0	282.0	1.0	1.057334667193493	0.3767542278924372	1.0	0.7671875	0.7523800803944803	130.4470191094734	149.04026301640775	52.23983154643591	18.38848340657552	16.278820596099706	116.31955983410529	120.83480325491176	81.71798479907903	443.641999999999	0.9554852833860374	1	134.0	66.40918602235615	21.20871294848621	5.452292712405324	38.034409285523	8.916868897154927	19.43175406847149	22.388693056069314	64.66137185692787	58.08047608565539	23.94056611508131	62.39569710660726	17.943770552054048	4904.0	2519.987335825339	802.5482423789799	704.2474718019366	1682.256841593422	326.71296363696456	762.8629752565175
3	24	nan	0	0	nan	nan	A3	A3	A3	7080	174.0	248.0	1.0	1.5540769985091571	0.9218799581490041	1.0	0.5705996131528046	0.5679773853468433	155.80469810598316	154.8709139896837	29.614185789921695	11.73568548247804	11.0	61.49978479158902	60.37051931727914	-69.32662224065626	395.781999999999	0.9317628479305125	1	193.0	72.80292972829193	27.735149265266955	6.5484398091211915	53.097978092730045	12.296437039971352	24.322453745640814	29.78066689055413	83.64255745895207	74.74816510081291	30.617776759900153	81.22201889008284	25.678767163306475	3608.0	1201.1232779286802	548.0137490220368	537.4318766491488	1065.9222255116329	248.41159765049815	527.2639514608309
3	25	nan	0	0	nan	nan	A3	A3	A3	8644	232.0	297.0	1.0	1.1513002815249136	0.7341351920679157	1.0	0.6739435521596756	0.6775424100781906	131.4811585754723	139.38794782907166	39.6232255123179	14.868042809421217	13.152946437965905	93.55216351998533	89.27614427421727	-68.1857574463743	400.3999999999992	0.9194277508908153	1	179.0	74.29044025857002	31.25214013364166	9.985473467037082	54.96606400050223	14.454673130996525	27.848401655443013	32.53678188007325	93.125841319561	80.18213182128966	35.14343477413058	100.06884848605841	22.97102318610996	3644.0	1432.5541627835482	685.0166031867266	636.5004967972636	1069.8742509810254	317.7898384295404	675.9389646872878
3	26	nan	0	0	nan	nan	A3	A3	A3	10695	313.0	306.0	1.0	1.380021981404549	0.8262888390484108	1.0	0.6226711690731253	0.5903554322980391	168.6060980321941	158.59697348940804	37.20215047547655	14.272634269947124	13.152946437965905	106.30673091012176	94.96681475656864	8.119109293749526	477.1319999999988	0.8351553959081681	1	152.0	57.253131894394755	22.519111916422844	11.668192646466196	38.81086452957243	11.187655497342348	21.885832018218935	24.53162434604019	71.31486993283033	58.314107144251466	27.9683528393507	72.95033196453005	16.69391929730773	4790.0	1317.854109835811	660.0736565887928	844.9702461641282	1157.5445955144241	297.2524158330634	662.6113382102922
3	27	nan	0	0	nan	nan	A3	A3	A3	11548	580.0	326.0	1.0	1.0804758770923502	0.5832654594081796	1.0	0.5850643428918837	0.7531930788783844	138.11540067157478	145.79780519610026	51.10772935672255	18.12196669268558	16.1245154965971	107.73092902501146	112.1885991660907	-32.715556708130755	438.93999999999824	0.9669667155118276	1	182.0	28.39748242031783	15.389288198202848	5.569283625110984	39.216952805407345	11.51552613452077	16.055939588695765	18.882795522920787	64.08119344711304	62.2648052778095	22.08319218363613	50.08590834680945	22.07745491527021	6758.0	1180.560983990319	715.9438325092196	718.3348906962201	1551.4706961559132	541.855239004828	723.6153826490045
3	28	nan	0	0	nan	nan	A3	A3	A3	6745	168.0	380.0	1.0	1.0768535708025642	0.6759016611712271	1.0	0.7287165082108902	0.7462521992831282	109.31311170844934	118.00423721205946	37.94733192202055	14.033204870294322	12.529964086141668	80.41541627858263	80.56286927239556	-29.181323503174514	337.01799999999923	0.9635026069566459	1	197.0	30.724834121763706	19.92423898819834	4.786114317364991	40.698649583384395	7.747005456127226	19.065613778308034	21.155153796076775	66.28619819320738	63.70475316978991	24.38362710364163	71.9445945173502	16.75172045826912	3442.0	548.6251020133495	442.60492944158614	596.6023046672344	998.1725649153814	184.44277172815055	481.07599056418985
3	29	nan	0	0	nan	nan	A3	A3	A3	6859	260.0	364.0	1.0	1.3281637376330093	0.8142762779984174	1.0	0.5583231583231584	0.5665974829247328	131.50792916004153	134.5362404707371	32.526911934581186	11.864411585882642	10.770329614269007	80.62705845587685	76.33739565751125	-86.72613616742613	390.02999999999895	0.8259377445963034	1	166.0	25.30305945686996	17.99194321408868	5.043732400052249	35.1816738974303	9.270710345357656	17.435095850378275	19.919172992929816	64.67071046493948	59.989669723436236	23.39903871808201	63.91790658608079	14.63387509714812	3487.0	540.317724077031	430.1950263977051	734.3314122706652	966.0933248875663	211.95074456185102	475.15272841602564
3	30	nan	0	0	nan	nan	A3	A3	A3	10032	381.0	379.0	1.0	1.1185349293250546	0.5947585266240581	1.0	0.6178861788617886	0.6819323276594467	131.52122781170243	137.90576492663388	43.73785545725808	16.03631909396059	14.317821063276353	109.06555067393079	105.7304946039394	78.96595638672883	429.9599999999988	0.9180927976571793	1	198.0	29.858991387300193	19.713862834498286	8.956496568396688	44.468421548604965	9.524483152665198	20.775524497032166	22.71969178598374	76.6034637670964	81.96292070299387	27.09028767235577	73.36969563364983	20.28574044071138	5518.0	1032.9185176193714	592.1652560932562	723.6859400561079	1353.4539867024869	280.5463503776118	655.9748846460134
3	31	nan	0	0	nan	nan	A3	A3	A3	7103	0.0	381.0	1.0	1.308910714133345	0.8418658083697665	1.0	0.6528492647058823	0.6550921656219729	135.18103399136152	138.74076545846214	51.264022471905186	19.11813990152583	17.46424919657298	79.0	72.95543450944368	-75.64255944621998	369.1259999999993	0.9511884834281888	1	128.0	39.57314425520599	13.993957445956767	7.7086900332942605	32.11003284621984	5.3340352810919285	13.464591504074633	15.299534542486072	43.29105054400861	48.871595392003655	15.814099305309355	44.45006472989917	19.699351409450173	3777.0	1497.4011595882475	513.4524001460522	348.98280328232795	1206.660410455428	199.13945293799043	506.53356291539967
3	32	nan	0	0	nan	nan	A3	A3	A3	13184	476.0	382.0	1.0	1.2032220180431241	0.688708042615663	1.0	0.5672977624784854	0.653285265877508	162.41825879086775	172.40939649566667	49.39635614091387	17.477661696633888	15.652475842498529	120.7004163318891	117.7595361511047	-27.30706478703369	503.5899999999983	0.9054945054945057	1	140.0	32.45290307793766	16.565972396172583	5.891508396714926	30.333562286570668	13.261844854801893	17.75675597973168	18.626291365362704	77.35333782061934	66.74586093053222	24.26411847025156	55.87632563337684	13.814389321021736	6762.0	1417.9155277553946	822.2321520745754	901.320699644275	1700.2147571546957	486.0516991605982	890.3531100871041
3	33	nan	0	0	nan	nan	A3	A3	A3	6326	318.0	440.0	1.0	1.1811568022289884	0.8053049625542503	1.0	0.6201960784313726	0.6934602647851823	118.46949331875615	119.85407794480753	33.0	12.795878788110997	11.661903789690601	69.59398245060427	70.23591749638118	75.34149294407366	338.5779999999993	0.9428422386168862	1	135.0	16.629175268113613	13.623041193932295	7.260929302312434	25.95893808081746	8.371999739669263	13.36084540374577	15.289158484898508	52.05654984340072	50.28592370636761	18.735713777132332	44.71404581423849	12.929259176366031	4003.0	571.6271773166955	437.820463091135	521.3974830918014	845.4650194561109	236.78547416161746	415.0900900512934
3	34	nan	0	0	nan	nan	A3	A3	A3	5534	97.0	397.0	1.0	1.1003265146664751	0.6251544644043036	1.0	0.7169322451094702	0.7198875144845517	98.02271294144322	111.28791488746656	33.37663853655727	12.250569049236255	11.0	81.03577924127946	76.50683078810225	-42.4504055837034	310.80799999999954	0.9375688267683185	1	163.0	40.44188608415425	17.50138100516051	8.626810133457184	42.859998487867415	6.948058323934674	17.106095992960036	19.269627012312412	56.14778367616236	64.432501507923	21.400305200368166	58.16859711613506	23.535408672876656	2710.0	429.5082790963352	325.4745103670284	438.75555107649416	822.2388500571251	142.95532205794007	349.8177316579968
3	35	nan	0	0	nan	nan	A3	A3	A3	3773	823.0	401.0	1.0	1.1364274107080903	0.7165082616695293	1.0	0.74213217938631	0.7149040528012243	85.59503605544037	96.25487000666512	38.27531841800928	14.156318376394777	13.0	61.0	59.709265895901346	60.30339958661586	257.5279999999995	0.9663209117684722	1	83.0	11.63840698543936	4.940779748372734	2.746868096292019	7.10269320756197	3.3591973995789886	5.094880589284003	5.043030435219407	18.209948929026723	15.957808875478804	6.0504920817911625	17.665049217641354	2.2420233646407723	2273.0	418.9815369024873	179.50580648705363	310.5776302954182	361.70856823027134	97.83616421278566	207.52643671352416
3	36	nan	0	0	nan	nan	A3	A3	A3	3979	212.0	435.0	1.0	1.080388239086166	0.6885831076955985	1.0	0.5945017182130584	0.7034462736369539	84.59704780874785	98.95453501482385	30.364452901377952	10.861773582486796	9.486832980505138	62.4876390959668	61.34617809609827	9.538893319033223	266.60999999999933	0.9495286958596826	1	125.0	12.854917271994054	11.170595870353281	3.45018694922328	21.00909429974854	4.723033535294235	11.557961408048868	12.842526942491531	39.470160799100995	35.69201203621924	14.72809947654605	43.34253437817097	6.906721631065011	1792.0	292.7805759049952	256.6014804765582	569.8929427759722	548.5007407395169	112.66111282538623	288.4182959161699
3	37	nan	0	0	nan	nan	A3	A3	A3	13584	677.0	419.0	1.0	1.2521468122793429	0.7497601184833508	1.0	0.5995498080063556	0.6350731902544624	173.23732857696	166.23477373883	44.654227123532216	16.933817434231734	15.811388300841896	125.79585170881923	114.63282565090914	-72.94098247750914	518.4499999999985	0.8659675517164441	1	183.0	24.481284807436168	14.575860294513404	12.141405406408012	30.248020184226334	7.933333381079137	15.847653933800757	15.41823458764702	63.887205328792334	64.86489656567574	19.160860714502633	50.09117262531072	14.871000313200057	4794.0	659.9493110543117	389.1853682799265	1252.988511021249	720.3216460840777	219.6652492089197	439.2738551739603
3	38	nan	0	0	nan	nan	A3	A3	A3	9516	489.0	486.0	1.0	1.360114702534609	0.883614796499768	1.0	0.5235475352112676	0.6442410462612655	164.11899799148966	161.02794788483146	37.20215047547655	14.501156706620282	13.416407864998739	81.07016790089858	76.8429074485778	-41.247162966867236	430.83199999999823	0.9491795920402972	1	116.0	32.599649146199226	12.553063289262354	4.880643974989653	20.940169468522072	9.66289772093296	13.110811034217477	13.811337491497397	65.69312572665513	50.197131232358515	18.35669495444745	39.298725872300565	10.778194895014167	5441.0	1318.3750370936468	624.1654241168872	670.2383622005582	1229.5878542158753	354.0786459194496	658.6569781275466
3	39	nan	0	0	nan	nan	A3	A3	A3	4218	743.0	452.0	1.0	1.3643782720233644	0.8866411707149586	1.0	0.6163062536528346	0.5979025454484066	109.71633038305559	119.85407794480753	27.073972741361768	9.864856220033964	8.94427190999916	56.28533078465882	50.73919858686218	-77.81170966816373	297.74399999999946	0.9447866502407887	1	123.0	12.709544534794986	13.565926674753428	10.877317457459867	29.083299105986953	6.534828755073249	14.767574582248926	14.325932678766549	55.47542556747794	58.29297318030149	16.67106127459556	50.22465843800455	13.603311291895807	2227.0	242.36163924261928	271.1495541520417	568.1940645230934	547.2527204668149	122.53231153078377	291.2680860860273
3	40	nan	0	0	nan	nan	A3	A3	A3	8411	57.0	473.0	1.0	1.0683570853269735	0.6176472796676333	1.0	0.7039671911617007	0.7658102176613312	118.71096498025666	123.40583454602137	44.01136216933077	15.738376390472228	14.0	94.2	93.36085995573961	-22.81891658383869	371.5079999999988	0.9592837591240876	1	127.0	32.90142672788352	14.862424679100513	4.452628397382796	30.498191718012094	6.209399590268731	15.153185388073325	16.578271185979247	45.27702750265598	54.50725557561964	18.50508890207857	50.69977875519544	14.017242789268494	4094.0	1389.529427671805	606.468513675034	508.39072313159704	1149.9055926995352	225.93893420416862	622.1792790424079
3	41	nan	0	0	nan	nan	A3	A3	A3	6960	810.0	484.0	1.0	1.3098056576049038	0.794632933765831	1.0	0.5950752393980848	0.5431066406999787	130.02656446523238	140.45995870709916	45.60701700396552	16.245212085154684	14.035668847618199	84.82890897676025	78.93785191691593	-82.91886001936385	401.2979999999993	0.8094905792044662	1	87.0	13.327611242420971	8.68900588620454	4.782726819626987	16.073472186923027	5.388677831739187	9.283985667861998	9.224094026722014	31.77589074894786	31.8819408910349	10.73623258434236	31.31561766937375	6.786068512126803	2517.0	591.9956832444295	303.2568710166961	684.2981926994398	494.93585165031254	159.24046766012907	359.8891590377316
3	42	nan	0	0	nan	nan	A3	A3	A3	4962	150.0	464.0	1.0	1.0908582228175947	0.6926169538189804	1.0	0.6717205902260728	0.7450334321668974	95.0878420238695	98.97979591815695	31.76476034853718	11.83364772791637	10.63014581273465	72.71998845786126	68.58739206649727	49.91303115684008	289.2979999999993	0.9501196744853999	1	112.0	14.93736173491925	10.681712066754699	4.47771420981735	20.902800044044852	4.625558887608349	11.324269485659897	12.42870223429054	35.19394228607416	39.24264891073108	14.177691345103085	42.3625850584358	7.161440483294427	2518.0	328.75538301467896	295.5965671055019	559.5743501968682	663.4430460063741	130.6029608314857	333.99139462504536
3	43	nan	0	0	nan	nan	A3	A3	A3	16411	602.0	506.0	1.0	1.1210298012147517	0.6389840709048789	1.0	0.6293526614511428	0.729866771534603	171.23653741899295	175.65022060902743	57.697486947006624	20.782085562905483	18.788294228055936	130.82546435671193	131.71856360679547	-51.071254765382314	531.557999999998	0.9467520479981542	1	185.0	31.880293019115925	14.754940166138113	6.237201542593539	26.276722366921604	10.971053688786924	15.025162191130221	16.036804834380746	79.5267872363329	67.36440088786185	21.511680827476084	45.030258601531386	12.365774082951248	7605.0	1243.7960341619328	770.7082034712657	1197.7243164256215	1322.982881091535	482.51062968280166	804.6201131679118
3	44	nan	0	0	nan	nan	A3	A3	A3	9927	234.0	508.0	1.0	1.0832179111697644	0.6848587816497029	1.0	0.6730169491525424	0.7756649392243091	133.5106271740886	134.3800580443393	45.79301256742124	16.965862873836514	15.264337522473747	97.72060347983926	97.28596560146256	-51.58115414320628	401.0299999999987	0.9592231133442845	1	165.0	20.161791445687413	14.569848204031587	4.419989372603595	28.10943767428398	7.569359946995974	15.015289542265236	16.304997397586703	51.9152361843735	59.73203644156456	18.879621638916433	52.36983302794397	11.502189738675952	4863.0	658.6581378644332	488.0799583280459	637.7509282669052	870.5384154347703	256.5475711422041	541.69877247978
3	45	nan	0	0	nan	nan	A3	A3	A3	6860	120.0	521.0	1.0	1.3156839046216586	0.8632865406620512	1.0	0.7012880801472091	0.6306768440661173	135.11727614156908	135.32922818075923	31.016124838541646	12.369383714271645	11.313708498984761	69.7030400563953	68.19559789885791	2.1861682533877365	369.7119999999993	0.9276538201487492	1	171.0	23.705912892706692	19.48145265225321	6.240680581890047	35.70928515680134	7.311085699126124	18.902281234040856	20.44689105078578	60.27286201901734	66.9987181648612	23.239444515667856	67.6408637939021	14.560647066682577	3968.0	573.1780428560451	464.18374967575073	517.0807970007882	930.8396430909634	178.27530398592353	490.9959263196215
3	46	nan	0	0	nan	nan	A3	A3	A3	13000	178.0	611.0	1.0	1.1609008890763584	0.771229208549521	1.0	0.6868131868131868	0.717054473880824	165.0720214769474	176.7823520603796	52.08646657242167	18.738401548743617	16.97056274847714	109.72242852195131	105.0778407115013	18.810401700815955	477.30999999999824	0.9637482393061013	1	203.0	26.978820552118123	18.79978644475341	5.443625593557954	38.187472365796566	8.778377989307046	19.658319962210953	21.3616388393566	65.90699638985097	76.86724655609578	24.181109404191375	65.83984134718776	16.432944279164076	5666.0	601.1671487400308	659.280401000753	896.2655232921243	1296.0754272043705	288.64641930535436	728.8961486984044
3	47	nan	0	0	nan	nan	A3	A3	A3	10797	799.0	599.0	1.0	1.113743671619564	0.7361623245610779	1.0	0.838276397515528	0.7953806233631254	144.6661049331159	143.96180048887967	67.36467917239716	26.256348319890055	23.600847442411894	91.0	97.91074570054234	-88.73416093002447	413.0179999999993	0.9899147336572844	1	22.0	4.1532463897019625	2.6203555576503277	3.2357824286445975	3.579934412613511	2.5096360947936773	3.0238041039556265	2.7917143870145082	7.380727890878916	6.524330514483154	3.7589532509446144	5.089463667944074	2.5933470958843827	2992.0	363.97058201022446	251.6152144735679	548.2562156589702	411.87547242082655	187.54186431318521	273.7069668881595
3	48	nan	0	0	nan	nan	A3	A3	A3	14654	317.0	570.0	1.0	1.0725922804766765	0.2930727357974063	1.0	0.7280405405405406	0.7504117643438755	144.3402101065395	156.77372228788855	56.302753041036986	20.21399997991068	18.027756377319946	133.3580966775489	138.00225287553775	1.2407932395548888	495.37399999999906	0.9656990345645654	1	135.0	13.490394460968673	10.070008446462452	9.521797572262585	17.762844278477132	8.6510872496292	11.07557800039649	11.367666155099869	41.659616984426975	41.30814072676003	15.184313759207726	30.5065079620108	8.143541626632214	6324.0	584.9687511334196	593.1113006416708	691.814313759096	873.2106518661603	462.4067459506914	585.6736263353378
3	49	nan	0	0	nan	nan	A3	A3	A3	18307	75.0	675.0	1.0	1.1015764510813504	0.7219803452175481	1.0	0.6632971014492753	0.7933508807587565	185.9971069291952	184.45595680270128	62.22539674441618	23.026205064144587	20.615528128088304	130.36646278176485	128.69392129320315	63.940361706676605	538.493999999998	0.952968428723875	1	114.0	28.79534603934735	12.660059589892626	5.132036378607154	20.233981903642416	6.708369649015367	13.123262428678572	13.069428575225174	41.03213550709188	45.48291736468673	16.397222934290767	39.91923418454826	8.46962698083371	8378.0	1942.170781522058	919.5487777199596	609.9699267232791	1497.830565043725	381.391701227054	884.7801044555381
3	50	nan	0	0	nan	nan	A3	A3	A3	8785	553.0	611.0	1.0	1.07994450769542	0.6873204972118445	1.0	0.7723076923076924	0.7919129464437001	125.55170398216832	125.93649193144932	43.657759905886145	16.307735576186733	14.560219778561036	88.42361276332045	91.19501703348202	-5.165524631533135	373.36799999999937	0.9794302915435643	1	140.0	13.799267563968897	10.251590781845152	11.019348554313183	14.637811877764761	7.737239682115614	10.118730495683849	10.988159039057791	49.203662022948265	41.05159098561853	14.687434249557555	32.208331243135035	5.831082662567496	3943.0	422.3927374286577	363.8159771999344	335.53664577845484	495.2424666369334	276.8742513153702	361.42287421040237
3	51	nan	0	0	nan	nan	A3	A3	A3	10225	291.0	669.0	1.0	1.1916996826715485	0.8056074723310411	1.0	0.7749147404319818	0.7229856283378604	151.28381743290376	145.7737973711325	43.68065933568311	16.291160170715983	14.866068747318506	88.44883830850367	89.62804631529313	0.14101775748780315	421.57199999999904	0.9653056407835732	1	93.0	14.702235471457243	10.14206154178828	9.605203399434686	19.645960233174264	7.676081503741443	10.917891242541373	11.484138306230307	40.777981435880065	41.712214971892536	14.912886255420744	30.703471451997757	9.097947671078146	4511.0	928.868804210797	477.05989281181246	503.74673182703555	975.3042508466169	280.48308652918786	500.06305120605975
3	52	nan	0	0	nan	nan	A3	A3	A3	3646	604.0	667.0	1.0	1.8254091697948343	0.9415859972398425	1.0	0.6574107464839524	0.4600935219769897	123.18135668400494	118.45674315968678	20.8806130178211	7.916176166464988	7.0710678118654755	42.01338058728963	41.48411046051635	-1.252791734888216	315.5659999999995	0.8974769230769231	1	87.0	9.567605108954012	10.317448747344315	15.411978389136493	13.14497597143054	7.072922877036035	10.248493208549917	10.765056854113936	43.48616774380207	36.309254724532366	14.171145210973918	35.44660102762282	3.731822711415589	1173.0	129.26906268205494	136.95979283005	277.9656367022544	185.50638608355075	91.33423400763422	140.76258516684175
3	53	nan	0	0	nan	nan	A3	A3	A3	12343	439.0	669.0	1.0	1.046296452024681	0.6260818369480253	1.0	0.6213440724893028	0.8200414409784221	142.75612950993687	146.24978632463024	53.009433122794285	19.68335706771065	17.4928556845359	106.06601717798213	111.31514202693351	-52.09979095278965	434.9079999999979	0.9756926603691554	1	109.0	9.721538119018078	7.63353934045881	4.141115467064083	10.308110196143389	5.2592813381925225	8.0563821233809	8.270527254790068	32.325764928013086	22.539696398191154	10.924666235223413	25.55585559271276	4.282093573361635	4965.0	323.285238225013	394.25581870693713	604.2441605329514	533.8116132868454	245.9856273625046	389.8331592353061
3	54	nan	0	0	nan	nan	A3	A3	A3	7865	574.0	729.0	1.0	1.0978307788653998	0.5871949266129983	1.0	0.7326502095947834	0.6528492618632333	115.07119922375581	131.24404748406687	40.049968789001575	14.48151611756254	13.0	90.54283963434588	93.14387154832319	13.104532169894467	389.08799999999934	0.9216076868994609	1	147.0	15.644007061608136	13.873548528179526	10.556603324599564	29.835065407678485	8.816525550559163	14.905241533182561	15.06617842335254	58.59874896146357	55.206378418020904	20.41507596243173	49.68220035172999	12.051651738584042	4094.0	341.0066840900108	393.19420240074396	602.2935539633036	635.7288937289268	253.28558876924217	407.19421763159335
3	55	nan	0	0	nan	nan	A3	A3	A3	7117	493.0	743.0	1.0	1.1604069500558511	0.683983505866384	1.0	0.5655594405594405	0.6805456512962447	116.97200568652268	127.534309109353	38.58756276314948	13.489334890107568	12.041594578792296	86.0866173028106	85.33078260730944	-57.78524987135223	362.51399999999893	0.952744310575636	1	59.0	15.014694463461637	8.531868499703705	4.294911144301295	12.323994847945869	5.04077213909477	8.675181234255433	8.783413499593735	34.150072583928704	23.531074972823262	11.78548870794475	28.21991304680705	4.240024449303746	2733.0	483.3503327211365	284.3160457247868	515.5870760194957	417.8978265132755	151.06808661017567	287.0473036952317
3	56	nan	0	0	nan	nan	A3	A3	A3	20372	339.0	785.0	1.0	1.1201578532482286	0.7663239314067919	1.0	0.7489705882352942	0.7874548563285663	202.41567745648078	199.0628041598932	78.77182237323191	30.632977158382072	28.284271247461902	135.0	130.04283884174055	-0.21478320698503356	570.1759999999983	0.9597889331228943	1	142.0	25.634897407144308	9.828381822444499	4.509300407022238	13.362356022931635	8.805645855143666	10.287632611580193	10.246768919751048	46.44879844598472	32.39967958070338	14.505256787873805	29.39148552902043	5.108674796298146	9355.0	1083.0005359947681	951.2859102059156	976.9574598819017	1606.8235774198547	760.3279795013368	947.2623808011413
3	57	nan	0	0	nan	nan	A3	A3	A3	8164	590.0	823.0	1.0	1.5193035111551512	0.9139630222012458	1.0	0.7573283858998144	0.6036295085797179	164.38342472516183	154.7804897265802	55.0	20.36029919408518	18.35755975068582	69.0	66.70637936027764	-2.6613955326322825	412.25999999999954	0.9045983379501386	1	164.0	36.2017853371799	15.179720784537494	5.919401873834431	37.09216433670372	8.88557261787355	17.273456974886358	16.312840479426086	66.99113466590643	59.34474689606577	20.66376751847565	57.724956003017724	14.289326352067292	4132.0	897.3794160932302	511.96083114668727	786.4774249596521	929.8524762662128	340.14810484461486	546.692043392919
4	1	nan	0	0	nan	nan	A4	A4	A4	7281	147.0	20.0	1.0	1.1235748444885083	0.7116231778658172	1.0	0.6420634920634921	0.7226702629839775	117.91320908413671	125.19584657647394	48.84669896727925	18.651249883998844	16.97056274847714	89.0	82.84126354246713	4.553092527206857	355.8199999999986	0.9590989922940131	1	61.0	23.32227051164955	13.955519950948656	3.0605020439252257	18.740230379626155	9.062714603729546	12.133287612348795	15.049896989017725	30.578133845701814	24.31656370125711	14.407629542052746	26.858258918859065	10.486442391760647	2318.0	1158.102495810017	539.258091869764	303.45969381183386	828.3049059268087	305.9286646498367	480.2643939200789
4	2	nan	0	0	nan	nan	A4	A4	A4	2843	599.0	0.0	1.0	1.1882902374945412	0.5128076314957232	1.0	0.5485240208373529	0.5952857179266091	70.30036503600583	80.95060222135473	32.202484376209235	11.405866160740457	10.0	63.6345376025999	60.35311244680316	-89.60646935648671	244.97999999999936	0.9368924040204317	1	84.0	9.098832672461867	9.799939015880227	10.261280315928161	14.760982661508024	10.334248948842287	9.480201444588602	10.463431789539754	30.682536067441106	23.949843579903245	11.481666247360408	28.425955593585968	6.008896037936211	1224.0	159.1914859432727	161.89985548797995	399.7201803587377	233.6221868088469	149.9516750369221	170.9510951032862
4	3	nan	0	0	nan	nan	A4	A4	A4	2564	499.0	30.0	1.0	1.2309134298303388	0.7673971059495697	1.0	0.5457641549595572	0.5670924212954507	75.3899585878343	86.46964785403026	21.633307652783937	7.83943161397522	7.0710678118654755	51.175016882666256	48.33793924024451	75.75851694244551	238.3619999999996	0.8675351040433091	1	95.0	16.670725541189313	17.38788441568613	6.092179760336876	22.916182308457792	24.20679031405598	15.649774960242212	20.517601266503334	45.84072629734874	28.437979694455862	24.17013810388744	50.70621790736914	8.861448131501675	980.0	438.9071336807683	211.34781460743397	645.4068821165711	254.3396202577278	306.81934873200953	202.24329030979425
4	4	nan	0	0	nan	nan	A4	A4	A4	9894	557.0	90.0	1.0	1.2162556796416515	0.8036805195176444	1.0	0.6795329670329671	0.6447503678151925	150.16893992590994	153.8440769090575	45.17742799230607	16.03712060483651	14.866068747318506	94.16853971209936	89.3596831986078	74.78799481483482	439.13199999999864	0.8949391705485957	1	156.0	20.222384973429143	16.385381888598204	13.737026049755514	28.951857894659042	17.252002738416195	15.996917718090117	18.296131915412843	46.18762509152293	43.29521625395864	20.6707408381626	43.32449842616916	17.545036953873932	4784.0	783.3607091680169	540.5428102873266	1068.3117582118139	1059.749478019774	537.4049140429124	568.5608312441036
4	5	nan	0	0	nan	nan	A4	A4	A4	5215	445.0	37.0	1.0	1.3393128091592843	0.8618491051910985	1.0	0.5068027210884354	0.5419134117613099	118.7579846162337	122.3315167894194	26.30589287593181	10.292001506991236	9.433981132056603	59.68241542678729	60.22986782123783	49.81719737716669	347.74999999999903	0.8463848088939382	1	156.0	26.968627469614148	29.275211750529706	17.477058147080243	36.306920018047094	30.407003975473344	26.527489150874317	33.58547345362604	61.03144896030426	34.14569321461022	35.15338368155062	83.02964837662876	13.797360250726342	2673.0	464.2553907344118	590.7907533748075	590.0816356390715	720.6505987886339	638.822156672366	538.0614484185353
4	6	nan	0	0	nan	nan	A4	A4	A4	4248	657.0	8.0	1.0	1.5737008900682186	0.9230874455301942	1.0	0.4597402597402597	0.5374290828145034	121.58833635041378	128.47178678604885	23.40939982143925	10.052698963648817	9.433981132056603	46.74915915980785	46.761674053632746	-57.80848974309882	315.16399999999896	0.9453655279848671	1	142.0	18.87823307607323	12.944991181604564	17.668040161021054	22.194384680129588	15.528740371577442	12.265018720179796	15.229983993805945	47.11418311111629	46.77654694300145	17.317326658405364	40.24397648777813	10.442084406502545	2627.0	244.86778118740767	284.10063357651234	359.1526822960004	393.7991000507027	328.23010610230267	255.5286950841546
4	7	nan	0	0	nan	nan	A4	A4	A4	8476	688.0	84.0	1.0	1.1643778160977916	0.6988550664975735	1.0	0.5935574229691877	0.6825597182995125	128.72727137416823	136.35981812836215	40.70626487409524	14.713125837352115	13.038404810405298	89.22668229730208	92.07389361631512	-51.009294421000725	395.029999999999	0.9444011142061282	1	152.0	17.770107613876462	10.785153013654053	19.054077942855656	14.347493760287762	18.12382694054395	10.732997671701014	13.295140091329813	45.913618692196906	36.981475598178804	16.98185705114156	32.32695498596877	6.016861257143319	3279.0	329.35906121507287	284.2399949179962	460.07145873177797	368.75252997968346	473.29405728634447	265.5876410715282
4	8	nan	0	0	nan	nan	A4	A4	A4	5158	57.0	69.0	1.0	1.0839013905398416	0.6894528554913009	1.0	0.5718403547671841	0.7401488757488724	96.49761319445814	109.22453936730518	33.97057550292606	12.184973717550177	10.63014581273465	72.13221585048204	69.89617019747567	-11.637329059437075	295.927999999999	0.9456412136767807	1	54.0	54.36220332235098	21.110795821994543	5.11567865498364	33.81669329106808	10.365590931847692	18.716731533408165	23.141512230038643	31.499977089464664	29.909712426364422	18.101884488016367	39.73377576470375	21.003479100763798	695.0	1157.5958193354309	483.4244911521673	253.1043569361791	615.1098046079278	244.5771577823907	408.1446559801698
4	9	nan	0	0	nan	nan	A4	A4	A4	4143	410.0	80.0	1.0	1.1500985687770229	0.7817005990571344	1.0	0.6237579042457091	0.7281183755045292	93.34317098124802	98.22932352408826	28.284271247461902	10.629374046726275	9.486832980505138	59.2400323460474	58.21383160668649	52.83875855529933	267.3999999999995	0.9505563840770908	1	82.0	46.39598670788109	22.02214089035988	17.627466268837452	26.700114488601685	23.103181451559067	20.654978247359395	27.64074156433344	46.834073420614004	17.809018079191446	26.901777731254697	58.57302213087678	7.163393625058234	1554.0	759.152621049434	421.37059645727277	810.476158073172	503.77387672290206	398.14714278467	395.0851305965334
4	10	nan	0	0	nan	nan	A4	A4	A4	10724	250.0	61.0	1.0	1.1167161401751713	0.7283938311984719	1.0	0.7330143540669857	0.7245631250538598	143.8088471333533	152.85614151874958	47.29693436154187	17.13065857871788	15.247941867100781	105.16654535755863	98.5318809124028	-27.0776278769378	431.26599999999905	0.9336583667072959	1	138.0	92.80567648075521	19.036072396673262	5.4664073046296835	27.580697408877313	10.754253502935171	17.89379722904414	20.038986816070974	46.53801786899567	41.10994126461446	21.603234983980656	47.57874420378357	14.903700307942927	4519.0	2655.1770362630486	646.9398805648088	533.4186934037134	959.4492414956912	372.1075620325282	615.3318237373605
4	11	nan	0	0	nan	nan	A4	A4	A4	7358	337.0	77.0	1.0	1.0864725923010925	0.5359144454903715	1.0	0.6952003023431594	0.6942368649625273	108.84983611077905	122.494897852931	41.0	14.078342999735804	12.36931687685298	93.59755992122386	91.89890087981388	-37.08967833853377	364.9479999999992	0.931687242798354	1	157.0	88.085435051471	27.853513442911208	14.505272008478642	38.2193788588047	14.425314758904278	25.471091772429645	30.400885101407766	64.96849010139704	37.95344473794103	30.480918588116765	76.50867483951151	20.185381825082004	1897.0	1910.7769122235477	600.1758303353563	794.1548494463786	831.420036399737	265.7298092106357	564.6105447011068
4	12	nan	0	0	nan	nan	A4	A4	A4	4737	123.0	97.0	1.0	1.2080376781476827	0.805076862098422	1.0	0.6546434494195689	0.696725267831882	103.67634201916282	107.07474025184464	29.832867780352597	10.940370233634965	10.0	64.61510148723892	61.49774798704684	-7.835083423738656	292.29799999999955	0.9537903956508608	1	55.0	57.67844650428742	13.116517960093915	4.699687206186354	18.952239222824574	5.253177721053362	11.606149414554238	12.985473414883018	25.86395058594644	21.76011303253472	12.646387475542724	26.969100409187376	12.668146811425686	1150.0	879.6461434988305	256.11667088326067	267.2306863544509	287.252659086138	103.26065512839705	220.95388788823038
4	13	nan	0	0	nan	nan	A4	A4	A4	7832	471.0	137.0	1.0	1.0723905745476834	0.6612603785390587	1.0	0.6813397129186602	0.747941619875067	116.80163900219365	121.0495766204905	41.7612260356422	15.277084967457396	13.601470508735444	92.09137941285363	87.61950382546786	-3.0240149325189676	362.7499999999989	0.9547144511488999	1	118.0	81.8299993565306	23.0624094074592	10.393484433181584	36.06994745135307	26.90330371260643	21.590615746565163	26.67577624414116	53.764583967626095	37.9536737781018	26.974685379303992	64.32922871503979	21.532768805511296	2851.0	2121.334889769554	510.8933856030926	448.871062271297	630.7163355117664	624.5422609997913	458.0995964985341
4	14	nan	0	0	nan	nan	A4	A4	A4	4935	1.0	118.0	1.0	1.1265449330204758	0.6898536912744601	1.0	0.6103896103896104	0.7048966446028404	96.24517107747074	111.7899816620434	35.014282800023196	14.414656265836214	13.416407864998739	70.90288789742715	69.6765774110894	59.95933621212961	296.6099999999991	0.9563026838484643	1	53.0	64.2141145914793	15.581857025623322	2.995803788304329	25.563805574551225	8.424231322482228	13.523476062342525	15.843640804290771	25.845212526619434	22.75515377521515	13.527855323627591	32.974090211093426	15.980880482122302	1892.0	1612.4296181146055	426.582727201283	278.2224006857723	622.5170981418341	244.5215386962518	377.8313730750233
4	15	nan	0	0	nan	nan	A4	A4	A4	3581	379.0	140.0	1.0	1.0726300996314777	0.5896349698837786	1.0	0.6724882629107981	0.7207060081524708	76.85097110995227	84.20213774008353	28.284271247461902	10.03566751421757	9.0	63.410196532635965	62.07021305524664	39.064690991487645	249.8779999999996	0.9269997411338339	1	101.0	75.06936762854457	22.59798577427864	6.86010529473424	34.72336918860674	17.17837799154222	19.84644840285182	24.127779088914394	44.42536050081253	25.73327226191759	24.06805519387126	56.63482128083706	23.431631930172443	1196.0	1017.9113754890859	365.48656484112144	406.0408029574901	508.0680704265833	251.73307420313358	326.63537080958486
4	16	nan	0	0	nan	nan	A4	A4	A4	8456	235.0	153.0	1.0	1.0678285297599073	0.5059477008865407	1.0	0.705372038705372	0.7262855735499266	114.63715374938748	130.59862173851607	44.94441010848846	15.534808270125914	13.892443989449804	99.74662983747584	98.88189982002957	-51.053457825269774	382.50199999999916	0.9484073575594437	1	63.0	98.8770734295249	23.040421191602945	5.487830969505012	36.04901200532913	7.609201240353286	19.991699159145355	22.661982158198953	46.79295037314296	44.574792018160224	23.022980123758316	57.96267656236887	20.765713021159172	2402.0	3065.466147834435	637.8898769132793	531.655161941424	1058.4864278575405	223.5909064747393	578.0280779525638
4	17	nan	0	0	nan	nan	A4	A4	A4	15357	630.0	178.0	1.0	1.0662922152761614	0.6599763488397689	1.0	0.7030949546744804	0.8066966758656824	162.95944829534213	168.90825912311098	61.68468205316454	21.668739486097333	19.209372712298546	127.71860335604562	122.42921336742447	-23.698529548495433	489.10599999999806	0.977934855287038	1	187.0	26.53116669971496	11.862439941614866	4.951979894191027	20.62432298064232	10.652857261709869	11.269642204977572	12.95802247337997	42.37778280116618	40.838742650114	15.704783751629293	31.1439842088148	12.78371873125434	7275.0	948.2480826368555	658.8074326086789	647.0039384653792	1487.7754039280117	424.5202885074541	691.2170914523304
4	18	nan	0	0	nan	nan	A4	A4	A4	13583	140.0	178.0	1.0	1.1076829981457421	0.6649685237065167	1.0	0.6689485348436346	0.7029779816295355	156.540242368953	158.38244852255568	51.92301994298868	18.837986222554157	17.0	126.76668035492055	116.9154272855093	14.336032637227202	492.7559999999984	0.9222882362926501	1	62.0	126.22471980005503	33.12295726221055	9.469779567793012	42.85851838067174	15.261417613364756	27.763942969962955	34.093720979988575	59.88360404595733	46.56101337168366	30.77453271392733	73.11273365840316	20.700267052277923	3094.0	4210.164782200009	1211.5009546037763	620.9279488250613	1584.963470804505	552.2795316716656	1061.0639061024413
4	19	nan	0	0	nan	nan	A4	A4	A4	7454	320.0	177.0	1.0	1.1097421918305264	0.6390266687148262	1.0	0.6578993821712268	0.5888107145228478	114.85900898798047	127.91403363196706	36.05551275463989	13.2308386740264	12.0	94.46869967618373	88.34777848023016	39.335541518427924	398.8519999999989	0.8577675489067894	1	115.0	83.05757229402661	34.58400855958462	11.463096090592444	57.13739227503538	12.801602257415652	32.00041204318404	38.78768598288298	66.15158321708441	49.87197684496641	37.06659035384655	89.37370865046978	34.36797129549086	2325.0	1752.9234462138265	757.1157248392701	705.0850696172565	1218.1561615541577	263.74197079241276	713.3657901510596
4	20	nan	0	0	nan	nan	A4	A4	A4	4511	426.0	193.0	1.0	1.2914599713727715	0.8673716615785427	1.0	0.6691885476932206	0.6251777132791916	108.88439944764603	106.56922632730333	25.079872407968907	10.000548092872625	9.055385138137417	59.473728124823396	54.18751143056536	6.661876873056433	301.11999999999955	0.9007587859424918	1	83.0	86.24774546176195	22.232333902269602	9.099031099118292	50.725887067615986	11.9964599320665	21.082810692489147	25.931944765150547	51.028732895851135	49.56176087260246	23.405294839292765	51.58242166787386	36.28522166982293	2164.0	1233.6599225848913	388.339971460402	198.5676970090717	860.9341118708253	218.3770507313311	363.1937748454511
4	21	nan	0	0	nan	nan	A4	A4	A4	4650	0.0	207.0	1.0	1.2655235042640756	0.8519425952628802	1.0	0.7156048014773777	0.6596170885297797	108.28856576884753	117.44360348695028	42.80186911806539	15.692526616468404	14.142135623730951	56.0	56.70370393562028	74.56002484079492	297.63599999999957	0.9626332677776628	1	34.0	69.4503091275692	16.122545214369893	2.621652572415769	26.6893415376544	7.0819409769028425	13.988296311348677	16.665308617055416	27.189761348068714	26.972060684114695	14.619058521464467	37.976897820830345	14.876508736982942	817.0	1822.508079033345	429.57705064397305	260.05384979676455	756.3313802415505	146.21323002316058	390.8001987589523
4	22	nan	0	0	nan	nan	A4	A4	A4	4450	82.0	239.0	1.0	1.2970463582184957	0.8541070909171097	1.0	0.664179104477612	0.6410038452504688	107.40216315019408	108.78419002777932	25.942243542145693	10.132978256299552	9.219544457292887	55.32417981788114	55.85956224238681	18.00387567738273	295.3619999999994	0.9238115009341916	1	34.0	94.49713911116123	30.637308299541473	7.3136797258630395	49.387228175997734	13.870298381894827	27.02226296812296	35.150301329791546	53.739436864852905	44.19723805040121	30.17404444515705	69.09477381408215	26.973617166280746	1292.0	1536.2625472545624	534.1813691034913	175.7597319148481	832.3238269761205	294.7168081793934	471.8428627178073
4	23	nan	0	0	nan	nan	A4	A4	A4	11715	755.0	206.0	1.0	1.0407807950435808	0.5386950657206566	1.0	0.5828358208955224	0.7297420106011173	134.5212045740302	150.7647173578752	52.3450093132096	18.61997613307861	16.278820596099706	107.25678524001266	113.33422471932761	-67.93411703064741	449.14999999999793	0.953912547838124	1	129.0	19.63294428959489	14.690180818550289	13.332402537576854	23.735637433826923	9.925154553726315	14.204837134107947	16.382696256041527	53.99299620091915	48.27861463557929	19.259861174970865	51.75230040960014	7.8768444750458	5236.0	941.8945914553478	619.8010234832764	1333.3692230982706	1109.3822857653722	412.02844391204417	643.9704137491062
4	24	nan	0	0	nan	nan	A4	A4	A4	6815	267.0	226.0	1.0	1.2923012289408113	0.8484503554077082	1.0	0.6041666666666666	0.6483582724531024	132.1428068978975	125.99206324209474	32.202484376209235	12.374644217162738	11.40175425099138	72.26980312205296	69.93988022401483	-19.93037727835772	363.4379999999993	0.9184636118598383	1	85.0	98.13621712848544	25.45317766070366	9.75416190456599	40.680155754089355	10.561593079939485	23.121385561302304	27.451972249895334	60.50141154229641	48.8550241291523	27.837628787383437	70.18019386380911	19.88284132257104	2234.0	2221.984437512234	587.2316935043782	690.1205772040412	968.147037114948	228.05333103705198	549.3702609930187
4	25	nan	0	0	nan	nan	A4	A4	A4	4172	347.0	238.0	1.0	1.4511759625775453	0.8946253496445679	1.0	0.590265987549519	0.5153449893120459	113.1953169933896	124.95199078045935	23.259406699226016	8.957359167252264	8.06225774829855	55.49740973829693	50.57759857581544	-5.859118301787905	318.9539999999991	0.9066608714549603	1	132.0	74.20556946098804	27.060532484203577	9.512199610471725	43.659616973251104	12.129579653963447	25.460669834166765	30.28963155671954	65.10415805876255	45.57949186861515	29.693446297198534	72.51349657773972	21.599710071459413	2208.0	1225.8897532261908	406.7791413217783	527.9951333589852	675.591211616993	171.82105799019337	386.9465481117368
4	26	nan	0	0	nan	nan	A4	A4	A4	1086	823.0	238.0	1.0	1.5074424246105218	0.8419908346329623	1.0	0.5392254220456802	0.4978847839285887	56.79544102399603	59.81638571495272	19.79898987322333	6.95453783951851	6.0	34.623137611012204	30.640676400919507	-70.39399000753401	165.55999999999995	0.8457943925233645	1	68.0	6.0466621005907655	6.668055254966021	15.268940212205052	9.998748729005456	2.3873502891510725	6.267124431207776	6.823056353256106	21.954451836645603	20.566079258918762	7.537666914984584	26.926344644278288	2.6616311855614185	638.0	68.63755258638412	70.01890610251576	236.78385604918003	118.72573442943394	27.936019032262266	71.17650124430656
4	27	nan	0	0	nan	nan	A4	A4	A4	11689	448.0	274.0	1.0	1.0913042754245237	0.6686806818569427	1.0	0.6603954802259887	0.720294552777463	144.37717169038976	149.9333185119305	53.0	18.14437528543388	16.0312195418814	114.62594894755686	107.35160166241725	-2.8301935824339757	451.5839999999987	0.9310605758891234	1	164.0	120.76247815415263	35.52893864642829	8.961989822797477	65.8287632856518	19.768230729736388	31.428519155830145	40.545006525702775	87.18300147913396	73.64525828137994	36.12626840453595	88.07037448510528	33.22552845161408	4693.0	4002.345434738323	1120.6099195294082	995.0723139168695	1866.703287997283	586.2545063747093	993.7130244337022
4	28	nan	0	0	nan	nan	A4	A4	A4	11838	250.0	308.0	1.0	1.2567418247732443	0.829973533785045	1.0	0.611088168490605	0.6673448105820263	169.6715300467152	166.76930173146374	45.254833995939045	16.54084321250491	15.132745950421556	102.02509833200442	94.64324990596037	-16.596701920774393	472.13799999999844	0.9122996300863132	1	111.0	171.65555825084448	41.60975052788854	11.817608948796988	62.18658724427223	21.85752652399242	34.898085072636604	46.13263138383627	92.45215531438589	72.57941571995616	40.75927383452654	111.99311821907759	23.464988170191646	3083.0	4237.713587921113	1254.6634024903178	646.533654843457	1947.5329979974777	621.5878244386986	1091.1900218985975
4	29	nan	0	0	nan	nan	A4	A4	A4	14362	673.0	293.0	1.0	1.0395803106255759	0.6330047503162961	1.0	0.7275582573454914	0.852788134759881	153.90448726468318	156.42570121306792	58.05170109479997	21.474627714969763	19.1049731745428	118.66544833203572	119.14483710782667	34.70492158109375	460.03599999999864	0.9803078393228898	1	49.0	25.20343337394297	8.026443926617503	4.440268595702946	12.010910207405686	5.008773983456194	8.498863263987005	8.908842626027763	26.105622962117195	23.714839404448867	10.97213706932962	23.90760655514896	5.3386740274727345	5639.0	786.1877175606787	519.652538260445	703.7040984481573	1302.3258731877431	257.97941728308797	588.9358219336718
4	30	nan	0	0	nan	nan	A4	A4	A4	7554	823.0	319.0	1.0	1.209089780554603	0.8216055919636281	1.0	0.8184182015167931	0.7312697462841591	132.27214854432026	132.43866504914644	62.0	22.314710532821145	19.79898987322333	70.0	75.40257925912266	87.69034644815284	360.2919999999995	0.97207566593746	1	128.0	16.792675740085542	12.979186703450978	9.964187048375607	27.197909647598863	5.838803701102734	13.197589019313455	14.345693174749613	47.571709832176566	56.724787928164005	16.030518068931997	49.60639323480427	10.77300679590553	3154.0	455.21960874274373	406.9225764637813	563.1818426717073	951.3279482852668	184.98634399753064	436.292592452839
4	31	nan	0	0	nan	nan	A4	A4	A4	3316	84.0	291.0	1.0	1.259703000427588	0.7815556562580753	1.0	0.5034922563012451	0.5750256017382248	87.3974251658257	88.45903006477066	23.323807579381203	8.576932767660008	7.810249675906654	65.16915675220656	54.5216181860053	22.58152474623996	269.1959999999991	0.8673816374574941	1	49.0	63.576501021161675	21.442587894387543	11.973174696788192	42.44541073963046	7.55141531676054	20.26932172756642	23.801861630752683	40.399832118302584	42.52872512303293	20.966964250430465	53.564247980713844	24.251133002340794	1223.0	957.6545507460833	331.903670030646	230.37695908825845	684.4789651874453	116.25529912579805	316.5658354256302
4	32	nan	0	0	nan	nan	A4	A4	A4	4861	144.0	299.0	1.0	1.1923684714773681	0.7414323244539223	1.0	0.6123708742756362	0.6518310608224197	100.73897021648915	101.25709851659784	31.827660925679098	11.037398959661372	9.899494936611665	66.66292147851989	67.59863453714078	-26.393439066568718	306.12599999999946	0.92971215453763	1	102.0	74.00321968831122	25.502739085815847	13.093049484305084	45.20848394557834	11.016388169489801	23.50136568956077	28.727641756646335	56.417929392308	52.71252021752298	26.34634934924543	68.03256264328957	22.486793325282633	2301.0	1733.0872984565794	495.8409709846601	304.8052345281467	843.5423973947763	229.7691316055134	455.59781834483147
4	33	nan	0	0	nan	nan	A4	A4	A4	3555	67.0	341.0	1.0	1.3332283539545877	0.8766050065523731	1.0	0.4759673316374347	0.6237711995798547	98.86186097268033	102.88342918079665	21.2602916254693	9.005824387573073	8.48528137423857	45.66095505640615	47.57337758626105	52.40975201446145	267.6159999999991	0.9376236318079916	1	158.0	17.82786302547902	17.90298312716186	7.387884381227195	36.234454908408225	8.248401667922735	17.91781491227448	19.86613257881254	51.66221085563302	54.10612655431032	20.286305028945208	56.717601424083114	17.848279567435384	2043.0	261.3542234711349	289.45108766667545	359.00166351906955	548.5006487090141	152.4514232063666	307.2022283449769
4	34	nan	0	0	nan	nan	A4	A4	A4	3227	414.0	342.0	1.0	1.3619379771005204	0.8129344542878172	1.0	0.42216117216117216	0.5206043939672474	91.30252142479574	98.08669634563088	21.633307652783937	8.119226519758978	7.0710678118654755	60.252819395351686	53.17049765957085	52.6612857143203	279.09399999999914	0.866890530557421	1	82.0	58.01466395333409	26.702678065747023	8.289402607828379	48.60396736487746	15.358602305874228	23.987792756408453	32.194857720285654	68.17714175581932	51.5366445556283	27.834561701864004	68.9076219201088	18.514793601818383	1149.0	924.667002633214	393.04374769702554	200.5040057785809	672.9817197546363	235.13186878152192	344.9766692481935
4	35	nan	0	0	nan	nan	A4	A4	A4	10427	334.0	363.0	1.0	1.0314896784555452	0.49176054090643007	1.0	0.663295165394402	0.7888658940945544	124.59968093659289	132.7742444904131	51.78802950489621	18.042272993724062	16.0	105.2789005577797	108.49274010470151	-6.02054888232605	407.55199999999866	0.961146702309075	1	108.0	79.00062576401979	31.877225971780717	9.397589115425944	59.07246513105929	18.158800683915615	27.963653028011322	37.84335087798536	82.81950083374977	72.25880816578865	34.122026461176574	79.86707845982164	26.17227442190051	3171.0	2649.280979468487	1000.6684676948935	435.04794496204704	1558.9634862979874	543.4789359979331	864.9016717486084
4	36	nan	0	0	nan	nan	A4	A4	A4	10945	119.0	387.0	1.0	1.1006243391235746	0.7526289268488718	1.0	0.7251706088915392	0.793605122480193	146.02627412803758	150.4460036026215	47.16990566028302	17.97631024411665	16.1245154965971	97.93977741449079	96.15025681114794	-31.1333641324172	416.3039999999988	0.969484919615572	1	179.0	66.66419469192624	22.53565272502601	9.27063406445086	44.49845131859183	10.821545731276274	20.523094575852156	25.36232545878738	67.60846877656877	69.872388696298	26.814404541626573	62.97911055572331	24.186572142876685	4405.0	1288.4483417663723	570.224614080973	565.3201203383505	1146.6539874635637	277.028123466298	582.8388199284673
4	37	nan	0	0	nan	nan	A4	A4	A4	5608	0.0	373.0	1.0	1.2138373088905576	0.7808832019799431	1.0	0.7246414265408968	0.6807899772816045	111.49563557613041	118.81077392223317	50.0	17.535695582067884	15.620499351813308	70.0	69.64876543965741	70.0314650029424	321.73799999999983	0.9699066067104807	1	125.0	16.293110551312566	14.107515094801784	3.3102159313857555	31.16527044866234	6.441397747024894	13.72431525029242	15.667948486283422	40.751186568289995	49.40947593934834	15.963515705429018	40.56818513292819	15.487174828536808	2812.0	527.8288856800646	423.0590075319633	400.61335209477693	767.7302361009642	229.18770172260702	437.69663567934185
4	38	nan	0	0	nan	nan	A4	A4	A4	7386	467.0	362.0	1.0	1.2776090137673677	0.8670588962013095	1.0	0.5636446886446886	0.6898818535858223	138.51621246119473	138.2244551445221	33.24154027718932	13.33792682057957	12.165525060596439	69.01622866402165	69.00955977962805	-40.017746338757256	366.79399999999856	0.9429939355250557	1	156.0	61.078278828412294	25.889112750068307	13.130952968262136	51.930281430482864	13.537972097285092	24.26707866322249	30.2206607228145	81.69715413823724	74.4179291818291	29.878934936597943	73.96168443746865	20.696986438706517	3200.0	1674.1711148824543	728.300603066571	590.2400251347572	1177.6294053532183	368.2272532414645	633.5513087511063
4	39	nan	0	0	nan	nan	A4	A4	A4	12094	567.0	378.0	1.0	1.1323722550565607	0.7184791974788162	1.0	0.6712176712176712	0.6943072630259349	153.03291929092376	166.86821147240718	49.36598018878993	17.820514813290906	16.0	112.99998067782035	106.44180942595352	72.1341036646949	467.85799999999864	0.9540864626065007	1	140.0	40.91276429127902	15.66631577257067	5.850904123857617	27.325978578068316	10.530113710090518	15.972182864323258	17.969283608719707	67.76261537149549	59.47431143280119	22.030716381035745	45.043854581192136	11.90508895367384	5783.0	1020.196796846576	697.4074018467218	693.8284596102312	1298.7043273132294	463.21020952332765	684.9625101061538
4	40	nan	0	0	nan	nan	A4	A4	A4	12153	668.0	409.0	1.0	1.1048676726988251	0.501262966303432	1.0	0.6292978458989229	0.6923685157300806	139.5832105723986	151.82226450688975	53.0	18.06594722792675	15.811388300841896	124.47038068500488	120.7806543203006	-41.972889482084184	469.6539999999985	0.9435925307659458	1	139.0	20.65125503577292	12.307667740620673	4.97035176679492	16.708445882424712	11.39420158509165	12.512809998355806	13.396673556417227	59.11494608968496	47.89275953080505	18.626688059419394	36.11117728892714	6.489051693119109	5743.0	769.3941418752074	708.463600746356	601.6205857489258	936.8575431657955	596.8543995479122	684.4751979280263
4	41	nan	0	0	nan	nan	A4	A4	A4	6456	470.0	444.0	1.0	1.2536746776026308	0.7838792801418364	1.0	0.46830117510517916	0.5742644383583363	121.77137632331655	128.41339493993607	32.01562118716424	11.725928637862841	10.63014581273465	85.1146040117902	75.60946202407233	-41.10430193998146	375.8639999999986	0.838659392049883	1	162.0	35.3559624729678	20.273212851025164	13.25770962703973	36.422613895498216	7.532036346383393	20.850751468911767	21.64055855385959	67.18890672363341	67.64959176816046	24.90167094860226	70.07045088522136	13.305104168131948	3504.0	651.8634015396237	474.8540023257956	1184.466301803477	920.9913941547275	207.3711001072079	605.9599767560139
4	42	nan	0	0	nan	nan	A4	A4	A4	9850	0.0	483.0	1.0	1.0759175557682492	0.6530044451854774	1.0	0.8382978723404255	0.7947905477634011	130.7368505495026	142.88806808127822	60.0	23.864224700885504	21.840329667841555	93.0	99.01408648602789	-74.4814821669219	394.6359999999994	0.9901985423473234	1	65.0	11.929259239695966	7.4768139366060495	4.412680269218981	16.288197156973183	4.190264767035842	7.470756123773754	8.50557719822973	20.69425491709262	26.422644280828536	8.97216759249568	17.756496522575617	9.48795301746577	4067.0	704.0024730404839	428.3676519198343	420.9819038435817	846.9574748920277	219.85102736297995	458.4799430128187
4	43	nan	0	0	nan	nan	A4	A4	A4	12716	401.0	492.0	1.0	1.1269438670209284	0.7610943056588819	1.0	0.6893261776982708	0.7661697247161179	159.97500259919815	164.54178800535746	47.4236228055175	18.729799304018893	17.0	101.89115748213311	103.76638401362247	55.07614102657082	456.68599999999884	0.9624947962002801	1	167.0	36.55037774797529	20.050141191110015	6.207446441054344	53.785839477553964	8.768917415291071	22.072144634090364	25.39287412725389	64.71125381439924	85.1966431196779	26.688578660599887	59.82980080228299	29.785290330648422	6528.0	1204.7636851435527	739.2325030360371	794.5040223896503	1962.740306689404	328.6831782339141	802.0777459032834
4	44	nan	0	0	nan	nan	A4	A4	A4	12634	534.0	499.0	1.0	1.0535647485706674	0.620347453336741	1.0	0.6498971193415638	0.8220910872974064	144.6073364998051	153.2122710490253	51.85556864985669	19.580072491851002	17.69180601295413	108.18733752154178	113.4194563182148	-36.054243959944316	439.4559999999985	0.9728938857230867	1	97.0	24.7254292499274	9.049134100787342	4.747020712122321	13.31163501739502	5.266926120966673	9.535133952274919	9.804867695085704	30.903639314696193	28.261173397302628	13.466056352481246	27.102891641668975	5.650293778628111	5386.0	984.5613193120807	618.9681100146845	749.9879464823753	1281.8389575826004	274.99401979520917	652.9594886191189
4	45	nan	0	0	nan	nan	A4	A4	A4	15362	704.0	515.0	1.0	1.0852056248571724	0.6395477953817027	1.0	0.6450827244478038	0.7787995805945443	163.04673128931336	161.37533888422976	57.245087125446844	20.941988356171066	18.867962264113206	122.62237371154362	125.34239259611638	-24.5636042025639	497.8699999999983	0.9587767202371663	1	85.0	11.831952436827123	7.063462313264608	4.713817083276808	11.042984651401639	5.448859448544681	7.657206104137003	7.554650231264532	22.553490482270718	25.75402472447604	9.778118580579758	18.51641112845391	6.3461357075721025	5680.0	685.810529941693	560.1790816746652	868.375007676892	1086.1152521874756	292.5869248416275	610.2235462684184
4	46	nan	0	0	nan	nan	A4	A4	A4	9493	438.0	586.0	1.0	1.0685174057072975	0.5978836159946375	1.0	0.6901490367139222	0.796098860440584	125.19292232028623	133.64505228402584	47.634021455258214	16.75654384762875	15.0	102.2684042611351	100.35250855617774	30.210577541003733	387.09999999999854	0.9640499644561795	1	117.0	19.139757454395294	12.014465548098087	6.768307057209313	24.67411303706467	5.8017853340134025	12.357625721022487	13.870771382935345	41.45629060268402	48.00384534429759	16.226001395843923	33.27431151736528	12.99272155109793	3641.0	999.8460983932018	439.37560187093914	669.675502342172	998.4976281747222	190.22827613446862	488.2261549923569
4	47	nan	0	0	nan	nan	A4	A4	A4	6757	371.0	636.0	1.0	1.1253875684394659	0.7621342548113522	1.0	0.6239726659894728	0.7460029800923033	116.6292425882744	118.27087553578015	34.92849839314596	13.687423706762287	12.36931687685298	71.9401460617409	75.50798905581634	68.40225398462233	337.3739999999991	0.9711123886174188	1	179.0	31.318059130571783	18.772243866696954	7.17077898979187	28.13472189474851	10.427237387746572	18.052979355677962	20.8440681360662	80.23286781273782	53.01924162916839	27.82006567902863	54.68207843694836	8.771938686259091	3912.0	1267.6400095401332	453.5421537971124	564.2758537940681	677.9546659365296	236.19849017541856	436.7045249911025
4	48	nan	0	0	nan	nan	A4	A4	A4	9300	277.0	630.0	1.0	1.0295957307022874	0.48558333103345086	1.0	0.643687707641196	0.7871767379221768	117.36981009005406	130.04999038831184	48.82622246293481	16.927058803608872	14.866068747318506	101.51748617849044	102.60355942945503	7.130248000599002	385.3099999999985	0.9619860356865786	1	108.0	19.099839734844863	11.128740376792848	10.771618214435875	19.819500976242125	7.191195593215525	11.352285069413483	12.907011516392231	37.74616618454456	42.71020081453025	15.747997268103063	35.81312280613929	8.848722081631422	4026.0	618.5461516939104	446.0096599534154	590.1211117058992	915.7874582307413	244.71691560093313	492.8699178826064
4	49	nan	0	0	nan	nan	A4	A4	A4	5281	500.0	634.0	1.0	1.2507972552654132	0.8505465424217369	1.0	0.612360853432282	0.6778641482256816	114.61528999158284	117.17508267545622	31.04834939252005	11.599562625316741	10.295630140987	63.149538010530186	60.27615585336434	-61.29637599073778	312.8899999999991	0.958874262369496	1	147.0	58.512107881717384	15.773998659104109	10.129091320559382	24.00152584630996	7.522850416600704	15.586907790973783	16.6652475791052	56.51647227816284	42.578149056993425	19.973312070593238	52.829556870274246	8.515358246862888	3005.0	944.4577403636649	322.6477154707536	470.43744630366564	625.5065234648064	151.24255794472992	335.5626769522205
4	50	nan	0	0	nan	nan	A4	A4	A4	2520	440.0	664.0	1.0	1.1554113944019624	0.6868758727297961	1.0	0.680161943319838	0.5834089978942694	69.58757081490506	78.40918313565064	21.02379604162864	7.774742403772339	7.0	55.13645762357261	50.574489297090956	62.17623495075786	232.97999999999965	0.8709175738724729	1	162.0	87.57051952555776	17.64696727413684	11.318776248022914	23.431586142629385	9.354497652500868	17.12355227395892	18.345403229817748	68.86602586880326	40.11837952770293	22.164751646108925	62.53669028356671	6.92916764318943	1356.0	1285.4891747245565	227.42818354722112	416.3270164504647	293.64443443436176	114.5803771847859	218.57271701470017
4	51	nan	0	0	nan	nan	A4	A4	A4	12224	717.0	669.0	1.0	1.041100561817077	0.41795344947751895	1.0	0.6610426130218473	0.780543397358655	133.01220858099785	142.80406156688963	55.036351623268054	19.29983439632261	17.08800749063506	123.59708641403	120.83739418645253	75.1295709368258	443.6219999999984	0.9711607213792006	1	87.0	20.453025151975453	7.065125533379614	4.145662664435804	17.35904485359788	4.596566771157086	7.978103327564895	8.392217928543687	23.23971937596798	35.51169597264379	9.744258842431009	19.708125439472497	8.827557859942317	4983.0	784.6302755856887	439.57270304486156	609.4003979451954	908.1944013340399	229.7574440278113	467.23102279752493
4	52	nan	0	0	nan	nan	A4	A4	A4	10175	575.0	649.0	1.0	1.1225398362596188	0.7507512114916922	1.0	0.7372119982611216	0.7366902150790446	142.05397547546386	140.98226838861686	45.17742799230607	16.843707666643912	15.231546211727817	99.2664453276161	93.83873358460214	-76.92419154218715	416.60999999999916	0.9629945106946809	1	149.0	88.92271295562387	20.571114728227258	6.40622572414577	37.01974518317729	8.643900229595602	20.842725336551666	21.388754132203758	63.1503015011549	59.95500126387924	23.008957120589912	70.68012502230704	16.02204939816147	4466.0	2327.677608128637	670.0827661035582	788.1781344376504	1350.37993566785	277.7719855196774	707.252110728994
4	53	nan	0	0	nan	nan	A4	A4	A4	3901	325.0	691.0	1.0	1.227061593417007	0.8402470724109192	1.0	0.6286865431103948	0.6875507133834363	96.92752010650914	99.03534722511958	24.041630560342615	9.822384875332547	9.0	51.933360069341	52.5544604814885	-27.140027811256335	267.01799999999963	0.9305820610687023	1	123.0	22.21800570935011	16.111940219067037	12.278141451999545	21.714671519584954	12.209597951732576	16.85275048110634	17.46680403035134	53.55088139511645	37.91717403382063	21.774593777023256	48.195574888028204	5.805630582384765	1768.0	292.3588012252003	284.8084845971316	362.3093161508441	358.7895477768034	242.28125479537994	260.414069221355
4	54	nan	0	0	nan	nan	A4	A4	A4	9529	215.0	706.0	1.0	1.0376702212985545	0.48399944852172155	1.0	0.7012289351681507	0.8244784210893965	119.21750298366739	127.1416532848303	48.093658625644196	17.2951666229621	15.524174696260024	103.94469683442249	104.32345794993135	67.7208147431574	381.0999999999991	0.979745013366235	1	74.0	11.300740138627589	7.245380364358425	5.975799221545458	16.57206070329994	4.594674655236304	8.016510292887688	8.518043847754598	21.67823303490877	31.683009089902043	14.404150417074561	20.206088359467685	8.498512242920697	2778.0	351.3060206566006	265.1122159836814	500.69984113425016	548.9225915810093	153.59752908814698	321.3630591938272
4	55	nan	0	0	nan	nan	A4	A4	A4	4661	500.0	719.0	1.0	1.2464763584276242	0.8332697490893418	1.0	0.626984126984127	0.6506942562382073	106.29457367658047	119.23925528113634	30.4138126514911	10.823118170241212	9.486832980505138	62.0	58.76672414753531	-74.83238927994113	300.02399999999926	0.9598434925864904	1	172.0	108.95222395751625	22.86770428996533	6.732295721769333	37.019958837889135	11.397161845117807	21.917952272109687	23.04028380755335	81.36974123492837	52.30751503817737	26.821072744205594	69.32205688767135	13.15732052270323	2242.0	2117.879606171511	464.1468382086605	519.969909328036	739.8077519666404	208.89056290406734	467.1492945048958
4	56	nan	0	0	nan	nan	A4	A4	A4	4512	388.0	703.0	1.0	1.0809861831536312	0.64810556765189	1.0	0.5859740259740259	0.7062776089788465	88.54712155830701	101.41498903022176	31.575306807693888	11.350766547886911	10.0	70.61284188480565	67.43310522697722	-70.57165202259856	283.3359999999991	0.9406859168143438	1	145.0	69.91973763331771	26.499702479690313	9.30650799907744	36.591226018965244	17.81669338978827	25.296315032988787	26.757534187287092	91.10174699127674	40.95352102071047	34.29207307845354	77.24548725038767	10.036667454987764	1958.0	1411.9986120983958	459.30344120413065	434.5883577801287	827.0238661281765	238.3596861148253	463.22946579940617
4	57	nan	0	0	nan	nan	A4	A4	A4	6967	636.0	706.0	1.0	1.2368213900032914	0.8190044336925243	1.0	0.5472898664571877	0.6334899090857438	128.27439602805563	139.51702405083043	33.83784863137726	12.69620811902546	11.40175425099138	80.94566078549238	73.60220504288291	-67.96873377787645	371.7559999999986	0.9412956833074378	1	114.0	64.22220192383975	16.12651259545237	12.38680097553879	30.63982612453401	6.792782514356077	16.104402277618647	16.605966269038618	49.08235297165811	52.38612960930914	17.559792552143335	51.982970849610865	12.710093898698688	2940.0	1552.8342867484316	409.57171073835343	630.8945003086701	876.0622723167762	165.87463255319744	467.46807107515633
4	58	nan	0	0	nan	nan	A4	A4	A4	5742	338.0	747.0	1.0	1.1638465755758085	0.6861915844008694	1.0	0.5036842105263157	0.5877725632271261	105.33709162899521	115.73245007343446	32.38826948140329	11.444063584553941	10.0	86.53339000759705	76.62439792271344	22.046394492880555	350.37399999999883	0.8497225305216424	1	173.0	86.22470448166132	27.646387519314885	15.453498158603907	42.84286259766668	22.03892578277737	28.43497366271913	29.1963683469221	93.28732717968524	50.843030501157045	35.13617158588022	87.77424303628504	12.6650187401101	3029.0	2126.5120941912755	629.6444044113159	953.4831464607269	969.3149776356295	404.2175942379981	644.4587020408362
4	59	nan	0	0	nan	nan	A4	A4	A4	9795	823.0	748.0	1.0	1.42502503716932	0.8914731472901837	1.0	0.6825783972125435	0.6187252616223033	171.41290051511695	177.68511473953018	70.22819946431775	24.54609101377155	21.587033144922902	81.0	77.66264869456431	-89.08263423294436	446.023999999999	0.9737064466424774	1	71.0	14.490531796589494	4.423239501193166	2.4185702549293637	10.001739555969834	3.131441241130233	5.063111350871623	5.35359734389931	14.594842536374927	22.04029905423522	6.393759095109999	12.598748747259378	5.206454541534185	3295.0	624.0106669999659	264.8057384453714	440.83846913836896	562.0413527246565	150.34154379367828	302.60821053851396
4	60	nan	0	0	nan	nan	A4	A4	A4	6610	561.0	770.0	1.0	1.1873434075871396	0.7530054779920969	1.0	0.614083983649201	0.6267219960842437	117.91156883031533	127.28707711311466	34.88552708502482	12.679656220117431	11.180339887498949	82.24754102195399	77.58749225342454	30.196047718133304	364.0559999999992	0.9361943205155443	1	142.0	137.091951132752	24.28574046306312	6.081116985529661	42.11581594031304	9.748561881482601	23.65883877966553	24.776516306214035	69.50904103182256	60.920225728303194	27.03747626300901	82.37427337281406	14.485496364533901	3215.0	3431.3590002581477	564.8527659960091	556.6879533445463	965.6331736827269	221.00610423460603	544.8585798209533
4	61	nan	0	0	nan	nan	A4	A4	A4	8613	672.0	776.0	1.0	1.1032012556194837	0.7577291925150907	1.0	0.6625384615384615	0.7873864470986912	130.05259133721526	131.18688958886096	41.72529209005013	16.836126725110912	15.652475842498529	83.70984369256989	84.86830652083106	-32.159127318745576	370.755999999999	0.9740458015267177	1	73.0	41.3381245424971	8.85810636729002	10.874540338292718	17.715587113052607	4.3006943091750145	8.997344966046512	8.929289739578962	23.94380106125027	31.040467103011906	9.377859197556973	25.65342176426202	8.778423759154975	3514.0	1426.8864111695439	339.46001452673227	452.4124069623649	582.7323732245713	173.64916553441435	334.26913975086063
4	62	nan	0	0	nan	nan	A4	A4	A4	8020	261.0	777.0	1.0	1.404515525699616	0.8923054177666072	1.0	0.5939860761368686	0.5859741549650951	154.0922499065805	157.15279189374905	34.539832078341085	13.246036708334977	12.529964086141668	79.28414475641455	69.56220512381267	13.264551359500555	414.71799999999894	0.9119335948604241	1	187.0	47.46243985276669	18.291905103251338	11.004287819378078	43.51264198124409	10.352788597345352	19.71430539432913	20.91157392784953	68.96720834635198	69.4548715390265	23.453131976537406	65.3021896192804	17.61493861861527	3846.0	812.214878320694	466.0380723364651	853.7669030586258	1062.7348901024088	268.074800664559	507.61731973011047
4	63	nan	0	0	nan	nan	A4	A4	A4	11635	448.0	798.0	1.0	1.0960234686010082	0.25156966141057086	1.0	0.6401298415492958	0.6928567137179427	129.26112024447673	143.1258187749506	53.225933528685054	20.96732929495744	19.1049731745428	127.0	125.10397843396655	29.599072237990264	459.3739999999988	0.9136956180304696	1	149.0	129.01905876025558	30.282627571374178	10.261310756206512	50.31203181669116	15.01780729368329	29.324162593111396	29.9762722607702	92.360357247293	54.20779728144407	33.889692483469844	90.58286396414042	18.58072784729302	4241.0	5234.108965000138	1103.3020687364042	1201.5830479972064	1848.3304503262043	540.6932185096666	1133.5942488536239
5	1	nan	0	0	nan	nan	B1	B1	B1	4125	701.0	0.0	1.0	2.6903694361121144	0.9563405941436078	1.0	0.4966887417218543	0.35596555883314895	161.06771478749795	150.16324450410627	39.59797974644666	12.60684513523059	10.63014581273465	54.0	47.07275762373983	9.27933796019684	381.6039999999989	0.7786691835771589	1	59.0	9.644205447286367	6.675745824351907	8.718349029310048	10.228442832827568	3.621011693030596	6.705073618330061	7.178713724948466	16.153887271881104	22.96522470097989	8.520683628506958	15.268360347487032	4.050888841971755	1418.0	133.30478424672037	127.83151038270444	240.77889749128371	191.96176139451563	77.91935648303479	133.06511074211448
5	2	nan	0	0	nan	nan	B1	B1	B1	6679	649.0	53.0	1.0	1.1917541410784351	0.8203432405292466	1.0	0.6241472759555182	0.6980529519567505	123.39192211350148	128.08200498118384	34.92849839314596	13.147573715438087	12.0	75.76072827230524	70.5643187543317	26.01226884994049	346.74999999999903	0.9341258741258739	1	68.0	15.960921662859619	9.46459148824215	10.052918375469744	13.5447165844962	5.062439925968647	9.254077980294824	9.994140549562871	22.58452735375613	33.08061351533979	11.807064925320446	22.37293057423085	5.515632887370884	2355.0	288.45732898358256	270.1721071759239	464.85532968398184	397.1393308257684	141.8058754298836	284.02076812367886
5	3	nan	0	0	nan	nan	B1	B1	B1	6922	570.0	57.0	1.0	1.0811742466923044	0.5706377406451666	1.0	0.5843815956099621	0.6718477399060164	106.52266875565691	118.68024266911489	36.89173349139343	13.551569869167183	12.041594578792296	85.2703656875214	87.47661851922823	75.65325494478734	359.81999999999897	0.91913424512017	1	81.0	17.83108270354569	13.385824400931597	6.403219688683748	24.275898438878357	6.148546606302261	12.754802774637938	15.315709210932255	30.99856567569077	52.160830376669765	16.838986849412322	36.11699088755995	9.734294641762972	3004.0	478.2831927873194	429.4309307252988	544.7030296176672	796.6162819629535	175.56734651792794	438.48673295229673
5	4	nan	0	0	nan	nan	B1	B1	B1	11039	441.0	51.0	1.0	1.068270210418652	0.6981635904135842	1.0	0.7747754070746772	0.8180733106024798	140.65781742007138	140.18559127100045	49.16299421312742	19.064188810102884	17.69180601295413	102.68573908206692	100.70231393231711	76.53546814439603	411.7879999999989	0.9696091348265263	1	145.0	13.77175559848547	9.803997938521206	5.103608791716397	19.673426346853375	5.318852558732033	9.752636048942804	11.346990196965635	25.784710495732725	57.11219946015626	14.084321391768754	23.914000048302114	13.054642604663968	4679.0	505.4968654839322	366.3487766413018	517.4262463636696	598.0316023100168	204.8641349086538	359.41829696763307
5	5	nan	0	0	nan	nan	B1	B1	B1	4094	519.0	94.0	1.0	1.274764096980987	0.8274466660785519	1.0	0.7295081967213115	0.6252853803884434	100.37887174591363	101.71037311896953	25.495097567963924	9.666541042315325	8.97213595499958	59.92629736381922	56.36718451464574	77.38298474114461	286.8399999999997	0.9234239314311492	1	175.0	20.350270842202008	16.56993975304067	6.968902165070176	32.46187532413751	7.260105321183801	15.570901048369706	19.37778289243579	42.497566210106015	83.7562522534281	22.248172745108604	46.84556345734745	15.981460296548903	1933.0	442.43050334695727	229.8934008674696	594.9816893488169	387.71650298684835	104.21045286115259	218.4974292330444
5	6	nan	0	0	nan	nan	B1	B1	B1	8583	674.0	133.0	1.0	1.2442239035641305	0.8341519065673099	1.0	0.6246270286005385	0.6541303169931915	144.15239748779268	151.85519418182574	39.319206502675	14.50509599053306	13.0	83.67908453842686	79.50505864210403	14.037284585209038	406.06199999999893	0.9367530695770803	1	65.0	13.528480974957347	12.136125741526484	11.00233469903469	19.66671247407794	5.838040778413415	11.386129561811686	13.54976728465408	27.04054329916835	44.16868863720447	15.23915473651141	31.144152003340423	7.58315410092473	3639.0	511.78242261335254	369.1501189908013	498.5988415405154	631.6835588272661	172.49558346997947	371.47808129526675
5	7	nan	0	0	nan	nan	B1	B1	B1	5860	593.0	175.0	1.0	1.2073508633284986	0.6481327629845796	1.0	0.5372203887055372	0.5897297581040601	106.62574040854173	118.06777714516353	33.0	11.535355414002986	10.198039027185569	89.81489963328302	81.19841870759234	18.857408980616203	353.3679999999992	0.9401572276592332	1	115.0	24.004303079098463	13.84068061131984	12.115846540778875	23.32489509228617	5.694956914521754	12.902723783627152	16.288563437759876	33.25436788611114	54.67342639155686	18.80834668967873	38.949004356749356	7.172320183366537	2778.0	436.7179529592395	343.1435728231445	798.8586860401556	646.0411387570202	138.04231384955347	355.25122525915504
5	8	nan	0	0	nan	nan	B1	B1	B1	12738	504.0	177.0	1.0	1.0336394334637053	0.4613984212491856	1.0	0.8097902097902098	0.8158190700663662	136.72913266339145	145.0	56.43580423808985	20.05548639365578	17.88854381999832	117.16996202098898	121.30513537618971	65.23015314941543	442.95399999999904	0.9765409383624651	1	132.0	30.324956165626645	12.85477991681546	9.858777810819447	22.64452583529055	6.2640727031975985	12.418371899053454	16.073914729990065	31.97613501828164	52.15968555491418	17.835690885782242	34.94248868152499	7.837903426960111	5085.0	845.6618764800951	557.7287872703746	937.241124259308	1008.0167865762487	240.1947676660493	543.3116208976135
5	9	nan	0	0	nan	nan	B1	B1	B1	10471	74.0	196.0	1.0	1.0693634581313995	0.5682283982785924	1.0	0.7164066776135741	0.7591194044336113	130.1675525229195	139.8070098385628	50.0	17.549516177385716	15.620499351813308	112.6978260659894	107.11108866897422	56.1877071040547	416.335999999999	0.9603778776483537	1	106.0	8.487510519102216	9.947814173996449	3.915236168541014	20.478355090133846	6.97036702837795	9.360997974872589	12.18968494515866	21.76617073919624	57.18976120837033	14.199939014390111	22.891187945380807	13.695231631398201	3668.0	311.17525106901303	322.96408133767545	348.07533476129174	621.5341121582314	174.77718897722661	321.14091834332794
5	10	nan	0	0	nan	nan	B1	B1	B1	14142	187.0	235.0	1.0	1.0857055587305444	0.6940902148660775	1.0	0.7496819338422391	0.7928361844293124	160.1829333243353	167.6007159889241	55.86591089385369	20.344782641138448	18.35755975068582	121.87653020735623	115.31377607571491	53.51943402394687	473.44399999999865	0.9717250146012987	1	127.0	13.119508688338101	13.667826402001083	10.035416193306446	26.363500400446355	9.002685609273612	12.925902262330055	16.70504312310368	35.26858947239816	79.38022449985147	19.759853553026915	32.52805370185524	16.709056230261922	6385.0	754.2001233510673	610.0409567598253	450.86061028856784	1110.2894649235532	381.3939741924405	565.4737328030169
5	11	nan	0	0	nan	nan	B1	B1	B1	10462	680.0	214.0	1.0	1.4636603751143062	0.907202163416727	1.0	0.6316107220478145	0.6449933581403577	181.67674706878475	166.20770138594662	38.47076812334269	14.786129984450437	13.92838827718412	79.14166837313823	76.43048867182318	-17.7450470406902	451.4759999999989	0.9445221866112942	1	164.0	24.41356527339667	12.098313894122839	5.9576410027220845	19.27747011743486	5.888502373360097	11.435614618472755	12.987365583889186	30.67014578450471	62.49040961731225	16.07495232578367	36.61577787809074	7.981933366507292	4819.0	575.0312055889517	457.78709177672863	594.8347913566977	940.2065319856629	202.16931526362896	456.8928673285991
5	12	nan	0	0	nan	nan	B1	B1	B1	12963	823.0	242.0	1.0	1.0977740977170187	0.6870678235628456	1.0	0.8185779237181107	0.7653000521330044	153.72438369551148	159.20113064925135	74.0	28.42464669069221	25.495097567963924	106.0	111.69510535891318	-83.99732088632504	461.3619999999994	0.9909792829294398	1	61.0	12.309376621618867	7.408102561719716	3.0001373728737235	10.908400143496692	4.54779892321676	7.322743623517454	7.746105179190636	19.978286453522742	34.536980163306	10.101213072426617	20.060929318889976	4.163271580822766	5046.0	809.0209217946976	573.0189226530492	917.4913415824994	1047.9795391289517	270.3259801119566	594.0320453373715
5	13	nan	0	0	nan	nan	B1	B1	B1	4469	22.0	291.0	1.0	1.1625662199631464	0.7985855333126168	1.0	0.6556631455399061	0.6848405143901803	98.41471370156613	100.90094152187085	32.01562118716424	12.830125998205906	12.041594578792296	62.21339686063969	59.23397963934631	-63.51819814111702	286.36199999999974	0.9379788015531534	1	74.0	15.156511809676886	7.145433773286641	2.6076295245438814	12.340459272265434	4.531502277590334	6.6081941006705165	8.926146350800991	16.807568488642573	31.579720735549927	10.91808957979083	19.107850717380643	6.831830341368914	1783.0	246.56238685827702	237.31253580376506	270.7128258161247	319.6695357924327	156.67197720520198	200.73772835265845
5	14	nan	0	0	nan	nan	B1	B1	B1	6934	106.0	307.0	1.0	1.0327258263065773	0.5333693405574019	1.0	0.6750389408099688	0.7850142965010187	102.94406581280165	106.16967551989597	40.311288741492746	14.700297486399322	13.0	86.81342823801425	87.0785802660533	21.246591407651078	333.163999999999	0.960055382485289	1	118.0	39.3121842360124	12.348210914991796	7.7453727228567	35.8006713334471	9.928816707804799	11.690119783394039	22.730464678257704	33.889341520145535	57.42603184096515	18.774395412765443	31.11781492549926	13.42761888448149	4087.0	1258.6478073708713	335.2670640060678	533.561242592521	945.0750140203163	224.90333492681384	332.61356585659087
5	15	nan	0	0	nan	nan	B1	B1	B1	14826	315.0	277.0	1.0	1.4152335464222765	0.8256021066705089	1.0	0.4907646474677259	0.5054176972877655	200.92418779275374	220.05681084665386	52.08646657242167	17.571685575816833	14.7648230602334	121.1922676992514	113.37202471638163	30.689372413440395	607.143999999998	0.7875697211155377	1	250.0	31.455313947051764	23.400213652290404	7.4037232687696815	52.774212231859565	12.890104583464563	22.29680325370282	29.143999523483217	71.7595025897026	135.10038907732815	36.87792787421495	58.706233280710876	29.811505421064794	7179.0	676.6645165234804	688.6254535485059	916.5293062534183	1269.4456100016832	372.6735806176439	646.7222110116854
5	16	nan	0	0	nan	nan	B1	B1	B1	4435	407.0	289.0	1.0	1.306055892919285	0.8399176796646292	1.0	0.6280090625885019	0.6032605255393243	106.58956925697414	115.45128842936315	26.476404589747453	10.061158156114354	9.0	60.24623479413539	57.84763239864478	72.37561738159764	303.94799999999924	0.8774359481650015	1	121.0	19.476020516827703	14.339940533041954	7.095231598243117	23.716853588819504	6.831296297721565	12.956725453957915	16.739284364506602	40.135072853416204	74.69076045416296	19.511284089647233	40.65230798814446	9.813565311022103	2656.0	307.6209512045607	221.85891565680504	379.4506449364126	363.34187889285386	128.5330286771059	220.33194509800524
5	17	nan	0	0	nan	nan	B1	B1	B1	14354	661.0	316.0	1.0	1.066730686166351	0.5473236590208921	1.0	0.6848282442748092	0.7499989043443591	151.1511807097317	159.31415505221122	57.697486947006624	20.341086805194813	18.027756377319946	120.82284201589859	126.50160200962915	-5.969755841023229	490.41199999999844	0.9737466928973607	1	130.0	46.6978257400915	13.203082364983857	5.780880503356457	20.161287906579673	6.808346728794277	13.183718674816191	14.221225375309587	36.26887915097177	59.374319174326956	18.586465291678905	38.376623252406716	8.14554062858224	6694.0	1685.1409798301756	652.999971119687	1095.6772420676425	1227.9306949013844	316.5775860240683	692.0174887133762
5	18	nan	0	0	nan	nan	B1	B1	B1	10545	486.0	301.0	1.0	1.157908606880091	0.7121281707952537	1.0	0.7005713526441669	0.6929302938341911	144.06501385368125	148.0	44.01136216933077	16.150762488567874	14.7648230602334	104.74032407298282	101.14076765088852	-87.84875550348742	437.3039999999987	0.9566361244670235	1	142.0	30.502418601885438	17.53110558912158	8.948989132419229	29.538200904615223	8.10012973472476	15.045487199909985	19.93643094971776	46.05906772706658	85.39812309946865	22.735317008569837	47.99455259554088	12.71935607213527	4858.0	745.7325867218897	511.54021641239524	590.8660729387775	955.9183343909681	233.94693023897707	476.5205626524985
5	19	nan	0	0	nan	nan	B1	B1	B1	4238	0.0	356.0	1.0	1.1611562942106128	0.7531484518918318	1.0	0.6509984639016897	0.6404640515813061	93.39687934050285	98.79271228182775	30.083217912982647	12.419296877670375	11.313708498984761	59.05206805793454	61.44119293428451	-15.244117025211235	288.3619999999995	0.9375069129521071	1	34.0	46.03997879102826	11.72103459853679	8.258976143784821	19.427664657123387	8.782864132896066	10.199694838374853	15.357747776433825	24.097367769107223	29.41310747526586	15.171847127377987	27.06807060353458	8.293980329297483	1812.0	582.3062337357551	301.62487266398966	448.072236279957	534.6690163500607	155.7721374500543	294.6601362666115
5	20	nan	0	0	nan	nan	B1	B1	B1	11848	561.0	364.0	1.0	1.0792692692890369	0.5072864532886197	1.0	0.5876984126984127	0.7461512888865393	136.45427495875677	143.68368035375485	49.8196748283246	18.02687216103372	16.1245154965971	119.34345738683894	117.59322352686999	-59.27675758738313	446.69799999999805	0.9418872724381906	1	99.0	32.509590486995876	11.450492101721466	5.571862396784127	17.351323732174933	6.633203675039113	10.633295223116875	12.673502762801945	33.72837421391159	49.83042637165636	17.345372728072107	27.639154692180455	8.000503587536514	4435.0	808.1482122810557	490.00462458096445	542.1767922863364	826.6407122276723	230.4400104219094	473.430320892483
5	21	nan	0	0	nan	nan	B1	B1	B1	12368	324.0	380.0	1.0	1.2086778054406635	0.8363244330156085	1.0	0.7108045977011495	0.7352830071457006	170.7694710302218	174.10628937519746	44.91102314577124	18.026114481884157	16.278820596099706	92.17458351494649	93.62177408678724	9.931216900741289	459.75599999999844	0.9761641673243883	1	119.0	19.65804534032941	11.529304965399206	4.7882506074383855	28.859311709180474	7.769543026573956	11.697062723338604	14.806073078885674	36.98518355470151	62.57341879978776	17.511101025156677	26.644800565205514	19.52210266701877	4062.0	493.1273375535384	447.78664964530617	533.6938595334068	697.380240320228	291.0448475247249	416.1379888271913
5	22	nan	0	0	nan	nan	B1	B1	B1	9833	823.0	365.0	1.0	1.0815259246184836	0.63871020133719	1.0	0.712846164999275	0.7253278711033009	130.20225927053045	143.8401890988746	49.47726750741192	20.41312683779478	19.0	97.27360302853928	100.1837879527149	27.090144751738787	412.7439999999991	0.978748817996317	1	110.0	33.185427725315094	12.499137935228646	3.498191824182868	26.249668137170374	5.175982319749892	12.388952481560409	14.611627384088933	25.867032965645194	57.66428635828197	15.552910677157342	32.99475095793605	11.024536523967981	4946.0	1337.2987731005996	491.9271087208763	578.4344712011516	804.1735720876604	207.01709116250277	491.58664971310645
5	23	nan	0	0	nan	nan	B1	B1	B1	4043	97.0	381.0	1.0	1.3061828659110342	0.7784087531015583	1.0	0.5058808808808809	0.48565908765098587	98.08089734699988	110.05453193758083	26.92582403567252	9.262523383953589	8.06225774829855	68.46907110973638	61.571045030948746	-8.466322766552484	323.4379999999992	0.8491021736847634	1	58.0	91.77506684977561	25.044113835319877	13.127672247588634	38.46231788955629	18.47333488520235	21.697352577000856	31.730327365919948	47.563225692138076	51.13850641064346	30.71154348179698	54.75724426098168	16.33539335988462	649.0	1734.0380247076973	394.8037998089567	402.4019532846287	588.9674686361104	235.9255975158885	335.780117825605
5	24	nan	0	0	nan	nan	B1	B1	B1	9697	175.0	374.0	1.0	1.0210024089870016	0.45087685509123193	1.0	0.7102468321980517	0.8428138369633135	118.26158212310045	125.87692401707312	49.040799340956916	17.614771853654595	15.620499351813308	107.78986940203006	105.55865202717037	86.63047022726094	380.23999999999893	0.9615270203272186	1	122.0	68.28578614722937	14.425757260993123	8.038513815030456	35.054688326083124	10.197924804873765	13.532753526233137	23.74364845454693	34.057801252231	45.11741806566715	19.048371136188507	31.72198069933802	13.268390954472125	4743.0	3128.190691873431	567.8029459463432	435.82427800260484	1037.4038771530613	401.11311641242355	496.4856955688447
5	25	nan	0	0	nan	nan	B1	B1	B1	2485	0.0	417.0	1.0	1.1912211755383573	0.7308783717020246	1.0	0.6339285714285714	0.6265240685169212	71.64139403216849	81.25269226308751	30.479501308256342	11.655172754548316	10.63014581273465	48.0	48.89580543895565	-70.75279645490481	223.25399999999962	0.931758530183727	1	3.0	33.26486610993743	12.543938361108303	4.685252164490521	16.362523950636387	9.511711332947016	10.66051734611392	15.824521221220493	17.542107306420803	24.29974813759327	14.92281986027956	25.22420074045658	6.462058475241065	263.0	862.6664985753596	267.2184484899044	93.6454262835905	328.16606394946575	193.2943469285965	220.00418126955628
5	26	nan	0	0	nan	nan	B1	B1	B1	1271	73.0	412.0	1.0	1.380287246470793	0.870980743055632	1.0	0.5096230954290297	0.5339791827467281	59.95333110135991	58.52349955359813	12.041594578792296	5.185403879903766	5.0	31.588422687142913	29.45609997363983	27.644878376491647	172.94799999999975	0.8272046859746176	1	27.0	60.18857127428055	15.531975284218788	7.671778470277786	23.28612197190523	11.317799653857946	13.184924058616161	20.77486838400364	25.420798048377037	26.53577473014593	18.093385249376297	31.459433868527412	10.473594278097153	95.0	649.6100094765425	147.47956060618162	80.43488233909011	218.02442982047796	100.77253388240933	124.98962397873402
5	27	nan	0	0	nan	nan	B1	B1	B1	4528	730.0	414.0	1.0	1.2984646717515003	0.7154562095971402	1.0	0.45443596949016457	0.5424019012562605	100.16185217158564	106.53168542738823	26.627053911388696	9.639365662290867	8.54400374531753	78.82861922568101	69.97883710727162	60.10124888099013	323.8899999999991	0.8513678668797593	1	116.0	31.55431458260864	12.930586780421436	8.64963760972023	25.81397725176066	5.030411257408559	12.584725698456168	14.238361215218902	29.013961957767606	61.03289828635752	15.321385563351214	35.27838561311364	12.186968836002052	1950.0	835.7313190875575	253.04875318240374	372.53705702815205	405.49779551196843	95.14952366426587	262.1385980779305
5	28	nan	0	0	nan	nan	B1	B1	B1	6806	617.0	431.0	1.0	1.1564895252277967	0.6992127502328562	1.0	0.549979797979798	0.659935715324996	114.99006987831856	124.72369462135092	37.0	13.12054874597055	11.704699910719626	87.07861351392114	82.20797080815066	-71.08658357214773	359.9979999999987	0.9636814159292034	1	132.0	16.519417165778577	8.52899980917573	9.392080622725189	16.340749216265976	4.384954644367099	9.443442510440946	9.899382039904594	24.967925547622144	44.14998095203191	13.00590528640896	24.9551690723747	7.898374945856631	2787.0	253.64631198346615	235.3614869499579	366.78345927223563	457.84635748993605	108.44669341854751	265.11129993759096
5	29	nan	0	0	nan	nan	B1	B1	B1	5983	682.0	452.0	1.0	1.3777830583462365	0.8480197511090498	1.0	0.5553699062470993	0.5779426498738564	127.81074512268621	134.5362404707371	31.0	11.258197715333669	10.0	69.0130009899313	67.73517336603997	-76.36656783305153	360.67999999999904	0.9115563342728729	1	154.0	23.540718767791986	12.808270428329706	10.226077706553042	23.293797249905765	5.46469827927649	12.871534364297986	13.935362824238837	33.181765464134514	62.21503000147641	17.73350117728114	38.341130904853344	10.439536191523075	2558.0	412.21217735577375	207.51506899483502	624.6791491173208	389.0441753687337	97.38318521343172	227.3173730764538
5	30	nan	0	0	nan	nan	B1	B1	B1	4522	45.0	462.0	1.0	1.0896605809340973	0.6910665408211664	1.0	0.6673553719008265	0.7397510401925902	90.66524974248102	96.17692030835673	30.463092423455635	11.440258339562828	10.295630140987	70.0035713374682	65.5320394765842	-33.215576820625365	277.15799999999956	0.9588634435962681	1	49.0	104.75175080448389	20.95307852141559	6.23274589702487	28.54300763271749	13.562813782133162	16.82082856539637	25.32648204639554	30.027145797386765	38.401541121304035	22.562249220907688	41.03302054107189	12.673029678873718	1103.0	2040.7962003685534	459.8363474532962	143.1341120507568	646.9651032872498	328.33830819744617	373.8733660103753
5	31	nan	0	0	nan	nan	B1	B1	B1	6187	819.0	455.0	1.0	1.0875160301029936	0.45308264383795194	1.0	0.6652688172043011	0.6927135722069095	97.56383855694932	113.25193155085701	40.19950248448356	16.44774984661644	14.866068747318506	79.96866396592384	86.97509052868253	-6.495771555980394	335.0179999999995	0.9657379224225396	1	115.0	31.332463464699686	13.022995388135314	7.982055428437889	24.886289783753455	4.9672083761543036	12.896162373945117	14.129610164090991	28.92057683132589	52.698298674076796	15.664957725442946	32.92651259806007	10.995727516710758	2335.0	1056.9146259408444	391.3381709838286	345.4920125026256	651.8737168237567	145.22946583013982	378.4548111697659
5	32	nan	0	0	nan	nan	B1	B1	B1	12737	255.0	466.0	1.0	1.0276771685602746	0.5878365430401679	1.0	0.7062770322723744	0.8625856788147868	141.68921781859194	143.33875958721003	56.08029957123981	20.591397716303085	18.35755975068582	113.40415239028697	114.62370474706498	64.59346281314562	430.7619999999985	0.9831345760487824	1	66.0	13.553002250380814	8.099488860927522	3.9916228353977203	9.553490510210395	8.18193335738033	7.826367626897991	9.345372745767236	24.7337149316445	32.39450672548264	13.339406513608992	15.795651205815375	4.54293129965663	3883.0	574.4220504295081	431.6793329510838	384.179783154279	529.564936099574	369.4242174671963	406.1116362409666
5	33	nan	0	0	nan	nan	B1	B1	B1	5111	94.0	484.0	1.0	1.54158785309847	0.9156720966911115	1.0	0.44090752242926157	0.5549153026101499	131.21447087816105	128.09761902549164	23.323807579381203	9.808921441841214	9.219544457292887	53.485557658575274	52.73852404986321	-63.26938013563464	340.2079999999989	0.9129231044029652	1	145.0	79.38800641708076	20.90952930226922	9.895521516911685	40.82613882049918	13.437338859774172	18.367803491652012	27.66280608344823	37.937071852386	54.694209072738886	24.325703801587224	45.374044394120574	22.250003808178008	2287.0	1876.2207375420257	407.9974215840921	307.49074600078166	659.716548784636	250.3359889043495	338.68528317753226
5	34	nan	0	0	nan	nan	B1	B1	B1	15623	427.0	471.0	1.0	1.0407029807062467	0.6430215769296402	1.0	0.719489730128028	0.8268384969926106	161.24647825371295	163.1318485152424	63.06346010171025	22.422394315149173	19.924858845171276	127.27937170468144	123.49030261530267	-52.832146149710226	487.27799999999854	0.9858648324604026	1	160.0	24.143312758766115	16.38193339575082	6.566079241223633	38.09639135748148	10.472221028991044	16.217822548002005	23.569802376441658	42.864210022613406	92.0392308915034	23.40132757090032	45.625635146163404	11.836133402772248	7226.0	1021.3854597415775	804.7496927222237	743.8879088284448	1786.7712844219059	496.8450769595802	832.7910444922745
5	35	nan	0	0	nan	nan	B1	B1	B1	6164	161.0	476.0	1.0	1.2557143071634904	0.7848104890832891	1.0	0.5300997592019264	0.5856439448009843	119.14770810795245	136.56134152826706	35.11409973215888	12.034973582094294	10.44030650891055	79.96593621920532	73.84010351147646	-40.385078032017645	363.6799999999991	0.9161031433454708	1	151.0	45.28245983179659	17.53905550390482	8.40164802968502	27.60024421196431	10.783031995408237	16.447562391869724	20.726741523481905	39.95651188120246	64.80123590864241	22.78722820803523	42.88323794770986	12.024887531995773	3502.0	1050.630029855296	428.76914664544165	523.1085839448497	770.3311058897525	222.05595540907234	454.3202264942229
5	36	nan	0	0	nan	nan	B1	B1	B1	9208	539.0	467.0	1.0	1.1543516458462015	0.730657687757216	1.0	0.6828327771598072	0.6910546843576341	135.64265914137735	148.71785366928881	45.0	15.584141091770242	13.92838827718412	91.23374315685486	92.60920906874452	17.41918624203177	409.195999999999	0.9681421511933552	1	141.0	16.25560391228646	15.831860886886716	5.423849890008569	31.4880293821916	7.294453399255872	15.189379727467895	17.368246017955244	42.184191795066	86.44577721785754	20.291004835627973	45.34584579896182	17.502738973125815	4533.0	499.41799150500447	409.58573374617845	636.9335483107716	818.1607395289466	224.4223555708304	433.7399565856904
5	37	nan	0	0	nan	nan	B1	B1	B1	13308	724.0	526.0	1.0	1.151238247427637	0.7807647193233279	1.0	0.6578348986653485	0.7183902422793326	167.20125179279808	170.69563556224864	52.009614495783374	19.01070118591532	17.46424919657298	111.32988170400046	104.47154522296614	-4.473826019014906	482.4819999999985	0.9536366893586529	1	163.0	38.32434567064047	16.29413293208927	4.99119558930397	28.576913102529943	6.948348248377442	15.790798867121339	16.8390172701329	39.14023031387478	73.1273213448003	20.472632964141667	45.193179404363036	12.104371760971844	5741.0	1008.6808278048411	670.7367679476738	599.7629984263331	1189.485345127061	286.50428169127554	682.907867285423
5	38	nan	0	0	nan	nan	B1	B1	B1	4290	139.0	550.0	1.0	1.176589325176528	0.4701917704778293	1.0	0.5807499661567619	0.5769659131234863	84.89077917476646	97.94896630388705	29.068883707497267	9.877268739113338	8.94427190999916	79.00277435738813	74.92156895100845	-22.419921090800806	305.6739999999994	0.8899491753967431	1	116.0	30.472022600471973	13.623956731520593	6.43031969666481	18.97668424900621	9.940001551993191	11.924055881798267	15.307270972058177	32.658670890145004	54.193972835317254	18.97445646021515	34.419119539670646	7.6451820051297545	1069.0	279.37520468700677	121.87707374058664	312.15751932002604	189.62232446391135	83.62645957712084	116.74851653166115
5	39	nan	0	0	nan	nan	B1	B1	B1	6550	540.0	539.0	1.0	1.8205352471988265	0.9257368016510998	1.0	0.5069659442724458	0.4673781766704926	162.69856546560888	169.66437457521835	28.0	10.012214131152888	9.219544457292887	72.9909324141276	61.52746378014616	-3.4283351313823074	419.65399999999846	0.8160468448265121	1	197.0	21.436408082023263	20.676234084181488	5.827588344924152	39.36379036307335	8.48056766577065	19.54389263037592	22.63573661353439	55.00347901880741	102.5405354052782	26.50583657808602	61.83851390890777	19.384588452987373	3897.0	440.4829635126516	419.1545287258923	908.4037383953109	671.1649350309744	178.3065545419231	439.88204844109714
5	40	nan	0	0	nan	nan	B1	B1	B1	6711	209.0	558.0	1.0	1.0384627512504736	0.5275130209668167	1.0	0.6917843521286465	0.7855648815461531	101.37408270857875	108.90362712049586	40.26164427839479	14.387134334780741	12.806248474865697	87.50740498500515	86.12204232402807	-84.65051749607652	327.6479999999992	0.9527933555760632	1	83.0	20.649134004488587	10.593713335692883	5.966430134139955	20.676569883711636	9.278599226847291	10.02980090957135	12.779751267284155	28.581124652177095	52.1635463219136	16.682780179195106	25.005600038915873	14.050186974927783	3618.0	542.5179684013128	471.05859547574073	405.0109262773767	798.070695662871	433.9760135663673	400.9893803987652
5	41	nan	0	0	nan	nan	B1	B1	B1	7839	0.0	541.0	1.0	1.0928031628967143	0.42667176505132465	1.0	0.68046875	0.6955571951832469	109.36755807309251	125.03199590504823	55.54277630799526	20.717367600449847	18.788294228055936	95.0	98.91273571102856	-74.09169602874591	376.32999999999925	0.9756067205973864	1	116.0	52.95004160422832	14.228030868805945	2.715602371841669	20.820065579377115	7.424536537379026	12.016342435963452	15.606363091617823	25.89117277599871	48.12735165655613	16.54225986264646	32.88694596569985	8.700785885564983	3516.0	1811.4087270889431	534.4984370423481	335.03778210189193	800.896147377789	271.6679490869865	464.12599443271756
5	42	nan	0	0	nan	nan	B1	B1	B1	9513	467.0	580.0	1.0	1.087340190755282	0.7069768614695804	1.0	0.6174065420560748	0.7350523993472845	132.2839892607622	143.05593311708537	46.04345773288535	16.51905417317559	14.7648230602334	93.67924528301887	93.55608899000622	10.360446728246224	403.2779999999985	0.9589234413588021	1	186.0	22.30965131893754	18.197222888469696	4.911268817260861	39.06277565844357	7.112748951651156	17.284443442709744	20.513069341890514	41.257984263822436	105.35529145412147	24.767834031023085	53.39293495658785	16.400808775797486	4670.0	656.176700280048	575.7406433299184	623.7979562804103	1255.2019233303145	231.1355621824041	585.4641345730051
5	43	nan	0	0	nan	nan	B1	B1	B1	7558	612.0	577.0	1.0	1.1801977109079387	0.7618099614873087	1.0	0.5193787795492029	0.6646973702293093	126.28541313605604	135.05924625881784	35.22782990761707	13.518210774794836	12.083045973594572	77.8569926943815	81.80776301053207	-25.358309421927142	378.00399999999854	0.9140162051033982	1	181.0	17.15704587288201	15.149309591390193	9.472877173684537	31.702876362018287	6.4304417707026005	14.96307317353785	16.97239650413394	36.14708178304136	80.01562529802322	19.295674049295485	45.61704432312399	14.52855731267482	3583.0	424.6586415329948	448.17724974267185	836.2646072255448	910.5862066047266	192.48822853527963	495.59008223656565
5	44	nan	0	0	nan	nan	B1	B1	B1	5635	47.0	614.0	1.0	1.4536072027187323	0.7657991696739966	1.0	0.41342626559060897	0.41835973039542546	121.28112340456386	148.43180252223578	28.284271247461902	9.77926654501515	8.54400374531753	86.73236338606844	77.99344082404866	86.06527196279664	411.4119999999987	0.7741448001099052	1	130.0	26.222232315689325	18.167330477386713	6.199862703680992	24.31181806512177	8.217120669782162	15.653330305591226	19.246295928955078	35.86541538219899	71.79935909900814	21.717601380310953	47.120546171441674	9.3844052888453	2721.0	685.8177614603192	325.0007634079084	334.13679752964526	457.9494170555845	138.23900265526026	303.0062262285501
5	45	nan	0	0	nan	nan	B1	B1	B1	12336	806.0	624.0	1.0	1.0943592544626304	0.6460686323010769	1.0	0.7770219198790628	0.7768353618665508	147.12203433531482	148.67750334196495	69.05070600652827	26.979268657229227	24.331050121192877	107.0	112.29520651885957	84.27803386631169	446.7119999999991	0.9893335471970487	1	76.0	12.375997602008283	4.280323535203934	2.7674220204353333	5.612573462538421	3.2534828949719667	4.644052813760936	4.764202363789082	10.357457878999412	13.756496575661004	6.251270331442356	9.55521475803107	3.0919508915394545	4725.0	544.5823924858123	298.4968809839338	492.76872020959854	375.7321442682296	188.8015120998025	305.51055295951664
5	46	nan	0	0	nan	nan	B1	B1	B1	6376	544.0	616.0	1.0	1.1406406188656717	0.7157406629124714	1.0	0.5953314659197012	0.691714817763007	111.40241522235732	118.27087553578015	36.235341863986875	12.789176586696273	11.40175425099138	86.20414053949987	77.79967773278909	7.442537954422269	340.3419999999991	0.8984710772916227	1	143.0	14.73534754384309	15.501472534611821	9.364019205793738	25.874067309312522	6.7002060217782855	14.819913015700877	16.346944408491254	34.4849317278713	67.05426106322557	19.002319365739822	46.21127642504871	9.257511300966144	3480.0	311.3534757690504	399.98217824473977	658.1352255176753	787.995499541983	180.26462259236723	409.81326066330075
5	47	nan	0	0	nan	nan	B1	B1	B1	14114	134.0	635.0	1.0	1.1281099568958983	0.6795690346572718	1.0	0.6345081819816579	0.6788494064628849	162.056459190427	165.51132891738862	51.86520991955976	18.970607226164923	17.08800749063506	117.43539127234034	118.88649251617721	-74.97304903804671	511.14399999999824	0.9247502047502044	1	103.0	15.117113030515611	14.822781732305884	7.042435427196324	21.588891406543553	9.158327673561871	13.428564892150462	16.22473486792296	31.722514742054045	61.63924608472735	19.419226409867406	34.93510344624519	11.103822443634272	4795.0	607.6928831161931	525.7311529377475	548.6025649579242	878.6011455114931	310.80549492221326	500.7761361943558
5	48	nan	0	0	nan	nan	B1	B1	B1	10777	654.0	650.0	1.0	1.0816123600707508	0.7289399454034224	1.0	0.6461031175059953	0.7875106437829389	141.9196913690791	147.2582765076381	48.08326112068523	18.076413199240513	16.1245154965971	98.08974625568081	97.15504850720097	-54.425945305220175	414.69199999999864	0.9787929703464872	1	112.0	15.68366530071944	12.36636913381517	4.386526324786246	21.821011607535183	5.961532045155764	12.239459847100079	13.393972719088197	28.617517323233187	59.566689090803266	15.819653614424169	35.635339885018766	8.604333626106381	3251.0	449.04249780252576	340.9799048760906	577.9535072259605	650.4772879024968	180.22566686198115	371.49863527715206
5	49	nan	0	0	nan	nan	B1	B1	B1	8506	420.0	651.0	1.0	1.1697000091469174	0.806728640028862	1.0	0.6013432308236126	0.742927881710139	136.8050943078682	135.66502865514016	38.58756276314948	15.00086035160025	13.601470508735444	82.9062703565269	80.84115050397799	48.091292171324035	379.30999999999887	0.9571283897828289	1	127.0	25.714366388507187	12.731487018056214	3.947447963990271	25.110109146684408	6.354451849125326	12.387960666790605	14.183398200199008	36.43369203526527	57.696925265714526	17.47754635196179	30.962478120811284	13.373510384000838	3955.0	633.9300080593675	472.21338293049484	538.411384280771	970.8092022743076	211.75137041229755	491.62455273326486
5	50	nan	0	0	nan	nan	B1	B1	B1	4596	572.0	676.0	1.0	1.2575978913994719	0.8417879146028523	1.0	0.5814777327935222	0.6726412530090207	106.60469435125353	111.08555261599052	29.0	10.650239275458418	9.486832980505138	59.8904994493302	57.54610930440679	28.40047166212275	293.02399999999915	0.9563046192259673	1	108.0	12.621347299776971	12.366659057326615	7.832120278850198	21.396795594133437	5.839230975136161	11.945433740504086	13.447684445418417	28.736858156509697	55.56874968018383	15.113191459327936	36.69965675286949	7.767284718342125	1894.0	229.43700354825705	268.5915928585455	391.0553602455184	462.82490337174386	127.67977472767234	279.6736711477861
5	51	nan	0	0	nan	nan	B1	B1	B1	6727	378.0	710.0	1.0	1.2355233522273805	0.8283469412589057	1.0	0.5222826086956521	0.693612107919708	126.71688784951711	117.72000679578642	31.78049716414141	12.675086312193176	11.661903789690601	73.44309543197537	70.98875772586382	51.54709631067239	349.10599999999874	0.922960828702751	1	194.0	17.15606933925301	14.29706268850714	5.230487555265427	36.92028688732535	6.752208773046732	14.391470201313496	18.527214483357966	40.42655068170279	73.98348994366825	19.348210929892957	36.73734647780657	16.3671778710559	2953.0	501.14944753423333	334.0934317363426	428.0619371077046	765.8096291590482	152.06508039869368	355.8794544041157
5	52	nan	0	0	nan	nan	B1	B1	B1	6435	490.0	670.0	1.0	1.2045633622097256	0.8356883752452345	1.0	0.6755905511811023	0.7191145168920163	122.95004552750991	126.14277624977183	32.202484376209235	12.810034909432883	11.704699910719626	70.68310430213698	67.5246462667961	85.0660308884686	335.335999999999	0.9412711182622687	1	115.0	18.330632504075766	12.717753916978836	3.5709468498826027	17.50272384751588	5.666605654172599	11.867216033861041	12.87399101536721	29.264164148829877	43.13781965337694	16.705882386304438	35.27188522461802	5.840100740082562	3094.0	374.7181360051036	330.49353838711977	454.69179890770465	583.8966062068939	156.9467771500349	336.5665834508836
5	53	nan	0	0	nan	nan	B1	B1	B1	6177	448.0	756.0	1.0	1.0704490199541958	0.6061066028350114	1.0	0.6334085315832649	0.7088203614481212	101.40465324874991	108.66922287382016	34.785054261852174	13.068539422920376	11.661903789690601	80.9483778808444	80.6555799806925	70.98091931228133	330.9219999999993	0.9214589393600361	1	205.0	19.081559468060732	20.07551697921008	5.90925463847816	31.67951479461044	7.710200693458319	19.234531205147505	20.12582595087588	46.78321502543986	74.92344535514712	24.757320513948798	62.92034789547324	9.873029671609402	3017.0	446.3404906280339	453.6195934601128	850.9816588368267	707.1170528391376	200.32683362718672	474.79049395024776
5	54	nan	0	0	nan	nan	B1	B1	B1	9637	299.0	730.0	1.0	1.048105845731254	0.6136321025100697	1.0	0.6528248204850291	0.7609614981664324	125.66036786872984	131.06105447462264	47.01063709417264	16.981234532002386	15.231546211727817	104.08611819065979	99.22043044094615	41.68486622717651	398.927999999999	0.9453136495168963	1	136.0	14.830792732536793	11.617715802974999	6.0675975093618035	27.932875682599843	5.7564202677458525	11.407324347645044	15.452628389000893	26.692133988253772	60.29605553019792	14.471885288134217	30.65780127979815	10.290730173699558	3656.0	399.4486621208489	428.50278569944203	816.2441750559956	901.8251473261043	211.0376602038741	443.48017193749547
5	55	nan	0	0	nan	nan	B1	B1	B1	11332	535.0	774.0	1.0	1.110191058689005	0.6443306047926838	1.0	0.5779273765809874	0.6783467632085219	141.92747458238395	153.39491516996253	45.79301256742124	17.397419332218952	15.620499351813308	107.82401200971897	108.53861947211894	-62.06607580538922	458.17599999999834	0.9003654854600347	1	122.0	13.860044284723699	13.37779818661511	8.074341987259686	21.746288317255676	6.697001637890935	13.529839118011296	14.353765221312642	29.758236135356128	55.202060035429895	17.371084143407643	39.901899898424745	8.068955585360527	4643.0	458.6787532446906	489.94009412359446	606.4371416801587	857.660884866491	245.31445922143757	509.4316790429875
5	56	nan	0	0	nan	nan	B1	B1	B1	9790	204.0	777.0	1.0	1.046449951050523	0.5629082063822631	1.0	0.8178780284043442	0.8178504976904438	124.28952375650391	138.00362314084367	51.03920062069938	20.80991429170317	19.235384061671343	102.51344557552021	102.7277050534946	-60.28541931618788	387.84599999999955	0.9855043285685523	1	17.0	4.479087552987039	3.2794385068118572	2.7603876097127795	4.436743753962219	2.7219501342624426	3.4442206751555204	3.448035432957113	6.034668547101319	10.099153106100857	4.551674696616828	5.414404539391398	3.2854505637660623	2132.0	302.9511265605688	142.89421033672988	517.2667748462409	182.55712324846536	131.84770074300468	154.43581396434456
5	57	nan	0	0	nan	nan	B1	B1	B1	3985	389.0	778.0	1.0	1.1247568958132685	0.7825581332164183	1.0	0.7355112587670727	0.7867399985122387	90.57885193871682	91.26883367283708	28.231188426986208	11.023568036011872	10.04987562112089	56.92099788303083	56.39235698462933	68.86640710668593	252.29199999999952	0.9651247275369339	1	123.0	9.092408617958426	9.0538643412292	7.273517985828221	16.06588850915432	3.9983673030510545	9.102555921301246	9.496543840505183	19.988174226135015	36.94764632731676	11.26016639918089	27.119813790544868	6.013900988735259	2103.0	183.7828798117116	238.67316730692983	439.8536359574646	495.5295497793704	106.84808165859431	260.3875187980011
5	58	nan	0	0	nan	nan	B1	B1	B1	2716	277.0	823.0	1.0	1.0804543687136432	0.5798121552996219	1.0	0.7569676700111483	0.7183403166575015	66.9531177147583	72.49827584156743	30.083217912982647	12.033042122307679	11.0	51.0	54.55006506945999	7.542981001397919	217.97399999999996	0.9585318510675842	1	88.0	6.1781033324077725	7.032486481592059	1.998382557183504	12.904997314326465	3.026443894021213	6.594461002387106	7.485893079079688	16.2377050537616	38.511436585336924	8.37061109021306	19.89680318068713	5.761501487344503	611.0	117.04075703117996	74.49370597209781	301.6601208001375	133.12054669391364	40.16994002275169	77.74247379042208
5	59	nan	0	0	nan	nan	B1	B1	B1	2284	345.0	823.0	1.0	1.2874090854114975	0.7634189367513585	1.0	0.5598039215686275	0.5627353962923894	72.61650721760955	79.05694150420949	33.54101966249684	11.374909730837897	9.848857801796104	50.0	46.903267170377575	-4.224251643020477	225.83999999999995	0.8885430850029177	1	84.0	6.530907173641026	5.813107500784099	4.741145977750421	8.532448336482048	2.4195468220859766	5.730754578486085	6.08134585712105	11.743236451409757	26.00172426365316	7.209033348597586	18.18629738688469	2.7419546926394105	956.0	121.809689684771	128.18965458497405	305.3497825553641	189.41432842426002	57.101503271609545	148.69300404470414
5	60	nan	0	0	nan	nan	B1	B1	B1	2567	472.0	823.0	1.0	1.6303233263312278	0.9139208854652427	1.0	0.6170673076923077	0.49322513890299363	95.5296584466865	103.0	34.20526275297414	11.974802493136309	10.770329614269007	39.0	38.774759364682595	-4.023660853679552	255.7379999999999	0.9503887449092928	1	70.0	6.050812560133636	7.826947448775172	3.397894272580743	13.180407332256436	3.1580377090722322	7.78448158595711	8.660456279292703	17.113008331507444	33.6472876612097	9.531380171887577	27.751659397035837	4.021072707138956	1145.0	135.68009505514055	161.95510832965374	270.4105288917199	291.2506450554356	70.64040617551655	174.58417665120214
6	1	nan	0	0	nan	nan	B2	B2	B2	5529	477.0	18.0	1.0	1.0646518256500515	0.501721487679081	1.0	0.6965230536659108	0.741250893095031	92.46585096108763	99.92497185388645	43.32435804486894	17.381157526810178	15.652475842498529	80.0	79.98566279172692	-3.2375252540186055	306.15799999999894	0.9638281181905342	1	22.0	7.292027196846902	4.758281847462058	5.121019335463643	6.730083184316754	3.2801098953932524	4.955901452340186	5.26195165514946	13.667170221917331	13.584664639085531	6.630426467396319	12.136339451186359	2.5357290133833885	1367.0	194.9859470622614	130.13580581638962	285.2077061031014	206.22873330302536	118.25787803065032	138.78114053141326
6	2	nan	0	0	nan	nan	B2	B2	B2	6720	574.0	0.0	1.0	1.1359766070972248	0.6903276335919016	1.0	0.7241379310344828	0.5972578503615895	112.78531240728663	127.01181047445942	50.11985634456667	18.182298502562436	16.0	79.0	81.59982342374056	7.181097487611794	376.01799999999895	0.9007439179679645	1	81.0	14.658777798525989	9.566887932829559	11.068238365463912	14.214557072147727	8.125917474739254	9.455161380581558	10.924849354662001	31.69504849985242	36.93685802910477	13.498222386464477	25.756405089981854	4.383794956840575	3068.0	639.8064707797021	363.9919742261991	394.04254306387156	508.54726538807154	365.94114675559103	347.7623414900154
6	3	nan	0	0	nan	nan	B2	B2	B2	7681	526.0	90.0	1.0	1.2203740640944019	0.8383848468589618	1.0	0.7294396961063627	0.7035349436084298	135.42935375440425	134.18271125595876	36.87817782917155	13.91272188627661	12.806248474865697	76.1910167420442	73.8196634609796	6.458124534247862	370.3999999999994	0.9412990196078431	1	161.0	59.753673632629216	15.839749779552221	9.298939540050924	40.283482051454484	9.156496593728662	14.30577555950731	20.307515085674822	41.085847115144134	85.16141007002443	18.938139947131276	35.118516851216555	19.85830475948751	3861.0	1381.3264516592026	367.462257723324	312.65226306859404	753.4814228788018	230.11889904923737	331.680949867703
6	4	nan	0	0	nan	nan	B2	B2	B2	9266	460.0	189.0	1.0	1.0844958723822395	0.6013866804575986	1.0	0.6356589147286822	0.7282669159345551	124.76853535573959	128.47178678604885	44.68780594300866	16.129894209083808	14.317821063276353	102.83510501540519	99.6848331198172	-60.88143314518333	399.85799999999887	0.9601575047924978	1	159.0	54.7217211863026	19.38368811737746	8.718883072957397	40.35165951214731	7.422110365703702	17.318287999369204	21.98027011938393	52.32283506169915	98.3754634577781	23.067231317982078	53.57708106935024	18.050171705894172	5539.0	1848.005723384209	640.9184415126219	588.7174342684448	1287.6294358056039	231.22412552963942	569.6123151779175
6	5	nan	0	0	nan	nan	B2	B2	B2	12860	546.0	225.0	1.0	1.1461099407282767	0.7797463844524254	1.0	0.7959398403168905	0.7326844507390333	163.904849905215	160.18114745499858	47.29693436154187	18.54842476997489	17.0	97.48869535497722	102.6200890602635	-79.18819819061991	469.6419999999989	0.9455187118594223	1	182.0	57.055069831199944	16.181887582875788	7.633051075041294	39.546196741983294	7.987716528587043	14.78786912187934	20.273929990828037	42.58976136520505	84.0628062915057	19.4477760437876	37.57019908539951	21.405233875848353	5110.0	1210.419242366217	549.2439625710249	643.0706812404096	1139.5425358870998	319.47876832820475	526.2959653930739
6	6	nan	0	0	nan	nan	B2	B2	B2	9535	82.0	257.0	1.0	1.0516550597478365	0.6600225002068172	1.0	0.7972408026755853	0.8349847031426335	127.54764582236204	138.2931668593933	49.0	17.441099932942485	15.524174696260024	98.80216447163572	95.8196372310439	54.88565182081386	378.81399999999934	0.980261128816696	1	74.0	89.60544778686017	21.743419592268765	4.643122022971511	34.049485058523715	8.431403111666441	18.00645461678505	24.184176445007324	46.16166933439672	68.76919178105891	25.179064669646323	46.87179386150092	14.657801196910441	2640.0	2671.116945545189	688.8467393731698	322.03491365443915	1154.0784777533263	263.23329618386924	581.0827505774796
6	7	nan	0	0	nan	nan	B2	B2	B2	8846	461.0	277.0	1.0	1.1310210646571162	0.6947293262776353	1.0	0.5894975343196055	0.6520607660588422	129.36304941736105	141.66156853571826	38.91015291668744	14.934762014744726	13.341664064126334	95.39044251085267	93.04712514786772	25.91785632392059	412.8899999999989	0.904915349598486	1	154.0	38.62833603192121	14.747417466714978	5.540352531708777	29.78403906337917	6.565941920503974	13.56040285807103	16.96018924191594	40.58257413469255	68.97402928676456	18.729854295030236	41.19023432210088	14.114503717049956	3353.0	744.2962241536006	383.41619080957025	586.1491116825491	774.6291912868619	176.94136063195765	377.0941184191033
6	8	nan	0	0	nan	nan	B2	B2	B2	14408	336.0	233.0	1.0	1.0411436200121071	0.287450608537775	1.0	0.6997571636716853	0.8109109656283905	140.8919033633827	152.0855022676389	58.249463516842795	20.727579877891323	18.439088914585774	132.2644804714255	134.94562571984673	72.76423462763383	472.5199999999985	0.960277259397494	1	93.0	82.26460683532059	28.69915312808007	10.923613370396197	47.15832774154842	10.332158428616822	25.135942669585347	34.05053791496903	51.47374684177339	82.39293520152569	31.104463297873735	74.01889067329466	17.116716289892793	2921.0	2878.3035033438355	1151.721432538703	508.82859679684043	1836.8832092368975	416.4452138422057	1012.4469836670905
6	9	nan	0	0	nan	nan	B2	B2	B2	12099	71.0	358.0	1.0	1.0427374299979701	0.5726501892242898	1.0	0.7159171597633136	0.8121077480803992	138.37013354374744	137.92751719653333	52.15361924162119	19.86562949007223	18.027756377319946	114.20685797051121	113.4358119151723	22.059503964888656	432.6859999999988	0.9396186852017241	1	89.0	78.94819562789053	19.96943616028875	4.539467501454055	30.67797359265387	8.113954408094287	17.196765100583434	22.300129782408476	44.3024033671245	58.85415415279567	23.89703219011426	45.45165182556957	12.07431149110198	4952.0	2315.7508967714384	714.6396436030045	415.88531454559416	1171.2024274673313	288.8219591630623	659.1804545260966
6	10	nan	0	0	nan	nan	B2	B2	B2	24090	251.0	346.0	1.0	1.0338477244813116	0.5690792666079282	1.0	0.7043859649122807	0.7869644799705979	194.13528477627247	203.49447166937975	76.32168761236873	27.46370169262382	24.186773244895647	159.79063321539311	159.6340801812832	14.201746877671207	620.2199999999978	0.95532686931176	1	100.0	164.74666975438595	42.74280914571136	10.08413831051439	78.64388475380838	15.436011329293251	36.92683318257332	53.05503924470395	78.50908678583801	118.90969734452665	47.047684490680695	105.11772336438298	35.04928674735129	1871.0	6142.776792444289	2207.64576358255	843.2852698694915	3950.595377428457	781.6255463222042	1941.4976290445775
6	11	nan	0	0	nan	nan	B2	B2	B2	13211	822.0	336.0	1.0	1.1285761936105616	0.7151279910879165	1.0	0.769333799208013	0.7477258006934324	159.4130630175428	161.64467204334326	78.0	29.167059425100557	26.1725046566048	105.0	111.42869980418652	87.58725802833865	471.195999999999	0.986816059757236	1	84.0	8.073106026276946	4.5615320317447186	2.69117268640548	7.0790875079110265	3.9747768649831414	4.938124681822956	5.003479093313217	17.39237072877586	20.95187313389033	7.2697795536369085	9.767162629403174	3.909697124734521	5999.0	706.8204333353788	485.7912884885445	593.6815454568714	987.5850930446759	296.71168226376176	508.68404799699783
6	12	nan	0	0	nan	nan	B2	B2	B2	12465	419.0	362.0	1.0	1.0275714345593452	0.3729071748235883	1.0	0.6597332486503652	0.7542205227122699	132.1576892671257	148.66068747318505	56.08029957123981	19.573050139809546	17.08800749063506	116.22088259727184	122.62497724815587	-80.33652970369016	455.72399999999845	0.9567853853239178	1	51.0	47.11856247205287	11.1460136519745	8.11108567006886	22.893553025089204	5.838147606700659	11.306019718758762	13.088807527907193	26.94259563833475	43.25122466497123	15.084580797702074	29.236606484279037	12.302357555367053	4321.0	735.1050900798291	617.4486777344719	1140.7245455943048	1387.0999466422945	290.3127807704732	654.4838648941368
6	13	nan	0	0	nan	nan	B2	B2	B2	9487	620.0	364.0	1.0	1.1643358507980865	0.7811901955593517	1.0	0.7812088274044796	0.7396607415839166	142.0231467089121	137.78606605894515	42.01190307520001	16.081653908820655	14.560219778561036	85.40301575518316	88.66407094633144	-0.7070393466944092	401.4699999999994	0.9752261513157895	1	225.0	32.83920052461326	13.4140230640769	9.456839902326465	21.347905702888966	11.154802816919982	13.023117476142943	15.954345090314746	59.07907227054238	82.32869492843747	21.445746572688222	37.79911482986063	8.729732238687575	3964.0	608.7083245003596	324.7622653795406	415.901931268163	497.40264083538204	208.24013227876276	322.5146268028766
6	14	nan	0	0	nan	nan	B2	B2	B2	9484	621.0	448.0	1.0	1.1529687067657932	0.7710439834935249	1.0	0.7899383641512577	0.7499551697668251	140.51267597837216	137.17871555019022	42.01190307520001	16.16953762697437	14.7648230602334	84.838376777933	89.4759273880051	0.09005789900397532	398.6419999999989	0.9811711152493278	1	176.0	27.15637447219342	13.245304084382951	8.34695962909609	24.32973221875727	10.496833800338209	13.196185267530382	15.420462364330888	56.81696791853756	82.52307932637632	20.662226321175694	38.20860599447042	11.442481107078493	4269.0	352.9519351478666	294.4402999440208	406.33536380622536	464.60965971276164	189.34220001846552	300.15362883452326
6	15	nan	0	0	nan	nan	B2	B2	B2	8473	357.0	451.0	1.0	1.0752219838187076	0.6785370465369052	1.0	0.6489736519607843	0.7844757716374156	122.55411413748078	127.73801313626261	42.80186911806539	15.931136208901268	14.212670403551895	88.81331788114312	90.02410777200144	16.17506567995611	368.4119999999989	0.9671270402922041	1	73.0	72.0888228919357	18.900144995190203	7.7781338626518846	38.09332423005253	6.9383077984675765	16.924574666656554	22.400030571967363	37.80349424481392	73.02046241704375	21.895262135192752	45.4426490617916	20.168352882377803	2856.0	2324.0252849282697	596.4150156378746	319.1723511982709	1259.7645231531933	212.47586865723133	538.0983148738742
6	16	nan	0	0	nan	nan	B2	B2	B2	12085	1.0	490.0	1.0	1.138515193359248	0.6253996589766329	1.0	0.6850907029478458	0.6957581257227999	147.3073950325125	158.22136391777187	59.00847396772772	22.592425839095533	21.0	117.58029325235735	114.94463774746573	-41.786551688592006	467.1959999999991	0.9181386514719847	1	103.0	49.97543286345899	21.04972915071994	12.28622873686254	32.077760002575815	7.970000799745321	18.570077079348266	23.362508601509035	37.25960159674287	56.593377619981766	24.24786755349487	49.31879172567278	14.097810368984938	4196.0	2215.1362316766754	908.2397507894784	418.5391026008874	1507.617243276909	329.6490286383778	869.6581532880664
6	17	nan	0	0	nan	nan	B2	B2	B2	4835	96.0	533.0	1.0	1.080729031502373	0.6530647194520356	1.0	0.7507763975155279	0.7798739780921169	91.83481746641219	96.17692030835673	33.06055050963308	11.96419030564035	10.63014581273465	67.4491308016763	69.54670021396437	-9.725154409001929	279.11999999999955	0.9720546843586653	1	83.0	50.52782490849495	26.042160756886005	13.2905775308609	33.13962013274431	8.793713334947824	22.855771761387587	28.02153054252267	47.77058061212301	51.83269985765219	28.218875505030155	63.830228082835674	12.399542268365622	1012.0	965.7556116767228	523.7491420023143	402.9064017543569	657.3688572198153	174.0559095852077	447.5670410580933
6	18	nan	0	0	nan	nan	B2	B2	B2	16863	496.0	557.0	1.0	1.1094766367230267	0.7309461962762807	1.0	0.6487765466297323	0.7739678308019651	179.94822052561452	182.70467974302136	57.30619512757761	21.81536110399733	19.72308292331602	121.33109133545757	122.8029808721231	-39.46865034852359	523.2519999999977	0.9697231087725355	1	166.0	31.935347517021	14.374151255004108	5.2203861037269235	18.530052663758397	10.180071759037673	13.515205663628876	14.996429458260536	53.168902209959924	60.03772037662566	21.07570001296699	36.7925079818815	7.034317578189075	7530.0	856.1247901730239	787.2533474266529	862.8604271346703	948.557398638688	577.8168328776956	712.8718567136675
6	19	nan	0	0	nan	nan	B2	B2	B2	16327	77.0	626.0	1.0	1.0487472112035332	0.5734269202648803	1.0	0.776551724137931	0.8038705795269994	161.22723684992468	169.14490828872147	61.29437168288782	24.743266278309747	23.259406699226016	133.61186903668656	132.08649663121878	30.5135117564668	505.20199999999875	0.9522615263480212	1	104.0	69.308918684721	29.83311207778752	6.770489075221121	36.86065457388759	9.866483586840332	24.915587201714516	30.232883155345917	52.8378424718976	66.68839559704065	29.924269542098045	68.31741814315319	13.610894967801869	4289.0	3122.5776305794716	1470.2095689587295	448.0665766550228	1940.8863514401019	468.10231329500675	1321.7273224908859
6	20	nan	0	0	nan	nan	B2	B2	B2	14817	594.0	611.0	1.0	1.159683263904893	0.7949334829022968	1.0	0.6138453890131742	0.7622075988403395	178.50420620806472	172.00290695217916	51.85556864985669	19.988879723823636	18.24828759089466	107.2591199836738	108.29789400784689	-52.31945107418128	494.2519999999981	0.9578511862434548	1	116.0	19.292698585428298	11.91137560363859	4.744441945105791	17.90589767601341	8.29207300208509	11.320134324021637	12.58573285676539	40.30679798591882	51.94659362267703	16.996536244638264	30.59620048571378	8.711146739311516	7476.0	920.1891979137436	661.4778070226312	963.6773334983736	1060.328818245791	344.2769987359643	678.450951365754
6	21	nan	0	0	nan	nan	B2	B2	B2	15395	265.0	607.0	1.0	1.0060670496801725	0.3085177225793828	1.0	0.7322583713850838	0.873323157544377	143.63292533304022	149.0	66.57326790837296	23.024130656316675	20.248456731316587	135.0573952066306	136.62630938427438	9.779272429169886	470.6599999999983	0.9848072924996001	1	90.0	154.2635233439505	29.095124738290906	5.317341917194426	56.4487524703145	9.630533360876143	24.427618838846684	32.42464336194098	55.28387891128659	89.59960316866636	32.49126421287656	59.65064466744661	34.52182807587087	3305.0	5803.970825459808	1138.9149479027838	543.4744959007949	2501.0129713490605	422.9067233419046	1043.7510503046215
6	22	nan	0	0	nan	nan	B2	B2	B2	10179	823.0	706.0	1.0	1.166388445387687	0.7434379218241844	1.0	0.6978609625668449	0.7323598231910676	144.28051216905538	148.4082207965583	66.0	24.15703455443056	21.93171219946131	101.0	96.49552021476102	75.80700899831233	417.921999999999	0.9710469830670164	1	81.0	7.244846302084625	4.913389817811549	2.433402018621564	8.091050592251122	4.178347482345998	5.492362922057509	5.231494644656777	21.854413697496057	23.927397584542632	8.51584654301405	12.781017831526697	3.561211588792503	4831.0	381.2014049468562	372.43518836051226	405.18269743956625	525.7977120699361	286.2113078404218	355.4904871592298
6	23	nan	0	0	nan	nan	B2	B2	B2	9786	314.0	702.0	1.0	1.208678592539733	0.819470170832244	1.0	0.5922294843863471	0.6608380837978448	150.31090011841295	154.20765220960988	39.96248240537617	15.34142213095017	14.0	88.10107831349171	86.1464590750235	-17.025322969661175	431.37999999999874	0.916893094725007	1	65.0	107.78515293076634	31.446921596303582	8.399206606671214	44.6175021994859	12.478843386285007	26.015548937022686	32.303791891783476	63.66030355542898	68.59063092060387	32.237598253414035	69.21022351644933	17.150316707789898	2213.0	3244.7261919155717	929.1650272812694	289.52320243325084	1312.9206997025758	361.94134514965117	770.0114453239366
6	24	nan	0	0	nan	nan	B2	B2	B2	19564	614.0	741.0	1.0	1.0361145181174354	0.2929148024424673	1.0	0.7153722392862366	0.815768872890236	163.90010263347457	174.88853593074649	66.46803743153546	24.5977939702047	22.360679774997898	157.4746034758881	156.7112057666325	-4.255526103878422	548.9719999999979	0.96681574460725	1	148.0	18.679026530124247	13.168749646283686	4.790066437795758	20.00837718974799	8.951018591411412	12.53810940310359	14.151949398219585	42.66170753445476	48.362417336553335	17.403921572491527	27.474082628265023	9.131609122268856	7965.0	766.7344033969566	709.1134681655094	975.6447564922273	1176.3969501079991	417.50342782307416	728.3993917470798
6	25	nan	0	0	nan	nan	B2	B2	B2	10722	200.0	730.0	1.0	1.117763128262125	0.7544266528748496	1.0	0.6514369038216173	0.7726547640324981	145.79004656214414	150.26975743641833	46.51881339845203	17.33619430381103	15.556349186104045	98.13644775708146	95.69430611603605	11.787293432892666	417.58999999999816	0.958391061452514	1	28.0	105.50722530763596	22.42220191285014	5.441718192771077	33.738399375230074	7.902601691894233	18.190127450972795	22.868345206603408	38.45990691892803	48.67467764019966	22.50119790341705	49.951384883373976	15.553322670049965	2402.0	3834.4293430699036	895.7150692613795	249.29616358596832	1379.3254604274407	299.7035947069526	740.9248961089179
6	26	nan	0	0	nan	nan	B2	B2	B2	8425	373.0	763.0	1.0	1.0495434588409547	0.5158682518148557	1.0	0.6865221642764016	0.756775213110875	113.77506647374612	123.97580409095961	44.77722635447622	16.05102191919362	14.142135623730951	102.37002467138275	97.46745097910707	-78.32242877300001	374.0299999999989	0.9600592558828557	1	0.0	48.97494485415518	32.09538411349058	10.430731686763465	42.98826586455107	14.480430347844958	28.335973162204027	33.08812090754509	59.0977493301034	55.4258486777544	31.371374156326056	70.65349800884724	14.253604976460338	0.0	1596.4162363409996	990.7633486017585	375.92251550313085	1353.3737855404615	468.76473745144904	871.286214556545
6	27	nan	0	0	nan	nan	B2	B2	B2	9849	725.0	760.0	1.0	1.1197564207468778	0.6759806960385787	1.0	0.5965475469412477	0.6747806780233254	134.67772350637446	143.17821063276352	44.28317965096906	18.54463996966252	17.46424919657298	101.40776965416758	99.24661774076725	-66.53104718808031	428.271999999999	0.9288442495402461	1	91.0	8.92542918305844	9.37698937766254	3.2185244923457503	13.569482014514506	5.848310111090541	8.691538885235786	9.244983640499413	26.527748545631766	28.360128252767026	10.076920740306377	18.22827502526343	5.067399131134152	3706.0	503.0307480096817	405.92747499700636	795.5319609986618	717.9618991520256	223.5700322855264	442.8668049518019
6	28	nan	0	0	nan	nan	B2	B2	B2	3324	293.0	761.0	1.0	1.306713277844529	0.8660534730160261	1.0	0.5901988636363636	0.5762758621722779	93.94730825659708	99.80981915623332	22.20360331117452	8.654529662842089	7.810249675906654	48.21355794598985	46.969086364411964	26.749405808063404	269.22799999999927	0.9105601972332559	1	39.0	46.546837620437145	16.641947023570538	8.317006196826696	21.191805977374315	7.595162929967046	14.439200460910797	17.041336672380567	30.971129920333624	33.82636754401028	18.133897930383682	41.178728859871626	6.913832354359329	778.0	676.346303448081	247.0103763975203	153.214114818722	320.68804498948157	112.00076334737241	211.72227093204856
6	29	nan	0	0	nan	nan	B2	B2	B2	8725	145.0	819.0	1.0	1.3153936552371912	0.8394550965386358	1.0	0.6066611041579753	0.6497402972485123	149.94562553641006	142.12670403551894	52.15361924162119	18.702797156721548	17.0	90.46203847066053	81.48481001116177	21.62024302325336	410.7879999999993	0.9236713952995979	1	33.0	67.51908132061362	17.12101936340332	4.2719158083200455	25.555504692718387	6.299610932357609	14.207064929418266	17.25830474961549	25.4427711032331	36.294590728357434	16.371602934785187	36.95646608620882	11.77608912717551	1277.0	2124.4359198939055	709.9900517137721	228.2377517335117	1107.0400405758992	247.3442445648834	595.60480756592
6	30	nan	0	0	nan	nan	B2	B2	B2	2992	309.0	823.0	1.0	1.6679638393833665	0.9192904903471741	1.0	0.49958256804140927	0.42196551770181745	104.75129866591257	123.48279232346505	33.24154027718932	11.384550037911122	9.667845391150621	45.31596512392173	41.22798658058578	16.510929783607423	298.50199999999955	0.8672463768115942	1	0.0	24.858945589512587	14.183901701122522	5.4538491275161505	17.165804620832205	7.058442058973014	12.030045026913285	14.234592199325562	26.8518502227962	25.88316173478961	15.447898086160421	33.45154505223036	5.507866041734815	0.0	393.4179755114019	277.29524667188525	174.6284127002582	357.87075649388134	117.67872154153883	244.51555697247386
6	31	nan	0	0	nan	nan	B2	B2	B2	3488	800.0	823.0	1.0	1.1030746690886404	0.6869560278841865	1.0	0.7947140578719526	0.7460434294586751	79.98015982226109	89.88882021697692	51.24451190127583	20.2331200349407	18.24828759089466	56.0	58.12150101544859	-14.443705115979041	242.38799999999998	0.9812913208608807	1	28.0	2.7103380039334297	1.540367758832872	1.0860456377267838	2.537148119881749	1.3484245156869292	1.764492267742753	1.6916762152686715	4.907133622094989	5.405310184694827	2.3264515278860927	3.348455016501248	1.4714732794091105	1486.0	114.10417378135026	97.30498254019767	238.5014880001545	183.08093413803726	70.23744605947286	115.84051307290792
6	32	nan	0	0	nan	nan	B2	B2	B2	3098	238.0	823.0	1.0	1.1396801178843161	0.5712603027824318	1.0	0.6224633313240908	0.6879909422573671	73.21411291359028	78.63841300535	37.57658845611187	13.528069926559056	12.041594578792296	62.0	60.09187045553097	-13.131949027020797	237.878	0.9816223067173637	1	0.0	27.71131445094943	6.898710617795587	1.8000763123854995	8.811108581721783	3.919172973372042	5.836911604739726	6.786022754386067	15.357366364449263	14.8937055952847	8.515510799363256	16.575616102665663	3.341710552573204	384.0	589.4804917043075	216.78931906353682	89.92845084890723	285.72095831949264	145.77698971517384	179.0898607056588
7	1	nan	0	0	nan	nan	B3	B3	B3	4035	547.0	0.0	1.0	1.6067964127730159	0.9271194909622161	1.0	0.7905564263322884	0.5398765595371132	120.13271532493184	115.0173899895142	39.05124837953327	13.612804642399844	11.661903789690601	43.0	45.02164031781555	-2.691864187874771	306.4639999999992	0.8792765308346047	1	110.0	31.590447790920734	11.791470292955637	16.472114142030478	17.928923439234495	10.234378635883331	12.157015353441238	13.176043376326561	47.31723514944315	25.5568932518363	17.228595420718193	31.039719257503748	6.7997406190261245	2187.0	462.01834149472415	333.8315102942288	817.9061571480706	476.42102716490626	215.04359541460872	352.31642675958574
7	2	nan	0	0	nan	nan	B3	B3	B3	2421	663.0	0.0	1.0	1.3661080579845415	0.8756593206613053	1.0	0.7303167420814479	0.6003432660889322	82.54748548948515	88.54377448471462	33.83784863137726	11.33090352204453	9.848857801796104	38.0	39.86460325923999	-3.4253426365827	225.1139999999997	0.9356521739130435	1	88.0	22.029739866033196	8.323125049471855	4.451956975273788	12.788204809650779	6.965621422976255	8.59317921474576	9.495002667419612	39.74012358672917	24.070512048900127	12.171282554976642	22.021011750213802	3.0621652770787477	1456.0	271.07925569452345	178.2598154330626	173.15558125078678	274.222354860045	119.08148330356926	178.41989786643535
7	3	nan	0	0	nan	nan	B3	B3	B3	9771	345.0	0.0	1.0	1.1114516262574072	0.6941063163285547	1.0	0.7837490976177107	0.7594630569875392	134.73422673417954	140.11780757633915	65.0	24.773927031126075	22.135943621178654	90.0	96.99146513784942	0.9997400114510145	402.08799999999883	0.9887674559805706	1	96.0	11.28978405892849	7.746288272552192	2.8455787170678377	15.199862748384476	6.470817137509584	8.296040322631598	9.483482107520103	28.78162827156484	38.30728626996279	13.032181289047003	20.738460443913937	8.535149190574884	4591.0	542.0171675672755	445.34964617341757	322.5069208750501	853.8896629763767	346.635889983736	440.77987435180694
7	4	nan	0	0	nan	nan	B3	B3	B3	7175	823.0	2.0	1.0	1.263967960444312	0.8276470873617756	1.0	0.7700976709241172	0.6902286576178109	132.30291342511435	135.35139452550905	77.0	28.28618489069305	25.45584412271571	76.0	74.25486121214138	73.65847633441062	361.42599999999925	0.9694635860018916	1	49.0	5.5494163716211915	5.340917080640793	5.049546063877642	8.88097973074764	3.587792804464698	5.9558861730620265	5.340779743157327	19.808774031698704	21.917616528458893	7.104356499388814	16.06070041656494	2.8410925678908825	2920.0	261.4969109091908	272.2584581878036	390.4208597652614	462.3294733427465	180.84060511365533	276.6520034596324
7	5	nan	0	0	nan	nan	B3	B3	B3	4674	643.0	63.0	1.0	1.1660237384802874	0.6281961945727725	1.0	0.5816326530612245	0.6260517732220544	92.8508579154561	100.08995953640904	30.4138126514911	10.68199149212269	9.486832980505138	75.05402740778888	72.24307175525456	85.52236021040088	306.29799999999915	0.9367672111434011	1	127.0	25.762920582666993	10.146318753249943	5.1342794224619865	15.916487413458526	7.474631921388209	10.431631980463862	11.895841938443482	44.30492096953094	29.05227740947157	15.308323838748038	26.774395380169153	4.9521324736997485	1997.0	238.6583662610501	206.863569480367	429.99711671378464	357.9857792938128	112.32567377761006	224.91067403834313
7	6	nan	0	0	nan	nan	B3	B3	B3	3477	591.0	83.0	1.0	1.19036331411137	0.7717903176178051	1.0	0.6492997198879552	0.6481637452770618	86.52562994955534	92.61209424259879	25.298221281347036	9.32980444953086	8.48528137423857	56.650208419648706	55.0196679629365	72.72049132049194	259.63599999999974	0.9492219492219492	1	107.0	15.699427868239582	8.781429794616997	4.121904349885881	11.231799838133156	7.9241931876167655	8.670069482177496	9.31200123950839	36.7585259154439	25.84071112331003	12.716792536899447	21.956649156287313	3.6119020683690906	567.0	124.03898735437542	94.78027051035315	600.8813464315608	150.0000307802111	67.29849736019969	104.7759522581473
7	7	nan	0	0	nan	nan	B3	B3	B3	6384	716.0	48.0	1.0	1.1295280448480693	0.6717514164485883	1.0	0.6449787835926449	0.6427178839087917	108.721137170163	119.4026800369238	34.713109915419565	13.376937549229378	12.529964086141668	85.94877934200976	80.53807899293766	59.49378163177792	353.29799999999904	0.8985221674876847	1	143.0	18.32430001720786	16.385183555074036	11.82815290428698	26.60851456504315	9.36639965325594	16.156130358576775	16.740825541317463	64.06604109797627	61.08885315153748	21.09930577594787	50.757763147354126	7.829694097861648	2147.0	393.85491796862334	369.84461787808686	727.3865417158231	502.67257262859493	229.26697248779237	364.8232402931899
7	8	nan	0	0	nan	nan	B3	B3	B3	3994	538.0	66.0	1.0	1.1324664584699977	0.6277278629328927	1.0	0.6565839224067073	0.6310507218243846	84.5810595379808	88.72992730753249	26.076809620810597	9.8070635295471	8.97213595499958	73.12400470751135	65.84067676087675	49.0058250324673	282.0179999999994	0.8936122608792931	1	183.0	31.913206578232348	14.371969188563526	9.450934619642794	18.35315481480211	14.685359001159668	14.501487750560045	15.583382934331894	57.82618452422321	39.01687643304467	21.01013197749853	39.929488107562065	5.171755574643612	1572.0	523.2299230117351	171.3613035241142	199.95338411442935	236.58632826060057	158.29149359837174	178.79777262639254
7	9	nan	0	0	nan	nan	B3	B3	B3	8257	442.0	63.0	1.0	1.0298062142320688	0.2229725834142749	1.0	0.6765814487053425	0.7593734819425034	105.20110793987722	113.74093370462545	45.880278987817846	16.10472833662568	14.142135623730951	99.80625438384668	102.5526401769097	-40.33629363016113	369.647999999999	0.9679953106682297	1	154.0	18.18657217361033	11.149538435973227	15.138384085148573	20.205706915818155	10.676875009201467	11.431113165803254	13.151842565275729	37.61571675725281	36.42375836893916	16.045456637628376	30.883527893573046	10.351979829370975	3958.0	519.5355467852205	394.6977656017989	467.2429090216756	846.7381560392678	352.06685068365186	393.4417036809027
7	10	nan	0	0	nan	nan	B3	B3	B3	13769	739.0	151.0	1.0	1.1248243196167325	0.7405491060349848	1.0	0.6181369248035915	0.70524014860696	164.52954802604395	164.1097193952875	50.039984012787215	18.77743989357926	17.029386365926403	114.28398920530927	110.5642261645383	20.51953994041144	495.32199999999796	0.927517682721455	1	164.0	19.03564516734332	14.020264028571546	10.137132866308093	23.034470126964152	8.807721128687263	13.879530096426606	15.066269984468818	53.54395367205143	51.63755237683654	19.660273166373372	42.467795816250145	8.82767990976572	6824.0	1030.1090269889683	564.3246217714623	854.4627613779157	943.2649134183303	364.9099733168259	593.7299476629123
7	11	nan	0	0	nan	nan	B3	B3	B3	5325	446.0	138.0	1.0	1.6063955413319353	0.8931047840841435	1.0	0.4361893840104849	0.525965610160089	134.37591203768858	120.20815280171308	28.861739379323623	9.817672860173321	8.94427190999916	73.60286161924314	60.44882810992109	-39.10797052338295	356.68599999999884	0.7772020725388602	1	164.0	25.897734153084457	13.686976445838809	9.419913058169186	18.840573764406145	10.449439293704927	12.838178101927042	14.894819593057036	44.971114633604884	42.100663639605045	18.385854904539883	43.57140445429832	6.083726265467703	2941.0	533.1213555997238	307.1015341952443	453.07557839527726	447.5844663195312	175.586908377707	301.78524538781494
7	12	nan	0	0	nan	nan	B3	B3	B3	15342	253.0	102.0	1.0	1.1177512338286941	0.7631042101892199	1.0	0.6428930606771707	0.8032722790307408	175.17907681832833	170.98830369355676	55.86591089385369	20.96653119980921	19.1049731745428	111.57707689958931	113.21393766615664	-43.216411482526624	489.90799999999797	0.9731684110371076	1	111.0	18.898695365525782	11.35906009376049	4.40962849278003	15.212573548778892	11.60196845792234	12.01033039484173	12.890333435498178	41.03167776577175	47.111650380305946	17.264103217050433	27.32111092749983	6.578225419856608	7542.0	1078.9665689105168	712.5411168541759	506.18338457029313	966.9224100066349	701.1497383108363	691.09820847027
7	13	nan	0	0	nan	nan	B3	B3	B3	5026	509.0	153.0	1.0	1.2130849177063883	0.8092154686904982	1.0	0.6070048309178744	0.6858052713350907	107.27666625541188	113.56936206565572	30.066592756745816	11.18129294057233	10.0	69.30702047591082	63.02632647064962	-46.90769753578709	303.4699999999994	0.9452698890351702	1	160.0	23.990280061028898	12.968612257391214	10.886778091080487	18.889707831665874	11.173159408383071	11.91654841415584	14.93563748151064	47.77994951605797	48.31058215722442	17.441046807914972	41.84911880455911	6.939772691577673	1965.0	478.94358808454126	240.01014783233404	418.01464906614274	337.4953693738207	170.5095757767558	221.21556477807462
7	14	nan	0	0	nan	nan	B3	B3	B3	6664	576.0	143.0	1.0	1.0900738097330758	0.7006819884960178	1.0	0.8046365612170974	0.7844144036508722	110.5481099028757	108.85311203635843	35.73513677041127	13.849545587741725	12.36931687685298	75.6878836915455	78.87317135598448	10.46151236832311	326.7379999999997	0.9674796747967477	1	98.0	13.2607766604051	10.767635660246015	9.565301030874252	13.555169075727463	11.943099138326943	10.235812950879335	12.417578461579978	41.72906076349318	38.49500277172774	15.457709657028317	32.627084706909955	4.112993089482188	3395.0	241.77595245558769	316.29796351864934	376.32777973264456	436.2525681676343	293.1912727020681	292.38696956820786
7	15	nan	0	0	nan	nan	B3	B3	B3	5658	322.0	163.0	1.0	1.0524451124230156	0.520896985049667	1.0	0.5613095238095238	0.7598453517290809	93.52589155066846	104.93807697875924	35.608987629529715	12.883176784506613	11.313708498984761	75.00349826824912	79.83552917527709	-56.24679102366279	305.89599999999893	0.9488512493711219	1	78.0	10.77557029016316	8.299336265772581	5.251514504663646	10.602807708084583	9.718181122094393	8.039383589290082	10.197467018850148	34.64777598157525	33.177340261638165	14.188143817707896	23.845792298205197	3.0686503713950515	3217.0	512.5153589816764	347.47258749511093	193.00582989118993	432.99044868629426	361.1509885676205	314.5272302227095
7	16	nan	0	0	nan	nan	B3	B3	B3	6698	254.0	217.0	1.0	1.018959499721057	0.3600060120401046	1.0	0.6635625123835942	0.8251936776993559	96.25215379475978	103.94229168149026	42.20189569201838	14.724248572630637	13.0	86.05414050071735	89.79844527311515	31.59934463683151	319.3739999999991	0.967849143847988	1	99.0	13.887235884554684	9.899885576218367	5.344289364293218	16.632562761195004	8.398809826932847	9.303913963027298	11.741634293459356	36.06085288152099	43.6914624273777	15.841992898844182	27.31026173569262	6.985030934214592	2845.0	390.6409103553742	272.3396970378235	244.75118728820235	411.3848941689357	242.0221110312268	252.9651490552351
7	17	nan	0	0	nan	nan	B3	B3	B3	8929	594.0	223.0	1.0	1.0991839357100592	0.6037357708646413	1.0	0.7346552575283857	0.7261613248755338	123.41313398275413	127.20062892926276	42.2965719651132	15.542699669436507	14.0	95.53046171822353	98.3830368834483	77.3444962798388	393.08799999999906	0.9508039612394846	1	143.0	19.54946218430996	11.65767914801836	11.339055503718555	21.058594593778253	14.134523579850793	11.855726012028754	14.097276263870299	47.03175409510732	55.27173285186291	18.7309987898916	32.62433820962906	10.496849030256271	4948.0	519.252446253784	557.478905566968	417.6236524647102	898.1096217231825	688.0514082079753	489.2590379752219
7	18	nan	0	0	nan	nan	B3	B3	B3	8356	511.0	246.0	1.0	1.0666090981894685	0.6449135608865435	1.0	0.7760750441162813	0.7455378240184072	119.50334249261387	130.8166656049603	42.5440947723653	15.565435697813118	14.0	90.31101980045275	91.33108909073752	67.14856298351191	375.2919999999994	0.9611778915281532	1	173.0	21.64744037296623	12.711299331858754	11.435065195895731	27.729137010872364	13.060334214009345	12.69977876637131	15.423331027850509	46.5905852727592	67.25751115567982	18.42644390463829	37.40114449709654	15.53353174496442	4426.0	481.94532764609903	383.5813238117844	469.5266810897738	894.431526160799	258.08577189967036	402.30754639115185
7	19	nan	0	0	nan	nan	B3	B3	B3	10270	355.0	242.0	1.0	1.060113649388735	0.6539515142193897	1.0	0.5683453237410072	0.7905227719887549	132.56167174121333	140.81193131265547	47.20169488482379	17.60026755536296	15.620499351813308	93.33809511662427	100.28773802329574	-51.83477465557027	404.0479999999981	0.9740598472992837	1	100.0	17.70588235836476	10.742122546769679	3.7659876802936196	16.2939498052001	13.361303159967065	10.079804759472609	12.678629772737622	44.469825292006135	40.92526133079082	18.347295319661498	28.347951639443636	8.384710477665067	5179.0	527.416465816088	551.0976436519995	406.09544643200934	699.0522017655894	668.1232329625636	470.04245152138174
7	20	nan	0	0	nan	nan	B3	B3	B3	15576	419.0	323.0	1.0	1.1004597599282304	0.6770759356371308	1.0	0.6703391289378551	0.7553857841063748	167.95515939417817	173.5655495770978	55.86591089385369	20.582549773488516	18.681541692269406	127.72243835499698	123.60041189635345	-41.08981585135421	509.0359999999985	0.9442861473173692	1	109.0	25.306279049254954	13.147432716563344	5.494514423422515	19.343282228335738	16.73080035764724	13.464896649122238	15.587792819365859	48.851407719776034	48.12162968702614	20.726588893681765	35.44567023590207	8.824353446252644	7327.0	811.2573448736221	726.8615257656202	967.580377953127	1487.0536521775648	686.1152833616361	724.2164508188143
7	21	nan	0	0	nan	nan	B3	B3	B3	12752	274.0	330.0	1.0	1.0195837243950385	0.47157400942068506	1.0	0.740534262485482	0.8647253176807971	136.23386095006532	140.57738082636197	56.79788728465171	20.48083410439889	18.24828759089466	120.17446063993384	120.1346270478951	76.14112382672683	430.4819999999987	0.9831161822527179	1	146.0	34.8284887354821	17.999267606996	4.5100481091067195	32.351873045787215	15.565362053923309	15.78768602013588	21.051834956742823	63.28055218234658	75.30942262336612	25.830930212512612	47.69013508874923	14.608285698108375	6372.0	1223.153735080734	795.9226378807798	411.7633488709107	1191.0712301284075	730.3463661335409	702.8478230591863
7	22	nan	0	0	nan	nan	B3	B3	B3	11156	0.0	336.0	1.0	1.1320357649293025	0.6890379418552337	1.0	0.7079129386382385	0.6775120861393632	144.9512837745375	168.9644933114647	56.22277118748239	22.270714275349455	20.518284528683193	102.0	105.04985804107152	-66.62842132624745	454.88399999999916	0.9218311022971409	1	80.0	27.219943532720208	24.401449555531144	6.361730418168008	41.91926459316164	9.839002074673772	21.67026782501489	26.969970337115228	55.73900974728167	76.45790794864297	27.49114217236638	62.070252597332	15.7904631216079	4754.0	920.6016796296462	990.1078824615106	409.4836969366297	1783.1413146927953	421.2067456301302	875.5669804411009
7	23	nan	0	0	nan	nan	B3	B3	B3	15268	161.0	330.0	1.0	1.1956764377436906	0.8222873981762163	1.0	0.6731922398589065	0.7324898903027197	187.03551652931424	186.81541692269406	53.0	19.981252432267794	18.027756377319946	111.13274263909123	106.43675658022359	63.12259616245153	511.79399999999833	0.9523156089193826	1	137.0	46.68941798526794	30.994598344899714	8.368749557062984	50.35890750400722	13.888044634833932	27.376867308281362	34.73432522825897	83.50411269254982	98.8425880363211	39.38474097196013	83.16099800076336	17.374273349530995	7355.0	1473.9160614889115	1263.2011608695611	508.883834968321	2205.4681330714375	519.3254616633058	1099.8125138953328
7	24	nan	0	0	nan	nan	B3	B3	B3	12061	527.0	340.0	1.0	1.0694833952705154	0.6316212164723386	1.0	0.7171056543195196	0.7776407018368563	142.98110134051322	141.4814475470194	51.0	18.83560611563045	17.0	111.675020831171	110.84997886905805	-23.26868079422632	441.4759999999987	0.9836881167930838	1	164.0	24.83755254931748	13.69735258910805	5.234760083258152	28.131654761731625	11.110704249702394	13.991592301987112	16.551903595216572	52.533485950902104	69.46120389085263	19.532997701317072	39.702098201960325	12.447592873126268	6391.0	940.5523471897468	637.5809426130727	686.7254609428346	1378.6611886108294	461.1688881702721	645.2474566707388
7	25	nan	0	0	nan	nan	B3	B3	B3	6153	54.0	414.0	1.0	1.089723828179904	0.38256021737717105	1.0	0.6820751579647489	0.6529227577096596	95.83366920341547	107.44766167767449	36.49657518178932	12.920243869914476	11.40175425099138	92.0	88.5436556735919	-46.22750527198908	344.1259999999993	0.9418337670289301	1	131.0	29.30875103920698	22.51607548352331	9.255481839179993	38.227069567888975	9.07968265376985	20.17436487507075	25.18966967612505	51.9996796771884	67.77137405984104	25.866971807554364	60.75222396105528	13.981918050907552	2653.0	669.1427945755422	495.7005117777735	222.4755786471069	824.0590682644397	197.70519634895027	439.9846042301506
7	26	nan	0	0	nan	nan	B3	B3	B3	5778	123.0	425.0	1.0	1.2031155449872222	0.7856615608914476	1.0	0.6448660714285714	0.6619378813335319	112.97529415507236	112.94689017409908	33.0	12.080280620923197	11.0	75.22458229005558	69.89290433662471	71.9781774316138	331.19599999999946	0.964929859719439	1	149.0	29.006988699547946	23.684748602099717	8.948363492265344	39.21570160984993	10.237094692885876	21.781597594730556	27.183871197514236	62.484245302155614	70.5114519558847	29.052063716575503	64.41794448904693	13.301625118590891	2643.0	559.4737015934661	497.88485576491803	226.54136022087187	817.038285064511	208.0587937310338	439.89243943989277
7	27	nan	0	0	nan	nan	B3	B3	B3	12551	578.0	432.0	1.0	1.0846301295246359	0.5916983167791198	1.0	0.6692795819335573	0.7596574815100477	144.69293105393695	143.96180048887967	52.0	18.80370835252101	17.0	120.57323732970752	116.6455775848972	-4.177541314323582	455.6539999999987	0.9782540919719409	1	215.0	42.036118154414	15.723292953334749	5.000045822933316	36.96845967322588	10.745754217728972	16.56444652657956	23.29634557198733	66.3243457712233	83.65586339123547	24.312504830770195	51.114045748487115	10.042816830798984	6168.0	1410.7998791476712	632.826368981041	681.6769829923287	1378.6289166249335	350.27779175899923	645.5571082988754
7	28	nan	0	0	nan	nan	B3	B3	B3	9279	313.0	427.0	1.0	1.045435719568715	0.33928906705978845	1.0	0.7159722222222222	0.7619425514034797	114.29095508080366	124.96399481450646	46.87216658103186	16.650883202197054	14.866068747318506	106.03734681195544	107.51146266587999	-43.40973620244914	391.19599999999934	0.9668646452016257	1	136.0	19.170794306322932	11.362233980558813	4.1155871376395226	19.75542840268463	12.71325253508985	11.153200596570969	14.867460146546364	47.13302820920944	47.12913716956973	18.34039831813425	35.12214850448072	8.228595450520515	4185.0	721.8226452469826	459.9117430280894	481.53255547676235	858.7713597342372	323.0684073222801	460.205784291029
7	29	nan	0	0	nan	nan	B3	B3	B3	8172	400.0	417.0	1.0	1.1340291904901305	0.6031845602897951	1.0	0.6878787878787879	0.6396698754813231	119.90118406516207	137.20058308913997	39.319206502675	14.176672323050557	12.649110640673518	97.75910207349779	95.6333818072656	5.585025594651212	400.6739999999992	0.9026343403103771	1	181.0	27.06253142748028	18.284947036765516	8.6401007482782	33.45044629368931	17.965636699460447	18.443839211948216	23.915434495545924	74.81283266842365	68.52747374679893	28.062729826197028	63.41237491089851	9.898451253771782	3860.0	460.2053108839318	442.86504986230284	598.0939353080466	799.0848869914189	415.91682403627783	451.6971091981977
7	30	nan	0	0	nan	nan	B3	B3	B3	5752	384.0	497.0	1.0	1.4519364732924327	0.852697743183923	1.0	0.44273399014778325	0.5173423503883086	129.04776097309332	141.9929575718458	30.01666203960727	10.413331738945287	9.433981132056603	72.43949209472757	67.41514304643114	-42.37947004312442	373.7879999999987	0.9024868596532519	1	199.0	19.123796460218728	20.00682077370584	8.37152674049139	37.3850005120039	19.992431555874646	19.187640198506415	24.567513617686927	83.39238584414124	77.50014521367848	30.634210720658302	64.68686943687499	13.783688110299408	3663.0	339.0950491745025	470.1847718562931	390.04538118932396	886.8045623991638	408.7324638394639	434.2633558921516
7	31	nan	0	0	nan	nan	B3	B3	B3	5445	476.0	485.0	1.0	1.4012843594764635	0.896180423035601	1.0	0.7316581564095673	0.6191588761067134	127.20805697197298	125.8729518204765	29.0	10.96289198628489	10.0	59.639290355674426	56.440918896417955	-85.96687292975521	332.43199999999945	0.9071220324864638	1	94.0	21.766994717530906	14.204303122125566	5.162096607498825	27.89649820048362	16.092957985587418	14.080323468893766	17.960540293715894	57.26442367583513	52.1557029299438	21.252140106633306	50.39655169751495	14.206027370877564	2508.0	494.53264712542295	312.53493620920926	386.42592572420835	476.06092978827655	391.6707410821691	292.27704341430217
7	32	nan	0	0	nan	nan	B3	B3	B3	8926	0.0	509.0	1.0	1.1208553270199604	0.6039070275830671	1.0	0.6651266766020865	0.7200729678870728	124.60972993446899	138.53880322855397	54.378304497290095	20.74288372414373	19.1049731745428	100.51928104094934	99.32077929311723	-45.1366640297635	394.6799999999989	0.9832020708266784	1	132.0	24.316212729550898	11.372320191934705	12.401815763674676	15.858335272409022	5.887724155560136	10.728908251039684	13.239810795523226	43.70063326507807	41.1086288979277	17.600503492169082	28.36061645206064	4.756389727815986	4142.0	966.4606708874926	497.85281245503575	468.72088243998587	701.8326554736122	265.1381256207824	482.65748148597777
7	33	nan	0	0	nan	nan	B3	B3	B3	4692	531.0	497.0	1.0	1.5348992209499341	0.8162623004222749	1.0	0.40350877192982454	0.4438436338569111	117.08122871818856	118.51160280748886	25.298221281347036	8.755459047710103	8.0	84.62590389796536	67.63565389620551	-57.69270426163661	364.47599999999875	0.764979212521399	1	163.0	33.220614842139184	18.770046536810696	9.833905590698123	51.10730135254562	10.043381438590586	19.678477111272514	25.752986937761307	70.1367664821446	91.95211705006659	26.976180667057633	62.95826665312052	23.339849019423127	2492.0	555.3533537806943	321.138827140443	509.39920672774315	707.9791712844744	159.41019346099347	347.1142600886524
7	34	nan	0	0	nan	nan	B3	B3	B3	4920	424.0	545.0	1.0	1.1672077421697615	0.7885702224365124	1.0	0.5784832451499118	0.7045391987624744	102.86330961999332	108.52188719332152	30.4138126514911	11.481980191598776	10.295630140987	64.16869658658824	63.25524876709588	-61.64846973148709	296.2339999999991	0.9647058823529415	1	149.0	24.17602800950408	17.61455709207803	4.60331123508513	37.09756628796458	20.447287674061954	17.19093621149659	21.309849731624126	71.05709919147193	79.6020141504705	28.635797708295286	57.225665778853	18.138338315300643	2687.0	379.7580232769251	298.28850297257304	621.0901194680482	627.6279704300687	429.24213049188256	288.5002524871379
7	35	nan	0	0	nan	nan	B3	B3	B3	13178	290.0	531.0	1.0	1.0176690319488764	0.4679873062316646	1.0	0.7359133299826883	0.8312350682528614	138.22809469041493	143.68020044529447	59.033888572581766	20.795566407616587	18.371168030768025	124.11722219438687	122.1570311461837	6.51361911511888	446.3419999999986	0.9816746126340883	1	182.0	23.188235390000045	12.074250442907214	4.484718141146004	18.493736206553876	12.329533889889717	12.210116821341217	14.404196293093264	49.900617867708206	50.38495483901352	18.88749525975436	35.951186508871615	8.669382792897522	6149.0	944.8630823763087	756.5152380121872	436.0130325630307	940.7170378435403	703.9415291082114	670.802503879182
7	36	nan	0	0	nan	nan	B3	B3	B3	6469	573.0	539.0	1.0	1.2487410570495887	0.8514291865420829	1.0	0.5710628531073446	0.6695469467302214	126.81193922505324	133.9589489358587	32.64965543462902	12.641620272366458	11.40175425099138	68.15439546809597	66.50900449938169	-48.90699329792239	348.44399999999894	0.9449313467718377	1	147.0	22.783031926490366	14.629343153908849	8.606363045051694	32.68662551790476	7.692225554957986	14.473228083923459	17.049668138846755	48.418616047129035	73.919966686517	18.707042083144188	46.12877072673291	14.309117261320353	3897.0	414.94248922728	339.88241475168616	546.7219356680289	763.4151525469497	207.8814382487908	352.4393841512501
7	37	nan	0	0	nan	nan	B3	B3	B3	13332	823.0	550.0	1.0	1.312121016928781	0.8654198429232507	1.0	0.762700228832952	0.6993745091297083	188.3403591237496	188.88356201639147	78.77182237323191	28.60237340417245	25.942243542145693	94.0	94.36744695855688	-80.77712552725468	489.437999999999	0.9913004684363147	1	36.0	4.5010452484712005	3.353246388025582	2.657343439757824	6.153246398083866	2.8972763000056148	3.9337758868932724	3.95594724919647	8.803250244818628	13.9235371761024	4.890180837363005	7.07450988329947	4.177599770016968	4139.0	348.48943453654647	358.50475479103625	693.2712913416326	837.4744350230321	211.69932253845036	419.4319844972342
7	38	nan	0	0	nan	nan	B3	B3	B3	11429	73.0	575.0	1.0	1.2616353690003048	0.8514555855798672	1.0	0.6372811419649828	0.7142720302515582	169.38940057501375	167.40967713964446	41.773197148410844	17.025714498531606	16.1245154965971	90.11570683409282	88.83232792960435	-30.528889700618056	448.41199999999895	0.9436096433289299	1	174.0	26.936827742494643	11.68699174746871	12.08686963841319	17.63576722610742	6.9974060179665685	11.76954307872802	13.660166330635548	45.04431218467653	49.96429391205311	18.27009999845177	30.31229117140174	7.205737413838506	6023.0	836.1437106234953	518.4147873530164	501.9146118266508	855.5709632840008	291.5899759978056	507.1260256031528
7	39	nan	0	0	nan	nan	B3	B3	B3	8749	475.0	608.0	1.0	1.026423214137863	0.4914163765322227	1.0	0.6734144088669951	0.8095809819027224	113.85148737652311	120.33287165193059	46.400431032480725	16.626251358831936	14.866068747318506	98.74746027190619	99.15607979585258	20.01892796642479	368.5139999999988	0.9658331953413921	1	122.0	21.15918210800737	12.50972767546773	3.978561110794544	24.579049423336983	9.037109925411642	12.731166587211192	13.94187842309475	43.73957426100969	52.50040428340435	16.236026563681662	35.84528879169375	10.485236964188516	4785.0	625.8884875895455	487.84001016803086	562.0939049888402	963.9138176543638	336.8004887988791	487.7761357007548
7	40	nan	0	0	nan	nan	B3	B3	B3	14201	338.0	639.0	1.0	1.0265371509862338	0.5530315787910888	1.0	0.7214488925015241	0.8374440377387554	147.75945846784768	147.08500943332058	58.60034129593445	21.511580733056878	19.209372712298546	122.23464121559097	123.10731362440119	-21.462453924342242	461.6219999999986	0.9795819824791332	1	98.0	12.000625665299594	7.085175910033286	4.5322347125038505	8.973739291541278	6.289677320979536	7.240924736484885	8.113954426720738	24.576928390190005	22.63508052751422	10.917647113092244	15.80335698183626	4.478019431233406	4399.0	411.20142101403326	398.18657349888235	458.1667676055804	526.9442448494956	260.77715872228146	390.37900531012565
7	41	nan	0	0	nan	nan	B3	B3	B3	9610	580.0	628.0	1.0	1.1520528906037588	0.7587106427235684	1.0	0.5500228937728938	0.6943423618223278	140.44684297301674	158.47397262642215	42.941821107167776	15.836952233562938	14.212670403551895	94.09788914226516	91.49097599502656	-69.35179444738839	417.0419999999984	0.9660718773561197	1	108.0	20.343907759524882	11.18464945629239	4.176989435218275	22.705409365706146	6.134874540381134	11.367788229137659	12.518638932146132	38.497474644333124	54.0745556531474	14.353139620274305	33.568246006034315	10.006988666951656	3334.0	450.191013389267	399.19755950942636	955.5189912552014	833.3449915088713	209.63988821208477	442.46776645164937
7	42	nan	0	0	nan	nan	B3	B3	B3	8510	11.0	673.0	1.0	1.224015370630398	0.8069908683978403	1.0	0.7555042613636364	0.6892002269175197	139.99759731479327	139.61733416735902	56.089214649520635	20.5993341051136	18.35755975068582	85.57906560945986	82.67752923458681	-77.36517023467086	393.9099999999993	0.9803582742929555	1	83.0	10.471000264398754	7.016571352258325	3.3519951440393925	10.193881166167557	4.682246157899499	6.975494047626853	7.701945533044636	25.515220822766423	28.65261329524219	10.034760064445436	15.7503776922822	4.696330234408379	3536.0	302.4292829670012	354.54149786941707	334.51532864850014	451.47011618316174	192.8917991220951	326.901976974681
7	43	nan	0	0	nan	nan	B3	B3	B3	12251	92.0	726.0	1.0	1.5244122363304342	0.9142438806376276	1.0	0.545798806023345	0.6062253350768831	201.7255375939581	180.9447429465692	37.33630940518894	15.46525162694306	14.560219778561036	82.7247402394918	81.73199039424264	-68.56088717236982	503.93399999999855	0.896622388114319	1	117.0	24.859235662035644	10.503700369037688	9.831158984452486	18.43398191407323	6.408026298508048	10.900968983769417	13.034821125678718	31.267704349011183	37.67985041346401	14.333028150722384	25.37405965104699	7.645304094068706	5581.0	608.303381008096	526.1733438558877	749.3926002634689	925.8464653594419	254.0179765112698	518.2003673687577
7	44	nan	0	0	nan	nan	B3	B3	B3	17654	676.0	674.0	1.0	1.1073946170260818	0.7327156845111037	1.0	0.6820166119374155	0.7905764049839263	184.10775225346254	185.31055015837603	63.28506932918696	22.654903434430892	20.396078054371138	128.0873317152051	125.29174746222	-42.161187198183804	529.7299999999981	0.9748474557552665	1	80.0	15.645700798369944	7.248386413790286	4.755291108973324	12.72591750510037	5.289128006435931	7.578210144303739	8.160235043615103	24.59012750070542	27.755123248323798	10.150881262496114	16.710246473550797	7.538292561657727	7960.0	728.8601985387504	617.7239356823266	998.6816987227648	1413.5206087883562	338.2226005299017	662.1387825924903
7	45	nan	0	0	nan	nan	B3	B3	B3	12778	185.0	696.0	1.0	1.137834768526737	0.7938182218202399	1.0	0.6918995018410223	0.7715195836810997	164.10141601244896	161.4465855941215	48.75448697299562	19.016884060308314	17.204650534085253	99.29551852928711	99.79911374654463	-72.63887652042858	456.2079999999987	0.9768739727074657	1	146.0	16.818203957751393	7.348836552351713	9.026627003215253	13.206424068659544	5.397772227413952	8.426779649220407	10.343434878624976	20.408178877085447	23.761425284668803	10.631540426053107	20.533257169649005	4.472571953199804	5613.0	442.0906857093796	393.4806757681072	735.9718942614272	689.0925620328635	235.65603254456073	395.9174197120592
7	46	nan	0	0	nan	nan	B3	B3	B3	8547	527.0	717.0	1.0	1.0963883164050021	0.7083663104418891	1.0	0.6760797342192691	0.7521297531594233	125.99624925834293	131.0267148332736	41.773197148410844	15.560299348879598	14.0	85.99982018681753	88.9338231116485	75.19893687195851	377.8899999999992	0.9642917583347436	1	130.0	20.590966728515923	16.25453576259315	4.479011250659823	29.70098425168544	9.424460254609585	15.75199513323605	17.509788722731173	53.62629128806293	70.32968643121421	19.447104630060494	52.49214916117489	10.847150417976081	4611.0	554.1846197182313	501.2392928311601	571.2515153232962	1129.527840970084	259.14750983566046	511.12579622585326
7	47	nan	0	0	nan	nan	B3	B3	B3	9785	429.0	676.0	1.0	1.410582824962509	0.8809790215182567	1.0	0.4910669477065141	0.562056845338937	169.15609057918414	163.59095329510126	35.805027579936315	13.84139031027137	12.806248474865697	92.53614657613663	80.03710538354217	64.38503132886981	467.7299999999985	0.8376492744938577	1	168.0	22.487357968464494	19.25815217383206	8.937636428512633	37.39047845918685	29.74206148739904	17.761059004813433	21.639627750962973	64.92346071265638	80.07394517678767	24.06825367733836	58.22621494997293	17.365362087264657	4717.0	580.3096216423437	516.5387818934396	642.0721611231565	1086.8329452211037	562.432457013987	528.7593814143911
7	48	nan	0	0	nan	nan	B3	B3	B3	8918	388.0	752.0	1.0	1.081741406405301	0.730649680914827	1.0	0.6817521596208241	0.7850433716592773	129.2277095712258	132.18925826253812	44.204072210600685	16.474810173095655	14.866068747318506	90.54535625012218	88.23054816920484	64.50473084144615	377.8259999999989	0.969927674153026	1	102.0	9.488746521063149	12.955809880048037	7.096757512539625	22.385366594418883	27.686350907199085	11.844022325240076	14.927611262537539	42.18329136446118	49.76134907267988	16.577599882148206	38.336003634147346	10.167528850957751	3661.0	562.6637682858855	470.976792040281	396.3363402746618	657.1996196424589	872.2619224283844	416.4831473575905
7	49	nan	0	0	nan	nan	B3	B3	B3	6724	562.0	823.0	1.0	1.236771569845219	0.8428169331013527	1.0	0.8085618085618086	0.7116930523903678	127.93483320892788	135.77186748365804	55.00909015790027	19.74208468663837	17.46424919657298	65.0	68.85457207412166	11.474446172419716	344.5659999999996	0.9830409356725147	1	64.0	13.562340759672225	7.408316198736429	2.7675440879538655	13.863355511799455	5.492057682015002	7.3391317948699	8.106111234985292	23.392706155776978	33.446860362775624	9.429037943482399	24.85722130443901	6.17080953437835	2585.0	443.11830403935164	289.7879156181589	264.7903262702748	554.2954915091395	141.02063092309982	294.28203323855996
8	1	nan	0	0	nan	nan	B4	B4	B4	5686	129.0	0.0	1.0	1.2847898778088536	0.8059929265381526	1.0	0.6749762583095916	0.634277996972724	117.18995955714142	123.30855606972291	46.0	17.026412521294144	15.556349186104045	71.0	69.36768628679941	-18.08643030485809	335.6359999999991	0.9060632618914828	1	72.0	10.824460233561695	5.676737638190389	2.295521498657763	10.384634201414883	4.067689050920308	5.793911682441831	6.543312749825418	20.104097078554332	27.438544447533786	7.5899290684610605	16.014648662880063	5.309239358641207	2934.0	309.2601667577401	261.8465101988986	315.5186546994373	580.6925464486703	151.1615477753803	277.6258493838832
8	2	nan	0	0	nan	nan	B4	B4	B4	5898	355.0	9.0	1.0	1.1178914164887803	0.7107508595959002	1.0	0.6779310344827586	0.7458732967464735	105.82378482685792	110.25878649794764	43.289721643826724	17.104365921333503	15.620499351813308	79.83671936296983	74.44108802370388	-33.15612725934954	315.2279999999988	0.9812827551784378	1	107.0	10.066926155239344	7.024475494399667	14.069474422372878	14.371526678092778	4.504814222455025	7.276203560642898	10.734142009168863	31.061402218416333	23.89256116654724	13.240878875367343	17.720668370835483	3.068635120987892	2554.0	386.0795914120972	308.3332268791273	446.0983603550121	431.06112814694643	230.06480565853417	302.67444931622595
8	3	nan	0	0	nan	nan	B4	B4	B4	10875	486.0	47.0	1.0	1.1238664877644104	0.7446664983027059	1.0	0.7631578947368421	0.714510594528625	146.47893582924195	162.85576440519384	48.25971404805462	19.13711037550924	18.0	105.29704839874188	97.76542389177365	-54.49032801265065	437.3359999999988	0.9675266903914594	1	139.0	14.496437028050423	10.588311614468694	9.851163491606712	20.751155937090516	8.394216877408326	11.260685137473047	13.486259273253381	46.99618521519005	49.19534603506327	15.586709355004132	31.088609082624316	7.385580241680145	4661.0	654.7090574074537	449.2934625642374	720.3066926961765	820.9629826014861	309.14682349190116	466.64690738078207
8	4	nan	0	0	nan	nan	B4	B4	B4	8195	393.0	89.0	1.0	1.2355676014018613	0.7600291895934281	1.0	0.57833450952717	0.604970305080545	134.41346852569694	131.04197800704932	39.293765408777	13.812383278728607	12.165525060596439	98.0722956929313	87.35382623355683	-62.3663176683458	412.58399999999875	0.8601868374094678	1	171.0	14.555352102033794	12.922850446775556	25.640909490175545	27.427344193682075	9.27351800724864	14.202914503403008	19.241535130888224	59.19293512031436	53.977462406270206	20.62607764918357	37.359044855460525	6.294819596223533	3937.0	460.30698200315237	298.38664929009974	852.1313503868878	678.7315340936184	196.83556967880577	319.2835745662451
8	5	nan	0	0	nan	nan	B4	B4	B4	14597	222.0	90.0	1.0	1.0482552056478416	0.6659154025666474	1.0	0.696953781512605	0.8295131056968119	157.92793341903698	157.851195750935	57.77542730261716	21.60151425835476	19.235384061671343	116.27553482998907	117.81854386536394	30.126069152255596	470.2459999999983	0.9790073775989269	1	119.0	13.426871166564524	9.472831342369318	4.818387173116207	17.77947662398219	6.817853078246117	9.976501126773655	11.298588556237519	35.39316397532821	44.25984594132751	14.096208184957504	25.738735169172287	9.66031895019114	6009.0	656.8135819006711	531.1616708813235	471.16862895153463	950.7298095915467	321.9005738180131	564.5634869681671
8	6	nan	0	0	nan	nan	B4	B4	B4	11122	806.0	72.0	1.0	1.1079533459701756	0.7316102331370913	1.0	0.8158744131455399	0.7932749877448881	146.1094268936727	148.06079832285116	67.11929677819934	26.32616042381479	23.769728648009426	95.0	99.60618019581699	-82.81104991297956	419.74399999999923	0.9903388094920085	1	55.0	54.863187544979155	13.143068605102599	3.4821851160377264	26.538506194017828	9.142198847606778	12.261875353753567	15.822430765256286	34.19769591651857	33.249561292119324	14.072663512080908	30.40086971502751	13.672144645825028	3478.0	3328.5610132906586	719.3148558661342	498.44254332594573	1280.2739916360006	496.6139937089756	642.4833000451326
8	7	nan	0	0	nan	nan	B4	B4	B4	10442	3.0	131.0	1.0	1.0889275318830496	0.6685797476127968	1.0	0.8093946205720487	0.7911339813621953	136.31020565513754	140.1606221447379	65.0	25.598645829826523	23.021728866442675	96.0	101.36578287514253	82.71236857963767	407.2599999999993	0.9903732157253282	1	54.0	8.61470968928188	4.267612759023905	2.380544777959585	8.174517443403602	3.4539864519611	4.611169640906155	4.892195024527609	16.666056445799768	19.54241265170276	6.057236613705754	9.338887633755803	4.60117497574538	4403.0	531.9827584167942	431.9310760041699	255.61156753078103	923.7436036756262	245.80248852074146	408.04188727680594
8	8	nan	0	0	nan	nan	B4	B4	B4	8823	823.0	206.0	1.0	1.1780104054570486	0.7924141711147096	1.0	0.8009259259259259	0.7488764821758183	138.651724136205	138.49548729110273	67.89698078707183	24.65298175137441	21.93171219946131	80.0	84.57525387100995	-88.75226274463326	384.7759999999994	0.9906248245663279	1	58.0	63.055634218268096	13.38680096436292	3.145433759316802	22.99569691158831	13.423285321332514	12.179064660333097	15.362478053197265	39.49712363444269	29.200823984108865	14.516578937880695	34.64377807080746	10.57302207686007	3567.0	3485.0863211983815	685.8715046364814	298.1722599696368	938.4399184202775	681.2681628298014	615.8558794949204
8	9	nan	0	0	nan	nan	B4	B4	B4	13820	502.0	265.0	1.0	1.1053500062696575	0.7351960969497471	1.0	0.6576568002284191	0.7825996283375811	162.95885944707945	158.86157496386593	53.225933528685054	20.091429423282626	18.027756377319946	106.6796278069827	110.46239328934819	-24.927627049978046	471.07399999999825	0.9811856585019524	1	122.0	16.259327145293355	8.675501678138971	4.162020329385996	16.734432062134147	6.9253224059939384	8.853040401823819	10.451865445822477	32.96098268404603	43.18199427332729	11.751369509845972	21.49304960668087	11.26044100895524	4836.0	661.3192507736385	501.074145055376	644.5017175292596	1182.0081031536683	246.16838492825627	539.089144599624
8	10	nan	0	0	nan	nan	B4	B4	B4	12485	655.0	294.0	1.0	1.070607219574163	0.5714238645465773	1.0	0.6385862615722981	0.7773739314599818	142.36333190480642	146.4137971640651	53.23532661682466	19.02667979837937	17.0	115.13400528466445	116.83119211427413	-43.74891037376511	449.2459999999981	0.9758099183242801	1	206.0	17.114107037894428	14.573937610723078	4.458487871102989	23.13627838715911	10.91560238879174	15.532112629152834	17.106858944520354	58.51439673546702	63.57132842298597	21.014160361140966	47.915922933258116	8.671747952699661	5870.0	578.1984144663438	499.39714773371816	572.5650122305378	782.4143757335842	404.2433979809284	492.99878032226115
8	11	nan	0	0	nan	nan	B4	B4	B4	15234	196.0	278.0	1.0	1.2311131208498338	0.8339903013639456	1.0	0.719671201814059	0.7015372454205281	190.97678157062546	192.86523792534516	52.03844732503075	19.4766119741397	17.69180601295413	108.79343379062477	105.37699700794239	85.02716481390769	522.3799999999986	0.9490110574676843	1	201.0	152.666681910865	27.906401221640408	7.948821294121444	56.38709065504372	10.647333516739309	24.258777802810073	35.23466859664768	77.80756842531264	106.57769112475216	29.71757082734257	75.30772853922099	26.511192481964827	7337.0	6480.350073557347	1332.7066774209961	372.85026487056166	2797.1294883387163	464.60020007938147	1134.9777840385213
8	12	nan	0	0	nan	nan	B4	B4	B4	8577	573.0	329.0	1.0	1.59295735561559	0.9009111908334689	1.0	0.5425047438330171	0.5052055983929836	170.79316645977204	170.06469357276953	34.0	12.293106813252242	11.180339887498949	87.39005161056949	74.12482970149323	-10.903418751048727	461.889999999999	0.9023197096417862	1	206.0	34.626810180954635	21.369909269735217	7.423437915742397	37.95733578316867	15.188921991735697	21.86509498115629	25.62401774339378	90.71183339320123	94.24261873215437	28.709941245615482	71.90701136924326	16.228976972401142	4314.0	741.4303203877062	608.2625934612006	925.0821093833074	1328.5370719293132	345.2555895028636	665.4770588148385
8	13	nan	0	0	nan	nan	B4	B4	B4	11420	715.0	377.0	1.0	1.2818959449527811	0.8046602211424675	1.0	0.6408529741863075	0.6433120500366806	165.71571912003563	161.15210206509875	43.840620433565945	15.843281365001317	14.422205101855956	108.67579912211768	98.39131714893898	-75.71773415380632	472.3099999999986	0.9212649241690869	1	224.0	17.298802233301103	14.932417824864388	5.2159304693341255	29.662149977870286	9.192919849418104	16.611627411097288	17.500907938927412	50.37453274987638	60.76787978503853	20.9814145360142	46.42252263613045	13.557259586639702	5248.0	509.2200211137533	457.4039530204609	911.4060740843415	1023.154544482939	267.9253540923819	533.0430622845888
8	14	nan	0	0	nan	nan	B4	B4	B4	16265	298.0	357.0	1.0	1.115134772913754	0.7383013734319958	1.0	0.7310112359550561	0.7619300265763898	177.837169344401	180.36074961032958	58.05170109479997	21.14600190490011	19.1049731745428	124.0	119.94600713626484	87.36125426637724	517.9339999999984	0.9614304714053495	1	193.0	127.70579082425684	28.590295341797173	7.89199673011899	54.40752279013395	11.281834173947573	24.7049972852692	35.04461745265871	81.30618758127093	103.87864500004798	31.15005731675774	79.62969422247261	23.759090567938983	7636.0	5020.474342029542	1477.950791304931	497.86912511847913	3097.22133269161	527.6623194888234	1281.0201895842329
8	15	nan	0	0	nan	nan	B4	B4	B4	8566	823.0	355.0	1.0	1.503525014101232	0.9177506711573751	1.0	0.8727457972491085	0.6268643804616497	168.00392684819215	157.20368952413298	60.01666435249463	21.829139993181773	19.4164878389476	64.0	66.72394042749663	-88.36757821016397	414.3879999999997	0.9670900366920688	1	113.0	16.370199179276824	10.950331935659051	3.596704081632197	22.967284690588713	5.931013979949057	11.515861766412854	12.468741992488503	40.24264887534082	45.18512237723917	14.42244606371969	35.57932397723198	10.962264500558376	4001.0	434.7774328691885	476.9604647504166	483.466561014764	876.2424364266917	353.2974603418261	471.29495779797435
8	16	nan	0	0	nan	nan	B4	B4	B4	11313	590.0	410.0	1.0	1.1888016595194437	0.7867206164730196	1.0	0.6588817705299942	0.6792656122060254	157.19042060698837	171.95929750961417	47.43416490252569	17.211366087940146	15.231546211727817	99.5181796507698	97.03509574785109	10.21573474685895	457.4819999999982	0.9692841537077497	1	190.0	26.043289965949953	18.569604059681296	10.4078279864043	31.71116195525974	12.441596087999642	19.204181040637195	21.587228284217417	71.62047778256238	74.76980246696621	24.745403262786567	60.297001499682665	12.457862206734717	4743.0	758.9674991471693	690.5437412559986	1046.6865051975474	1205.6992304511368	481.37650216929615	709.7290774192661
8	17	nan	0	0	nan	nan	B4	B4	B4	10968	546.0	485.0	1.0	1.7715823153530268	0.929823350894812	1.0	0.4344622697563874	0.53851054471283	208.34644209906332	182.28000438885226	37.48332962798263	13.490042847354545	12.727922061357855	93.24688591844159	76.67277476689452	47.12684771021308	505.9079999999981	0.819792211675013	1	210.0	50.239703888073564	21.319508731365204	8.167376251891255	36.19279764313251	9.007278601638973	20.522575818933547	24.260196834802628	66.49311050772667	91.40057985950261	25.83640800975263	65.86646823771298	13.432120262645185	4765.0	887.2100261710584	540.0219743121415	670.5773571515456	914.4087442969903	267.95767248701304	549.6933103436604
8	18	nan	0	0	nan	nan	B4	B4	B4	12639	375.0	439.0	1.0	1.0378902820045202	0.6215281627873274	1.0	0.7424224624060151	0.8589931620318507	143.62196441086752	143.28293687665675	54.45181356024793	20.204470280864804	18.027756377319946	113.92250438889151	112.51227202024023	-43.47225063939494	429.9979999999988	0.9831207218419417	1	198.0	65.07461662404239	16.05351341329515	5.595956404693425	30.439322566613555	9.334782994352281	15.441199428401887	18.810193022713065	73.74171053618193	81.68551153317094	20.509361440315843	45.22740517370403	10.643122024834156	5798.0	1992.1212337100878	652.9723519347608	558.4455801146105	1099.710964619182	347.3154969904572	606.8268875544891
8	19	nan	0	0	nan	nan	B4	B4	B4	8087	468.0	487.0	1.0	1.2140922429663115	0.8373661253282687	1.0	0.5546639231824417	0.6757641316334296	138.51066589721256	141.15594213493105	36.05551275463989	14.24756286789517	13.0	76.49390564304686	75.71581026531061	59.806930185022715	387.7939999999987	0.9527568331762488	1	176.0	39.717433482408524	16.88494702614844	4.162111880257726	29.859205128625035	10.126436274498701	16.489005914889276	20.185168280266225	73.99586478807032	79.63314270600677	22.511451930738986	51.75979242566973	10.346349311061203	4997.0	1072.7811698317528	484.9667514124885	554.3319911854342	901.0766782965511	255.51885338686407	471.54251986183226
8	20	nan	0	0	nan	nan	B4	B4	B4	10117	405.0	539.0	1.0	1.1210005748101146	0.7154599624265882	1.0	0.5722285067873303	0.695582650464303	139.0695281610328	148.2194319244275	44.294469180700204	16.51284129207622	14.7648230602334	89.55902783948738	97.16144534755486	48.148446032565886	427.5199999999983	0.9473289948031275	1	106.0	16.92465100530535	12.05653468426317	4.110124399885535	19.78902878239751	8.845761838369071	12.872083690017462	13.872907622717321	53.01049839518964	54.174410715699196	17.674784547649324	33.36444641277194	7.991714360192418	5269.0	632.1264223670587	593.661220498383	577.7653628559783	990.6837269468233	382.0598316313699	581.19836868532
8	21	nan	0	0	nan	nan	B4	B4	B4	13731	3.0	553.0	1.0	1.24313319035366	0.8416149085090613	1.0	0.816592328278323	0.7412614298672211	183.09792323721754	180.08053753806934	84.02380615040002	30.160043372455075	26.92582403567252	94.0	98.88717708484089	84.56412505387868	482.46999999999923	0.992733976792105	1	89.0	10.963530963286757	5.6838483633473516	2.7172350948676467	13.401144399307668	3.490821742452681	6.175310909748077	6.604242030531168	17.149462181143463	32.16453805845231	7.204104701988399	13.3857786282897	8.08775468915701	5092.0	530.3373329490423	549.2796993721277	538.71119413618	1319.7706431401893	273.33582202438265	618.6557733053342
8	22	nan	0	0	nan	nan	B4	B4	B4	8926	276.0	546.0	1.0	1.183684481453065	0.8044908544033105	1.0	0.6421582733812949	0.7021483408623591	140.78581484220277	140.18559127100045	40.311288741492746	15.318289569384111	13.92838827718412	83.00383749998724	83.62185172218204	-68.9543518073327	399.6859999999988	0.953734373330484	1	94.0	10.465293374843895	7.895078985020518	11.914244319312274	16.08072028402239	5.18896777741611	9.293782004155219	9.07777525857091	25.255634494125843	37.9246509866789	11.262806163169444	18.19943546038121	10.486625464633107	3331.0	543.0933712720871	343.0491805784404	692.6227359035984	696.3748992802575	177.69248585030437	375.9733128519729
8	23	nan	0	0	nan	nan	B4	B4	B4	8285	341.0	598.0	1.0	1.1477528208023302	0.5657634763994752	1.0	0.5138303150582982	0.5904986401039265	119.8627357180335	139.26952286842948	42.5205832509386	14.515464291002374	12.727922061357855	105.4347122691761	98.83492554418444	83.19010322228581	419.8959999999986	0.9252331230107768	1	123.0	14.858152233064175	12.425314725376666	12.533974222838879	25.41812768857926	7.175021019764245	13.771770901046693	14.092301917262375	45.106355329975486	57.998901564627886	16.18472566269338	32.63086897972971	14.251621322706342	4166.0	551.9532013181597	420.54969180654734	653.9071346633136	930.548989802599	220.2943627173081	488.7576569011435
8	24	nan	0	0	nan	nan	B4	B4	B4	11718	669.0	600.0	1.0	1.0908943980883181	0.7101740443813221	1.0	0.7465596330275229	0.79183987523497	147.26684043312517	150.23315213360866	50.92150822589606	18.64262228051755	16.76305461424021	102.72346500804136	103.67970740434319	-15.611163660494837	431.2339999999991	0.9779261422908408	1	149.0	105.15381075348705	19.664271015673876	5.05709929484874	37.05339137837291	9.07495232205838	19.134401473216712	22.864774622954428	64.71743357926607	59.55230035632849	24.934477794915438	60.28964681643993	13.963057898916304	5095.0	1990.2986508011818	523.7561925016344	523.6708178669214	870.4254837278277	264.2767083141953	526.2227831687778
8	25	nan	0	0	nan	nan	B4	B4	B4	15084	700.0	703.0	1.0	1.1710715796351312	0.7745147782192366	1.0	0.6935172413793104	0.6999792953124164	178.90324973351338	179.76929659983654	56.753854494650845	19.924908358817103	17.804493814764857	122.3566992721033	113.16629083239958	13.325520543212841	520.3799999999982	0.9341962654445237	1	134.0	183.22032481059432	38.84654008038342	8.785870204679668	68.07248041778803	14.635858752764761	35.74668503552675	43.76449225284159	99.54821064323187	91.0191805139184	42.061509096994996	110.63135742768645	23.51862366963178	4471.0	5784.7285273857415	1386.346808411181	1300.7262391718104	2207.2233162522316	527.3063417375088	1304.9806073699147
8	26	nan	0	0	nan	nan	B4	B4	B4	6792	100.0	716.0	1.0	1.0349645579496451	0.3999361858813766	1.0	0.6431818181818182	0.8214360315112826	98.48411069929885	110.64357188738983	41.048751503547585	14.585933006362811	13.0	89.56422803439008	90.264921003322	-4.016346971205565	322.34199999999885	0.9734145467574348	1	112.0	11.696376018226147	10.8925307309255	7.803936835378408	22.92414743732661	6.077378537505865	11.171908184885979	11.750499757006764	31.225452068261802	41.646479087881744	12.616662853397429	27.645288789644837	11.747127507813275	2374.0	292.72297304775566	250.8356151562184	308.4717791508883	408.38957872241735	142.96826205030084	255.7393002314493
8	27	nan	0	0	nan	nan	B4	B4	B4	11969	242.0	757.0	1.0	1.032114039879119	0.5790810615862031	1.0	0.7546658259773014	0.8711569559966056	137.22722309780653	135.8712625980932	53.81449618829484	20.069998622825473	18.0	108.45270971212494	111.87723406893784	57.018147666055896	415.51399999999876	0.9855490139569354	1	60.0	5.843137277290225	4.510856821201742	3.2187686283141375	8.800869803875685	3.693415768444538	5.028229238465428	4.974547965452075	14.501045318320394	16.02709998562932	6.740154154598713	9.227832531556487	6.097184705547988	3827.0	363.77184837311506	343.92108169198036	372.4136430006474	710.4719173908234	216.8687128406018	363.63593633659184
8	28	nan	0	0	nan	nan	B4	B4	B4	8131	551.0	737.0	1.0	1.0343606571268296	0.5106642390206023	1.0	0.6484051036682615	0.7592028625407082	110.79286862275761	116.09048195265622	44.91102314577124	15.920494127991676	14.0	97.25838757999203	95.25751749253935	34.05669717645577	366.8579999999988	0.9384269144209131	1	35.0	90.68686961755157	30.238391786813736	7.514885211363435	62.51996646821499	11.461356535553932	28.577599860727787	38.205600045621395	62.330754697322845	62.63260854035616	28.610727090388536	79.18297083675861	23.340413546189666	876.0	1808.164432099089	837.9591829553246	255.07211478613317	1809.5456478223205	325.90454045683146	791.7305722944438
8	29	nan	0	0	nan	nan	B4	B4	B4	7731	664.0	793.0	1.0	1.4784047538007432	0.8597439939129792	1.0	0.4574826912835079	0.4894663332193879	151.66783579389232	165.85837331892532	38.18376618407357	13.896245163112045	12.36931687685298	91.77650822045855	77.46059096860567	44.944425158989645	445.513999999999	0.8310222508868107	1	37.0	66.59664298221469	28.615579459816217	9.217181688174605	50.06846737116575	11.345296453684568	27.380224304273725	33.21451130323112	57.07072560116649	49.452872570604086	27.764400808140635	78.45259768888354	17.23707946855575	1785.0	1517.7478749230504	738.8582749217749	262.11557260435075	1208.708400497213	269.7802250646055	692.9294738173485
8	30	nan	0	0	nan	nan	B4	B4	B4	4507	128.0	784.0	1.0	1.6202318421978874	0.9206304195432272	1.0	0.5188212271209853	0.5382963264506614	126.82324898971527	122.2620137246234	22.627416997969522	9.050288464929874	8.54400374531753	57.8768425031022	49.516258182291544	-65.81901429057616	324.3679999999992	0.8475787494123178	1	92.0	10.138811325654387	10.099702500738204	10.863996372558177	17.437216902151704	5.078782378695905	10.778896777890623	10.596414170227945	24.63933777064085	28.165514644235373	11.604150474071503	25.884733368642628	8.649118804372847	2058.0	237.34593781270087	242.49367565941066	340.15095777623355	453.9025412937626	107.22649008128792	280.73597368691117
8	31	nan	0	0	nan	nan	B4	B4	B4	2215	598.0	808.0	1.0	1.051183275025393	0.4112388981315803	1.0	0.7191558441558441	0.7563194394364932	56.86394389761541	60.8276253029822	26.019223662515376	10.5389368880067	9.486832980505138	54.0	51.83305440427688	-37.80200287749163	191.84000000000003	0.9565968473331894	1	6.0	18.05256737396121	12.002304121851921	4.126390476711094	21.48090336471796	4.503715576604009	11.081834144890308	14.24783705174923	20.880704909563065	19.90595854073763	11.286411829292774	31.82290382683277	7.000595103949308	7.0	297.5072253253311	220.63477558642626	80.33919301722199	439.9770356491208	81.12826756387949	209.1538568586111
8	32	nan	0	0	nan	nan	B4	B4	B4	3034	0.0	779.0	1.0	1.4889606427077737	0.9098815804375977	1.0	0.7708333333333334	0.6276818932481367	98.93518775787062	97.12363255150623	38.3275357934736	14.04172249890253	12.589537363407594	40.0	41.04504969369926	-88.43670904863723	246.45799999999957	0.9842660178426602	1	36.0	5.460822477005422	5.220752295106649	12.259342371486127	11.745098074898124	3.0364538254216313	5.789776459336281	5.636057096533477	15.232883213087916	17.883237943053246	6.071396965533495	13.349462119862437	5.665934255346656	1263.0	130.47254174295813	165.2369270576164	241.37196971848607	481.79128728527576	85.19226399902254	194.07557818293571
8	33	nan	0	0	nan	nan	B4	B4	B4	3076	179.0	823.0	1.0	1.1683645528848245	0.5455199966367342	1.0	0.5492857142857143	0.6109459648569711	73.23895738221496	83.48652585896721	34.132096331752024	12.237805568924745	11.0	65.99794949727126	61.381409532789704	49.01991777957416	251.53399999999982	0.9618511569731082	1	25.0	3.598336784169078	1.8614023104310036	1.5665522404015064	3.358205556869507	1.4744029995054007	2.0181735064834356	2.1275806920602918	4.797787459567189	5.173525621183217	2.4272831501439214	3.699076844379306	2.386266910471022	1086.0	139.5216604936868	99.83846837561578	205.20137347653508	199.32712330576032	61.04872244596481	116.69442317634821
8	34	nan	0	0	nan	nan	B4	B4	B4	6020	71.0	823.0	1.0	1.2944860417374515	0.6914741760755795	1.0	0.5317081787670023	0.5112191813518869	114.01232266557007	131.52946437965906	44.10215414239989	14.842043399184323	13.038404810405298	97.77051909351601	82.36263634570173	58.05604402967972	384.67999999999927	0.8173240105899124	1	111.0	13.091523628681898	13.827038992196321	23.14428931195289	26.372716842219234	6.856488903053105	14.2788738720119	14.262455242685974	37.527748541906476	39.034973768517375	14.901686158031225	34.9771114224568	12.050049582496285	1905.0	423.84486181195825	418.26588905695826	899.7289238525555	684.5110097639263	213.05383443646133	441.16713269706815
9	1	nan	0	0	nan	nan	C1	C1	C1	3182	418.0	9.0	1.0	1.2246709579331188	0.8193311106143716	1.0	0.7964956195244055	0.6475469089431598	86.31696918367346	89.88882021697692	30.364452901377952	11.532142033880517	10.295630140987	45.9595006893962	49.48729812797776	-7.697932443937982	248.4959999999996	0.9336854460093896	1	82.0	9.426535462029278	10.322407864965498	8.098069773055613	17.694499130360782	4.092561247758567	10.083512676879764	11.57595179695636	22.373128867708147	37.44551768153906	12.347447930835187	26.56543834786862	10.637705033645034	1723.0	175.89449952356517	189.02098158188164	589.8722514100373	364.7877927478403	82.28468791209161	202.3769895946607
9	2	nan	0	0	nan	nan	C1	C1	C1	4420	491.0	0.0	1.0	1.2270638525389272	0.7774022242206757	1.0	0.6841046277665996	0.6850799745427675	99.34021459231512	105.11898020814318	42.01190307520001	15.023565291693178	13.45362404707371	69.05071809958719	62.48537257895795	-27.103067176613816	284.7379999999992	0.9662258170291838	1	54.0	21.55988404713571	10.933791171759367	6.374059692025185	20.403295969590545	4.2120546428486705	10.55387198831886	12.246234866790473	23.817837791517377	37.71415291540325	12.726100565865636	26.86784153804183	11.32315552700311	1888.0	427.54924896359444	260.70824795681983	319.75429967977107	550.0675521958619	107.59598738513887	266.77647085953504
9	3	nan	0	0	nan	nan	C1	C1	C1	10521	132.0	9.0	1.0	1.1013141094692824	0.6764508364397779	1.0	0.7999543795620438	0.7785507878325537	138.07119994134933	136.69308687713507	68.18357573492314	26.061992801507348	23.345235059857504	95.0	101.68775300689173	-0.61291035629239	412.08799999999883	0.9901651686979435	1	115.0	8.380498979240656	6.061493868008256	2.253284526988864	9.796078425832093	5.262088960036635	5.681651063263416	7.148867069743574	13.277698935940862	35.638651232235134	8.866315739229321	11.996582043357193	6.3073929864913225	5254.0	439.6164198992774	410.49436290655285	230.36022094171494	628.7746254056692	363.06137280073017	363.8274369807914
9	4	nan	0	0	nan	nan	C1	C1	C1	8771	704.0	0.0	1.0	1.1992794212390328	0.7398389705535834	1.0	0.6466858364668584	0.6823000724584511	135.5624998443924	145.12063946937388	57.0	21.178673887389603	19.235384061671343	98.0	91.20427958501034	26.77840288915158	401.92199999999843	0.9633697622055027	1	35.0	2.9557488607242703	2.6742504220455885	2.5164416283369064	3.2788433944806457	3.170931584201753	2.9017014149576426	2.9658503253012896	7.999954241327941	9.426794880069792	4.24405282177031	4.412329303100705	2.219684165902436	3120.0	220.16105990018696	107.99737645871937	363.4052807530388	259.4737477544695	138.45188165456057	213.99524012953043
9	5	nan	0	0	nan	nan	C1	C1	C1	2156	417.0	63.0	1.0	1.1438914901112545	0.7534909570113417	1.0	0.6695652173913044	0.656472315704708	66.16256622863219	71.84010022264724	20.248456731316587	7.665404254978346	7.0	44.56066585203222	43.49912637726256	3.924130086414372	203.15199999999967	0.940868426794676	1	70.0	16.932555140927434	11.310872095637023	7.762355990707874	22.789852797053754	4.630823233164847	11.203219664283097	13.570763753727078	22.43303575925529	33.78933395631611	13.92646680958569	26.032684821635485	12.833890240639448	732.0	177.2532694460824	158.1179371662438	284.95719840284437	317.74558662623167	66.09219524078071	166.44936319533736
9	6	nan	0	0	nan	nan	C1	C1	C1	13866	639.0	96.0	1.0	1.055246164722886	0.6572012360246045	1.0	0.6783757338551859	0.8467619866346731	153.8687475115748	148.48905683584903	56.568542494923804	20.8172787374067	18.601075237738275	113.0	115.9732069304665	53.5350631306651	453.6279999999984	0.983718207938704	1	53.0	7.612085176631808	6.2993667889386415	4.481986762955785	9.885862558148801	6.270740885287523	6.292027217335999	7.078645044006407	14.338445159606636	25.88517595641315	9.427359445951879	12.668207884766161	5.591058214195073	4490.0	456.2035571075976	424.2135361125693	434.81876996625215	607.0070507954806	427.2485403129831	383.2429406614974
9	7	nan	0	0	nan	nan	C1	C1	C1	10738	0.0	84.0	1.0	1.3409054624385301	0.8698805243387112	1.0	0.7569434653884111	0.6686512000264239	171.41292548657609	172.14238292762187	78.10889834071403	27.243771308765186	24.062409858963605	81.0	84.55156459063997	-87.39224262331996	449.2279999999992	0.990544716572114	1	102.0	32.16383622586727	8.283360060304403	2.3441062280908227	13.165194200351834	5.671305446885526	6.648767858743668	8.779583447612822	16.313771368935704	39.32979352492839	9.861448122188449	15.299656669609249	9.02923628501594	4517.0	1060.467262679711	415.50695170369	234.33890406880528	647.8032054686919	289.26782761514187	355.8772118864581
9	8	nan	0	0	nan	nan	C1	C1	C1	7262	532.0	73.0	1.0	1.0416615643162093	0.5439217176282626	1.0	0.6791994014216236	0.7996416256967787	106.15494890289068	111.97321108193691	40.496913462633174	14.952336304890814	13.416407864998739	90.19938059206723	89.07843531863796	-18.56581479655191	337.8199999999993	0.9684603587384145	1	105.0	23.61707487143576	14.37074848357588	9.733928449451923	25.37567711621523	8.297856164164841	13.397344934754074	16.589562841691077	31.608285753056407	47.054108714684844	17.358953258022666	33.79623104259372	12.369436252862215	3150.0	833.1555970450863	372.2478680796921	457.7696048337966	636.784024676308	212.28478004597127	363.2844134224579
9	9	nan	0	0	nan	nan	C1	C1	C1	8104	351.0	80.0	1.0	1.058207382148279	0.5233541864143025	1.0	0.7789311803152633	0.7296024129727534	112.29991705911857	126.0634760745554	44.01136216933077	15.349129081147812	13.527547277904578	97.38503789777434	95.69247165468548	29.171950349368746	373.6039999999995	0.9384517399108332	1	128.0	20.775677138008177	14.448630528524518	6.1207293989136815	24.352590277791023	6.12150764092803	13.482520870864391	16.727656963281333	29.315098866820335	54.31279466394335	18.00657664332539	37.13588165398687	11.281895212829113	3447.0	487.2565662097186	414.50389942806214	730.6581687070429	721.9431914007291	174.01629755925387	432.0806906949729
9	10	nan	0	0	nan	nan	C1	C1	C1	4641	439.0	112.0	1.0	1.0449351983949593	0.5688210330684412	1.0	0.7343354430379747	0.6981868255803363	85.71614799601134	92.45539465060976	33.24154027718932	11.772147003541928	10.44030650891055	74.31344454394319	70.49821671817519	-45.220052205117604	289.01799999999946	0.9287572543526116	1	131.0	23.37129777856171	19.158312401734293	18.17790502961725	41.574029229581356	7.569634552113712	19.89622339233756	23.86669720057398	37.11116202361882	56.62029450200498	23.642694778740406	49.366780972108245	23.78638896998018	2265.0	383.9891204787418	398.6197454733774	731.4435800909996	841.7848330289125	167.201022811234	433.39716209843755
9	11	nan	0	0	nan	nan	C1	C1	C1	1739	492.0	132.0	1.0	1.072106053054782	0.4865135985080913	1.0	0.6557315233785822	0.6431994630048087	51.86019477873189	56.36488268416781	19.0	6.987275253392747	6.324555320336759	45.16857314549575	45.30885217663373	-38.289862253699006	184.32399999999993	0.9230360934182591	1	87.0	11.797375418245792	10.976821588352323	12.021942479535937	23.334584541618824	4.362005065195262	10.959044804796576	12.937544845044613	25.646555237472057	37.81075754761696	13.881895128637552	30.618036165833473	15.193087737075984	496.0	132.39906934648752	116.07240411173552	299.4894943460822	232.98268099036068	53.816357855685055	126.26114302780479
9	12	nan	0	0	nan	nan	C1	C1	C1	6405	556.0	151.0	1.0	1.0196668847017185	0.4678592415578737	1.0	0.6622208436724566	0.7768086060263669	96.48928138890825	103.04368005850722	41.43669871020132	14.429647707807284	12.727922061357855	84.45405408933692	85.2775156650017	1.8137280439435097	321.8899999999989	0.9609902475618903	1	128.0	23.035599356517196	16.402609328739345	9.647470865398645	29.84617380425334	8.787701233290136	14.80668350122869	19.09036396536976	37.89932089205831	58.78832675330341	21.607904149219394	42.97640944458544	13.406164687126875	2963.0	396.26160126086324	374.0194407720119	478.429160871543	730.4125133734196	169.24150512740016	347.0278177363798
9	13	nan	0	0	nan	nan	C1	C1	C1	4936	359.0	151.0	1.0	1.303411441267057	0.8757746353529411	1.0	0.781878663076192	0.6487005191137539	115.09533049491931	110.78808600206071	27.0	10.811186177588825	10.0	54.637997658678934	55.55884054837952	10.544013134034845	309.2219999999995	0.9531717678864536	1	128.0	17.378240591846406	14.621362634003162	12.007736317813396	25.67244982626289	6.341741101816297	13.335362827405334	16.922743565402925	33.39366745110601	57.11119256913662	18.491783015429974	39.321095595136285	12.702540655620396	2688.0	389.7533840900287	289.39974106568843	469.60100776609033	602.4733505770564	133.2869159951806	290.28133092075586
9	14	nan	0	0	nan	nan	C1	C1	C1	2516	432.0	168.0	1.0	1.1557888347197403	0.7329193479964214	1.0	0.6249379036264282	0.6512882332432299	71.08008643697698	71.61005515987263	21.840329667841555	8.012625272868368	7.0710678118654755	52.21000819528965	48.356887145588765	-36.36887505415512	220.32999999999942	0.932197110040756	1	123.0	16.38800637423992	16.82856490649283	17.347814162261784	25.41655612550676	6.293797212652862	15.841214641928673	18.973022064194083	33.67045094817877	43.36380573362112	20.156145559623837	45.771252220496535	8.975188824348152	1059.0	180.6276496304199	213.67069522012025	483.46790282521397	276.5267723109573	78.49750542733818	215.37431923113763
9	15	nan	0	0	nan	nan	C1	C1	C1	3672	522.0	205.0	1.0	1.513938437567124	0.8656626389366712	1.0	0.4346590909090909	0.4933791229294876	106.24059508439159	99.80981915623332	21.93171219946131	8.002311449096494	7.280109889280518	62.47920229576618	53.18699553807584	56.634405755374864	305.819999999999	0.7971344838814718	1	109.0	19.262714500539005	19.691599931567907	13.551232224330306	31.75759517401457	7.760860619135201	16.976241732016206	21.05235367361456	43.18190290778875	54.17407504841685	23.313832379877567	53.22432292997837	11.398855590261519	1404.0	275.6095219384879	292.17404484190047	419.3868315843865	488.787106141448	126.11967688985169	257.1544826487079
9	16	nan	0	0	nan	nan	C1	C1	C1	4230	395.0	214.0	1.0	1.2669091025288266	0.846873928165045	1.0	0.6081081081081081	0.6115810565426754	102.99690914264534	105.39449701004318	24.351591323771842	9.904554451234393	9.0	56.83335965109549	54.77310841201062	69.69807565890386	294.8139999999993	0.8941972307367086	1	142.0	28.30043490603566	21.237918742001057	10.62883955705911	42.543663788586855	8.020141933113337	18.952422314323485	25.79392697289586	50.142870251089334	82.20155653357506	27.185748144984245	58.48451964370906	21.787228274159133	1392.0	450.2653544964269	350.06021234206855	486.03984159231186	636.0861377287656	135.96168514713645	325.90690497588366
9	17	nan	0	0	nan	nan	C1	C1	C1	5629	464.0	216.0	1.0	1.0519191453879242	0.2640146429880944	1.0	0.695024077046549	0.7847633751485369	88.25794253655256	96.17692030835673	36.05551275463989	12.914248323476283	11.40175425099138	82.2166435132707	85.12643351285074	29.909729063629594	300.22799999999967	0.9533406723685325	1	151.0	30.810803432017565	23.05203333031386	6.466392021626234	40.097886635921896	8.096925309859216	19.322636821307242	25.4155337754637	47.33615619316697	71.83746075630188	27.04200815409422	60.15008772909641	16.051544971764088	2577.0	531.5237360680476	439.97209191601723	504.0234689489007	709.6461132830009	161.47745539341122	429.14412214793265
9	18	nan	0	0	nan	nan	C1	C1	C1	12037	316.0	228.0	1.0	1.0816739935801456	0.709737687019638	1.0	0.6397215136054422	0.7368682487370611	148.594026795223	147.80054127099805	51.62363799656123	18.53473605081558	16.55294535724685	107.57653872534524	104.67944711228311	59.56400252400512	453.07399999999836	0.9502644667245598	1	162.0	20.225436909124255	15.731212332844734	8.206256262026727	27.38925759680569	7.713557682931423	14.420370831154287	19.015533711761236	40.30185402370989	71.74671547301114	21.915846501477063	40.44708939269185	15.321416031569242	6243.0	764.1125517217442	489.6990934154019	752.4710778351873	787.0428484557196	230.60033701360226	448.1218900093809
9	19	nan	0	0	nan	nan	C1	C1	C1	5343	577.0	225.0	1.0	1.1993482283661745	0.7947079074738925	1.0	0.5452040816326531	0.6356963197415336	109.03852711274294	120.34118164618461	32.55764119219941	11.683431751064361	10.295630140987	69.84767654983278	66.18551847558064	-41.095162396224	324.99199999999917	0.9403379091869057	1	183.0	26.996078353375196	17.65793850645423	10.396582009270787	33.36453809030354	6.8709392212331295	15.492973238229752	20.991638115607202	42.0110017452389	69.73069369792938	22.770183842629194	50.27077131345868	12.084336651489139	2364.0	501.0073702055961	364.30252590216696	637.9078052714467	602.3462889753282	157.7785006351769	343.8818498207256
9	20	nan	0	0	nan	nan	C1	C1	C1	6783	641.0	184.0	1.0	1.7033303859889284	0.904783755741657	1.0	0.564873417721519	0.47786270451322455	157.53143276934566	158.14550262337528	31.400636936215164	10.519505807606937	9.848857801796104	78.0	67.08811443349906	-86.88870802269689	422.3419999999987	0.7530391340549542	1	177.0	18.827603611163795	14.43323421292007	7.013641607016325	32.246173879131675	7.06775008700788	13.518440536223352	16.68825821671635	36.49231718108058	88.93546965532005	20.91096367686987	38.927412850782275	15.980743161402643	2847.0	280.7919438155368	313.6807820657268	465.9624484023079	641.782361083664	156.89767366554588	323.7475859457627
9	21	nan	0	0	nan	nan	C1	C1	C1	12218	710.0	264.0	1.0	1.0284202897805663	0.550494235126885	1.0	0.7153395784543326	0.843171359459712	137.0751096813643	142.9475428260311	56.089214649520635	19.9464690239737	17.72004514666935	114.77270608127199	114.43564266161707	63.42981812936787	426.72399999999885	0.9771663934098456	1	125.0	10.419623150490224	7.57431910559535	5.331303924322128	17.31383242085576	5.132768781855702	7.888075118884444	9.411734216846526	21.617959873750806	47.5376973291859	12.082124108448625	17.460563178174198	8.845838133245707	4785.0	325.9854899747297	318.407249529846	546.9732519611716	462.3208680478856	215.87794446758926	304.1946149729192
9	22	nan	0	0	nan	nan	C1	C1	C1	4471	597.0	293.0	1.0	1.1694459182948755	0.6583683788432687	1.0	0.5767543859649122	0.6045796602189709	92.06716060937799	109.77249200050075	29.068883707497267	10.32310083177097	9.055385138137417	70.4478423300371	69.29857186057869	23.33151289800173	304.84599999999955	0.8917921611648549	1	205.0	18.01461815740913	14.639673450961709	4.084306128323078	28.221011768095195	6.902922133915126	12.579217249527574	16.58037695288658	37.18950180988759	74.12196546047926	19.280277781188488	39.89407187793404	13.825055324472487	2705.0	354.25561949424446	282.3942172797397	496.0875569973141	602.339727345854	128.21603776700795	276.7213095910847
9	23	nan	0	0	nan	nan	C1	C1	C1	4957	454.0	284.0	1.0	1.1669594240479781	0.6623122670884202	1.0	0.6106183789110619	0.6545047687101664	96.99470340369113	101.92153844992725	31.622776601683793	11.233243577511915	10.0	76.26814456585838	72.67113889546721	84.18280281838399	308.5019999999992	0.9588935100106393	1	126.0	18.276127237826586	13.535652788355947	4.26834518648684	25.83060957212001	5.773006823845208	11.750392958521843	15.130006910301745	28.927092320285738	60.706538503058255	17.52787056658417	36.15783939138055	13.520744717679918	1755.0	293.2392465332523	194.63781259208918	423.11496175825596	393.1429927861318	94.22383518423885	179.39426313806325
9	24	nan	0	0	nan	nan	C1	C1	C1	10130	524.0	312.0	1.0	1.1197619232023641	0.7663166035093112	1.0	0.6842283012495779	0.7734625097207409	142.74229309577194	140.4314779527724	43.08131845707603	16.93555497213497	15.264337522473747	90.86810307536486	91.70665926996595	-71.32566371576362	405.6859999999988	0.9699813280988177	1	182.0	24.140459321439266	13.661432897672057	4.900740108452737	25.13852147012949	6.326543092727661	12.217135909944773	14.953414218500257	35.387213088572025	62.15872430149466	19.12310979887843	35.62436870485544	12.465735908597708	3801.0	498.89228756166995	391.28787778597325	529.9935161815956	524.8107587648556	205.5172819700092	346.0075237490237
9	25	nan	0	0	nan	nan	C1	C1	C1	9227	391.0	334.0	1.0	1.0418932799548148	0.40753863277752994	1.0	0.647054698457223	0.7474653106573448	115.3476812162522	130.29965464267354	47.853944456021594	16.692939421184402	14.7648230602334	103.39218079638033	105.33411449036402	7.589970485241931	393.8579999999988	0.9456315654624646	1	129.0	23.448600043542683	13.279987850226462	4.7886473294347525	23.253528683446348	6.4856031481176615	12.062790900468826	15.080903372727334	33.507392953149974	61.47505926154554	19.531487019732594	32.33379114512354	12.174059700220823	3603.0	596.7909373883158	409.7354550883174	441.80889682658017	613.3721989449114	198.5629369346425	368.0614491002634
9	26	nan	0	0	nan	nan	C1	C1	C1	14850	597.0	381.0	1.0	1.1295654006436977	0.7811999688872364	1.0	0.6642512077294686	0.7745876702716659	174.98984320931766	175.5733464965568	55.94640292279746	20.418959219903382	18.384776310850235	115.67064638394575	109.24281211525059	-32.275263850405764	490.8319999999981	0.9631287090183869	1	152.0	17.98161282762885	9.100099231116474	5.2002594489604235	18.86066995561123	5.960494447499514	9.09312586300075	10.383199842646718	24.03132679592818	54.534248859621584	13.635935041122139	20.32950339373201	11.378377987071872	6529.0	679.8637997824699	523.8238058006391	676.9789442978799	1114.050890095532	290.16875129565597	517.0789061039686
9	27	nan	0	0	nan	nan	C1	C1	C1	14457	207.0	453.0	1.0	1.0250270853645582	0.5393260175411233	1.0	0.7702594704033247	0.8616701213227175	148.32091959011035	152.63354808167173	60.0	21.69840853892039	19.235384061671343	124.19723527403876	124.900609296702	53.19171968009662	459.1699999999987	0.979372015039122	1	130.0	9.772869524545968	9.02168310713023	4.200534109957516	15.249912245199084	7.157503671012819	8.673716398887336	10.80027469061315	20.201586965471506	37.936522581614554	13.8737773867324	19.61785311345011	10.43593504652381	6427.0	479.432335305959	537.0465414309874	497.96626410540193	1213.158312623389	356.58645143546164	527.640285323374
9	28	nan	0	0	nan	nan	C1	C1	C1	9836	777.0	429.0	1.0	1.0870218570619714	0.6647005469819198	1.0	0.7185856224430158	0.7838658314335093	131.96361143269027	139.70325694127536	47.43416490252569	20.34462698728219	19.1049731745428	95.30388270056719	98.59131878927214	39.448520007111156	397.0939999999992	0.981147132169576	1	79.0	8.089448407292366	6.683558450080454	3.127336568199098	10.004577746614814	3.9326772363856435	6.4715190613642335	7.289219509810209	17.566521738655865	33.143434749916196	9.24892044160515	15.951781557872891	4.455848055891693	4199.0	289.0100565934554	275.36340995691717	518.1642338717356	466.9500888912007	189.74844084400684	288.98742747399956
9	29	nan	0	0	nan	nan	C1	C1	C1	7787	646.0	476.0	1.0	1.0760502727985644	0.6931476511461684	1.0	0.6935957958492919	0.7457643442416211	118.3102695072743	129.24782396620841	42.44997055358225	15.064807258293836	13.416407864998739	88.71905958049102	85.27752471015762	39.54475138452161	362.2339999999989	0.952713036031076	1	167.0	32.74222946539521	16.799008204601705	6.044632668606937	26.535133966244757	6.869291252456605	13.737407543696463	17.238117040134966	39.20360112003982	81.84583814069629	20.188860909081995	39.4684826657176	12.864072621800005	4090.0	684.0783707005903	335.6686358815059	468.3708402561024	656.0069894474	155.42008177749813	315.8300151769072
9	30	nan	0	0	nan	nan	C1	C1	C1	5512	4.0	476.0	1.0	1.3236888641740545	0.8717012714159881	1.0	0.687024803689393	0.6525226407280126	122.20852734888486	129.5414991421668	43.04648650006177	15.41832418286724	13.92838827718412	64.58750541980694	59.88677892782346	68.02387470895562	325.8079999999994	0.9676116913894497	1	80.0	46.22874805703759	24.353124395012856	7.564202341251075	24.442648947238922	24.61518269404769	18.818081963807344	27.103410374373198	29.15521479398012	32.511116199195385	27.026215001940727	45.485114865005016	9.842023365199566	895.0	1090.2500351667404	624.0802021771669	238.36273803655058	680.1108417659998	502.5414362307638	466.63228883966804
9	31	nan	0	0	nan	nan	C1	C1	C1	9529	748.0	510.0	1.0	1.2887355700082994	0.8470102080402006	1.0	0.6137842190016103	0.6578361911568921	155.87036536652568	158.15182578775372	38.600518131237564	15.103171211353665	14.142135623730951	90.67304114881189	82.85704264606203	27.920944598110378	426.647999999999	0.9087787897572839	1	132.0	17.269916906952858	14.964263377711177	5.558007204905152	26.544502986595035	7.746486656367779	14.083833114244044	16.24209967534989	40.75320060085505	80.15292576700449	20.765392566099763	37.34601369872689	11.4896773500368	4327.0	436.2401935067028	467.23245680052787	591.036821086891	889.8164960769936	235.98190376907587	445.5291839838028
9	32	nan	0	0	nan	nan	C1	C1	C1	13758	95.0	454.0	1.0	1.1399085331531111	0.7713100705615281	1.0	0.6563618147989123	0.7203729259867455	168.2792661090082	160.90991268408544	49.47726750741192	18.93622698309216	17.102625129629374	107.62867062907553	107.10294813218445	68.3542434680194	489.8959999999985	0.9164668265387691	1	171.0	70.16452283691615	28.22615403495729	9.882307220250368	34.80094612110406	25.506782702170312	22.616556051187217	32.52246898878366	45.555138513445854	58.81532018259168	32.76751356385648	55.69433129020035	18.535362850874662	6266.0	2142.508706931956	921.5299012735486	706.0474110133946	1131.0106978919357	1091.541314523667	737.1558722499758
9	33	nan	0	0	nan	nan	C1	C1	C1	14882	569.0	527.0	1.0	1.1553782822787577	0.8016334571577913	1.0	0.6623642513797401	0.7578346011820712	179.26494697816347	180.62391868188442	49.49747468305833	20.096229257020344	18.35755975068582	108.94037837363379	107.16742813040172	56.72144250715507	496.76199999999824	0.949864368916547	1	146.0	24.62175938487053	16.081849485635757	5.284794429317117	24.732585701160133	8.451346664689481	13.363225817680359	16.748348222114146	38.010589816607535	77.13296706415713	20.46176859550178	37.638010270893574	11.849759690463543	5143.0	655.1850479990244	515.6901976205409	919.2254540733993	971.0701614264399	278.50492267124355	498.66852978710085
9	34	nan	0	0	nan	nan	C1	C1	C1	8306	672.0	574.0	1.0	1.040993952395327	0.5089507929846119	1.0	0.7143102855177158	0.73359070039919	112.27948800123936	121.63058825805291	42.579337712087536	15.404158475960458	13.601470508735444	98.46837194280093	96.6496908944184	-27.978840166519653	377.20199999999903	0.9260270918111377	1	120.0	20.498191888444126	16.49584199115634	6.172320152632892	27.900709602981806	7.6791638638824224	14.918699953705072	17.546730847097933	43.00216671451926	84.43065526895225	21.080155617557466	44.214618167839944	12.41956205945462	3339.0	769.0951714012772	439.08345256652683	489.7258876627311	685.8945609610528	205.04098674468696	391.68445947766304
9	35	nan	0	0	nan	nan	C1	C1	C1	13694	213.0	565.0	1.0	1.1118625100842916	0.7270161626336377	1.0	0.694421906693712	0.712013404468842	162.0291838093169	174.38463235044537	52.952809179494906	19.20727460695964	17.0	109.14987981360471	111.25253421719283	-9.150639143431	491.6159999999988	0.9279663888324184	1	100.0	110.62716104835272	31.279545336961746	8.391455012373626	53.13223471492529	18.547066423110664	24.70850690919906	34.493370009586215	48.85142301209271	76.11928000953048	33.482093621976674	58.079255267977715	39.64332031272352	5208.0	2856.6268431460485	1009.0110638430342	887.8690945878625	1601.902862323448	664.165012087673	835.4983763536438
9	36	nan	0	0	nan	nan	C1	C1	C1	18440	347.0	569.0	1.0	1.0045564973225696	0.3706490476798247	1.0	0.7775669407547965	0.8952440616286326	158.8391708284601	160.70158679988197	73.43704787094863	25.415198912353233	22.360679774997898	147.13327291948616	147.525533030431	38.77545818401414	508.76199999999824	0.9872048824883559	1	147.0	114.95960938930511	24.39221792668104	6.42879381403327	49.285343911498785	12.69933631643653	19.402182114310563	26.170534842647612	43.878019391559064	89.44484639447182	28.346074637956917	42.316609513014555	41.54026099294424	7703.0	3550.8578347302973	1095.4399955589324	940.8184497673064	2126.1403998229653	575.1379434280097	921.3660962646827
9	37	nan	0	0	nan	nan	C1	C1	C1	9795	823.0	599.0	1.0	1.0546594743036155	0.384843480585375	1.0	0.7700471698113207	0.7512505372374818	118.98529208468504	134.82581355215328	57.87054518492115	22.812803893404855	21.0	105.0	109.82126501249954	63.56553658375395	404.77599999999927	0.971003717472119	1	53.0	13.912321703508496	7.82829025760293	3.248432155698538	12.864866200834513	4.934737171977758	7.526604136452079	8.1370107838884	22.33832305856049	36.87432654295117	11.420798034407198	20.094865454360843	5.722087454050779	3675.0	479.7426577080041	381.4277570778504	644.6989711010829	595.1325713889673	227.0957361748442	342.1950268037617
9	38	nan	0	0	nan	nan	C1	C1	C1	2576	0.0	599.0	1.0	1.8312027724884106	0.9410678120902802	1.0	0.688034188034188	0.48060389128415365	103.6772124214002	103.39245620450265	32.202484376209235	11.470788927528737	10.12395732415323	35.0	35.06549292039306	-83.05515277041371	259.5279999999996	0.9206576125804145	1	28.0	9.71197072416544	10.323216614313424	2.870405139401555	9.855649660341442	8.235629856586456	8.054810432717204	11.527489120140672	16.952498741447926	18.55687803775072	15.706294391304255	20.40854491572827	3.2105287397280335	928.0	102.29773418791592	222.16766645293683	173.53310492355376	218.35623750369996	183.65972402039915	163.09512481000274
9	39	nan	0	0	nan	nan	C1	C1	C1	8833	75.0	586.0	1.0	1.321046335285336	0.8328856358943685	1.0	0.5190386649430015	0.6035022736649264	150.55680166595045	145.72576985557495	39.96248240537617	13.733358803790471	12.529964086141668	91.89709444701587	83.3249294321118	-54.091801264604925	428.8639999999985	0.8756381660470881	1	107.0	46.92303341254592	25.30257112439722	10.060990354046226	26.615869394503534	24.4107271367684	20.339208039455116	27.9206684473902	41.08152893278748	42.544823304750025	34.343526476062834	53.717463972978294	10.455649717710912	2989.0	1038.6338447434828	655.2916006781161	711.5114528890699	774.2434886135161	543.8081188499928	551.1179984603077
9	40	nan	0	0	nan	nan	C1	C1	C1	8820	98.0	673.0	1.0	1.1177802644393053	0.7526934370747055	1.0	0.5932203389830508	0.7466722782590264	132.11898470255653	133.8992158304148	42.20189569201838	15.715511581828412	14.212670403551895	85.24224472342166	86.98332976498234	-44.42647926610079	385.27799999999866	0.9709379128137382	1	68.0	78.70861368719488	26.90954455267638	5.315617628395557	36.821332211606205	16.194445742294192	19.672800893895328	26.893720904365182	37.265919068828225	50.35796143487096	27.892698720097542	48.908430598676205	23.086854309774935	3016.0	2667.466117983684	830.8603197326884	310.5144893862307	1249.1295804744586	478.24167326651514	593.0941643165424
9	41	nan	0	0	nan	nan	C1	C1	C1	4605	221.0	646.0	1.0	1.2161040919056922	0.7897138902873586	1.0	0.5787357044112102	0.6498668682981175	101.64697738134406	108.00462953040486	28.231188426986208	10.592879778280723	9.486832980505138	64.9929725930926	62.357912244314136	-16.570270551236213	298.40599999999887	0.9483113673805601	1	0.0	67.43314263224602	26.657251939177513	7.172167571261525	49.84985135495663	14.01184106245637	20.202014196664095	29.813885733485222	34.66439304500818	61.51688423752785	25.338094174861908	47.18841828405857	39.54697500914335	0.0	1218.669931896031	512.0438091307878	145.010376682505	945.3090411275625	261.81831125728786	393.3926609791815
9	42	nan	0	0	nan	nan	C1	C1	C1	6647	261.0	702.0	1.0	1.1630671804274175	0.7563886306897973	1.0	0.5482061855670103	0.6631829218616124	117.23594421943987	131.24404748406687	35.0	12.948806758704105	11.661903789690601	79.96277460823411	76.68666841699032	-57.98789206472287	354.89599999999893	0.9151865620267107	1	0.0	75.49338529258966	30.940489895641804	8.048935704864562	50.000839203596115	17.6821850836277	23.430701155215502	32.838483303785324	42.10095375776291	62.759792268276215	29.896864339709282	55.30499732494354	35.248676396906376	27.0	1414.852003030479	723.1323878914118	187.4661028124392	1137.7979558706284	426.5954381711781	563.2717332132161
9	43	nan	0	0	nan	nan	C1	C1	C1	8955	174.0	708.0	1.0	1.1909019012301674	0.6454702190705661	1.0	0.5106637773722628	0.5996288473682505	130.74179939582368	144.40221604947757	41.048751503547585	14.404444939231729	13.0	100.59466122066267	99.85868260136294	56.47571129590715	433.2079999999986	0.9474185357596276	1	0.0	89.65177401155233	35.977203115820885	8.182452168315649	54.41393157839775	21.176546912640333	27.31685360521078	37.479179095476866	46.671854831278324	64.74425883591175	34.21986722946167	64.8196536526084	35.480308316648006	6.0	2078.783216353506	916.5842535719275	285.446083182469	1344.785733539611	557.8254833202809	695.8191508129239
9	44	nan	0	0	nan	nan	C1	C1	C1	16328	405.0	778.0	1.0	1.0277754934815506	0.4869468448770362	1.0	0.8619087837837838	0.8561827797588352	155.40646925809722	159.29846201391902	72.78049189171504	28.964447233680243	26.832815729997478	127.0	135.73692201839887	-6.461538168710009	489.5399999999992	0.990566323899657	1	87.0	86.62366659846157	16.17178608942777	3.8803998176008463	24.549950439482927	10.492072976194322	14.044541148468852	15.898802232928574	32.08331426791847	67.44541067257524	19.904447976499796	29.776317989453673	12.71476315986365	7122.0	3185.2209515720606	846.6739315101877	560.667660494335	1590.1786999208853	428.7906175069511	726.9613048862666
9	45	nan	0	0	nan	nan	C1	C1	C1	9752	177.0	804.0	1.0	1.2716717467661145	0.8608779589511277	1.0	0.7050318102949682	0.6775118190820653	158.10166437876597	161.13658802394943	51.78802950489621	19.43585263511763	17.846518817381586	84.7998104786334	80.44394457934294	17.892198496540903	425.2979999999992	0.952715904650254	1	58.0	71.45926601812243	24.665018759667873	4.778255918994546	36.51094826683402	15.371175749227405	18.38233010098338	23.617227472364902	33.55646602809429	50.420157201588154	24.470496751368046	41.71885259449482	20.947539533488452	1336.0	2596.6950191780925	847.6565506830812	515.2896633967757	1244.4030225388706	459.0353713594377	641.65182049945
9	46	nan	0	0	nan	nan	C1	C1	C1	5059	0.0	823.0	1.0	1.0488388773312534	0.41963054303826663	1.0	0.9509398496240602	0.7770108404862172	85.95483243980534	97.83659846908007	70.0	23.744109012304044	21.0	69.0	78.02077136272204	1.5800247043642301	286.03799999999995	0.9826162960085462	1	43.0	14.168368100188673	5.889555195346475	1.6489967349916697	8.950926999561489	3.142885498702526	4.6006256472319365	5.849103559739888	9.100694252178073	16.96606392133981	5.774090215563774	11.031387775205076	5.655573381111026	1571.0	493.9269862463698	201.54747887793928	181.5717410063371	250.5070731015876	112.5921574132517	162.38547400198877
10	1	nan	0	0	nan	nan	C2	C2	C2	3281	765.0	0.0	1.0	1.4189011855295344	0.8874566965832096	1.0	0.6832569762598917	0.5775574625242237	98.75047025687158	101.59232254457027	37.8549864614954	13.549474834674314	12.041594578792296	48.0	45.51321346539197	-10.795928354126957	267.18399999999946	0.9437652811735943	1	70.0	6.974898925051093	6.152437649667263	6.674662400968373	9.874235168099403	3.3270619018003345	6.011352735571563	6.135927341878414	15.239505602046847	19.962172927334905	7.125947963446379	15.069993152283132	4.136400405317545	1952.0	195.9266958720982	138.48789238370955	218.30817144550383	200.79214207548648	76.09102046396583	138.28754146117717
10	2	nan	0	0	nan	nan	C2	C2	C2	2320	455.0	0.0	1.0	1.3517853945013258	0.8716506632982692	1.0	0.8143208143208143	0.5733809709127105	80.15846148758779	81.34494452638098	32.0	11.26151559021837	10.0	36.0	39.28787900066665	0.49324758567204385	225.48999999999978	0.9202697342324474	1	40.0	14.373800296336412	13.162035576999187	7.0899367006495595	16.93090709671378	6.7605249136686325	11.080537155270576	14.849317193031311	20.25139243155718	21.03811702877283	13.587808042764664	24.73534756153822	8.167208382859826	800.0	243.71789157949388	221.3660336881876	142.1555202426389	299.47867546230555	112.72750459238887	188.3185017220676
10	3	nan	0	0	nan	nan	C2	C2	C2	11745	220.0	17.0	1.0	1.1417894334429193	0.7726914498599967	1.0	0.8152852977925864	0.7678181887343283	155.7365358448695	150.95032295427526	68.8839603971781	26.44369143723123	23.769728648009426	97.0	98.85871728612385	-7.927577486433972	438.4319999999989	0.9895109313787437	1	165.0	52.20996405556798	17.438208611682057	3.179995449259877	20.583505005575716	9.894621237181127	13.285114881582558	17.707194665446877	28.03892575763166	53.43437844142318	17.843808690086007	33.94691395200789	7.407568505033851	5252.0	1481.4373850002885	965.6852686703205	259.54644205980003	1228.8774707494304	621.5877024820074	748.6179761597887
10	4	nan	0	0	nan	nan	C2	C2	C2	4678	450.0	64.0	1.0	1.1777933600156225	0.7735860257810664	1.0	0.6157693826510464	0.6535118012256015	99.91314608884977	106.6770828247567	28.30194339616981	10.781188136732535	9.848857801796104	66.75088014401008	63.31409119725165	9.505976727502583	299.92199999999906	0.9456236102688498	1	99.0	33.22121008299291	20.763942915946245	11.302632205188274	26.228763356804848	11.93926908262074	17.434454897418618	24.438574828207493	32.57639434188604	28.960051972419024	22.380575239658356	38.32449834793806	11.185992256738245	1091.0	683.4121926072985	412.61437429860234	242.14532746188343	508.6887468993664	241.79111964348704	342.9605406727642
10	5	nan	0	0	nan	nan	C2	C2	C2	8200	540.0	17.0	1.0	1.106689778510278	0.6486845314365586	1.0	0.6986453097043538	0.7257209432182371	120.77143872731146	128.22246293064254	53.85164807134504	20.84057491052001	18.788294228055936	96.0	91.91399815023446	16.009280024212366	376.81399999999877	0.9664113140836769	1	58.0	57.787823433056474	20.41483175382018	4.340398281812668	27.324956197291613	10.967513527721167	16.68464181944728	22.29091316834092	30.47685981914401	33.46102079004049	19.81988251209259	38.96069283038378	11.576730000786483	1597.0	1288.5672244252637	711.8232707716525	572.9470215840265	975.8432293981314	385.7356840763241	598.6203560177237
10	6	nan	0	0	nan	nan	C2	C2	C2	5892	823.0	74.0	1.0	1.2959046407766461	0.606666542047588	1.0	0.483743842364532	0.4790811321207118	108.9841263123517	139.0	47.853944456021594	16.16930325461192	14.317821063276353	86.0	86.63763068862129	72.22580483456973	393.1259999999991	0.8499711482977496	1	123.0	12.84960705600679	11.057572304271162	11.814541878178716	16.122896159999073	5.923765958286822	10.331502250395715	11.419836724177003	25.848813638091087	31.30789658240974	13.704463286325336	26.206668185070157	6.051834926940501	2098.0	250.36449295468628	305.79122660215944	775.0457926969975	426.56475221645087	185.33931557275355	289.8113990863785
10	7	nan	0	0	nan	nan	C2	C2	C2	6077	608.0	100.0	1.0	1.2253862432614901	0.833636653448339	1.0	0.7174734356552538	0.6949071729241152	120.35342362123501	122.57650672131263	34.0	12.471630760825933	11.180339887498949	68.78065688158225	66.47279097399758	-87.09897621659495	331.50199999999927	0.9709994407605657	1	104.0	75.64893563464284	21.63630121946335	10.426535487174988	25.366476008668542	13.226047154515982	17.47547115944326	22.610238816589117	44.915327636525035	41.67125960625708	24.796566726639867	40.60880448296666	10.149599459022284	1736.0	2212.856213575229	455.7169912736863	290.1636081999168	565.543297899887	237.86289835069329	371.00299123767763
10	8	nan	0	0	nan	nan	C2	C2	C2	4573	500.0	91.0	1.0	1.3291620497107814	0.8111864955027904	1.0	0.5495073299687575	0.5693034667988264	107.23946482890999	113.28283188550682	27.294688127912362	9.745186021990879	8.94427190999916	69.61542711430917	62.71230306428691	8.66502897021456	317.71199999999953	0.887616459627329	1	90.0	54.40215142816305	22.820370811969042	5.230563850142062	25.94413671270013	17.743785796687007	18.81902803480625	25.39043264091015	34.834210731089115	29.368352822959423	24.356969621032476	48.6398566365242	10.108552674762905	1206.0	1071.616495527327	404.91480926796794	291.52478857524693	452.80575308576226	305.36299725808203	323.2670639641583
10	9	nan	0	0	nan	nan	C2	C2	C2	11482	692.0	78.0	1.0	1.0622147054548947	0.595130237559463	1.0	0.7147214441332088	0.7237172389045575	137.1312884776592	153.4959282847594	52.172789842982326	18.309636349521096	16.1245154965971	111.31497828344533	110.20271697546119	69.48423155045464	446.50799999999884	0.953258613532586	1	142.0	58.29877159092575	16.133241864852607	11.531334469094872	19.058472647331655	7.791485521942377	14.094117715023458	16.963897169567645	34.85029385518283	38.321522866375744	19.102510078810155	33.17273222561926	8.097779866307974	3871.0	712.5633334852755	456.3861917257309	636.083056169562	544.2904262440279	230.02610952127725	437.83392223902047
10	10	nan	0	0	nan	nan	C2	C2	C2	5670	421.0	116.0	1.0	1.2019225815723802	0.7674538729503989	1.0	0.5142857142857142	0.6650807451569201	110.73388602608041	108.81176406988355	31.064449134018133	11.670703951861505	10.63014581273465	75.71657678474378	70.9919557549902	43.072194948541096	327.3099999999988	0.9435846230654019	1	114.0	54.510444754734635	21.38091094698757	7.596917683258653	25.34180212020874	16.103563031181693	16.876539323478937	24.737544760107994	31.68830395489931	23.91084161400795	23.524818802252412	41.63150982372463	13.161196288652718	2751.0	1354.6350349672139	480.80108390841633	323.0088205114007	576.8226141380146	359.1535826958716	385.4569626180455
10	11	nan	0	0	nan	nan	C2	C2	C2	2726	787.0	130.0	1.0	1.5460983449152812	0.9050345521240064	1.0	0.43854568854568854	0.5228918508480109	95.20919420010283	95.90099061010788	18.027756377319946	7.06457849821775	6.4031242374328485	42.0701158964378	40.49609330352956	43.0068434218087	255.95399999999952	0.8796385930945467	1	81.0	14.129716941155493	10.425543649122119	9.074769218452275	13.824582317844033	5.411810486577451	9.306492725387216	11.328267393633723	23.014221467077732	20.842893155291677	12.79963381960988	22.69724574778229	5.228564917109907	1574.0	225.7181049734354	164.28337559569627	283.28546616528183	238.34737188834697	84.62990792375058	151.82116448134184
10	12	nan	0	0	nan	nan	C2	C2	C2	4093	511.0	146.0	1.0	1.547062290563624	0.88354133709898	1.0	0.5329427083333333	0.5150050375692965	114.8221271085533	119.20570456148481	23.769728648009426	8.563265987748148	7.810249675906654	56.852049375962565	53.77730890761316	-10.319523896409214	316.023999999999	0.881257401227258	1	102.0	44.613336300477386	24.087785210460424	7.89192040078342	24.878904458135366	20.757244265638292	19.656092185527086	27.01002522557974	33.50493625178933	24.482978569343686	27.655481895431876	53.486381366848946	11.184969887137413	1980.0	722.4324255976826	374.16833803243935	285.4618910839781	361.5286188200116	292.92654346767813	307.73377614468336
10	13	nan	0	0	nan	nan	C2	C2	C2	14643	221.0	147.0	1.0	1.0538365577744235	0.6623701133582353	1.0	0.7162142333088775	0.8051199293903212	158.35733561465526	162.8649747490233	57.48912940721924	21.18895469703886	19.0	125.0981058308807	118.63763722507355	-36.01076934035397	478.0679999999985	0.9721171081457878	1	188.0	39.62571164499968	17.547554794698954	5.031036889180541	22.79156180098653	12.384771564044058	14.499076873064041	18.25717554241419	34.946837555617094	58.262684078887105	21.850553202442825	32.96897846553475	11.980560071766376	6811.0	1160.8013894874603	736.2188921906054	748.306936881505	1086.9526524012908	411.2189532276243	694.3055788083002
10	14	nan	0	0	nan	nan	C2	C2	C2	9056	342.0	140.0	1.0	1.066343552828444	0.6707933806628673	1.0	0.691825821237586	0.7547490050978758	125.7469994382789	133.22537295875736	45.0	16.30498433828165	14.422205101855956	94.73098005029912	93.2595430642081	39.91130849236851	388.30399999999895	0.9567376261158944	1	159.0	56.346898602321744	27.647684449329972	8.309300416149199	38.39946591947228	21.70550092123449	22.391577017493546	33.33189900778234	38.05613787472248	39.42836654186249	30.86265356745571	52.66849768534303	24.194003314711154	4106.0	1634.381125180982	746.1722444612533	584.3859475776553	1144.7331967316568	543.5301758423448	631.7618990344927
10	15	nan	0	0	nan	nan	C2	C2	C2	2940	459.0	159.0	1.0	1.0909001826091838	0.5810945097265153	1.0	0.5462653288740246	0.7054200023671711	70.02191908611955	77.64663547121665	25.45584412271571	9.036923660479854	8.0	59.40254339809165	56.986364386441146	29.369107259844483	228.8519999999996	0.9386973180076629	1	94.0	34.46953536570072	18.37485311180353	9.11415276862681	18.95455862954259	16.007415924221277	15.285633686929941	21.4314793497324	18.154543451964855	9.783566074445844	18.74778364226222	43.39435422420502	10.575280416756868	1703.0	427.20906410366297	323.37035201489925	255.30817131139338	337.4170749373734	315.23556900024414	261.2065615840256
10	16	nan	0	0	nan	nan	C2	C2	C2	4164	744.0	137.0	1.0	1.9031153643343743	0.9244288600017609	1.0	0.43620364550597107	0.42920192848350514	132.51406157813355	113.75851616472501	21.540659228538015	8.329967610538795	7.810249675906654	54.4799064261438	50.53483858267578	24.831183893329644	349.1639999999992	0.7453682985769265	1	72.0	21.20187694579363	13.746974964626133	11.45102620869875	19.96319522615522	6.991577046923339	12.40080877020955	15.496452337130904	32.063981184735894	28.121721260249615	15.80866714939475	30.065705315209925	7.465415467508137	1143.0	390.0277108075097	237.19270659144968	283.07698211912066	361.4161441279575	119.72513966541737	218.95326197333634
10	17	nan	0	0	nan	nan	C2	C2	C2	9617	564.0	191.0	1.0	1.0986671667998023	0.609534122034367	1.0	0.6069039505237915	0.7014730255022339	128.32175979545124	141.66156853571826	43.829214001622255	15.837358955411535	14.142135623730951	111.25317149769616	101.72833696749055	-84.3026562976518	415.0679999999988	0.9206835479393042	1	121.0	43.496254028752446	32.45621428638697	12.843534037470818	38.66080725006759	24.916304324753582	25.982177516445518	37.471656400710344	41.694239754229784	35.36768148839474	32.79522393271327	58.71046009659767	22.39830629248172	3313.0	1119.6690021567047	918.0875727562234	409.88185065519065	1077.487526645884	906.1483334032819	719.2654162747785
10	18	nan	0	0	nan	nan	C2	C2	C2	8773	652.0	181.0	1.0	1.0599175447758145	0.47097070296923654	1.0	0.7320594125500668	0.7950845036263796	115.20826046499862	124.2014492669067	44.721359549995796	16.04750502881494	14.317821063276353	104.01064074133923	101.63083470095691	-44.897391234863505	372.36799999999903	0.9717007254804229	1	136.0	64.89109635539353	19.475715316832066	12.380834691226482	29.69561309926212	13.031631983816624	16.355596272274852	22.87930116429925	35.60994888283312	36.762203404679894	21.834302263334394	43.62990765273571	14.07776000816375	3351.0	2014.1767613068223	565.3972693271935	524.8905629077926	894.5626310985535	303.6075236387551	473.94128423556685
10	19	nan	0	0	nan	nan	C2	C2	C2	2163	454.0	204.0	1.0	1.5098376569217393	0.8902211584560692	1.0	0.5059649122807017	0.5602670911070458	82.89568848948386	74.24284477308234	15.033296378372908	6.399663583271495	6.0	42.743658391826855	37.7613554331846	27.010891298875144	220.25999999999948	0.8128523111612176	1	74.0	32.78899832814932	18.96272223442793	10.45998321287334	16.92663462087512	14.30569925904274	15.299107365310192	22.18406952917576	15.916472133249044	7.335530638694763	17.908430621027946	42.41264985501766	8.243610307574272	689.0	401.9072711877525	257.23599626123905	176.33153305388987	214.53913201764226	187.26004441268742	200.33928475528955
10	20	nan	0	0	nan	nan	C2	C2	C2	3677	762.0	195.0	1.0	1.3057522398605985	0.8544956867899736	1.0	0.4982384823848238	0.6249061549123488	97.99190946703938	98.4733466477097	24.041630560342615	9.126636604820757	8.48528137423857	50.08166161569202	50.90272917533845	34.485188630966356	271.921999999999	0.9235212859475073	1	38.0	19.42581820767373	9.777630306780338	9.619485828094184	13.833661427721381	5.450553170405328	8.77814910095185	10.600030549801886	20.753399044275284	20.151613611727953	11.062851933762431	19.741100173443556	5.8906233590096235	1203.0	240.40732451807708	181.1217368794605	288.7324640965089	254.21724288910627	107.99339316878468	163.05008048564196
10	21	nan	0	0	nan	nan	C2	C2	C2	4123	294.0	198.0	1.0	1.1649901702315588	0.769267836737492	1.0	0.5774509803921568	0.6435043076233189	93.07447961886368	101.71037311896953	25.495097567963924	9.98285785930816	9.219544457292887	68.67998919485225	59.4677458907942	-2.853903495162999	283.7499999999993	0.915916916583361	1	91.0	27.987060273997486	18.47774477209896	6.662226306274533	20.131135989911854	16.645166696980596	15.768841106444597	21.65876253414899	34.67968271672726	34.40976591221988	23.918165863491595	42.57796590868384	6.6796368304640055	1483.0	571.9253838313743	270.1507440684363	355.51050612609833	352.31574009452015	210.29752067290246	237.1582519384101
10	22	nan	0	0	nan	nan	C2	C2	C2	1561	390.0	209.0	1.0	1.2078316835031613	0.6808407570289858	1.0	0.492739898989899	0.49065772207238373	55.867732691481486	68.62215385719105	17.69180601295413	6.292263725890681	5.385164807134504	44.71447881150596	40.91928578375591	-66.64459849731826	199.94799999999972	0.8403768506056528	1	49.0	32.03225755318999	19.113694965839386	9.991714337840676	15.450217436999083	15.909086886793375	15.385717514902353	21.102159187197685	19.9589074999094	9.459967974573374	21.992095850408077	36.09922939538956	4.720958275720477	579.0	383.0213779993355	193.63274571672082	148.47742437385023	164.3849242925644	159.2693526726216	154.5495842024684
10	23	nan	0	0	nan	nan	C2	C2	C2	2418	497.0	216.0	1.0	1.108235704762922	0.6434092988787018	1.0	0.58125	0.6748641137842553	65.53504443238185	67.7421582177598	21.587033144922902	8.053435324515373	7.0710678118654755	50.087931729882555	50.168541468078324	43.443499362139455	212.1899999999998	0.9232531500572739	1	48.0	25.115587275475264	19.474174067378044	6.085526863113046	18.227405212819576	15.457999609410763	15.346776593476534	22.697657719254494	17.56943618133664	8.752330837771297	18.77123674750328	34.99673454463482	10.320897247642279	609.0	316.81794487312436	264.87255673110485	225.7822692282498	252.50296813622117	228.73139559477568	207.1737853512168
10	24	nan	0	0	nan	nan	C2	C2	C2	2433	353.0	227.0	1.0	1.1593423785765073	0.7599337147365854	1.0	0.5605990783410139	0.6347484450679263	70.9918069914805	70.40596565632774	19.79898987322333	7.886683302144892	7.0710678118654755	49.90084001076696	46.144715457932016	61.4218013387923	219.4699999999995	0.9105538922155688	1	82.0	25.857709607109427	21.42661179229617	10.134081076830626	18.082826014608145	18.211337450891733	16.86434729769826	23.805249080061913	27.691432021558285	18.00733967870474	25.64333563297987	43.60314340889454	5.043778160586953	1024.0	327.44647914357483	298.85828974470496	302.7834440879524	262.295964255929	272.89834471046925	234.8910659737885
10	25	nan	0	0	nan	nan	C2	C2	C2	2582	411.0	242.0	1.0	1.1928856952492748	0.7775589934791746	1.0	0.5216161616161616	0.6215953236783962	74.89525356804045	74.67261881037788	20.518284528683193	7.848462368613403	7.0710678118654755	47.046246367175996	47.09488413168279	-63.725937954924724	228.46999999999957	0.8545424458050636	1	72.0	30.159655103459954	19.19121079146862	10.454169519245625	14.955291137099266	16.850614182651043	14.97923244163394	21.310933031141758	18.885862480849028	10.447135156020522	19.77788969501853	38.87862963974476	4.560875894501805	999.0	441.71721964888275	294.9997713640332	309.43720180913806	225.22267508879304	288.50675221532583	227.51793735846877
10	26	nan	0	0	nan	nan	C2	C2	C2	1279	328.0	250.0	1.0	1.4671612861999093	0.8629543148489017	1.0	0.5437925170068028	0.5255812389926284	61.65733579827545	65.0	14.866068747318506	5.253721720820935	5.0	35.65020140291299	31.15433895473594	31.53348708381619	174.87199999999993	0.8778311599176389	1	84.0	15.949568890035152	14.52661932632327	11.640924720093608	14.691523596644402	10.402227828279138	11.700785905122757	16.081895228475332	24.613305900245905	21.18078888952732	18.3092088252306	31.590310506522655	4.554756997153163	591.0	113.33571367710829	124.11668575927615	159.67351821623743	116.84563984721899	82.50223568081856	96.93881150335073
10	27	nan	0	0	nan	nan	C2	C2	C2	10020	695.0	255.0	1.0	1.1512195966143834	0.7677593781444977	1.0	0.562605277933745	0.7007234544549367	144.0574136923416	138.07968713753664	40.718546143004666	16.037751722329343	14.422205101855956	91.72901266614551	92.30309877505843	-33.35199366944714	423.9019999999986	0.9433251741668236	1	80.0	70.82626081071794	24.861814332194626	11.498161358758807	30.504905755631626	13.521751723252237	20.27631040662527	27.132570347748697	36.17764550074935	30.43906311504543	24.561104794964194	46.84431217610836	13.210650780238211	2421.0	2515.7194942431524	831.0699174972251	551.710674861446	1185.689494939521	479.58359735365957	682.2526600686833
10	28	nan	0	0	nan	nan	C2	C2	C2	6900	260.0	262.0	1.0	1.0787036527233471	0.32456314719162566	1.0	0.7116336633663366	0.7223167444730646	99.86598413013716	111.8659912573969	38.01315561749642	13.67478752542097	12.206555615733702	94.83142938920619	94.45964222177096	-10.657344838529168	346.46999999999923	0.9311112610485125	1	91.0	21.382070609368384	13.491538900882006	6.185214034281671	18.256672024726868	10.479011261835694	12.557824101299047	16.20878923125565	29.931090336292982	36.76218819245696	19.34888231009245	31.873716388829052	6.6958724688738585	3101.0	492.6105752857402	451.2771351756528	582.8223395133391	505.991318163462	374.3122764946893	372.60798113793135
10	29	nan	0	0	nan	nan	C2	C2	C2	4299	461.0	248.0	1.0	1.6318221503939703	0.9191949189735078	1.0	0.6182053494391717	0.5357725120425411	124.16467048779465	121.33424908079334	24.596747752497688	8.89177134034476	8.06225774829855	55.49841232406386	48.896403671579215	5.9234440193827345	317.53999999999934	0.8591985610072949	1	77.0	36.51953922957182	30.567162573337555	14.306447004899383	28.07797361537814	23.35420773178339	24.25642790272832	34.74044405668974	29.222903788089752	18.135942675173283	28.48508433252573	54.68230725079775	14.474433539435267	1167.0	580.6653552167118	479.39673483371735	346.21239076182246	438.87635669484735	382.4252233915031	377.62371280789375
10	30	nan	0	0	nan	nan	C2	C2	C2	10907	173.0	276.0	1.0	1.0422142625675974	0.586994276942624	1.0	0.7756916293293507	0.8034606289801417	132.00776547515508	132.90974381135493	49.8196748283246	18.400872324943048	16.401219466856727	104.1891770549351	106.87230958418769	-85.64600930351172	413.0239999999992	0.9617317696852131	1	142.0	22.14923321828246	10.231586179696023	4.228610707446933	18.489524757489562	7.043762918561697	9.284397684037685	12.489952026866376	22.23590452130884	50.508491633459926	15.07341118529439	19.08879233431071	11.870466219261289	6057.0	1062.6099808905274	494.5880686957389	430.55649762041867	1025.8846278851852	281.5879924558103	440.7771736672148
10	31	nan	0	0	nan	nan	C2	C2	C2	3443	400.0	292.0	1.0	1.0898029422314852	0.6441272746388849	1.0	0.6011873581281648	0.7253639717308433	77.55144208124413	82.97590011563598	26.570660511172846	9.811415542058583	8.602325267042627	60.94000025303041	59.32051969242068	65.89502920859177	244.22799999999938	0.9145968920175324	1	116.0	27.259739014320076	19.154634959995747	4.238925792276859	18.202349921688437	21.34230560809374	15.736507248133421	21.614343535155058	30.422125596553087	25.98091097921133	23.66839099302888	48.79191279411316	5.854306866414845	912.0	329.9820097377524	329.36319533362985	245.89308025315404	300.4840622637421	344.49483516812325	255.68006430007517
10	32	nan	0	0	nan	nan	C2	C2	C2	4310	823.0	280.0	1.0	1.8238055582886614	0.9427756548288848	1.0	0.680239898989899	0.4871786071742931	133.995257180858	131.30879635424276	38.8329756778952	14.843761441512417	13.341664064126334	47.0	44.677737151045434	85.0020019913066	333.4259999999996	0.9272805507745266	1	60.0	42.84400699380785	13.02798508759588	3.6459144074469805	16.77500573452562	8.20975055731833	11.061188722029328	13.592095861211419	22.641946956515312	18.18970018066466	12.168947884812951	26.752925841137767	8.417456332594156	1106.0	1010.3199671087787	295.9747468493879	382.29480479471385	383.24716593697667	145.16612539440393	267.7128104586154
10	33	nan	0	0	nan	nan	C2	C2	C2	10664	474.0	324.0	1.0	1.0775455750355818	0.5542442773300782	1.0	0.662360248447205	0.6179361983922925	131.2492158946257	152.6106156202772	49.0	16.930538183459227	14.866068747318506	111.45031637064773	109.24581770975385	-14.350838247813211	465.68599999999867	0.8750307704931485	1	90.0	69.15948722697794	39.57257950864732	15.450660049915314	40.50948351621628	38.570367055013776	30.462424675002694	44.92027163505554	50.21101704239845	43.1115892380476	40.13972695171833	75.30931564420462	18.455542895942926	2810.0	1726.282215966843	1083.8964072037488	931.6609146976843	1121.576914422214	1076.2227835711092	821.1511873584241
10	34	nan	0	0	nan	nan	C2	C2	C2	6362	329.0	296.0	1.0	1.2625079693240833	0.7759675553660125	1.0	0.5532173913043478	0.587929616464862	120.77067759730524	127.12198865656563	31.016124838541646	11.424283916586111	10.63014581273465	81.07191524049564	76.1788611272555	19.12328078249261	368.7559999999986	0.8506484824174355	1	152.0	26.701274163089693	20.300557012669742	9.818722886033356	23.324300059117377	14.04802015889436	17.03523307107389	22.676539413630962	35.200228966772556	41.30003810673952	26.282383581623435	42.25392530485988	9.369649833999574	2990.0	406.4935082811862	500.42858070507646	655.823194840923	612.6142531884834	314.41503071878105	432.4985435567796
10	35	nan	0	0	nan	nan	C2	C2	C2	7789	748.0	315.0	1.0	1.1944515333586465	0.5542286546000151	1.0	0.5168546781685468	0.570989269457283	118.1080801463849	144.55794685869054	38.05259518088089	13.220847423295119	11.704699910719626	103.80524751555052	98.30896864705463	11.033122228596023	414.02999999999884	0.9226486614546316	1	86.0	77.66803988069296	34.20651565119624	8.379507143050432	43.477332811802626	18.86880300566554	28.54076463356614	37.80297543108463	48.83419555798173	39.355260629206896	30.646417912095785	65.45032436773181	22.889387362636626	1859.0	1581.9131467398256	756.9008476249874	516.2992606982589	871.2571761012077	371.281255107373	640.8109720051289
10	36	nan	0	0	nan	nan	C2	C2	C2	11922	587.0	312.0	1.0	1.050224812023918	0.6334810975328317	1.0	0.7165955400613091	0.806387866927951	140.97424205561546	145.8012345626744	52.952809179494906	19.186437434256167	17.08800749063506	112.60413983372152	109.07997095129521	-48.93845215786268	431.0299999999987	0.9763727939068835	1	70.0	94.90931551158428	38.26640733331442	7.0121462335810065	44.86718549579382	25.38843373954296	29.90505837276578	43.24559401720762	45.478263549506664	43.30086210742593	35.91659424826503	64.28854803740978	26.364553313702345	3537.0	2627.3665220271796	1163.3051204197109	610.4475330142304	1221.193409446627	855.3757697781548	896.1731453929096
10	37	nan	0	0	nan	nan	C2	C2	C2	3932	341.0	367.0	1.0	1.2798988820254698	0.7776729340467305	1.0	0.535184429018647	0.6013727186688204	95.71035437744013	97.50897394599124	24.698178070456937	9.245024047752572	8.48528137423857	65.43827255543451	60.170140090629125	72.98526787326752	286.64199999999937	0.8760164865768074	1	128.0	22.388357405550778	15.34636455308646	8.54940112028271	21.61782261636108	9.963637732900679	13.71483942028135	17.448676325380802	28.30127415060997	45.212115712463856	19.81335167400539	31.28677805978805	10.511268793605268	1579.0	354.3486841544509	242.31766277644783	241.2304574009031	351.74847063515335	135.25716064684093	228.39243212807924
10	38	nan	0	0	nan	nan	C2	C2	C2	5114	281.0	372.0	1.0	1.3199839911596192	0.8738349157570814	1.0	0.6230506822612085	0.6329429240766794	117.73006556456711	127.62444906835053	29.732137494637012	10.834930063311427	9.848857801796104	63.34029795024615	57.24303349872852	63.17476404130632	318.6419999999993	0.9446753486653736	1	97.0	11.927809566259384	11.194644114933908	8.050003816373646	15.680720214731991	7.934157335199416	10.292546028271317	12.685084319673479	22.064042134210467	32.67321273684502	14.934950832277536	22.298390166833997	8.238193349912763	1954.0	283.51918863039464	219.30527258943766	239.53017498459667	299.0343028232455	126.7480740332976	208.42206511367112
10	39	nan	0	0	nan	nan	C2	C2	C2	5650	221.0	344.0	1.0	1.2237558178627597	0.8074127462711067	1.0	0.7233388810651645	0.6458301738397968	114.1097165171265	112.53888216967503	29.966648127543394	11.629095162830376	10.770329614269007	67.10279141276177	67.32324902770213	-10.146747810551913	331.5659999999995	0.9107027724048999	1	107.0	25.86330982297659	13.808545088395476	7.793240279890597	22.58628224208951	9.354619706049562	11.861799045465887	16.178667901083827	28.315281972289085	51.80047309026122	18.2277866974473	29.581506125628948	11.773662935011089	2889.0	383.89706344809383	327.38139968551695	317.29666642844677	401.2411236492917	255.67403723392636	268.95967102609575
10	40	nan	0	0	nan	nan	C2	C2	C2	8305	670.0	373.0	1.0	1.0376128942996337	0.3076758612065975	1.0	0.6068688344903179	0.7141748024820501	107.14682096027751	124.59534501738017	44.41846462902562	15.548610057145943	13.892443989449804	98.32813602944674	101.94926067237702	70.63486757904587	382.271999999999	0.9331984942974324	1	18.0	100.71117724478245	35.30775927007198	7.705897659994662	50.42426185309887	16.00949111022055	29.258381001651287	40.47449463605881	39.934813499450684	41.404257249087095	31.185397118330002	61.985931277275085	34.21460296586156	114.0	2289.9099878296256	912.8502790406346	416.691035984084	1233.2090642154217	443.4601366389543	766.4374155290425
10	41	nan	0	0	nan	nan	C2	C2	C2	14993	97.0	381.0	1.0	1.02029904658486	0.42492291247063374	1.0	0.7816181837138985	0.8553021538898616	146.0555090595288	150.4460036026215	61.814237842102365	22.179272254725657	19.79898987322333	134.39680055715613	132.213761148834	43.811538880010644	469.34199999999856	0.9818598559266535	1	106.0	32.09990084543824	10.69544521253556	4.798764059320092	24.730479994788766	6.7876249719411135	10.050064890645444	14.042343821376562	24.324696792289615	53.26471359375864	14.557030653581023	17.628122428432107	18.382833599112928	5594.0	962.8831790601835	536.0359824001789	463.2453665463254	1106.8668666472659	282.8451073402539	510.2175036808476
10	42	nan	0	0	nan	nan	C2	C2	C2	3129	177.0	396.0	1.0	1.6356649779464913	0.9277300775445626	1.0	0.7501798129944858	0.5549470321804111	106.80128393203863	97.98979538707079	18.027756377319946	7.626833495859919	7.0	41.187557674428284	39.863771043016094	-7.2171945529585155	266.1839999999996	0.9013394786115513	1	82.0	17.350423451513052	13.528633559122682	8.00897234864533	17.89382772706449	10.962233941070735	11.382772587239742	15.172335393726826	28.968917340040207	40.03927671350539	17.248600092716515	30.342229393310845	8.069886310957372	2004.0	230.60366244334728	223.58605343755335	323.36533167026937	344.6733046127483	165.75484905950725	194.02821431308985
10	43	nan	0	0	nan	nan	C2	C2	C2	6649	403.0	377.0	1.0	1.1324907456582163	0.7006652138567997	1.0	0.5970725574712644	0.6724008315972081	112.54869074898379	118.12705024675762	36.05551275463989	13.16385811115425	11.704699910719626	80.72114009756042	80.30238728818124	20.018308672656392	352.50799999999936	0.9311672852041174	1	142.0	52.97140451986343	24.87649350333959	7.941863168030977	29.027679870836437	24.554100768640637	19.76267647650093	28.62420090753585	45.981673918664455	40.82899218611419	31.70786607079208	52.48070497158915	14.428900555707514	3051.0	1122.1131154056638	589.3084006952122	325.86785737704486	634.0440076915547	615.5623565418646	462.2078589498997
10	44	nan	0	0	nan	nan	C2	C2	C2	10717	761.0	412.0	1.0	1.0330706264837215	0.55642106058187	1.0	0.6992235923533634	0.7887843127905735	128.9250054215187	136.12494260788506	51.62363799656123	18.27337819270116	16.1245154965971	111.04785705278871	107.12384855333569	-26.807617670531357	413.2019999999986	0.9494573643410853	1	76.0	98.43024339247495	31.82305639795959	6.887037497013807	48.673304334282875	14.084840229712427	26.598367335274816	36.6638742480427	43.24013113602996	51.63379873149097	28.114595328457654	55.108735946938396	31.929167652502656	1978.0	3450.914047272876	1017.6028393199667	305.88810653984547	1604.0505533767864	459.3362491093576	851.1707033514977
10	45	nan	0	0	nan	nan	C2	C2	C2	7755	500.0	414.0	1.0	1.0779916375383916	0.6287237428011184	1.0	0.6977058029689609	0.7521382202213358	114.99564094614949	119.20151005754919	41.10960958218893	14.926667765412912	13.341664064126334	84.25645916289044	89.42391522391715	-87.89242204473675	359.9539999999991	0.9734513274336283	1	115.0	52.76078435778618	26.026962811127305	6.294575460255146	32.65006491728127	23.703822383657098	21.07756162248552	28.421881461516023	40.69333943538368	40.38419155962765	29.344350423663855	52.98028531111777	19.09231703542173	3006.0	1415.242191389203	694.2260325187817	411.16902513615787	758.7909216890112	618.763348354958	552.4540174975991
10	46	nan	0	0	nan	nan	C2	C2	C2	8984	583.0	421.0	1.0	1.131527952114886	0.7714548669437169	1.0	0.6411647159577505	0.7003114085200121	135.51553989093023	145.24462124292245	41.10960958218893	15.527013466405243	13.92838827718412	90.47281906546533	86.22637613212241	-56.73306723365572	401.50799999999896	0.9529062367416207	1	116.0	107.21834092028439	32.20291444659233	6.715373499318957	43.068238304927945	18.6099794479087	26.127565508708358	37.06857416220009	41.145052345469594	44.504524275660515	31.607690639793873	57.17111472412944	28.25917454995215	2206.0	3567.3704869356006	915.3845734857023	509.71859381720424	1143.9601133223623	499.26186114456505	703.4789205072448
10	47	nan	0	0	nan	nan	C2	C2	C2	11408	253.0	448.0	1.0	1.1966993055758857	0.8125052916096599	1.0	0.6368203639611477	0.6752698786463552	160.7895458684147	168.24089871371942	47.853944456021594	16.906979101811974	15.132745950421556	104.7255738291973	93.73287927033601	3.7416274735296247	460.7559999999987	0.9207425343018565	1	147.0	40.41182561125606	19.203326548449695	6.283192243427038	25.192019612528384	21.32040896359831	16.480994939804077	23.18605339154601	38.99372861534357	49.61498439498246	26.42423126846552	41.42967884428799	11.724788359366357	4832.0	777.743878272362	787.4430167675018	681.8725571921095	863.7035946808755	827.0369281163439	647.2760061156005
10	48	nan	0	0	nan	nan	C2	C2	C2	7993	376.0	447.0	1.0	1.1344177656106145	0.7655545559102996	1.0	0.7041050035236082	0.7415960268578367	127.58129950716925	128.2653499585917	37.8549864614954	14.79417181652613	13.341664064126334	76.80248673799787	82.08210609206996	4.921536610841887	368.02399999999903	0.9682030161710373	1	126.0	45.96609452459961	22.136369795538485	7.263141876086593	33.23428699467331	20.506080739200115	18.096437035128474	25.627023853361607	36.61622034944594	41.07293811254203	25.77444118540734	41.07548635266721	21.334554105065763	3117.0	1192.0836203088984	598.8870991878211	419.43680522497743	841.5679568136111	587.0193184530362	467.5068293819204
10	49	nan	0	0	nan	nan	C2	C2	C2	7271	678.0	460.0	1.0	1.2873491792015253	0.8122671407099031	1.0	0.6075367647058824	0.5970378653077719	133.1392353894716	137.6735268670052	33.421549934136806	12.638528573678986	11.40175425099138	80.52888146216665	77.65819890675037	6.910119116031269	391.201999999999	0.8708827404479577	1	93.0	92.90801862999797	32.62708478420973	7.7863584803417325	47.25459692068398	16.93110555317253	25.892698548734188	36.73644610121846	39.65021742135286	53.14467088505626	27.73936066403985	55.90920874103904	30.402105743065476	1101.0	2299.4122226201	772.3297787755728	353.56360784359276	1094.667796695605	407.0443588104099	610.3208828289062
10	50	nan	0	0	nan	nan	C2	C2	C2	7393	141.0	486.0	1.0	1.142174119799641	0.7981182448322148	1.0	0.7020892687559355	0.7423995041672768	125.39995189144389	129.0348790056394	37.0	14.336321547688472	13.0	78.26591752579054	75.55357687767476	4.002693665309201	353.74999999999903	0.9506847553526651	1	153.0	52.87872136570513	18.59021902270615	4.6614175932481885	31.521705923601985	14.502205019816756	15.759441565722227	22.41940953116864	36.472434636205435	57.366781240329146	23.9479514779523	40.93049514759332	18.457999574951828	3874.0	1259.6447858298197	635.329305854626	386.21413052547723	892.1447167284787	690.1602661227807	515.1920049516484
10	51	nan	0	0	nan	nan	C2	C2	C2	5804	683.0	527.0	1.0	1.3207517872659222	0.8561012193478815	1.0	0.5276363636363637	0.6185893697089182	123.92305906224034	127.13772060250254	31.25699921617557	11.442659806584551	10.295630140987	69.77011222463189	64.0444514911429	24.72853838697876	343.3739999999987	0.9422842763211301	1	106.0	84.00837739929557	21.074982879683375	6.482871785759926	23.49217974022031	10.609369043260813	16.3293049428612	21.34169526770711	31.64246586151421	37.67669187858701	20.048951008357108	38.766933743841946	12.255054583773017	2429.0	1618.5787299284711	485.80964404623955	201.35779418144375	578.9328910615295	237.88340644259006	371.9826206136495
10	52	nan	0	0	nan	nan	C2	C2	C2	4428	215.0	520.0	1.0	1.1649477367855585	0.697177205718478	1.0	0.5031818181818182	0.5681414332993979	93.02257537525767	110.60289327137876	29.832867780352597	10.395904152987994	9.055385138137417	64.03124237432849	66.6877761878553	-51.601160711302086	312.9539999999992	0.8750988142292492	1	92.0	28.398153551854193	22.521004133857787	17.05333034042269	24.294636520557106	15.653910133987665	18.61319906823337	23.709162971936166	36.04797447286546	38.72393375262618	26.08780045621097	48.76127260737121	11.001312312670052	1980.0	354.6200200766325	421.25876285880804	498.91493150871247	464.292317786254	347.88012557663023	352.1761810434982
10	53	nan	0	0	nan	nan	C2	C2	C2	4900	381.0	522.0	1.0	1.057336674136008	0.5763702245602544	1.0	0.7585139318885449	0.7268934187673805	88.82238022729153	100.20977996183805	33.95585369269929	12.00639602106001	10.63014581273465	75.0	72.58464503932824	60.36769195192059	291.04999999999933	0.9448515233320478	1	135.0	45.758419221267104	20.516975657083094	7.324376339092851	27.060914071276784	25.31477835122496	16.515709191560745	22.712901508435607	31.459876460954547	32.186114244163036	24.1109788864851	38.62792406231165	17.485420032404363	1390.0	834.8455183580518	387.40848471969366	377.8662090646103	428.45574185531586	385.5448542777449	307.90762235131115
10	54	nan	0	0	nan	nan	C2	C2	C2	2323	260.0	545.0	1.0	1.3776836701165922	0.8405560737381965	1.0	0.542250233426704	0.5492740760739363	79.29129427937322	83.60023923410746	19.6468827043885	7.0447331461454965	6.324555320336759	45.42869409141523	42.95404062672154	89.37649374548121	230.53399999999957	0.8680866965620329	1	69.0	12.761776186525822	15.320378424599767	9.820294518955052	15.628198661841452	10.365011055022478	12.806363035924733	16.211078110150993	24.39789422415197	23.453421810641885	17.283177001401782	29.946776596829295	7.001785311847925	930.0	189.50513519439846	197.456717915833	315.89938209299	210.33131919521838	141.42835131008178	168.68801430799067
10	55	nan	0	0	nan	nan	C2	C2	C2	5537	310.0	508.0	1.0	1.1192333791896685	0.765808547245346	1.0	0.7324074074074074	0.7647170340799334	105.50710044200818	110.98198051936178	34.655446902326915	12.685499918368283	11.313708498984761	70.12401905752756	67.84830703494518	-73.56763364087422	301.64199999999937	0.970042046250876	1	128.0	24.90443275216967	18.054322112351656	6.9503624476492405	15.951506844721735	19.005889978259802	14.417547913268209	19.555931905284524	31.17994965799153	29.163607213646173	23.63324943277985	35.85578712448478	4.939131794497371	2574.0	286.154543899931	376.8818958522752	309.0008396357298	337.5532012498006	428.462944178842	300.8947896165773
10	56	nan	0	0	nan	nan	C2	C2	C2	7518	454.0	504.0	1.0	1.1324225684986575	0.7425893764074303	1.0	0.6308105386809867	0.6750512860822503	122.14045145821873	124.8118584109699	36.235341863986875	13.627469329661817	12.041594578792296	85.61368580611122	81.80319857545193	-64.39566183344722	374.0999999999992	0.8985299390462531	1	111.0	77.87472319230437	29.55609988886863	11.018081974238157	34.89996177889407	31.06590371299535	23.105958657339215	32.209033420309424	40.6145723760128	35.87678342871368	30.438422232866287	52.45098031125963	21.840589095838368	2859.0	1663.1848326548934	728.49063926097	482.3241939544678	903.1579009350389	645.4142368026078	573.0497602280229
10	57	nan	0	0	nan	nan	C2	C2	C2	9053	533.0	530.0	1.0	1.0603092984519624	0.6473726947535128	1.0	0.7551718385051719	0.7682466174672815	124.14028500716296	138.05795884337854	45.48626166217664	16.388414409325915	14.560219778561036	93.98536990456313	94.61644772946163	-52.13910378283429	384.8139999999991	0.9644188771705551	1	89.0	102.29514007270336	32.10966663248837	8.422293462790549	37.56093699298799	19.131044505164027	25.377340339124203	34.599694857373834	39.95606940239668	32.56893260590732	30.685740433633327	52.93650730140507	27.73145646881312	3047.0	2315.3410848584026	904.614786952734	564.28641282022	1188.8587481630966	530.1337001938373	709.3645995799452
10	58	nan	0	0	nan	nan	C2	C2	C2	4432	168.0	567.0	1.0	1.1788789237958064	0.8018203461973379	1.0	0.6702964307320024	0.6790187790415894	98.87932849744837	102.55242561733974	27.0	10.638912221147434	9.848857801796104	57.52945025861818	59.086842745285225	62.716095821092175	286.39399999999944	0.9407769051156867	1	85.0	56.3354085162282	23.79285876825452	9.517616592347622	31.84904257580638	11.280766006559134	18.329533936455846	25.813275314867496	39.383825570344925	46.39882496371865	26.742870269343257	46.159853518009186	16.553200588561594	1666.0	922.616174666211	461.48180381953716	285.35565775446594	614.6415962837636	236.48482537083328	352.46866606362164
10	59	nan	0	0	nan	nan	C2	C2	C2	2344	229.0	581.0	1.0	1.08202050693695	0.6727557724161161	1.0	0.6326585695006748	0.7671597363005715	64.5501867104538	68.8839603971781	22.360679774997898	8.383761708607711	7.615773105863909	45.950913880862984	47.75840000503086	-36.288125986695306	195.9479999999999	0.9644106150997739	1	24.0	22.55272755585611	16.59865720011294	6.381383998319507	18.30630962923169	8.90696574933827	13.075593180954456	16.596307318657637	25.811657842248678	24.85659570246935	18.730327293276787	32.671015590429306	7.905119456350803	950.0	329.725505778566	253.41872281767428	178.61031505372375	262.42366672866046	151.08093409612775	203.60030535422266
10	60	nan	0	0	nan	nan	C2	C2	C2	7651	611.0	554.0	1.0	1.2613368749358813	0.7181509420979313	1.0	0.521469465648855	0.5492704495055676	128.46057040250258	136.60527076214885	34.655446902326915	12.390939173853765	11.180339887498949	93.01746909867052	89.39408780661711	22.460725890100857	418.3799999999987	0.8478032023934844	1	104.0	90.61004054732621	28.727855352684855	11.114473251625896	36.58858625590801	13.690989564172924	22.403158631175756	29.991210860200226	40.315175163559616	39.52288099937141	27.125490279868245	48.938841765746474	29.134859221056104	2519.0	1924.561822572723	630.3782867528498	306.18976218346506	876.3699093302712	298.36241791862994	505.82262984570116
10	61	nan	0	0	nan	nan	C2	C2	C2	18903	67.0	567.0	1.0	1.0866168693907299	0.6034198174812718	1.0	0.6986620342992312	0.7214066709176183	178.46962296460094	188.04254837669055	63.90618123468183	25.36772990980605	24.0	151.0	142.31590333876008	-68.17461183319192	573.8259999999988	0.9425814655064948	1	113.0	61.93791113328189	19.55317011103034	6.898741182871163	28.4943008441478	10.514534258283675	15.297474694438279	20.657694403082132	33.63762873131782	52.22432267758995	23.06805519759655	33.60154126863927	15.667521182447672	7260.0	2407.5831866869703	947.4562771636993	846.5360668320209	1430.7534771198407	573.2119955578819	808.4471679795533
10	62	nan	0	0	nan	nan	C2	C2	C2	3518	332.0	575.0	1.0	1.2548860899238463	0.8174187771659169	1.0	0.524448419797257	0.6410371217557941	91.75750448242442	86.83317338436964	22.627416997969522	9.042969349752264	8.48528137423857	55.39977756232189	52.85634818844388	-35.02391399228311	262.60999999999945	0.8815937852399449	1	128.0	19.21959261968732	23.060822427272797	7.432608551345766	25.394048945978284	22.687815714627504	18.74877550266683	24.76420246809721	33.71810481697321	26.185061402618885	28.02944984473288	41.604226883500814	11.83433277811855	1335.0	382.9871675930917	395.98405447788537	505.1977719962597	376.7245289552957	405.64670837298036	329.80454774945974
10	63	nan	0	0	nan	nan	C2	C2	C2	1295	377.0	580.0	1.0	1.0966240242786012	0.3386562345618138	1.0	0.6540404040404041	0.6394488217447329	43.78509222178188	50.24937810560445	16.0	5.8897088490168805	5.0990195135927845	40.6344011579311	41.19783872368498	7.278453670226316	159.52799999999993	0.901496693351897	1	67.0	14.045014100149274	14.624582327902317	14.780483659356833	19.045136157423258	10.774700542911887	12.730113692581654	15.570595879107714	16.168658040463924	15.180392187088728	15.095567282289267	28.31493090838194	12.035050051286817	655.0	129.09822260402143	141.3033036030829	271.17215223424137	155.91439690440893	100.76838322170079	123.24693688377738
10	64	nan	0	0	nan	nan	C2	C2	C2	4040	421.0	583.0	1.0	1.3821358425105832	0.86642804319633	1.0	0.5807935595169638	0.6017119818973762	106.53203343134103	103.73041983911952	23.0	9.063075397477936	8.48528137423857	59.14186036817043	53.19165295670347	-26.888806116903087	290.4699999999991	0.8797909407665505	1	77.0	65.9598078019917	27.673304356634617	21.892591824755073	26.998290956020355	21.3446708843112	21.768978465348482	28.594003155827522	26.49231706187129	16.835004188120365	25.604318264871836	46.694697476923466	21.077683685347438	664.0	1049.5281912144274	444.0334173515439	736.320592302829	474.991257045418	319.14877588674426	361.4582440406084
10	65	nan	0	0	nan	nan	C2	C2	C2	2356	267.0	604.0	1.0	1.1271859173118985	0.7115580403922304	1.0	0.6186974789915967	0.6776692421072739	67.22626193800996	70.51950084905593	22.20360331117452	8.067695262647762	7.0710678118654755	49.46014438265361	47.235008466877396	31.810430121513107	209.01799999999974	0.9058054594386774	1	57.0	30.679453751072288	20.121873751282692	5.9861905965954065	21.32851143926382	10.296650670468807	15.91952390782535	20.931822754442692	27.40099175646901	22.330815587192774	20.427634123712778	36.01332112029195	12.293141087517142	729.0	380.15230041835457	258.25929679721594	260.70662999525666	251.47071041725576	121.70275450777262	212.56675083562732
10	66	nan	0	0	nan	nan	C2	C2	C2	4479	345.0	624.0	1.0	1.198944024606058	0.8081985876232433	1.0	0.5924603174603175	0.6245700061723088	100.6243160173537	106.04244433244644	27.16615541441225	10.186775269199357	9.219544457292887	68.01573308327731	59.25867063294046	6.930443479074993	300.19599999999923	0.8738659642961663	1	105.0	59.096360702067614	24.64193180948496	8.620660761371255	28.75458910688758	15.175005804747343	20.294117644429207	26.904493745416403	30.991088766604662	21.592660427093506	25.15837337449193	42.1484549343586	18.47254140395671	1980.0	1009.1374075859785	444.5364770088345	463.3855348620564	493.4475320968777	260.86642327718437	369.9562224596739
10	67	nan	0	0	nan	nan	C2	C2	C2	4271	498.0	615.0	1.0	1.1223924604878615	0.6703143611253969	1.0	0.6611455108359133	0.6379339690612639	88.60997306268675	95.03683496413377	28.071337695236398	10.307591805179188	9.219544457292887	65.85621790282288	65.75544586738083	-78.13502385351836	290.0559999999992	0.8886808156471078	1	60.0	69.36438537016511	27.5297322422266	16.623025964945555	23.865919046103954	16.193484412506223	20.289524648338556	28.462958745658398	19.92056154087186	10.44434273801744	20.82282755896449	39.0358434766531	17.413122797384858	1437.0	1128.7263455316424	463.7014880441129	338.0770737156272	451.8425425514579	238.7658358067274	352.7331657409668
10	68	nan	0	0	nan	nan	C2	C2	C2	3411	442.0	631.0	1.0	1.1806634926002408	0.8037613267023257	1.0	0.6133788886890847	0.6560792336829505	86.92449747630437	99.29753269845128	25.0	9.347069537487808	8.246211251235321	54.37725009589937	51.71589247437426	-48.60611534368231	255.6039999999996	0.9308227589029882	1	77.0	70.91914246231318	24.464454099535942	9.82502481341362	24.942381989210844	20.747020740062	18.408819757401943	26.028427623212337	20.336812403053045	10.774059662595391	20.71201653778553	38.6491187736392	23.65676355175674	547.0	1053.0386968106031	387.015030272305	334.0642712134868	325.18324602022767	334.4668044447899	280.6243687905371
10	69	nan	0	0	nan	nan	C2	C2	C2	7026	648.0	635.0	1.0	1.1567220228652795	0.7926812843936306	1.0	0.6695254431103488	0.7037699268668886	122.63765326930712	126.90547663517127	35.35533905932738	13.670567096694562	12.36931687685298	76.24715644520379	74.76436146771803	31.56575991902894	354.1959999999991	0.9501014198782962	1	87.0	57.931654788553715	22.31398493424058	15.061997444368899	31.314869961701334	10.78396279644221	17.516441670246422	22.658747291192412	32.107820209115744	39.085175743326545	21.2462806859985	39.71486996393651	22.376958931796253	2736.0	1937.0467677721754	556.7548797661439	558.0814996976405	873.0611592987552	226.64271079096943	451.3339900681749
10	70	nan	0	0	nan	nan	C2	C2	C2	4153	556.0	612.0	1.0	1.4030715893065768	0.875802884696642	1.0	0.5266962587190869	0.54503514110219	109.5420425204084	105.26157893552613	23.0	8.970343970652987	8.246211251235321	54.545712901107365	52.87254172082501	-62.88358121026223	309.4379999999992	0.8413695299837926	1	39.0	54.31718918681145	30.792752012610435	15.04415961354971	28.10141145437956	19.435263603925705	23.07106128334999	31.735484831035137	28.82580291852355	18.21086448431015	24.799603331834078	44.611566446721554	20.646570533514023	389.0	815.5117876082659	483.5252157896757	425.32414767704904	430.88540509715676	300.61098681762815	366.7924928702414
10	71	nan	0	0	nan	nan	C2	C2	C2	1480	576.0	653.0	1.0	1.1083693184469214	0.602448230761916	1.0	0.5934242181234964	0.6124999635495398	50.49201815777551	60.00833275470999	18.439088914585774	6.531237659321578	5.656854249492381	41.73171349947435	40.300606213536355	-81.57445551425695	174.25399999999993	0.8835820895522389	1	10.0	29.70272372663021	16.746791817247868	11.39449149183929	18.01554898172617	11.093522503972054	12.571541961282492	17.557686768472195	18.714351169764996	15.209613170474768	14.625558875501156	26.404531881213188	12.684733372181654	162.0	319.86489693820477	173.2874953225255	146.26324871368706	184.6186925470829	108.11200126074255	129.56189831346273
10	72	nan	0	0	nan	nan	C2	C2	C2	6923	109.0	655.0	1.0	1.1755542357389037	0.8143078493256161	1.0	0.635720844811754	0.7211151146948492	124.30657137319392	123.23960402403117	33.54101966249684	13.514768442234628	12.36931687685298	69.43613405373867	72.15166387983965	-30.203988113341303	347.33599999999893	0.9559513946423642	1	102.0	69.78458830714226	27.146471431478858	5.715892289765179	36.66410318017006	10.230304438620806	19.209140239283442	28.477653170004487	34.96284429356456	59.440589003264904	24.14137482829392	47.17094695195556	16.696208181791008	1939.0	1785.1045708917081	662.8481737114489	313.5876406226307	933.8681778684258	249.24617443792522	481.53072494082153
10	73	nan	0	0	nan	nan	C2	C2	C2	5707	216.0	643.0	1.0	1.0386597646297773	0.5654023776569712	1.0	0.7116847487217858	0.7623531527787084	94.6457671446269	105.99056561788883	38.62641583165593	13.31021874578168	12.0	80.0	78.0652694902164	59.44386190835286	306.7119999999991	0.9390374331550803	1	54.0	54.1251086294651	30.538735032081604	8.02330058068037	35.66092938929796	11.586190612986684	23.20228897407651	31.76594191789627	34.596597358584404	39.21283285319805	27.18162816017866	54.524849221110344	20.4301976300776	422.0	957.8168614208698	626.9226219728589	299.1721682967618	724.5348290652037	221.9073173776269	485.72927521169186
10	74	nan	0	0	nan	nan	C2	C2	C2	5233	363.0	676.0	1.0	1.3195871868499507	0.863990879090293	1.0	0.5680633955709944	0.6068082821044564	118.25796987037934	121.63058825805291	26.248809496813376	10.579294873774973	9.848857801796104	65.1126558914982	59.543769866628054	-42.39273879839951	329.1959999999992	0.8838780508403008	1	112.0	83.30002293363214	25.785305615514517	10.032455950975418	28.861738055944443	10.190066408365965	20.30405132845044	26.68915842846036	30.812497228384018	22.505806006491184	24.564690589904785	43.24844738841057	20.845105646178126	1464.0	1366.455803340301	366.1025258973241	236.25662684626877	432.92330865189433	150.87461719755083	294.22250753082335
10	75	nan	0	0	nan	nan	C2	C2	C2	8225	279.0	697.0	1.0	1.0869392740278825	0.6688214442891738	1.0	0.6405763239875389	0.678484243369607	120.89163334278255	123.4382436686459	38.8329756778952	14.567660032320802	13.038404810405298	91.87694623544672	89.873630388218	-67.51058411397794	390.3039999999988	0.8932450043440489	1	91.0	72.54486929625273	34.270313676446676	12.188433707691729	45.193804785609245	13.474021587520838	26.534081041812897	36.87594411894679	39.79412530735135	40.12309458106756	30.79047828167677	56.656473740935326	28.436469107866287	2082.0	1765.063676547259	821.374564114958	580.7608002778143	1093.3266043290496	294.39920763112605	651.7607087567449
10	76	nan	0	0	nan	nan	C2	C2	C2	5132	623.0	698.0	1.0	1.114843124440523	0.6536036007006543	1.0	0.5488770053475935	0.6291461122601075	96.11161027367625	110.0272693471941	32.202484376209235	11.424274717098967	10.0	71.33467034432168	72.74082840927254	14.977091753648956	320.163999999999	0.8981449072453622	1	113.0	81.30014485120773	27.254688393324614	12.28146795835346	36.44338135421276	12.659327109344304	20.476722463965416	27.35368885099888	33.834012381732464	38.318074364215136	22.997741732746363	48.315007135272026	24.877332746982574	1538.0	1860.844464674592	519.3618989493698	311.87617343571037	626.4080722816288	274.1376522947103	379.43205983005464
10	77	nan	0	0	nan	nan	C2	C2	C2	3620	455.0	682.0	1.0	1.0663552920989334	0.42516753062448	1.0	0.572966128521684	0.705355925486919	73.42313862196262	80.09993757800315	27.892651361962706	10.128010665727349	8.94427190999916	66.46803743153546	66.45636008915147	-18.24582358279482	253.95399999999935	0.9297547194041351	1	63.0	58.103532426059246	23.168490163981915	22.820889750495553	22.048966195434332	12.611795231699944	16.690623331815004	23.700022861361504	15.720653112977743	9.48342114686966	16.530128978192806	33.04768447577953	17.62423136085272	846.0	882.3012745380402	413.02960316091776	572.228458352387	429.92092791199684	241.48711394891143	307.05439891666174
10	78	nan	0	0	nan	nan	C2	C2	C2	12125	190.0	724.0	1.0	1.1713965873488759	0.8003316622163497	1.0	0.5832130832130832	0.7271110599943844	162.8131117851671	169.799882214329	45.0	17.73479416380948	16.1245154965971	99.55042640001045	97.61582697353006	22.306917579549033	457.7679999999981	0.9439103187886808	1	107.0	72.92010370455682	28.92426953651011	6.697261045686901	45.605554247274995	12.796383638866246	22.536507273092866	32.13229580409825	36.43120463658124	56.82186630181968	25.677607383579016	47.734920263290405	25.303013700060546	3755.0	3642.006273891777	1154.1074245162308	423.03653117548674	1783.131380962208	526.7977734412998	847.9303286746144
10	79	nan	0	0	nan	nan	C2	C2	C2	6652	517.0	707.0	1.0	1.2049536188656567	0.8229827838472823	1.0	0.6749188311688312	0.6386577608043821	124.02470813816447	127.283148923964	33.83784863137726	12.510759366590595	11.313708498984761	75.68500123182282	70.4542588394847	-7.210950294137662	361.7819999999992	0.8892453712987101	1	80.0	90.44985105842352	36.821179538965225	22.650995709002018	38.022964883595705	23.250858336687088	27.00714123994112	39.02046240121126	34.01528951898217	20.640634831041098	28.798641983419657	55.945067547261715	29.43251695483923	1498.0	2030.8832677267492	754.8181283399463	478.40692822262645	777.6276654005051	440.32398019731045	574.9415129683912
10	80	nan	0	0	nan	nan	C2	C2	C2	7314	410.0	737.0	1.0	1.0342430123580837	0.5252332337664982	1.0	0.5996064928676832	0.7454339317035745	105.53745508498781	114.12712210513327	40.496913462633174	14.757053951456252	13.038404810405298	90.72176176882805	89.80797471780066	62.56085996751744	351.13799999999884	0.927995939859164	1	103.0	77.22519274428487	27.567696630954742	7.1523461220785975	29.94740219041705	19.19438474997878	21.032517034560442	28.862043261528015	30.20953693985939	22.39362181723118	25.355886213481426	49.39148548990488	18.967773033306003	1846.0	2048.132525404915	729.1130851693451	495.2852837545797	794.2331888861954	691.5310911182314	548.5159083232284
10	81	nan	0	0	nan	nan	C2	C2	C2	4262	581.0	756.0	1.0	1.067862297949632	0.5518590878103146	1.0	0.6162521688837478	0.7339906609189909	82.57439698802395	90.44888059008801	29.966648127543394	11.033042037393214	9.848857801796104	69.31810730249349	68.86187595449037	2.963022002468093	270.12599999999924	0.9419825395071278	1	7.0	64.07475393638015	23.422430761158466	8.01162739098072	29.981353528797626	12.19334714114666	18.85877777263522	25.185839660465717	23.445944979786873	19.831479381769896	19.09677266329527	39.31866940110922	22.992706196382642	16.0	1350.940948229283	439.7405512779951	264.21059036720544	538.9876254349947	224.39386641979218	350.63808703422546
10	82	nan	0	0	nan	nan	C2	C2	C2	5896	484.0	770.0	1.0	1.1831659405604182	0.7307463200238633	1.0	0.6093427035965275	0.5775684685880988	109.91251290326903	117.83462988442744	30.4138126514911	11.310335040757113	10.04987562112089	78.89320586105298	75.03167978653406	-2.7709914122934296	358.16399999999896	0.878623053423739	1	85.0	55.3224386125803	29.464423537254333	9.891538862138987	36.65506984293461	27.115938063710928	23.234119195491076	32.463233314454556	33.08549635857344	24.71784544363618	27.41898227855563	51.855420760810375	27.12988485954702	1938.0	1081.07002418302	603.1523620411754	459.09826858714223	704.874617356807	622.2200811244547	464.24629635736346
10	83	nan	0	0	nan	nan	C2	C2	C2	9180	688.0	791.0	1.0	1.0814515060510588	0.6771372055408753	1.0	0.7253476611883691	0.7245268916869897	127.85028242609684	138.6001443000692	45.17742799230607	19.401976651160616	18.027756377319946	95.02951918603306	94.07949751304773	56.7998887942982	399.02399999999943	0.953964460147563	1	86.0	56.6155947400257	16.49463648814708	9.90284584928304	24.229617756791413	7.370229683816433	13.398931859992445	17.217120659537613	20.690409699454904	27.192584151402116	14.444281721487641	28.75240711029619	15.177233502268791	3185.0	3315.723338340409	607.2687887419015	458.239155494608	833.227100498043	306.7754797125235	499.9551089890301
10	84	nan	0	0	nan	nan	C2	C2	C2	2466	547.0	820.0	1.0	1.245344973965809	0.8342294463248047	1.0	0.6602409638554216	0.5993009053772466	77.35889582107656	82.02438661763951	29.017236257093817	10.389442250727756	9.055385138137417	44.0	42.6570469427687	-4.7475723454367555	227.3939999999999	0.8959128065395097	1	0.0	27.734630398452282	13.815655812621117	6.48894483782351	17.476447716355324	8.469871047884226	11.171664025634527	14.656168445944786	14.73459980264306	13.414221435785294	12.101579327136278	23.01541158556938	11.865934245288372	0.0	514.4508588500321	242.414893142879	183.07603617571294	287.70644718408585	104.7793395575136	198.21544226631522
10	85	nan	0	0	nan	nan	C2	C2	C2	9050	125.0	819.0	1.0	1.2304401591018865	0.8202392856778832	1.0	0.751973410884919	0.7243827814667517	145.9160653639663	147.09180806557515	70.06425622241343	24.727237017726296	21.93171219946131	82.0	83.4669885510992	1.3773382737889481	396.2279999999995	0.989882417281925	1	47.0	9.486564481630921	3.698863218538463	2.189654412679374	4.470206771977246	2.6775616221129894	3.4042420284822583	3.814892834983766	8.337026025168598	9.828305493108928	5.044373266398907	5.887480015866458	2.8948348546400666	3171.0	274.75317098852247	228.84458782244474	249.05981621611863	304.4221571497619	154.581308696419	212.5450227437541
10	86	nan	0	0	nan	nan	C2	C2	C2	10515	305.0	804.0	1.0	1.0858318362430475	0.7069505533408607	1.0	0.7855221873599283	0.7797938071640622	138.97262317592265	143.67324037551322	60.67124524847005	24.029512744897985	21.93171219946131	96.0	98.2901908446601	-12.90205957390009	411.6419999999993	0.973430846139604	1	68.0	65.66013579070568	22.11273366957903	8.333486009389162	36.133836913853884	10.215701530687511	17.28548107855022	24.43762874417007	26.514152793213725	38.223010797053576	19.589089857414365	38.08482497744262	24.69715422950685	2479.0	2947.246021401137	938.0777912978083	477.1233245143667	1427.5658974889666	474.3305421601981	742.6068220408633
10	87	nan	0	0	nan	nan	C2	C2	C2	3152	613.0	823.0	1.0	1.2516288090357321	0.7295551485584976	1.0	0.5628571428571428	0.5541109215940335	82.63443949926123	91.92388155425118	32.202484376209235	11.269447117056652	10.12395732415323	60.314787445826504	56.51551011192664	-64.2944015405913	267.3619999999998	0.9576181072459365	1	0.0	38.45847248286009	15.313099898397923	9.709773380309343	21.36238658428192	7.30231174826622	12.678873896598816	16.64490730687976	15.887510493397713	16.459418661892414	12.368642747402191	25.894804373383522	13.672358360141516	0.0	752.793286209926	282.6424965262413	281.84991225320846	354.5230492055416	132.60498994775116	233.89114233851433
11	1	nan	0	0	nan	nan	C3	C3	C3	9797	507.0	0.0	1.0	1.1922394867150232	0.79995770465254	1.0	0.7988421395955643	0.7371382628933396	147.6250023209581	147.2582765076381	72.69112738154499	26.02927991813001	23.021728866442675	83.0	88.58332591567843	3.7844534503327574	408.67399999999884	0.9910474938040564	1	63.0	10.409613210707903	4.9964141510427	2.2754864059388638	9.602212619036436	3.3043259531259537	5.026214998215437	5.5781643353402615	14.92823679279536	25.928191050887108	6.839902373962104	8.833005294203758	6.734935556538403	4297.0	652.7806370025501	395.1021143104881	302.9087213901803	723.0202802438289	189.10274012200534	374.57468626461923
11	2	nan	0	0	nan	nan	C3	C3	C3	10621	645.0	16.0	1.0	1.1009050995679068	0.6908100018047977	1.0	0.8027966742252457	0.7995360896696471	139.59066097196262	141.315250415516	65.5133574166368	25.57044733631282	23.021728866442675	97.0	100.92911987814092	10.999045642825386	408.57199999999875	0.9921995422485869	1	58.0	4.076539292000234	2.821271107532084	2.2480506859719753	3.83239489980042	2.7225604923442006	3.0648966496810317	3.207171763293445	6.372579566203058	8.325474988669157	4.069901603274047	4.135408588685095	2.80189214553684	3754.0	262.4885034421459	225.8313890537247	308.93763741478324	294.2959650596604	190.94998209830374	228.2130171842873
11	3	nan	0	0	nan	nan	C3	C3	C3	5670	67.0	0.0	1.0	1.201258747788145	0.6153132484677757	1.0	0.5679086538461539	0.600956722594409	103.27374436848613	114.49454135459908	43.829214001622255	15.506498550435198	13.601470508735444	89.93599424857965	81.40890546956979	-84.20263974686374	344.329999999999	0.9444490713750312	1	77.0	11.7050279090181	6.803097598254681	4.426001412793994	10.173724003136158	4.475486404262483	6.358083487488329	8.152636034414172	15.676264591515064	17.05355915799737	8.267200746573508	18.129900073632598	3.94674604665488	2631.0	271.40106869488955	293.0545820854604	229.42392690759152	389.3951942967251	174.03312797285616	268.2609909819439
11	4	nan	0	0	nan	nan	C3	C3	C3	3634	0.0	54.0	1.0	1.583256126432922	0.9073710172990023	1.0	0.6285022483569699	0.5650460473340799	111.42159688432741	112.16059914247963	34.23448553724738	13.057086132888745	12.062320276193434	51.30924764677501	46.83390980850165	73.71034883886932	284.2859999999996	0.9472175159650721	1	96.0	10.63843750488013	5.64298465102911	3.0233005424961448	6.936400391161442	3.2773480089381337	5.286854364909232	6.1243610410019755	13.785122500732541	12.059525478631258	6.905394081957638	16.390402091667056	2.7887236066162586	1279.0	204.29932121932507	155.3992221876979	344.93133471533656	186.9764403924346	82.27509001456201	146.4283669553697
11	5	nan	0	0	nan	nan	C3	C3	C3	14418	339.0	59.0	1.0	1.031870281201493	0.36719946808692494	1.0	0.8869340551181102	0.8157080523779673	142.262248485427	160.5615146914104	62.289646009589745	26.63759877861595	24.758836806279895	126.0	132.32412372097104	-43.36138194803735	471.291999999999	0.980782966565763	1	64.0	10.525566486641765	6.811718984507024	3.1081407200545073	10.016128811985254	4.708155984058976	6.765285765752196	7.787747040390968	15.465369807556272	27.702418797649443	9.180300632491708	13.8144350964576	5.678492434322834	5035.0	595.6923185633495	452.7967971395701	614.3844676977023	797.1506842728704	307.36681326664984	454.3961715111509
11	6	nan	0	0	nan	nan	C3	C3	C3	11230	223.0	31.0	1.0	1.0972024092563755	0.6162147476041302	1.0	0.7549579831932773	0.7582795413927326	138.91497100731357	147.898613921835	55.86591089385369	21.770247508500383	20.0	115.31628746125222	109.40639961940909	56.72263474943323	431.3999999999989	0.9620903833797388	1	84.0	15.200824020430446	6.406347784213722	2.876417215913534	9.793331847526133	5.3100175857543945	6.40268561989069	7.039505613967776	17.478629785589874	26.54831774160266	8.3141222409904	11.906111241318285	6.058640454895794	4807.0	446.0063031008467	410.4252398852259	331.08925147913396	539.6401629094034	338.4078750340268	370.6919828131795
11	7	nan	0	0	nan	nan	C3	C3	C3	14442	134.0	100.0	1.0	1.09039475424534	0.5921150485479182	1.0	0.6379538828518421	0.7310541773591644	155.6380833659292	158.68522300453813	56.43580423808985	19.899532120701334	17.88854381999832	124.30772292302689	125.42148511910536	69.88526122772765	498.245999999998	0.9393781709379471	1	93.0	17.32751970551908	10.952666556462646	8.148714481852949	17.43500428739935	8.543389102444053	10.539559070952237	12.763347916305065	27.661005668342113	38.89080633688718	13.592675714753568	21.045258263126016	9.322163726203144	6181.0	677.0333271967247	693.5281774653122	651.6527518155053	976.5499367844313	444.1687664221972	624.3829573029652
11	8	nan	0	0	nan	nan	C3	C3	C3	4114	0.0	130.0	1.0	1.1940874740876748	0.6602859505579395	1.0	0.605	0.6325759569268853	89.31597549606322	98.29038610159185	39.293765408777	13.683302099404143	12.36931687685298	74.22241199902507	67.07757390568368	-36.01307344230762	285.87799999999936	0.9330914039464732	1	105.0	9.205706908367574	9.7746242582798	7.3463493110612035	14.298207074403763	4.665049226023257	8.841809697449207	10.663508031517267	23.398413145914674	24.498359687626362	11.438086546957493	26.87804999947548	5.260807238519192	1903.0	221.29987089335918	264.9288630057126	267.68477968964726	419.6383919008076	131.18117086403072	242.80350994318724
11	9	nan	0	0	nan	nan	C3	C3	C3	11318	71.0	193.0	1.0	1.0243187532392526	0.48046853609882517	1.0	0.6907958984375	0.8199494539891385	128.95631588080192	133.5402561027947	53.74011537017761	19.55275949979262	17.88854381999832	109.74968535466778	113.09623192110683	-22.408618575175637	416.48199999999895	0.9588275160962385	1	163.0	9.969893986359239	12.548317735083401	6.144563997164369	17.804547218605876	8.443656087853014	10.963851355016232	13.883695774711668	33.98048373684287	43.391836408525705	15.541252785362303	24.807751575484872	7.787121407687664	5267.0	595.3023741682991	497.75195056106895	355.52994720079005	698.7663397369906	331.0325640961528	435.00355645176023
11	10	nan	0	0	nan	nan	C3	C3	C3	12783	309.0	171.0	1.0	1.1574298135150152	0.7851574080690429	1.0	0.6164641203703703	0.7370915234826882	164.71986851231216	166.6433316997713	49.09175083453431	18.451089172897888	16.76305461424021	102.64343121994091	102.01039677577731	-46.808297918580365	466.83199999999835	0.9636637768563892	1	210.0	79.7668573455885	18.303059495054185	4.545204899273813	39.60245672892779	9.362554397433996	15.422888582572341	21.496955847367644	43.048462668433785	88.93615624308586	21.387396106496453	35.8709239885211	26.112581110559404	5886.0	1828.3070739861578	672.4654471538961	408.3180297911167	1089.3371492652223	385.48201862256974	559.1951950090006
11	11	nan	0	0	nan	nan	C3	C3	C3	11220	374.0	238.0	1.0	1.5427973708242697	0.8516379140262853	1.0	0.5061349693251533	0.491563884899454	185.60663852627613	180.9447429465692	41.72529209005013	13.953258914824525	12.36931687685298	111.95272249207366	97.28211483735774	-28.995051082517218	535.5639999999981	0.784149281895377	1	235.0	183.421850848943	34.40216675121337	7.156084575690329	64.02568090055138	12.02075231820345	25.708491694182158	39.649363041855395	72.12629882991314	113.2234989143908	35.44585338700563	76.05114838853478	36.12759599741548	6196.0	4016.958678452298	766.9406277872622	491.09233348816633	1487.6800037603825	293.70194674283266	617.5801342083141
11	12	nan	0	0	nan	nan	C3	C3	C3	8620	547.0	249.0	1.0	1.0864681406570824	0.6911470267411244	1.0	0.6804009787670692	0.7643924184493958	124.95870341100922	126.28935030318273	41.7612260356422	15.809873682754505	14.142135623730951	94.01179636503196	90.30942699523587	65.18758539070564	376.4439999999987	0.9656099473507337	1	140.0	56.99665844999254	17.001922722905874	10.761745653115213	31.296116662211716	6.9555504899472	14.952498716302216	19.130571448244154	35.67467764392495	60.7454337682575	17.966598017141223	40.14215310104191	18.824002478271723	3168.0	1366.2672326378524	436.66065560281277	466.02095130085945	929.3602359211072	186.78925854619592	394.8785850433633
11	13	nan	0	0	nan	nan	C3	C3	C3	7672	343.0	319.0	1.0	1.0587662295706113	0.657476245509669	1.0	0.6416861826697893	0.7656129260920744	114.68455089749412	121.41251994749142	42.95346318982906	15.231020945174478	13.416407864998739	90.10400925639455	86.41197326350144	1.754699263827728	354.857999999999	0.9475699376273699	1	69.0	105.11976813338697	24.021210003644228	6.340383030474186	44.26027303934097	7.535133944824338	18.344564020633698	27.990218985825777	45.94093225710094	64.59551386535168	25.953627817332745	55.75693924352527	25.509880133904517	2017.0	2378.166308881715	705.0876179523766	171.88571081776172	1284.0217604255304	215.37248889356852	539.3660034220666
11	14	nan	0	0	nan	nan	C3	C3	C3	19650	458.0	314.0	1.0	1.2297229802560168	0.7964853561591007	1.0	0.6401902651984102	0.605386853198564	211.85233910042396	210.58252539087852	57.706152185014034	20.530456964022296	18.788294228055936	143.40649757536966	128.09817319598864	83.9040046078963	638.659999999998	0.857778941854374	1	166.0	177.15428387001157	55.16960404254496	22.429938283748925	91.65236906521022	17.30838484596461	45.31602964177728	61.85632121935487	102.139543723315	143.89921454899013	57.14764627814293	120.28081183508039	51.572243864648044	3452.0	5741.901657059789	2063.5356241241097	1207.314688890241	3195.1665547676384	634.9050605911762	1817.9087380617857
11	15	nan	0	0	nan	nan	C3	C3	C3	27039	643.0	353.0	1.0	1.0453608986109904	0.3827669953180528	1.0	0.6201605504587155	0.7213897392623522	196.6682013295446	217.14741536569116	73.68174807915459	26.80291892981189	24.020824298928627	179.51916293130458	181.69091777496476	12.162787764210456	686.3019999999971	0.9378121531631519	1	206.0	112.9517814880237	38.358358164317906	13.90281536616385	65.16612498648465	17.326146364212036	34.771374127827585	44.020050548017025	74.08748005330563	103.13397380709648	43.26793330628425	85.1071337275207	36.841168883256614	8720.0	6784.597163305618	2071.430032531731	1960.309120026417	3698.131016002968	808.8614203222096	2034.05789482221
11	16	nan	0	0	nan	nan	C3	C3	C3	11503	452.0	424.0	1.0	1.0671664879606948	0.667536468260098	1.0	0.7780708874458875	0.7642969752914058	141.5634476518823	153.7010084547268	51.264022471905186	18.437298633103847	16.401219466856727	110.91229735659627	105.40490186034967	63.67525772856699	434.8899999999989	0.9758228707159821	1	56.0	93.53469140082598	37.53606475889683	9.83610285911709	59.65807593986392	11.287235866300762	31.297154273837805	41.57656221836805	62.981094136834145	88.9776301831007	39.4484931640327	82.66790267080069	30.37032124493271	2074.0	3338.8910808563232	1210.7566193975508	659.60319031775	1885.913788009435	353.747067569755	1008.5434509981424
11	17	nan	0	0	nan	nan	C3	C3	C3	10821	550.0	459.0	1.0	1.2102493912350625	0.7867981655829916	1.0	0.6992116826053244	0.6321599953256273	155.12325541357873	150.05332385522155	44.384682042344295	15.691260598335141	14.142135623730951	105.0	95.74368259823795	85.4176475537531	463.7939999999986	0.8768688464810986	1	53.0	107.70148776471615	39.36662857607007	10.982604779303074	64.58493937179446	11.62378884665668	33.828732803463936	43.975356701761484	67.25586324930191	89.37016877532005	41.382604621350765	85.60422668606043	36.98399325180799	2627.0	3199.340612988919	1118.6852684915066	411.6151533545926	1874.744061268866	331.9436649447307	1026.0146344862878
11	18	nan	0	0	nan	nan	C3	C3	C3	10466	821.0	477.0	1.0	1.1581013884851141	0.7371904722942259	1.0	0.6977333333333333	0.7307682173206654	145.31506568252834	149.03019828209315	71.00704190430693	25.867462137855178	23.0	99.0	98.18720890119349	83.27235943270006	424.2339999999988	0.9868929750117867	1	44.0	64.3394521875307	5.987640211358666	2.5911803105846047	6.71479363553226	8.556725518777966	5.281040685251355	6.287113791331649	13.91531247086823	12.903364643454552	6.902433849871159	12.310444807633758	3.289082200266421	4212.0	1829.5740142399445	605.8795922296122	371.7755715465173	750.0660874564201	721.8998251920566	527.4740839432925
11	19	nan	0	0	nan	nan	C3	C3	C3	12081	304.0	482.0	1.0	1.0708665382465028	0.6951771841928709	1.0	0.6943103448275862	0.7709257073616953	147.11808129445208	150.9205088780183	53.0	18.904319189560056	17.0	111.00506246926449	105.7541299819239	21.3484047175687	443.76199999999835	0.9558887526209596	1	31.0	168.32367412745953	36.89866490289569	8.101319953799248	59.352742828428745	10.705531456507742	27.142168406397104	39.28905175998807	63.34416740015149	80.82922108471394	34.58394746668637	64.95562675595284	37.177187751978636	2454.0	6524.202714145184	1307.1909532658756	428.334723547101	2091.192630060017	369.9473423566669	957.4654930271208
11	20	nan	0	0	nan	nan	C3	C3	C3	8855	157.0	472.0	1.0	1.1305343565688568	0.7535534849773148	1.0	0.5946145581520279	0.7155486132818647	133.19330830190387	145.1240848377691	40.8166632639171	15.288136149628185	13.892443989449804	96.36539743855653	87.55949643370106	3.0812416654856976	394.3479999999983	0.9381787360279707	1	67.0	76.16214262321591	27.497474640607834	6.0061646942049265	49.48882280290127	9.210894980467856	22.363103695213795	33.698909010738134	41.07153429090977	76.90656910836697	26.07905701175332	49.8053712323308	27.570397529751062	1511.0	2094.2005196996033	772.0355849117041	193.95832848083228	1438.5807290636003	259.54410702269524	638.3023277707398
11	21	nan	0	0	nan	nan	C3	C3	C3	10425	71.0	532.0	1.0	1.1775165144784165	0.7191946918367889	1.0	0.5678104575163399	0.6204939909518736	144.94214707114574	153.80507143784303	46.61544808322666	15.954674438456887	14.142135623730951	111.6244081359918	100.70705076727555	5.3727563526117565	459.48799999999846	0.8735179521555158	1	82.0	81.84025356266648	31.1650873683393	8.648874707520008	46.94096296094358	10.799725386314094	26.160097749903798	36.120210654102266	44.38884565420449	66.9576563462615	28.26784161478281	54.73029681947082	25.673319631256163	3510.0	3253.3664008611813	1041.4949275674298	408.24066651891917	1634.1259186267853	377.4688802231103	850.4613576959819
11	22	nan	0	0	nan	nan	C3	C3	C3	5771	203.0	532.0	1.0	1.1643359364353665	0.7614419920886238	1.0	0.5315954310980103	0.6500895813093652	109.59962235360227	117.15374513859982	32.64965543462902	12.093426805739892	10.770329614269007	75.2284552999423	71.04609794814866	-59.621501501032284	333.99799999999885	0.9075326309168108	1	31.0	94.28577109798789	28.317097797989845	7.594155848957598	35.55863280594349	7.95309379324317	23.212405618280172	30.696147106587887	44.0135652422905	51.69608601182699	26.8900892958045	51.658487752079964	15.529289739206433	381.0	1679.752042826265	587.4127265997231	230.50409774761647	749.7464261427522	183.22218725364655	499.09572013281286
11	23	nan	0	0	nan	nan	C3	C3	C3	4153	337.0	564.0	1.0	1.116640622666936	0.6225970220455473	1.0	0.5954121863799283	0.6407134746083998	85.47160616446315	96.60745312862771	30.0	10.547840102658675	9.219544457292887	71.55417527999327	66.88517440638746	-82.00159187286927	285.39999999999924	0.9491486687235743	1	56.0	102.16409566998482	20.21391623467207	6.793194481171668	26.76672003418207	7.078629747964442	14.991973804309964	21.119325641542673	35.68317697942257	38.05793847516179	18.993835354223847	36.191149696707726	11.450598960742354	1579.0	1688.2288541048765	366.3932255245745	195.90244935266674	560.0918599702418	113.6811479171738	273.7144280485809
11	24	nan	0	0	nan	nan	C3	C3	C3	12321	704.0	526.0	1.0	1.3297136802415914	0.8563742346142741	1.0	0.5394011032308904	0.6246315344685186	181.1482051456631	174.91712323268982	46.51881339845203	16.475332634146305	15.033296378372908	104.12489948825164	93.53690149498833	31.795315037870772	497.86999999999824	0.9145974835764391	1	83.0	113.67473869305104	22.61123074311763	9.823498946614563	32.16157783381641	16.832181295379996	18.86491195578128	24.26724660117179	45.747402181848884	47.430960634723306	23.00695815589279	43.542091915383935	12.111451936885715	4921.0	3496.0005948012695	748.4747247621417	496.62440039776266	1002.4673851588741	581.2608086597174	633.1391484318301
11	25	nan	0	0	nan	nan	C3	C3	C3	2479	258.0	534.0	1.0	1.7666001162069802	0.9364873539761003	1.0	0.4034830729166667	0.503454482510992	99.51785194689552	99.92997548283498	16.278820596099706	6.53653720180132	6.082762530298219	36.210833320585046	34.90104487804283	-58.20473860178737	248.74999999999935	0.9029320706610817	1	25.0	96.90235737711191	23.167177844792604	5.992690963670611	29.511406056582928	5.8896467834711075	18.417898926883936	25.206408832222223	33.66022737324238	37.24071116745472	21.20892657712102	40.24071103334427	14.763668252155185	454.0	1273.9357436671853	291.5220876894891	92.9732359405607	342.37697426974773	75.38603828661144	238.4258336611092
11	26	nan	0	0	nan	nan	C3	C3	C3	2914	194.0	599.0	1.0	1.129262644703972	0.7395921534179152	1.0	0.5781746031746032	0.6850760414283497	75.86099898882307	81.74350127074322	24.186773244895647	8.9150610490157	8.0	52.32590180780452	51.05864798188352	58.09584159721965	231.1959999999995	0.9324800000000001	1	38.0	47.48036912828684	18.919874891638756	5.534874531440437	27.18963909894228	6.067750098183751	16.55774775147438	22.333867467939854	27.508506946265697	33.42490278184414	17.756893321871758	34.38840317726135	12.466849781572819	318.0	883.8168002292514	309.6189060807228	106.51996670756489	434.6807203218341	98.84512128680944	273.940001796931
11	27	nan	0	0	nan	nan	C3	C3	C3	6921	276.0	598.0	1.0	1.0983743435295978	0.5373987647248367	1.0	0.562454286875254	0.709001615608695	106.19658905131831	114.43775600735974	38.47076812334269	13.624564233657084	12.083045973594572	92.15880021874817	89.55858551620705	70.41791721681427	350.23999999999876	0.9466557242511284	1	41.0	127.23942936956882	28.397756952792406	6.943205948919058	39.000289887189865	8.222430791705847	21.942519284784794	31.484107818454504	42.04444955289364	53.5827114880085	25.49500271305442	51.721370197832584	17.02008088864386	1021.0	2843.0233023501933	757.5548188947141	193.1800115024671	949.1855652369559	216.63076287973672	596.6281075403094
11	28	nan	0	0	nan	nan	C3	C3	C3	14753	444.0	556.0	1.0	1.0694392079850406	0.6781106812147366	1.0	0.6736529680365296	0.7519980475275332	161.2151349804781	167.53805537847214	57.14017850864661	20.781615315609642	18.439088914585774	119.00611762060136	118.48664296809797	36.380608967230316	496.51999999999816	0.9493870459152483	1	103.0	128.25957114994526	37.15782405436039	9.464133723638952	50.134401408955455	16.228351328521967	28.384756334125996	40.81687640398741	70.01666283980012	85.300114415586	35.393148778006434	76.03088426217437	20.540810256265104	4516.0	3873.283528596163	1464.7262082956731	603.4621210601181	1905.433907110244	721.6586419688538	1140.5686745503917
11	29	nan	0	0	nan	nan	C3	C3	C3	8174	120.0	603.0	1.0	1.1163167895614923	0.4915398501182452	1.0	0.5318844351900052	0.5491720476200194	114.76758210336142	141.088624630053	39.96248240537617	13.910659072137332	12.041594578792296	99.9531397054955	99.94593224879577	-8.203240296693789	432.4819999999986	0.8098682255028238	1	58.0	101.95816000923514	35.00286874175072	8.589181390590966	54.27432679384947	11.232715386897326	28.279133312404156	40.49382770061493	45.476295202970505	67.65682476013899	30.21298547461629	63.48183424025774	27.5270923897624	2004.0	2021.7908302806318	819.1610598117113	434.72152356710285	1293.7613496258855	271.49088341370225	704.765790078789
11	30	nan	0	0	nan	nan	C3	C3	C3	9688	724.0	630.0	1.0	1.099076617721231	0.5926614900863754	1.0	0.67578125	0.6787670583607603	128.02339374888223	136.24243098242192	46.17358552246078	16.23065270199559	14.317821063276353	102.53054613639706	103.11665354932892	22.395078712765073	423.507999999999	0.9504561954282351	1	147.0	32.40135805401951	25.564507514238358	9.56993977818638	40.26709400117397	20.473365427926183	21.842725315131247	29.09744412638247	59.08134593255818	65.8820631513372	28.592919819056988	59.08503874856979	14.356984873302281	3548.0	1227.7133756242692	701.2738240100443	433.1034420123324	1068.2852681903169	638.0192427560687	594.7175411498174
11	31	nan	0	0	nan	nan	C3	C3	C3	11303	389.0	649.0	1.0	1.0798476419977572	0.6640821690274712	1.0	0.6461441719544961	0.7738702881274356	140.95061685317123	146.76852523616907	48.79549159502341	17.988657851887325	16.1245154965971	105.34401566994073	105.38308137388476	19.684627685701894	428.41799999999853	0.9549678945589728	1	122.0	118.50530228763819	32.58724346384406	8.239185201004148	49.635172080248594	13.325078248977661	24.435873990878463	37.29881742596626	58.05011060088873	80.65796884894371	29.419546829536557	60.41676965355873	20.65307095181197	3258.0	3558.5315937437117	1052.7596099395305	291.8214402263984	1552.9996499866247	434.1662634667009	784.7715278826654
11	32	nan	0	0	nan	nan	C3	C3	C3	14438	616.0	619.0	1.0	1.0336050607570013	0.47037578830700105	1.0	0.7761531018170089	0.8389864745167844	145.9002795657229	152.2005256232711	59.20304046246274	21.30645523029819	19.0	128.36496545567113	128.75206724087963	-62.898144136894246	465.02999999999895	0.980442754312101	1	156.0	81.07380786538124	17.261661717668176	5.04467845428735	22.99140925705433	13.488929593935609	15.420401379466057	19.142793932929635	47.050522605888546	48.24559400137514	22.57627233117819	45.86800953745842	8.84753187932074	6716.0	1957.3535677650943	728.5916850259528	448.96571463160217	1109.7034275308251	748.5517676332965	663.550668830052
11	33	nan	0	0	nan	nan	C3	C3	C3	7569	63.0	678.0	1.0	1.268487386690865	0.8290293185372438	1.0	0.5881118881118881	0.619870990752994	136.24502440286332	142.28492541376264	35.0	12.989366106480308	11.704699910719626	81.63299825061584	76.18891799463103	85.0695841709533	391.7179999999988	0.9252490679053847	1	120.0	97.0242921942845	21.437674562446773	4.516014386899769	31.358236093074083	12.168902065604925	16.13598841894418	22.29005880188197	35.815167414955795	53.5551232220605	19.374959982931614	36.834973748773336	16.535729041323066	3170.0	1780.189379173331	482.96429451555014	264.0953848734498	715.2511486914009	321.1343260034919	394.710949011147
11	34	nan	0	0	nan	nan	C3	C3	C3	9083	246.0	677.0	1.0	1.0803209082422556	0.6398936527925713	1.0	0.6950566268748087	0.764857919874465	125.13217504416762	131.97348218486925	45.0111097397076	16.173283719833407	14.422205101855956	94.0765313973171	96.15950612628718	80.78943593953682	386.30399999999923	0.9606557377049181	1	81.0	89.36292053386569	30.02716113999486	9.477241225540638	43.12053103931248	9.653818585909903	23.00604259967804	31.968597000464797	46.90949872508645	70.52884720265865	27.3615778144449	56.931517362594604	18.10807974077761	2360.0	2170.5742572750896	896.3852609358728	374.0399185689166	1394.4193188846111	289.17207684833556	704.8908377941698
11	35	nan	0	0	nan	nan	C3	C3	C3	7064	161.0	677.0	1.0	1.1682719144543716	0.7298172161408614	1.0	0.6531065088757396	0.6987029200860394	119.48332451591715	122.58874336577564	36.68787265568828	13.324118897079732	12.041594578792296	90.0398268657221	81.68385798864745	47.063405696715556	356.4379999999991	0.9333421417718173	1	62.0	72.61992819141597	23.028381779789925	8.629648317582905	35.11332888249308	7.907942365854979	17.612634516321123	24.979491898790002	33.29390409775078	50.362508688122034	19.98072791658342	42.52613101527095	16.71280997619033	2240.0	1942.8934162091464	626.2035713959485	362.0581836141646	887.6186321862042	206.76656830962747	475.0304118366912
11	36	nan	0	0	nan	nan	C3	C3	C3	14503	109.0	766.0	1.0	1.0165974615640516	0.4789129578908601	1.0	0.7362676413849122	0.8684318662967037	145.35236696866127	150.0	63.812224534175265	23.689563526883983	21.93171219946131	127.99590636326816	127.59937650661202	-14.55912230629104	458.1059999999987	0.9871358562482985	1	88.0	63.01222238317132	12.192431561648846	3.312794728204608	16.408835062757134	11.998489405028522	9.8252994986251	13.435813004150987	26.72657356504351	34.520576811395586	13.24016179703176	20.222018807195127	7.125032459385693	6066.0	2135.1804382363334	744.9004056463018	307.2040452854708	905.6871606232598	873.9221501266584	583.9712534341961
11	37	nan	0	0	nan	nan	C3	C3	C3	10312	253.0	823.0	1.0	1.1740406511716543	0.7894637461668553	1.0	0.7917690417690417	0.7497229198963654	149.3801105694541	148.93287078412206	71.80529228406496	26.578545070772577	23.600847442411894	87.0	91.68909247889297	2.0736443939844373	415.74399999999946	0.990062887043349	1	133.0	31.98376436252147	9.328709873370826	2.485801505856216	18.19183642230928	5.2396734757348895	8.181506102904677	10.534905016422272	17.84051277767867	41.5585869345814	10.180865199305117	18.80276192072779	10.173479831777513	4015.0	1411.6301075443625	310.8392625423148	295.619334156625	513.2969569191337	219.1406130651012	293.5328309936449
12	1	nan	0	0	nan	nan	C4	C4	C4	5263	455.0	0.0	1.0	1.6449181614460286	0.863355683766179	1.0	0.5279895666131621	0.4559785748457626	132.3397272533322	129.3213052826177	35.0	11.339620907243262	10.04987562112089	79.72303296326118	66.7780760437721	-87.13373739598485	380.84599999999915	0.7300090158818225	1	88.0	99.25244518183172	22.185366593301296	10.076676619239151	37.28622876852751	9.327260239049792	19.032852694392204	25.355443716049194	41.74164938926697	61.274479284882545	21.67751583084464	41.92574958503246	17.973235718905926	1838.0	1746.5986126475036	481.2477001994848	326.9765169080347	738.4806442372501	208.7879305705428	421.24437387287617
12	2	nan	0	0	nan	nan	C4	C4	C4	5666	104.0	54.0	1.0	1.277663948065008	0.811174538371805	1.0	0.511002886002886	0.5971496962360074	117.02280843367872	121.6552506059644	32.28002478313795	11.785424824456062	11.180339887498949	74.07088542419011	68.43542145932247	43.55863085812005	345.3039999999988	0.8965899200886146	1	41.0	19.002594000659883	13.020813338458538	11.260898825712502	15.917509788647294	5.763134240172803	12.587991150096059	13.949263763613999	22.751110129989684	28.198901368305087	13.26779587380588	25.874906525947154	4.46598004642874	1770.0	426.4272840619087	306.29642226174474	354.70675267186016	440.4050207808614	139.49506440199912	299.2397045213729
12	3	nan	0	0	nan	nan	C4	C4	C4	7482	538.0	23.0	1.0	1.2017920561556825	0.8140301860980288	1.0	0.6608373078961314	0.7100707903636931	130.63411976495044	140.0142849854971	40.496913462633174	16.32290155226383	15.033296378372908	77.19411821546592	75.8752449803688	-31.369926818813365	363.88399999999905	0.9644859813084111	1	132.0	42.42188134044409	13.910063359886408	8.371587762609124	24.20978096500039	6.446494263596833	13.148592382669449	15.663599582388997	33.74177153594792	50.44972906075418	16.124574673362076	27.40885029733181	12.949568989686668	3002.0	581.2794242724776	344.93026698287576	448.56853705924004	654.4649432823062	173.02116508968174	381.9790653018281
12	4	nan	0	0	nan	nan	C4	C4	C4	3923	0.0	21.0	1.0	1.2094668418773047	0.7626724806941081	1.0	0.670369104579631	0.6306088351043322	92.17652660816668	106.77546534667971	43.0	15.310690289030244	13.341664064126334	67.50879852115808	59.61838414254002	44.3086408704495	279.5979999999997	0.9198124267291911	1	43.0	11.644892098382115	6.779751295223832	5.353627841919661	8.310475314036012	3.743480598554015	6.370748506858945	7.336354618892074	12.458381081931293	15.409155432134867	7.173998637124896	13.23707941826433	2.7721980744972825	1394.0	196.3799042031169	264.8670333744958	242.02618482895195	336.9838868500665	214.78150662779808	229.48452010471374
12	5	nan	0	0	nan	nan	C4	C4	C4	3031	419.0	61.0	1.0	1.5525653160666633	0.9028681957600397	1.0	0.4871423979427837	0.4586041562699003	100.43129253654807	104.80935072788114	18.027756377319946	7.227708350871802	6.708203932499369	50.323436645981054	43.177166036733894	67.31619602078895	288.1899999999993	0.799314345991561	1	32.0	69.10888847708702	20.737239703536034	5.501579317264259	32.369893960654736	9.250644719228148	17.847241945564747	23.282856471836567	35.45271993428469	45.07426555454731	20.444815777242184	36.60527966171503	14.602639831602573	476.0	862.4312350489199	274.1142143085599	94.50530291162431	433.0604257583618	125.03682021982968	241.42903822660446
12	6	nan	0	0	nan	nan	C4	C4	C4	8567	214.0	40.0	1.0	1.090050436209332	0.6715498497826378	1.0	0.6679922027290448	0.7006012832753643	123.69924185877939	139.2838827718412	43.9089968002003	16.68831647773173	15.524174696260024	94.0	91.65611325756831	-18.331772647202484	391.99799999999857	0.9418943433566049	1	61.0	66.45043100230396	22.143953677266836	12.041474009864032	41.63801016844809	8.599404913373291	20.76859698072076	27.270786555483937	37.17724879272282	46.007156401872635	21.981323000974953	40.11734191235155	24.5340505708009	2628.0	2788.943175319582	715.3982460992411	370.94854731857777	1326.1349820354953	279.65977051574737	649.0676897205412
12	7	nan	0	0	nan	nan	C4	C4	C4	14335	365.0	95.0	1.0	1.25337384237767	0.8500854051285957	1.0	0.6102596849723286	0.6879007851331579	188.8980442903119	178.80715869338118	45.254833995939045	19.191353421602113	18.35755975068582	102.99128480061493	99.48218326868908	60.51811857944771	511.729999999998	0.9204443302940799	1	62.0	106.91615178063512	36.033447816967964	8.281208550557494	54.39917604625225	14.118150616064668	30.2406958155334	40.94998096674681	62.60125111043453	78.15271230787039	35.98529024422169	66.68685433268547	27.26562913879752	1410.0	4292.343192314729	1365.6468921899796	556.1085084127262	1911.701809182763	528.2103012986481	1157.2966371439397
12	8	nan	0	0	nan	nan	C4	C4	C4	5047	280.0	88.0	1.0	1.1335662531811654	0.7215272387571707	1.0	0.6302447552447552	0.7076726589053757	99.09620546929274	103.12128781197411	32.202484376209235	11.759964297189464	10.44030650891055	70.6320653007446	68.61283038198866	84.364962727266	299.36799999999937	0.9606014465169397	1	28.0	63.47328920662403	23.986160095781088	6.453223483636975	41.24782184511423	9.546532429754734	21.26163126155734	29.925536014139652	45.749874114990234	42.075654186308384	25.423422627151012	42.25015652924776	25.005783177912235	608.0	1225.9571374431252	464.8850083909929	293.7399867977947	766.7692232914269	188.88262809440494	409.03686663135886
12	9	nan	0	0	nan	nan	C4	C4	C4	7729	20.0	112.0	1.0	1.0755045993877668	0.4624491318530337	1.0	0.7360952380952381	0.7525154834140955	108.69111366084297	119.57006314291216	48.662100242385755	19.358469027121714	17.804493814764857	99.0	96.3705210055115	-21.64616342934678	359.25999999999925	0.9795944233206593	1	50.0	26.052201156504452	5.918379516340792	2.4822461595758796	8.349858899600804	3.72307931445539	5.238223871216178	6.752986974082887	11.946913904510438	15.219333183951676	6.64451059512794	10.079728355631232	4.203906338661909	2845.0	779.4325174111873	253.07898148242384	220.2804006319493	359.9201197233051	160.11259720288217	234.1918982565403
12	10	nan	0	0	nan	nan	C4	C4	C4	15427	558.0	120.0	1.0	1.0919397885220505	0.7085313722405119	1.0	0.6353265793591961	0.7901619415033464	168.90705119361684	170.10584939971935	55.362442142665635	20.96447994224077	19.1049731745428	122.59393324750843	119.19421205717944	-22.383722587511002	495.3219999999979	0.9664828968800901	1	121.0	12.04136726539582	9.88624401949346	4.040589044801891	15.253452396951616	6.867200807668269	10.148134651593864	11.631082675419748	28.436255461536348	37.14088652841747	15.68557260837406	18.73430995363742	9.176806333474815	6442.0	563.484582346864	497.698010164313	489.4160084091127	1005.4822015790269	314.26184675004333	517.0476861549541
12	11	nan	0	0	nan	nan	C4	C4	C4	12047	219.0	137.0	1.0	1.2759109415809458	0.8213961895614966	1.0	0.5222385989249176	0.5963578435641589	171.5375550675928	165.71059109181888	43.104524124504614	15.838171482918945	14.7648230602334	104.04216184321629	97.83782459418154	31.449092748655495	503.83799999999826	0.8559755577660936	1	121.0	111.65181978978217	31.393804866820574	15.396627835929394	52.62777145951986	16.486472968012094	28.734248894266784	39.024307624436915	58.20268564298749	58.928084230050445	33.503196836449206	64.48613728675991	26.341924138367176	2978.0	4144.075793112628	1030.3030914422125	791.4008705774322	1681.966034221463	395.36226567812264	942.8892665803432
12	12	nan	0	0	nan	nan	C4	C4	C4	9233	310.0	169.0	1.0	1.0913190346495658	0.5692123472485761	1.0	0.6466139085370124	0.7154027690390892	123.52557235615838	134.7664646712972	45.79301256742124	15.85170693655793	14.035668847618199	102.96441894984913	101.56155851724645	-11.269694469183792	402.717999999999	0.9341832346840694	1	99.0	101.67199207097292	33.70336455479264	12.030228141695261	43.749935153871775	13.949462139979005	28.224368657916784	38.50171669200063	60.865354262292385	66.70026720315218	34.72265213727951	71.41774623095989	19.676218828186393	1220.0	3330.7182116732	988.3116965815425	517.0095075471327	1348.3322810009122	350.11465727351606	830.0596638955176
12	13	nan	0	0	nan	nan	C4	C4	C4	9092	793.0	131.0	1.0	1.0655685667803112	0.6025449902732021	1.0	0.7140501060237179	0.7748630258151148	122.56232174082658	131.4838393111488	48.507731342539614	19.765048878494582	18.371168030768025	100.07232000293203	97.81514037030509	-28.040563780516834	383.991999999999	0.9740732804799657	1	86.0	8.728419930674136	9.332707753404975	7.851728131994605	12.895689370110631	4.933119726367295	8.594598330557346	10.039002113044262	24.525505491532385	34.953505562618375	11.182986222207546	21.669687959365547	5.174380133859813	3675.0	278.633707895875	282.1742742154747	399.53067951928824	412.48578715045005	159.17735657002777	274.9882361777127
12	14	nan	0	0	nan	nan	C4	C4	C4	4646	170.0	202.0	1.0	1.4224050250868943	0.8372553906850589	1.0	0.5656196737277819	0.44947448613387325	113.64793337492335	123.00406497347964	24.758836806279895	8.955434406256115	8.06225774829855	70.64052402502202	62.14405867293071	84.86399118619096	360.40599999999904	0.7567391481390993	1	84.0	48.18689252436161	25.1290913708508	8.910322753712535	40.09184415824711	15.755123235285282	21.59079879708588	32.02131688967347	44.442084446549416	46.54303815960884	26.340215181931853	52.54317541047931	18.06514080055058	833.0	807.4152135141194	404.9904635231942	257.09797884430736	601.63048812747	175.69745972380042	351.56000640429556
12	15	nan	0	0	nan	nan	C4	C4	C4	2777	133.0	179.0	1.0	1.847896911803474	0.9464838118543613	1.0	0.5789034813425057	0.4476988989976179	108.62937555968378	116.84177335182824	18.601075237738275	6.704303046025398	6.0	39.796654295128924	35.06027087517385	-89.1316838208232	279.1899999999995	0.8724473766886585	1	39.0	36.91932563856244	17.731624331325293	8.521507574245334	26.0108644887805	9.224338136613369	15.191027697175741	21.19751281477511	29.50473791733384	34.505226232111454	17.522667298093438	33.06968792527914	10.800122054293752	1076.0	470.7395745962858	238.9935762360692	109.53447804879397	356.93305911310017	101.46758254151791	207.25748082622886
12	16	nan	0	0	nan	nan	C4	C4	C4	17087	636.0	212.0	1.0	1.0927882317144773	0.6709243924888517	1.0	0.6885477111540941	0.7937467053053399	174.82471818801272	176.91806012954132	59.033888572581766	21.948641872598788	19.924858845171276	128.35071225073477	129.6370328250923	76.49235443097727	520.1119999999984	0.9594587006569714	1	160.0	14.6184176877141	9.254947794601321	4.412970221601427	18.35632864292711	7.467414436861873	9.124574706889689	11.601190248504281	28.63929195702076	46.92320141289383	15.673670599237084	18.1752651585266	12.029999315738678	7962.0	797.4482205444947	577.5116672292352	503.25624675676227	820.703289847821	485.67129202838987	531.9858566559851
12	17	nan	0	0	nan	nan	C4	C4	C4	14867	768.0	246.0	1.0	1.1265159532513163	0.5903924387855907	1.0	0.6920033513312233	0.6565314515365127	160.40351530114071	176.7823520603796	57.21887800367987	22.284943275784947	20.396078054371138	130.0	129.4642963973868	56.62326085629496	533.4439999999988	0.8853093550884299	1	129.0	13.322972474619746	12.576791082508862	9.06973373144865	21.363470029085875	7.2116121631115675	11.811368018388748	14.361699865199625	33.94544903002679	56.063477378338575	16.344747129827738	29.243808707222342	11.093522592447698	5788.0	554.2531030746177	534.8608849691227	1183.581812123768	956.503793113865	301.7764875218272	555.7342961588874
12	18	nan	0	0	nan	nan	C4	C4	C4	12703	62.0	204.0	1.0	1.1146997820920341	0.3886054526278554	1.0	0.6632727652464494	0.6408119184373368	139.39781114361526	150.86417732516887	52.3450093132096	18.0368106350183	16.15549442140351	128.41297739311682	128.44173640527828	-82.29695605090271	499.1059999999983	0.8893478489165819	1	67.0	63.33702592551708	23.4939497821033	11.045838139951229	33.265522288158536	12.414221414364874	20.457847013138235	28.43645379319787	43.32318604271859	48.62865653447807	23.881666254252195	43.93391329422593	12.497764584608376	2521.0	2190.981400058605	916.3683083206415	431.29489712882787	1346.0013130847365	371.4853907600045	794.5209749564528
12	19	nan	0	0	nan	nan	C4	C4	C4	15870	268.0	265.0	1.0	1.0798628643103427	0.646984597535059	1.0	0.7039254823685961	0.7109756988460065	165.8100184419071	175.5135322418189	56.0	20.374951937738427	18.24828759089466	123.86556640476212	126.43064796747379	-1.6139688301693478	529.6219999999983	0.9330354518196251	1	142.0	111.65870163217187	43.49684897810221	10.58002598490566	64.09999240189791	25.624246708117425	36.19856567680836	50.465339086949825	78.01293957978487	88.35109481960535	45.02711532637477	89.71157386526465	31.935591748915613	2752.0	3222.1201794221997	1516.6940276548266	620.1591533180326	2522.6069908961654	791.1855060625821	1282.9284364972264
12	20	nan	0	0	nan	nan	C4	C4	C4	3611	0.0	289.0	1.0	1.40870841362068	0.8869300729253781	1.0	0.7405660377358491	0.6086294889483166	103.17995044869461	105.80170130957252	41.10960958218893	15.08068734502675	13.416407864998739	45.0	47.65920285128213	87.7622596033146	273.0499999999996	0.959734219269103	1	11.0	18.330556113272905	9.914747834205627	4.547692095860839	14.563897132873535	3.696772721596062	8.42053864710033	12.48651871830225	17.166597984731197	20.122621566057205	10.20228885114193	18.21988258510828	4.6238193502649665	1046.0	503.13405113480985	262.3669492844492	150.32043991051614	413.792767457664	93.06005987618119	219.7254600673914
12	21	nan	0	0	nan	nan	C4	C4	C4	1764	94.0	285.0	1.0	1.2340668561850177	0.5866135174176875	1.0	0.5157894736842106	0.43874135066846454	57.81854939467262	65.30696746902278	16.0312195418814	5.79178271673561	5.0	48.8928477041569	46.82533598125934	28.58832255871091	224.77599999999967	0.7642980935875217	1	17.0	27.404989700764418	14.168795339763165	9.782986210659146	20.052307911217213	5.2051423117518425	12.26715500280261	17.584756273776293	21.017029095441103	18.56589613109827	13.781094092875719	25.524086371064186	5.689738303422928	407.0	312.8187683429569	128.430441852659	132.4400246264413	195.8309148941189	45.46446957439184	111.69884818047285
12	22	nan	0	0	nan	nan	C4	C4	C4	3708	147.0	276.0	1.0	1.1185900428418094	0.675755745698879	1.0	0.5867088607594937	0.6570732393611385	82.62621891332714	82.54089895318563	25.495097567963924	9.830211405684508	8.94427190999916	59.404646524706415	60.905902424090826	-49.98692786177148	266.2979999999994	0.9128508124076811	1	76.0	59.07779048010707	18.71157395839691	8.840131207369268	30.60970474407077	13.227740915492177	16.407339610159397	24.252552065998316	34.506263859570026	28.63877310231328	22.671030830591917	40.10330357402563	14.44319832790643	1344.0	760.1623106244951	347.38341395556927	509.6516827009618	565.488441362977	238.90850735176355	322.819974148646
12	23	nan	0	0	nan	nan	C4	C4	C4	2023	61.0	299.0	1.0	1.344575921181931	0.8209914723576865	1.0	0.5838383838383838	0.5279947135561601	72.20772366485035	73.24616030891995	17.11724276862369	6.4102322432907926	5.830951894845301	46.97974587614257	41.226310550628064	62.08878784226041	219.42599999999982	0.8252090556801958	1	26.0	25.021332224830985	15.791592318564653	8.623102185316384	22.024612799286842	6.871778445318341	13.219455290585756	18.608911275863647	23.835187330842018	22.118669405579567	14.653543934226036	27.71540394425392	6.341649517416954	347.0	252.60184630565345	171.8826584033668	166.3069813232869	228.35184233635664	61.50930057093501	143.56644542887807
12	24	nan	0	0	nan	nan	C4	C4	C4	1397	118.0	313.0	1.0	1.0385764745665227	0.4355069534301334	1.0	0.5820833333333333	0.7043086754279982	45.16281720410257	50.96076922496363	18.439088914585774	6.5473079447804485	5.656854249492381	39.218320618104045	40.65490714333256	-60.30036139644611	157.87799999999996	0.9024547803617571	1	31.0	26.844342838972807	9.936003677546978	8.70933092571795	15.823071591556072	8.586678883060813	9.15381096675992	13.323018182069063	15.497154224663973	11.511680759489536	11.949095908552408	20.35429921746254	6.3971465872600675	695.0	367.30186910927296	110.06454583257437	172.47191579826176	194.2483253199607	88.05812191031873	102.96931417100132
12	25	nan	0	0	nan	nan	C4	C4	C4	2585	44.0	333.0	1.0	1.5169136343513705	0.9198392245127102	1.0	0.6567581300813008	0.5733909158776334	92.9065777506127	95.25754563287887	19.0	7.310285895259098	6.708203932499369	40.0	36.44683731309891	-1.4900656253712026	238.01799999999963	0.9223907225691347	1	64.0	39.964858466759324	18.10116734355688	6.421698362566531	21.002090524882078	17.564415972679853	14.872617725282907	21.124498412013054	30.028381776064634	22.52651257812977	19.11880673840642	34.62276643514633	6.599710118025541	584.0	500.45734379068017	238.7355613335967	117.86167714651674	299.3313344717026	207.35169037804008	202.3728849440813
12	26	nan	0	0	nan	nan	C4	C4	C4	1519	134.0	347.0	1.0	1.1781629710302117	0.7594243501500227	1.0	0.5896739130434783	0.6318705487025306	56.554479123772076	57.87054518492115	16.64331697709324	6.209800158525877	5.656854249492381	41.15190062272402	36.79409621963368	-63.7241087837759	173.80799999999985	0.897754137115839	1	26.0	55.809582598507404	11.604486145079136	21.679560652002692	16.677607398480177	12.943831542506814	10.081010147929192	15.084123022854328	19.213580533862114	10.684809673577547	14.443610284477472	21.342748194932938	7.008712871931493	505.0	557.5060504563153	111.44731842167675	320.05844245292246	209.44101681932807	110.37624176219106	105.80825534649193
12	27	nan	0	0	nan	nan	C4	C4	C4	1564	170.0	316.0	1.0	1.9311386528357344	0.9538278499250381	1.0	0.49509338398227287	0.44442769014186434	83.89563186194599	83.81527307120105	12.649110640673518	4.9580374380032906	4.47213595499958	28.581626063643167	25.198375678423556	-72.20834979208547	210.29199999999977	0.8479262672811059	1	80.0	68.31004813313484	14.983901742845774	19.150316493585706	23.921614479273558	11.61756318807602	12.3877469971776	19.865705344825983	23.531563349068165	15.956969529390335	16.22789353504777	29.835584059357643	13.234729629941285	1030.0	550.8403298705816	132.49956523999572	229.04879834875464	265.9859617166221	92.40953708067536	109.58458848670125
12	28	nan	0	0	nan	nan	C4	C4	C4	3901	203.0	339.0	1.0	1.2768090538224508	0.8565464580152364	1.0	0.6763176144244105	0.6815546007178256	99.9436621772957	105.26157893552613	25.059928172283335	9.685349391201425	9.0	54.610950258109305	51.57791802832629	-8.913244665561733	268.18999999999954	0.9507677309285888	1	44.0	41.35857184231281	22.081818878650665	10.07090867869556	38.448325507342815	14.204730331897736	18.793865878134966	28.444480165839195	38.269153751432896	29.908583275973797	23.931258104741573	42.738872304558754	24.170443324372172	312.0	633.124956574291	372.01855544373393	227.94508292526007	753.3348753638566	192.85975475795567	328.7464107424021
12	29	nan	0	0	nan	nan	C4	C4	C4	14017	360.0	338.0	1.0	1.0257886371716651	0.3771971920975399	1.0	0.6358069491064139	0.8373990096178386	140.13751273065944	150.11995203836165	60.08327554319921	21.15878097117251	18.788294228055936	124.18808265747782	129.78597088521212	-69.90744772593297	458.6339999999979	0.9749600055644431	1	119.0	62.05416954122484	20.79017321113497	4.846112810075283	38.28485545422882	16.305211027152836	17.493293683044612	25.181033106520772	52.58693835325539	68.75469583272934	25.260059534572065	40.28509963210672	23.73430992476642	5838.0	2531.0837275087833	1149.0138866314664	406.6802181350067	1743.289266928099	1180.1244849581271	934.3010315392166
12	30	nan	0	0	nan	nan	C4	C4	C4	4587	823.0	332.0	1.0	1.7082480090147731	0.9126293707828722	1.0	0.558029197080292	0.48773901408033793	130.54161343765176	136.23509092741122	44.10215414239989	15.292011191139663	13.601470508735444	59.0	53.36384549555045	82.49893703962066	343.7759999999995	0.94870734229576	1	22.0	3.691721996292472	2.570962102152407	1.9248798619955778	4.630899542011321	2.001144447363913	2.700663791038096	3.0242618517950177	6.546761282719672	9.742656636051834	3.59621577616781	4.674082586541772	3.2186160273849964	1545.0	134.62560515850782	118.83527937904	251.39484288077801	232.15736667066813	73.68616822175682	136.69088329188526
12	31	nan	0	0	nan	nan	C4	C4	C4	3947	65.0	375.0	1.0	1.242246170461976	0.8078267377154028	1.0	0.5614509246088193	0.6127824841899768	96.13378551786015	95.70788891204319	25.0	9.513338222693552	8.54400374531753	62.060120081412265	56.66317793391071	-16.84465451343295	284.50199999999927	0.909132788206841	1	103.0	59.54134443029761	22.122224811464548	7.507881284691393	26.342275101691484	27.02893107943237	18.73713286779821	29.01464870199561	39.87270928546786	25.45285727456212	26.704310692846775	44.2007171548903	7.001541211269796	1864.0	1091.8591442070901	303.78724399395287	244.34261110052466	406.75007288716733	242.88404700532556	268.089113060385
12	32	nan	0	0	nan	nan	C4	C4	C4	14692	747.0	407.0	1.0	1.0786144686019683	0.7163551611076485	1.0	0.7053627154448125	0.8025878709888244	164.44159875948333	160.0781059358212	55.08175741568164	21.04403731312353	19.0	113.31457563666437	114.73679477108809	71.74705640220438	479.62199999999854	0.9749494011081988	1	105.0	9.423971933312714	7.708796875551343	4.014908111654222	12.997283919714391	6.017242736183107	8.153170111589134	9.390982003882527	20.223437887616456	38.53368453029543	11.224231366999447	16.27171746455133	8.378606906160712	4791.0	517.9277652259916	438.53052720054984	530.0519279260188	804.207340807654	252.99632426165044	464.620189265348
12	33	nan	0	0	nan	nan	C4	C4	C4	4216	225.0	386.0	1.0	1.3322593368160809	0.8213363073155191	1.0	0.6387878787878788	0.5512348236306628	103.73482185479983	102.80077820717118	26.476404589747453	9.282367797347566	8.246211251235321	61.41495708957812	59.17493519111818	77.72686387762599	310.01799999999935	0.8441285413955351	1	38.0	52.137529665604234	25.31665524560958	20.103730760514736	33.24083321727812	23.601907410658896	21.643915404565632	31.082536067813635	46.86227219179273	35.352620750665665	29.593179339542985	54.3697565253824	15.49384295847267	1325.0	948.6701774885878	439.27005468308926	562.6908221198246	536.6963920090348	319.8408641219139	396.3781491946429
12	34	nan	0	0	nan	nan	C4	C4	C4	3334	169.0	389.0	1.0	1.0536634900598887	0.5581221090291992	1.0	0.7026343519494205	0.7006432713697289	72.70789687511162	79.64923100695951	27.073972741361768	9.9098462846257	8.94427190999916	63.035615044551946	60.33001924349817	31.991896283592396	244.53399999999948	0.9314150020952647	1	34.0	54.752254381775856	22.998702943325043	17.893263217061758	27.64217596501112	23.537300664931536	20.1560692563653	29.668131560087204	35.3932403922081	15.183749187737703	28.746807031333447	49.30875104665756	12.864179447293282	964.0	906.1806819550693	400.06669748201966	319.76562182046473	445.99636882916093	424.1655757166445	351.9480281434953
12	35	nan	0	0	nan	nan	C4	C4	C4	5867	98.0	423.0	1.0	1.1568959718958394	0.8058737827124358	1.0	0.6244146445295871	0.7348398589357616	112.9563875695311	110.8873302050329	32.7566787083184	12.583572586399692	11.40175425099138	67.59402785125376	66.88004973708728	-27.64539828906863	316.74999999999926	0.9550708123066902	1	67.0	68.43685046955943	25.282948097214103	11.82996877655387	32.57572286762297	23.8980391677469	21.733394365757704	32.526222636923194	39.435767110437155	27.22545201703906	29.704127496108413	49.651071950793266	13.691523632965982	1878.0	1756.1949653290212	557.7867251001298	534.5625547822565	595.5876866932958	554.0350349666551	474.8203712515533
12	36	nan	0	0	nan	nan	C4	C4	C4	12557	305.0	430.0	1.0	1.28398274060436	0.844637228219369	1.0	0.6119395711500974	0.6507705910252356	178.30436264343334	192.21342304844373	44.28317965096906	16.74860100926983	15.231546211727817	104.27883455924362	95.45329714302935	81.03793837427327	492.4179999999984	0.9408459146592741	1	142.0	77.24235912505537	22.056672074832022	16.273228080943227	32.38429847732186	12.96223393175751	18.402609365992248	25.431708245538175	47.868864111602306	54.027878196910024	24.032242382876575	43.802334701642394	17.2502785557881	5404.0	1815.5922055570409	713.8177019003779	772.3771430058405	1037.6283676847816	460.84861646033823	629.4193040849641
12	37	nan	0	0	nan	nan	C4	C4	C4	9246	655.0	412.0	1.0	1.273977749019185	0.8599306270835411	1.0	0.7329369797859691	0.6949659392097336	153.98812336334782	144.30869689661813	36.6742416417845	14.912455690324233	13.91041613331696	75.63383190015429	78.59722112514916	81.86523986250836	408.88399999999916	0.94448133203943	1	153.0	16.442847332917154	11.280643969774246	4.83642332162708	24.847455550916493	6.91514462325722	11.608697678893805	13.556115108542144	31.38825059402734	71.20555435679853	15.698786937631667	24.540169372223318	15.150789722800255	3448.0	328.39733077026904	275.24213113822043	162.90872157551348	612.9898384707049	183.79192901030183	277.07690655905753
12	38	nan	0	0	nan	nan	C4	C4	C4	1569	198.0	431.0	1.0	1.064994798392033	0.4316484688151595	1.0	0.5821892393320964	0.6981613038060652	48.41528546665727	55.54277630799526	19.72308292331602	6.852637787890761	5.830951894845301	42.21585268381751	43.67261636012437	27.13477031040126	168.0499999999998	0.8935079726651481	1	75.0	25.60534070432186	17.13398937880993	6.5694209188222885	19.533073984086514	21.521232925355434	14.52816055715084	22.155779264867306	28.624185599386692	15.751384742558002	24.08387888967991	38.470481500029564	6.349309541285038	737.0	282.6531622670591	198.41570170596242	282.4067596644163	222.65893062204123	214.00299107469618	177.54549499601126
12	39	nan	0	0	nan	nan	C4	C4	C4	10227	572.0	405.0	1.0	1.1219848199377254	0.6530578426416371	1.0	0.6723865877712032	0.7194497790685406	136.03601945359017	143.68020044529447	46.87216658103186	16.491089118522282	14.866068747318506	111.12140838356484	103.02117006865586	56.83334548105683	422.6479999999989	0.9579430498313973	1	111.0	12.191042982041836	9.20614941418171	4.784176420420408	19.89571989607066	7.463386024348438	9.83396658487618	11.75523005798459	24.140489865094423	49.94570840802044	14.415182742290199	19.338902935385704	13.320561593398452	5313.0	633.7479529725388	447.881682459265	493.2401476986706	1197.6319232899696	322.10505964327604	461.55961043946445
12	40	nan	0	0	nan	nan	C4	C4	C4	2754	160.0	450.0	1.0	1.1671110666267916	0.7879471418850008	1.0	0.5638820638820639	0.6218118694599443	76.95653075598962	81.49233092751734	22.360679774997898	8.403660052986504	7.615773105863909	50.91168824543142	47.38543634021949	37.592867044313145	235.91599999999966	0.8878143133462283	1	90.0	44.532844968140125	22.868375714868307	8.665796913206577	25.289646811783314	21.65351340174675	19.59110401570797	27.955474205315113	34.48943316936493	18.38481731340289	31.432776294648647	48.28865484148264	9.115480275824666	334.0	741.1549854800105	321.0939502827823	201.69700177758932	374.9744567014277	325.6423896290362	294.5173267647624
12	41	nan	0	0	nan	nan	C4	C4	C4	3174	235.0	475.0	1.0	1.0901475119402546	0.6808144619641033	1.0	0.6666666666666666	0.658279072954336	75.64484836456275	83.81527307120105	25.0	9.242008716475585	8.06225774829855	60.88001181772368	55.40651667357977	46.67952758245592	246.15199999999967	0.8967368272354852	1	76.0	39.94676123466343	19.356694956310093	5.281086467206478	19.993453910574317	24.526466811075807	16.389486581087112	23.66565941646695	39.46280616521835	30.65998318232596	26.315129306167364	42.330205384641886	5.328648827038705	720.0	520.8000913839787	295.89808529336005	254.5345544181764	339.2080877609551	382.9382471861318	259.2872665738687
12	42	nan	0	0	nan	nan	C4	C4	C4	4779	120.0	481.0	1.0	1.2479635494646641	0.8209158651121679	1.0	0.5891272189349113	0.6422780213475396	106.86177522307388	104.29285689825551	28.231188426986208	10.518983315368065	9.486832980505138	71.63217454526233	61.023326908982575	6.364629416551439	305.7819999999992	0.8850819520325957	1	44.0	49.878049965947866	27.812176749110222	13.138704547658563	42.41676963865757	19.749553687870502	23.7849545404315	34.75590152293444	37.73136495053768	35.06681923568249	28.13453883677721	48.80636294186115	25.382604772225022	999.0	887.04739478603	541.1324640586972	342.36520971450955	860.7891207262874	416.25825959816575	466.33122811466455
12	43	nan	0	0	nan	nan	C4	C4	C4	11441	507.0	475.0	1.0	1.173250034555719	0.7313333669920175	1.0	0.5567396593673966	0.6842442549843012	152.46836224081815	151.17208737065187	46.04345773288535	16.90072428526703	15.231546211727817	103.66416188095988	103.98649766861044	-52.50085662208348	458.3859999999984	0.9063614037867384	1	150.0	11.727840104140341	12.09501797426492	4.147234343923628	27.72668059077114	11.460105367004871	11.864774568006396	15.194445720873773	34.92895394191146	65.10362383257598	17.310658495873213	23.164553293958306	17.651163569651544	6046.0	525.7200892753899	517.9230957357213	653.8848409950733	1049.8306420426816	416.2722985157743	545.9797218255699
12	44	nan	0	0	nan	nan	C4	C4	C4	9553	379.0	477.0	1.0	1.1534100744826035	0.7722320807050737	1.0	0.7210899758454107	0.7148976776504056	141.14152962798497	148.24641648282767	42.43819034784589	16.08277738452915	14.317821063276353	87.41358700529939	89.67293695678669	-18.78011238758764	409.78199999999924	0.9735045348007745	1	167.0	32.083466816693544	16.235996060073376	10.550377721898258	17.3547723274678	19.81629660911858	13.231845634058118	17.88740371260792	43.4415199290961	52.379537753760815	21.728877811692655	28.56887169368565	7.055924368090928	2932.0	581.6152907740325	336.975433845073	348.2173659577966	366.83701935969293	392.40499117039144	290.39757486153394
12	45	nan	0	0	nan	nan	C4	C4	C4	4149	177.0	509.0	1.0	1.172263385177744	0.7730529521452676	1.0	0.5755305867665418	0.6170537497552806	93.85244946950998	97.082439194738	26.870057685088806	9.955387428770813	9.0	67.14660035224887	59.53450317252778	-39.106638453327584	290.67999999999927	0.8348928463628131	1	91.0	57.84782185405493	27.95013353228569	8.940901848487556	31.8017243668437	25.79966432787478	24.138231433928013	32.291706785559654	44.741451263427734	36.887342765927315	29.833524100482464	57.68767836689949	12.10339518263936	1145.0	935.8376903496683	468.8061039969325	600.2558785676956	508.2661634646356	359.92442240938544	396.8824297040701
12	46	nan	0	0	nan	nan	C4	C4	C4	9695	382.0	561.0	1.0	1.2103628535660191	0.8191695036883847	1.0	0.7239396654719236	0.7053191903085432	149.68730180417575	144.9310180741169	39.0	15.677015175743282	14.142135623730951	82.78245267191001	85.85337662097382	-7.613608360701209	415.609999999999	0.9551253632825966	1	209.0	38.87821781169623	20.071244390681386	10.729991627857089	26.56972621753812	27.575967034325004	17.447226706892252	23.630167113617063	58.888380320742726	76.65943407546729	27.992538394406438	38.92137036472559	11.381689200177789	4161.0	530.7014582352713	474.371466643177	391.64272631984204	822.0696429936215	546.339437816292	438.8476396976039
[truncated: 208 more rows]
[truncated: 258 more columns]
