# Supplementary material for: Resolving cell state in iPSC-derived human neural samples with multiplexed fluorescence imaging
Source: Commun Biol. 2021 Jun 24;4:786. doi: 10.1038/s42003-021-02276-x (PMC8225800; doi:10.1038/s42003-021-02276-x)
Supplement: Supplementary file 5 — Supplementary Data 2 [file 42003_2021_2276_MOESM5_ESM.zip › New folder/Cortical_neurons_LNACellSurrounding.csv]

ImageNumber	ObjectNumber	Metadata_FileLocation	Metadata_Frame	Metadata_Series	Metadata_myChannel	Metadata_myCycle	Metadata_myWell	Metadata_myWell	Metadata_myWell	AreaShape_Area	AreaShape_Center_X	AreaShape_Center_Y	AreaShape_Center_Z	AreaShape_Compactness	AreaShape_Eccentricity	AreaShape_EulerNumber	AreaShape_Extent	AreaShape_FormFactor	AreaShape_MajorAxisLength	AreaShape_MaxFeretDiameter	AreaShape_MaximumRadius	AreaShape_MeanRadius	AreaShape_MedianRadius	AreaShape_MinFeretDiameter	AreaShape_MinorAxisLength	AreaShape_Orientation	AreaShape_Perimeter	AreaShape_Solidity	Intensity_IntegratedIntensityEdge_ThresholdNeurites	Intensity_IntegratedIntensityEdge_actin_reference	Intensity_IntegratedIntensityEdge_cd44	Intensity_IntegratedIntensityEdge_dna_reference	Intensity_IntegratedIntensityEdge_gfap	Intensity_IntegratedIntensityEdge_map2	Intensity_IntegratedIntensityEdge_pax6	Intensity_IntegratedIntensityEdge_synapsin_I	Intensity_IntegratedIntensityEdge_tubulin_alpha	Intensity_IntegratedIntensityEdge_tubulin_beta	Intensity_IntegratedIntensityEdge_vgat	Intensity_IntegratedIntensityEdge_vglut1	Intensity_IntegratedIntensityEdge_vimentin	Intensity_IntegratedIntensity_ThresholdNeurites	Intensity_IntegratedIntensity_actin_reference	Intensity_IntegratedIntensity_cd44	Intensity_IntegratedIntensity_dna_reference	Intensity_IntegratedIntensity_gfap	Intensity_IntegratedIntensity_map2	Intensity_IntegratedIntensity_pax6	Intensity_IntegratedIntensity_synapsin_I
1	1	nan	0	0	nan	nan	A1	A1	A1	3536	701.0	20.0	1.0	1.3742485134621023	0.731294795121878	0.0	0.5819618169848585	0.27013831807291133	91.77797443100278	102.1420579389313	25.632011235952593	10.041769723018437	8.54400374531753	61.0	62.59822511720458	-10.061652106337448	405.57199999999887	0.7856904788356847	155.0	15.916334799490869	15.417624182067811	19.377065655775368	34.00962852500379	6.647501367144287	16.7451438466087	17.367864537984133	64.45610736124218	67.13405069801956	22.167727153748274	70.0344702647999	18.848065942525864	1360.0	265.26433251798153	118.6892503593117	67.3900972539559	258.66063987184316	61.599420567043126	139.20145013928413	136.37975161056966
1	2	nan	0	0	nan	nan	A1	A1	A1	7557	603.0	81.0	1.0	1.5368848082228543	0.7444704857025385	0.0	0.5661522325442013	0.284216647323347	142.77859729163012	141.35416513141735	25.80697580112788	9.114267985459216	7.615773105863909	92.08973917401823	95.32689750520812	9.218323645139389	578.0359999999982	0.784368675073953	307.0	27.83237968198955	25.604470926336944	21.039688776247203	45.726787122897804	11.896437056362629	27.062180507928133	28.16876484081149	123.18588533997536	107.61156672611833	37.48845654260367	130.64487688522786	17.149370603263378	3844.0	415.9827274726704	277.63195328600705	133.42606327682734	533.7541778385639	154.61092622578144	304.906111898832	303.70306031033397
1	3	nan	0	0	nan	nan	A1	A1	A1	6921	745.0	111.0	1.0	1.3902371877155735	0.8086486514198252	0.0	0.5721726190476191	0.2882267039518708	134.6904449609313	132.30646242719968	25.80697580112788	10.771731873703843	9.848857801796104	93.33809511662427	79.23729765785949	49.522025852398514	549.3159999999984	0.7701980859114178	280.0	23.149462189525366	23.547310730442405	39.030640130862594	47.571374198421836	10.688273495063186	24.31512939464301	24.82546739280224	97.33162460289896	90.37381555791944	31.830807965248823	116.28224609605968	25.535881561227143	4467.0	376.0418871510774	271.65731373708695	551.8759900471196	603.1897766729817	154.6907156771049	286.34371022321284	292.29620914533734
1	4	nan	0	0	nan	nan	A1	A1	A1	8433	627.0	178.0	1.0	1.5597288878189175	0.8055717580370598	0.0	0.4970822281167109	0.2170529663991334	157.17074495935526	148.71785366928881	26.076809620810597	10.65993166336181	9.433981132056603	112.62353900700127	93.12338688311651	77.87750083259905	698.7359999999975	0.6718718878221724	294.0	35.592568919062614	35.307087884284556	41.650339633226395	61.83004492521286	17.660334242507815	36.382955697365105	37.41542691644281	141.13765195943415	115.10003823786974	46.86997793801129	170.30977346468717	21.94851612020284	1663.0	357.62943554483354	200.5008783377707	152.70084792375565	349.2496231608093	126.76461528334767	216.4625782640651	220.88256754074246
1	5	nan	0	0	nan	nan	A1	A1	A1	6569	753.0	215.0	1.0	1.341749363549936	0.8483329279009767	0.0	0.6239551671732523	0.35531918191701006	132.18437547461758	135.20724832641184	25.80697580112788	11.181224954808487	10.295630140987	81.87637099547423	69.9867578456723	-38.107280177996124	481.9979999999983	0.8416399743754004	246.0	21.387014588341117	22.883497434668243	24.87727172113955	49.309987048618495	13.768490153364837	24.522499445825815	25.628931188955903	96.7967038936913	89.04538049548864	32.25883877184242	109.95541315060109	21.235050077550113	2710.0	365.3191126342863	198.06099103856832	122.58823607023805	504.48325334023684	136.75138557422906	220.71014031674713	231.2973687965423
1	6	nan	0	0	nan	nan	A1	A1	A1	10718	711.0	383.0	1.0	1.2793751037733128	0.19477999734767035	0.0	0.5587529976019184	0.39614884004396034	133.1666459793628	139.94641831786907	25.80697580112788	10.86322777471049	10.0	115.85714089316104	130.61609945404513	-38.217844877744774	583.0859999999976	0.8641109364292338	220.0	47.545769399032	26.025909855030477	19.10986501071602	45.50356309209019	29.799984791316092	25.72581065259874	28.011856221593916	131.9063705150038	68.04362564720213	41.351720430888236	105.69788661971688	17.45651950314641	5244.0	1334.8961782511324	589.9278564108536	229.28702338319272	954.8393230792135	657.3235837500542	576.6865196730942	622.4436876690015
1	7	nan	0	0	nan	nan	A1	A1	A1	9195	41.0	460.0	1.0	1.3774734631490804	0.7783577350095529	0.0	0.6845592614651579	0.36405583582795725	151.83141761041966	146.01369798755184	26.076809620810597	12.939685742001064	13.0	91.0	95.32295585879373	-86.64308712175658	563.3739999999988	0.8857528176476255	144.0	27.112108156085014	16.543068663217127	20.857984330505133	28.810345721431077	9.301838752813637	16.11923402082175	18.229785649105906	73.54003194347024	70.87330439407378	23.666163183748722	66.5707332296297	11.099305730313063	3059.0	664.9511416414753	242.21341391466558	132.66201373189688	466.4216381851584	156.62670434173197	236.61724360100925	275.1589847030118
1	8	nan	0	0	nan	nan	A1	A1	A1	4026	823.0	413.0	1.0	1.9811147873996817	0.9132214700238726	0.0	0.5325396825396825	0.23935995493053608	131.76453575274232	121.70866854912184	25.0	8.116950041555503	7.447941497572213	62.0	53.68924584288916	-74.30752708581203	459.74399999999923	0.8103864734299515	161.0	43.150545661337674	27.222110367380083	26.506935264915228	34.79404908698052	33.284336691722274	26.822003548033535	26.5064164577052	90.83122016862035	38.380514273419976	33.757747813127935	104.35469606611878	9.512871058657765	2622.0	415.18162855599076	290.42885546013713	113.01330625079572	378.6850237036124	448.50180855952203	287.3084003701806	292.3731906116009
1	9	nan	0	0	nan	nan	A1	A1	A1	11584	664.0	449.0	1.0	1.327610723981381	0.3491270644915784	0.0	0.566926050995938	0.37984931243749254	144.13929357310937	147.2311108427835	25.80697580112788	10.88878306730915	10.0	124.17151445220895	135.06938522355358	68.93372678628376	619.0539999999977	0.8467217308676266	248.0	80.43399715144187	30.660654654726386	23.275516957975924	58.16569779906422	20.48065927159041	32.24171829409897	33.192980946041644	126.83569089323282	87.5953764570877	42.20991846360266	129.91856268793344	23.890257243067026	6332.0	2091.208728255704	674.9040829120204	260.0272386325523	1118.6505082249641	449.927597373724	735.861738926731	732.9812172055244
1	10	nan	0	0	nan	nan	A1	A1	A1	13064	239.0	489.0	1.0	1.423009983975977	0.7280124340990047	0.0	0.5402812241521919	0.35580237221401195	179.1145492815634	161.60445538412608	26.019223662515376	11.78529833819787	11.045361017187261	117.10613222389156	122.79447350007248	43.97770248900627	679.2639999999972	0.8197533962915319	303.0	46.735927428118885	33.29684904683381	22.685389518737793	50.35872442089021	26.77215235773474	32.54291604459286	37.17909526079893	168.95954872108996	115.2416115058586	56.75220890529454	148.25140761677176	21.004989796318114	5773.0	683.1238283449784	532.6291763437912	264.75793228670955	910.6144974436611	469.76374593004584	531.5329380827025	606.770856869407
1	11	nan	0	0	nan	nan	A1	A1	A1	2311	823.0	578.0	1.0	3.9287452695647485	0.956367812068515	0.0	0.34359203092476953	0.146368284287371	145.70017032980007	129.71121771072848	16.76305461424021	5.241902664286679	4.47213595499958	48.505602177717066	42.56854532346109	72.71135395640552	445.4319999999993	0.6199865861837692	115.0	25.05122451670468	22.15928890928626	22.518562681041658	33.887159508652985	21.58193334005773	23.010437240824103	21.418738109059632	64.73031215928495	33.60712590999901	26.81086449418217	87.06211937777698	12.289982449263334	1115.0	169.94799739029258	154.4105441244319	79.75101882219315	238.80065642111003	170.52442212030292	157.61629693210125	151.67827893048525
1	12	nan	0	0	nan	nan	A1	A1	A1	3193	759.0	521.0	1.0	2.8428315837674027	0.943296320502451	0.0	0.3054041128646581	0.20410085801405517	144.04648501914318	129.0271289303145	16.64331697709324	5.6694449604677075	5.0	53.54392367997086	47.816501746210136	58.92544644223153	443.3859999999984	0.7040793825799339	150.0	30.930693595670164	15.329671158455312	27.160601208917797	28.154085653834045	10.410772875882685	16.832257682457566	16.786434741690755	52.195285027846694	31.352544422261417	19.031113187782466	61.19121095724404	8.412954949773848	1369.0	383.6995350876823	143.54833332635462	143.65313232131302	232.38353583402932	117.24007051251829	151.10583694372326	154.3540707733482
1	13	nan	0	0	nan	nan	A1	A1	A1	9295	148.0	547.0	1.0	1.39058528804815	0.6329496465624216	0.0	0.5520907578997386	0.3468336195178655	143.20265601837778	142.24275025462634	25.942243542145693	10.022053900853454	9.0	107.1660106850761	110.86648866091866	31.769312551603214	580.3219999999981	0.842701722574796	282.0	39.93432527035475	30.402685654349625	19.765804598107934	39.76266116462648	24.149446852505207	28.980712627992034	31.901045334525406	133.98628227040172	98.02229354903102	46.87898070085794	127.99655151553452	10.432867988944054	3555.0	726.3079434521496	311.72750544175506	158.9081722702831	405.8260480267927	264.6531174154952	310.24556443747133	331.0004891101271
1	14	nan	0	0	nan	nan	A1	A1	A1	5956	772.0	623.0	1.0	1.9342339183281982	0.87690631986501	0.0	0.3953534683040159	0.23361349672093737	154.09965988392116	134.12307780542466	25.80697580112788	8.566038827377236	7.211102550927978	69.50663412655294	74.06974619371296	53.20849559861536	566.0219999999975	0.7352632553546076	234.0	30.79105813521892	22.558999072760344	31.959777309559286	49.30017546657473	11.021820453926921	25.197024574503303	24.45790806412697	82.36859701946378	68.07562364730984	27.819501041434705	97.35770196653903	19.37276268005371	2976.0	470.81809781491756	243.2933553243056	144.36499656829983	441.369070478715	154.50249549373984	262.9149774387479	251.4150611832738
1	15	nan	0	0	nan	nan	A1	A1	A1	10102	656.0	592.0	1.0	1.4786609644583402	0.8115877645067973	0.0	0.5304836422832537	0.3580599970072604	168.0907749925999	153.16984037335808	25.80697580112788	11.021268393516765	10.44030650891055	90.71775537429416	98.20376088161716	53.60003808480273	595.4299999999976	0.8419736622770462	300.0	29.708262755535543	20.411947833374143	21.081223757006228	39.88485540729016	11.756893320940435	21.385824426077306	21.66218053083867	102.80967435985804	76.93144114501774	28.59290469903499	92.10768287722021	16.802502556703985	4146.0	560.2266128007323	277.64113950170577	219.39238665625453	604.0485706208274	207.56571409199387	302.89143331721425	305.7326324749738
1	16	nan	0	0	nan	nan	A1	A1	A1	4014	221.0	642.0	1.0	2.0266979842781487	0.7357047085108868	0.0	0.3443719972546328	0.17618118841740235	118.9806459961262	132.03408650799233	18.24828759089466	6.084168805430471	5.0990195135927845	81.42168950712521	80.58588067292293	-56.80125170853767	535.0739999999981	0.6409580838323354	239.0	41.42772580590099	30.89521632529795	27.843198392540216	44.48218497727066	25.020721797831357	29.63036549091339	32.35411612782627	138.8514689747244	84.10292219184339	45.3605708675459	129.46381286159158	12.599267623387277	1935.0	365.9739994034171	231.29419426899403	96.29999288450927	325.84327487647533	206.78742687776685	217.15887724701315	238.15021014306694
1	17	nan	0	0	nan	nan	A1	A1	A1	12906	549.0	645.0	1.0	1.4240248159657916	0.6431527163001679	0.0	0.5970853573907009	0.2944798571861425	171.43732860672984	164.3684884641822	26.248809496813376	10.978981865006118	10.198039027185569	124.14429326748409	131.2760658121016	6.71859888348693	742.1179999999977	0.8188566715309942	222.0	16.69394982419908	9.179888693615794	30.093553162179887	22.649179934524	8.858014879748225	10.438117108307779	10.350881250575185	49.387563932687044	31.618448158726096	15.882398806512356	33.55736633576453	6.864866159856319	2834.0	215.41225428320467	187.36661469005048	332.83372389525175	273.2531942408532	196.6565361842513	205.40900433715433	203.29260845016688
1	18	nan	0	0	nan	nan	A1	A1	A1	15553	87.0	686.0	1.0	1.577672722526509	0.7666221033143322	0.0	0.5994835029293863	0.2905795143473248	209.92543086869952	188.1116689628796	26.076809620810597	11.67370675416641	11.045361017187261	124.92972051714976	134.79281522626974	69.17047471534761	820.1239999999973	0.7924893633283225	337.0	42.28726643230766	32.56836812291294	30.351400047540665	63.41539633553475	18.908125419169664	33.08270399086177	33.88783099781722	130.21838759072125	106.68041515909135	42.38481725938618	130.74573905952275	27.33394372742623	7497.0	983.8324576206505	605.4412011979148	246.50516693014652	1292.8688200358301	370.69053338002414	606.5900070406497	630.0624872595072
1	19	nan	0	0	nan	nan	A1	A1	A1	4840	265.0	658.0	1.0	1.845421536776942	0.7805917962684065	0.0	0.3482264911144687	0.20548531451055538	127.67860734738248	136.75159962501354	25.80697580112788	8.980674934790109	7.211102550927978	79.38645923222639	79.80438442527513	-53.115138640677785	544.0479999999978	0.7100938967136149	249.0	57.53235689550638	26.66234831791371	30.081055961549282	48.56284418795258	15.742839716374874	27.84583810903132	28.573251022957265	118.76083010807633	80.86816210392863	38.24734874535352	121.99795522727072	15.769298898987472	1591.0	283.485969950445	138.77984321676195	101.03624070156366	213.71014001220465	121.29988607950509	147.08896064106375	148.60085504688323
1	20	nan	0	0	nan	nan	A1	A1	A1	6621	304.0	721.0	1.0	1.953992707775952	0.8905288473701902	0.0	0.48755522827687775	0.23856103651634245	164.91560175989343	146.8945199794737	25.45584412271571	8.376444155447404	7.211102550927978	77.17837462290821	75.02452310768832	-23.07711038429242	590.563999999998	0.7533708824031404	315.0	86.96792558394372	35.454749366268516	28.273685826919973	68.01113906223327	23.451377159915864	37.461310813203454	37.552254618145525	149.0350498072803	92.94317540898919	50.02287328988314	169.96247808914632	28.18019377067685	2397.0	1014.3913179552183	324.8633562270552	275.5735106347129	556.4761280482635	202.1241939170286	343.33774386998266	333.7692844225094
1	21	nan	0	0	nan	nan	A1	A1	A1	8305	551.0	792.0	1.0	1.34217710511692	0.3612104653768591	0.0	0.5885062358276644	0.34216376333601245	123.009502000243	129.6919426949878	26.0	10.20718741259109	8.94427190999916	104.77741612911186	114.70443134186452	10.778718613213686	552.2779999999982	0.8160558121253809	217.0	27.018783907406032	18.716426429338753	21.782436926849186	28.07299925107509	20.814007898792624	18.806225736625493	20.784496856853366	102.65066014416516	57.48851763829589	32.6575723066926	84.70296796411276	6.688227725215256	4119.0	729.6133225755766	384.5622500255704	249.50542554724962	547.5602510236204	463.8449997184798	391.2056924039498	419.14305400289595
1	22	nan	0	0	nan	nan	A1	A1	A1	10594	772.0	823.0	1.0	1.2802979977377522	0.553304681694092	0.0	0.7440651776934962	0.3761806872076569	142.5423223752911	147.87156589419075	30.870698080866262	12.318063719021312	11.661903789690601	111.28619213770213	118.73475385779379	69.91030114508774	594.8899999999988	0.8813277317915228	147.0	21.63074696343392	8.953444777056575	18.421637295745313	13.110292260535061	5.991577071137726	10.275974695570767	9.183367702178657	36.03260861709714	25.61467927787453	12.45566495321691	33.95289545599371	5.618951748125255	3410.0	460.5093930969015	189.88624520413578	267.5747322179377	313.83122114650905	139.3566503347829	221.58175152353942	202.22977151162922
1	23	nan	0	0	nan	nan	A1	A1	A1	9798	599.0	823.0	1.0	2.036239928927405	0.715976368369328	0.0	0.4940500201694232	0.19107409841198336	184.46370554316863	188.98677202386415	26.870057685088806	9.055089508119634	8.06225774829855	129.1892147325946	128.7786351646314	-43.562209591948815	802.7359999999978	0.6726854553568363	330.0	43.6777295647189	27.945967881008983	34.143907950259745	56.193270947784185	21.787609688937664	30.561303144320846	30.792523136362433	110.66012061201036	79.47452506702393	39.677042801864445	137.2053867019713	19.938689256086946	4010.0	632.9783486472443	381.2739767981693	227.10071066208184	767.3117423942313	318.30331968329847	413.33539425209165	413.17573921289295
1	24	nan	0	0	nan	nan	A1	A1	A1	6624	377.0	823.0	1.0	1.3152954625745295	0.6838648319079312	0.0	0.580390782441076	0.3202001199066806	120.13418482813427	120.9297316626478	28.0	11.417868301075414	10.63014581273465	95.40192567595484	87.65094942823646	45.27745137400234	509.86399999999867	0.80859375	186.0	28.094895910471678	21.951842515729368	18.57917144149542	46.87174795754254	12.258594704791903	22.20598155260086	22.775341391563416	98.22528424113989	72.4770121211186	29.765285834670067	100.15345993824303	18.841458776034415	3252.0	407.20692840591073	244.99174555484205	135.84567101951689	463.1198453148827	205.62705505546182	250.96287552826107	261.34796735085547
1	25	nan	0	0	nan	nan	A1	A1	A1	1627	261.0	793.0	1.0	2.1844394957961275	0.7954917314728426	0.0	0.4519444444444444	0.15241174477636427	81.269682583829	87.23531395025755	13.601470508735444	4.444586646209487	4.0	44.0	49.24653787116593	15.991477894420226	366.2599999999994	0.5810714285714286	181.0	52.13585096411407	24.26575117651373	33.63820861745626	47.60787383839488	13.024429723620415	25.30019076820463	25.15828185621649	99.03099083155394	53.82876313664019	32.35793088749051	121.15472627803683	18.8886397248134	1231.0	539.2177313752472	147.11317638587207	177.3199663311243	277.61310778651386	88.35782418772578	160.8798658195883	161.82519285101444
2	1	nan	0	0	nan	nan	A2	A2	A2	9401	573.0	0.0	1.0	1.3177069878183045	0.7581101398275789	0.0	0.7378541715720901	0.4091010713365159	148.5091246037808	139.71399357258383	27.0	12.775698704514106	12.727922061357855	92.0	96.84674064328729	-5.130526321455254	537.3739999999982	0.8895722937168814	168.0	13.486396650783718	13.62253761664033	21.607507438398898	17.92751967534423	7.752193511463702	13.306843684054911	14.261341290548444	62.69430054165423	63.5233999369666	20.33821624983102	48.3514306275174	7.080552428029478	3667.0	409.8825675128028	210.37457947805524	138.9328002948314	288.056383036077	156.95195031538606	222.97023063898087	228.6527514513582
2	2	nan	0	0	nan	nan	A2	A2	A2	11508	549.0	114.0	1.0	1.480626395349219	0.7273766495759814	0.0	0.6019458102311958	0.28758928313670423	171.42991711465513	157.45793088949188	25.942243542145693	11.594050135586254	10.816653826391969	117.31149373508202	117.64180052859894	-7.334320089064327	709.1179999999976	0.7650578380534503	360.0	37.85998321324587	39.02798518817872	34.076127383857965	72.95991474483162	22.373723971657455	40.0665446780622	42.743846758268774	159.56035705655813	136.2870830371976	53.23376821819693	145.03045721072704	35.87774481251836	6569.0	757.5983527861536	620.7400026489049	216.69892555009574	1199.6967438329011	382.3859629118815	649.4298785217106	678.6608387585729
2	3	nan	0	0	nan	nan	A2	A2	A2	4390	464.0	192.0	1.0	1.571101242774077	0.750981946431411	0.0	0.5753604193971167	0.22673158376111222	110.4252346164339	108.45275469069469	25.632011235952593	8.486974356765362	6.708203932499369	67.03372285648472	72.9162930834573	16.59378366784853	493.2659999999988	0.7021191523390644	253.0	38.34093238040805	29.955382636748254	28.867154967039824	47.02775620017201	17.54663925524801	29.086823939345777	31.668513042852283	114.93937559425831	84.19731449801475	40.165957214310765	120.33841466810554	15.299671975895762	1893.0	294.7412376245484	168.57607417274266	94.04791376274079	264.42706974968314	114.83462320733815	172.01303179189563	183.44852421805263
2	4	nan	0	0	nan	nan	A2	A2	A2	9395	682.0	141.0	1.0	1.264101170843998	0.65392986836497	0.0	0.6423931623931624	0.3632822512830203	138.44495913025668	133.4053971921676	26.0	11.65759534686106	11.0	107.02327345812671	104.74124977401787	63.102993976403006	570.0739999999983	0.84203450593771	219.0	29.195605475455523	23.765209428966045	28.25094993878156	32.117082523182034	24.52277419809252	23.411841000430286	25.73510341066867	101.51509878784418	61.97282372228801	38.427679809741676	92.72828274965286	10.031860886141658	4524.0	641.8217452401295	458.9506687493995	189.7140775602311	763.8762349206954	438.2109266081825	450.5468996921554	492.87425112258643
2	5	nan	0	0	nan	nan	A2	A2	A2	3319	596.0	144.0	1.0	1.355536115132974	0.6722294152619763	0.0	0.42540374263009484	0.22764416483671035	85.91751804342363	95.524865872714	25.632011235952593	8.164091599412174	6.708203932499369	59.13864223606137	63.6084246823799	-44.506795978425025	428.03599999999847	0.699546843713774	232.0	46.6666055964306	27.616434017196298	27.68824294861406	37.48474861588329	25.531517586670816	26.934279427863657	29.307652534916997	102.84040591306984	58.900114440359175	41.34537282399833	110.27783614769578	10.773983428254724	1562.0	230.02621547784656	135.78304746747017	83.43561489507556	182.92541398946196	109.16919240914285	139.3371636364609	147.0988330990076
2	6	nan	0	0	nan	nan	A2	A2	A2	2495	650.0	227.0	1.0	3.3238810873071745	0.8649431884768204	-1.0	0.2805892937471885	0.12644204098091852	129.67093821996258	117.5457357797381	12.806248474865697	4.3574552080569715	4.0	62.759009708567724	65.07792583502503	82.45008362818275	497.9599999999987	0.5073200488003252	227.0	68.91107026394457	36.038010275922716	45.82682522106916	43.09967200271785	42.00032052770257	34.20570685621351	38.115129400976	130.1018541827798	61.63801031932235	54.681483283638954	147.82879397366196	10.823743063956499	1562.0	621.4926221054047	199.98487863130867	241.38779255282134	236.0850387532264	235.1122457291931	198.96998569276184	216.58822040259838
2	7	nan	0	0	nan	nan	A2	A2	A2	1824	596.0	245.0	1.0	3.335891195164807	0.8218543398866508	0.0	0.304	0.1171064730867514	107.998864551588	92.69843580125827	10.44030650891055	3.391832462433944	3.0	61.13361025154058	61.52670233237647	29.133529849092	442.41199999999884	0.45221271848270733	194.0	82.40428787469864	36.675440520979464	35.02282745577395	50.40675969328731	31.468314627185464	34.00991839822382	38.35355155915022	110.55777825042605	54.21432824805379	49.71297775302082	134.01652528904378	16.04339672625065	925.0	330.950530834496	164.72283515054733	92.71851690858603	218.0791791798547	137.65055306442082	153.562386745587	174.7908446174115
2	8	nan	0	0	nan	nan	A2	A2	A2	16171	239.0	242.0	1.0	1.342166299632226	0.5184046900270034	0.0	0.6299571484222828	0.38585179600081904	178.32894108945027	169.14490828872147	26.0	12.345850900566653	12.041594578792296	143.471152083422	152.49539297942965	-60.613010269795964	725.7099999999973	0.8498081875032845	286.0	39.87974375858903	29.519905487075448	25.214358791708946	62.74177163373679	17.015472719445825	31.044220741838217	34.23436345811933	106.30862898565829	139.63035010453314	37.825070668011904	102.80602717958391	34.04950028285384	8048.0	866.9128573676571	599.7302831588313	239.93689050339162	1168.1024808268994	410.5316414255649	620.4138721013442	694.3410562258214
2	9	nan	0	0	nan	nan	A2	A2	A2	14851	309.0	211.0	1.0	1.3323686733416824	0.5722570369131075	0.0	0.6691448139136703	0.38337442395810817	173.2392742659628	168.11900546934007	25.80697580112788	11.949235060560612	11.40175425099138	133.7846030004948	142.0690793417178	11.038681042300375	697.7039999999976	0.8513773038667699	282.0	31.668558907695115	26.521370373666286	26.789700246416032	57.91607539355755	19.53339442703873	27.560234997421503	31.28082708735019	111.66182960383594	123.54695984628052	38.88836504891515	91.52809952199459	33.13708706013858	5207.0	763.8960113804787	444.95608602277935	229.53876724652946	985.3931042617187	381.0907927872613	478.8343343222514	522.2118427138776
2	10	nan	0	0	nan	nan	A2	A2	A2	5275	461.0	253.0	1.0	1.4621281076369448	0.6893454440472544	0.0	0.5627266908470236	0.27212378046935826	113.31620258082785	118.40608092492548	24.331050121192877	8.39559615665025	7.0	84.56784031588222	82.08997212649665	-33.439547070536584	493.5519999999983	0.7534099835749483	276.0	44.40430306177586	31.07199213653803	22.31248952075839	54.97732506785542	14.23251704312861	31.911009492352605	34.62845809943974	106.45456608757377	83.99932845681906	39.64368665218353	131.93525596894324	20.973083093762398	2164.0	430.30440286453813	268.2073094397783	110.96890261862427	448.04315256047994	147.77827176917344	274.6739305360243	295.47246547974646
2	11	nan	0	0	nan	nan	A2	A2	A2	6172	684.0	296.0	1.0	1.3036972691625874	0.430814539821395	0.0	0.5998056365403304	0.3269313637195958	106.10255175202761	110.20889256316842	25.80697580112788	9.675398453312651	8.246211251235321	93.35740237848368	95.75123845750547	47.73008031333153	487.0679999999984	0.7982410760475944	269.0	57.73540855105966	31.880064183846116	38.73237195331603	48.90048075839877	34.8346074456349	32.91705198585987	36.72924401983619	115.96388164907694	67.43556875921786	47.68322280328721	151.73545444570482	19.967467765323818	2977.0	646.4057226153091	359.00433429609984	346.509926462546	533.7202719869092	447.03736977651715	353.4723740089685	407.0594189511612
2	12	nan	0	0	nan	nan	A2	A2	A2	1330	586.0	262.0	1.0	3.8632214684418997	0.8286036132991467	-1.0	0.26217228464419473	0.07643332977054648	99.67225395305164	95.85405573057407	8.54400374531753	2.7294920305399746	2.23606797749979	55.2677782791609	55.80008971511883	-18.970619007650598	467.6159999999986	0.3904300601790695	230.0	73.33722433820367	41.14644072949886	39.77869852259755	64.55582527071238	37.32312508393079	40.435431401245296	46.618570405989885	117.44383919611573	57.41870750486851	52.26166160590947	172.47759211435914	20.284916501492262	629.0	295.23309661913663	139.41196321044117	83.77576887141913	195.42987741716206	139.10724060237408	128.00402827002108	156.37283929251134
2	13	nan	0	0	nan	nan	A2	A2	A2	2325	515.0	351.0	1.0	2.1249567721924696	0.5866880695201935	0.0	0.32122133185962976	0.1443883413352032	87.0531038090996	93.34345183246653	15.033296378372908	4.901279806621481	4.242640687119285	74.0214861534888	70.49673591355243	50.874392525072025	449.8319999999982	0.5412011173184358	236.0	38.98582442291081	34.14963006414473	38.393850640393794	50.810086293146014	36.47019152529538	33.00999461300671	37.133486087433994	106.1757079474628	51.677683636546135	44.858274324797094	134.81147509999573	17.38437477592379	1448.0	232.660608895123	164.7545284628868	86.30481443554163	264.4500652011484	135.6516825053841	160.91877620108426	183.2108190478757
2	14	nan	0	0	nan	nan	A2	A2	A2	5296	640.0	355.0	1.0	2.1593099675360956	0.8387596050412651	-2.0	0.3165949306551889	0.1285821706075117	149.6097109812241	139.46325680981354	26.076809620810597	7.763261351815122	5.830951894845301	80.29177232434348	81.46277269105742	57.61627638226752	719.4299999999974	0.5559229517661262	442.0	95.59102786239237	53.61777678783983	34.5468834284693	84.45230799913406	48.48416883870959	54.95132383983582	63.23498893994838	181.66741446591914	87.80823980644345	79.75599291175604	238.73881146498024	30.324742576107383	3116.0	576.4028236707672	338.68748036120087	174.38861735910177	574.9150379830971	264.10594383999705	348.7244226206094	403.7716036308557
2	15	nan	0	0	nan	nan	A2	A2	A2	8630	268.0	290.0	1.0	1.5300061424894953	0.5601744249292662	0.0	0.5211352657004831	0.2771826430830918	140.96045557692625	137.5245432641025	25.612496949731394	8.666150703622705	7.615773105863909	111.71549358283407	116.76807255260923	-58.081499155509206	625.4999999999977	0.7760093516770075	236.0	35.768017211928964	32.053742319345474	44.38731970451772	51.04480049572885	24.23331054393202	32.327641797252	36.85723667498678	116.4914316907525	91.12753515969962	46.94807367026806	123.89094341080636	17.042252279818058	3445.0	596.6688645938411	423.1834145579487	321.6707871267572	695.6023354297504	366.9455113299191	425.1880072578788	484.911147903651
2	16	nan	0	0	nan	nan	A2	A2	A2	1492	541.0	359.0	1.0	3.3746179604201347	0.6890991491602161	0.0	0.27908716797605687	0.0930727771505495	91.56601370613241	82.13403679352427	11.40175425099138	3.305848175614231	2.8284271247461903	64.60880201100542	66.35487488196314	-25.32758459372477	448.8259999999986	0.4324011012896682	275.0	42.774273343384266	37.94599830172956	28.238117031753063	56.56198969576508	32.043381473980844	37.01905854139477	42.13475249800831	121.12191954255104	59.27489139139652	56.58852520491928	155.76176082156599	19.856336411088705	748.0	137.60044251941144	110.87176323495805	61.87293821386993	170.75881579704583	87.7163807656616	109.81969949696213	123.98574819136411
2	17	nan	0	0	nan	nan	A2	A2	A2	4509	413.0	311.0	1.0	1.7300081622010546	0.29406751560496175	0.0	0.4746315789473684	0.22245777247195797	101.72902614929015	105.68348972285122	20.223748416156685	6.5070311815476085	5.830951894845301	90.65800903112631	97.2310416045283	10.762736516749364	504.68599999999844	0.6834406972338006	169.0	26.490211376920342	25.348561828024685	22.34256508667022	45.97260989993811	12.925764917396009	25.988708337768912	26.91937133204192	93.43979526869953	75.11544969119132	32.637171058915555	98.70449396595359	19.01936373114586	2215.0	261.94280973728746	250.79227939248085	108.51545022148639	479.1056533381343	130.80044308770448	256.90116776060313	271.24557918682694
2	18	nan	0	0	nan	nan	A2	A2	A2	5575	449.0	326.0	1.0	2.0238440446664008	0.45057352674048207	0.0	0.3907345107933838	0.16794088668147705	126.23107249340516	126.49110640673517	18.384776310850235	6.0726385696817395	5.385164807134504	94.72334395264969	112.69144206995807	-60.034375555162526	645.8759999999977	0.6145959651637085	319.0	80.32123309839517	44.68279546778649	32.16461440734565	79.54633389040828	21.44803543575108	45.681452631019056	49.053971249610186	172.24531931616366	104.8637369107455	65.2743266588077	172.87985056079924	30.495155301876366	2612.0	643.0916461730376	332.05426148790866	161.72704728413373	548.0788742043078	176.3963233055547	338.5550625231117	357.0048682745546
2	19	nan	0	0	nan	nan	A2	A2	A2	5798	315.0	308.0	1.0	2.735772482631632	0.82084368640921	-2.0	0.326463963963964	0.11713730559311765	174.19498962302066	172.5688268488837	20.808652046684813	5.633547942943396	5.0	97.75771696945665	99.49197460243424	62.45548775033977	788.6719999999973	0.5079949182985062	358.0	62.121950074099004	47.94613574165851	59.96897845994681	95.86787223163992	22.37868324201554	50.74853141233325	55.16702529322356	158.48577097058296	121.93577481247485	61.14488453511149	183.74154210090637	40.90580594819039	2934.0	466.4764329381287	326.0766620291397	580.7513243397698	674.7650728151202	160.8434125855565	342.44496874604374	386.01489334274083
2	20	nan	0	0	nan	nan	A2	A2	A2	9415	618.0	411.0	1.0	1.6597771668106431	0.8145451052759237	0.0	0.6053494502668295	0.27016341527818044	172.232134655074	150.5456741324705	25.709920264364882	9.264379088077298	8.54400374531753	96.85866444422768	99.91190012887614	-6.392328071353782	661.7619999999981	0.7753757463454809	229.0	29.600702008232474	23.807309105060995	26.833371562883258	35.92912193574011	12.525307141244411	24.591409214772284	25.97325094975531	90.58324559032917	73.63918520882726	31.846295975148678	95.02508594002575	11.94937061239034	2921.0	331.18083584774286	296.68381888698786	166.64638846740127	453.2443742211908	180.8081341572106	307.1143828043714	324.51717514544725
2	21	nan	0	0	nan	nan	A2	A2	A2	8066	98.0	383.0	1.0	1.3835608013216798	0.6386994348184223	0.0	0.5085750315258512	0.3103797422201927	133.37517584137393	129.87686476043376	25.80697580112788	10.51740750471428	9.219544457292887	100.83256863013916	102.62637229206894	-49.08708512346486	571.4619999999977	0.781248486609521	235.0	39.200122066773474	28.859525434672832	21.722179003991187	46.25438309274614	20.56598773598671	28.68603043537587	33.064866214990616	84.2917984481901	67.77209126763046	37.02690164372325	96.85169766843319	17.458945645950735	4177.0	541.9154045600444	422.39313418231905	150.6470749648288	740.0912040593103	461.2336775455624	411.09791790507734	497.5984903210774
2	22	nan	0	0	nan	nan	A2	A2	A2	2050	207.0	387.0	1.0	2.5437935959144045	0.7972576610478389	0.0	0.3625110521662246	0.11935660166875373	98.52027033173677	100.40418317978589	13.601470508735444	4.2355576927564735	3.605551275463989	63.06636071360497	59.47069211741687	49.06875114218605	464.57799999999907	0.48172952649512396	235.0	46.918013415299356	37.1652551908046	33.669153911061585	44.647333486936986	30.33746850769967	34.78327611554414	38.39114991761744	124.04048223048449	66.27927079983056	49.19043260253966	132.25813679769635	11.446265400387347	1527.0	194.624048627913	217.66875706240535	81.13814009912312	283.11772406008095	158.47664610948414	208.25343719962984	230.12929012812674
2	23	nan	0	0	nan	nan	A2	A2	A2	1760	182.0	390.0	1.0	4.014534336442716	0.9514254439923143	0.0	0.34782608695652173	0.13108551356106746	127.99021409350043	111.61093136427094	11.0	3.60319678790979	3.0	41.64920892134189	39.40552944783261	-76.3935233216475	410.7559999999986	0.5585528403681371	167.0	39.61213099490851	27.37126734945923	26.002685718238354	42.67660030256957	19.419394311495125	27.14622723031789	30.439215630292892	80.99609365686774	54.54868390969932	35.0534371426329	98.66221121512353	15.139818453229964	1078.0	191.21939417067915	134.36813940666616	60.010086512193084	226.08226152695715	106.41455730702728	131.42606257740408	151.32498689834028
2	24	nan	0	0	nan	nan	A2	A2	A2	3329	329.0	464.0	1.0	1.6365983389131753	0.624155457845734	0.0	0.5407732293697206	0.2546204634917003	92.68994234916377	91.80958555619343	19.0	6.001424136060876	5.0	71.67957535592045	72.41866823664972	-29.086643922000633	405.335999999999	0.7158370067734652	193.0	31.02656603511423	30.598886162042618	21.77563134673983	42.8410468949005	26.32394907530397	30.62526899483055	32.53049516957253	107.42781714722514	52.905607825145125	41.028091865591705	114.3210195377469	15.643793390132487	1342.0	224.40863675810397	201.46558347251266	436.47794315218925	279.73446278460324	167.8352638334036	203.93957458995283	223.5200429558754
2	25	nan	0	0	nan	nan	A2	A2	A2	3158	295.0	461.0	1.0	1.8389614771244103	0.75773143248796	0.0	0.5752276867030965	0.25808972282079634	101.697416630785	96.26006440887103	14.0	4.9171018523992425	4.47213595499958	59.422203063661975	66.36433029189759	75.65671131004439	392.12599999999924	0.7160997732426304	168.0	43.244693741202354	28.07264826167375	17.105241530574858	46.40279230289161	13.427924054674804	27.973647727631032	30.166643890552223	81.52924393117428	55.419150145724416	34.575112593360245	106.72263687476516	20.643503565341234	1473.0	342.3865114618093	225.4876480549574	85.95983862970024	397.64461732283235	118.34694471769035	220.55819049291313	242.5785461552441
2	26	nan	0	0	nan	nan	A2	A2	A2	1310	400.0	433.0	1.0	1.720918074581697	0.7391971864523316	0.0	0.4992378048780488	0.12331620296545313	62.79645882627123	65.80273550544841	11.40175425099138	3.46938485094805	2.8284271247461903	40.0	42.292728287366884	-6.6529665857473	365.36799999999903	0.6349975763451284	215.0	88.2028075940907	32.33337906934321	19.92501723393798	48.522178979590535	16.002395645715296	33.317097794264555	36.00848398730159	115.28456541523337	50.889723071828485	43.75956373848021	143.40329625457525	9.42963305581361	930.0	500.68198638409376	128.46172277256846	72.50621829926968	178.87974377907813	85.72167544439435	129.95954849384725	144.64502951316535
2	27	nan	0	0	nan	nan	A2	A2	A2	1135	177.0	469.0	1.0	5.807403245036736	0.951987792437204	0.0	0.33779761904761907	0.08738968929918899	123.68511744578706	95.04735661763561	8.06225774829855	2.824483643002884	2.23606797749979	34.0	37.86446561032524	-7.235070509705179	403.9919999999989	0.42911153119092627	190.0	46.47405207157135	31.521248213015497	32.294437957927585	46.25339145772159	21.67458612471819	30.40149537101388	32.637934025377035	89.1169603522867	44.92124820686877	39.273945331573486	103.3607232272625	21.21600677445531	794.0	206.5229421351105	118.27232792135328	58.68271912634373	167.26485126279294	82.11389348749071	112.9489739574492	122.34178715385497
2	28	nan	0	0	nan	nan	A2	A2	A2	4246	0.0	408.0	1.0	2.204639046445455	0.8487949446626369	0.0	0.4434001670843776	0.17305641018786727	136.26221415316832	135.67977004697494	27.0	10.271807344819953	8.94427190999916	71.0	72.04485469849398	-77.18177471185278	555.2659999999989	0.6140274765003616	194.0	58.55429922044277	36.10197603702545	25.7072557201609	47.60918604861945	38.27107650227845	35.49617761094123	43.21246667765081	73.20181597396731	44.128999843262136	44.81387059483677	110.61457232199609	10.041229923255742	2167.0	562.5918215923011	335.7197682382539	109.03479107096791	442.5054097222164	368.84258824028075	321.02481146436185	380.9943550089374
2	29	nan	0	0	nan	nan	A2	A2	A2	2069	89.0	432.0	1.0	2.4921531367877274	0.8585868619809239	0.0	0.2769745649263722	0.15169151203292025	101.82723350579742	96.38464608017192	14.212670403551895	4.405954695874237	3.605551275463989	57.45418028845269	52.20357628373194	44.27968634933217	414.0039999999985	0.5923275121671915	172.0	33.82827486563474	30.517952327616513	26.62372775003314	34.7609063629061	35.151110146194696	28.50379189942032	34.69581147655845	71.06160076707602	37.83929199166596	40.280170910060406	88.68009455315769	10.006591953337193	1054.0	179.2106969524175	151.959823156707	79.92448325362056	178.93533242587	191.48128516040742	145.6576947197318	177.88831946998835
2	30	nan	0	0	nan	nan	A2	A2	A2	4685	496.0	472.0	1.0	1.4478815048828044	0.7943953200077641	0.0	0.4903192046049189	0.2265891290121323	112.16175808218247	107.70329614269008	23.600847442411894	8.218761515746296	7.280109889280518	79.14224691229525	68.12717332293275	82.43986723001096	509.72999999999803	0.7109795887396618	198.0	37.917341981083155	25.346456124447286	30.419104317203164	48.01342794299126	9.714580044150352	27.91891352646053	30.098466569557786	88.20479133911431	58.31447299476713	32.257755377329886	103.09269836731255	13.263920100405812	1920.0	240.3747469848022	207.83503507077694	118.73456974793226	385.0643018204719	95.14633449167013	224.40067163389176	238.3252160223201
2	31	nan	0	0	nan	nan	A2	A2	A2	1498	63.0	441.0	1.0	4.90421424408407	0.8728835196283293	0.0	0.1963302752293578	0.0688548011089092	122.73103399196144	108.00462953040486	12.727922061357855	3.491101997201004	2.8284271247461903	58.137767414994535	59.883986932749245	71.06449007331737	522.8699999999982	0.32347225221334486	189.0	71.39388102199882	50.71746390219778	53.91325263120234	50.82204920332879	52.46649875678122	45.80721746943891	54.554451832547784	84.28809026442468	42.75327697210014	57.22383444942534	143.71235223859549	15.609292786568403	957.0	242.4068058943376	205.63915468100458	217.89376739040017	205.7832760186866	204.59336238075048	187.1441977303475	220.80447120498866
2	32	nan	0	0	nan	nan	A2	A2	A2	5292	364.0	486.0	1.0	2.255384543144446	0.7781467990779753	0.0	0.33352240499149177	0.156905573162898	147.3746621482672	133.80956617521784	16.76305461424021	5.950492546796152	5.385164807134504	92.21722713859963	92.56343829357193	48.04221644740517	651.0219999999972	0.5608308605341247	349.0	49.28369584772736	40.44333569984883	41.6846417915076	67.1493552941829	36.91169602610171	42.68494693376124	46.106156937777996	134.64060421846807	93.63257789798081	56.2457160577178	182.22790835611522	22.941618973389268	3191.0	373.9521788759157	366.1000997722149	202.96815503761172	579.7124901227653	376.68503903690726	378.59751324821264	412.157198487781
2	33	nan	0	0	nan	nan	A2	A2	A2	1728	152.0	465.0	1.0	2.8395569068118296	0.7950752335566882	0.0	0.3004694835680751	0.15051178336612483	95.4482521341844	82.0	9.433981132056603	3.666842930523463	3.1622776601683795	50.42505144024439	57.8903975284418	-47.560254564112626	379.8319999999986	0.5241128298453139	162.0	55.310078664682806	31.381857050582767	32.883360071107745	28.232745822519064	29.78261992894113	28.09102012682706	33.437522042542696	57.99598679691553	23.418570317327976	34.99992385879159	82.8188144583255	7.414496093988419	725.0	273.8186923144385	175.29004364926368	92.99252328276634	163.46051737107337	161.11523606441915	156.15968602895737	185.07417432405055
2	34	nan	0	0	nan	nan	A2	A2	A2	2315	292.0	491.0	1.0	1.4983989447055202	0.7205962515945793	-1.0	0.4473429951690821	0.246832949114635	77.15153986564097	75.15317691222374	15.524174696260024	5.4343588732743635	5.0	51.38102211869928	53.49339959005246	-73.85759149397882	343.30399999999884	0.7292487005827688	156.0	27.362447577528656	24.138796095736325	28.692210217937827	30.059174420312047	22.81147486064583	22.84863060619682	26.583474634215236	63.27357887290418	32.54355680197477	28.915068336762488	84.3198748473078	8.174700550734997	731.0	163.59090582095087	146.9716643327847	79.73757544346154	202.70728638581932	161.7243764353916	143.44954629987478	162.8478070013225
2	35	nan	0	0	nan	nan	A2	A2	A2	8688	627.0	470.0	1.0	1.9071215313571284	0.7340234683505975	0.0	0.3968029230417904	0.24249209227321053	169.61154677318166	157.17824276915684	25.45584412271571	8.90436495204525	8.06225774829855	114.53110799711762	115.18728964007589	-38.819261754651684	670.9899999999969	0.6815988702781154	222.0	24.22958726901561	26.638635905459523	27.70055700559169	53.26826883666217	10.82322428561747	28.797268660739064	29.773632422089577	94.78191808238626	108.88537446968257	33.15707648079842	110.35997539293021	22.994995119981468	2179.0	299.1348908469081	284.8191967373714	156.88636709563434	492.3796144435182	134.4051585542038	308.7495546527207	307.66538567934185
2	36	nan	0	0	nan	nan	A2	A2	A2	2713	263.0	559.0	1.0	4.995047038412595	0.9086243674423167	0.0	0.19179922234004948	0.056306085953233914	171.10411267350528	157.7244432546839	14.866068747318506	4.599060226529702	3.1622776601683795	89.84335869324944	71.45553557520614	54.92757733274868	778.1299999999968	0.3167912190565157	480.0	90.25473424047232	68.17929350398481	67.53398966882378	89.85468844603747	60.68729686550796	62.38283371925354	76.60671401116997	153.83817814849317	72.64487678557634	75.43929216265678	208.92994586750865	27.655283527448773	1714.0	404.1089951386675	251.93517976254225	139.6446329727769	321.1101399632171	255.1800109455362	233.04629607871175	269.9643399324268
2	37	nan	0	0	nan	nan	A2	A2	A2	1220	104.0	509.0	1.0	2.6900702940768064	0.6001028645754312	0.0	0.3242955874534822	0.13013349433385923	71.31396368052233	65.62011886609167	8.94427190999916	3.230926613472212	2.8284271247461903	47.93601353775608	57.0456684470034	-27.477408195862928	343.2339999999991	0.4963384865744508	27.0	58.67890454828739	36.9235370233655	30.366720091551542	28.462958708405495	33.62800034508109	30.339803144335747	39.11212333291769	35.81783774495125	11.097093166783452	29.854383260011673	70.8481115847826	10.781887583434582	53.0	283.9995421040803	164.80628693848848	118.3568475432694	128.15039310976863	147.78509211540222	136.27672253921628	174.0372016131878
2	38	nan	0	0	nan	nan	A2	A2	A2	6933	663.0	523.0	1.0	1.5529580810323378	0.8736831529325734	0.0	0.49083185840707966	0.34527621788466034	148.63767855029852	139.26952286842948	25.709920264364882	9.973744195940712	9.219544457292887	73.74202659600891	72.31154291880571	-46.514171825871216	502.32199999999807	0.8480733944954129	176.0	19.827679954469204	13.708827376365662	25.634668504819274	25.448340691626072	9.081681586802006	14.24193184170872	15.501228391192853	51.99732972867787	55.94790588133037	18.14813455566764	51.033096621744335	12.954100931063294	2482.0	345.4717332916334	161.59357681684196	122.30101546179503	276.83885040227324	152.8149545751512	171.4230418112129	178.59736092574894
2	39	nan	0	0	nan	nan	A2	A2	A2	991	20.0	512.0	1.0	6.019877634929496	0.8189688124075765	0.0	0.18897787948131198	0.06570862543994155	106.748446153874	82.66196223173026	7.0710678118654755	2.187315653594561	2.0	50.40827371975696	61.25631801203362	51.14101411722082	435.34199999999885	0.29916981132075476	148.0	64.2741743735969	38.74912643805146	26.325566552579403	42.64045171812177	38.956710156053305	35.48407723009586	43.62244615331292	49.82224766537547	21.969482071697712	38.49777976796031	97.52056145295501	15.177645538002253	436.0	182.66262310184538	108.70246434956789	58.12089739739895	123.73907085135579	115.01487771607935	98.98532097227871	124.81510666757822
2	40	nan	0	0	nan	nan	A2	A2	A2	4375	267.0	611.0	1.0	4.601967552160738	0.9059901192633352	-3.0	0.18229166666666666	0.054308046962031176	208.10988623947748	179.0111728356641	22.627416997969522	5.913370427525956	4.123105625617661	90.9100976319596	88.0926724180112	35.17875891474917	1006.147999999996	0.3250733737043504	484.0	121.45088867470622	84.93949817679822	94.08619831874967	87.53936068434268	86.91306915227324	73.76957356277853	92.63678964599967	132.51554149761796	52.81539649516344	83.10191499534994	214.57976688444614	32.91741831973195	2361.0	584.8148476108909	400.9171440433711	333.1182882571593	472.64461773540825	423.9779964564368	355.15204133093357	432.16089138109237
2	41	nan	0	0	nan	nan	A2	A2	A2	4049	329.0	502.0	1.0	1.8351878453915758	0.8716727047385087	0.0	0.43593884582256676	0.27775506365053	123.3262985527933	115.83177456984762	19.1049731745428	6.509902272136834	5.830951894845301	59.48954309251808	60.44079538151731	-57.12965144103519	428.00399999999826	0.783172147001934	212.0	51.014587544836104	28.882703904993832	16.853833845816553	41.064667670987546	37.57521934527904	28.362691667862236	31.828107149340212	91.01753250136971	48.74624247662723	39.51221486739814	120.68476365692914	15.815976245328784	2187.0	459.67042060382664	313.9610440796241	124.52426998969167	500.736171557568	471.0032352190465	303.2056767521426	355.82729886006564
2	42	nan	0	0	nan	nan	A2	A2	A2	10858	520.0	604.0	1.0	1.450358660928009	0.41313498238029495	0.0	0.5201686308326148	0.3125273193214475	147.78912793075085	146.76852523616907	25.80697580112788	10.164820217065309	9.219544457292887	117.05604839749512	134.58709571294384	54.055637349336614	660.7479999999972	0.7874678173840519	277.0	43.852857182733715	29.782513256184757	25.387426589615643	51.92741269618273	15.998931929469109	30.928358977660537	31.81243614014238	113.02415493689477	101.11970724258572	38.249088332057	112.13640063069761	20.822385067120194	4288.0	672.0511033330113	430.99728479329497	198.36678226757795	843.8561543170363	253.63528001774102	448.4642719561234	472.77912674658
2	43	nan	0	0	nan	nan	A2	A2	A2	2950	389.0	566.0	1.0	3.082560355460918	0.8673462981042036	0.0	0.2973190888933683	0.1543506828638657	136.0057086733077	123.69316876852982	14.560219778561036	5.072236884591379	4.242640687119285	69.51889464259891	67.69073928990244	-22.38897958226891	490.07399999999853	0.5720380065929804	208.0	24.4564126804471	27.764919587410986	34.44896617811173	32.34444193914533	25.262409400194883	28.654001658782363	29.443274644203484	76.43299016915262	54.93511866405606	36.49156948458403	107.27679862082005	7.836896363645792	1509.0	197.16749871894717	134.64866139926016	89.67806546483189	164.4844590285793	125.25378832314163	140.9501640982926	144.08427600748837
2	44	nan	0	0	nan	nan	A2	A2	A2	724	86.0	562.0	1.0	7.856062417430655	0.7029604641802333	0.0	0.13487332339791355	0.0364770785153203	97.9362184673065	94.81033698917012	7.0	2.0672273297548647	1.2071067811865475	55.51801349169526	69.65507151971813	-56.711375201669505	499.4179999999983	0.19617937948787428	10.0	66.74415184184909	45.32622255384922	56.38237597420812	31.974105414003134	39.03434817492962	36.57596702873707	47.330556243658066	42.379598781466484	13.364919539541006	33.57796607166529	81.70830871164799	9.750499776564538	54.0	136.54300731420517	96.64596015959978	75.02711546048522	63.69642186164856	89.15390276536345	76.23073164001107	99.05827420949936
2	45	nan	0	0	nan	nan	A2	A2	A2	673	132.0	562.0	1.0	11.343311530412745	0.6489320256963765	0.0	0.09206566347469221	0.026152330879145032	110.78995301520945	91.18113840043894	6.324555320336759	1.614085960487421	1.0	69.12252377334762	84.29413557051788	89.37469396154717	568.665999999998	0.14624076488483267	58.0	102.7990692295134	49.38762501254678	54.42423137649894	36.60274661332369	41.05259795114398	40.463080789893866	52.50266271829605	46.72536817193031	14.555901499465108	37.78722821176052	93.29845115542412	11.39572752919048	76.0	162.16652170568705	84.26117352768779	68.84589920565486	60.84394599497318	72.44547203183174	68.74288546666503	89.52266745269299
2	46	nan	0	0	nan	nan	A2	A2	A2	6338	426.0	617.0	1.0	2.5461856981309534	0.9144061048565629	0.0	0.4657554379776602	0.20411489840627017	187.55085953276014	163.59095329510126	22.360679774997898	7.80659434081025	7.0	71.15319016451923	75.92022548508332	-4.67252805998553	624.6599999999983	0.6704040617727945	271.0	35.70614191237837	34.508186467923224	39.6845808327198	48.677958440966904	19.475440630689263	37.020477649755776	35.99926762096584	98.49434646591544	76.01129169762135	41.181674068793654	133.4133208580315	12.971908218227327	3451.0	572.6781726051122	356.0983755895868	174.9429928837344	488.64702885691077	219.37935527041554	372.94830300007015	372.12626931630075
2	47	nan	0	0	nan	nan	A2	A2	A2	1057	1.0	583.0	1.0	11.736217748383304	0.7420178876513496	0.0	0.11204155183379266	0.025442715758893973	147.37090359660934	112.44554237496477	8.06225774829855	1.961840481945866	1.4142135623730951	82.76100902831367	98.79451844444505	64.53360358601047	722.5379999999972	0.13653684686430279	197.0	76.69245432317257	48.58361184503883	64.64568558894098	45.87702750787139	54.24382398277521	42.458243664354086	51.788387939333916	84.21783780679107	34.2560770008713	48.168352904729545	115.6438849940896	11.866086892783642	547.0	173.8056304641068	110.47048154938966	90.40106827393174	100.28812103997916	126.7060045581311	95.70330363325775	114.33141083084047
2	48	nan	0	0	nan	nan	A2	A2	A2	1601	194.0	634.0	1.0	1.5930690935440837	0.6331984384022432	-1.0	0.43743169398907106	0.14045089327103535	63.67705661038251	63.694583757176716	12.649110640673518	4.362805786784753	3.605551275463989	57.265911460349734	49.2853728574714	-37.62379967719781	378.4759999999989	0.5838803792851934	90.0	61.85030896961689	33.96296641603112	21.395208712667227	30.732829876244068	31.785000529140234	28.652048597112298	36.425436820834875	45.46877230703831	13.104219146072865	32.09399561956525	78.52213320881128	11.929350761696696	344.0	262.7548636086285	170.7738462202251	119.30969739332795	155.5163809005171	177.01532042957842	144.42363635450602	185.58944099396467
2	49	nan	0	0	nan	nan	A2	A2	A2	14772	717.0	615.0	1.0	1.2196319301601901	0.1975812228070189	0.0	0.6566500711237553	0.43766621244188325	152.6706108486165	154.5477272560163	25.96150997149434	12.44466615057584	12.165525060596439	139.1402170474087	149.66094174501018	53.01432248889745	651.2579999999978	0.8907112062467967	219.0	22.386389006860554	21.123598172329366	20.60749225784093	28.71241333987564	25.304921004921198	21.41991313919425	22.735820651054382	99.80671422928572	88.07600527629256	32.63555351551622	93.66158554516733	7.363714116625488	5321.0	542.7531564673409	420.12675833515823	222.95277498941869	537.9895797632635	572.3996199816465	426.9901137659326	451.08034037053585
2	50	nan	0	0	nan	nan	A2	A2	A2	373	105.0	673.0	1.0	10.343571724916634	0.7468217596955645	0.0	0.10018802041364491	0.03184485199414339	82.4383738861911	75.8946638440411	3.1622776601683795	1.2493394425820399	1.0	45.96194077712559	54.823518146513585	-25.069797316703745	383.6539999999984	0.16962255570713963	93.0	40.92158382572234	33.46120398491621	42.945861000567675	30.81712068244815	25.13907065615058	29.50736255198717	34.38872364908457	45.61062044650316	16.9867399148643	28.448798429220915	84.16156251728535	9.57512784935534	192.0	65.86565947718918	48.629800885915756	48.151171158999205	45.256473656743765	36.4332340657711	43.33025103807449	49.59774183481932
2	51	nan	0	0	nan	nan	A2	A2	A2	2742	165.0	671.0	1.0	1.9071795765420945	0.7754050986543548	-1.0	0.41798780487804876	0.154934501712988	97.43994711481166	87.09190547921202	15.0	5.290536057155259	4.47213595499958	66.6429590111748	61.529830313689764	-46.617080994872154	471.58999999999855	0.588917525773196	163.0	67.37012304365635	44.32912182062864	36.53118181042373	46.162356017157435	34.43595029320568	39.101472567766905	47.94688329473138	65.91418342292309	26.616525568068027	43.754634940996766	119.64234361425042	13.170672208070755	865.0	382.1810944415629	257.9834137316793	149.7816131170839	302.7316242810339	227.40962872933596	227.18289508111775	302.995453171432
2	52	nan	0	0	nan	nan	A2	A2	A2	2030	0.0	697.0	1.0	1.988646229575893	0.5657499225377447	0.0	0.406650641025641	0.1336906001538993	78.13370590508616	84.95881355103778	24.166091947189145	7.329676138558967	5.830951894845301	63.0	64.42724715937584	-83.55163429901802	436.8199999999991	0.5367530407191963	125.0	20.3300985340029	11.833447852171957	19.959044804796576	34.68044559285045	14.055359778925776	12.433218909427524	22.205020355060697	32.33066297881305	24.61705957259983	14.05337608512491	31.039612466469407	6.015945733524859	511.0	87.43389066774398	51.28923505730927	69.25813709571958	135.11525189783424	58.370107842609286	54.64147424697876	85.37372427247465
2	53	nan	0	0	nan	nan	A2	A2	A2	7884	469.0	670.0	1.0	1.8101063385538532	0.6556355610198161	0.0	0.4008541793776693	0.1878114213793366	151.85973428537048	149.6262009141447	25.80697580112788	8.415078824791536	7.0	115.85590753644749	114.66586651574622	-44.69113476206856	726.3019999999967	0.6598041677127792	353.0	52.228229247033596	46.035340000875294	32.40758381411433	70.73331817332655	45.12285047955811	45.797543324530125	48.71827268600464	151.50232697464526	98.51625841576606	57.855084989219904	178.58695361576974	26.999756012111902	4103.0	672.7130852341652	465.91787664592266	992.0518353339285	743.4802776938304	553.7778750052676	468.38368874043226	516.79626253061
2	54	nan	0	0	nan	nan	A2	A2	A2	5604	232.0	719.0	1.0	1.6889937298382023	0.5511952157996469	0.0	0.5032327586206896	0.2696190740269151	119.01033134446658	122.09013064126027	19.79898987322333	6.6360351146158845	6.0	89.55132681824011	99.29940164613154	-78.89886010706684	511.06799999999834	0.7467021985343104	185.0	65.4612496457994	35.043045721016824	32.70075529906899	41.71058216877282	44.45929659437388	31.77845435589552	37.7476157899946	81.1022963412106	44.82044707611203	42.4476234652102	105.13838421739638	15.28154425881803	2606.0	643.7110552964732	418.0579693848267	242.95495592616498	460.02148535568267	588.7275049407035	371.60367815662175	442.02012696955353
2	55	nan	0	0	nan	nan	A2	A2	A2	2893	295.0	646.0	1.0	1.3284478938243152	0.19594125170257898	0.0	0.5692640692640693	0.27908184607738573	70.55280524472968	80.32434251209281	20.591260281974	7.012763298848627	6.0	61.18823416311342	69.18518399792401	7.3765037190117715	360.92199999999923	0.7578258022265879	171.0	54.73907082155347	26.281391615979373	16.627954593859613	28.82623013947159	33.043808734975755	23.097077937796712	27.119157751090825	74.55600817501545	37.43994822911918	35.03036553226411	90.13736199960113	7.915510807186365	1158.0	433.223957054317	173.90571478940547	112.99169953260571	252.4095218675211	222.59833728242666	168.04795933701098	195.63103719241917
2	56	nan	0	0	nan	nan	A2	A2	A2	855	109.0	719.0	1.0	6.083629720025941	0.8988688203176664	0.0	0.18490484429065743	0.07159811508989922	105.26307351249956	80.2122185206219	9.219544457292887	2.4830193524293924	2.0	45.887291629851376	46.12815293112771	50.29653023301268	387.3799999999985	0.2976501305483028	230.0	51.770199129357934	40.90281529352069	23.78387125954032	43.16469059512019	39.73054093681276	36.20215168967843	44.175829630345106	78.41757839173079	38.674021542072296	44.71654846519232	121.59485796093941	8.391149777919054	713.0	147.6738079432398	119.96028069220483	48.36633875966072	122.85714512318373	113.50945286825299	107.75829726830125	124.91369492188096
2	57	nan	0	0	nan	nan	A2	A2	A2	2488	373.0	728.0	1.0	3.3359862252537793	0.9324885783293905	0.0	0.30430528375733856	0.1450891708126533	136.50726067365557	121.33424908079334	14.7648230602334	4.6499366718810675	4.0	55.467660405359425	49.306349102351426	62.87421686940327	464.20799999999844	0.5517241379310345	205.0	60.18361177109182	32.3620966039598	24.1734188105911	37.63134196493775	43.08065919019282	29.14982839114964	33.79684128984809	96.2735180426389	51.00132744014263	43.4636147422716	108.55909073725343	10.60956743452698	671.0	254.14609003067017	132.36159333679825	70.78249815944582	174.94125283882022	176.37850017193705	121.92906097974628	141.65615336690098
2	58	nan	0	0	nan	nan	A2	A2	A2	2679	269.0	739.0	1.0	1.4635520019237216	0.7521035191907877	0.0	0.41885553470919323	0.22184605019236056	83.33363288719953	92.91393867445294	21.93171219946131	7.24139863152123	5.830951894845301	51.258841700325384	54.92061309960179	-61.52616683575229	389.5519999999985	0.7027806925498427	193.0	38.79392691887915	23.96496536768973	23.676386648789048	25.064515095204115	23.49591817893088	21.011032269336283	23.0276188403368	68.59795541502535	37.977431965991855	30.50400557834655	87.97915601171553	5.295979279093444	1435.0	346.3581596156582	118.98774736281484	69.02012695744634	135.57094694301486	123.19819969125092	114.65223187487572	121.99742138385773
2	59	nan	0	0	nan	nan	A2	A2	A2	5243	345.0	765.0	1.0	1.2456263543015214	0.7288447223997108	0.0	0.46398230088495573	0.30387876511829676	106.25104711797441	112.36102527122117	25.80697580112788	10.457424755213568	9.219544457292887	89.12272818434529	72.7478636062952	-12.956411289490473	465.6339999999981	0.7735320153437594	136.0	19.175631417892873	19.3789731413126	27.697535711340606	20.39887086302042	20.096818541176617	17.849622345529497	19.40871295426041	50.314259707927704	33.76328677032143	24.54068818874657	60.78722820151597	5.339070765301585	1255.0	149.12163036037236	105.65391072724015	96.79342393856496	125.16311946790665	108.80596682988107	107.99813899956644	114.0981619041413
2	60	nan	0	0	nan	nan	A2	A2	A2	4552	9.0	752.0	1.0	1.7745627509577555	0.6709022991048632	0.0	0.38003005510101856	0.1860237050683744	115.0224329142451	122.24974437601087	30.364452901377952	10.214698737497082	8.246211251235321	82.82314835924585	85.29439672527549	-31.171021995879908	554.5259999999982	0.5928241192941329	206.0	27.557473142631352	26.878782435320318	27.162798583507538	31.015701563097537	23.278782362118363	24.729320261627436	26.519356103613973	69.82973966374993	54.23155567422509	31.646524732001126	83.81365694757551	7.828427611850202	1732.0	172.06443926878273	167.13087736349553	118.88642769586295	214.12738285399973	147.44899728614837	164.76539306156337	167.90466212294996
2	61	nan	0	0	nan	nan	A2	A2	A2	8426	202.0	767.0	1.0	1.3030519509152654	0.3510942497757988	0.0	0.5807830162668872	0.36107106985681353	121.84923929131438	123.4908903522847	25.80697580112788	9.875439250490093	8.54400374531753	107.64087233225911	114.09233182486463	12.893583185987293	541.5259999999981	0.8279453670040287	204.0	38.92512393090874	30.761165777221322	27.658670973032713	37.926192191429436	34.5575036900118	28.73192956019193	32.73064781073481	83.52694000676274	52.53461524657905	40.54628831055015	103.74076481536031	9.746440884657204	4705.0	806.1930881896988	629.5170988272876	326.7711916770786	803.4900293126702	753.0601823171601	588.9308163868263	665.1669344855472
2	62	nan	0	0	nan	nan	A2	A2	A2	7275	440.0	786.0	1.0	2.3381463580777098	0.91830192883445	0.0	0.3509914604139528	0.2387555528872572	193.1428928656734	159.0125781188394	25.80697580112788	9.252929122658978	7.810249675906654	70.08743455778782	76.46155310879652	-44.21061135741941	618.7919999999968	0.728118901065906	281.0	30.04174873046577	32.71425966639072	35.04158081114292	55.51239821407944	39.74721912946552	32.49915316328406	35.382681109942496	109.25230789743364	76.5565728796646	43.68773949146271	132.4304418032989	20.348958640359342	1977.0	302.1143978033215	258.6648668041453	159.31607617530972	441.4708944465965	330.4128336701542	263.58652694057673	291.6879538781941
2	63	nan	0	0	nan	nan	A2	A2	A2	5352	78.0	823.0	1.0	1.3148518272261518	0.6965832311544984	0.0	0.6158803222094361	0.3525723164451879	108.6017347168958	109.07336980216573	35.90264614203248	11.878602863410407	10.0	78.0	77.91913757430825	-9.36308426424863	436.7559999999987	0.8484464172479391	101.0	9.67531856149435	9.88679336477071	27.864896591752768	15.498497060500085	12.306111221201718	9.77026018127799	10.875089679844677	31.040146565064788	29.547036004252732	12.935271272435784	28.86294357664883	7.114366387948394	1660.0	212.3709782315418	135.1088431905955	375.93342599645257	207.62687172926962	172.32810009736568	136.18608423229307	153.4559401590377
2	64	nan	0	0	nan	nan	A2	A2	A2	6731	567.0	738.0	1.0	1.3047881541743274	0.6093344325804143	0.0	0.6167308044713212	0.3245444164370081	116.99277713806343	114.73883387938018	26.0	10.373204106838152	9.055385138137417	98.47835588179368	92.76513253453977	30.62377775109636	510.51399999999865	0.7886350322202694	198.0	31.304036179557443	22.633829339407384	19.122148473747075	34.61472502909601	36.04927145969123	22.974883696995676	26.019668920896947	109.29083682224154	56.37253389228135	37.23939883057028	96.76585005503148	8.045624523423612	3177.0	355.6083629122004	296.24889050237834	133.77897388953716	546.9902346469462	338.82577307894826	304.5678345588967	326.3924626223743
2	65	nan	0	0	nan	nan	A2	A2	A2	2740	478.0	823.0	1.0	3.0209638879441516	0.8649562022396451	0.0	0.32806513409961685	0.15121791378954486	129.54986074454018	123.0447073221762	26.076809620810597	6.5589680172726705	5.0	61.30590384419633	65.0142550180823	-44.652948766473905	477.17599999999834	0.5826068466935999	219.0	29.719493347220123	25.08748005423695	33.004593065939844	40.993102920241654	35.668497793376446	25.934935537166893	28.000778247602284	96.1066759340465	55.7532310038805	34.15167470276356	112.07824856601655	9.965972417965531	1451.0	207.66929154656827	144.36395841650665	88.80564616806805	264.36749882344157	176.5316399531439	149.39690280612558	163.91844086907804
2	66	nan	0	0	nan	nan	A2	A2	A2	6404	765.0	779.0	1.0	1.492518896815539	0.8737973012451412	0.0	0.5813362381989833	0.25402283582238117	140.06495930555508	146.4137971640651	25.80697580112788	12.712707301063313	12.529964086141668	95.01699027209277	68.11223402708404	-39.00109243972719	562.8519999999991	0.7857186675664068	158.0	17.724849365651608	11.183321888558567	35.872053106315434	27.954558678902686	6.639063134789467	15.436530110426247	12.560311320237815	59.67244981043041	57.842618486844	17.080994949676096	50.411428986117244	10.23349361680448	2481.0	265.48008046206087	118.20123666338623	111.91949406452477	223.92503316421062	90.05923626571894	144.5926763890311	127.17665438167751
3	1	nan	0	0	nan	nan	A3	A3	A3	1220	608.0	0.0	1.0	3.2571729547156623	0.9517064619646657	0.0	0.3719512195121951	0.12287801985242167	96.03673939194917	87.23531395025755	17.029386365926403	4.674515303106205	3.605551275463989	38.795363902194396	29.48418777071713	20.813060497758798	353.2219999999993	0.5439144003566652	108.0	24.61493864096701	17.033112092874944	20.799343852326274	23.271885216236115	14.15831234678626	14.477637903764844	18.727504381909966	35.989898731932044	19.634500620886683	16.456931403838098	45.65951023064554	10.817761520855129	534.0	88.97759990300983	82.9995728423819	44.99751289281994	119.92066842038184	44.978637472726405	73.21332123689353	84.03819337487221
3	2	nan	0	0	nan	nan	A3	A3	A3	899	758.0	17.0	1.0	9.63643823183509	0.9621072660282405	0.0	0.22164694280078895	0.04238173819991399	143.05070729330197	106.97663296253066	9.219544457292887	2.9109699913320344	2.0	38.0	39.005814667171244	-6.505036600656308	516.291999999999	0.2647621852451774	155.0	88.87655456364155	29.1004959307611	59.11102468520403	34.678049866110086	28.555840454995632	24.492484960705042	31.591195683926344	46.05854891985655	19.55213240534067	28.885114826261997	67.55170528590679	17.86839097738266	357.0	226.29201185703278	76.67193103581667	78.42575735412538	87.17192335054278	67.71885260567069	65.93565285205841	80.20048839971423
3	3	nan	0	0	nan	nan	A3	A3	A3	5163	0.0	67.0	1.0	1.302783992833249	0.8271218571130415	0.0	0.669823559937727	0.33321371438704217	113.91841887288533	122.0245876862528	26.019223662515376	12.6298988888987	12.529964086141668	81.0	64.02472906151885	-52.91540079315232	441.2599999999991	0.8505766062602965	87.0	15.112550524994731	8.989913803525269	10.777416690252721	10.68468760792166	8.937819516286254	7.842984712682664	9.613977314904332	27.94659341312945	24.55138465669006	11.63260854408145	22.515281974337995	4.076981800608337	2274.0	308.1246210420504	150.55069868080318	68.5478910729289	178.5256128339097	119.50991124659777	146.87631086539477	163.26251676678658
3	4	nan	0	0	nan	nan	A3	A3	A3	5423	254.0	67.0	1.0	1.4508509839680526	0.564469510159862	0.0	0.553536796978667	0.26222268007948674	108.9916319625499	110.8873302050329	25.495097567963924	9.863661358213289	8.94427190999916	96.0	89.96756972237704	-65.55610443170329	509.7879999999983	0.7599495515695065	244.0	36.866147813387215	20.401647999882698	16.445395642891526	37.22021824773401	8.712672671303153	21.54491496924311	22.316258538514376	66.15246825665236	65.82166782673448	25.577477740123868	66.24483095854521	19.034775380976498	3075.0	652.9531551627442	262.79676568042487	91.4865802899003	379.70061843283474	124.97447221912444	278.6818193523213	276.407019819133
3	5	nan	0	0	nan	nan	A3	A3	A3	3701	143.0	0.0	1.0	2.9407994745444745	0.8685606032416622	0.0	0.364702404414663	0.15799953807461192	148.90808092239584	143.0034964607509	26.40075756488817	6.390969960040933	5.0	77.24129222248479	73.79630875150015	43.61540508802174	542.5459999999983	0.5474852071005917	285.0	48.00830103829503	27.348317747935653	17.630106086842716	52.85795372072607	10.343694226816297	27.238574804738164	29.080262470059097	69.54787530936301	82.94952306244522	31.343236412853003	88.1420004023239	28.824368704110384	2482.0	487.9496759008616	216.7902041617781	73.90194595605135	426.9399100150913	87.67997290939093	213.4665449988097	234.54947779513896
3	6	nan	0	0	nan	nan	A3	A3	A3	8297	330.0	0.0	1.0	1.328098259831103	0.6769860333625589	0.0	0.7283181179775281	0.3940205773676662	134.68064194738355	130.59862173851607	28.0	10.590814643402824	10.0	88.0	99.12439532497788	-9.664480020119084	514.4059999999986	0.8743808620507958	233.0	88.45033933315426	28.285023297183216	15.342366747558117	42.1153582399711	11.97772187832743	26.219363782554865	30.440680597908795	81.40691248700023	60.873365421779454	32.3916686354205	79.00952157378197	23.385610753670335	3200.0	2073.1038072258234	529.8931570462883	155.69282161071897	965.4111245302483	211.31438257731497	484.5401551388204	597.583109145984
3	7	nan	0	0	nan	nan	A3	A3	A3	5381	512.0	0.0	1.0	2.146773186596236	0.8556923660484321	0.0	0.5546279117707689	0.20605297592930824	152.05778456372622	135.91173606425605	29.68164415931166	9.536022012744398	8.246211251235321	76.0	78.68760052783206	7.572051189076051	572.8579999999982	0.6638292622748582	223.0	38.78390172868967	29.026108155958354	30.187991176731884	53.74764626566321	12.131929570809007	28.435309436172247	30.156160815618932	64.36507213115692	70.15440597943962	29.665247628465295	80.39133301004767	31.539467491209507	3059.0	453.4756854781881	336.8797899540514	126.47177898790687	595.0063178967685	129.64646430499852	323.8125127721578	347.1003588465974
3	8	nan	0	0	nan	nan	A3	A3	A3	2529	768.0	49.0	1.0	4.382904006938767	0.8397994600756222	0.0	0.276001309614755	0.09696743724136138	147.3945011189918	118.3427226321923	12.041594578792296	3.672080983898527	3.1622776601683795	75.66903109125259	80.01999368364766	-6.610502282053094	572.487999999998	0.3909716317538842	239.0	95.8960250299424	34.63485169690102	27.46787217911333	54.581796075217426	33.42734417133033	34.21210042294115	36.30444803927094	73.32520034909248	47.16334786079824	37.71549558453262	86.58565658889711	40.53316551633179	1701.0	525.9088883548975	194.38435984030366	97.36290561594069	274.68293301574886	205.4854201162234	197.65546680241823	198.45491740480065
3	9	nan	0	0	nan	nan	A3	A3	A3	3279	626.0	95.0	1.0	2.060844141754278	0.6064078569098889	0.0	0.44358766233766234	0.18933108248249292	102.52342710751387	98.49365461794989	13.341664064126334	4.4634763377627085	4.0	72.56323814034049	81.52188913514377	66.63233439915392	466.5139999999986	0.6477676807585936	228.0	37.59084451198578	25.696086074225605	40.92431537993252	42.63901733607054	15.566521723754704	24.153688890859485	27.52936604525894	63.848874658346176	51.86678875237703	27.42713057436049	73.02623033896089	23.124895127490163	1880.0	284.5208212407306	188.91598422359675	287.53826203849167	314.4116275543347	127.8272376684472	177.08992179110646	202.59958836063743
3	10	nan	0	0	nan	nan	A3	A3	A3	6066	569.0	131.0	1.0	1.430585424458268	0.7561072438634	0.0	0.5876198779424586	0.24593651874474715	124.18411988010733	133.22537295875736	26.1725046566048	9.249740554354387	8.0	87.39839815465727	81.27201578217213	22.402355510494026	556.7299999999982	0.7526988460106713	238.0	41.27879758924246	25.99946601409465	30.199206589721143	42.76119628734887	15.265857927501202	25.470740932039917	27.49414813518524	73.51131456531584	72.80993374064565	29.251377147622406	79.56995488051325	20.255115626379848	3296.0	674.3154508592561	285.7246057186276	120.98278850782663	593.5108875697479	181.08287250809371	281.30017604772	317.1048759864643
3	11	nan	0	0	nan	nan	A3	A3	A3	7897	80.0	88.0	1.0	1.4111268650889817	0.6397302865326917	0.0	0.5842704942290619	0.305836520684536	133.3340033126844	128.16005617976296	26.0	10.214279901785586	8.94427190999916	103.63358388104311	102.48044559826837	-75.14181388886898	569.6279999999985	0.7800661826443424	311.0	35.473319632932544	20.08017094247043	17.497581510804594	36.49547568615526	9.372213361784816	20.605966336093843	22.204409876838326	54.03851388208568	71.91778434254229	24.549599456600845	62.544914920814335	17.298939555883408	4349.0	487.61635844875127	348.57857713941485	117.54682328924537	652.4067301498726	159.4965599970892	339.4409255506471	375.7028312962502
3	12	nan	0	0	nan	nan	A3	A3	A3	4182	823.0	125.0	1.0	1.8891262402832292	0.5149820574518136	0.0	0.47870879120879123	0.23248511404746672	107.52081925137036	109.78615577567146	25.45584412271571	6.844874718951482	6.0	83.0	92.1669491484713	74.30559948406895	475.4439999999987	0.6964776417686735	141.0	91.11902031488717	22.8292057486251	16.30421917233616	28.599557496607304	19.293766791932285	20.074982861056924	22.61715120729059	62.54662401787937	35.0251926407218	28.554177242331207	61.71390871703625	13.517158794216812	1828.0	1274.672358523123	279.9168997462839	105.08659541793168	331.04415994137526	248.65639779902995	243.59275228902698	277.005798839964
3	13	nan	0	0	nan	nan	A3	A3	A3	5393	646.0	143.0	1.0	1.7631844106206889	0.774436728942461	0.0	0.43144	0.2358818363164335	131.28380945974394	131.3202193114221	25.80697580112788	7.994075209811715	6.0	75.72802990487959	83.05688159208982	-27.61392036003655	536.0099999999978	0.6981681662243512	228.0	30.39169910363853	23.641962345689535	38.912749140523374	38.63070122897625	21.082307264208794	22.735744304955006	25.641214626841247	73.10617218539119	57.48114747926593	28.701350467279553	72.80202956683934	16.245548241771758	3402.0	448.52297285664827	278.6512403516099	315.87159612588584	457.42589497659355	197.23265479691327	274.2400403069332	306.7291222792119
3	14	nan	0	0	nan	nan	A3	A3	A3	6717	203.0	183.0	1.0	1.8519890920400777	0.7445549981383319	0.0	0.45781079607415487	0.2259192055113891	147.76863952029692	135.76818478568535	25.495097567963924	7.801540562134857	6.708203932499369	97.73169761417007	98.644599142259	-83.7371013031026	611.2459999999979	0.6611220472440945	301.0	107.37653183471411	38.92991542164236	21.079270659014583	70.86010535806417	16.266376822255552	37.66723121702671	41.21860078163445	95.75309378281236	106.14493016339839	41.079301128163934	113.88592376001179	35.56742209661752	3211.0	1477.1483945315704	498.6762958029285	127.39058588538319	831.8825057232752	218.46862046420574	465.12022648286074	515.7030602805316
3	15	nan	0	0	nan	nan	A3	A3	A3	15130	429.0	78.0	1.0	1.7330409696290605	0.7563210376337752	0.0	0.5154498688379382	0.22168140844155687	215.8079939706728	197.144616969371	26.0	10.131931899188466	9.0	136.12236148883582	141.18172953035963	77.52701547633131	926.1039999999966	0.7305825828725947	446.0	74.32610060181469	49.501533545553684	44.080811818130314	71.85944931674749	22.811963166110218	46.78027012012899	51.46742970589548	167.29883263632655	128.12613114062697	57.9624323612079	150.254657773301	29.761867800727487	6660.0	1324.47557900846	769.3944318639114	438.8360127490014	1190.2445427151397	356.8013750631362	751.2237901603803	815.5499518690631
3	16	nan	0	0	nan	nan	A3	A3	A3	10513	400.0	197.0	1.0	2.0056056772641706	0.7076613166493767	0.0	0.48366764814133234	0.1553794829918471	188.87990497879886	188.13824704190267	24.0	7.12610409145159	6.4031242374328485	121.75377571333256	133.45343882946975	53.27895995572679	922.0859999999972	0.6507784208734408	250.0	137.41942485794425	66.06671246234328	39.38617539498955	101.14665455091745	33.8958419887349	58.199176088906825	70.23831554315984	170.2602119203657	121.01983669307083	72.45986127946526	174.30762156657875	52.02929732669145	3270.0	1951.1353336479515	841.6287492699921	332.4278487190604	1363.829100113362	433.08487192727625	752.0251937992871	902.8499740576372
3	17	nan	0	0	nan	nan	A3	A3	A3	2753	697.0	166.0	1.0	2.371440926185795	0.9286429297680873	0.0	0.3745578231292517	0.22160973057193403	120.69944324796248	108.90821823902914	17.204650534085253	5.427807882415028	5.0	46.135039761884926	44.77645291819636	-37.295983741239326	395.1059999999987	0.708349414640422	155.0	34.48407721891999	16.77349511347711	25.041138388216496	22.21739523112774	14.132829796522856	16.932051648385823	17.609170687384903	52.23961255699396	42.04477011412382	21.505882396362722	56.79142451286316	7.386022774502635	904.0	196.34386215452105	90.13809445966035	98.68995234649628	127.81382492184639	95.60827047936618	88.6268104640767	102.17242727614939
3	18	nan	0	0	nan	nan	A3	A3	A3	8551	263.0	203.0	1.0	1.365217746696472	0.7995405557127834	-1.0	0.607963028794881	0.3529990789592828	147.54844911012202	144.05554484295286	25.80697580112788	9.547852072657916	8.54400374531753	91.5981058069243	88.61938449871694	81.03298355469863	551.7299999999982	0.8899411978976948	128.0	112.08714404236525	45.07896542083472	20.483543225564063	63.80660719610751	23.970778949558735	38.653406623750925	46.28049139957875	110.65595481358469	76.0747998803854	47.17854582704604	111.2182344943285	29.984039057046175	1749.0	1837.373326628469	759.2647447995842	332.43309825565666	1157.889113407582	440.25433819182217	664.1612427169457	797.7586490428075
3	19	nan	0	0	nan	nan	A3	A3	A3	9939	69.0	165.0	1.0	1.530855295565484	0.7239746017934643	0.0	0.6604425543225464	0.29144955749086293	161.73010367250853	150.86417732516887	25.80697580112788	9.735280673153216	8.602325267042627	99.31117273250712	111.56573197576728	5.011082710104295	654.627999999998	0.7869047147777206	275.0	84.26564433425665	28.92388800624758	21.259800230152905	52.180773604661226	12.940947644412518	29.11355770379305	31.44379346445203	85.78518370725214	104.95458936691284	32.83904788643122	90.19072239752859	26.581201010383666	3435.0	876.8079506987706	399.09453038685024	149.0094922967255	778.7888925038278	183.0171674201265	399.10048181563616	427.4207076653838
3	20	nan	0	0	nan	nan	A3	A3	A3	11896	803.0	175.0	1.0	1.5721924522728203	0.8307509162241068	0.0	0.538768115942029	0.2897934560134668	190.31925320774988	174.4161689752415	26.90724809414742	11.858041858933856	11.180339887498949	109.68139449676589	105.9401340549399	-27.69862084052974	718.2259999999974	0.7645735587119996	249.0	49.95294113457203	26.737254958599806	29.17953770235181	46.61242085881531	18.397100869566202	26.458670957013965	29.15448238234967	84.76496550068259	87.2918441677466	34.42911420110613	90.1456167306751	22.05177393835038	5086.0	833.6422076066956	452.95106529444456	205.73476895596832	775.4367301035672	437.7836437923834	473.1267730826512	506.2326249424368
3	21	nan	0	0	nan	nan	A3	A3	A3	5338	394.0	246.0	1.0	1.6809802215951437	0.8749501891210618	0.0	0.5487253289473685	0.2469920357240224	135.82509079222368	130.26895255585654	25.317977802344327	7.652758135959711	6.708203932499369	71.78993784869937	65.76826587817706	9.577908183835005	521.1379999999984	0.7795545819642207	114.0	87.25172800756991	32.551079583354294	19.43389029428363	56.99087511282414	17.305851858109236	29.193530240096152	37.32663462869823	91.18445128202438	63.39269096776843	34.71485467720777	82.12628370244056	30.132402546703815	2237.0	1013.7911802604795	464.256351842545	206.12001283001155	932.575677337125	246.73872030247003	422.5915623642504	531.8391093201935
3	22	nan	0	0	nan	nan	A3	A3	A3	11977	522.0	223.0	1.0	1.6387617121360218	0.8410434725701081	0.0	0.5120126538987688	0.30865359646205465	196.2572831354707	177.451401797788	26.0	11.716138673852404	11.180339887498949	100.32112209474712	106.16881928641028	-32.56928820862425	698.301999999997	0.7976158763985083	367.0	46.20468446519226	32.00910971034318	23.096955915912986	82.23299011960626	16.108003376983106	33.26807057391852	38.05340664461255	112.22894596867263	132.84995820652694	41.06623943988234	113.51285588182509	46.97247269470245	5895.0	838.4573449781165	452.50823340099305	183.28372764680535	847.9918529679999	286.68409373331815	468.62594159692526	516.8757928786799
3	23	nan	0	0	nan	nan	A3	A3	A3	9378	61.0	297.0	1.0	1.5307415406911196	0.4516742263729975	0.0	0.610546875	0.2882085822271799	142.41060789926408	149.04026301640775	26.248809496813376	9.617078413605126	8.573164506180078	116.31955983410529	127.0563144280038	85.98587618331953	639.449999999998	0.7603989297008027	290.0	99.6604257132858	39.98355079628527	20.159807769581676	84.45328485313803	16.04528884962201	37.64757761452347	43.737636405043304	117.86427119374275	120.98286419641227	44.67113754153252	123.55939600337297	43.15700012817979	3837.0	2089.388403562829	585.1635469570756	154.6842613145709	1184.4474875712767	235.53086227923632	540.0633107218891	623.654826621525
3	24	nan	0	0	nan	nan	A3	A3	A3	5244	180.0	241.0	1.0	2.5730519897361797	0.9297069741901091	0.0	0.42263056092843326	0.20262793166420384	173.6215730789536	154.8709139896837	24.515301344262525	7.4382616082637565	6.082762530298219	61.49978479158902	63.944837655261516	-68.53713292107314	570.2779999999982	0.6901362110942948	299.0	93.71854739729315	40.85812168382108	20.565713022835553	77.80732419341803	17.298298651352525	37.45954085979611	44.78307783883065	124.88618292845786	113.70373070985079	47.4052949110046	132.03886491060257	34.76241712830961	3032.0	999.5277640521526	406.8834063131362	102.38699993956834	832.1800262397155	189.05766442790627	363.71683897729963	455.47884392924607
3	25	nan	0	0	nan	nan	A3	A3	A3	6338	239.0	253.0	1.0	1.790329162321487	0.7326409056125465	0.0	0.49415250272883204	0.22220569681054297	140.283328898902	139.38794782907166	25.632011235952593	8.067045014833827	6.708203932499369	93.55216351998533	95.4789920234976	-77.04142472204201	598.6919999999982	0.6741477423815349	301.0	85.79247739817947	45.201327606104314	25.939055556431413	76.54839416779578	19.476005266420543	42.40599681530148	47.81052871700376	134.348531588912	120.7829864565283	52.49011978879571	156.15104886423796	28.828656502068043	2937.0	1271.4355846717954	514.5326021239161	157.1031821295619	840.802167265676	247.45171344373375	460.0774706080556	536.6939959768206
3	26	nan	0	0	nan	nan	A3	A3	A3	8219	391.0	300.0	1.0	2.2055385828489005	0.8334183564477635	0.0	0.47851653469958083	0.20251162726335092	187.68829971440252	158.59697348940804	25.80697580112788	8.112127850485894	7.0710678118654755	106.30673091012176	103.72454990997976	9.011938581248595	714.1499999999978	0.6418085272528503	296.0	84.64850834198296	38.30377663858235	28.821057613007724	79.61586952302605	17.26630051713437	37.612924431450665	42.45058367494494	123.69900076836348	123.25851824693382	47.17546360194683	132.76528572756797	38.236713281832635	3944.0	1092.0633260412142	492.02969500795007	191.93826291896403	883.8521867292002	230.88832007255405	478.19949705619365	526.6348674828187
3	27	nan	0	0	nan	nan	A3	A3	A3	9074	586.0	357.0	1.0	1.5378850406586195	0.6551102028336753	0.0	0.45972236295470664	0.2807207166691926	150.13668661236278	145.79780519610026	25.80697580112788	10.431949177154566	9.219544457292887	107.73092902501146	113.43327172560254	-42.44199587479911	637.3339999999973	0.7598074105086875	336.0	44.649286781437695	33.80679028481245	20.516914719715714	69.68421449232846	26.091432144865394	33.71793697029352	39.21741058584303	133.89633060991764	126.81205511651933	48.06723133381456	120.61902824882418	35.311421564780176	5669.0	931.2177474144846	492.5399107635021	176.13264768850058	1244.4888085173443	399.17668532487005	525.07267986238	601.0110333710909
3	28	nan	0	0	nan	nan	A3	A3	A3	4721	147.0	369.0	1.0	1.8805376050202425	0.6605690523813248	0.0	0.51004753673293	0.22588460456645404	120.04839958568817	118.00423721205946	19.0	6.269758409828569	5.0990195135927845	80.41541627858263	90.12817203805142	-31.982127466171878	512.4819999999983	0.6743804013999	286.0	43.65761815570295	31.75954840052873	19.14700547326356	78.49411759339273	12.381796016357839	32.27406723611057	36.30234233662486	104.8339818958193	115.28982986696064	39.432410238310695	114.24197758734226	37.26916920952499	3290.0	418.685222286731	305.55213312245905	93.82258386164904	746.1895937575027	120.90878206398338	307.21945559885353	350.2136114910245
3	29	nan	0	0	nan	nan	A3	A3	A3	4633	269.0	437.0	1.0	2.588396578204913	0.835651664943334	0.0	0.3771265771265771	0.15491133775539362	152.89652948457433	134.5362404707371	16.1245154965971	5.2265528071057705	4.47213595499958	80.62705845587685	83.97991260972427	-88.71953056947751	613.0479999999978	0.5578903004395208	295.0	39.70812541246414	31.46465244423598	22.502586382441223	71.138597747311	15.02572677563876	32.81666297186166	37.1861143540591	113.14346545934677	113.5781950224191	40.92124823015183	118.22891581617296	29.224155130796134	2636.0	411.4738389728591	286.7946445969865	101.24350391700864	656.0691850995645	135.25667249783874	285.6667130878195	333.0230415156111
3	30	nan	0	0	nan	nan	A3	A3	A3	7946	389.0	425.0	1.0	1.5876670653108316	0.6733319014797533	0.0	0.48940625769894064	0.26794748895113213	143.8689888323094	137.90576492663388	25.80697580112788	9.680862134914127	8.54400374531753	109.06555067393079	106.3681482958504	86.48636721926663	610.4559999999981	0.7271895305207283	337.0	43.17090110387653	33.26569011621177	23.70022135786712	83.91084152460098	15.424063549377024	35.09318687021732	38.528252127580345	129.02455191127956	148.33240286260843	45.33127344213426	124.37584495544434	42.715159794315696	4785.0	918.6976583227515	448.4572067586705	146.96864361222833	1082.5252918805927	212.2511033313349	481.50719554163516	523.1679872851819
3	31	nan	0	0	nan	nan	A3	A3	A3	5992	0.0	418.0	1.0	1.7569224551893614	0.8568992488960887	0.0	0.5507352941176471	0.2933315095756495	145.28335088490508	138.74076545846214	31.240998703626616	11.53820100394294	10.770329614269007	79.0	74.89123199469405	-74.63386237601338	506.65399999999863	0.8024104452628055	215.0	65.18028552085161	26.00202949438244	19.59578859899193	60.50684366840869	9.479270672425628	25.47304499987513	29.228107070550323	74.77763021551073	87.90724045969546	29.48328369203955	87.31407646462321	37.63027381338179	3084.0	1157.0242621563375	401.9022664632648	104.48305556643754	959.7556420033798	159.35123275965452	392.613626902923	459.04635747522116
3	32	nan	0	0	nan	nan	A3	A3	A3	10628	458.0	359.0	1.0	1.7653638943227286	0.6839137205196046	0.0	0.45731497418244405	0.26239247114637293	176.24777672920712	172.40939649566667	25.80697580112788	9.26576823107313	8.246211251235321	120.7004163318891	128.58383884683218	-27.70851572167835	713.4359999999972	0.7299450549450551	258.0	58.665598566643894	33.55805299151689	23.150194641202688	94.06961174495518	20.75782410055399	37.276066260412335	41.222339251078665	143.23956653103232	160.18992879614234	46.97009239345789	123.81992832943797	50.30148778390139	5996.0	1131.5034730695188	621.8184034712613	196.62363732326776	1329.597254785709	395.45877905841917	629.5857334183529	724.4184183329344
3	33	nan	0	0	nan	nan	A3	A3	A3	4821	326.0	446.0	1.0	1.6669381611523533	0.7939281987460016	0.0	0.4726470588235294	0.24152542555228107	122.03912874221479	119.85407794480753	25.709920264364882	8.31862282489087	6.4031242374328485	69.59398245060427	74.20119684678829	70.83963457190302	500.83199999999846	0.7185334227587746	222.0	26.95567254535854	26.36476701684296	21.347188488580287	46.950667690485716	15.315449796617031	25.69637608155608	29.601709079928696	101.81347351148725	95.39514802582562	36.4961777003482	96.43776588793844	20.622400282882154	2995.0	472.61863227561116	296.03927724435925	95.717189732939	562.1853059111163	163.63592030201107	287.360815461725	330.63701877277344
3	34	nan	0	0	nan	nan	A3	A3	A3	3898	108.0	372.0	1.0	1.6762772263505463	0.5605422100020004	0.0	0.504987692706309	0.22152545851095623	99.20327081891999	111.28791488746656	20.396078054371138	7.052290053297821	6.0	81.03577924127946	82.15279341100496	-65.99398303666973	470.2339999999988	0.6603981363828886	245.0	53.31766234152019	27.719020484946668	22.548653479665518	67.09568934235722	11.078324612230062	28.06044100690633	31.112748991698027	91.3865568432957	101.04538012109697	34.552651312202215	94.13412681873888	37.58309309836477	2180.0	326.87350354436785	211.70814110245556	77.6136115109548	571.7668273970485	96.0784774729982	222.0130927246064	243.38056042324752
3	35	nan	0	0	nan	nan	A3	A3	A3	2906	787.0	386.0	1.0	1.3218832016285764	0.581771466145049	0.0	0.5715971675845791	0.23700140152669902	76.6407172395322	96.25487000666512	24.351591323771842	8.119604589907116	7.0	61.0	62.33590351152606	73.62017935094366	392.53399999999925	0.7442694327058522	169.0	24.25339137110859	13.479621614329517	23.0811474211514	27.653162483125925	7.329503356479108	15.461295486427844	13.930388381704688	47.42275127954781	51.15588624123484	16.016281370073557	47.00621039420366	11.123338731005788	1957.0	336.2249944563955	129.48403177037835	72.84904274251312	272.07457103580236	72.40381502080709	137.88130037207156	134.11747933086008
3	36	nan	0	0	nan	nan	A3	A3	A3	2149	244.0	448.0	1.0	2.940865337248507	0.7309692656519687	0.0	0.32108172717764827	0.14212828382923587	104.63365997741225	98.95453501482385	10.295630140987	3.38287861280558	3.0	62.4876390959668	71.40309612140196	13.274539790672977	435.8959999999986	0.5128266316668655	234.0	27.752330894581974	25.100740083493292	17.214007794857025	51.106874177232385	10.029617802239954	26.324895154684782	29.67695128545165	89.59620043821633	89.96533169783652	33.23843740299344	103.8941330164671	19.505195732228458	1153.0	144.63439424149692	133.41330612450838	50.84449550230056	278.28354370128363	53.75416215043515	137.8602428138256	156.6483559915796
3	37	nan	0	0	nan	nan	A3	A3	A3	11503	676.0	397.0	1.0	1.6969503597798898	0.7539586566082143	0.0	0.5077018140089156	0.2840811652542238	185.98469937792103	166.23477373883	25.80697580112788	10.928130107943739	10.04987562112089	125.79585170881923	122.17741662581571	-73.15220637718213	713.3279999999975	0.733305708730437	310.0	36.892317104153335	25.55086605157703	28.542626100592315	48.541771684773266	12.031433653086424	26.51302361022681	26.20019839052111	117.28844116255641	112.62981608137488	33.71348142530769	91.62185095343739	22.26724660396576	3698.0	557.5897320080549	284.94960088375956	204.28880881797522	552.3442292837426	173.44652611389756	310.74850214086473	310.1644322844222
3	38	nan	0	0	nan	nan	A3	A3	A3	7763	477.0	490.0	1.0	1.944181420693962	0.8840760621339958	0.0	0.42710167253521125	0.2644800034846257	177.27596943512523	161.02794788483146	25.80697580112788	8.450308197749967	7.0710678118654755	81.07016790089858	82.84869034677455	-40.7244619890811	607.3279999999974	0.774325470051369	205.0	54.31232179515064	30.405004982836545	19.653955910354853	51.95001147687435	16.773449312895536	30.438727455213666	33.38460371084511	128.69927497394383	114.28833419177681	40.28845658432692	113.40613397862762	20.47475398890674	4781.0	1106.4547957172617	462.76325716171414	144.93472272902727	971.0670178551227	280.0094307465479	479.281987500377	525.2941491268575
3	39	nan	0	0	nan	nan	A3	A3	A3	2945	739.0	484.0	1.0	2.4628414579353177	0.9195682624855654	0.0	0.4303039158386908	0.18604985708283303	126.28771888744532	119.85407794480753	17.0	5.44578975069993	5.0	56.28533078465882	49.6222696571305	-75.98242355059153	445.9979999999987	0.6596483368798299	203.0	23.663233454339206	23.976943658664823	23.760112958960235	50.5369955804199	10.896894849836826	25.935164419934154	24.76295110862702	100.6570382937789	103.99835208896548	29.498558037914336	91.74094752687961	23.519112035632133	1505.0	138.89459089934826	171.50576071068645	98.56508761178702	353.52790150698274	81.96876517869532	183.37142014037818	177.05339140910655
3	40	nan	0	0	nan	nan	A3	A3	A3	6511	43.0	487.0	1.0	1.5303674225427515	0.565077208636948	0.0	0.544944760629394	0.2775642194954705	122.66665714741931	123.40583454602137	25.80697580112788	9.133239913116606	7.211102550927978	94.2	101.20465696131217	-18.30493601687138	542.933999999998	0.7425866788321168	249.0	50.83709465432912	28.38402384519577	18.05946442577988	58.71367959305644	10.949095974676311	28.935530696064234	31.330479996278882	85.23436334356666	105.00700390245765	34.70334940683097	98.21873796824366	25.51818131376058	3807.0	1237.9285730719566	473.36308885738254	126.23781257867813	928.987441864796	170.76145632658154	458.3924779947847	508.8473494136706
3	41	nan	0	0	nan	nan	A3	A3	A3	4851	823.0	504.0	1.0	2.1373708800262206	0.7806657952182509	0.0	0.41475718194254446	0.17588048611376633	137.56062730976103	140.45995870709916	25.0	8.968554236867941	7.211102550927978	84.82890897676025	85.96833945053949	-89.09267744431719	588.7239999999986	0.5642009769713887	212.0	26.79388118814677	21.53537809383124	18.82835131790489	36.92022588849068	11.890791197307408	22.788433640263975	22.209140171296895	77.63433273881674	84.18300137389451	26.038300186395645	84.12079048529267	12.369558262638748	1892.0	485.8250565491617	160.96507273986936	98.40453245211393	277.14200098253787	88.70717993937433	183.44881405401975	181.3546048840508
3	42	nan	0	0	nan	nan	A3	A3	A3	2939	137.0	435.0	1.0	2.363129411970654	0.6657552895901714	0.0	0.3978611073507513	0.1519330259495309	106.42639207975058	98.97979591815695	16.0	4.544603104260111	3.605551275463989	72.71998845786126	79.41219705847004	53.67524851822697	493.0359999999984	0.5627573001436095	260.0	27.29747472703457	24.55281910393387	19.184588394127786	64.94654778949916	10.003769021481276	26.526939868927002	29.928297934122384	82.21805149875581	105.83372237533331	32.33383691031486	94.76292059198022	31.608941844664514	1566.0	197.96740705426782	160.31044517457485	63.75773275643587	386.94677660707384	67.86445449013263	170.88610701076686	190.14360301662236
3	43	nan	0	0	nan	nan	A3	A3	A3	13603	590.0	539.0	1.0	1.5663576018287468	0.6418448017369217	0.0	0.5216674336554686	0.29390393587324354	184.4864981674426	175.65022060902743	26.0	10.825973244884691	9.899494936611665	130.82546435671193	141.47062361926814	-51.78518922530773	762.6399999999973	0.784758278527749	349.0	57.67760749720037	34.483314311131835	23.79783329833299	70.8751812716946	21.47057304903865	35.75852603558451	37.80944540910423	168.3210497647524	171.92019561864436	50.68763260636479	133.91966136358678	29.860837813466787	5696.0	948.433357396163	526.7340215304866	223.21976202726364	913.516931347549	355.7217074269429	537.7972701266408	570.6220352500677
3	44	nan	0	0	nan	nan	A3	A3	A3	7703	274.0	481.0	1.0	1.5797004538458002	0.765487982458063	0.0	0.5222372881355932	0.276739959743192	147.77326427778553	134.3800580443393	25.317977802344327	9.339992868852233	8.246211251235321	97.72060347983926	95.08473517181365	-52.04440832310978	591.4239999999978	0.7443231230070538	308.0	34.56644540652633	27.693263217806816	19.816037348471582	54.76798656582832	12.86791797913611	29.92890825215727	31.36675068922341	97.1447165030986	121.9230030104518	37.05561925377697	110.2900436874479	20.732753589749336	3758.0	498.5806674892083	320.83988778386265	122.88885424192995	587.336217856966	185.6247052224353	344.09320288617164	365.7499968679622
3	45	nan	0	0	nan	nan	A3	A3	A3	4915	90.0	533.0	1.0	2.206443346801757	0.8685050183840999	0.0	0.5024534859946841	0.19755834023927582	148.63392541739134	135.32922818075923	22.561028345356956	6.448618057926794	5.385164807134504	69.7030400563953	73.67491972091781	4.108661225672967	559.1379999999986	0.6646382691007438	268.0	36.79636841546744	33.866819257847965	19.903090025298297	66.6777142751962	12.307179392315447	34.05236889235675	36.71453436091542	105.37717296369374	123.1368885114789	41.043991710059345	126.07165652792901	25.63578245602548	2779.0	429.705318252556	301.19144010171294	94.78089623805135	614.6965135224164	113.7092398321256	301.6891132025048	330.5514464741573
3	46	nan	0	0	nan	nan	A3	A3	A3	10140	173.0	638.0	1.0	1.7202977616461266	0.7513244396703735	0.0	0.5357142857142857	0.2613221205185957	175.57885003640965	176.7823520603796	26.0	9.846571010057906	8.48528137423857	109.72242852195131	115.8702801497303	18.87969575722387	698.2899999999973	0.751723626658759	333.0	36.03994820360094	35.236835366114974	22.837644090875983	73.7471581324935	14.741039188578725	37.42175940144807	40.239108947105706	118.04614329151809	146.02198826055974	44.934172647073865	126.29634540900588	31.9388877870515	4571.0	449.4469684539363	453.51398590765893	155.7509891614318	972.0375845320523	204.49477485381067	476.2665152605623	511.97578503005207
3	47	nan	0	0	nan	nan	A3	A3	A3	9691	823.0	633.0	1.0	1.336819292297157	0.7572420054352588	0.0	0.7524068322981367	0.392536948992333	151.79935192519764	143.96180048887967	28.284271247461902	12.706233857163685	12.649110640673518	91.0	99.1453787261664	89.9357854236056	556.9919999999988	0.8885119647932522	148.0	14.64188607595861	13.506141757592559	17.760418101213872	22.30670640617609	9.227023746818304	13.564919540658593	14.120927760377526	70.0460973419249	73.38419149350375	18.222964763641357	48.43004501052201	8.017639498226345	1886.0	307.21715239528567	169.30075637158006	156.59331765491515	272.6802024040371	138.3532474283129	186.55292699858546	183.81997502874583
3	48	nan	0	0	nan	nan	A3	A3	A3	12485	345.0	559.0	1.0	1.3860304036009632	0.4289662283748273	0.0	0.6202802066772655	0.3084591544362557	155.4838662241336	156.77372228788855	26.0	11.528540957279946	11.0	133.3580966775489	140.45176801323905	0.9881657102223417	713.1819999999982	0.8227618702428415	276.0	24.791699114255607	27.808514579199255	27.122896247543395	42.23262374754995	21.698313943110406	28.959990937262774	30.698069781064987	121.79816912859678	124.62139325030148	44.25816738605499	99.49559789802879	12.56054020486772	4824.0	477.11632093414664	382.0493335220963	182.23781330604106	608.0728780990466	329.6615409506485	405.6446493025869	431.1263612927869
3	49	nan	0	0	nan	nan	A3	A3	A3	15138	28.0	638.0	1.0	1.5435604258327216	0.7303140696370859	0.0	0.5484782608695652	0.3275669161519223	201.0261967385485	184.45595680270128	26.0	11.987482657513223	11.313708498984761	130.36646278176485	137.32331242263155	62.47254144732086	762.0599999999971	0.7880065589130945	270.0	58.90432601701468	27.735301837325096	21.5895476359874	43.92629897966981	11.653910224325955	27.446265407837927	27.865629098378122	89.77683681808412	101.72271285578609	35.26971856318414	92.63141850195825	14.691477929241955	7363.0	1585.8345943549648	699.3234319295734	263.0199758047238	1175.483406738378	305.79061747714877	682.8649746486917	687.5693766167387
3	50	nan	0	0	nan	nan	A3	A3	A3	8102	586.0	607.0	1.0	1.2284780218188653	0.7196726763900436	0.0	0.7122637362637363	0.44044822461328387	130.55384333771215	125.93649193144932	25.80697580112788	11.60632933202954	11.0	88.42361276332045	90.6452961483832	-5.171888298539591	480.787999999999	0.9032833491275991	225.0	21.028763256967068	21.15802247915417	20.455268286168575	29.4905775943771	14.9043412739411	20.641062068752944	22.32686358783394	104.83643825352192	92.54532743152231	31.467475445009768	77.93739216122776	8.242572708055377	3392.0	369.0179147506133	299.87394626345485	126.0072795683518	412.6544297048822	243.59549942612648	302.5205776039511	319.69126516394317
3	51	nan	0	0	nan	nan	A3	A3	A3	8867	272.0	675.0	1.0	1.5294705892610938	0.8247850544026855	0.0	0.6719969685486927	0.35171337670498687	161.47399057612796	145.7737973711325	25.80697580112788	10.84477334205249	10.198039027185569	88.44883830850367	91.30488420344291	0.7013921113143575	562.8579999999985	0.8371017229171582	185.0	29.6163729429245	23.01919589471072	21.6084535587579	54.547615758143365	13.959227913059294	24.610879690386355	26.63280699774623	85.7790190782398	102.28699157666415	31.04878316167742	81.20840790867805	24.962050824426115	3592.0	778.7147642094642	335.64676990825683	133.4592976141721	657.9354705763981	221.3738622860983	341.57465567905456	370.7593203494325
3	52	nan	0	0	nan	nan	A3	A3	A3	2956	604.0	667.0	1.0	2.589424717005904	0.9462129056613725	0.0	0.5329967544175983	0.20785447974279994	132.61456363596574	118.45674315968678	20.8806130178211	6.8077350941147206	6.0	42.01338058728963	42.90673188303308	-0.756774337929889	422.7439999999992	0.7276307692307692	164.0	19.643320449627936	19.19461364019662	25.88407728355378	25.533653747290373	12.93159384187311	19.441626652143896	20.453772766515613	88.3830471932888	74.09527758136392	27.43250174354762	76.57538708485663	5.964675384573638	483.0	79.63804110977799	74.11859345436096	62.150439063087106	100.81225321162492	60.15394857060164	79.31763206794858	79.58664860576391
3	53	nan	0	0	nan	nan	A3	A3	A3	10811	414.0	656.0	1.0	1.3038669424027483	0.6622848457991751	0.0	0.5442235086836144	0.35628157852779807	151.3505140261007	146.24978632463024	25.80697580112788	11.12413466186878	10.44030650891055	106.06601717798213	113.39969791091896	-50.46282335541329	617.5059999999972	0.8545907276392237	227.0	17.837232038378716	22.757854607887566	19.094667020253837	29.575997564941645	12.656092234887183	21.927733356133103	23.42011146619916	107.95841950550675	83.27638654690236	31.141771564260125	86.44956116192043	7.265278152190149	3760.0	250.615321200341	256.50563937146217	149.7886179536581	360.5089352456853	180.63927793502808	267.91815186012536	275.61680143140256
3	54	nan	0	0	nan	nan	A3	A3	A3	5988	602.0	732.0	1.0	1.6423311266814924	0.6366284572043737	0.0	0.5578015836050303	0.2062408251986237	125.10670228080035	131.24404748406687	25.632011235952593	8.275196369227597	7.0	90.54283963434588	96.47861984192907	7.317316588487428	604.0299999999987	0.701663932505273	321.0	30.10782029759139	32.04660111479461	28.352254477329552	56.0553293954581	18.969253113493323	33.41472501214594	33.90228130016476	142.56910077668726	120.34912658017129	47.2461128430441	122.88055252470076	16.892545935697854	2725.0	221.14451872650534	227.61887601017952	111.58448213338852	400.1777070183307	171.03697324171662	244.14483916200697	242.3332272041589
3	55	nan	0	0	nan	nan	A3	A3	A3	5773	467.0	753.0	1.0	1.66028682851863	0.6925094888983864	0.0	0.4587571519389701	0.26810244912906556	126.49152819400335	127.534309109353	25.612496949731394	7.631197782374551	6.708203932499369	86.0866173028106	91.25209727476586	-55.56308106824728	520.1819999999982	0.7728246318607765	165.0	31.930174682289362	21.006500356830657	17.347814152017236	29.01106286328286	10.781796029768884	20.87362481467426	21.209414817392826	87.53659906424582	65.86219577677548	27.12880145944655	78.54308378323913	7.069214972667396	1433.0	401.76182276010513	176.35561215225607	95.06894083693624	276.126467352733	99.58512311708182	182.50220561027527	182.1287867575884
3	56	nan	0	0	nan	nan	A3	A3	A3	16936	304.0	823.0	1.0	1.5624313860008785	0.7671008482825146	0.0	0.6226470588235294	0.2870262389039649	218.05188821601712	199.0628041598932	34.0	12.562466534157343	12.206555615733702	135.0	139.8860711851451	0.27495696268030356	861.0919999999971	0.7979081764858305	361.0	46.64702829532325	33.77915615122765	27.70293740555644	61.163012084551156	26.856870412826538	34.55877024400979	36.52690928988159	161.63717134855688	129.6242467109114	48.928435263223946	123.79629200138152	23.872968772426248	6365.0	890.6931579634547	631.9344642478973	253.87242124974728	1017.672177345492	558.8733214214444	643.3537362106144	684.4008865403011
3	57	nan	0	0	nan	nan	A3	A3	A3	5402	617.0	823.0	1.0	2.7628904435990216	0.9221978118887554	0.0	0.5011131725417439	0.1525862432162968	181.4898011952892	154.7804897265802	27.018512172212592	9.081297911830802	7.211102550927978	69.0	70.18546309815984	1.205837189666709	666.9979999999987	0.5985595567867036	270.0	73.42908366769552	36.44109261315316	34.743740123696625	74.58811297547072	21.54309916496277	40.362264479510486	38.79945075046271	144.98353585600853	104.56964967492968	49.30550085566938	141.54296143818647	24.885587906464934	2945.0	588.9173726234585	283.24289359152317	151.10881281550974	603.9973602453247	213.79198949970305	319.1402005655691	311.29631550144404
4	1	nan	0	0	nan	nan	A4	A4	A4	5783	163.0	0.0	1.0	1.6229855525362464	0.6859069903624132	0.0	0.5099647266313933	0.2684677556104863	124.79903855683371	125.19584657647394	29.0	8.926879779802341	7.280109889280518	89.0	90.81491499568327	4.714727869335727	520.2779999999981	0.7617730356319568	128.0	61.31441232841462	28.18626686464995	14.674738745205104	56.50983447395265	15.011352746747434	25.149950474500656	31.11216912046075	53.45729763992131	60.872007278725505	27.767147351056337	55.083726272918284	49.814099312759936	1754.0	794.9660343136638	394.43955190386623	98.6737780123949	583.5581905897707	243.06048724334687	347.6173044834286	409.5582520151511
4	2	nan	0	0	nan	nan	A4	A4	A4	1481	613.0	0.0	1.0	2.691669947887635	0.6872652471537875	0.0	0.28574184835037625	0.11467635340923649	81.41982062533248	80.95060222135473	19.209372712298546	5.2012332839403275	3.605551275463989	63.6345376025999	59.14389123586295	-78.352563815812	402.8519999999987	0.48805404514747075	177.0	17.443717101588845	19.80412003211677	26.09013512264937	34.14891274180263	21.26074620336294	19.549889425747097	21.30589763727039	64.32555123232305	55.54564726166427	22.837292994372547	56.124513640999794	17.326054783537984	571.0	86.50937689282	74.23613365087658	47.456000838428736	122.43437868636101	64.92094325646758	70.97651654388756	77.21258891467005
4	3	nan	0	0	nan	nan	A4	A4	A4	1420	505.0	9.0	1.0	3.2436094676007095	0.8450302582662591	0.0	0.30225627926777354	0.11824147040293315	95.37846474065321	86.46964785403026	9.433981132056603	3.1594257512018795	2.8284271247461903	51.175016882666256	51.00062856139257	81.15750646006094	388.475999999999	0.4804601590255456	148.0	41.87281599454582	29.36696433275938	14.861768547445536	36.568307056091726	40.50507361907512	26.812192014418542	34.70486007258296	76.9559167176485	44.99024951085448	40.91900522261858	83.96269154548645	11.331639654003084	479.0	189.1206836597994	124.91828818712384	50.049958227202296	137.40674455557019	183.4285956779495	114.63105228263885	144.28355848789215
4	4	nan	0	0	nan	nan	A4	A4	A4	6241	555.0	112.0	1.0	1.7649027550933083	0.675077707788693	0.0	0.42864010989010987	0.16096844826516513	134.5408061118732	153.8440769090575	25.632011235952593	9.716561004310584	8.48528137423857	94.16853971209936	99.2570261579257	59.28413209713429	698.0099999999976	0.5645153995748723	241.0	44.895780890248716	32.20018318668008	35.33957429882139	49.06894041225314	33.6354467086494	31.52373542357236	34.92440692614764	92.42413985356688	76.73743808548898	39.90516520943493	89.26028845086694	24.696940531022847	3217.0	333.5373166259378	234.79995481669903	126.9762423587963	630.8520490191877	262.2273142207414	243.70675295498222	293.0974143827334
4	5	nan	0	0	nan	nan	A4	A4	A4	2675	481.0	77.0	1.0	3.59292755349881	0.8905666416518161	0.0	0.2599611273080661	0.0911161824141666	142.1624878437736	122.3315167894194	15.033296378372908	4.428941316031997	3.605551275463989	59.68241542678729	64.6630036362161	46.42020488804987	607.3919999999978	0.43414752901079284	242.0	43.9857481084764	53.62319377344102	36.451972366310656	62.49816131964326	56.70385299157351	48.439047931693494	60.70949891023338	109.72796215489507	55.049820804968476	65.88621352240443	151.5585719998926	22.36180673353374	1781.0	258.55716829467565	307.13586653303355	135.40572237595916	372.38136871904135	335.1707945493981	280.81747167464346	343.71265765465796
4	6	nan	0	0	nan	nan	A4	A4	A4	3250	657.0	8.0	1.0	2.449072262729417	0.9300979853598073	0.0	0.35173160173160173	0.21038944761827233	133.418463436476	128.47178678604885	23.40939982143925	7.560714617008408	6.0	46.74915915980785	49.00613585942495	-56.961199557265374	440.5899999999982	0.7232669411371981	232.0	26.76557573210448	24.29428545664996	28.527931821532547	34.67634085658938	28.072648244909942	22.0037842951715	27.32693983707577	83.03912405483425	78.66762797813863	32.460166403092444	80.9636377831921	13.706477492116392	2097.0	195.74836391210556	185.3046008348465	192.62293483968824	282.5973146725446	212.6688183080405	170.72454448789358	207.62035586312413
4	7	nan	0	0	nan	nan	A4	A4	A4	7500	700.0	50.0	1.0	1.4174748501618708	0.7236702075453895	0.0	0.5252100840336135	0.3495624770259535	135.18648950959764	136.35981812836215	26.1725046566048	10.50782579602493	9.848857801796104	89.22668229730208	93.29840807402233	-53.729432539569686	519.2459999999985	0.8356545961002786	240.0	21.951094893738627	20.522392676211894	30.491340504027903	25.785687047988176	32.30148771125823	19.32031744439155	24.16643027588725	82.96295116189867	72.33136504795402	31.120592114515603	66.72805347573012	8.121782298199832	2320.0	299.77773815207183	190.27817289251834	294.9957280131057	256.9980322951451	343.11195599939674	184.55684833973646	223.53719472046942
4	8	nan	0	0	nan	nan	A4	A4	A4	4160	33.0	72.0	1.0	1.404767748948111	0.6539102875150263	0.0	0.4611973392461197	0.2933472037192321	97.14599209594743	109.22453936730518	21.02379604162864	7.315603806506581	6.4031242374328485	72.13221585048204	73.4979468218325	-22.71126891393234	422.14399999999836	0.7626730222751856	93.0	80.44878297299147	31.76066230610013	14.585366619750857	48.29658953100443	15.481635808944702	28.29510948434472	34.37131308019161	47.43997859209776	45.73269257694483	27.008743442595005	62.6525826305151	30.242069168016315	559.0	949.6460978351533	384.5855958238244	82.44467888679355	506.1276423558593	197.00317436642945	323.0529338940978	408.7805146574974
4	9	nan	0	0	nan	nan	A4	A4	A4	2396	390.0	51.0	1.0	2.4004395241841174	0.7864574073336524	0.0	0.3607347184582957	0.15385290794009965	102.81792008036207	98.22932352408826	16.76305461424021	5.092258201795407	4.123105625617661	59.2400323460474	63.50492434309338	58.719408096737695	442.3799999999986	0.5497304118389355	161.0	77.39050888083875	37.36914637312293	30.065735943615437	42.135454438626766	41.232471112161875	34.222339218482375	44.880399756133556	76.46930637210608	26.982055332511663	44.617090145125985	97.09802393987775	10.484229830093682	893.0	531.8292061798275	246.33949827589095	166.54654795862734	315.0511178076267	263.59607839770615	237.01837226748466	296.5507287271321
4	10	nan	0	0	nan	nan	A4	A4	A4	8958	237.0	44.0	1.0	1.4865071195591806	0.7655686092366553	0.0	0.6123034859876965	0.2859957519539956	154.58673575384168	152.85614151874958	26.1725046566048	9.75044589625601	8.54400374531753	105.16654535755863	99.45403506978269	-28.592331605207676	627.3799999999984	0.7799059724882466	214.0	148.35582533665	34.939055600203574	20.25743501447141	48.69657442253083	16.66115822084248	32.47191578429192	36.23489742260426	81.69845126569271	73.50272387079895	38.137132935225964	96.4881207505241	25.181033038534224	4165.0	1999.258733227849	499.1876259595156	150.27341215591878	769.2313120765612	320.61844920832664	470.8983451509848	539.6392930969596
4	11	nan	0	0	nan	nan	A4	A4	A4	5106	320.0	56.0	1.0	1.9016665008807212	0.5683796219142772	0.0	0.4824263038548753	0.18878024470251714	121.22753433750536	122.494897852931	20.024984394500787	6.354692675271679	5.0990195135927845	93.59755992122386	99.74194616451277	-37.7869148473593	582.9979999999982	0.6465337132003799	211.0	134.60599657148123	44.926268455572426	29.60781265422702	62.929762586951256	20.556771249510348	42.14261086191982	49.89330903068185	96.31834905594587	58.34048989415169	47.431692933663726	121.98945596255362	33.01470969710499	1763.0	1183.9083686936647	403.33978828880936	244.89533867221326	601.7203642148525	190.59055518265814	365.0226753326133	471.91015533171594
4	12	nan	0	0	nan	nan	A4	A4	A4	3756	148.0	102.0	1.0	1.7192327120595745	0.8244279234163343	0.0	0.5190713101160862	0.27405860336024773	111.43280337610003	107.07474025184464	21.02379604162864	6.653064210179604	6.0	64.61510148723892	63.06728490014818	-11.783112923104794	414.9979999999988	0.7562669888251283	117.0	80.74915673490614	22.174166570417583	13.965056856162846	28.13322651386261	9.190051151439548	19.511879166588187	21.663004526868463	44.042343785986304	38.25743503309786	21.991287174634635	50.72117179725319	16.799984741955996	573.0	632.2683910829946	170.10470778029412	63.69654424022883	203.07904187589884	75.33751473668963	147.31729659903795	159.54718887526542
4	13	nan	0	0	nan	nan	A4	A4	A4	6183	479.0	152.0	1.0	1.4086512816941474	0.5853055988559289	0.0	0.5378860374075685	0.254163269609677	115.49384964395232	121.0495766204905	26.076809620810597	9.164453601851998	7.211102550927978	92.09137941285363	93.64388871418524	-14.615898204120425	552.9019999999981	0.7537026878771256	227.0	141.75783943291754	42.379003568552434	23.199862745590508	55.547142919152975	56.99717719480395	38.40050363633782	47.781185538508	102.76980245858431	67.4981462713331	51.554222972132266	120.63073159847409	27.08567947242409	2116.0	1635.1586637422442	336.6575726820156	144.61637365072966	446.97811939474195	386.22267588879913	309.847502136603	365.4150764318183
4	14	nan	0	0	nan	nan	A4	A4	A4	3907	0.0	104.0	1.0	1.638184965817483	0.7303921692553949	0.0	0.4832405689548547	0.2671619926862566	105.26671868193667	111.7899816620434	23.769728648009426	7.1061272279526335	6.324555320336759	70.90288789742715	71.90011866326235	57.55875024884488	428.68599999999867	0.7570971805057649	121.0	112.39623079448938	26.74373997375369	13.304127603769302	38.950728537514806	16.499610921368003	23.442465929314494	26.951827254146338	49.925063125789165	41.12556658312678	24.45723661966622	61.278294056653976	22.048859437927604	1654.0	1279.15695428662	344.73589719086885	86.05722175352275	526.8719618897885	207.85590950306505	300.52642144449055	367.1960483379662
4	15	nan	0	0	nan	nan	A4	A4	A4	1696	401.0	142.0	1.0	3.2956662763350426	0.6448069766895904	-1.0	0.3184976525821596	0.10117798783839983	94.65529447143996	84.20213774008353	7.280109889280518	2.667963244311908	2.23606797749979	63.410196532635965	72.34934339234562	37.25763443135879	458.9599999999988	0.4390370178617655	176.0	135.70911736413836	41.3037613555789	21.4501411318779	60.64419013261795	31.17076374217868	36.75963982567191	43.52890831977129	87.11454934626818	49.695018000900745	45.038559429347515	108.78991410136223	37.44373236596584	832.0	538.585061583668	177.02323967590928	62.42551320232451	247.92443743348122	138.4043794106692	155.8582284487784	183.74056623131037
4	16	nan	0	0	nan	nan	A4	A4	A4	6611	202.0	136.0	1.0	1.6127341505513255	0.459339594440521	0.0	0.5514681348014682	0.2531529871526958	122.98329570046573	130.59862173851607	19.235384061671343	7.139190555539289	6.4031242374328485	99.74662983747584	109.24123288336054	-44.92834181610736	572.8579999999984	0.7414759982054733	156.0	169.09742891043425	37.402502562850714	20.326253200881183	63.480262503027916	12.427481557242572	33.860578410327435	37.92596327327192	78.77012288197875	78.40080875717103	37.74950797110796	97.23004507273436	37.61948590353131	1854.0	2451.5460137668997	476.38405526056886	126.4011299032718	786.7917454866692	162.89015099965036	420.3431917577982	489.2134744608775
4	17	nan	0	0	nan	nan	A4	A4	A4	13104	612.0	217.0	1.0	1.4260791946481328	0.6568003712525254	0.0	0.5999450599761926	0.3543020357685578	173.84581713334396	168.90825912311098	25.80697580112788	10.930923283616032	10.295630140987	127.71860335604562	131.0909594229996	-24.185613905691227	681.7419999999971	0.8344636545992933	349.0	40.296513485722244	27.97233534231782	20.397299226373434	73.90875108540058	16.858915117569268	27.50899522099644	32.35068289749324	87.45624467171729	129.84267953690141	34.46181439515203	83.13690408598632	48.136278476566076	6098.0	786.2571158884093	487.4071576911956	187.86268554534763	1088.9362184889615	348.04368793498725	485.79722414910793	564.6972624892369
4	18	nan	0	0	nan	nan	A4	A4	A4	9675	165.0	219.0	1.0	1.8560130955928995	0.6384790813236482	0.0	0.4764836247229746	0.19132609129695557	169.14206276910895	158.38244852255568	25.495097567963924	8.350028834613617	7.615773105863909	126.76668035492055	130.17835797898246	22.286999424909286	797.1559999999971	0.6569343065693433	118.0	196.39162276871502	58.80724813695997	29.498634370043874	77.75725948438048	25.615411675535142	50.53133439831436	61.634195521473885	101.24267933890224	84.36688808444887	55.20437939558178	131.11792158707976	38.23123528063297	2581.0	2894.5835201535374	775.6280314531177	220.24884529784322	996.7346310494468	367.7893197564408	656.827512784861	798.4206311712041
4	19	nan	0	0	nan	nan	A4	A4	A4	3423	293.0	173.0	1.0	2.6627503365238767	0.4906832633498554	0.0	0.30211827007943515	0.0809375011263556	114.67617669119358	127.91403363196706	15.0	4.900637620429029	4.0	94.46869967618373	99.92171207930788	83.11344790162707	729.0099999999977	0.39390103567318757	238.0	152.8861523680389	62.587014615535736	30.935820621438324	101.92986956238747	21.975097361952066	58.41779200360179	70.39594109356403	117.79774178564548	89.27248043566942	65.7091019898653	161.71920351684093	60.144914945587516	1076.0	768.871900966391	341.63361570239067	96.67904209159315	562.899443231523	121.30585217662156	307.16856674849987	380.0036317333579
4	20	nan	0	0	nan	nan	A4	A4	A4	3574	453.0	198.0	1.0	1.4438574078280089	0.8069995608488805	-1.0	0.5301883993472779	0.19756671531682055	98.57124560333831	106.56922632730333	22.135943621178654	6.974129092470956	5.830951894845301	59.473728124823396	58.21144991279833	7.824252700108396	476.78799999999876	0.7136581469648561	119.0	126.4323491640389	34.81385524198413	19.414679222740233	73.17074859142303	18.06820787396282	32.81029985100031	40.11018541455269	78.22745107859373	69.46204317361116	35.876432456076145	80.98081951588392	51.19929810613394	1755.0	1037.7669188901782	302.8298318423331	106.45714545436203	719.2952774614096	176.83115911483765	280.27359475940466	344.17290043085814
4	21	nan	0	0	nan	nan	A4	A4	A4	3367	33.0	248.0	1.0	1.8947626786249705	0.847668107862746	0.0	0.5181594336718991	0.17827999161268387	112.42635109158168	117.44360348695028	15.524174696260024	6.000520351766977	5.656854249492381	56.0	59.64520217608261	81.77187810545745	487.1639999999989	0.6970292930338474	42.0	124.23466867953539	31.033691925927997	20.112169115804136	51.33157838881016	12.262150032445788	28.355184257030487	32.13963529095054	52.959685895591974	56.54538790509105	28.155092729255557	74.61628135293722	27.086350804194808	817.0	1450.6998395770788	318.09738331567496	72.63436372112483	570.9207601035014	106.13829282298684	280.0038761077449	332.89675789978355
4	22	nan	0	0	nan	nan	A4	A4	A4	3483	122.0	248.0	1.0	1.8873631649920144	0.8709121330591165	0.0	0.5198507462686567	0.24960524004348805	115.94169315943894	108.78419002777932	20.396078054371138	6.507264976060781	5.830951894845301	55.32417981788114	56.9782421144009	14.25789111007733	418.74999999999903	0.7230641478098403	63.0	129.5612575262785	41.81658656895161	14.946990200318396	66.61892116069794	20.931120857596397	36.951339080929756	48.37419696897268	77.06286717951298	60.81483167409897	41.05915927886963	95.55770194530487	37.033264711499214	652.0	1161.1803471297026	415.7251242697239	79.47457122430205	652.6792553588748	199.8175788372755	363.69370583444834	473.6309608966112
4	23	nan	0	0	nan	nan	A4	A4	A4	7782	756.0	171.0	1.0	1.8750985353809435	0.6862686199738034	-1.0	0.3871641791044776	0.1521169654217995	155.60784357772872	150.7647173578752	26.68332812825267	8.048642479849583	7.0710678118654755	107.25678524001266	113.18108249281602	-69.61463350627605	801.7919999999966	0.6336617539288332	287.0	44.51929513271898	35.01010149437934	41.719188204966486	67.99295038171113	18.863569159060717	34.564446568489075	40.26225682720542	125.62722232192755	119.87196162436157	43.44881360977888	123.90060291998088	25.9034715173766	3578.0	568.1924628624693	365.23088517412543	173.65378877799958	630.8159010866657	293.98298683110625	363.6120096137747	416.2140848059207
4	24	nan	0	0	nan	nan	A4	A4	A4	4998	211.0	243.0	1.0	2.067273022864468	0.8683873980075641	0.0	0.4430851063829787	0.21942800655144937	145.07060246000003	125.99206324209474	25.495097567963924	7.306389506586903	6.041381265149109	72.26980312205296	71.93853957156361	-23.600954508090695	535.0039999999985	0.6735849056603773	116.0	132.77830154821277	37.631494611501694	23.50763718318194	59.834149815142155	15.170061856508255	33.95878547616303	40.41945530101657	85.5612421259284	69.77584505826235	40.75906007550657	103.63268493115902	30.45275054126978	1550.0	1673.4777003955096	412.6269783284515	112.37319046538323	705.6712756752968	159.3028463413939	373.8694292474538	440.5208826046437
4	25	nan	0	0	nan	nan	A4	A4	A4	2129	355.0	258.0	1.0	4.208484142408256	0.9066725507353092	0.0	0.3012167515563101	0.07994601421857424	138.94077155942693	124.95199078045935	9.0	3.1898796547744355	2.8284271247461903	55.49740973829693	58.6100998890629	-8.17608532237128	578.487999999998	0.4626752146039335	258.0	133.6073853597045	47.06459139660001	25.310414280742407	74.1462577469647	21.391302401199937	44.72455932572484	52.9858549721539	121.14962973445654	76.84557877480984	53.0742046572268	129.38445115089417	37.11564816534519	1507.0	750.5838251151145	212.33830779790878	71.4568247422576	343.0952471271157	96.5791869238019	197.31447326391935	241.9627985432744
4	26	nan	0	0	nan	nan	A4	A4	A4	380	823.0	210.0	1.0	6.95837764611678	0.8918312392696521	-1.0	0.18867924528301888	0.05544773305887925	74.69079285525554	59.81638571495272	6.0	1.8858244237107995	1.2071067811865475	34.623137611012204	33.78774383744682	-63.81171470879572	293.4639999999995	0.29595015576323985	137.0	12.518287968821824	12.824734933674335	34.84789805673063	20.750102948397398	4.876417214050889	12.44350348226726	13.833768194541335	46.30098417401314	40.141908939927816	15.01570157893002	50.67009999975562	5.682871765457094	228.0	28.70618759933859	22.28087291587144	43.367467761039734	38.71209277771413	8.854825725778937	21.33147178031504	26.164568573236465
4	27	nan	0	0	nan	nan	A4	A4	A4	8134	468.0	247.0	1.0	1.7179279700156493	0.5359201711646019	0.0	0.45954802259887007	0.19167319639528124	143.87800060355724	149.9333185119305	25.80697580112788	9.665695191587481	8.246211251235321	114.62594894755686	121.47168676287976	-3.157282190671324	730.2579999999975	0.6478951770281572	282.0	207.9261005036533	61.84800476860255	29.27641726192087	106.67475401051342	35.25215532165021	55.91610595956445	70.37741656322032	163.09160012565553	125.18051410838962	66.45491736661643	164.7020520530641	50.505272139795125	3384.0	2597.1960024219006	754.1677891872823	178.60611976031214	1343.0532841691747	385.3767612623051	661.9780276492238	840.94491539523
4	28	nan	0	0	nan	nan	A4	A4	A4	8608	252.0	334.0	1.0	1.9601474943319857	0.8309152193894326	0.0	0.44435267396242	0.19707025088122931	180.79389404338744	166.76930173146374	25.942243542145693	9.14548646518042	7.280109889280518	102.02509833200442	100.59355013543379	-12.773969385161797	740.8759999999975	0.6633785450061652	176.0	237.18207096681	67.6500953771174	30.69626919925213	101.41336676478386	35.47389950416982	56.96731524914503	75.58315387368202	145.02659628540277	116.1873808093369	66.64730313420296	181.60660725086927	38.30714884586632	2461.0	3356.9888914972544	909.3202724531293	194.324209314771	1457.93345576711	458.31541998218745	799.7388276085258	1039.910033069551
4	29	nan	0	0	nan	nan	A4	A4	A4	12302	645.0	310.0	1.0	1.374096649684672	0.6470369070684525	0.0	0.6232016210739615	0.38537569667657456	164.6818372608363	156.42570121306792	25.80697580112788	11.187292588652241	10.44030650891055	118.66544833203572	125.56309649372524	35.02844439067801	633.3599999999979	0.8396983038121564	195.0	32.84696739166975	19.40167853049934	18.191363447345793	56.900831723585725	9.658747303299606	21.3542992612347	24.066697309724987	66.0820476859808	108.83213529549539	25.747600572183728	68.06083763949573	37.70638592168689	4819.0	695.1402769926935	396.4088515099138	172.2822169288993	1083.4977658083662	206.9663858525455	428.85639850609004	478.0424063792452
4	30	nan	0	0	nan	nan	A4	A4	A4	5490	794.0	349.0	1.0	1.5480079855195616	0.8665989412632796	0.0	0.5947995666305526	0.21848928184756225	131.4166385507936	132.43866504914644	25.80697580112788	10.890879669598919	10.0	70.0	65.57759724533908	72.7100749212392	561.921999999999	0.7064727834255567	222.0	27.095933527685702	26.08598463702947	34.35448230430484	56.09399568475783	11.055069826543331	27.327519623562694	28.426886420696974	85.5880674738437	106.42645869404078	31.43418027739972	93.79888576455414	23.977630300447345	2664.0	339.8395368233323	272.6732439203188	115.69257702864707	748.2722067404538	126.41725854855031	283.90786644257605	320.67927122861147
4	31	nan	0	0	nan	nan	A4	A4	A4	2230	50.0	274.0	1.0	2.0427079536206327	0.8842960240015515	0.0	0.3385970239902824	0.15748372654339832	97.45886158894224	88.45903006477066	14.560219778561036	5.131185807855568	4.47213595499958	65.16915675220656	45.506144498297765	10.938064621323097	421.8319999999981	0.5833115354433691	92.0	74.74909589253366	32.8642099769786	25.17434954829514	65.17869833484292	11.627634132280946	31.6850232956931	36.10217450745404	63.58184180036187	68.73972701095045	32.40732436440885	84.44286249577999	41.061875339597464	923.0	862.1931942030787	239.00219745468348	58.26848268788308	519.6391241047531	80.44054348673671	215.63740017451346	262.40041234344244
4	32	nan	0	0	nan	nan	A4	A4	A4	3695	144.0	291.0	1.0	1.2552789295720632	0.42904499837439963	0.0	0.4654824892920131	0.23469642066529428	80.54694935698497	101.25709851659784	25.80697580112788	9.526793539858202	8.246211251235321	66.66292147851989	72.75669947612512	4.506616152291981	444.7939999999986	0.7067036434923972	169.0	84.51351189240813	34.15475710388273	24.195361237041652	60.995895221829414	14.173525578342378	32.50032805092633	38.71064320858568	77.70035868510604	76.75268202088773	35.78329146467149	96.58931869268417	29.501808158122003	1969.0	1677.430702637881	406.20238075312227	109.78005687426776	695.971130091697	193.25171328149736	352.2193029932678	467.8254677383229
4	33	nan	0	0	nan	nan	A4	A4	A4	1797	34.0	298.0	1.0	3.993787480668303	0.9171345220164945	0.0	0.24059445708930244	0.11814991024973892	125.38063541376775	102.88342918079665	12.083045973594572	3.7619445061627386	3.1622776601683795	45.66095505640615	49.97393874951506	56.15982982875495	437.18199999999814	0.4739548991164447	246.0	29.134340551681817	30.08751050569117	21.09298854228109	59.40071723703295	14.46564438007772	30.37811858020723	33.022308635525405	85.31802840158343	89.32918304204941	33.960875891149044	92.98416135273874	30.789181396365166	1501.0	162.4312659902498	162.03352428786457	50.36652192287147	314.03710990585387	86.66570546943694	157.8018771968782	176.07357899751514
4	34	nan	0	0	nan	nan	A4	A4	A4	2127	423.0	341.0	1.0	2.34211761025489	0.7731202328505146	0.0	0.2782574568288854	0.14342648426414967	94.98595400734646	98.08669634563088	15.264337522473747	5.158284751736806	4.123105625617661	60.252819395351686	60.24574311292983	56.206647761495894	431.6919999999983	0.5713901947615849	116.0	96.71564811468124	41.866636242717505	19.101792965084314	73.43472957238555	24.275822116062045	37.48082701489329	50.52030214294791	104.3564505726099	77.18020906299353	44.49205769225955	107.31425958871841	26.882932757027447	902.0	597.9632410146296	256.08085768297315	59.913283217698336	454.9199816957116	156.56491971202195	227.36231039091945	305.6018163524568
4	35	nan	0	0	nan	nan	A4	A4	A4	8187	331.0	389.0	1.0	1.4058746120010415	0.5498143988054789	0.0	0.5208015267175573	0.266557352317022	131.16797520757504	132.7742444904131	26.0	10.288741798941619	9.0	105.2789005577797	109.56288523113338	16.759639279075913	621.2579999999977	0.7546665437618104	163.0	122.096788209863	53.22240030672401	24.511238301172853	89.0172580126673	30.032944288104773	45.569222547113895	61.45735868625343	129.35666409134865	110.6004729270935	56.78236061614007	135.3791099851951	35.043457793071866	2822.0	2169.323811464943	723.5383997727185	173.45099659543484	1171.7432064851746	416.5460602454841	631.4771502874792	836.7166408225894
4	36	nan	0	0	nan	nan	A4	A4	A4	8940	134.0	402.0	1.0	1.4776486756186276	0.8219382547361102	0.0	0.5923275690717551	0.319170034385798	159.0861273047992	150.4460036026215	26.1725046566048	11.201969047745749	10.295630140987	97.93977741449079	90.61173579542583	-32.125325329393554	593.2839999999981	0.79188626599938	242.0	74.92997636459768	32.599450742825866	22.323109852150083	60.929030414670706	14.161532001569867	30.551628962159157	35.411779961548746	95.1194781716913	107.74760048650205	38.52666516415775	96.8151826877147	31.745830579660833	3971.0	1199.5303740352392	443.7268492328003	177.64133778586984	958.1492646150291	225.081255200319	413.34351187199354	499.9602052923292
4	37	nan	0	0	nan	nan	A4	A4	A4	3451	51.0	401.0	1.0	2.5041897561929285	0.7899883887633995	0.0	0.4459232458974028	0.15936748904044568	126.262964588865	118.81077392223317	18.0	5.928388356033743	5.0	70.0	77.41457653225892	66.90013291683657	521.647999999999	0.5968523002421307	206.0	31.356939047574997	30.8054627943784	17.676432471722364	60.864209928549826	16.498817436397076	30.021988237276673	33.640375504270196	87.72338458523154	100.60810265131295	33.89196616690606	91.43112872261554	26.57631805818528	2525.0	388.02845819015056	271.7566344914958	77.91851719934493	531.7640042966232	148.5617612414062	259.69373628962785	296.05612324923277
4	38	nan	0	0	nan	nan	A4	A4	A4	5796	488.0	346.0	1.0	1.7867811063220098	0.8918855025722658	0.0	0.4423076923076923	0.24893813493707534	147.70970838562658	138.2244551445221	25.495097567963924	8.240332092519438	7.280109889280518	69.01622866402165	66.80337931937594	-34.942159199436325	540.9079999999979	0.739993616342164	244.0	93.60189202427864	41.9855650421232	27.150225124321878	71.27539480105042	20.059525442309678	38.12278930377215	46.70399023126811	141.4236818291247	115.68900573439896	49.76066220365465	128.2033568341285	25.161608412861824	2403.0	1450.4047609958798	571.0175023647025	131.85467369295657	1004.938003577292	302.21881478093565	503.42548277042806	654.5558863235638
4	39	nan	0	0	nan	nan	A4	A4	A4	9815	569.0	354.0	1.0	1.6273716299510363	0.7251642791425235	0.0	0.5447330447330447	0.27936224564092177	165.80122045637788	166.86821147240718	26.0	9.395780948314359	8.06225774829855	112.99998067782035	114.1667243795244	70.96558809525926	664.455999999998	0.7742978857683813	224.0	53.412054751999676	29.220157225616276	21.312916764989495	46.73931494448334	19.660761458799243	29.61710543371737	33.752514036372304	133.69159981235862	114.24512115772814	43.935973091982305	99.13174651749432	16.290959130972624	4970.0	888.4127271026373	512.2619067858905	168.09961190540344	1031.5269408319145	361.67802042979747	520.0652640117332	589.8643636079505
4	40	nan	0	0	nan	nan	A4	A4	A4	9993	694.0	395.0	1.0	1.543876206377638	0.5309192089822775	0.0	0.517450289975145	0.28002012947318666	150.9398101576874	151.82226450688975	25.942243542145693	9.715581476058025	8.94427190999916	124.47038068500488	127.90978236997324	-37.294344076037426	669.6659999999978	0.7758841569936721	262.0	40.169237807393074	30.585244563408196	20.381826527416706	39.85685518197715	27.273578957654536	30.756069290451705	33.50376135855913	142.84576181322336	121.62214073445648	46.14212257042527	108.34012366179377	10.517769207246602	4495.0	613.2443439131603	486.860853898339	158.8153059128672	644.0849482668564	441.96707191038877	479.4434894490987	527.1083404310048
4	41	nan	0	0	nan	nan	A4	A4	A4	3182	504.0	390.0	1.0	3.603313353440113	0.797362415269033	0.0	0.23081386914260843	0.10519384772355797	146.04111029575014	128.41339493993607	12.649110640673518	4.069145861535369	3.605551275463989	85.1146040117902	88.13592243355824	-51.16667801354194	616.5379999999975	0.413354117952715	329.0	47.760891172103584	40.088593979366124	32.86868085805327	89.28436715807766	14.660624126903713	43.14271763153374	45.157198494300246	138.35078955627978	160.48841051198542	49.70428027305752	143.6803387682885	40.89494163915515	2043.0	345.2081943247467	243.01722771394998	89.05949526000768	482.4546426013112	86.19220306165516	255.64742571208626	264.3794919643551
4	42	nan	0	0	nan	nan	A4	A4	A4	8086	0.0	517.0	1.0	1.4122027918317712	0.7491885125589348	0.0	0.6881702127659575	0.3206252952719649	141.9210332768324	142.88806808127822	26.019223662515376	11.766564726972693	11.0	93.0	94.00236596891034	-71.71743057493696	562.9539999999989	0.8128675546619754	166.0	24.926421011798084	19.734660929068923	19.812329393811524	48.63399721402675	9.97846957668662	21.165224718861282	22.424719627015293	54.40048816520721	92.05223160330206	23.739681150764227	53.3082171715796	26.51267261337489	3433.0	567.8677204875275	299.6585650695488	164.0699940919876	623.3084625946358	162.37308408040553	298.3722599167377	333.17164966929704
4	43	nan	0	0	nan	nan	A4	A4	A4	10378	363.0	457.0	1.0	1.5766962738658212	0.7867154759534916	0.0	0.5625847021195859	0.30618516143633645	173.37375426158727	164.54178800535746	26.0	10.740942565707824	10.0	101.89115748213311	107.02635261042543	55.98805521316798	652.6339999999979	0.7855277599061424	304.0	55.13897923287004	37.11120785214007	21.78899832814932	91.97552425600588	15.188815189525485	39.75963985081762	44.4671092685312	118.32813011854887	159.03668302111328	46.97758466657251	122.01647992711514	45.34927909169346	5887.0	993.0125748654827	556.3053189460188	189.40557069331408	1677.1483940808102	253.3042201893404	591.7248959727585	697.0902738217264
4	44	nan	0	0	nan	nan	A4	A4	A4	10236	509.0	539.0	1.0	1.4681430633122101	0.6670524232759751	0.0	0.5265432098765432	0.3160184205442798	156.58751289833177	153.2122710490253	26.0	10.413196445295116	9.0	108.18733752154178	116.65938536282495	-31.872070513273414	637.9899999999974	0.7882334822116127	225.0	41.539330307394266	23.82346844766289	21.084336580708623	52.5151139870286	11.532173726707697	25.57079428061843	27.583459253422916	85.41824967972934	109.7772027105093	32.70412757061422	82.96015858929604	21.946257827803493	3993.0	764.7213406059891	409.58637493569404	171.2167554665357	901.6553452881053	192.92433159798384	427.62108915671706	454.12292790971696
4	45	nan	0	0	nan	nan	A4	A4	A4	12999	657.0	518.0	1.0	1.455689323149098	0.6674813500599934	0.0	0.5458553791887125	0.34283832149613314	175.7295829041558	161.37533888422976	25.80697580112788	11.85718466548517	11.180339887498949	122.62237371154362	130.85290695708747	-25.058710838342314	690.2639999999974	0.8112966141363706	244.0	22.59156183619052	22.028595466166735	19.94901964534074	57.01988244242966	11.592736811377108	24.53958955872804	25.307606711052358	75.17544817179441	135.42165268491954	28.727107603102922	76.47220576088876	30.865018574520946	4440.0	551.8569781240076	397.57869999855757	184.7754191486165	816.0744341108948	209.9916396383196	412.03758437000215	431.86341830156744
4	46	nan	0	0	nan	nan	A4	A4	A4	7552	468.0	584.0	1.0	1.4676449571601342	0.7188369956999938	0.0	0.5490367139222101	0.2929008951823914	137.70711991382439	133.64505228402584	25.632011235952593	9.413929544596863	8.54400374531753	102.2684042611351	95.73105151940996	23.075837915772627	569.2139999999979	0.7669340916015029	202.0	35.39446106180549	24.590356308966875	20.199801691807806	55.222598714753985	10.27573055587709	25.57000081241131	27.619836694560945	78.23762886971235	100.893431016244	30.481559584848583	75.8773022601381	29.712504911236465	3186.0	852.6702530877665	301.7391935903579	131.74407651741058	762.6333265267313	137.50048160739243	317.4823537264019	363.96017477475107
4	47	nan	0	0	nan	nan	A4	A4	A4	5322	356.0	594.0	1.0	1.510255482733021	0.7621800632224222	0.0	0.4914581217102226	0.27055398818219434	119.90617328535714	118.27087553578015	25.495097567963924	8.219764602836896	7.0710678118654755	71.9401460617409	77.62306987097412	77.38000653740188	497.1819999999982	0.7648749640701351	271.0	55.60585953388363	31.24417488463223	19.513237211853266	46.14338903967291	18.151796797290444	30.28906692005694	34.46370641887188	138.23535486124456	91.22037060372531	45.513328874483705	96.42111887130886	15.49335475359112	3262.0	924.9216294726357	323.99630795698613	149.18294090405107	509.7810639254749	165.00271671358496	311.3687958838418	358.9340813346207
4	48	nan	0	0	nan	nan	A4	A4	A4	7369	243.0	628.0	1.0	1.3811458045380498	0.6528719038448302	0.0	0.5100359911406424	0.2969887820822387	128.11434767225882	130.04999038831184	25.80697580112788	10.391711795482678	9.219544457292887	101.51748617849044	97.04256150610439	-1.6275011535613628	558.3919999999978	0.7622446340832686	237.0	33.03974971640855	25.464927117340267	24.590676774270833	54.735164382494986	13.502967932261527	25.802685626782477	28.606622464954853	80.40633261203766	119.90005338005722	32.756420283578336	85.03662174660712	28.609750512987375	2860.0	431.6692613195628	285.95465080440044	173.95819104462862	647.5664310501888	166.78533679898828	299.0867942739278	335.16247877757996
4	49	nan	0	0	nan	nan	A4	A4	A4	3916	506.0	622.0	1.0	1.6127023617381584	0.7853391322663479	0.0	0.45408163265306123	0.22523800993818496	107.66660300857141	117.17508267545622	25.495097567963924	8.131330342474614	6.854101966249685	63.149538010530186	66.65271021182863	-60.70737709933355	467.4179999999984	0.711030413073082	243.0	100.32082071807235	26.915205637924373	22.054856212809682	41.19760430324823	12.650141168385744	26.93060202524066	28.169100475497544	100.04046702198684	76.64292359631509	34.134355740621686	92.6403298554942	16.284428223967552	2539.0	470.237476230599	208.6799119124189	79.75320103764534	477.59264529589564	100.92231672350317	223.15854164678603	236.79185197502375
4	50	nan	0	0	nan	nan	A4	A4	A4	1024	453.0	648.0	1.0	4.257383702742813	0.5705443624205893	0.0	0.27638326585695006	0.07567061608550527	81.32360433937552	78.40918313565064	7.0710678118654755	2.298257261516594	2.0	55.13645762357261	66.78837499950231	73.70166990315725	412.3739999999988	0.3538966649386557	261.0	150.41786846891046	29.24490729253739	23.861509090289474	38.06213464587927	15.239490427076817	28.670542400330305	30.13374532200396	114.03892571851611	66.68372619338334	37.226047170348465	102.32857261970639	11.409582695923746	875.0	484.07157992292196	91.53882650937885	43.641519859433174	115.9435874382034	52.05198763590306	89.0605630800128	93.68468747939914
4	51	nan	0	0	nan	nan	A4	A4	A4	10426	692.0	644.0	1.0	1.3804051975089846	0.4314920973635803	0.0	0.563811377893143	0.33624220571166874	141.89062682746643	142.80406156688963	25.80697580112788	10.318493318197026	9.219544457292887	123.59708641403	128.00190635401825	76.31303740378758	624.2199999999978	0.828314928100421	195.0	34.491035492159426	18.79395745601505	18.475715315900743	32.55849553644657	10.209582731127739	19.66727705206722	20.261554906144738	66.74638006091118	90.2550851246342	24.355001292191446	65.11572453845292	11.396246355958283	4317.0	712.1067230980843	324.19115100055933	150.7209747247398	758.7926618522033	175.3927379567176	345.32481987401843	366.7218443751335
4	52	nan	0	0	nan	nan	A4	A4	A4	7551	597.0	641.0	1.0	1.5571314609415217	0.6409356342775805	0.0	0.5470946239675409	0.23526952096499584	137.0229713008695	140.98226838861686	25.80697580112788	9.297263058612344	8.0	99.2664453276161	105.17809666339684	-83.52425803668977	635.0739999999983	0.7146507666098806	262.0	149.23872727528214	39.33112081699073	22.538780821487308	76.52681782562286	15.829739871434867	40.06396594643593	42.0966965733096	118.35376521945	124.28773951437324	43.56971095036715	138.23794909752905	33.30232711229473	4032.0	1426.7301598601043	437.231831102632	136.52561305835843	958.8260174924508	183.85403296351433	448.7649052236229	475.70336557738483
4	53	nan	0	0	nan	nan	A4	A4	A4	2346	338.0	678.0	1.0	2.912464001994536	0.888163888976256	0.0	0.3780821917808219	0.16185028633803958	119.6716384724161	99.03534722511958	13.416407864998739	4.892181058579166	4.242640687119285	51.933360069341	54.99232851562142	-27.71702665867334	426.787999999999	0.5596374045801527	198.0	33.30966666340828	27.314518964849412	23.46222629211843	36.08601506520063	23.838223884813488	27.39749759901315	29.32855728920549	89.60375397093594	69.96700982004404	36.71784549485892	87.60743116680533	8.979873371310532	1229.0	171.46916947886348	137.5290763732046	75.92105010151863	171.1983673926443	123.05343747604638	135.3405664311722	150.9433129876852
4	54	nan	0	0	nan	nan	A4	A4	A4	8212	200.0	673.0	1.0	1.3129754727480338	0.5488527254148238	0.0	0.6043123114283612	0.3716068615646073	126.91738138983665	127.1416532848303	25.80697580112788	10.325411143813554	9.055385138137417	103.94469683442249	106.0926589790642	70.80769940130644	526.9719999999985	0.8443347727740079	163.0	23.553948362357914	15.117738677188754	17.609063923358917	30.582894631661475	7.6742962365970016	16.55535215511918	17.035309446044266	44.937712766230106	69.63472958281636	26.029587233439088	49.695292639546096	13.160173969343305	1531.0	222.27434278465807	181.69048698153347	164.13890382647514	401.82006630208343	116.36374547891319	203.16968122217804	217.23056478705257
4	55	nan	0	0	nan	nan	A4	A4	A4	3103	499.0	747.0	1.0	2.309786431777761	0.8257186280310614	0.0	0.41740651062684964	0.18817930827434845	117.48646214489136	119.23925528113634	18.35755975068582	5.404853839251833	4.242640687119285	62.0	66.27202401198129	-73.0770849286721	455.2079999999986	0.6390032948929156	265.0	173.77662307117134	37.34152743127197	19.261478632688522	66.00369267817587	17.45471892505884	36.94099339004606	38.636499588377774	126.9757687188685	91.6183260511607	43.81089507974684	118.0147706400603	27.495780889876187	1787.0	1406.8997023990378	307.5396967884153	78.84316811244935	506.1855043526739	138.95811443496495	298.6994585637003	309.8655378045514
4	56	nan	0	0	nan	nan	A4	A4	A4	2176	368.0	691.0	1.0	3.029800893601332	0.5906939159452246	0.0	0.2825974025974026	0.09778806715360784	100.68944673145526	101.41498903022176	12.529964086141668	3.553263976079766	2.8284271247461903	70.61284188480565	81.24588328678075	-72.27317642065674	528.7999999999981	0.45366413009486084	196.0	130.84876789711416	46.98318466171622	21.61245139501989	69.05140772461891	28.924086378887296	45.86157025396824	49.073243357241154	153.75123186409473	68.66968791931868	57.04298484325409	142.29201196879148	18.981811294332147	812.0	660.9958349596709	222.70058757811785	115.38028549402952	365.6216683909297	129.61745644640177	220.45346784964204	249.2029602639377
4	57	nan	0	0	nan	nan	A4	A4	A4	4876	638.0	674.0	1.0	2.0874661551074025	0.8221283160414165	0.0	0.38303220738413196	0.19699991655974308	139.6733446508061	139.51702405083043	22.360679774997898	6.6601110697111565	5.830951894845301	80.94566078549238	79.5163469345456	-63.92239262238715	557.7039999999976	0.65878538134162	230.0	102.76647593919188	29.163332645781338	30.859800186939538	62.773449366912246	11.610696607269347	30.628732837736607	30.579491852782667	89.49091328494251	111.42818350251764	32.63091483712196	99.12050049100071	29.087129089981318	2372.0	1134.0011444287375	267.80436480697244	107.54659406188875	613.1056078365073	110.83416544739157	276.68828917853534	285.2810408677906
4	58	nan	0	0	nan	nan	A4	A4	A4	2634	351.0	785.0	1.0	3.976990313291711	0.7347055516524102	0.0	0.23105263157894737	0.09574221734731565	134.93120008650862	115.73245007343446	13.0	3.905998220293284	3.1622776601683795	86.53339000759705	91.5354557363718	26.665538526343845	587.9779999999977	0.38978912319644826	336.0	139.75077455118299	50.74720390699804	31.948683980852365	77.91833380889148	38.51032279711217	52.17952234297991	53.38544290792197	160.76711645908654	94.96366828680038	62.5112383691594	170.93986446596682	22.838498577475548	1653.0	923.719006024301	285.8364083506167	100.64560946263373	479.4038915457204	175.02693249471486	281.45767926611006	305.31499192118645
4	59	nan	0	0	nan	nan	A4	A4	A4	8031	823.0	688.0	1.0	2.0017662601169333	0.9023023988249498	0.0	0.5596515679442509	0.2428387799306141	185.45052353829678	177.68511473953018	26.870057685088806	10.999363720048697	10.0	81.0	79.9484027606425	-88.82952111943865	644.659999999998	0.7983498185794524	188.0	30.619363779202104	14.287098549306393	21.053543970920146	37.4789502825588	7.427847743034363	15.880354058928788	16.961348961107433	43.06767383031547	84.92838972434402	18.062195849604905	45.279209699481726	19.36440067924559	2351.0	491.1740757357329	173.30888929218054	110.47539583407342	384.26453112997115	106.72384314611554	190.66508064139634	204.0220502000302
4	60	nan	0	0	nan	nan	A4	A4	A4	4667	527.0	775.0	1.0	2.113142289086974	0.8049839506142844	0.0	0.4335748792270531	0.18673804705076663	136.06149494512783	127.28707711311466	19.235384061671343	6.3624786257612165	5.656854249492381	82.24754102195399	80.7248204707311	24.989072866791393	560.4119999999984	0.6610013455137739	236.0	227.87579162139446	40.36978714726865	20.72690935060382	69.44800486695021	15.594369495287538	39.809048608876765	40.737743123434484	113.51000238023698	98.97758439555764	44.239093757234514	141.26022726111114	23.012604048475623	2648.0	2359.223896034062	380.4183719828725	100.30400603171438	668.3795990133658	151.66775056533515	363.05502438452095	383.31119279004633
4	61	nan	0	0	nan	nan	A4	A4	A4	7314	646.0	808.0	1.0	1.3932754311590214	0.8159673598769026	0.0	0.5626153846153846	0.34056792878186254	139.22574433320713	131.18688958886096	29.154759474226502	11.736383905918181	11.180339887498949	83.70984369256989	80.48612073641284	-33.18949926366373	519.4939999999981	0.8271416454622563	147.0	61.984069551341236	18.537682179361582	26.329686420038342	32.6545968465507	8.895933518186212	18.818524475209415	18.659205067902803	57.63886494282633	69.82861076761037	20.06215002760291	63.39559013117105	12.750865964218974	2278.0	1069.6182650085539	213.93684366438538	116.0925314836204	414.82815395481884	116.24609830696136	214.652278306894	216.18899908661842
4	62	nan	0	0	nan	nan	A4	A4	A4	5742	308.0	817.0	1.0	2.442111147061013	0.8944200545973634	-1.0	0.42527033032143385	0.16075036513836477	172.18423926003	157.15279189374905	20.8806130178211	6.9969737177894045	6.041381265149109	79.28414475641455	77.00559023097328	15.0976805268961	669.9779999999978	0.6529080675422139	320.0	69.31232167314738	34.283375322818756	31.850370082072914	70.55629805475473	18.215945718809962	36.790920929051936	37.257572246715426	132.83958202414215	115.22145434841514	44.47748539503664	127.1888455087319	25.27110708411783	3076.0	617.8622574675828	321.74024636112154	164.6639816397801	844.4827955039218	186.24017760902643	348.5903874086216	372.25473449286073
4	63	nan	0	0	nan	nan	A4	A4	A4	5928	474.0	823.0	1.0	2.6194017894335504	0.6015683744775155	-1.0	0.3261443661971831	0.10009828910327999	155.0808236503599	143.1258187749506	23.0	7.0725117160391076	5.830951894845301	127.0	123.8818672399189	10.030615605212594	862.6719999999975	0.4655253651641275	280.0	293.0906083583832	62.120592061430216	42.246021300554276	105.02262922003865	33.92695512063801	62.08769360743463	63.30876630358398	188.7319602072239	109.12495601922274	69.49486531876028	194.11139080673456	38.447409812361	2289.0	2923.936934767291	542.4983144924045	196.25578754395247	931.7326318696141	270.22194303479046	531.1813390143216	551.7006337996572
5	1	nan	0	0	nan	nan	B1	B1	B1	3384	713.0	17.0	1.0	3.7843435436410107	0.9584743621826143	0.0	0.4074653822998194	0.15278012606330912	173.33963039060174	150.16324450410627	25.632011235952593	9.447981732768088	8.06225774829855	54.0	49.43277230864958	8.489014983666353	527.5779999999984	0.638791882963662	141.0	19.320897359400988	16.119966527447104	29.51320676971227	24.797833263874054	8.429739870131016	16.13543909508735	17.162295033223927	39.44180979579687	61.197634923271835	20.68159004766494	40.67347211483866	8.7901731999591	900.0	98.2974445624277	80.0266426494345	67.37930918950588	118.3793549221009	51.129229004494846	81.92979364376515	86.07953038718551
5	2	nan	0	0	nan	nan	B1	B1	B1	5158	685.0	68.0	1.0	1.7744516164586532	0.8582885267755934	0.0	0.4820110270068218	0.2566367343790189	135.60010221916653	128.08200498118384	25.80697580112788	7.969097242468066	7.0710678118654755	75.76072827230524	69.58555511699358	22.444192593345033	502.55799999999823	0.7213986013986012	158.0	22.6280461223796	19.439871855080128	24.40961328241974	29.53933012019843	9.368352815508842	19.142229350283742	20.43508046027273	47.06527808587998	81.43169339653105	23.812191979028285	49.20332657825202	10.445487157441676	1726.0	204.51404666807503	183.02302638906986	89.91102525498718	264.86613307427615	97.6108497530222	185.73066351842135	196.6719315731898
5	3	nan	0	0	nan	nan	B1	B1	B1	4817	583.0	31.0	1.0	1.9778260351929704	0.5673237031022339	0.0	0.4066694807935838	0.2039446478404574	120.03955392095435	118.68024266911489	17.88854381999832	5.590426973479196	5.0	85.2703656875214	98.85195794294934	80.71441699597011	544.7999999999981	0.639622892046209	172.0	30.292134067043662	26.365438394248486	18.220248762518167	46.31462587509304	10.842603232711554	25.315404009073973	29.300663858652115	61.006301963701844	110.2987568359822	32.7785001154989	72.95030135009438	18.747859926894307	2608.0	361.818158749491	294.62046290840954	117.01983727887273	590.7248345492408	118.96698003727943	283.2665907740593	329.91815115883946
5	4	nan	0	0	nan	nan	B1	B1	B1	9558	441.0	15.0	1.0	1.3398721135194074	0.7335146200970646	0.0	0.6708309938236946	0.36779963702932505	149.09016940396216	140.18559127100045	28.30194339616981	11.885604563012379	11.313708498984761	102.68573908206692	101.33266308367568	79.60616906890648	571.4559999999981	0.8395256916996049	257.0	22.879514841362834	20.917036817409098	15.747478452511132	42.602181965485215	9.50318156927824	19.808011054992676	23.637521951459348	51.498832820914686	136.03408875036985	27.908613764680922	55.77163331117481	23.93495083041489	3690.0	430.9368743756786	278.06616418715566	157.385550763458	454.50542543642223	168.51145296078175	266.25977076683193	309.01042279507965
5	5	nan	0	0	nan	nan	B1	B1	B1	2993	506.0	44.0	1.0	2.210039197970087	0.8403909378199713	0.0	0.5333214540270849	0.2065603060194771	113.93157431533025	101.71037311896953	13.152946437965905	4.990468360886689	4.47213595499958	59.92629736381922	61.74871360676597	79.19574092036126	426.7119999999991	0.6750874027292207	206.0	38.19481201376766	22.56359200179577	16.19659729115665	43.973418788053095	10.002609339542687	21.37254904024303	26.262546805664897	58.94319065101445	109.61652524024248	30.560463892295957	61.209079070948064	21.480506632477045	1838.0	346.88027813192457	189.80735511053354	78.53714847564697	325.74909615051	81.68201753403991	180.08191075362265	213.3573968904093
5	6	nan	0	0	nan	nan	B1	B1	B1	6502	688.0	130.0	1.0	1.7226497455296423	0.8114435421271421	0.0	0.47318244669238047	0.22609960082739117	145.55759421345118	151.85519418182574	25.709920264364882	9.03805817794345	7.615773105863909	83.67908453842686	85.06834346773363	20.43865488960502	601.1439999999981	0.709631650750341	170.0	24.051102500408888	24.06271461956203	25.352514065802097	41.79499504342675	10.667368652299047	22.61484707519412	27.402700847946107	53.33690394833684	101.08181929308921	30.210788275115192	64.43453119229525	16.11831854004413	2675.0	354.04507597442716	224.67534962575883	117.98785461485386	394.66836080886424	111.84979093167931	213.91209348849952	257.98230024892837
5	7	nan	0	0	nan	nan	B1	B1	B1	3201	578.0	199.0	1.0	3.1853359739962905	0.6527508472046112	0.0	0.29345434543454346	0.12891671336412872	128.22480736336445	118.06777714516353	14.7648230602334	4.474423371628443	4.0	89.81489963328302	97.13960807863336	16.758496973439964	558.5899999999982	0.5135568746991818	258.0	34.3369803186506	27.808438290841877	27.414389342069626	54.07382308039814	10.542473523877561	25.48757160641253	31.410223688930273	66.46124971471727	140.0684518981725	35.38301675859839	78.57170983124524	22.133913243189454	1617.0	297.45398694835603	193.7077595917508	91.57645570766181	352.60714150220156	70.7812317200005	177.40817925333977	218.28493197727948
5	8	nan	0	0	nan	nan	B1	B1	B1	10524	471.0	180.0	1.0	1.4187072836286116	0.521224320109718	0.0	0.6690400508582327	0.34130064426670076	148.0491773072837	145.0	26.1725046566048	10.705802886854723	9.486832980505138	117.16996202098898	126.34808654530997	61.57286611483064	622.4819999999984	0.806807727690892	273.0	44.735271291807294	29.144121485762298	25.36249339301139	65.26822319068015	11.613351736217737	27.129243964329362	35.57737086806446	68.9240254489705	153.78657210152596	37.414374090731144	79.42923633381724	27.079087549820542	3987.0	726.8332809321582	391.9348295973614	431.6118267085403	741.4700858229771	177.18172096367925	372.6083172066137	468.02295037172735
5	9	nan	0	0	nan	nan	B1	B1	B1	9107	49.0	186.0	1.0	1.3539793008051972	0.5543232132719722	0.0	0.6230842911877394	0.34792694668899904	135.9602454460695	139.8070098385628	25.80697580112788	10.231142567513995	9.433981132056603	112.6978260659894	113.1599152715974	60.066869266514814	573.5199999999983	0.835274695038063	222.0	17.558358177542686	20.656809385865927	14.635034766979516	39.178500081412494	10.875654294155538	18.57303738221526	24.536171562038362	41.73031202610582	123.87234282679856	27.248798375949264	52.728877713903785	22.90116739831865	3178.0	252.9632726549171	244.84615946747363	112.68850337341428	513.4519423348829	139.16315052751452	236.18701565172523	302.2431077444926
5	10	nan	0	0	nan	nan	B1	B1	B1	12883	228.0	240.0	1.0	1.2653607376403255	0.6964013526877596	0.0	0.6829410517387616	0.37638622234754454	165.22353799668556	167.6007159889241	26.0	12.096966458106149	11.661903789690601	121.87653020735623	118.57309030743308	56.08617883944051	655.8379999999978	0.8852166145600715	238.0	25.34561688732356	25.190386856906116	23.031509943306446	46.83631647657603	14.803677473217249	22.884550316259265	29.777843919582665	68.80292983911932	154.55564238503575	35.4098116196692	57.24769971612841	27.963393634185195	5810.0	690.2328537739813	537.6794704105705	192.70844738651067	998.4070509141311	344.63987323176116	490.802839320153	636.9535374036059
5	11	nan	0	0	nan	nan	B1	B1	B1	8390	586.0	246.0	1.0	2.201499058766442	0.9119505365817474	0.0	0.5065201642115431	0.2639831160319709	200.2562899875471	166.20770138594662	25.80697580112788	9.273598698425316	8.0	79.14166837313823	82.16518722067323	-17.95414270523246	631.971999999998	0.757459486299824	286.0	31.929030298255384	23.074479300528765	18.458976165391505	51.848386293277144	10.22307169623673	22.261799099855125	25.911863991059363	58.49216463137418	147.2037535579875	31.359838264994323	69.50447854958475	27.354283993132412	4102.0	470.4116891371086	341.68944906815886	145.2870841640979	724.5147183043882	151.51453515328467	318.3393156211823	370.38504703715444
5	12	nan	0	0	nan	nan	B1	B1	B1	10010	823.0	194.0	1.0	1.6451785025630485	0.7476001404546913	0.0	0.6321040666835059	0.27858459580470285	170.27082999326518	159.20113064925135	26.0	11.620687841400004	11.180339887498949	106.0	113.08521887588287	-82.08956343945468	671.9599999999987	0.7652320159009252	190.0	26.88459599018097	20.28986041340977	26.710093873552978	40.55951803456992	9.989517104811966	20.846112850122154	22.547722693532705	52.98004138190299	110.04368652775884	26.119462900795043	58.63408864103258	18.759319505654275	4322.0	629.4864437924698	419.26154083013535	150.5378510793671	783.5893352655694	196.68856460414827	408.8164045130834	442.60207637026906
5	13	nan	0	0	nan	nan	B1	B1	B1	2797	0.0	309.0	1.0	2.5182794913414135	0.8457223319067444	0.0	0.41035798122065725	0.17429692205362635	117.97469390239243	100.90094152187085	16.278820596099706	5.446963534706089	4.47213595499958	62.21339686063969	62.95403563977139	-64.72244796167452	449.06199999999905	0.5870500577185432	160.0	24.290775921195745	18.552788608707488	13.491111664101481	25.81538115441799	13.04289315175265	15.989150824956596	22.325825897976756	41.42026408202946	78.56346993893385	27.3058671168983	47.205233911052346	9.954009335488081	1076.0	139.77625721972436	113.19081442058086	49.64930219575763	166.53926931601018	79.86065489239991	101.34979811031371	131.29727655090392
5	14	nan	0	0	nan	nan	B1	B1	B1	5655	126.0	299.0	1.0	1.2935708114592512	0.5646252479113696	-1.0	0.5505257009345794	0.2474410315938721	105.10208023326389	106.16967551989597	26.419689627245813	8.87989942720535	7.211102550927978	86.81342823801425	86.74572857452456	38.30712439286046	535.9019999999981	0.7829698857736241	202.0	77.14470123499632	19.448386375792325	18.425345237366855	57.56845964491367	14.484214587137103	18.945021762512624	38.82290390878916	53.18312354013324	82.12240790016949	30.75539791304618	49.262424672953784	16.7738003320992	3594.0	855.4346539238468	280.21037661843	209.80000049714	802.3919284185395	187.9405667707324	279.6337687121704	558.8665608568117
5	15	nan	0	0	nan	nan	B1	B1	B1	11592	353.0	258.0	1.0	1.9863775095209195	0.7897093982587559	0.0	0.38371400198609734	0.17596362886212175	205.99753208581524	220.05681084665386	26.0	10.354927282053247	9.055385138137417	121.1922676992514	126.37559362970889	29.395577428628783	909.8559999999966	0.6157768924302788	484.0	50.28368045762181	47.40352485794574	28.375082085840404	101.20389113388956	23.08621357847005	43.588891490362585	56.510338119231164	147.15490974485874	286.3978332122788	70.84505989123136	129.9021896449849	50.79597173538059	5107.0	540.8223249744624	451.745587522164	183.7315187174827	903.691432993859	253.76543961185962	418.1929668271914	521.990571461618
5	16	nan	0	0	nan	nan	B1	B1	B1	3221	408.0	265.0	1.0	1.8377866315390876	0.8366088327876544	0.0	0.4561030869442084	0.19006508740136693	107.52190073460751	115.45128842936315	24.515301344262525	7.384875960517253	6.0	60.24623479413539	58.900577785441385	71.83962139150584	461.4759999999985	0.6372539321396775	211.0	31.307301495224237	26.429724656045437	18.34610522724688	44.021789982914925	12.896467604674399	23.946776585653424	31.118471095338464	75.23682004585862	144.33035756461322	36.059266108088195	83.03283762279898	16.667338124476373	1753.0	215.7987492987886	121.95158351585269	70.1269401870668	219.61142954416573	74.79528538323939	114.94488463457674	142.53737727552652
5	17	nan	0	0	nan	nan	B1	B1	B1	11029	601.0	295.0	1.0	1.7120595298202392	0.5639397960755587	0.0	0.5261927480916031	0.2751096521401162	168.75885073404027	159.31415505221122	23.853720883753127	9.115988998656368	8.54400374531753	120.82284201589859	139.36374278527157	-6.758440067896869	709.7739999999974	0.7481853334237837	315.0	69.93159405793995	27.11824229452759	20.70794240012765	59.92143130581826	12.907225203700364	27.552132510580122	31.111955469474196	74.93418786488473	169.78042272571474	36.47222097218037	82.57836283184588	35.69720005989075	5717.0	1434.8672020994127	485.20018441416323	178.63228934723884	944.9616550849751	224.20019952766597	477.65156161319464	544.2572530629113
5	18	nan	0	0	nan	nan	B1	B1	B1	8868	468.0	359.0	1.0	1.570189939420765	0.7358797213239392	0.0	0.5891575870316237	0.2903164269459938	155.64186577245258	148.0	25.96150997149434	10.247168156750456	9.0	104.74032407298282	105.38701813891701	-87.49413225234291	619.557999999998	0.8044996824820829	268.0	45.55626771226525	30.822446078062057	21.405844250693917	54.73415718320757	13.401693793013692	26.8590524578467	34.716060135513544	81.03370725456625	161.4402074208483	40.086381347849965	86.90406665764749	23.919386625289917	3214.0	558.3370421724394	384.3117887042463	179.571054645814	689.9013664275408	180.53780520148575	343.2088664993644	434.6096749221906
5	19	nan	0	0	nan	nan	B1	B1	B1	2391	0.0	343.0	1.0	2.6485643292025927	0.7465880702306995	0.0	0.3672811059907834	0.13278490295681689	105.57362984802091	98.79271228182775	17.88854381999832	5.31126872951114	4.123105625617661	59.05206805793454	70.23672071564461	-23.502804626618712	475.6859999999986	0.5289237916159717	118.0	69.61777692846954	23.837521978653967	21.091508422978222	40.67371635232121	14.965377295389771	21.283970434218645	29.622583301737905	48.52037845738232	68.56311894394457	30.945830531418324	58.06489682011306	19.268970798701048	864.0	346.2605481315404	160.23283762298524	58.21696832310408	282.57349481619895	88.00389130041003	145.68133075442165	191.93792644049972
5	20	nan	0	0	nan	nan	B1	B1	B1	10312	519.0	388.0	1.0	1.3946469393702865	0.5255621899895115	0.0	0.5115079365079365	0.3478340562161582	145.49552754442402	143.68368035375485	25.80697580112788	10.036838570173812	9.219544457292887	119.34345738683894	123.78107442271897	-59.87346575569266	610.3659999999973	0.8197789967405994	201.0	42.10980409849435	25.237033664248884	17.10736253578216	42.03270019683987	11.799755920656025	23.086991738528013	27.991455023176968	68.78931872639805	129.13682789262384	34.92153816949576	69.9947663443163	16.762905371375382	3026.0	711.9522099709138	343.28497854061425	173.91688522696495	571.7518740557134	175.41880026925355	325.31738878414035	383.0958581781015
5	21	nan	0	0	nan	nan	B1	B1	B1	10653	360.0	403.0	1.0	1.5389856996137856	0.8533317174620033	0.0	0.6122413793103448	0.3175501990201237	180.84042919754543	174.10628937519746	26.0	11.20089893228584	10.295630140987	92.17458351494649	94.28448027547996	11.807148148009137	649.2839999999978	0.8408050513022889	263.0	31.397131353616714	27.00411992240697	18.340840839780867	57.04573122598231	16.03634701576084	25.135576486587524	32.787228152155876	86.69594893138856	160.6031434573233	40.177859290502965	71.72819109167904	31.34386205393821	3120.0	415.7828955138102	327.6989863673225	144.58080539572984	516.6738849608228	232.86883460264653	314.5562078272924	387.1001306977123
5	22	nan	0	0	nan	nan	B1	B1	B1	7623	823.0	385.0	1.0	1.7031592338627868	0.642958549970751	0.0	0.5526315789473685	0.26539003404829953	144.09802348035177	143.8401890988746	29.206163733020468	8.8365387036756	8.06225774829855	97.27360302853928	110.36481663341434	28.492902784405644	600.7939999999982	0.7587717115413327	224.0	63.40100721269846	23.90167097467929	16.775494059547782	42.087159597314894	9.765392575412989	22.76441595610231	26.273182238452137	56.16704064421356	106.0828720163554	29.683985627256334	65.33250926807523	15.941557977348566	4431.0	1141.96872056555	378.7072260500863	116.31964689865708	657.7368130292743	158.17761584557593	358.97146675828844	402.7083093486726
5	23	nan	0	0	nan	nan	B1	B1	B1	1793	107.0	400.0	1.0	3.806687639372566	0.6439332082090452	0.0	0.22434934934934936	0.07439879029049776	104.54992542715122	110.05453193758083	9.899494936611665	3.434933446626404	3.0	68.46907110973638	79.98923575276177	-11.27776845309974	550.3159999999981	0.37656200777066057	86.0	163.28097946662456	41.02380404435098	24.692210283130407	61.33534766174853	28.046036544255912	35.08340582996607	51.48719013296068	72.78904400579631	78.57073341496289	48.32489513233304	87.72857253439724	25.479774264618754	424.0	773.5681538796052	166.7191272424534	67.266880501993	280.6787065025419	107.75625267345458	141.82584888953716	214.23949055653065
5	24	nan	0	0	nan	nan	B1	B1	B1	8296	203.0	382.0	1.0	1.301307890323851	0.5186460718791857	0.0	0.6076320222661686	0.3649160276732894	125.80839435684777	125.87692401707312	26.0	10.17711391254175	9.0	107.78986940203006	107.56479784454156	80.15549655403913	534.4939999999981	0.8226078334159643	239.0	128.17053484078497	27.391897527500987	18.82406353764236	60.394415273331106	20.01239033509046	24.551781515590847	40.6356298327446	66.59185182861984	92.54782931506634	36.31219959259033	66.84962235484272	25.11209279485047	3698.0	2407.6855573505163	432.14758610818535	171.3042353335768	737.055437146686	313.1326782917604	381.48058363609016	551.4639055095613
5	25	nan	0	0	nan	nan	B1	B1	B1	1752	0.0	406.0	1.0	1.8400217545795183	0.8404960620542944	0.0	0.44693877551020406	0.18044787327224165	79.57662269636349	81.25269226308751	19.697715603592208	6.614861107009229	5.830951894845301	48.0	43.11601898477961	-81.16729991341707	349.29799999999926	0.6569178852643419	5.0	72.97337294742465	23.07902642339468	10.044220657087862	29.552483446896076	16.61429775133729	19.41567112132907	28.78005640208721	31.66567485779524	44.012191876769066	27.196673572063446	46.5614250600338	11.815930476412177	263.0	550.9055616669357	184.35259041935205	49.28285664971918	227.6811170503497	138.5103688724339	152.31828816607594	220.6547036394477
5	26	nan	0	0	nan	nan	B1	B1	B1	474	92.0	422.0	1.0	4.6291514432844485	0.8601712858769327	0.0	0.19005613472333602	0.06365868259481942	66.53696913427432	58.52349955359813	6.4031242374328485	2.1680592818093043	1.4142135623730951	31.588422687142913	33.934203833619144	24.951409231473555	305.88999999999896	0.30849332899446796	41.0	97.57129789888859	25.00779739767313	13.249469805508852	36.51815066486597	17.982711546123028	21.202380374073982	33.16029603779316	40.46004427224398	42.95477217435837	29.04342722147703	51.30801858007908	16.35870910808444	61.0	237.27409781515598	56.55567253381014	22.84409862011671	89.0735332891345	42.964812748134136	45.93331804871559	74.40054938197136
5	27	nan	0	0	nan	nan	B1	B1	B1	2965	702.0	387.0	1.0	2.5230962711906715	0.711140268351773	0.0	0.29757125652348454	0.15734044477503195	112.73625228183555	106.53168542738823	17.204650534085253	5.240136209999312	4.47213595499958	78.82861922568101	79.25923950320401	65.22750194049412	486.6279999999982	0.5574880135376515	193.0	52.69529268424958	22.572732242755592	22.291187949478626	41.69434661697596	8.370519612915814	22.27841612137854	24.271259667351842	49.63379872776568	105.00053385086358	26.823376872576773	64.392523098737	17.391332962550223	1771.0	550.4018462365493	165.57137451972812	61.912184671498835	285.1519954139367	60.97319021541625	160.7383233839646	174.0702987620607
5	28	nan	0	0	nan	nan	B1	B1	B1	5738	594.0	429.0	1.0	1.5393316172663356	0.735033146389066	0.0	0.4636767676767677	0.29333059492879954	123.93000856403548	124.72369462135092	20.808652046684813	8.12585231847203	7.810249675906654	87.07861351392114	84.02840927302722	-72.7111244997891	495.79999999999814	0.8124601769911504	216.0	23.132097398862243	16.07751589640975	19.163134231232107	33.22240020055324	6.998184226453304	17.12123302835971	18.94427411723882	42.42143895383924	95.84937812108546	23.310139562003314	49.60671412386	15.717814952135086	1832.0	209.51389395352453	172.17998075392097	88.91900573298335	339.75722942780703	82.58976188860834	179.6094917319715	196.9563293028623
5	29	nan	0	0	nan	nan	B1	B1	B1	4509	660.0	480.0	1.0	2.12596890832877	0.8484588089467436	0.0	0.41854636591478694	0.19664132576300394	137.85872208785565	134.5362404707371	21.18962010041709	7.153244597340717	6.324555320336759	69.0130009899313	72.96330285795777	-76.42987146195824	536.7939999999983	0.6869810314618726	241.0	30.523949130438268	19.329655973240733	22.725749597884715	36.97058061789721	8.279331701807678	19.877119169570506	22.348516078665853	50.309712315909564	97.75065196864307	26.928435165435076	59.56403476186097	15.955779431387782	1593.0	343.4580152910203	143.18139980267733	77.08828916400671	250.7041433127597	66.99716232623905	142.8879230832681	155.11191007401794
5	30	nan	0	0	nan	nan	B1	B1	B1	3607	25.0	467.0	1.0	1.3185812069721363	0.723462546672267	0.0	0.5323199527744983	0.2672150987495467	90.44826577428834	96.17692030835673	22.360679774997898	7.983817709038796	7.211102550927978	70.0035713374682	62.442193213945785	-14.37501052578731	411.85799999999875	0.7648430873621713	49.0	157.51982889324427	33.00010679475963	12.361638884991407	45.675700103864074	21.73615623358637	26.637705096043646	40.70241845026612	45.63665212877095	58.06482032686472	35.04414443671703	63.3029832392931	20.459327082149684	1103.0	1547.7688413597643	354.44568591564894	85.61797561310232	494.14267240837216	256.83614895585924	285.73432557750493	425.47504395246506
5	31	nan	0	0	nan	nan	B1	B1	B1	4897	823.0	454.0	1.0	1.5012607814830803	0.42024268490126937	0.0	0.5265591397849463	0.2680160044036484	101.17247435982456	113.25193155085701	38.05259518088089	11.07092968215166	8.54400374531753	79.96866396592384	91.80509210817647	-33.89733938500564	479.1699999999987	0.7643799266370093	186.0	48.80842289235443	21.702220240607858	20.196063219569623	38.65398641768843	8.061127671971917	21.45056844688952	22.986495761200786	48.45398653112352	84.94024575129151	26.103822489269078	57.515602394007146	15.442786366678774	2097.0	806.0288548413664	309.8908069031313	93.74430513568223	546.5626005008817	114.56385191436857	291.2068671314046	329.8552077561617
5	32	nan	0	0	nan	nan	B1	B1	B1	11486	279.0	446.0	1.0	1.2420177870492053	0.5974110734338105	0.0	0.6369080625485195	0.4437998624759236	148.42403252515382	143.33875958721003	25.80697580112788	11.497032073579442	10.816653826391969	113.40415239028697	119.02645105698953	65.29335676406504	570.2899999999978	0.8865732700397515	135.0	16.79342341143638	17.35982301738113	13.764309156686068	21.440817918628454	15.506294438615441	16.169649868272245	20.624231355264783	49.24736413080245	89.49282042961568	29.9867857163772	46.42714586202055	6.671259674243629	2781.0	541.1498294249177	321.8009167648852	154.80901927873492	390.915099972859	295.88764912169427	314.39374495577067	381.2767084585503
5	33	nan	0	0	nan	nan	B1	B1	B1	3806	88.0	494.0	1.0	2.4977658729294814	0.9175661870991854	0.0	0.32832988267770874	0.19196254411123115	144.3346029467755	128.09761902549164	20.615528128088304	5.9898258864367575	5.0	53.485557658575274	57.3849935923383	-63.77034289066979	499.14999999999816	0.679824953112441	237.0	135.35341417975724	33.95298705622554	21.30292213242501	61.13646147027612	21.397207626141608	29.375524524599314	43.495139946229756	62.76639977097511	91.92736700549722	40.02330054156482	77.67495236359537	31.4454566789791	1723.0	1365.8535441746935	283.6637829011306	99.16231061331928	486.93269276525825	177.39411037694663	237.3210348756984	351.79673489555717
5	34	nan	0	0	nan	nan	B1	B1	B1	13027	469.0	433.0	1.0	1.4355696868644579	0.6643327892834503	0.0	0.5999355254674403	0.3467624623418122	174.46428947208096	163.1318485152424	25.80697580112788	11.213852818134143	10.295630140987	127.27937170468144	130.4010506715963	-53.38252285188447	687.0859999999976	0.8220483372247113	317.0	33.47714968863875	31.470344160683453	20.8178378501907	94.70174726098776	20.359502633102238	31.73534757643938	43.34557100664824	81.49930575303733	218.8914471650496	45.44315257482231	86.15085080172867	58.76583517063409	6287.0	900.3002225812525	630.7413914976642	206.37279458064586	1479.6134906876832	406.94996726419777	608.9260103218257	779.9924787133932
5	35	nan	0	0	nan	nan	B1	B1	B1	3860	173.0	450.0	1.0	2.7813636888687774	0.8224799706299798	0.0	0.3319573443412453	0.1603079029100291	143.47628496042242	136.56134152826706	16.97056274847714	5.671013630734075	5.0	79.96593621920532	81.60846055610546	-41.687410094628746	550.073999999998	0.5736791261053727	289.0	69.60158705059439	32.523033536970615	21.810620319098234	59.20119022857398	17.752651290036738	31.195193487219512	38.505043246783316	67.81232943758368	129.35907534696162	41.80631720647216	83.27257192600518	29.47389953583479	2517.0	531.0916611291468	261.51969221048057	75.1449916837737	516.0286108646542	130.36151720117778	248.83041163906455	311.3682158337906
5	36	nan	0	0	nan	nan	B1	B1	B1	6930	523.0	446.0	1.0	1.7607665294743984	0.7965412720916889	0.0	0.5139043381535039	0.23860019354124645	150.58204278613806	148.71785366928881	25.495097567963924	8.773586819188727	7.810249675906654	91.23374315685486	91.03951726757488	18.45953986989552	604.1379999999983	0.7286300073598992	314.0	26.997695899568498	28.999115047976375	19.190035877749324	81.80445559229702	12.63933784328401	28.878645023331046	33.811551115475595	76.73002221621573	209.98333717416972	38.520927797071636	82.20053416024894	55.01855500973761	3888.0	379.41611431725323	279.927474652417	114.01835734583437	602.8140390282497	169.354086458683	274.05833586119115	326.50269424077123
5	37	nan	0	0	nan	nan	B1	B1	B1	10972	801.0	520.0	1.0	1.6326011371203752	0.7850451694556955	0.0	0.5423628274839347	0.3021995544931265	181.2219612138239	170.69563556224864	26.627053911388696	9.864852399036929	9.219544457292887	111.32988170400046	112.25586371706154	-3.9815996224700676	675.4619999999976	0.7862414905051953	308.0	47.50183863937855	29.7507439320907	18.41667813435197	55.01484701689333	12.19650573655963	29.110521199181676	30.950453920289874	65.39958785567433	144.32309414166957	36.50191506091505	83.88897550664842	22.888120946474373	4828.0	886.7644926337525	521.6286423206329	158.78640547581017	946.9749764297158	219.1698341621086	504.3091793945059	544.9568027099594
5	38	nan	0	0	nan	nan	B1	B1	B1	3470	124.0	549.0	1.0	1.4298006311959344	0.5109418583007072	0.0	0.46974414511980506	0.2182740074826246	85.12594617796229	97.94896630388705	21.93171219946131	7.392741697954815	6.324555320336759	79.00277435738813	73.17556345628752	23.46490690380557	446.9599999999988	0.7198423400062234	176.0	42.923598097637296	19.652689478360116	16.655237711966038	30.01049819495529	13.557366319000721	17.52729082480073	22.834790639579296	45.72584105562419	81.6544900778681	27.436820116825402	49.81844819802791	12.355504733510315	596.0	201.0137488944456	85.72091284021735	57.131685769185424	125.0360421827063	64.68419961910695	81.57261045649648	100.4733810769394
5	39	nan	0	0	nan	nan	B1	B1	B1	3810	604.0	523.0	1.0	4.4554313051691725	0.9235841373397778	0.0	0.2948916408668731	0.10905290026460909	193.76125825800855	169.66437457521835	15.0	4.637875188854757	4.0	72.9909324141276	74.2872530728451	-3.698568469197598	662.5959999999977	0.4746776303494674	339.0	36.11232173535973	36.85656523052603	24.387945379130542	65.09851224720478	14.649301949888468	34.81889074575156	39.60904863290489	97.11123816296458	172.2690317183733	46.09779513441026	106.57857660017908	29.2074922490865	1942.0	271.43079282995313	234.75162926129997	81.26242505852133	384.88149848300964	90.02920613531023	218.23306677304208	243.34897428937256
5	40	nan	0	0	nan	nan	B1	B1	B1	6031	227.0	557.0	1.0	1.1735990238097114	0.6170636089382401	0.0	0.6216884857231213	0.3881699870197582	105.34533375484686	108.90362712049586	25.96150997149434	10.491545302681141	9.848857801796104	87.50740498500515	82.89764160122834	-75.90211175182037	441.8639999999986	0.8562504436714703	154.0	38.53229580633342	20.052658930420876	17.503608754836023	31.540169515646994	18.898298615589738	17.54975205566734	23.246997728943825	55.65825907886028	92.63135748915374	31.359792473725975	48.92898451909423	17.85838109999895	3043.0	400.58024017326534	407.7549866521731	269.0580307515338	724.7021749410778	372.2812549183145	351.30566944926977	479.3438015365973
5	41	nan	0	0	nan	nan	B1	B1	B1	6057	0.0	513.0	1.0	1.5828756105307074	0.3589452083600172	0.0	0.52578125	0.2553202928714738	114.039117446258	125.03199590504823	27.730849247724095	9.663738757645445	8.94427190999916	95.0	106.43939474371457	78.12842124891502	545.9979999999985	0.7538270068450529	161.0	91.87496711220592	25.01412990037352	13.390646249055862	33.68068964313716	11.88917376846075	21.57640960160643	27.16139478981495	42.38637383840978	80.92057674378157	28.896253934130073	57.91551079135388	12.962066115811467	3378.0	1337.5174781326205	415.32840547244996	91.67003957834095	659.8468453846872	214.0781724890694	344.91203224658966	468.63729370664805
5	42	nan	0	0	nan	nan	B1	B1	B1	7114	417.0	569.0	1.0	1.715854264703152	0.715182734769257	0.0	0.4617082035306334	0.24559344026865945	144.25478824103504	143.05593311708537	25.0	7.855427272218447	7.211102550927978	93.67924528301887	100.82508384061745	17.468931021832027	603.3279999999976	0.7171009525729547	288.0	31.92082090675831	32.70591289922595	19.297200011089444	77.89471285231411	12.701991359703243	31.434790623374283	37.62835134100169	73.89512470923364	200.41519862227142	43.59729924146086	94.32376566622406	41.28169680759311	3724.0	468.4578779293224	396.14810494333506	113.99971086531878	945.6626692870632	161.0088661806658	387.7067070668563	462.1773718884215
5	43	nan	0	0	nan	nan	B1	B1	B1	4926	641.0	540.0	1.0	1.9370686368605246	0.6759131902144899	0.0	0.3385101704233095	0.18314919444247854	125.27680605380283	135.05924625881784	22.847319317591726	7.278156398053016	5.830951894845301	77.8569926943815	92.32665681917653	-19.528078680092836	581.3659999999975	0.5957189502962873	309.0	27.80212102457881	29.647745576687157	27.27267889957875	64.78887629043311	12.001388605684042	29.589044025167823	33.478294156491756	70.68641200475395	165.12703137099743	37.35291070956737	88.97029072139412	29.592278975062072	2874.0	303.3981850305572	288.4159768614918	98.98527572024614	659.2139626564458	121.71223064698279	287.4908069903031	327.4335247287527
5	44	nan	0	0	nan	nan	B1	B1	B1	3779	61.0	665.0	1.0	2.861940688050699	0.7739375467438363	0.0	0.2772560528246515	0.13393024164058476	139.96621327152565	148.43180252223578	14.7648230602334	4.93692720573323	4.47213595499958	86.73236338606844	88.63527454482436	88.95628395246597	595.4619999999977	0.5191647204286303	229.0	45.515235943719745	30.154634974896908	17.654612064361572	42.136705519631505	12.827954586595297	26.34750903956592	31.748134683817625	58.41460289340466	123.42574185226113	35.28799887280911	77.30460051633418	16.81724272482097	1641.0	342.2066835705191	196.36502671521157	63.36617113370448	261.69098995719105	80.87182464357466	171.49240902625024	204.69782597664744
5	45	nan	0	0	nan	nan	B1	B1	B1	10821	823.0	585.0	1.0	1.384203935745472	0.6539114694484738	0.0	0.6815948601662888	0.36780588553621596	155.4646950577259	148.67750334196495	30.0	12.224267135583247	12.041594578792296	107.0	117.62009132023094	84.2760972616118	608.0359999999982	0.86783222391531	203.0	17.886213527992368	13.284901233389974	14.03149464726448	17.436301237903535	7.4586099572479725	12.992324735037982	14.133821655064821	37.42894651275128	68.05444422829896	18.28183412179351	38.96974140685052	5.143450101837516	3451.0	477.50057347957045	215.64222293160856	130.98184295743704	270.81466492824256	149.44265024363995	226.20979746989906	229.5465792408213
5	46	nan	0	0	nan	nan	B1	B1	B1	3798	514.0	623.0	1.0	2.3340609779262214	0.6518377626822982	0.0	0.3546218487394958	0.15966491063491003	119.52175375502266	118.27087553578015	15.620499351813308	5.408879240392263	5.0	86.20414053949987	90.64033132436721	17.2921142274092	546.7359999999981	0.5351934051997463	300.0	24.584893577732146	31.160265592858195	26.309758165851235	60.40552380960435	13.18381022196263	29.373968076892197	33.702769527211785	70.41280237399042	152.40311292279512	37.67106131464243	91.91049060039222	26.502708507701755	2315.0	168.71929534431547	224.5199058353901	77.32614668272436	474.71052159927785	102.9621427403763	213.1276572830975	248.46289811469615
5	47	nan	0	0	nan	nan	B1	B1	B1	11322	159.0	643.0	1.0	1.6223205921792758	0.7233988692431582	0.0	0.5089911886351376	0.2683628046794262	177.6370559076953	165.51132891738862	25.942243542145693	10.966813557138776	10.198039027185569	117.43539127234034	122.6460156837188	-73.28006017962483	728.1239999999974	0.7418181818181816	253.0	27.190188457258046	30.30815596319735	20.97489902470261	47.457678959704936	15.96227979939431	27.01426720712334	32.839047881774604	60.54447249416262	146.9938045674935	37.74811935983598	74.87005418539047	23.444525869563222	3428.0	459.0505238864571	344.14036899153143	143.19377560634166	624.8251934666187	225.2220659190789	321.05713085923344	386.4023663569242
5	48	nan	0	0	nan	nan	B1	B1	B1	9242	677.0	657.0	1.0	1.3751132626466247	0.7666414124531744	0.0	0.5540767386091127	0.35003118174177306	151.11072049851367	147.2582765076381	25.80697580112788	10.790759784547323	9.848857801796104	98.08974625568081	97.02449106778182	-56.78888886794033	576.0159999999978	0.8393805912538029	211.0	25.36194410827011	22.010788125917315	16.593041916377842	44.67306000459939	9.629526251927018	22.427328896708786	24.20390639640391	52.40032041165978	126.546761052683	28.8328068992123	65.11662464495748	19.708873216062784	2260.0	365.7238282011822	249.93315111193806	124.54039927944541	461.6382095357403	133.10560868959874	247.76174658164382	275.0639667296782
5	49	nan	0	0	nan	nan	B1	B1	B1	6491	381.0	615.0	1.0	1.773566218878345	0.7955757933881843	0.0	0.4588900671615412	0.26450367771615063	146.18421083680144	135.66502865514016	25.80697580112788	7.906770914922036	6.4031242374328485	82.9062703565269	88.56629944774366	45.840481439031414	555.3219999999982	0.7303927084505457	245.0	35.09546044189483	25.517875977791846	15.927229777909815	56.65983061864972	11.330876688472927	24.127153446897864	28.568154437467456	67.56177617330104	139.32123312167823	33.981857038103044	67.82447547186166	32.41901283990592	3490.0	546.9049219163135	347.92642158735543	104.70808039233088	790.3608003947884	148.50264817196876	336.46988692786545	390.7373165609315
5	50	nan	0	0	nan	nan	B1	B1	B1	3472	599.0	694.0	1.0	1.976190962800834	0.8594682485330379	0.0	0.4392712550607287	0.23898382964019182	117.51584516439253	111.08555261599052	19.4164878389476	6.100728937112214	5.0990195135927845	59.8904994493302	60.07282301096428	30.13348902477878	427.2779999999984	0.7224302954640032	190.0	20.77134350221604	21.88787675369531	19.601083485409617	39.135851063765585	9.409170713275671	21.329991658218205	23.507133622653782	47.92361340392381	99.89001312758774	26.37352566421032	62.38324559293687	14.809765852056444	1633.0	166.72671122010797	200.39523968007416	76.43407383095473	340.6767228236422	88.02258379943669	191.85180481057614	214.69245484564453
5	51	nan	0	0	nan	nan	B1	B1	B1	5366	344.0	666.0	1.0	1.7279280147200677	0.8155797647722813	0.0	0.4166149068322981	0.25586829771620523	132.77790957503308	117.72000679578642	25.80697580112788	7.436450982988927	5.830951894845301	73.44309543197537	76.83122888624216	52.6872068887636	513.359999999998	0.7362283048638266	261.0	29.214847062714398	23.744823447428644	16.617898892611265	54.07714964170009	10.392919866368175	24.71279470063746	28.733485952951014	61.5720454370603	117.66329451464117	31.794583090581	64.154940135777	22.913160930387676	2694.0	419.1020529130474	243.30814123619348	107.69253131654114	608.6449079941958	111.78979226760566	242.713832879439	293.1824527056888
5	52	nan	0	0	nan	nan	B1	B1	B1	4632	488.0	642.0	1.0	1.9949918217379312	0.8139822889290849	0.0	0.4862992125984252	0.209965852444824	132.4250734187484	126.14277624977183	16.278820596099706	5.545960591277988	5.0	70.68310430213698	76.92436000163096	85.9463999988009	526.5199999999984	0.6775396767351715	229.0	29.39076833613217	24.961928782984614	16.823773592710495	48.47524237353355	11.307652436196804	22.921919655054808	27.09457544889301	56.52797746192664	113.81852437369525	30.950637076981366	70.06744482088834	20.67504382506013	2124.0	278.6471050167456	213.7518125064671	77.18405488599092	389.3123533055186	97.31160494498909	198.32497192919254	230.37058106344193
5	53	nan	0	0	nan	nan	B1	B1	B1	3167	446.0	711.0	1.0	2.9390700707754016	0.5486914261701088	0.0	0.3247538966365874	0.12899076032985782	117.92380888179672	108.66922287382016	11.180339887498949	4.014869751620446	3.605551275463989	80.9483778808444	98.58724655291812	59.49548956102998	555.4559999999982	0.4724397702692624	324.0	30.55082019791007	37.107896628789604	21.83747618459165	57.770687504671514	14.040329647250473	35.78786914423108	37.47742434218526	85.72577998973429	138.5083236321807	44.577386137098074	115.88065909221768	17.360814827494323	2454.0	299.24194749072194	271.5705352425575	70.43398219905794	429.8032201016322	104.1871369658038	262.7847258578986	274.08415388222784
5	54	nan	0	0	nan	nan	B1	B1	B1	6713	276.0	717.0	1.0	1.6559553614157232	0.5646665987993759	0.0	0.45474867904078037	0.21719196133672342	129.5412538846747	131.06105447462264	25.80697580112788	8.863060172404062	7.0710678118654755	104.08611819065979	106.91287227563542	25.911359458302094	623.219999999998	0.6584923242925107	264.0	26.272465163841844	26.449454546906054	20.448539038188756	66.8455939842388	11.71303888503462	25.811169669032097	32.57303733192384	59.34242773335427	157.1818723352626	31.86822315119207	69.77798135019839	32.17843906953931	2378.0	234.87078731041402	241.1043114066124	127.19523995555937	560.4069736404344	116.74084145948291	239.36170062050223	296.49079186469316
5	55	nan	0	0	nan	nan	B1	B1	B1	8900	535.0	803.0	1.0	1.5539366193827473	0.6537386467623127	0.0	0.4538963688290494	0.21883856405125926	149.37934656971623	153.39491516996253	25.942243542145693	10.075388342041494	8.48528137423857	107.82401200971897	113.0384006599896	-55.941970378577025	714.8879999999972	0.7071349118067692	301.0	27.505714545957744	32.42507063783705	28.088273440487683	61.4899062840268	14.940093126147985	32.42020306829363	35.517433585599065	73.26045630406588	161.36809325870126	41.78043791372329	96.77393782325089	25.948622908443213	3440.0	345.7327089253813	317.6710927216336	135.59762045089155	581.6195936258882	168.72048625722528	315.99446206446737	348.6947899386287
5	56	nan	0	0	nan	nan	B1	B1	B1	8922	187.0	823.0	1.0	1.228731846895239	0.5840457680061869	0.0	0.7453634085213032	0.4200321930752606	129.50359873157888	138.00362314084367	28.319604517012593	11.716566756032714	11.0	102.51344557552021	105.12075548961465	-60.456546290356286	516.647999999999	0.8981276424401046	98.0	17.751995229162276	6.632944294251502	11.184390063397586	8.67165641579777	5.142946547828615	6.480613457038999	7.576394326984882	13.435446771793067	26.140520337037742	8.88342109322548	14.059464417397976	4.720958321355283	1377.0	192.52246998343617	114.8811790253967	159.22731469385326	150.23764500860125	115.22668897453696	123.02864214405417	125.52001314423978
5	57	nan	0	0	nan	nan	B1	B1	B1	2109	400.0	822.0	1.0	3.137849588376335	0.8252702767393456	0.0	0.3892580287929125	0.1466354080438797	112.86531205947841	91.26883367283708	13.038404810405298	3.8583748443639756	3.605551275463989	56.92099788303083	63.73932677329333	64.94153831473943	425.1319999999988	0.5107774279486559	248.0	15.360067122615874	20.214694440364838	19.781445090658963	45.4292974434793	8.706538532860577	20.46250102482736	21.993972749449313	42.729579616338015	99.29198155552149	24.404882960021496	58.31555666588247	22.11869994457811	1583.0	110.45607705134898	130.20326559990644	57.48886884562671	292.79444614239037	55.256809580139816	128.52079082001	140.9329979531467
5	58	nan	0	0	nan	nan	B1	B1	B1	2041	264.0	823.0	1.0	1.714819959073813	0.6162281264617392	0.0	0.5688405797101449	0.22978999488466895	74.085942666787	72.49827584156743	17.72004514666935	5.399095368845707	5.0	51.0	58.34769613038672	10.330357188043987	334.0879999999995	0.7203105699664726	124.0	13.504325947724283	10.67498285882175	9.774044450372458	20.20839247573167	4.809735271148384	10.49047077074647	12.111726600676775	24.824841730296612	55.26233305409551	13.289219485595822	29.874250378459692	8.053162445314229	471.0	70.92579554207623	56.951446024701	38.072236478328705	88.44763896428049	30.04898167029023	57.57286963425577	62.21400807518512
5	59	nan	0	0	nan	nan	B1	B1	B1	932	318.0	823.0	1.0	4.639641574199921	0.7797924414908229	0.0	0.2284313725490196	0.08112668580231558	88.83176704464073	79.05694150420949	10.0	2.9042048554110194	2.23606797749979	50.0	55.612073891375914	-12.25952937304752	379.9539999999994	0.36257537444077026	154.0	15.173174665309489	13.948531339876354	21.041321443393826	21.930235799402	5.809582695364952	14.445914452895522	14.62767990026623	28.384603745304048	61.12651262246072	16.865980030037463	40.4163576439023	7.262073731981218	639.0	50.915129345841706	52.21867714822292	33.71166559960693	85.89204254187644	21.730800427496433	51.806088424287736	55.412344655022025
5	60	nan	0	0	nan	nan	B1	B1	B1	1561	494.0	823.0	1.0	3.6450681298822634	0.9238524501980524	0.0	0.3752403846153846	0.13098520961662974	112.25205756693187	103.0	16.97056274847714	5.292931358283695	4.47213595499958	39.0	42.96434126413709	-3.2692562684378585	386.98599999999954	0.5779340984820437	134.0	12.658564173616469	17.8577859159559	19.015274303033948	30.334737120196223	7.162661192938685	18.33427940774709	19.419134894385934	37.847104638814926	70.9580529499799	20.994293118827045	58.03630116954446	9.603097618557513	788.0	78.65801508445293	94.12933563813567	40.920393832959235	173.7379265828058	40.796368529088795	91.44473962765187	102.3519648462534
6	1	nan	0	0	nan	nan	B2	B2	B2	4321	466.0	38.0	1.0	1.2213619958621538	0.6202280664343812	-1.0	0.5443436633912825	0.2506451225781226	91.08965012225973	99.92497185388645	25.80697580112788	11.15336976089171	10.295630140987	80.0	71.4526832316279	46.87757609843569	465.4439999999982	0.7532467532467532	80.0	17.030792823061347	10.97250326257199	15.157732529565692	16.443122046999633	7.134081073105335	11.400396785698831	12.527275511994958	33.63196774851531	34.702174328267574	15.299595606513321	29.813321246765554	5.389669661410153	865.0	99.46031940542161	75.01802137680352	61.20822508074343	107.69195142854005	78.29271425213665	80.88894539419562	84.76324149686843
6	2	nan	0	0	nan	nan	B2	B2	B2	4457	590.0	42.0	1.0	1.4262920437786053	0.5300626770984235	0.0	0.4802801724137931	0.1399019867369035	96.90011261380386	127.01181047445942	26.30589287593181	10.68091535594458	9.848857801796104	79.0	82.16727074930529	-29.057922187254427	632.7239999999979	0.5974130420213122	189.0	52.687144509516656	26.772167567163706	24.94088655617088	37.5233386028558	22.749385852366686	26.03854437265545	30.18860159534961	87.69126432389021	89.41086426284164	37.53882664069533	79.27621901128441	10.581735013984144	1687.0	298.4610063303262	162.27574619371444	78.89091375377029	250.51960051618516	184.27766904514283	158.87791301310062	186.75298734102398
6	3	nan	0	0	nan	nan	B2	B2	B2	6548	575.0	102.0	1.0	1.5795683678458898	0.8764369410474205	0.0	0.6218423551756885	0.32252530732881457	145.97086485994166	134.18271125595876	25.632011235952593	9.585240482795184	8.94427190999916	76.1910167420442	70.28740247251142	6.0133042205678615	505.0999999999989	0.8024509803921569	243.0	65.62058448418975	23.902632204815745	18.520988862030208	49.916823047213256	18.08458082191646	21.46315713506192	29.65038528572768	73.96238637529314	126.61857026722282	30.67386898584664	58.470908630639315	21.847669227980077	2988.0	1347.3695430234075	286.0999626396224	96.74869994912297	650.0977041944861	172.07429681904614	263.4604874001816	354.40930848941207
6	4	nan	0	0	nan	nan	B2	B2	B2	7631	432.0	191.0	1.0	1.4332200167722424	0.6611312611522414	0.0	0.5234959182273444	0.28135472268023665	133.26331596733039	128.47178678604885	25.80697580112788	10.160252092942725	8.602325267042627	102.83510501540519	99.98350205202041	-61.47538002577251	583.8059999999978	0.7907362312833532	236.0	79.69951934646815	30.640802702866495	18.722072245553136	69.14618155919015	11.523064076900482	27.75767153594643	34.91935612075031	90.85842686519027	168.4907301682979	36.90785083733499	85.91596869379282	37.65526825282723	5298.0	1730.9244534401223	547.8108500139788	145.83199897035956	1123.3533693756908	191.64524384960532	473.17369436100125	623.6945913909003
6	5	nan	0	0	nan	nan	B2	B2	B2	10782	572.0	198.0	1.0	1.5247217593082845	0.81065596701603	0.0	0.6673268552330259	0.3039528927722358	176.23525415160077	160.18114745499858	26.0	11.271285761775726	10.44030650891055	97.48869535497722	103.1897525199675	-77.9241943590587	667.6539999999982	0.7927358282479231	281.0	67.24687570985407	28.992431576363742	17.21016252785921	71.3030898552388	14.87054252345115	26.355367444455624	35.423605754971504	88.89308010414243	168.92280482314527	36.22519261017442	74.87774463184178	40.088578620925546	4360.0	1103.3892886126414	415.3069669045508	146.03344892337918	919.9687659302726	253.53209838457406	388.1431156331673	521.5289246886969
6	6	nan	0	0	nan	nan	B2	B2	B2	8316	83.0	226.0	1.0	1.2837503677621447	0.717028139335267	0.0	0.6953177257525084	0.366143679218667	135.03274326151157	138.2931668593933	25.80697580112788	10.855581087323452	9.848857801796104	98.80216447163572	94.12379346909768	51.447903966957476	534.2399999999985	0.8549398581268636	158.0	126.54349624644965	35.35155264753848	12.980727905407548	52.48577103111893	14.10635544359684	29.683863651007414	38.292637556791306	86.38054478727281	117.24980528093874	42.376989473588765	87.36046422552317	20.22867173049599	1918.0	2289.14048989024	569.8787374598905	111.28047704976052	989.6701769512147	212.02981705777347	478.37949272990227	628.0545515660197
6	7	nan	0	0	nan	nan	B2	B2	B2	6665	469.0	292.0	1.0	1.7650296559831602	0.7266546922456397	0.0	0.4441556710649074	0.23404365543197303	142.41026108432212	141.66156853571826	25.80697580112788	8.30593685741311	6.708203932499369	95.39044251085267	97.83625962143506	31.865312995529994	598.2139999999981	0.6818065572093499	230.0	51.025314764119685	25.722316371276975	15.533730157651007	54.65708399750292	10.734645689837635	23.81412993837148	29.794750928878784	72.1667810883373	134.93360785301775	32.57187767513096	76.5751277692616	28.259922239929438	2886.0	608.2891286024824	258.64107808377594	100.78751894272864	545.3960332162678	118.68668734561652	243.3902500635013	303.03024403750896
6	8	nan	0	0	nan	nan	B2	B2	B2	10102	318.0	206.0	1.0	1.5936930237676978	0.5612167790036798	-1.0	0.49062651772705196	0.22221980753787327	155.69402345625616	152.0855022676389	25.80697580112788	10.832195108698238	9.486832980505138	132.2644804714255	128.86309350622233	-8.00049451587002	755.8179999999971	0.673287123433751	179.0	126.51259644888341	48.70490584243089	22.761104800738394	78.60613424517214	17.191439762711525	43.07817207463086	58.211383261717856	85.01519793458283	136.83624014258385	53.920439533889294	130.04380887933075	27.902555933222175	2034.0	1956.541299391538	689.7920816894621	246.38542863726616	1179.80253417138	267.2444657199085	613.0890219137073	841.912567156367
6	9	nan	0	0	nan	nan	B2	B2	B2	10336	14.0	344.0	1.0	1.3187424530385945	0.6046874992260021	0.0	0.6115976331360947	0.34877387122416603	145.47157028634888	137.92751719653333	26.92582403567252	11.898783153773373	11.180339887498949	114.20685797051121	115.862697523602	12.731937051392018	610.251999999998	0.8027025977556013	219.0	108.48238347377628	36.09892420377582	13.552712353877723	58.45343711413443	14.469993172213435	30.784542625769973	40.455817598849535	84.43183039780706	116.76212696544826	42.85777076333761	88.43784244265407	23.50989555940032	3800.0	1942.934188197367	542.2367443824187	135.25743611808866	909.6288101579994	219.66407380532473	495.29924577102065	608.482460681349
6	10	nan	0	0	nan	nan	B2	B2	B2	16690	294.0	393.0	1.0	1.7002193896268585	0.6044031871498156	0.0	0.48801169590643273	0.1835638555453526	209.8269042796276	203.49447166937975	27.202941017470888	11.61343683762609	10.816653826391969	159.79063321539311	167.16460377298222	39.1228422967888	1068.9059999999959	0.66186822120437	154.0	258.0712444372475	78.2987258573994	29.632425512187183	141.0869914200157	27.912169149145484	68.60625644773245	97.4608224062249	137.22488745860755	205.5499050077051	88.91255060583353	199.10655396059155	62.069443970918655	1687.0	4452.4532098174095	1408.2378586521372	341.5404609385878	2743.9031662922353	514.1118809962645	1226.4965605903417	1790.0088665531948
6	11	nan	0	0	nan	nan	B2	B2	B2	11417	817.0	282.0	1.0	1.437867000730928	0.7492457074517823	0.0	0.6648614022827859	0.2988586783978573	170.14684586117085	161.64467204334326	28.442925306655784	13.062166801558465	13.0	105.0	112.68691752403024	89.27018680494268	692.8639999999982	0.8528104575163397	202.0	24.199969554319978	18.433417292311788	24.77354093734175	43.871885313652456	10.110994201153517	19.922392674721777	21.120470082387328	56.494529800489545	105.08969249855727	24.42957206442952	53.605371254496276	24.813504284247756	4980.0	541.8453202871606	372.04077345039696	177.61989908479154	735.1984904156998	240.30129071325064	379.46305138617754	418.8454731889069
6	12	nan	0	0	nan	nan	B2	B2	B2	8763	430.0	397.0	1.0	1.6352457212797642	0.41468338342367045	0.0	0.4637980311209908	0.18498702974623235	141.0308324533408	148.66068747318505	26.419689627245813	9.529329801072462	7.810249675906654	116.22088259727184	128.3332291901263	-71.02030021665712	771.5439999999969	0.6726281854467301	228.0	61.391210733912885	34.40337232965976	27.08253607340157	78.39282812457532	15.111619835719466	34.60817885119468	41.304860034026206	99.45622947067022	161.6283211838454	45.69369041919708	108.64119980297983	39.79087504837662	2570.0	538.1505768829957	332.0038157245144	133.93264769390225	772.0376592185348	158.9208829952404	332.9515076559037	400.99351589474827
6	13	nan	0	0	nan	nan	B2	B2	B2	8554	615.0	347.0	1.0	1.3822691153348223	0.8061673688351945	0.0	0.7043807641633728	0.3982273638547157	149.0761787457908	137.78606605894515	26.0	11.679137428473599	11.0	85.40301575518316	88.20652105669348	-0.7873002363533889	519.5459999999989	0.8793174342105263	291.0	41.818417666479945	20.41429777443409	15.452994616702199	32.95912109315395	14.580132807604969	20.342885536141694	23.889799440279603	86.4682535789907	134.45496325567365	32.29741367138922	68.85171265807003	11.156847543083131	3075.0	516.8186167320237	241.7499971082434	121.66041136998683	377.15091269556433	171.57412161957473	245.56142606027424	273.37081050965935
6	14	nan	0	0	nan	nan	B2	B2	B2	8553	642.0	459.0	1.0	1.3680309080107158	0.7967554396376441	0.0	0.7123938030984508	0.4038444481996891	147.47688263777033	137.17871555019022	25.80697580112788	11.670593868795523	11.0	84.838376777933	89.12055831753437	-0.14316280541973259	515.8899999999985	0.8848541278708878	232.0	30.205264380201697	19.435736699961126	13.74587622936815	34.57206075824797	13.434012410230935	19.40929279383272	22.91616696678102	80.44000902678818	123.78011747263372	29.670710323378444	60.68905167002231	14.303913939744234	3503.0	293.44229914806783	207.54073479492217	107.88058378640562	335.53783544152975	152.31201753020287	213.26402786467224	235.2807517759502
6	15	nan	0	0	nan	nan	B2	B2	B2	7768	389.0	462.0	1.0	1.2291344971540483	0.7178434569091786	0.0	0.5949754901960784	0.4286400321187478	127.75764639162284	127.73801313626261	25.80697580112788	11.369394880975873	10.63014581273465	88.81331788114312	88.94545434188585	16.24793623550589	477.2139999999984	0.8866567743408287	122.0	98.87814152985811	27.88126961234957	16.189120368100703	63.411612131632864	10.427603614516556	25.467322864569724	33.62159163877368	62.920607313513756	121.19040218833834	32.80045782215893	71.11841021012515	37.61463349778205	2437.0	2120.038621610962	537.1980780623853	117.5579775031656	1117.9925234140828	186.26895625703037	474.4937982186675	636.94015452452
6	16	nan	0	0	nan	nan	B2	B2	B2	8465	0.0	462.0	1.0	1.5065733693874424	0.6670077917932313	0.0	0.47987528344671204	0.20241034239555225	144.2558376691511	158.22136391777187	31.0	11.921394604292704	11.180339887498949	117.58029325235735	107.47791865434247	4.222149400846694	724.939999999998	0.6431149097815764	163.0	77.45423040725291	40.42166778538376	30.27837031520903	57.53006802406162	14.749645311385393	36.404974459670484	44.411322235129774	72.08691516891122	103.5704280436039	47.63892577122897	97.05931215826422	22.355764131993055	3576.0	1656.568260637112	563.1324795205146	139.8900444302708	1050.002487929538	211.27802036516368	510.7688723728061	653.5398954246193
6	17	nan	0	0	nan	nan	B2	B2	B2	3732	103.0	536.0	1.0	1.1935910146845212	0.29238917839510525	0.0	0.5795031055900621	0.271365004944516	76.87791954011648	96.17692030835673	25.96150997149434	9.264691464431182	8.0	67.4491308016763	73.5183093712122	-64.82923368653039	415.71799999999877	0.7503015681544031	134.0	68.0688945800066	37.521324552595615	27.04632642120123	46.480583004653454	12.938338370993733	33.36572825163603	40.10176246240735	71.25177390128374	75.3113142773509	41.277470126748085	92.47919426858425	16.582238543778658	526.0	806.1763179861009	407.1681395210326	86.9728241013363	529.9070426821709	132.59160797856748	349.15411653742194	427.9301289655268
6	18	nan	0	0	nan	nan	B2	B2	B2	13998	520.0	515.0	1.0	1.524793597845925	0.7530882356755181	0.0	0.538550323176362	0.29557608592853624	194.386251495097	182.70467974302136	26.476404589747453	11.95808657265626	11.40175425099138	121.33109133545757	127.89051141884752	-41.59703067139446	771.4419999999966	0.8049685154834817	335.0	45.157763038761914	32.87878236640245	18.04521255660802	41.52646688558161	23.028900704346597	32.04878319147974	35.644785372540355	117.42076749261469	144.66271466575563	50.568841103464365	101.17111488990486	11.147219101898372	5860.0	739.6452750843018	523.1962172836065	200.90208440367132	646.9295964604244	405.3829421866685	490.74758709967136	557.1932112220675
6	19	nan	0	0	nan	nan	B2	B2	B2	11887	0.0	612.0	1.0	1.5206318134205266	0.6038391655355302	0.0	0.5653745541022592	0.2400258592495099	167.4529694403885	169.14490828872147	31.906112267087632	12.336539357783979	12.0	133.61186903668656	133.47779679725573	-1.4673876698325037	788.8819999999972	0.6933014493598902	214.0	111.24840134382248	52.114808881655335	19.257251893170178	67.38658735528588	17.20468455273658	45.398504730314016	53.51062787696719	88.35101856291294	119.02357535809278	53.13223473355174	119.795040756464	29.200305164791644	3772.0	2326.6779124364257	1038.2970484383404	176.43766058143228	1359.8690321482718	330.80125233344734	867.1780586186796	1026.2758229598403
6	20	nan	0	0	nan	nan	B2	B2	B2	12245	617.0	626.0	1.0	1.607371698868659	0.8207758297638597	0.0	0.5072914077388351	0.3193353389804974	194.02030681447266	172.00290695217916	25.80697580112788	11.772837755606716	11.180339887498949	107.2591199836738	110.83418089450234	-52.39968892816714	694.1619999999973	0.7915831663326655	289.0	36.29652857687324	31.125398601405323	15.048111790791154	52.6743726124987	14.898634403944016	29.953368530608714	33.084809655323625	94.71371034253389	153.96073893737048	39.66984058637172	91.45003436971456	19.93192954454571	5962.0	731.9348297016695	449.3958355523646	161.94584721513093	716.8236528029665	262.58172115311027	438.32248546369374	473.00279365852475
6	21	nan	0	0	nan	nan	B2	B2	B2	14139	263.0	651.0	1.0	1.183523430467075	0.3055134875779901	0.0	0.6725171232876712	0.4689995693869004	149.220030432696	149.0	25.942243542145693	12.543743662191712	12.36931687685298	135.0573952066306	142.0854848491195	8.18637926823889	615.4999999999976	0.9044618583080121	149.0	193.0869611762464	37.78527505137026	13.239948186092079	79.24800473451614	13.789974893443286	34.90811017900705	46.32423893548548	89.80250244960189	129.1941098794341	46.671351201832294	93.4647745937109	49.04870687238872	2821.0	5487.578958712518	1046.4922423679382	212.10377823375165	2263.7608007267118	378.22145577240735	933.5358523093164	1305.6879698950797
6	22	nan	0	0	nan	nan	B2	B2	B2	8751	823.0	669.0	1.0	1.5111589296655743	0.7345917883420147	0.0	0.599958864664747	0.3299075210388651	151.58200260571292	148.4082207965583	29.0	11.208790662740338	10.295630140987	101.0	102.84980231354965	76.52253937093583	577.3479999999983	0.8348199379918912	185.0	15.790325845591724	14.559136376716197	10.953383741900325	22.11725031863898	10.845426159910858	14.295643609017134	14.843259360641241	57.697749422863126	75.08458091877401	21.65021756850183	41.11708271410316	7.3902647802606225	3823.0	321.6561846351251	269.7499818839133	109.62613971717656	400.943420288153	223.93711842410266	267.78017950151116	282.5008478118107
6	23	nan	0	0	nan	nan	B2	B2	B2	8126	354.0	679.0	1.0	1.6057368896688586	0.8686131794736415	0.0	0.49176954732510286	0.27456752653065675	163.03794606895102	154.20765220960988	26.248809496813376	10.552356487400177	9.899494936611665	88.10107831349171	80.78380422994033	-15.252355085481613	609.8439999999978	0.7613604422374215	111.0	140.75338370352983	47.09724582917988	16.537880623713136	63.32089732773602	19.067551718093455	39.15004198625684	48.133241806179285	95.3029220700264	98.67376199550927	48.52086680568755	104.52306403778493	23.19339294359088	1948.0	2888.9294112212956	744.1931799855083	150.10870625358075	1083.9702609498054	291.0809803325683	611.5092860003933	777.1063714250922
6	24	nan	0	0	nan	nan	B2	B2	B2	16866	631.0	807.0	1.0	1.357795398291222	0.2762933196846613	0.0	0.6167178587099605	0.32881123272857476	173.77364112060235	174.88853593074649	27.202941017470888	12.050375206554142	12.0	157.4746034758881	167.00921698811356	-7.809985917931206	802.8559999999967	0.83348570581404	315.0	29.503257904201746	29.427191720344126	19.864499984309077	51.33319604303688	16.51825746614486	28.450049621984363	31.926024414598942	84.32068371679634	123.58074359223247	37.22738993726671	76.54288567043841	21.597222956828773	6593.0	679.2030229754746	533.6774566350505	281.82394303008914	884.8553765499964	329.85517847631127	536.0553463613614	581.305991185829
6	25	nan	0	0	nan	nan	B2	B2	B2	9275	153.0	717.0	1.0	1.408192526013336	0.7876850156995683	0.0	0.5635214776110334	0.34208847532415587	154.99360754850284	150.26975743641833	25.96150997149434	11.111076593885963	10.295630140987	98.13644775708146	95.48817866520851	12.678041135003635	583.7039999999976	0.829050279329609	28.0	148.01765467505902	38.83933775499463	13.10936146043241	56.95449762418866	13.46057836804539	31.89913795515895	39.68909746222198	62.326176760718226	79.31656363606453	37.850354856811464	86.74593740329146	25.815991488285363	2402.0	3334.7761959685013	736.9567416133359	155.36925411317497	1155.3015341991559	245.66649982519448	606.7213711468503	753.4640274429694
6	26	nan	0	0	nan	nan	B2	B2	B2	6202	384.0	791.0	1.0	1.3756139914687913	0.8118360226053054	0.0	0.5053780964797914	0.23842431748405857	127.08051783210277	123.97580409095961	25.80697580112788	11.022368702709612	10.198039027185569	102.37002467138275	74.20047118211532	-77.47590060743495	571.7359999999978	0.7067403566748334	0.0	67.35419256612659	49.35072860866785	19.473273835144937	64.72631420940161	22.85786227695644	43.95484856888652	51.182330042123795	93.15379575639963	84.1497824639082	49.63471433147788	108.88934154808521	21.038574857637286	0.0	1212.3129932172596	726.2100715488195	193.47719598468393	1019.8767839297652	338.32391927950084	630.4296796284616	755.5525294095278
6	27	nan	0	0	nan	nan	B2	B2	B2	7260	717.0	726.0	1.0	1.7872234161086389	0.7061660159469378	0.0	0.43973349485160507	0.2137639489894908	148.08796152998718	143.17821063276352	24.596747752497688	8.23792728627982	7.280109889280518	101.40776965416758	104.85313271066747	-62.77483802141392	653.2899999999979	0.6846795869288442	214.0	23.071473286487162	21.31514454446733	14.794873078353703	40.48348227981478	11.497703585773706	21.767956107854843	22.307316747494042	68.28798352740705	87.96969562675804	25.46677355468273	55.78915091045201	16.22880908846855	2935.0	372.7404295960441	275.54143669549376	108.06233393866569	460.70038987509906	152.9661104036495	276.9420774448663	273.7915321420878
6	28	nan	0	0	nan	nan	B2	B2	B2	2156	269.0	754.0	1.0	1.5193499384496976	0.7518619892273594	0.0	0.3828125	0.14688203700610247	76.16966644925695	99.80981915623332	20.615528128088304	6.809418549208978	5.830951894845301	48.21355794598985	50.220224152896215	19.021105325804253	429.4819999999985	0.5906040268456376	66.0	59.433569837361574	25.93247878178954	14.979736037552357	32.72973233833909	11.541619023308158	22.55059127137065	26.743816258385777	45.70330360159278	52.00051877833903	27.50908673554659	64.54261076822877	10.359746760688722	725.0	515.6618751771748	140.28932643681765	41.08392479643226	177.2636763136834	69.66251649521291	116.32967139780521	138.76490443293005
6	29	nan	0	0	nan	nan	B2	B2	B2	7255	122.0	823.0	1.0	1.755219335958648	0.8350417637515979	0.0	0.5044500069531359	0.2631556313362041	157.49113955030236	142.12670403551894	29.698484809834994	10.887213219690453	10.0	90.46203847066053	86.64950858390563	23.596151031971747	588.5959999999983	0.7680499682405252	33.0	101.22552837058902	31.460318993777037	12.327077198773623	47.11075005494058	11.325978542678058	26.354146654717624	32.49439236614853	44.50572983548045	64.11625851877034	30.342397187836468	69.44673846662045	20.532875600270927	1277.0	1793.4912645127624	560.4345317827538	125.00787443295121	882.5720765599981	196.50194632913917	466.93713360559195	572.2812400469556
6	30	nan	0	0	nan	nan	B2	B2	B2	1272	341.0	823.0	1.0	6.661656379234025	0.9616866756746842	0.0	0.21238938053097345	0.06930924478133783	141.42531442045188	123.48279232346505	17.69180601295413	4.444116482139765	3.1622776601683795	45.31596512392173	38.77188286930523	20.237340224338663	480.2339999999991	0.36869565217391304	0.0	45.66315707564354	27.213534746319056	14.367345767095685	32.95552008971572	12.287739400751889	23.457022992894053	27.970931567251682	46.98854049667716	48.44609750434756	28.20779738947749	65.57788979262114	9.779949670657516	0.0	171.13138034567237	122.95094220340252	34.566521911881864	155.27866051904857	57.28889914229512	107.23479065671563	126.06184498779476
6	31	nan	0	0	nan	nan	B2	B2	B2	2575	823.0	800.0	1.0	1.655631969504994	0.7132667646856579	0.0	0.5866940077466394	0.2332483023226228	85.21787986771703	89.88882021697692	26.0	8.41969360516352	7.0710678118654755	56.0	59.72858659445392	-7.675249273893921	372.4639999999996	0.724433816289211	114.0	9.605005024932325	7.4199436055496335	13.450766764581203	16.69814600981772	4.797375467605889	8.972259102389216	8.413946754299104	22.499519316479564	37.040299103595316	9.765621430240571	23.97589071560651	6.796658267267048	781.0	78.20297586731613	48.393393143080175	41.858808510005474	84.96832250524312	41.03912442084402	54.033692199736834	53.02540651522577
6	32	nan	0	0	nan	nan	B2	B2	B2	2348	242.0	785.0	1.0	1.4481122278697598	0.7671050926621001	0.0	0.4717701426562186	0.23537700881553503	78.23457238192013	78.63841300535	16.97056274847714	7.052074169963061	6.4031242374328485	62.0	50.189156680542	-34.41562031663907	354.0559999999996	0.743979721166033	26.0	48.20851435512304	16.351308500394225	8.011459558270872	20.636163875460625	10.09987032506615	13.546273020096123	16.659555980935693	29.422034081071615	33.932143080979586	17.54171055369079	39.644159626215696	7.074372509494424	192.0	475.7904482623562	151.46875747200102	37.891874864697456	201.78333719540387	105.356450939551	126.24386995099485	152.3727628486231
7	1	nan	0	0	nan	nan	B3	B3	B3	1534	496.0	31.0	1.0	7.005798501155089	0.9592030855843193	0.0	0.30054858934169276	0.06022628824763121	158.90415125650603	115.0173899895142	10.63014581273465	2.937548502655803	2.23606797749979	43.0	44.925056270051684	-3.702853273668281	565.7499999999984	0.33427762039660064	217.0	62.48580138757825	31.132662020623684	43.20282292738557	46.265247482806444	22.23768988251686	32.037079486995935	34.66375229880214	104.88667143136263	60.29742878675461	41.95159845799208	88.50037376955152	15.158693832345307	865.0	258.03636216558516	115.55906024388969	172.48403128329664	164.11860839650035	87.13254007138312	117.16644554957747	128.9755705166608
7	2	nan	0	0	nan	nan	B3	B3	B3	1733	681.0	0.0	1.0	2.221381977111869	0.8918150499410271	0.0	0.5227752639517346	0.18390290868663386	90.09754357939536	88.54377448471462	18.027756377319946	5.2480955064495145	4.123105625617661	38.0	40.76014431894771	-7.877866083322889	344.1199999999991	0.6697584541062802	154.0	35.9198138397187	16.60003050044179	16.192538305185735	24.211139222607017	11.892454424872994	16.88070497661829	18.39662770461291	71.94515913911164	48.5041275806725	23.308873153291643	46.87429622095078	6.422476576641202	1270.0	208.09678814187646	126.41660190466791	69.16342436894774	197.41863165143877	89.50009926501662	128.39000541064888	137.03506523370743
7	3	nan	0	0	nan	nan	B3	B3	B3	8758	307.0	1.0	1.0	1.3425931473964754	0.716210843957419	0.0	0.7024945857062646	0.40109814404343724	141.65395427792606	140.11780757633915	27.0	12.128953824420812	12.041594578792296	90.0	98.85802310638529	1.6973075312268053	523.8199999999983	0.8862578425419954	133.0	15.225253662094474	12.829892453737557	11.432364428415895	21.69666600227356	10.484840204007924	13.2496223654598	14.695872467011213	45.334813529625535	62.63262381032109	19.97024493664503	36.84853893518448	10.228641228750348	4343.0	513.2609913554043	379.40473120845854	126.53768317494541	768.1735264686868	308.49460665136576	386.6873130733147	446.6769979065284
7	4	nan	0	0	nan	nan	B3	B3	B3	5657	823.0	0.0	1.0	1.9145118152091751	0.8580695254522005	0.0	0.607169689814318	0.2536096789686365	147.47398003782862	135.35139452550905	45.60701700396552	14.272449945017318	12.041594578792296	76.0	75.73283399077539	74.7059540606424	529.4379999999985	0.7643561680853939	159.0	12.977599806152284	16.043717123568058	16.889875666238368	24.916975694708526	10.864637253805995	16.993194523267448	16.174227482639253	67.87289213389158	72.48636612761766	22.14140542782843	51.783321902155876	6.8351415656507015	2284.0	206.12536880653352	178.85658116452396	87.4251017011702	329.07432718575	128.7603882458061	185.92843575775623	189.9234154485166
7	5	nan	0	0	nan	nan	B3	B3	B3	3256	638.0	92.0	1.0	2.0192877137410923	0.6548380860092157	0.0	0.4051767048282728	0.1807165480179967	103.07606429728719	100.08995953640904	18.439088914585774	5.25133093095485	4.123105625617661	75.05402740778888	77.90171447875029	-88.73514707259227	475.82599999999843	0.6525703978354545	209.0	35.34779885970056	20.700587469153106	16.042359087616205	37.74946217145771	12.253406615927815	22.157427344471216	24.4606394181028	80.03691153787076	72.3298084968701	29.563225862570107	64.00613410398364	12.318318478763103	1124.0	167.92043986637145	104.72205720562488	64.80743151064962	170.9829561272636	67.51477870903909	111.6179448356852	120.82111887447536
7	6	nan	0	0	nan	nan	B3	B3	B3	2508	603.0	97.0	1.0	1.8812104595471573	0.7386314923615235	0.0	0.46834733893557423	0.19333582034257285	90.77023642505003	92.61209424259879	15.524174696260024	4.7882353465604055	4.0	56.650208419648706	61.18907199253524	71.48633043571236	403.74999999999915	0.6846846846846847	118.0	22.75695446692407	13.56266123522073	11.759029581211507	20.293766693212092	10.427359447814524	14.112077571451664	14.632196581922472	49.049912221729755	41.08389416243881	18.95869381725788	33.43425659276545	7.268009515479207	479.0	95.47127534542233	64.59638394415379	54.25427666399628	94.76383631117642	50.40891153179109	70.18786941561848	70.03685082681477
7	7	nan	0	0	nan	nan	B3	B3	B3	3578	723.0	12.0	1.0	2.3413566662329672	0.6306718010853948	0.0	0.3614871691250758	0.1252102586560389	115.20425349756366	119.4026800369238	24.0	7.295002222022397	6.0	85.94877934200976	89.40422209354587	53.24620888591083	599.2459999999979	0.5035890218156227	240.0	39.47403671965003	34.147158057428896	29.318410044535995	50.51639590691775	20.234287065453827	33.118440587073565	34.632700230926275	128.66308075282723	122.34630308393389	43.9234913745895	107.28725133091211	12.657129830680788	1303.0	193.08172740973532	151.99385089892894	75.17692877259105	214.9203331740573	115.56307348050177	145.8590224031359	157.32716915756464
7	8	nan	0	0	nan	nan	B3	B3	B3	2086	553.0	96.0	1.0	3.0868224699741207	0.7292612314819765	0.0	0.3429228998849252	0.10085099993716787	105.52498861130573	88.72992730753249	9.899494936611665	3.232243518527791	2.8284271247461903	73.12400470751135	72.20393076011638	45.82378086539237	509.8259999999985	0.46671887235708703	259.0	60.838788277469575	22.788601531647146	19.2057679342106	29.92892351280898	22.239887127652764	23.416113529354334	25.63006029650569	88.46439313329756	59.45204850099981	32.53971159271896	62.22500954940915	7.892759640701115	1170.0	272.17132834438235	102.01820420473814	75.23724750615656	139.55342966504395	101.93508842308074	104.32800818327814	121.1047838376835
7	9	nan	0	0	nan	nan	B3	B3	B3	6479	418.0	78.0	1.0	1.4223969893056267	0.49411303717044003	0.0	0.5308915109800065	0.2626451049831465	115.42080822352086	113.74093370462545	25.80697580112788	8.879161789166242	7.615773105863909	99.80625438384668	100.34658159943429	-60.20929717817474	556.767999999998	0.7595545134818288	232.0	32.51166569441557	23.24599076155573	28.466804049909115	40.33189907576889	20.610010010190308	23.16585031989962	26.8139010341838	73.69294260628521	72.60038160532713	32.0906691448763	68.87301449477673	18.93955898657441	2823.0	311.0037240162492	237.16640058904886	170.90502851828933	551.4096294827759	246.92250028904527	243.35207198746502	294.3717104215175
7	10	nan	0	0	nan	nan	B3	B3	B3	11568	691.0	143.0	1.0	1.4057836527112784	0.7768823448052063	-3.0	0.5193265993265993	0.21154209588393105	171.88511022293798	164.1097193952875	26.419689627245813	11.488622314179077	10.770329614269007	114.28398920530927	108.22673621555465	13.496564189607236	828.9639999999966	0.7792522734927584	347.0	48.56261539179832	32.406195231713355	29.320363270118833	55.202609336934984	18.40219738893211	32.55057618394494	36.55590149201453	123.17814921960235	117.4596474468708	44.26301974058151	112.01843290869147	18.087815752252936	5347.0	840.1101865116507	404.93241888005286	354.7751902472228	703.7563299657777	288.455132169649	422.4037552746013	497.6469685724005
7	11	nan	0	0	nan	nan	B3	B3	B3	3769	443.0	140.0	1.0	1.9641790665341767	0.8131463768488747	0.0	0.30873197903014415	0.1737182464271995	118.47904495799926	120.20815280171308	25.80697580112788	8.408272380016912	7.0	73.60286161924314	68.96182397843724	-40.45344721618733	522.149999999998	0.5500985185725754	286.0	40.22433821018785	27.768535850569606	21.570458588190377	37.115495475940406	17.25058375392109	25.62124064192176	29.33080038614571	86.68964679352939	85.14079473167658	35.59972539264709	91.12062246818095	9.95848023146391	1976.0	381.45577221084386	167.86094496399164	70.79879499971867	267.839032523334	100.15648178569973	158.94921859633178	186.5875335484743
7	12	nan	0	0	nan	nan	B3	B3	B3	13654	221.0	99.0	1.0	1.3806494300929502	0.7680394330236125	0.0	0.5721589004358029	0.37490951009103934	184.15689619469072	170.98830369355676	26.40075756488817	11.659233049276969	10.816653826391969	111.57707689958931	117.93454639394609	-43.07504763493007	676.5059999999972	0.8660957817951158	240.0	33.98977653402835	26.89015034213662	16.938109484501183	36.406744631007314	23.851117696613073	26.829312619753182	29.864316866733134	98.50852212123573	128.64571643155068	40.81049829907715	79.10313581023365	11.146196760237217	6200.0	976.3846659194678	568.6660729702562	192.7102937279269	779.0059071769938	583.5401096856222	558.9716652799398	664.3639137316495
7	13	nan	0	0	nan	nan	B3	B3	B3	3477	486.0	169.0	1.0	1.997796251461489	0.8307014503576649	0.0	0.41992753623188406	0.2074846680915933	116.02692526221222	113.56936206565572	19.4164878389476	6.079042561373117	5.0	69.30702047591082	64.59429537330716	-38.82349589058245	458.89599999999865	0.6539401918375024	222.0	36.54706653114408	21.628763327375054	22.38910507131368	30.833707228302956	16.262928270734847	20.403967345133424	24.339574340730906	75.95948707312346	81.99838259071112	30.196490479633212	76.03662171773612	9.47280085645616	1591.0	406.0347758708522	131.95391827449203	86.96972634922713	194.85853396262974	111.07663132809103	126.8265206348151	148.88670202158391
7	14	nan	0	0	nan	nan	B3	B3	B3	5643	614.0	141.0	1.0	1.3945508573194438	0.6678877871874757	0.0	0.6813571601062546	0.3434823608603239	113.38318480933285	108.85311203635843	25.495097567963924	8.308848982674975	7.0	75.6878836915455	84.3867942991932	10.453130352582534	454.36799999999914	0.8192508710801392	190.0	19.04040586668998	21.28593886643648	18.418783877044916	26.935835923999548	20.031296282075346	19.939543826505542	24.015960975550115	81.6894176993519	78.78094169776887	31.21124596334994	65.84060407895595	6.685694707557559	2689.0	200.08137691300362	226.9433132968843	156.84789872169495	323.95277409721166	224.1583131160587	214.6826435085386	262.0047002006322
7	15	nan	0	0	nan	nan	B3	B3	B3	4937	332.0	156.0	1.0	1.2350770388302523	0.43438067987307855	0.0	0.489781746031746	0.36719824014368424	92.45561107940618	104.93807697875924	25.80697580112788	9.159625686622734	7.810249675906654	75.00349826824912	83.27748570481347	-71.81162085321965	411.04199999999844	0.8279389569008888	157.0	17.778316913172603	17.498817440122366	12.827786731533706	22.497764587402344	17.324208468198776	15.919218803755939	21.277027600444853	66.92472713068128	77.24802009016275	27.816815530881286	58.648615275509655	4.831784591078758	2573.0	471.7144891861826	269.67270956840366	83.81915062479675	332.91209348570555	298.3823610637337	251.4101629750803	320.4454114967957
7	16	nan	0	0	nan	nan	B3	B3	B3	5849	248.0	235.0	1.0	1.2134870839743257	0.5137093552244235	0.0	0.5794531404794928	0.3935230669258388	101.87960537406681	103.94229168149026	25.80697580112788	9.940512963799735	9.0	86.05414050071735	87.40906183202607	41.24975288430595	432.17599999999857	0.8451701466657034	168.0	22.907469366677105	16.350728640332818	14.063859092071652	25.179522364400327	13.113527181558311	15.246860486455262	19.29691011738032	62.71573952957988	71.9942013695836	28.033417291007936	51.06010545231402	8.612436152994633	2160.0	348.97123746108264	207.33080096077174	85.41289456281811	319.31424481701106	194.96566781122237	202.3044943390414	252.08625986985862
7	17	nan	0	0	nan	nan	B3	B3	B3	7469	610.0	230.0	1.0	1.405551508684989	0.6660675889939573	0.0	0.6145301958203061	0.31373371323712357	130.83901406540713	127.20062892926276	26.0	10.456089323803962	9.055385138137417	95.53046171822353	97.59169417409598	86.67559804075778	546.9599999999984	0.7953359599616654	217.0	25.225818336941302	23.593560775741935	23.013489088974893	36.135301722213626	30.669916927814484	21.703410509042442	28.29590291623026	96.2831158451736	100.79821472615004	36.398001147434115	72.60285359621048	13.219806239940226	4187.0	486.89805533271283	426.9165187859908	137.4542619502172	719.5381864057854	549.5041585536674	382.8134745694697	519.6178538575768
7	18	nan	0	0	nan	nan	B3	B3	B3	7041	492.0	221.0	1.0	1.36589852810432	0.7204467269123681	0.0	0.6539426023962106	0.31381106470194503	128.38250379144523	130.8166656049603	25.709920264364882	9.89278127509528	9.0	90.31101980045275	89.03458663425963	65.88743302494389	530.9919999999988	0.8099154540748835	275.0	30.520897298119962	22.10960560105741	23.738857054151595	55.919249296188354	19.61731904745102	22.51883725915104	27.19375902041793	83.43283747509122	126.11917296238244	31.819119576364756	67.94897386431694	30.50041971448809	3665.0	411.86730798892677	290.2460066843778	113.06080796010792	716.6288403375074	202.49155490472913	293.35738222207874	360.63184607960284
7	19	nan	0	0	nan	nan	B3	B3	B3	8812	384.0	228.0	1.0	1.3985228671670038	0.6554385381567787	0.0	0.4876591034864416	0.35844220326186355	141.116146122188	140.81193131265547	25.80697580112788	9.342480002707246	8.54400374531753	93.33809511662427	106.57776010859456	-51.74142396018886	555.8179999999975	0.8357755963389765	210.0	24.729304972104728	24.08490125555545	14.19757388997823	33.395712193101645	29.73678193986416	20.520500611513853	27.60880453698337	108.9086137805134	96.47084772307426	40.53371482901275	70.7254448570311	12.38002598658204	3738.0	461.81597739085555	387.04895190987736	127.72483512945473	506.00834747683257	466.60029087774456	347.89047159813344	454.1971016265452
7	20	nan	0	0	nan	nan	B3	B3	B3	13002	442.0	357.0	1.0	1.5216154931348826	0.6655207460222863	0.0	0.5595627474608367	0.3023734970318846	179.53228697032927	173.5655495770978	25.80697580112788	10.091928083111029	9.848857801796104	127.72243835499698	133.99919195450389	-41.64687733382321	735.0859999999976	0.7882388602606852	276.0	39.34140528459102	33.04058906249702	21.011947843246162	60.49575044028461	31.896681119687855	31.581887543201447	38.749920001253486	122.9900663625449	145.44530397839844	45.495140086859465	102.52414727583528	26.528145386837423	5660.0	676.1475253831595	505.62722319271415	185.4001539889723	984.6697964547202	577.7536137932912	494.1103240782395	625.2491660565138
7	21	nan	0	0	nan	nan	B3	B3	B3	11514	258.0	368.0	1.0	1.233637583880902	0.47502641974450854	0.0	0.6686411149825784	0.44737600528551547	142.5204107424311	140.57738082636197	25.80697580112788	11.25526028981652	11.0	120.17446063993384	125.41390445877573	75.4249588114123	568.6979999999982	0.8876725001927379	251.0	43.3144428152591	34.31982914265245	13.838086563162506	54.46437788568437	31.000778305344284	30.209964271634817	42.967910395003855	118.28819680586457	139.15240747854114	50.92913729138672	103.88461133558303	17.43118950072676	5706.0	1098.308538001962	643.9512790972367	162.71592407021672	990.4977960139513	615.5063568390906	578.8631429541856	773.9015499884263
7	22	nan	0	0	nan	nan	B3	B3	B3	8251	0.0	310.0	1.0	1.8048016704137009	0.6983215962029038	0.0	0.5235738308268291	0.22782189058488997	158.05983296515006	168.9644933114647	30.0	11.03772752432221	10.0	102.0	113.1367230650393	-61.130750569903505	674.6219999999984	0.6817881341926955	169.0	40.3739680852741	42.317998031154275	17.9134051380679	72.63274597469717	16.470984989777207	37.34470135066658	46.35246828105301	92.15802242793143	126.0885937102139	48.46718556806445	108.37047372758389	26.19032578729093	4079.0	717.0149393007159	702.3726568659768	139.02348459046334	1307.0938129499555	315.58999086357653	632.2224466027692	775.5547731425613
7	23	nan	0	0	nan	nan	B3	B3	B3	12446	187.0	399.0	1.0	1.6920577671853374	0.8398593203527391	0.0	0.5487654320987654	0.28573230750162504	203.12981186434163	186.81541692269406	25.80697580112788	11.374268424691302	10.63014581273465	111.13274263909123	110.25970052010231	62.257716392717334	739.8439999999974	0.7762981443941994	251.0	60.524483249522746	52.81451142672449	24.39502560161054	90.93762123398483	22.07000849209726	46.92124818917364	59.451072035357356	135.90765279717743	167.15101876761764	66.05734340939671	145.9823149582371	31.334874582476914	6751.0	1255.4155195988715	970.9541933154687	188.26292955409735	1731.3479530606419	416.85108880884945	857.8188157714903	1098.574915743433
7	24	nan	0	0	nan	nan	B3	B3	B3	10497	568.0	324.0	1.0	1.380728256144809	0.6489432291126154	0.0	0.6241155835662049	0.3677591902111126	152.61517180124252	141.4814475470194	25.80697580112788	10.598700387301632	10.0	111.675020831171	116.11524387463832	-23.25624384550784	598.901999999998	0.8561291901149988	270.0	43.68015572242439	29.47701230738312	16.23617919906974	54.829449750483036	18.02536057215184	29.05439845006913	34.48664080072194	97.8605325538665	142.15690844040364	38.8503396473825	95.98291001841426	20.14164947345853	5516.0	776.4671865245327	508.3987956615165	157.25429283455014	1107.6439764061943	404.59730023145676	494.7478609243408	631.4906549286097
7	25	nan	0	0	nan	nan	B3	B3	B3	4616	33.0	420.0	1.0	1.3694038701845628	0.6230606761162468	0.0	0.5116949340427891	0.2303399916560492	99.78932260182921	107.44766167767449	25.45584412271571	9.157179790128312	8.0	92.0	78.0525643456669	19.99621614073701	501.8259999999986	0.7065666615643655	172.0	36.56804762408137	32.58573287632316	16.553643137216568	56.01455717161298	12.704875303432345	28.858106344006956	36.39299616962671	70.7433281391859	96.16845959238708	37.235141510143876	86.76508732885122	20.108445865102112	2520.0	555.166903693229	344.13914748467505	76.75848073139787	578.7998937163502	145.4209510833025	312.52123336680233	381.7884496394545
7	26	nan	0	0	nan	nan	B3	B3	B3	4332	133.0	432.0	1.0	1.6606609251433186	0.7389044066960745	0.0	0.48348214285714286	0.2336148947199682	112.07439761319118	112.94689017409908	25.632011235952593	8.867570061670225	7.211102550927978	75.22458229005558	75.5168799335056	71.12698274385626	482.7239999999987	0.7234468937875752	183.0	39.39987801481038	36.94578468520194	18.655848106369376	62.06219580769539	14.803860552608967	33.556939019821584	42.482398758642375	89.67769909091294	107.95625231787562	44.1837643366307	102.27197676710784	20.61007101740688	2458.0	416.65717596933246	344.0710004745051	74.28326902072877	564.1969790039584	156.1190819274634	309.7206838391721	386.7450070567429
7	27	nan	0	0	nan	nan	B3	B3	B3	10590	597.0	463.0	1.0	1.4730253672494003	0.6065181483246992	0.0	0.564709646456567	0.3351740006215019	155.721798214801	143.96180048887967	25.80697580112788	10.48715074465973	9.433981132056603	120.57323732970752	123.8096743702609	-4.726951895541059	630.111999999998	0.8254091971940765	333.0	75.0185703272	29.977782952599227	15.992492629215121	70.59349969774485	17.18355082720518	29.935973190702498	40.33287564199418	113.50103006884456	170.03840717859566	42.079072336666286	100.76263053156435	25.641351982951164	5663.0	1180.965057962574	495.6577413203195	155.41236099693924	1127.0373394228518	282.42681115306914	496.99343983922154	633.5120327519253
7	28	nan	0	0	nan	nan	B3	B3	B3	7746	280.0	434.0	1.0	1.37925637247039	0.43878756741574443	0.0	0.5976851851851852	0.3261819578826164	122.4794382621037	124.96399481450646	26.0	9.521999265954351	8.54400374531753	106.03734681195544	110.05889946715544	-61.09566180136014	546.2779999999985	0.8071272272585185	227.0	35.02565045282245	24.17468538042158	14.84867636859417	47.10402080696076	21.46240950189531	22.665613818913698	29.198580872267485	88.36888693273067	109.49454495683312	34.3301289929077	75.90527222119272	20.61222262121737	3493.0	591.0169535484165	333.7289396878332	113.93019090685993	625.6144208721817	265.394736639224	319.91992162540555	421.4630203889683
7	29	nan	0	0	nan	nan	B3	B3	B3	5969	435.0	419.0	1.0	1.7412046117580606	0.7001673804342423	0.0	0.5024410774410775	0.21375223682003655	132.1777601042903	137.20058308913997	25.80697580112788	8.59083821298482	7.0710678118654755	97.75910207349779	94.37211044902548	16.199011047470915	592.3799999999982	0.6593030319765837	320.0	36.89416339341551	33.75092707853764	21.63051810953766	62.70003802422434	32.49149313289672	32.53183798212558	42.44213012699038	136.68479435145855	134.61857001390308	49.78048366867006	113.90008388180286	19.023712545633316	2926.0	345.59929873328656	258.68394047860056	103.41384070087224	453.8152901241556	273.475792308338	260.61319968663156	338.68745002057403
7	30	nan	0	0	nan	nan	B3	B3	B3	4161	379.0	523.0	1.0	2.5519695407174425	0.8631906123437747	0.0	0.3202740147783251	0.18424396507077184	146.53872699832377	141.9929575718458	17.88854381999832	5.91599133827181	5.0990195135927845	72.43949209472757	73.98420435282961	-40.651721935127824	532.7299999999981	0.652859496352083	309.0	26.05944915022701	37.36037237755954	18.48282603174448	72.64707419276237	31.809872620739043	34.807461713440716	45.68375680129975	143.0782637782395	145.77950705774128	55.65397120267153	128.5116502288729	27.393682803958654	2796.0	290.8656448656693	281.4430766236037	85.35101899597794	596.953475439921	286.89330905582756	278.1327081210911	347.0711683612317
7	31	nan	0	0	nan	nan	B3	B3	B3	3932	479.0	468.0	1.0	2.2744896989178	0.8953839139321687	0.0	0.528352593388874	0.20719306652055347	137.62992048056853	125.8729518204765	24.166091947189145	7.1416950743471475	5.830951894845301	59.639290355674426	61.2859169311464	-84.75618655194455	488.3419999999986	0.6550603915035401	184.0	36.16377507802099	27.578271276317537	15.695353663526475	49.01986735407263	31.830792711116374	26.15898378007114	32.85372716281563	107.05337611585855	106.38066678121686	42.480872893705964	100.54404522385448	21.71340509224683	1317.0	231.23852941486984	156.6449688980356	67.86729273200035	235.0829943511635	246.18553453031927	151.81133789662272	203.06979535799474
7	32	nan	0	0	nan	nan	B3	B3	B3	7562	0.0	485.0	1.0	1.4750686552046803	0.6235311800184766	0.0	0.5634873323397913	0.32352098249317535	132.54881520741378	138.53880322855397	30.01666203960727	11.616588985535838	11.112850452343105	100.51928104094934	103.62646261222366	-40.58178392030813	541.9659999999983	0.8329569862862808	233.0	36.23849850427359	21.650858409702778	21.920286822132766	30.088365052826703	10.604577752761543	20.276371437124908	23.442648979835212	80.25899138301611	85.00227339472622	31.693507275544107	58.481941062025726	8.735912147909403	3532.0	838.0165416421369	389.91038457956165	219.96981819160283	559.7190367123112	210.9465637691319	385.2090035062283	458.8265669150278
7	33	nan	0	0	nan	nan	B3	B3	B3	2962	518.0	481.0	1.0	3.046811205536593	0.7758422814238278	0.0	0.2547299621603027	0.12189319041534866	128.00005730941498	118.51160280748886	14.0	4.878095990734463	4.123105625617661	84.62590389796536	80.75867948093973	-55.87062864196698	552.5959999999977	0.4829216597375072	261.0	54.258914980106056	32.579430860467255	23.577569287270308	82.6693368833512	16.097154239192605	33.791317633353174	41.554314471781254	112.08220024779439	153.53778887726367	42.85485618375242	112.38289480656385	41.76061656139791	1715.0	326.87277054134756	187.06457656156272	64.58519906923175	438.7954679215327	82.88284155726433	194.09349221736193	238.2999773081392
7	34	nan	0	0	nan	nan	B3	B3	B3	3935	412.0	557.0	1.0	1.537414921124116	0.7572169386775318	0.0	0.4626690182245738	0.2838515899995481	103.76653507479418	108.52188719332152	25.80697580112788	7.922882241598028	6.324555320336759	64.16869658658824	67.77650926441376	-63.17366802073401	417.3799999999986	0.7715686274509806	226.0	32.419272081926465	27.637872896157205	11.695140043273568	52.61489289999008	33.631677674129605	26.33646152727306	33.478492425754666	114.7454338427633	113.34294665977359	45.34781420137733	88.92617693264037	23.844541086815298	2167.0	296.4805378122255	226.34976778924465	75.92605526931584	489.93179265316576	347.54061210807413	217.72530764900148	277.86234870553017
7	35	nan	0	0	nan	nan	B3	B3	B3	11567	264.0	506.0	1.0	1.2876541358165194	0.46977106202358404	0.0	0.6459485117551795	0.394219828481725	145.73577409301603	143.68020044529447	25.80697580112788	10.933058951956447	10.295630140987	124.11722219438687	128.6538335094668	9.700069079403574	607.2199999999976	0.8616656734207391	279.0	38.32697039749473	26.582253800705075	15.480415140278637	35.95605405699462	23.146471397951245	24.51712832506746	29.763424185104668	103.11003278195858	110.15185806062073	42.09282067697495	80.44412946794182	11.794598341919482	4759.0	809.8370806491002	576.7408424122259	165.5264833793044	717.3606937695295	594.2700098752975	524.7837809985504	657.0526907872409
7	36	nan	0	0	nan	nan	B3	B3	B3	4757	581.0	533.0	1.0	1.8667580493113607	0.8853882379890419	0.0	0.4199329096045198	0.2171901294201165	136.13703925774146	133.9589489358587	26.0	8.311216110149882	6.4031242374328485	68.15439546809597	63.28361687070107	-52.5978973796219	524.6279999999982	0.6948583114227287	263.0	32.82731362711638	27.947219101712108	21.642679514363408	81.6515452042222	14.408468801528215	27.559777280315757	33.566384410485625	93.09413296543062	173.74367894604802	34.864881448447704	86.26065442245454	49.16125740855932	3555.0	299.8224310744554	211.10019137058407	81.59990895632654	520.280812044628	140.53739290777594	213.32809996977448	256.30252593010664
7	37	nan	0	0	nan	nan	B3	B3	B3	11526	823.0	600.0	1.0	1.667227159140911	0.8812450943027134	0.0	0.6593821510297483	0.2920116879808502	199.6103367924729	188.88356201639147	29.0	12.993168068375992	13.0	94.0	94.34773905034608	-82.0843653202491	704.2779999999982	0.8570153914789201	156.0	11.323781200684607	15.115266705863178	30.21939419209957	38.817181835882366	8.32326244469732	17.39221801236272	18.21670870203525	46.34769213851541	108.40082405880094	19.873884167522192	45.22134752385318	18.416250942274928	2864.0	294.207523830235	251.09974965639412	155.02060091122985	594.200169085525	161.69494297541678	284.9909985046834	296.99350100103766
7	38	nan	0	0	nan	nan	B3	B3	B3	9978	19.0	590.0	1.0	1.598941435493681	0.860214302935868	0.0	0.556373369019739	0.2962601982805048	179.2281597159132	167.40967713964446	27.459060435491963	10.75529408527949	9.899494936611665	90.11570683409282	91.39429843258148	-30.625029661904914	650.563999999998	0.8238110964332893	327.0	36.792233302257955	28.023087015375495	24.211551137268543	43.98513786960393	15.823636301793158	26.63253232743591	30.29889376088977	103.48435188643634	126.46166207268834	38.62885493133217	75.58321511000395	16.032562780193985	4999.0	778.6708029005677	390.4069898063317	248.95111117791384	662.7922647800297	225.93577585928142	388.9852456515655	450.3833383191377
7	39	nan	0	0	nan	nan	B3	B3	B3	6759	440.0	611.0	1.0	1.5476012456431245	0.5213528643002785	0.0	0.5202432266009852	0.2814412352870039	123.94099055824347	120.33287165193059	25.495097567963924	8.053766856816644	7.0	98.74746027190619	105.76395268758259	23.437829767132246	549.353999999998	0.7461500248385494	253.0	38.14328215550631	28.890775978565216	16.0310063585639	70.61094081401825	16.80602731835097	28.62992297951132	32.99510186910629	90.0693828240037	145.38562624156475	35.60352483484894	84.16560600046068	39.59739076998085	4021.0	485.68645799253136	334.4554672893137	102.561029182747	669.9450984513387	257.73757572937757	320.86674350779504	389.6404369222
7	40	nan	0	0	nan	nan	B3	B3	B3	13066	308.0	665.0	1.0	1.2042874022818522	0.5526414490818958	0.0	0.6637878479983743	0.46248337264930767	153.48936475143887	147.08500943332058	25.80697580112788	12.09623044893678	12.0	122.23464121559097	127.92097122454189	-21.62500434701646	595.837999999998	0.9012899220528382	194.0	17.800351015292108	20.117082525976002	13.268467257730663	27.588952536694705	12.556527097709477	18.970626467838883	21.0583505500108	75.90728638879955	90.88500806316733	27.679087572731078	55.737788929603994	8.456534758210182	3323.0	372.5411172322929	292.16464617569	159.2731684828177	382.9554144619033	210.65870284102857	293.56005343515426	317.7817364446819
7	41	nan	0	0	nan	nan	B3	B3	B3	7074	604.0	593.0	1.0	1.8933642850129049	0.7594028557330637	0.0	0.40487637362637363	0.22967885168032445	154.52295006613048	158.47397262642215	25.80697580112788	7.862578015422074	6.324555320336759	94.09788914226516	100.53583082111626	-69.09775577187466	622.1239999999976	0.7111334506157326	229.0	30.57901878748089	26.99903878197074	18.647852363996208	66.11209258716553	13.62279702629894	27.45244538038969	32.05140777025372	88.7838711924851	153.79172970633954	34.211596980690956	86.99916081037372	31.903791901655495	2391.0	335.608545685187	242.94384756684303	103.293737010099	537.9322653263807	132.8976738601923	251.07338150124997	285.17688335943967
7	42	nan	0	0	nan	nan	B3	B3	B3	7379	0.0	693.0	1.0	1.5740790575299586	0.8097832238633719	0.0	0.6550958806818182	0.31426372065727703	148.07569678528327	139.61733416735902	34.88552708502482	11.445040812196423	9.433981132056603	85.57906560945986	86.88033211313149	-78.29158574642895	543.1959999999987	0.8500662404239387	163.0	17.201068172231317	17.392645217478275	13.925368171185255	21.989425498060882	9.610544009134173	15.756801752373576	16.89947356004268	61.996307315304875	71.64351874031126	22.421545744873583	42.23465309292078	7.149538457393646	2848.0	267.8819722691551	276.1445954423398	161.4492112873122	355.6451980173588	156.72199658863246	257.1552461721003	275.4997946759686
7	43	nan	0	0	nan	nan	B3	B3	B3	9773	85.0	738.0	1.0	2.309995330424892	0.9161052092188342	0.0	0.4354005167958656	0.2398680239038829	222.10438217046683	180.9447429465692	25.632011235952593	9.298219940049194	8.0	82.7247402394918	89.05007730539153	-68.93740660202522	715.5379999999975	0.7152632927141653	256.0	34.65186559315771	28.325627592392266	23.402349941432476	50.53962018713355	12.628397098742425	28.055466566234827	30.914305395446718	78.25850312784314	115.9925687154755	33.33626308850944	78.97355614975095	20.236560664139688	3783.0	444.9190976927057	331.34078069776297	180.97857741545886	574.6517903199419	173.5253539700061	321.99337846785784	365.542474584654
7	44	nan	0	0	nan	nan	B3	B3	B3	15069	697.0	706.0	1.0	1.4683174979130917	0.7366386025376074	0.0	0.5821518253814951	0.33684227633031566	196.2425132166373	185.31055015837603	25.80697580112788	11.90376007418353	11.180339887498949	128.0873317152051	132.71618260630274	-43.45984254664395	749.7799999999972	0.8321046964300505	265.0	27.278965453617275	22.30794242117554	19.32434580195695	78.88419939763844	11.887632622383535	23.912230144254863	28.846585866063833	84.14602899830788	176.07785164378583	29.47467770986259	73.67931653559208	48.334584646858275	6512.0	594.1468238821253	470.57383236661553	201.40186321549118	1108.7802713755518	253.5020387424156	492.8543999437243	532.4558343179524
7	45	nan	0	0	nan	nan	B3	B3	B3	11355	201.0	716.0	1.0	1.395365025534282	0.8073662294605173	0.0	0.6148473034437947	0.3602090049994903	172.67587049538997	161.4465855941215	27.0	11.50615512297985	10.63014581273465	99.29551852928711	101.8875099121016	-71.80048788935905	629.391999999998	0.8680860823363025	245.0	27.613488885574043	17.03578250296414	20.85090410988778	33.773373099043965	9.515724482946098	17.334065872244537	21.944243618287146	46.80656151473522	72.678263457492	21.83997869398445	49.82200364023447	12.662073731422424	4798.0	362.8750298200175	293.62844409793615	460.411887944676	510.3024041634053	194.71424556802958	295.154621030204	333.1148710446432
7	46	nan	0	0	nan	nan	B3	B3	B3	6783	543.0	732.0	1.0	1.579895348497707	0.6846300911155865	0.0	0.5365448504983389	0.28989382663157853	133.26931476891195	131.0267148332736	25.495097567963924	8.292198341525754	7.0710678118654755	85.99982018681753	97.13876283159999	72.76546193089268	542.2459999999985	0.7652733118971061	265.0	26.427100119180977	27.97305258922279	15.642267549410462	78.96440066117793	14.307118382304907	28.427222104743123	32.50211346242577	87.50649271719158	163.47608148865402	33.15532162506133	88.46350796706975	48.97625708114356	3919.0	470.93218959122896	392.9296413147822	110.05197300203145	899.889266019687	208.06703359261155	382.901473169215	438.89872672688216
7	47	nan	0	0	nan	nan	B3	B3	B3	7580	424.0	658.0	1.0	2.2237164641265976	0.8852222922424244	0.0	0.3804075077787815	0.2151374849949636	187.49405186186158	163.59095329510126	22.825424421026653	8.118090995813366	7.615773105863909	92.53614657613663	87.21627848030434	63.26118362843747	665.3979999999978	0.648889269357531	320.0	34.60077833198011	36.65638213790953	22.34576950315386	79.40141924191266	56.265095013193786	33.899198945611715	41.1296254619956	120.81326026283205	166.0194246666506	43.31242860481143	114.22825983632356	39.88635089062154	3870.0	474.178149683401	367.2025491120294	121.3589388653636	826.9991465071216	416.10936226602644	359.4506301144138	422.51229193340987
7	48	nan	0	0	nan	nan	B3	B3	B3	7770	373.0	763.0	1.0	1.3181735882511423	0.7913955526704234	0.0	0.5939912850699488	0.3739143088144727	137.55832010305747	132.18925826253812	25.80697580112788	11.407389585133329	10.63014581273465	90.54535625012218	84.09000743306375	63.91857395719537	511.00999999999823	0.8450704225352111	194.0	19.74020000640303	24.97210655733943	16.596353139728308	40.02694748155773	48.199557605199516	22.317372444085777	28.526222699321806	82.44832528010011	101.0595254804939	32.81139863934368	82.1684136716649	14.433325766585767	2904.0	321.28157544787973	352.4407273186371	217.40956823900342	484.6079356810078	705.6167861986905	316.28246067930013	414.317693519406
7	49	nan	0	0	nan	nan	B3	B3	B3	5956	547.0	784.0	1.0	1.4136427645924736	0.8870641182524062	0.0	0.7162097162097162	0.3119623368647988	132.7252127776076	135.77186748365804	26.248809496813376	11.594636465707126	11.0	65.0	61.27209531740399	14.996232586624826	489.81399999999917	0.8707602339181287	133.0	28.722774085588753	18.13786533102393	21.022690136916935	35.837674679234624	9.630884283222258	18.58237588405609	19.68122379016131	53.722423158586025	78.7266804324463	21.134935539215803	61.437933965586126	14.02458235155791	2334.0	357.83115957211703	233.30930113885552	100.00795056950301	443.756695330143	117.86047213058919	234.52822225168347	253.38124743755907
8	1	nan	0	0	nan	nan	B4	B4	B4	4825	110.0	40.0	1.0	1.486880370700789	0.7980771766806289	0.0	0.5727682811016145	0.2407806790025341	115.59257302869047	123.30855606972291	25.80697580112788	9.499694901690535	8.48528137423857	71.0	69.65091085305329	-11.727166184605865	501.8139999999987	0.7688630388016892	174.0	18.688288734294474	16.096604889258742	18.527885963208973	35.126771931536496	9.733531744219363	17.630411265417933	18.747203818522394	51.11389342229813	80.63121992629021	19.652842031791806	45.75539791025221	16.616525609977543	2502.0	260.6864579813555	209.91792231518775	194.48007978033274	481.2509196763858	119.93460028525442	215.17517406772822	245.9797214269638
8	2	nan	0	0	nan	nan	B4	B4	B4	4499	333.0	53.0	1.0	1.4733378722263748	0.5711018819975893	0.0	0.5171264367816092	0.2588548053526072	100.27268660273903	110.25878649794764	25.80697580112788	8.9206507069507	7.615773105863909	79.83671936296983	82.31176150128877	-29.991857742731344	467.3419999999981	0.7485234173529657	190.0	21.672983936965466	18.88445865921676	26.604135339148343	29.09471279848367	14.352468196302652	19.139528547413647	24.37102305702865	70.45679398067296	60.525245948694646	29.97352555114776	58.82449086662382	6.31081107724458	1760.0	315.1598689397797	177.35722932685167	221.42465923260897	267.21998975239694	120.57178646232933	185.37079470138997	217.2927905190736
8	3	nan	0	0	nan	nan	B4	B4	B4	8275	515.0	0.0	1.0	1.5919444707658	0.8627872445388909	0.0	0.5807017543859649	0.24314176104484334	163.15819456313497	162.85576440519384	27.0	11.802202564967871	11.180339887498949	105.29704839874188	82.48742786217309	-53.56977636869803	653.9719999999978	0.7362099644128116	241.0	28.71103990264237	21.21792937628925	23.636316433548927	36.43007554486394	14.633768268860877	22.59301136713475	25.519584994763136	87.24534974433482	87.17280848324299	30.99365225993097	67.78326083160937	11.07840087916702	3364.0	511.6701160799712	289.0592516884208	129.16975746583194	477.86805589403957	222.8545366488397	304.029756042175	331.71490116696805
8	4	nan	0	0	nan	nan	B4	B4	B4	5911	399.0	103.0	1.0	1.5493562247664598	0.5173758544465992	0.0	0.4171489061397318	0.17992076955035155	115.83944110294888	131.04197800704932	26.0	9.450788549758915	7.810249675906654	98.0722956929313	99.13056029554009	-65.9370297346026	642.5319999999978	0.6204471502046814	233.0	25.17514305561781	18.27759221382439	46.67530331853777	39.37766083609313	13.405508559197187	20.22403301950544	27.07591367419809	80.09864958934486	74.2730754474178	28.42636758647859	53.778545904904604	9.759807775728405	3147.0	376.5314267864451	240.92402593884617	271.3133445382118	475.0039530582726	155.78896837681532	244.16800246480852	307.14117714576423
8	5	nan	0	0	nan	nan	B4	B4	B4	12741	207.0	118.0	1.0	1.3064292465446112	0.6659474103892955	0.0	0.6083365164247517	0.35620394673816835	164.71464235854313	157.851195750935	26.248809496813376	11.538249034683695	10.770329614269007	116.27553482998907	122.87690754628419	26.035326659740047	670.4359999999972	0.8545271629778672	223.0	25.45595485623926	19.8624399676919	17.77526520192623	36.35317010059953	12.43189140316099	20.73038837965578	22.745601604692638	70.63932244852185	94.5546349203214	28.790158027783036	55.82636784017086	17.651911238208413	4566.0	514.2025036159903	406.318853857927	179.5610756855458	747.4358900729567	260.2979490207508	418.78339960891753	469.94117768201977
8	6	nan	0	0	nan	nan	B4	B4	B4	9623	823.0	31.0	1.0	1.4038122001453524	0.7689951725390979	0.0	0.705912558685446	0.37116813231987855	155.9910223974209	148.06079832285116	26.0	12.590431659834358	12.529964086141668	95.0	99.71797630689169	-83.60403781693692	570.7879999999986	0.8568630069898937	112.0	84.86604095064104	25.56020446959883	15.508018689230084	42.078721343539655	21.50743887014687	22.70980392768979	28.794003231450915	68.17346464656293	59.222033930011094	27.511436719447374	64.12776376586407	18.928282601758838	2970.0	2953.881025421433	593.6413072310388	218.55031782202423	1135.0006870729849	397.66581327002496	537.1212949678302	672.0559558346868
8	7	nan	0	0	nan	nan	B4	B4	B4	9341	2.0	170.0	1.0	1.3005977671807785	0.7075927541808966	0.0	0.7240523990388342	0.38981107124593006	143.39456670428928	140.1606221447379	26.0	12.844054606996826	13.0	96.0	101.32553668901402	84.52528054314563	548.7499999999989	0.8859486887655901	122.0	16.269092860631645	13.570870557799935	13.435080587863922	20.763759879395366	8.052567376755178	12.804882938973606	13.97969024349004	56.936140961013734	66.88502350263298	17.725139321759343	36.26890970952809	7.799359175376594	3411.0	476.78118659183383	335.773694335483	114.65873310342431	796.8720540283248	202.25760392285883	327.8583058612421	385.7315185656771
8	8	nan	0	0	nan	nan	B4	B4	B4	7854	777.0	232.0	1.0	1.4113156048777378	0.8244227368429069	0.0	0.7129629629629629	0.36545066332760673	145.960411721005	138.49548729110273	25.80697580112788	12.418922588826048	12.206555615733702	80.0	82.60987314878992	-89.24882662382646	519.6799999999989	0.8818278785156908	105.0	107.30264748912305	25.950209838338196	15.272922886535525	37.97849998064339	30.153734714724123	23.534294704906642	30.068696161732078	75.48505367897451	54.54590685572475	30.569329428486526	75.85497803986073	14.005996831692755	3159.0	3147.7767311269417	579.5905707273632	146.91313125751913	811.2583512281999	557.36484397389	526.8615863937885	654.6041052863002
8	9	nan	0	0	nan	nan	B4	B4	B4	11809	487.0	242.0	1.0	1.456152991702173	0.7568576666519176	0.0	0.5619586942038641	0.35591636888472	174.83533523595338	158.86157496386593	25.80697580112788	11.68304954797772	11.0	106.6796278069827	114.26883239683978	-24.938934440634124	645.7099999999973	0.8384096556620518	223.0	24.577035265043378	21.088929634541273	15.991439774632454	57.63311200402677	11.495582594536245	21.732311055995524	26.328816678375006	72.35179688408971	131.84748569037765	27.198275737464428	62.05557332932949	47.60245672613382	4109.0	566.383308082819	365.4444661056623	151.985947846435	920.077058522962	190.47522835899144	381.5429629581049	445.1745795989409
8	10	nan	0	0	nan	nan	B4	B4	B4	10902	673.0	263.0	1.0	1.3636669363463776	0.5857921929134613	-1.0	0.557618536136259	0.3439496787435978	150.88561195776484	146.4137971640651	26.0	10.734415541610476	9.899494936611665	115.13400528466445	122.2869480944712	-44.97683881651095	631.1179999999976	0.8520848802219705	343.0	36.94570856075734	27.972549040801823	16.725169803015888	45.44841692224145	22.741649623028934	28.458274235017598	33.45218590088189	120.06800904218107	126.30591282900423	41.25780113786459	98.79879456106573	14.281010176986456	4633.0	467.23384583182633	373.097048394382	221.60923298355192	590.8151385001838	305.2762810718268	378.96878093574196	441.8833610517904
8	11	nan	0	0	nan	nan	B4	B4	B4	13134	173.0	270.0	1.0	1.5751069707790881	0.848216391101502	-1.0	0.6204648526077098	0.2774372160023971	202.4348654567581	192.86523792534516	28.284271247461902	12.072053506951198	11.40175425099138	108.79343379062477	107.21959426293228	86.82718323130555	771.2959999999974	0.818190313035353	236.0	217.84860000293702	49.04275588039309	19.605554363690317	97.73672063834965	17.739284434355795	42.133730133995414	62.10920890327543	128.60779722221196	162.203463466838	51.68969262111932	132.01168807875365	43.38202491775155	7208.0	5728.765378307551	1118.053774244152	224.4674616465345	2413.7138321446255	392.0744502302259	947.1666294494644	1420.7264832826331
8	12	nan	0	0	nan	nan	B4	B4	B4	5997	490.0	349.0	1.0	3.018618339525646	0.9099753678720751	0.0	0.3793168880455408	0.16813507375833303	197.94847504377054	170.06469357276953	20.0	6.8180715989312715	6.0	87.39005161056949	82.08177157212718	-11.867621091007312	669.4879999999982	0.6308979012150859	339.0	55.573128876276314	39.085862621665	20.068619929254055	78.56972619704902	23.015457455068827	40.86974896211177	47.067292442545295	153.85600085370243	169.93327248841524	50.32637522369623	135.7810937706381	33.03859018813819	3496.0	504.6633103257045	379.11825822480023	106.33452425803989	854.2723279157653	218.50513522606343	394.47107701189816	466.33041937462986
8	13	nan	0	0	nan	nan	B4	B4	B4	8963	689.0	375.0	1.0	1.9621411257892978	0.8101385188903726	0.0	0.5029741863075197	0.2467404017073159	182.2195362928219	161.15210206509875	25.80697580112788	9.756493278768685	8.48528137423857	108.67579912211768	106.82410783336829	-75.93066920676316	675.6339999999977	0.7230558244595032	360.0	26.86904716771096	29.33746854029596	18.11871525645256	60.67261773440987	15.352803857065737	32.67608158290386	35.47879767604172	98.83825437538326	131.90463104192168	39.92805373854935	103.08227699436247	25.437796763144433	4274.0	411.72807002440095	306.3137568393722	125.4677510485053	754.0632952181622	179.40682176407427	335.41236086189747	375.73458539973944
8	14	nan	0	0	nan	nan	B4	B4	B4	13135	295.0	406.0	1.0	1.5962120660331125	0.7731956796520213	0.0	0.5903370786516854	0.25102570421846604	194.7556938280573	180.36074961032958	26.0	11.576173969314167	11.0	124.0	123.50773498377062	88.91746344364645	810.887999999997	0.7764149549283287	255.0	186.8538491493091	56.1948120566085	22.87478457763791	108.72640595585108	20.33414212241769	47.95252914261073	70.41406887117773	151.28271919116378	178.3294879021123	59.442755931057036	154.1215840568766	45.6707255570218	6695.0	4307.803768809885	1125.7306641358882	226.15596399642527	2517.9376976564527	421.0666375365108	995.3045103447512	1443.3263152586296
8	15	nan	0	0	nan	nan	B4	B4	B4	6577	823.0	387.0	1.0	2.4396857661066953	0.9293859027252412	0.0	0.670096790626592	0.2298011659804877	189.27408523389593	157.20368952413298	28.284271247461902	10.484957007686395	9.433981132056603	64.0	69.86286830310871	-89.18782192944934	599.7119999999987	0.7425345752187412	231.0	24.5863585062325	24.970885867252946	14.980209120549262	41.95815981552005	18.896925359033048	24.82917527668178	29.085893159732223	95.38367279432714	98.58930322434753	35.018097202293575	89.7176164984703	15.140566186979413	3240.0	364.47989692911506	314.9545594090596	101.78072863351554	664.289357769303	242.69388953782618	332.7722139917314	366.06327990815043
8	16	nan	0	0	nan	nan	B4	B4	B4	7762	615.0	416.0	1.0	1.912658712356058	0.7480758731579998	0.0	0.4520675596971462	0.1745161495653812	161.71279123775784	171.95929750961417	25.80697580112788	9.624504894111292	8.06225774829855	99.5181796507698	107.31474394456627	8.633599213470367	747.6079999999969	0.6650387696525725	392.0	51.939162362366915	43.674845511093736	31.146975046023726	80.34616617765278	27.785488707013428	43.84910366963595	50.73865890968591	175.3503472674638	188.50231221411377	58.539955775253475	150.26619385555387	27.654261113144457	3580.0	500.2056768843904	380.62884041666985	131.39250879641622	717.1074549295008	284.1343409959227	392.280126048252	439.89065483585
8	17	nan	0	0	nan	nan	B4	B4	B4	8797	549.0	498.0	1.0	2.64462361143704	0.9331241857530789	0.0	0.3484650425826896	0.2184494329805417	228.5855945393734	182.28000438885226	25.80697580112788	9.53336369431346	8.06225774829855	93.24688591844159	82.18892050173642	46.46245635150935	711.3719999999971	0.6575229837805516	347.0	61.110429452732205	38.851453594863415	22.42063027434051	66.54483851511031	14.919020438566804	37.11451910901815	42.829816130921245	128.64637231826782	171.0525368573144	46.970351750031114	128.9653465319425	25.03955138567835	3723.0	780.4215923035517	364.75687913037837	128.67522805649787	606.2881366526708	198.88709928561002	357.70573101658374	422.1472959201783
8	18	nan	0	0	nan	nan	B4	B4	B4	11267	397.0	403.0	1.0	1.283069213537279	0.6320747291256362	0.0	0.6618303571428571	0.4283246898256781	151.3871993069508	143.28293687665675	25.80697580112788	11.110323142805681	10.63014581273465	113.92250438889151	117.31106669579441	-42.98596632823944	574.9399999999981	0.8764001244555073	309.0	74.62224766798317	30.609338542446494	15.033325725235045	52.67255667038262	16.336247858591378	29.017639528028667	36.21368729136884	135.983062595129	151.04621946439147	39.049668131396174	95.53655289672315	15.454932518303394	4813.0	1915.545053000562	528.4908076189458	171.80901928711683	911.5637454679236	290.0779443718493	490.9061124054715	596.8485246989876
8	19	nan	0	0	nan	nan	B4	B4	B4	6728	488.0	526.0	1.0	1.695836955237872	0.8438171861596601	0.0	0.46145404663923184	0.29529657513033425	149.93157865756584	141.15594213493105	25.709920264364882	8.188874956484511	7.0710678118654755	76.49390564304686	80.45789473480475	59.629100540784925	535.079999999998	0.7926484448633365	255.0	67.31117729283869	28.82345318607986	13.738963918760419	51.132799388840795	15.358373420313	28.59815372992307	34.83451595623046	128.18124634958804	137.36536186560988	39.59302664641291	100.18692292366177	16.06958118919283	3854.0	857.7128399023786	365.07034481409937	103.56861287448555	697.5729015748948	203.52394978888333	357.1315943840891	428.3926612678915
8	20	nan	0	0	nan	nan	B4	B4	B4	7992	423.0	579.0	1.0	1.6756505560104222	0.7387700423843121	0.0	0.45203619909502263	0.257913389293064	152.86157863482674	148.2194319244275	25.80697580112788	8.893888044395514	7.810249675906654	89.55902783948738	103.02222016014152	50.17422035894598	624.0159999999975	0.7483496418371647	244.0	30.676386735402048	30.212329301051795	16.662043241783977	46.630731754004955	21.351079574786127	30.06120402365923	34.528160565532744	141.57691324315965	137.73170095682144	44.91015489306301	95.50711825862527	13.910994130186737	4343.0	534.8178541744128	400.7987649478018	123.32004359085113	738.8886249950156	267.4030373347923	407.728238100186	469.8781728539616
8	21	nan	0	0	nan	nan	B4	B4	B4	11423	0.0	608.0	1.0	1.6870986818327989	0.8640217363722268	0.0	0.6793339280404401	0.3048161567593373	197.48657731994342	180.08053753806934	28.284271247461902	12.969940887361213	13.0	94.0	99.42550712123767	85.89759740815333	686.2399999999985	0.825868488594874	213.0	16.718196445144713	21.9679103391245	20.09976355638355	50.22066071536392	9.982269088737667	23.630563784390688	25.36069280281663	58.34084066282958	129.7305715708062	25.492011955939233	61.74956888705492	22.389990158379078	4346.0	470.38153807632625	391.8037854898721	143.32761250529438	1050.4704062631354	201.77343528997153	430.0724204936996	465.4188003335148
8	22	nan	0	0	nan	nan	B4	B4	B4	8051	278.0	520.0	1.0	1.398652689809635	0.8312430238359348	0.0	0.5792086330935252	0.38324058180366843	147.74718316805667	140.18559127100045	25.80697580112788	11.567595591289647	10.816653826391969	83.00383749998724	82.13401795594721	-68.9122066602376	513.7999999999981	0.8602414787904691	175.0	18.359212699346244	17.10327306576073	23.304158086888492	51.212527693249285	8.765377320349216	20.294239797629416	20.45488676056266	54.58437476307154	98.79987799096853	22.29691003356129	43.02400258462876	41.85587862879038	2852.0	469.8834221754223	270.1862675845623	435.3667813250795	533.2754257293418	142.10635624080896	286.90983526874334	325.3083855127916
8	23	nan	0	0	nan	nan	B4	B4	B4	6462	368.0	608.0	1.0	1.6186993335735398	0.4711777017488828	0.0	0.4007690399404614	0.2272783101765328	122.19184935732602	139.26952286842948	25.80697580112788	9.790343593154404	8.246211251235321	105.4347122691761	107.77789182268302	85.96069991946041	597.7359999999978	0.7216483332402702	256.0	28.54238200932741	26.36366827506572	28.59813839569688	64.49262234847993	12.908781631849706	29.367147429846227	31.229938351549208	94.73597326688468	148.01048298552632	32.74756993167102	77.28500812593848	35.64107733219862	3219.0	417.7634246516973	286.2928518829867	106.3112847097218	646.8371713459492	145.04623559396714	315.5721527254209	346.35791638772935
8	24	nan	0	0	nan	nan	B4	B4	B4	10442	670.0	574.0	1.0	1.327471225214864	0.7310058931268888	0.0	0.6652650356778798	0.3895038978877892	154.91053653181945	150.23315213360866	26.0	11.618081590487279	11.0	102.72346500804136	105.70648071758852	-14.07398303947233	580.4179999999984	0.8714375130398497	247.0	150.5591207286343	31.31497677601874	15.139772695489228	57.62084384635091	14.715846491977572	30.522438392974436	36.47823314834386	119.45902214944363	105.3875639885664	40.50699628330767	104.60016784165055	21.460807184688747	4520.0	1704.8409257549793	402.183765379712	144.4157179221511	715.3883124794811	212.32320241630077	419.49262364022434	457.4119947254658
8	25	nan	0	0	nan	nan	B4	B4	B4	11447	725.0	725.0	1.0	1.8800196905770061	0.7832000101946593	0.0	0.5262988505747126	0.2279023107113349	198.41660961449463	179.76929659983654	25.80697580112788	10.214272213230322	9.0	122.3566992721033	123.36946522447651	13.69246201578917	794.467999999997	0.7089462112532129	245.0	267.0355227999389	65.39032597281039	25.67603576462716	110.95603884011507	24.122819948010147	60.987930208444595	72.62760356254876	175.0769510641694	149.1882811114192	70.21376365609467	199.0639965943992	41.103151007555425	3285.0	4180.24182517454	995.4590840265155	224.09622461441904	1622.9919587373734	388.71996764466166	931.3673316109926	1083.8129560817033
8	26	nan	0	0	nan	nan	B4	B4	B4	6046	121.0	707.0	1.0	1.1736233712518218	0.5703497915763701	0.0	0.5725378787878788	0.3893715502899886	103.71596452657293	110.64357188738983	25.80697580112788	10.342550281135864	9.219544457292887	89.56422803439008	85.19249246427523	-10.51414460113993	441.7299999999983	0.866499462558223	202.0	22.256778862327337	21.3439383758232	16.66074613854289	39.44628064613789	10.611673215404153	21.43089957162738	22.779476629570127	60.90583655517548	75.4416572926566	22.89330887515098	60.86965755559504	17.736186805181205	1711.0	229.2698715524748	176.04705938510597	109.99411082454026	301.5414823181927	111.84915003739297	181.41168907936662	196.72562805190682
8	27	nan	0	0	nan	nan	B4	B4	B4	10969	253.0	728.0	1.0	1.2115059550111977	0.5922502569100538	0.0	0.6916141235813367	0.4773140349186381	142.98925722370902	135.8712625980932	25.80697580112788	12.012060718982122	11.40175425099138	108.45270971212494	115.21417702736551	57.269768214076045	537.3859999999981	0.9032072131417516	150.0	15.762539144605398	14.126985638402402	11.346044121310115	25.837903406471014	8.369070006534457	14.639215728268027	16.04084843210876	58.01852470822632	62.23793375864625	19.02566573396325	44.251316195353866	12.349645252339542	2969.0	301.2963008508086	258.6788598895073	129.11444388143718	587.6090958490968	180.03161800280213	276.8185409735888	303.12419443111867
8	28	nan	0	0	nan	nan	B4	B4	B4	6823	524.0	744.0	1.0	1.1898465826311366	0.17662611132800715	-1.0	0.5440988835725677	0.28942370562677683	102.31082738656353	116.09048195265622	26.476404589747453	10.396618092471904	9.0	97.25838757999203	100.70229840409988	-48.107953872737944	544.2839999999981	0.7874660972935543	52.0	111.8454718273133	45.09588776528835	15.65638211555779	92.63295941799879	17.04856951534748	42.312413319945335	57.14909589290619	89.01802086830139	86.38991385698318	42.32472727075219	117.98408477008343	35.154024589806795	605.0	1643.8258800208569	687.1759219169617	161.32306467927992	1565.971191085875	269.6016334723681	653.8262462131679	929.1207605972886
8	29	nan	0	0	nan	nan	B4	B4	B4	5982	659.0	823.0	1.0	2.1495024323217233	0.8676923998557382	-2.0	0.3539854429256169	0.15760150589516553	161.7443366190467	165.85837331892532	28.42534080710379	9.341996939525684	7.280109889280518	91.77650822045855	80.40335201312533	47.15932215033555	690.633999999998	0.6430183811673653	49.0	96.22830548882484	49.395925883203745	19.471992118284106	84.4986955076456	18.783657655119896	46.86819260753691	57.70139615051448	93.57714212313294	79.74129850789905	48.291844142600894	133.02941929921508	28.36034187208861	1555.0	1230.3496905341744	544.0766620188951	154.06778121646494	900.3680022228509	200.72320191189647	511.5427642315626	616.9057912938297
8	30	nan	0	0	nan	nan	B4	B4	B4	2791	155.0	742.0	1.0	2.591545076246803	0.9060082531812615	0.0	0.32128467825486356	0.14139961523531436	124.78349650932483	122.2620137246234	19.697715603592208	5.962095527849518	4.47213595499958	57.8768425031022	52.815865322111094	-69.39353430251548	498.03599999999835	0.5248707099200752	185.0	20.405477970838547	22.386938338167965	22.288365026004612	40.582498071715236	9.857282429002225	23.76430917251855	23.32285040151328	55.40303672850132	70.13575937226415	25.216495037078857	63.20843839365989	19.103090011514723	1576.0	124.19229449052364	114.5583584299311	75.81364191882312	246.9114370746538	56.574151509441435	121.9763946691528	124.00968980696052
8	31	nan	0	0	nan	nan	B4	B4	B4	1493	594.0	823.0	1.0	1.5817467119164734	0.6060803133375432	0.0	0.48474025974025975	0.15133954468211852	60.64309599732219	60.8276253029822	18.788294228055936	5.853151251201697	4.47213595499958	54.0	48.23572798510311	3.812230729875879	352.09399999999937	0.6447851435974952	6.0	35.80709542892873	25.16107428073883	10.96598765719682	46.419653721153736	9.015152253210545	23.5321584045887	30.005706876516342	42.605538949370384	39.65273506939411	23.508323833346367	66.83335636556149	14.911970723420382	7.0	216.46352341771126	141.4168919995427	38.37592139933258	299.0513620749116	53.847501473501325	134.93884193897247	182.08584728837013
8	32	nan	0	0	nan	nan	B4	B4	B4	2099	0.0	756.0	1.0	1.7186221525777823	0.8587739931582492	0.0	0.5332825203252033	0.1946789449878701	85.20064254573981	97.12363255150623	26.248809496813376	8.80336767215719	7.211102550927978	40.0	43.65294051048585	85.53085341259106	368.087999999999	0.680940794809408	59.0	10.165041605010629	12.325185060501099	25.221606860868633	29.973708739504218	6.2640879256650805	14.095857173204422	13.190768315456808	32.06065463088453	41.58396288007498	13.517860665917397	31.55687795393169	14.704646419733763	1207.0	80.5059284651652	110.33226534631103	66.60781295225024	343.65152987558395	58.81365703884512	126.98446649312973	130.99723833799362
8	33	nan	0	0	nan	nan	B4	B4	B4	2218	196.0	823.0	1.0	1.8430693766850774	0.7091809571027982	0.0	0.3960714285714286	0.20008888802795288	83.28737332105946	83.48652585896721	20.0	5.875599809082549	5.0	65.99794949727126	58.71980556548275	49.865412623806634	373.22799999999955	0.6935584740462789	85.0	13.99806211143732	8.979522425681353	12.998641949146986	18.911421418190002	4.838742678985	9.766109744086862	9.337636359967291	29.593423360958695	35.75831239391118	10.638788470067084	25.142290433868766	11.606500367633998	500.0	76.01573230139911	49.289814866147935	38.147326063364744	99.49102029111236	35.80410494655371	52.1507136374712	54.04438872355968
8	34	nan	0	0	nan	nan	B4	B4	B4	2674	52.0	754.0	1.0	2.4251885311216266	0.7084204386685963	0.0	0.23617735382441266	0.07654616946596643	104.83552349388522	131.52946437965906	17.88854381999832	5.380350183870265	4.242640687119285	97.77051909351601	73.99193527392433	52.08872507056934	662.5579999999983	0.3630439209829611	191.0	35.832532277330756	33.69652858003974	55.77308302465826	58.28970772586763	16.059098220430315	34.84600596502423	33.96531633194536	81.64686053432524	78.5462731923908	33.55584045127034	89.62880904320627	23.44388494361192	1506.0	154.068192794919	174.34705143142492	296.25201829802245	328.5528040267527	85.7625241484493	173.19252328854054	182.59786415379494
9	1	nan	0	0	nan	nan	C1	C1	C1	1217	378.0	31.0	1.0	4.475477832101745	0.8445217528063498	0.0	0.304630788485607	0.08012502214892704	103.6741342621102	89.88882021697692	10.0	3.1402452495198974	2.8284271247461903	45.9595006893962	55.51970195677327	4.131778084131414	436.88399999999876	0.35710093896713613	180.0	15.850232728756964	20.087541008368134	26.71020068693906	35.158938000909984	8.305302562192082	20.34761582966894	22.26355384849012	42.330144298262894	74.86538496054709	23.897871350869536	50.20587472897023	21.740566114895046	511.0	85.27046635653824	64.93640057183802	44.66239424422383	109.23231868632138	26.760708160698414	62.58809806872159	70.22549789398909
9	2	nan	0	0	nan	nan	C1	C1	C1	3331	511.0	0.0	1.0	1.707732931447201	0.8882364678890002	-2.0	0.5155548676675438	0.2115570981412831	109.20869125428374	105.11898020814318	25.96150997149434	8.049132200035137	6.708203932499369	69.05071809958719	50.169000908907925	-34.77844728390323	444.8139999999987	0.728167012788283	115.0	30.489280526526272	20.98707570694387	21.530891966074705	41.34268722869456	8.219287432730198	20.958663349039853	24.185656595043838	42.84530401043594	75.30820187740028	24.160769077017903	51.00721747241914	24.939482691697776	1569.0	338.59795561339706	178.2998249353841	85.58516859821975	408.1121391262859	73.94456439744681	179.14844010863453	211.2682234486565
9	3	nan	0	0	nan	nan	C1	C1	C1	9348	111.0	63.0	1.0	1.3331999354952675	0.7182307969242359	0.0	0.7107664233576643	0.38447762013265024	145.97380308340206	136.69308687713507	25.80697580112788	12.909605318259734	13.0	95.0	101.56929411642534	-0.5650467049288335	552.7499999999984	0.8797703637475882	212.0	13.73257040604949	15.064759317785501	11.905424615368247	24.762874790467322	14.321309242397547	13.812527675181627	17.958938038907945	34.01889063604176	97.89402591716498	23.779705630615354	33.352102004922926	12.958861709572375	4645.0	405.3025570102036	326.24345868919045	107.15179776679724	522.0139783583581	288.85581844765693	296.13510451931506	375.0461289640516
9	4	nan	0	0	nan	nan	C1	C1	C1	7475	735.0	0.0	1.0	1.5541338059929313	0.7370607627632475	0.0	0.5511317555113175	0.3134674377503231	142.2575391574634	145.12063946937388	26.0	11.086256390706058	10.0	98.0	96.14141203967468	23.990616277076033	547.411999999998	0.8210225712559723	138.0	12.320393702946603	4.111345116049051	13.902739020064473	13.325032490305603	4.412802358157933	10.569192036986351	4.442999958060682	36.63109794165939	63.82969427946955	16.392843555659056	24.98150603659451	3.588433704338968	1977.0	160.5784550635144	95.05142375268042	98.85363629367203	165.26949043385684	126.34103996679187	141.35854198038578	104.03331131953746
9	5	nan	0	0	nan	nan	C1	C1	C1	1101	442.0	64.0	1.0	2.9489682159208717	0.7586416463793842	0.0	0.3419254658385093	0.127403367771463	76.10532810309857	71.84010022264724	10.0	3.167905970221426	2.8284271247461903	44.56066585203222	49.58324051663357	-3.7188813311166626	329.5399999999991	0.48047130700414575	106.0	24.618371857330203	18.43508054781705	15.180132780224085	36.59890142921358	7.4539253963157535	18.276050980202854	21.7702754791826	37.63555354066193	56.885282726958394	22.513221947476268	43.12770281359553	21.717082447372377	649.0	108.21304656658322	82.87481512874365	40.896452396176755	184.2500496506691	32.58612963743508	81.6950027840212	97.04998865164816
9	6	nan	0	0	nan	nan	C1	C1	C1	12161	680.0	103.0	1.0	1.3459852798880687	0.6666810457643968	0.0	0.5949608610567515	0.398015753618097	163.39211137095418	148.48905683584903	25.80697580112788	11.25105974319641	10.63014581273465	113.0	121.78318790167114	53.35752557431203	619.6399999999977	0.8627576176794013	191.0	16.555397929623723	17.57381554506719	14.964873826131225	24.809308054856956	18.79725343734026	16.36855122540146	19.996963490732014	46.39108893554658	92.25230791978538	28.010879724286497	45.347646416164935	10.634637991897762	3078.0	378.17953918129206	293.38161411788315	160.74714418966323	436.56394402869046	292.0650503979996	279.3885877439752	329.76135010086
9	7	nan	0	0	nan	nan	C1	C1	C1	9375	34.0	128.0	1.0	1.6784267091139167	0.8901254462715236	0.0	0.6608628225010574	0.3027660038634652	181.8101225897849	172.14238292762187	26.1725046566048	12.907308897757027	13.0	81.0	82.85370547488823	-87.36517499272094	623.7879999999988	0.8648125086481252	202.0	39.79900827072561	18.563515719026327	14.39916078839451	33.74457932077348	9.82732894923538	16.071412283927202	20.44202341604978	29.913328839465976	90.15490992087871	21.09280543215573	37.46826888155192	24.221316878683865	3820.0	985.2777759591118	330.326681423001	110.1240874202922	527.360220705159	254.02493433468044	272.97547984402627	365.003800669685
9	8	nan	0	0	nan	nan	C1	C1	C1	6077	540.0	55.0	1.0	1.3425238116489975	0.47328641779244246	0.0	0.5683688739244295	0.339148622073281	107.98711086150513	111.97321108193691	25.80697580112788	8.761246892684827	7.211102550927978	90.19938059206723	95.12677496450443	-10.02787009675004	474.5199999999986	0.8104287524171502	177.0	45.48180352151394	24.1813077153638	19.190508894622326	42.165514666587114	12.853009912185371	22.446631613187492	27.099351533688605	51.90574516914785	81.7648738976568	29.273624824360013	57.855237793177366	21.68863974697888	2653.0	640.9435115689412	275.9250176846981	216.37879054434597	479.3138481620699	170.29431679472327	268.05819832067937	316.61466462444514
9	9	nan	0	0	nan	nan	C1	C1	C1	5673	331.0	86.0	1.0	1.5752234001455865	0.2942871707299244	0.0	0.5452710495963091	0.2117698868439838	108.87936854686313	126.0634760745554	26.0	9.003626959648924	7.280109889280518	97.38503789777434	104.05786785870716	44.836703241564834	580.2019999999987	0.6569393781483411	245.0	31.181109418161213	28.556939063593745	18.13608002010733	48.65917456150055	11.096406572498381	28.045929733663797	33.77972071338445	59.97822546213865	120.81707480642945	36.43282222468406	76.68244456779212	21.436636961996555	2662.0	359.6071572750807	270.1745179044083	108.42035619914532	469.33086177241057	108.86607224401087	256.7658510413021	303.7706269286573
9	10	nan	0	0	nan	nan	C1	C1	C1	1958	459.0	79.0	1.0	3.308178467496116	0.775768643435405	0.0	0.30981012658227847	0.08653207379697114	108.45404238534411	92.45539465060976	10.44030650891055	3.3531070191555736	3.0	74.31344454394319	68.43639237943364	-33.906457126236496	533.2399999999984	0.3918351010606364	203.0	41.07121388800442	35.00218209903687	32.12010388728231	74.12561239674687	13.456885653547943	35.981383983045816	42.431525190360844	68.2096437830478	99.05865581147373	42.67286194115877	90.51140602491796	45.7826810805127	653.0	210.5754024842754	152.6125583825633	84.6218207217753	339.4608530178666	57.66788756288588	155.6743268147111	190.58645023498684
9	11	nan	0	0	nan	nan	C1	C1	C1	820	504.0	126.0	1.0	2.727191917881353	0.24621260342157444	0.0	0.3092006033182504	0.10877705121972689	54.14903231442214	56.36488268416781	8.54400374531753	2.8419700453890457	2.23606797749979	45.16857314549575	52.48210010265807	48.40802928444722	307.7819999999994	0.4352441613588111	120.0	17.872373532503843	17.183459237217903	20.62447547353804	36.313633900135756	7.45244528632611	17.12094304896891	20.377874489873648	38.307820200920105	58.43268474191427	21.72040892764926	48.481834180653095	21.857526588253677	271.0	58.034103935584426	46.95638971310109	32.083299070596695	109.93257040437311	24.116106004454195	48.27289243321866	57.71445804648101
9	12	nan	0	0	nan	nan	C1	C1	C1	4623	584.0	153.0	1.0	1.4810951872600164	0.5364543151556673	0.0	0.4779776674937965	0.2387479764589289	100.76232945476985	103.04368005850722	22.20360331117452	7.846218237634083	6.708203932499369	84.45405408933692	85.0362883927949	39.671953582728534	493.28399999999795	0.6936234058514628	193.0	33.133302899077535	27.78791492152959	20.585977025330067	50.75568779185414	13.820477618835866	24.92526139691472	32.173556133173406	60.39220258500427	97.78558017872274	35.915052983909845	74.56665896065533	22.602914543822408	2259.0	305.2105901921168	228.39043319039047	112.6411084504798	451.08511542342603	104.35074428655207	204.70910240430385	280.7600675839931
9	13	nan	0	0	nan	nan	C1	C1	C1	3152	335.0	148.0	1.0	1.882178307982473	0.8262822147142019	0.0	0.4992871851734516	0.1670838073857442	106.93728730357472	110.78808600206071	23.0	7.195881695644494	5.830951894845301	54.637997658678934	60.23310478054558	8.536498000749065	486.8899999999987	0.6086704644201989	221.0	25.05554281268269	26.358709145337343	24.380483731627464	54.222384995780885	11.194064311683178	24.698069805279374	31.166704817675054	60.34670017566532	118.88390932232141	33.3260395899415	71.0540474448353	30.667795846238732	2046.0	265.86526308674365	179.60534098092467	65.69817685242742	330.83070128038526	79.73150265403092	166.42449096217752	212.37332740053535
9	14	nan	0	0	nan	nan	C1	C1	C1	751	420.0	198.0	1.0	6.125624216882191	0.7587915272721222	0.0	0.18653750620963735	0.05925922836289505	90.57652548344866	71.61005515987263	5.0	1.7925434838535417	1.4142135623730951	52.21000819528965	58.995531613101626	-37.83874490372384	399.06799999999845	0.2782512041496851	191.0	23.985275004059076	27.34871445968747	29.778500040061772	38.28865503333509	9.989257681183517	24.7400168068707	29.677439561113715	55.00350970029831	67.96675067394972	32.79526969604194	75.10014517046511	12.878217749297619	569.0	63.56812400184572	74.411795203574	42.135774810798466	105.80611910112202	25.769375244155526	64.15893798135221	79.22659655939788
9	15	nan	0	0	nan	nan	C1	C1	C1	2185	518.0	219.0	1.0	2.3113430102153756	0.7678651801573516	0.0	0.2586410984848485	0.10976684436264598	95.36211788078317	99.80981915623332	15.811388300841896	4.712119239336508	4.0	62.47920229576618	61.09006723292814	57.266047182882254	500.1439999999981	0.4743297514381852	189.0	29.24145872425288	34.88186465576291	24.21695285476744	57.21445028856397	14.438193365000188	30.106279188767076	37.398596175946295	77.63311221450567	100.5707484446466	41.75075922906399	98.10188446938992	24.14479291345924	750.0	192.1663235584274	177.25774046964943	89.50208315160125	289.9940184727311	74.79169928655028	151.54189395625144	188.85006520152092
9	16	nan	0	0	nan	nan	C1	C1	C1	1897	407.0	256.0	1.0	3.9163525987999095	0.8467555878696446	0.0	0.2727142035652674	0.08394450531746472	121.24109672430812	105.39449701004318	11.661903789690601	3.4861970318701534	2.8284271247461903	56.83335965109549	64.49809548554792	68.04682189415158	532.8959999999985	0.40101469189303457	224.0	48.00566102191806	37.74274825677276	22.84904254693538	73.98956288397312	14.20651564002037	33.27597464714199	45.18469529226422	84.89773413166404	141.18472591787577	47.37390713766217	105.48409227840602	35.55138487648219	1211.0	211.00408949144185	176.89192038588226	67.84354944899678	373.4502785112709	66.10869027487934	155.25172822270542	212.2704967726022
9	17	nan	0	0	nan	nan	C1	C1	C1	3395	485.0	236.0	1.0	2.0135516416168833	0.5486763010776641	0.0	0.4191875540190147	0.17791133742797902	101.07290418791636	96.17692030835673	19.6468827043885	5.694527834814368	5.0	82.2166435132707	84.5004730857786	4.689364639905153	489.6919999999987	0.5749851807943094	279.0	44.25212490558624	40.954543369822204	18.453498177230358	67.81554889585823	14.06004427280277	35.88670175615698	45.92864897288382	81.85801464691758	128.2083467245102	49.185641430318356	113.65850293636322	24.74915692768991	1980.0	360.29532365780324	260.06001417990774	82.18065190315247	472.04415997397155	94.74355727713555	237.13746898807585	295.8492411430925
9	18	nan	0	0	nan	nan	C1	C1	C1	9621	325.0	261.0	1.0	1.432706343143147	0.7790275696686126	0.0	0.5113201530612245	0.2437802780156924	158.4463426994252	147.80054127099805	26.627053911388696	11.235432788173329	10.44030650891055	107.57653872534524	99.34422004720774	65.68693775757455	704.2319999999971	0.7595326438777926	293.0	34.69518592208624	32.042130175977945	23.063569127582014	59.01113907247782	13.969131050631404	28.337315977551043	37.79467464797199	74.2363470364362	154.30688944272697	42.18265056516975	85.0544748250395	32.20242616627365	4637.0	592.491204129532	312.26770523376763	137.04904354549944	493.1902810363099	160.1786231789738	282.92604044731706	364.3011531261727
9	19	nan	0	0	nan	nan	C1	C1	C1	3427	541.0	241.0	1.0	2.3685437918869168	0.8382945175749573	0.0	0.3496938775510204	0.16370245157032678	126.02506721542991	120.34118164618461	15.652475842498529	5.03216074167887	4.47213595499958	69.84767654983278	68.71109282962905	-45.812792652996166	512.9019999999982	0.6031326997536077	276.0	38.03355450741947	28.91766234114766	22.010101536288857	50.31686890870333	11.295964038930833	25.743144907057285	33.508888493292034	69.39880985207856	108.31148260831833	37.327672231942415	81.63636225089431	18.428473388776183	1817.0	369.2241398654878	232.56121191568673	239.40610378235579	418.99522449448705	91.45928169135004	204.80975063424557	274.8107733754441
9	20	nan	0	0	nan	nan	C1	C1	C1	5044	647.0	179.0	1.0	2.6165505659121076	0.9018305604323066	0.0	0.42005329780146566	0.16011512648152226	167.98123846693113	158.14550262337528	25.495097567963924	7.830777179082666	6.0	78.0	72.58298848135952	-88.83532025479981	629.1819999999979	0.5599777962808771	298.0	27.829755146987736	26.747081799432635	22.877485372126102	62.421683141961694	12.165941886603832	25.304356495849788	31.81315327901393	64.11435115709901	172.34847003035247	37.617822624742985	71.92379647307098	36.89204246737063	2231.0	224.03622524812818	207.41667869407684	109.54728073161095	479.4597546989098	99.63061007950455	198.93972736690193	253.8369578178972
9	21	nan	0	0	nan	nan	C1	C1	C1	10742	696.0	221.0	1.0	1.2374609440877478	0.5841960551784235	0.0	0.6289227166276347	0.3641139351886202	142.6006524535097	142.9475428260311	25.942243542145693	11.706801129136364	11.180339887498949	114.77270608127199	115.73648248988385	73.1444820140231	608.875999999998	0.8591194465549649	276.0	21.194796766154468	20.237796599045396	17.203311279416084	34.39967970177531	11.736491984687746	18.720180125907063	23.42166784685105	63.43367660231888	136.42555873002857	31.973617175593972	56.91013964544982	12.390859887935221	3621.0	233.67545701097697	212.01709120441228	171.4317858070135	330.5490207662806	165.58400976099074	214.48322397097945	247.3433903120458
9	22	nan	0	0	nan	nan	C1	C1	C1	2646	632.0	303.0	1.0	2.6990039957887326	0.6836482028475331	0.0	0.3413312693498452	0.15050417515799605	108.7652129417932	109.77249200050075	13.92838827718412	4.072845133855428	3.1622776601683795	70.4478423300371	79.37812624602806	15.141327499553244	470.0299999999988	0.5277750074798045	344.0	28.38168918620795	27.296269172802567	14.74470129609108	65.85772494506091	12.24496837798506	23.966521790251136	33.33234152942896	64.51677733939141	160.6622413173318	35.87003896385431	76.5906309792772	34.955718343146145	2021.0	178.3476770222187	162.06092943716794	52.74024592526257	382.08007987216115	74.54374032281339	146.26442394778132	197.93597330804914
9	23	nan	0	0	nan	nan	C1	C1	C1	4214	456.0	315.0	1.0	1.5159725344473725	0.7055671650109311	0.0	0.5190933727519094	0.2991728707274475	103.91242459872319	101.92153844992725	18.788294228055936	6.890952673240453	6.324555320336759	76.26814456585838	73.63681774579246	85.75175042479232	420.71799999999865	0.8151658767772512	179.0	26.710780483670533	18.64237440098077	10.734752433374524	37.87235820200294	8.087754685431719	16.43274592142552	22.29811559803784	40.691462523303926	85.522087498568	24.359868763945997	51.562172966077924	17.416296750307083	1301.0	227.5196004640311	158.29010519851	69.1467311270535	297.4302437324077	77.87234353646636	145.31723549589515	186.9969182126224
9	24	nan	0	0	nan	nan	C1	C1	C1	8546	492.0	348.0	1.0	1.4601932490920588	0.7648857430750273	0.0	0.5772374197906113	0.3163249143759473	149.59588405864812	140.4314779527724	25.80697580112788	9.261134763948158	8.54400374531753	90.86810307536486	96.36457812661466	-75.06458066982671	582.6659999999979	0.8183080384928426	267.0	38.64649427682161	25.511116329580545	17.248737412504852	38.663828587159514	11.723964345641434	21.95677125826478	27.759700944647193	71.43392098322511	117.46385866496712	35.43105212599039	66.34851605817676	15.78051429335028	2832.0	411.4329297542572	280.1837805984542	124.17032228503376	402.6876336885616	156.37865354772657	252.02841315604746	307.4905631663278
9	25	nan	0	0	nan	nan	C1	C1	C1	7776	370.0	351.0	1.0	1.3073994676261682	0.5667674677152642	0.0	0.5453015427769986	0.3242771593628378	123.9740385616617	130.29965464267354	25.80697580112788	10.699439722475354	9.486832980505138	103.39218079638033	102.13945876476025	15.587791647854214	548.939999999998	0.796925441967717	206.0	45.016540915705264	25.900480684824288	15.152742879465222	40.1186694605276	11.583901772275567	23.397329688072205	29.547997321002185	65.7742427168414	128.27995749376714	37.35126279108226	70.5775235677138	15.895460491999984	2693.0	419.14532790426165	278.52997720241547	107.87356464006007	453.0277874749154	149.05859551671892	253.21599221695215	317.5021142652258
9	26	nan	0	0	nan	nan	C1	C1	C1	12715	624.0	394.0	1.0	1.475364882972044	0.7935653617611859	0.0	0.5687511182680265	0.32842055671370196	186.35895929295273	175.5733464965568	26.076809620810597	11.220372103614611	10.63014581273465	115.67064638394575	113.39663462056832	-30.979899919890332	697.5059999999969	0.8246586892369555	285.0	29.047440234571695	22.457694445736706	19.36783409304917	53.922438472509384	11.881025483831763	21.07576114870608	26.645868675783277	56.33421842660755	152.78556513879448	32.32239268627018	58.20544750895351	27.38464938197285	5896.0	593.8408957719803	387.4645319050178	180.88479585573077	886.6168470680714	225.26732433214784	371.3047393783927	463.55530773010105
9	27	nan	0	0	nan	nan	C1	C1	C1	12279	239.0	438.0	1.0	1.3553580450723157	0.5870963146880959	0.0	0.6542170600458203	0.364002321755419	159.71042205537944	152.63354808167173	25.80697580112788	11.373896806284485	10.63014581273465	124.19723527403876	129.28831593503443	52.93696107231956	651.079999999998	0.8318260339396402	274.0	18.915098884142935	22.046067017130554	16.60106818471104	54.96575859002769	14.03039602842182	21.523109826259315	29.22697805799544	49.449668157845736	136.2738385135308	33.49034867156297	55.997329705394804	38.3998016808182	4941.0	377.2584280828014	374.6699180388823	150.17604475375265	898.0980240600184	261.6108351536095	365.6399035966024	483.05182085745037
9	28	nan	0	0	nan	nan	C1	C1	C1	8163	823.0	436.0	1.0	1.3947264129908779	0.673761722058516	0.0	0.5963617767387492	0.3213339521980085	136.70389205887173	139.70325694127536	31.76476034853718	11.935039574879752	11.180339887498949	95.30388270056719	101.01715968266397	29.367547635463847	565.0039999999983	0.8142643391521197	206.0	15.341664789244533	15.60234992671758	14.116792599670589	29.1884185038507	7.887769949622452	14.897627263329923	17.305027885362506	38.73954382259399	105.76719303615391	21.490348665975034	42.932982528582215	14.027893495745957	3016.0	197.85426179505885	182.65078295208514	109.30498299840838	327.0168621344492	135.26421086397022	186.09276045206934	203.35864895395935
9	29	nan	0	0	nan	nan	C1	C1	C1	6129	659.0	464.0	1.0	1.4242445590119215	0.7489792492430212	0.0	0.5459160951278169	0.262306631557798	124.08504324761343	129.24782396620841	25.942243542145693	9.596603876456214	8.48528137423857	88.71905958049102	82.21793729402167	30.264855690711116	541.8699999999981	0.7498623600660672	303.0	53.874265821650624	28.800076345913112	16.781200955621898	67.32088206801564	11.397833282127976	24.551232202909887	31.803982597775757	66.58211644552648	181.19162286445498	35.75188829097897	68.63207472115755	42.64434274006635	3049.0	610.4474253086373	227.51841061469167	103.39595706481487	426.506340643391	110.77195462025702	199.18603857792914	245.73954435437918
9	30	nan	0	0	nan	nan	C1	C1	C1	4367	0.0	458.0	1.0	1.8373896656339432	0.9167767851093271	0.0	0.54431010843824	0.24518741540302547	132.5292857998175	129.5414991421668	26.0	8.91803245115788	8.0	64.58750541980694	52.93219115470993	65.30147834264777	473.0939999999988	0.7666110769770912	90.0	67.05578712001443	39.09091333299875	16.672404090873897	39.14821085333824	39.172411661595106	29.74860766902566	43.26915389671922	44.43639287352562	50.88390935957432	42.56682692468166	73.8620585873723	15.5687190387398	882.0	937.5971471853554	493.35140062868595	134.28876221273094	544.7050431370735	391.32048556394875	368.85442949831486	546.3939728066325
9	31	nan	0	0	nan	nan	C1	C1	C1	7144	712.0	470.0	1.0	2.087236661601059	0.853072384533623	0.0	0.4601610305958132	0.21035230070909638	172.439432470778	158.15182578775372	23.323807579381203	7.813756213454243	7.0710678118654755	90.67304114881189	89.97761804859178	30.51131501918737	653.2839999999981	0.6813218253779029	275.0	29.31218441389501	29.369451446458697	20.123552350327373	57.04856958054006	14.021713668480515	26.634332892484963	30.75365844834596	78.53560695331544	169.52217840403318	37.9425193015486	75.40080895647407	24.94016940332949	2884.0	331.3300993386656	315.34505282808095	136.05014201719314	616.8402387434617	161.8566727694124	292.53791187517345	356.6601061075926
9	32	nan	0	0	nan	nan	C1	C1	C1	10350	71.0	444.0	1.0	1.747314122968425	0.7396511445086068	-3.0	0.49377415199656505	0.1967978756731353	177.699323825743	160.90991268408544	26.076809620810597	8.78819810253065	7.280109889280518	107.62867062907553	119.5899530069786	70.93973136596576	812.9519999999972	0.6894484412470024	354.0	98.64394596870989	50.98515312001109	25.238101866096258	59.201312377117574	55.949172229506075	40.60669874120504	59.322224834002554	92.6277409400791	120.59700937196612	64.84228284843266	107.05387956090271	26.67750067729503	5147.0	1895.0260636676103	665.9577945098281	283.1275820210576	814.5552005078644	804.4872363787144	533.484978472814	811.9075771505013
9	33	nan	0	0	nan	nan	C1	C1	C1	12340	533.0	518.0	1.0	1.551604270078927	0.8232617439863393	0.0	0.5492255652483532	0.2964936489805843	191.65985445852354	180.62391868188442	25.80697580112788	11.524387344580852	10.770329614269007	108.94037837363379	108.79800864495205	60.057278193368504	723.1939999999971	0.787617679910643	326.0	48.23936835117638	34.1234608925879	19.830457078292966	62.685480943880975	16.140672997571528	28.427527334541082	37.42322422284633	89.03541614953429	191.54755439795554	43.339528577402234	81.1844053119421	33.488746512681246	3522.0	453.8572840206325	339.49605671316385	159.83947656676173	601.6533158328384	203.39763622172177	312.6633872548118	374.17692939471453
9	34	nan	0	0	nan	nan	C1	C1	C1	7045	681.0	589.0	1.0	1.30432263816208	0.625911972160243	-2.0	0.6058651530787754	0.26998877061976045	120.42611070002272	121.63058825805291	25.709920264364882	9.874244469708303	8.54400374531753	98.46837194280093	93.91956657966774	-26.998512358592112	572.6279999999982	0.7854395451251464	189.0	47.12341507244855	29.814191022887826	15.208346693776548	48.616723919287324	13.046952111646533	26.00503551773727	31.113847696222365	77.57354090735316	151.95310906879604	36.62145420629531	78.72939677070826	19.75214774813503	3086.0	537.2847951836884	344.55098894331604	144.14203171338886	543.3849247526377	169.16824684292078	311.4376293979585	358.83891138620675
9	35	nan	0	0	nan	nan	C1	C1	C1	11043	233.0	537.0	1.0	1.5624400946564476	0.6984089475003288	-1.0	0.5599898580121704	0.22290782585730856	170.13560161984756	174.38463235044537	25.80697580112788	9.240181495731004	8.48528137423857	109.14987981360471	121.76586609067661	-11.691542869865465	789.0159999999975	0.748322829843464	281.0	163.5001755040139	57.86416430398822	28.003845407627523	97.16334787383676	37.7409780388698	46.80077824462205	64.46005964837968	95.4382391590625	147.32602473255247	63.84206932131201	116.96591129899025	68.64075681380928	4114.0	2534.202871560119	802.3949044188485	281.7154053784907	1289.3546817023307	554.707576841116	640.417640584521	874.5942331440747
9	36	nan	0	0	nan	nan	C1	C1	C1	16357	343.0	519.0	1.0	1.2595751458690316	0.36552221400597046	0.0	0.6897322369808139	0.4314504124085095	167.34022801374198	160.70158679988197	26.0	12.810596060924295	12.727922061357855	147.13327291948616	155.7607220975208	39.49694868210165	690.2259999999973	0.8756892767278762	268.0	130.13043413311243	39.051850211806595	18.464789859950542	75.27519661188126	19.333592826500535	32.78167394269258	42.30627911258489	78.11880672629923	168.29053189139813	45.6712901936844	81.72350659221411	55.22076757159084	6663.0	3375.9886043146253	939.1928297895938	235.8912507724017	1837.1629675421864	498.77873058617115	767.5153294606134	1022.2206776626408
9	37	nan	0	0	nan	nan	C1	C1	C1	8279	810.0	630.0	1.0	1.3390191391411292	0.5388010330307396	0.0	0.6508647798742139	0.307845855086403	128.2782152407679	134.82581355215328	25.96150997149434	11.242768616047783	10.44030650891055	105.0	108.06580834777873	65.4699337642227	581.3359999999988	0.8207187112763321	168.0	27.23245606943965	20.333699580281973	20.52396435290575	30.8603189997375	12.39629210345447	18.174700619652867	20.991149776615202	62.11741808615625	106.04521240387112	31.30081631336361	51.48267347179353	11.066468335688114	3020.0	410.66111324355006	289.72240864578635	285.0798668647185	462.2370192715898	178.3329374892637	265.27371740341187	299.88644333090633
9	38	nan	0	0	nan	nan	C1	C1	C1	1309	0.0	627.0	1.0	4.474083902508721	0.9465212994883014	0.0	0.34962606837606836	0.09998734855542998	116.04520742846204	103.39245620450265	19.235384061671343	5.16296352049949	3.605551275463989	35.0	37.440980386897095	-80.59478808364308	405.6039999999993	0.4678341672623302	95.0	16.312031768262386	24.79607850406319	12.42392617277801	25.121507572941482	19.280293038114905	18.919874912127852	27.792629858478904	40.98194878175855	52.769756488502026	36.41188683733344	49.524040336720645	8.646738439798355	173.0	45.92062263842672	59.702693372033536	29.163943071849644	63.170473921112716	48.332845277152956	48.29571995418519	66.84731828793883
9	39	nan	0	0	nan	nan	C1	C1	C1	6038	37.0	647.0	1.0	2.5388617732337035	0.8597330632579682	-2.0	0.3548007991538371	0.15474852129271172	175.62944376433688	145.72576985557495	22.847319317591726	6.6916588186556085	5.656854249492381	91.89709444701587	89.70162039194021	-55.42979925379472	700.2259999999975	0.5985625774473359	212.0	69.92704663611948	48.719676493667066	24.322453750297427	54.74296184908599	42.862607908435166	39.51332868169993	54.005462830886245	83.60845344979316	90.37671459559351	66.9127184310928	111.72927448805422	20.71056700590998	1653.0	654.1474937349558	391.4820481892675	187.08612261153758	427.81403879262507	333.9453277438879	321.56685770116746	434.9550932580605
9	40	nan	0	0	nan	nan	C1	C1	C1	7288	76.0	677.0	1.0	1.5397831515059819	0.7571484001635427	0.0	0.4901802528921173	0.3161539150261739	141.28143866570602	133.8992158304148	25.80697580112788	9.025488097621965	7.810249675906654	85.24224472342166	92.29109819483249	-42.58377715742147	538.2199999999979	0.8022897402025537	152.0	106.74610511213541	41.444953138940036	14.160769067704678	54.74908078741282	26.83653013780713	30.627695265226066	42.13870452158153	57.33002227731049	83.11497681960464	46.63523326814175	81.90280007570982	33.150209796614945	2661.0	2409.2744800522923	694.7679108893499	131.55603951215744	1087.7423369316384	383.59334779530764	498.1751742856577	704.9697113726288
9	41	nan	0	0	nan	nan	C1	C1	C1	3636	251.0	635.0	1.0	1.5339132346771747	0.8819694308027266	0.0	0.45695613924846046	0.23519357225342719	107.64608507688158	108.00462953040486	21.02379604162864	8.04450341937699	7.280109889280518	64.9929725930926	50.73431172283544	-7.793872487653018	440.7619999999982	0.7487644151565074	0.0	98.79874876141548	37.86483573168516	13.817349528893828	68.34746330231428	20.62713059410453	28.73536279425025	42.02571150660515	48.55281910300255	83.10263228416443	36.239337757229805	66.78764010965824	53.541832730174065	0.0	915.6636605113745	407.1498593017459	74.14027659408748	766.4219275265932	204.19263021834195	310.24597573652864	448.52240808308125
9	42	nan	0	0	nan	nan	C1	C1	C1	5723	262.0	714.0	1.0	1.3456050241805413	0.8521301764452691	0.0	0.472	0.29671200862243946	123.87646766735	131.24404748406687	25.80697580112788	10.815516487440119	9.899494936611665	79.96277460823411	64.82825685153986	-63.37131058144844	492.3219999999981	0.7879664050667768	0.0	97.09442279487848	41.55358213931322	14.546074678190053	66.44161132723093	23.99655145779252	31.800106827169657	44.55849551409483	56.50083176791668	83.37862193584442	40.468223206698895	75.5300832092762	45.71044494211674	0.0	1172.9776153936982	622.9555357769132	119.4447858557105	986.5069659203291	370.0175178386271	484.0721450857818	647.6888382136822
9	43	nan	0	0	nan	nan	C1	C1	C1	6897	148.0	718.0	1.0	1.8007868669981597	0.702378937146542	0.0	0.39330520072992703	0.22134997544367105	144.63062833319657	144.40221604947757	23.706539182259394	8.578135472330311	7.810249675906654	100.59466122066267	102.94854743066053	52.186555750116746	625.7419999999976	0.7296868387642826	0.0	130.97334272414446	51.57880537956953	17.607553273439407	78.15808352828026	31.129457611590624	39.10603499785066	53.97296102717519	67.01947063952684	93.20013730227947	49.45958646386862	92.56357675045729	51.12399496138096	0.0	1617.5485325567424	697.5906622931361	135.12600984238088	1023.1180288903415	430.1055319327861	530.5259637534618	715.0671247374266
9	44	nan	0	0	nan	nan	C1	C1	C1	14212	437.0	823.0	1.0	1.3231844229314835	0.5090039532409496	0.0	0.7502111486486487	0.3922949759030622	165.5382823785056	159.29846201391902	29.732137494637012	13.261058439920095	13.341664064126334	127.0	142.48942408380577	-5.604190490766656	674.7239999999986	0.8621955288621953	225.0	102.1063705412671	27.18345925118774	15.289494255557656	64.79703973978758	15.677454860880971	24.559258522465825	28.385519278235734	55.11320671625435	162.39491871371865	33.96464481204748	60.57174031250179	48.02082862984389	6226.0	2958.6881673820317	730.7626320095733	193.57235232461244	1368.8779291464016	380.04858630429953	617.4983459208161	719.0771056041121
9	45	nan	0	0	nan	nan	C1	C1	C1	8026	203.0	813.0	1.0	1.7208233318362365	0.8979665188210663	0.0	0.5802486986697513	0.23588029268846838	171.33719650623877	161.13658802394943	25.709920264364882	10.543074710575274	9.899494936611665	84.7998104786334	75.39929446759434	18.180082731728383	653.8959999999985	0.7840953497459945	109.0	134.8534370623529	40.841428365558386	20.729900116100907	59.8620735630393	24.131624395027757	31.180346433073282	39.19351499527693	56.91416805610061	82.02595568075776	40.12263682112098	73.40709553658962	32.74808884039521	1128.0	2156.5214018821716	719.6956593766809	157.04850938916206	1084.1692692562938	393.81211643852293	539.7956366110593	696.9583590440452
9	46	nan	0	0	nan	nan	C1	C1	C1	4022	8.0	779.0	1.0	1.1703969176033868	0.681744956759415	0.0	0.7560150375939849	0.2469268632118299	88.24952089726865	97.83659846908007	26.0	11.268141521851545	10.44030650891055	69.0	64.56246010742619	9.860566380590187	452.4199999999998	0.781198407303098	125.0	27.02973989676684	18.712565822526813	14.41014731489122	22.93002215307206	11.05291835218668	14.911985974758863	18.227512036450207	35.030853690579534	55.13562231231481	21.31276421621442	41.21802087780088	9.275059158913791	1130.0	454.5285883117467	136.41074277181178	59.3717408021912	176.97377012018114	75.90116776060313	110.1056997012347	133.0378428576514
10	1	nan	0	0	nan	nan	C2	C2	C2	2404	753.0	0.0	1.0	1.419601331664095	0.7784907323971051	0.0	0.5006247396917951	0.19056074187758404	78.87160274322844	101.59232254457027	26.019223662515376	9.967859373321913	8.94427190999916	48.0	49.50424256000455	-10.881685001418237	398.15799999999876	0.6915000719114053	152.0	12.30872056260705	13.456397384405136	22.465949547477067	20.84930195659399	7.486640774644911	13.026321836747229	13.53157852217555	34.68940254859626	46.221576334908605	15.651544954627752	34.12722971942276	8.404898159205914	1454.0	148.02114914543927	80.54071898944676	49.05597038008273	121.5953006343916	43.201007389463484	82.29915343690664	82.84960731398314
10	2	nan	0	0	nan	nan	C2	C2	C2	1226	426.0	2.0	1.0	3.940336950486797	0.9143700093443745	0.0	0.4303264303264303	0.11669054339963725	102.66376968514174	81.34494452638098	10.0	3.9270743201669647	3.605551275463989	36.0	41.56646543604195	0.5002043495445823	363.3559999999993	0.4863149543831813	85.0	27.511451857164502	24.00161750614643	15.348943346180022	31.814938481897116	11.978637393563986	20.236209727823734	27.059922270476818	37.1956512182951	39.261676996946335	24.55840390920639	46.96296637505293	15.107469350099564	723.0	129.48041513189673	117.71633493900299	37.74464044440538	161.40982658416033	64.48934165388346	100.98542779311538	132.86054788157344
10	3	nan	0	0	nan	nan	C2	C2	C2	10188	260.0	0.0	1.0	1.473206108106159	0.7893537465515632	0.0	0.7072053311120367	0.3517810679758511	166.3012890572292	150.95032295427526	28.0	12.244410440470116	12.041594578792296	97.0	102.09878846923178	-7.164788186854343	603.2719999999981	0.8583343864526727	175.0	65.59369796141982	29.85545133985579	12.017914092168212	37.25053788814694	18.37209130357951	22.859372937120497	30.847119929268956	45.125459691509604	82.54743252322078	30.056824604049325	54.55487918294966	14.561303174123168	5251.0	1334.2728164801374	836.8339067399502	145.27013153024018	1067.8320139525458	551.5058682253584	649.5626925276592	873.4277268666774
10	4	nan	0	0	nan	nan	C2	C2	C2	3504	413.0	55.0	1.0	1.8479503725047344	0.8132347732228127	0.0	0.46123469790706856	0.22963178688585462	110.81969165775897	106.6770828247567	19.235384061671343	6.227052138659011	5.656854249492381	66.75088014401008	64.4899390935553	13.148690107894003	437.8959999999985	0.708308065494239	110.0	47.9432517606765	31.754558611661196	18.827420510351658	41.55362790822983	18.730815591290593	26.454795198515058	37.10313577204943	48.996459916234016	44.20767540112138	33.586678847670555	59.022095046937466	19.486457654275	1072.0	551.9849092122167	295.8796217478812	114.20750781334937	348.20630223304033	181.2184789935127	242.653773246333	339.9096057601273
10	5	nan	0	0	nan	nan	C2	C2	C2	5545	565.0	0.0	1.0	1.9274196623930187	0.6435487344426895	0.0	0.472437590525688	0.1723767007666323	130.7804543815865	128.22246293064254	26.476404589747453	8.525321375822411	6.708203932499369	96.0	100.10003182936032	7.853539647398728	635.7939999999978	0.6535061873895107	121.0	90.66141769010574	39.631265707314014	19.486366100609303	52.51044484227896	20.788479467853904	33.024780705571175	43.49570454284549	57.35713751614094	62.29842074587941	38.646692644804716	77.6809798181057	23.42681015189737	1173.0	859.1789124971256	484.19617035984993	142.57831753697246	680.3708249889314	279.98988373950124	404.49095938540995	543.4597241766751
10	6	nan	0	0	nan	nan	C2	C2	C2	2903	767.0	61.0	1.0	2.1990918041939134	0.755779246938027	0.0	0.2383415435139573	0.07518001857425381	106.5103091947374	139.0	21.02379604162864	6.937624586626596	5.830951894845301	86.0	69.74577174737263	55.52710989972736	696.5899999999982	0.41878245816503173	232.0	27.432715348899364	30.78165868576616	48.70283062942326	46.23604186158627	17.684931793250144	28.677302232943475	32.040634820237756	70.29619300365448	85.09709325991571	37.51248953677714	70.91474785096943	18.029678841121495	830.0	98.53560720011592	93.6220800736919	81.66054816357791	133.58760990109295	60.61263482738286	90.95335350837559	100.68795334920287
10	7	nan	0	0	nan	nan	C2	C2	C2	5253	612.0	54.0	1.0	1.558899709993237	0.8627164440918557	0.0	0.6201889020070839	0.33038305439539556	128.65715850215864	122.57650672131263	21.93171219946131	8.646850882305703	8.06225774829855	68.78065688158225	65.0603791014137	-86.44535309310123	446.9919999999988	0.8393384996404889	156.0	100.31604479253292	28.667917896062136	17.9991760738194	33.00332654453814	16.527595944702625	23.38338295556605	29.709040969610214	60.11439689062536	59.44556331075728	33.44092467986047	57.73934544250369	12.344380868598819	1417.0	1980.543525788933	389.7449762541801	100.83978085126728	497.34827224723995	207.84042172785848	312.56017432454973	405.00610416568816
10	8	nan	0	0	nan	nan	C2	C2	C2	2937	475.0	105.0	1.0	2.8894033289083687	0.834867208300893	0.0	0.35291997116077867	0.1595921336872494	128.57287067973363	113.28283188550682	14.0	4.459591535108989	4.0	69.61542711430917	70.77311675432533	7.290076966910386	480.89599999999876	0.5700698757763975	129.0	80.70214378833771	36.03762874379754	15.264805120415986	41.62536047026515	29.21396198682487	29.607599072158337	40.0696422085166	54.03987184166908	48.78875417262316	38.890013072639704	76.35197988152504	16.621713577769697	829.0	650.6285192407668	256.29178320243955	67.17708128876984	302.27412842586637	211.10678295977414	208.36205122619867	282.36261561885476
10	9	nan	0	0	nan	nan	C2	C2	C2	9153	697.0	50.0	1.0	1.5174681961782128	0.6679339265764866	0.0	0.5697478991596638	0.2812937889875641	150.60020949125524	153.4959282847594	25.709920264364882	10.171398703568684	9.219544457292887	111.31497828344533	112.0797750566403	68.04648444320668	639.4499999999981	0.7599003735990036	263.0	66.4303043531254	28.122865757904947	23.65435271523893	34.25807587709278	12.57253384962678	24.734416815452278	29.427283176220953	57.56261565070599	71.6449073003605	31.762783247046173	64.05932722892612	12.936095264740288	2184.0	594.4293285785243	287.80813405290246	141.62623133789748	357.69518681336194	152.08317797910422	260.59493518061936	303.240238933824
10	10	nan	0	0	nan	nan	C2	C2	C2	5001	389.0	90.0	1.0	1.489257106444497	0.7661403997719133	-1.0	0.45360544217687077	0.2713087937327832	115.6739428067114	108.81176406988355	22.627416997969522	6.909876962575331	5.830951894845301	75.71657678474378	74.34054710546647	41.526102964595836	481.2839999999983	0.8322516225661508	209.0	93.86718546040356	34.98051420878619	14.435980813577771	43.76421768963337	25.560616502538323	27.53839935362339	41.348134547472	50.19565126299858	35.23053339123726	39.21426716260612	64.97404441051185	22.15315484534949	2168.0	1149.2009311802685	404.50731717888266	220.499443564564	470.6318763392046	307.44119981862605	326.9158928832039	473.4242623494938
10	11	nan	0	0	nan	nan	C2	C2	C2	1727	756.0	100.0	1.0	2.6341929676846068	0.9057772051893621	0.0	0.27783140283140284	0.13999690170290396	98.9680291282258	95.90099061010788	15.620499351813308	4.9523084438478655	3.605551275463989	42.0701158964378	41.93812180887487	41.16317825186946	393.7239999999988	0.5572765408196193	143.0	23.541435885243118	19.65395594201982	19.338811335153878	24.559716233983636	10.161440472118556	17.264164227992296	20.672419426962733	42.56356157362461	39.44382398761809	23.716472163796425	45.26724655274302	8.690898024477065	1177.0	109.34308393485844	81.71192506421357	43.81802105624229	151.75770216900855	40.899809456430376	79.55405522882938	89.25572615116835
10	12	nan	0	0	nan	nan	C2	C2	C2	2775	556.0	127.0	1.0	3.043054330274494	0.9063820761218239	-1.0	0.361328125	0.13372394174208832	134.85876125201725	119.20570456148481	14.560219778561036	4.396848593912789	3.605551275463989	56.852049375962565	56.97228551338834	-11.229544052061698	510.65999999999804	0.5974808913768974	175.0	75.09811538271606	39.93896398320794	19.096711734309793	40.37570767477155	32.2732738731429	33.09481958672404	44.93441677838564	54.72272824123502	38.969634564593434	45.50083172135055	93.21757845580578	17.662485737353563	1146.0	513.1844512689859	235.6470744293183	74.66118896659464	234.13695009797812	189.9804077828303	194.79302676022053	259.4856035262346
10	13	nan	0	0	nan	nan	C2	C2	C2	12234	190.0	140.0	1.0	1.4530170983903563	0.6743190921461896	0.0	0.5983859134262656	0.3329342802468966	170.83183985095354	162.8649747490233	26.0	10.565551237377115	9.899494936611665	125.0981058308807	126.14907866786241	-36.85364334809599	679.5319999999975	0.8121888070105557	347.0	50.18481744546443	32.27064932510257	17.958968563005328	48.83923104032874	18.294590764679015	28.787701293826103	35.21623563580215	64.0416113846004	120.8929884750396	38.77192350756377	68.98078893590719	27.01445035263896	5053.0	1043.8034186465666	558.397910837084	236.11633617337793	795.2790884850547	318.8278947509825	486.0515158912167	603.8500661859289
10	14	nan	0	0	nan	nan	C2	C2	C2	6708	335.0	118.0	1.0	1.5673887413110552	0.6228306372910853	-3.0	0.5124522536287243	0.16128664514465932	128.65568629360322	133.22537295875736	25.96150997149434	7.919316336598723	6.0	94.73098005029912	100.65463744270716	36.24273426094113	722.939999999998	0.7086788864824889	293.0	111.08317690528929	54.77752354182303	24.81443510670215	74.86550700012594	43.47429630346596	46.349538448266685	66.49144745059311	78.48929565772414	70.52547500282526	63.04237437900156	115.53330280259252	41.91523629613221	3112.0	1176.9076222805306	515.5984745882452	173.53366970270872	858.3948582857847	376.96386743709445	431.37114589381963	644.8103458434343
10	15	nan	0	0	nan	nan	C2	C2	C2	1854	486.0	171.0	1.0	2.2337741507470454	0.6984612097720475	0.0	0.34448160535117056	0.18125617807753894	83.41060989447202	77.64663547121665	11.313708498984761	3.968624742775528	3.605551275463989	59.40254339809165	59.6926290715079	31.98696734195385	358.5199999999986	0.5919540229885057	181.0	46.89747465029359	30.345433704555035	17.197680650278926	30.9252918548882	28.835797656327486	25.381673950701952	35.626718506217	29.30450912192464	15.368932681158185	31.338582422584295	72.8412297964096	17.4949264023453	1249.0	295.0867934599519	193.3314413651824	65.24957674182951	209.08421470597386	211.79873363673687	157.2506753988564	226.82482629269361
10	16	nan	0	0	nan	nan	C2	C2	C2	3300	820.0	160.0	1.0	2.827822015751781	0.928569041142722	-2.0	0.34569453174104336	0.1414680682977757	144.2731348686234	113.75851616472501	18.110770276274835	5.98575566339503	5.0	54.4799064261438	53.54837596835679	23.48490987941801	541.4179999999985	0.5907097467108208	109.0	36.870618890970945	23.96099801082164	22.111100982874632	35.27891967538744	12.283970446325839	21.35074395686388	27.561989799141884	56.09832935221493	47.563531113788486	26.907606659457088	52.3897152999416	12.121446610428393	953.0	305.2464794991538	174.33083117287606	137.43949082959443	278.99946608487517	87.82098150532693	164.23285300843418	212.17212198581547
10	17	nan	0	0	nan	nan	C2	C2	C2	7244	570.0	229.0	1.0	1.6318356129842995	0.7178963215042731	0.0	0.4571500694181497	0.2286164954569041	142.1457069910891	141.66156853571826	26.40075756488817	9.230166414125407	8.0	111.25317149769616	98.95473893167194	-76.12242430231463	631.0159999999978	0.6935043798765019	221.0	63.293507458642125	51.03807131573558	25.130083214491606	60.775341449305415	44.368261341936886	40.618493935093284	59.41058981791139	64.00601211562753	52.15515384078026	51.47582210972905	94.72190438210964	34.413962052203715	2338.0	844.6514691673219	653.6178388027474	196.30486092623323	805.5656678881496	645.1641264306381	514.9306179052219	763.8760364409536
10	18	nan	0	0	nan	nan	C2	C2	C2	7911	635.0	216.0	1.0	1.2827150863477281	0.46906809628861246	0.0	0.660130173564753	0.38148756154065344	120.28731174384943	124.2014492669067	25.495097567963924	8.890329230311036	8.48528137423857	104.01064074133923	106.23318300501462	-44.17225766571153	510.4819999999984	0.876225286592457	194.0	91.90812527574599	27.402472034096718	20.534554086625576	45.44975976832211	16.256611014716327	23.327153485268354	32.81950108893216	49.058045318350196	52.38437479175627	30.38477154262364	60.46962680667639	23.066437855362892	2800.0	1787.792249083519	511.08098032698035	294.820020747371	775.205463072285	281.0858786124736	426.6182047892362	589.2932945583016
10	19	nan	0	0	nan	nan	C2	C2	C2	1336	420.0	177.0	1.0	3.4954093428263864	0.9065136479706933	0.0	0.3125146198830409	0.1293466845408824	100.32663274623222	74.24284477308234	9.219544457292887	3.3388938237909698	3.0	42.743658391826855	42.355547725979086	26.740152348042027	360.2719999999989	0.5020668921458098	112.0	49.983489848673344	32.68223087489605	19.395391767844558	28.477012310177088	24.193163987249136	26.02299539744854	37.52574960887432	26.304509054869413	11.881559487432241	30.964064996689558	64.69295813143253	13.942412467673421	360.0	305.8263525515795	154.51743354648352	56.166628597304225	127.581368945539	115.63627079315484	121.72744361683726	176.76423302292824
10	20	nan	0	0	nan	nan	C2	C2	C2	2859	727.0	176.0	1.0	1.870213971817123	0.8729465122870649	0.0	0.38739837398373983	0.22373468238789504	104.72619172194183	98.4733466477097	17.0	5.42712621853727	5.0	50.08166161569202	51.08710516022638	38.783815914115955	400.72399999999845	0.7180710787391686	73.0	25.123460709117353	15.918699966743588	18.25387967657298	24.32933552376926	8.905729811638594	14.4526894306764	19.184496820904315	32.93272305652499	32.37967497110367	17.638025537133217	32.691905081272125	8.255024082958698	1073.0	200.51320673711598	126.98370369430631	113.68761778529733	187.0637370366603	84.42903818562627	112.79093639738858	156.3343712752685
10	21	nan	0	0	nan	nan	C2	C2	C2	2938	262.0	206.0	1.0	1.8506198827771965	0.7181127052449876	-1.0	0.411484593837535	0.14670425417922858	96.44807916567332	101.71037311896953	13.892443989449804	4.418693864380763	3.605551275463989	68.67998919485225	67.12080529014493	-1.090080423042904	501.6599999999984	0.6526713317782962	140.0	66.06503384094685	29.34201578516513	15.93580531142652	38.55658805090934	23.518608395941556	25.770779045298696	39.21944005135447	53.42633721977472	51.511070584878325	37.31940186675638	63.98338283319026	10.350545527413487	1405.0	410.7918368531391	203.82133212406188	101.87154982145876	263.0667889667675	170.42525382898748	178.14020036999136	265.9949343362823
10	22	nan	0	0	nan	nan	C2	C2	C2	726	403.0	195.0	1.0	3.505939255777025	0.6321208345404342	0.0	0.22916666666666666	0.07850873178875278	63.585225187388914	68.62215385719105	8.0	2.5240418837369702	2.0	44.71447881150596	49.270272512300465	-61.68952325045576	340.8899999999988	0.3908479138627187	86.0	54.8218661993742	31.782406352460384	18.909727608785033	26.52538339048624	26.4326697550714	25.35019450262189	35.304478533566	31.57134360820055	15.165972415357828	35.43550772219896	59.316853545606136	9.018341383896768	257.0	158.00724816694856	90.87580678984523	34.59790954180062	70.42150002345443	80.50556220300496	72.30194548889995	98.78577872365713
10	23	nan	0	0	nan	nan	C2	C2	C2	1633	493.0	193.0	1.0	2.1339601731204887	0.6896099918663626	0.0	0.3925480769230769	0.1550325568805656	76.21264314864233	67.7421582177598	10.63014581273465	3.3334660506778295	2.8284271247461903	50.087931729882555	55.19174488438319	41.87845062424555	363.8199999999991	0.6235204276441391	92.0	41.35982318222523	33.389105044305325	13.373266277834773	31.006988674402237	27.687602136284113	26.260853074491024	38.67627985030413	29.848722029477358	14.423102224245667	31.58355076611042	57.70572976022959	17.255420794710517	366.0	217.07505933195353	180.7721522897482	59.83448562771082	172.04628075286746	159.36932949349284	140.9576259739697	212.08680862933397
10	24	nan	0	0	nan	nan	C2	C2	C2	890	350.0	201.0	1.0	5.262105328064249	0.8185537017051819	0.0	0.20506912442396313	0.07626969578693128	94.57004186984324	70.40596565632774	5.385164807134504	2.310231307616896	2.0	49.90084001076696	54.32387018228613	59.57992005867795	382.93399999999843	0.33308383233532934	153.0	41.20802622847259	36.51227591559291	20.898527547717094	30.749004375189543	31.851392351090908	28.669916853308678	40.52372017502785	46.13373006135225	30.151323840022087	43.09434652328491	76.34889775514603	8.912092816084623	609.0	110.801648048684	116.07122923061252	38.8611582480371	100.66756710782647	109.41713602095842	91.7907378859818	128.55175100266933
10	25	nan	0	0	nan	nan	C2	C2	C2	795	417.0	201.0	1.0	6.4781388304258	0.7704147207115704	0.0	0.1606060606060606	0.059140486875808945	96.43311293941866	74.67261881037788	5.830951894845301	1.917513547929596	1.4142135623730951	47.046246367175996	61.480262268469374	-73.50442964384384	411.0039999999984	0.26311434717855364	118.0	51.92268252186477	35.06044100224972	22.99722284451127	27.448233876377344	32.52628367394209	27.092530712485313	39.35257491469383	34.84390015900135	18.492042491212487	36.04658576846123	71.42760360240936	8.33025105111301	285.0	135.81585411913693	85.37830177694559	37.843274623155594	64.61986738815904	82.25253695249557	66.91638065129519	94.94415204972029
10	26	nan	0	0	nan	nan	C2	C2	C2	438	322.0	232.0	1.0	7.346094472169009	0.8603493023047657	0.0	0.18622448979591838	0.059173078802304595	80.55857214620548	65.0	5.0	1.7221966842599876	1.0	35.65020140291299	41.061098401985674	32.24225707984709	304.9859999999995	0.30061770761839396	128.0	23.98585483804345	22.65110244974494	20.38040746189654	22.678782355040312	15.395773285999894	18.15886176377535	24.89927528426051	37.464698281139135	33.3522239997983	27.802517719566822	49.73258572071791	6.936049436219037	260.0	49.783977933228016	46.35378040000796	25.88914326392114	44.942778680473566	34.9463951215148	37.266010612249374	49.964980598539114
10	27	nan	0	0	nan	nan	C2	C2	C2	7736	666.0	259.0	1.0	1.766163076068731	0.7745647922356881	-1.0	0.43436271757439643	0.24661218320019096	157.35869264762258	138.07968713753664	25.495097567963924	8.477878574165501	7.211102550927978	91.72901266614551	99.52851883465831	-34.101768243490824	627.8499999999975	0.7282997552250047	115.0	118.55652692168951	41.44769972283393	23.547188626602292	53.90537881385535	23.52118714619428	33.91697570681572	46.25458153244108	57.725001852959394	54.34628822468221	40.414221396669745	80.13009847700596	23.915739678777754	2144.0	1718.3477839725092	615.6098731504753	224.3170988690108	889.7393612805754	348.9182732542977	505.5080500682816	693.5367980711162
10	28	nan	0	0	nan	nan	C2	C2	C2	4652	238.0	231.0	1.0	1.8925465444154936	0.4860908798399209	0.0	0.4797854785478548	0.16750372361345262	112.56449183897904	111.8659912573969	18.973665961010276	5.816323591661632	5.0	94.83142938920619	98.37103982164497	69.7636716277795	590.7619999999982	0.6277579110721275	178.0	41.57552452851087	30.573678229935467	19.86575115378946	35.931563331745565	23.545342246070504	26.775433050468564	35.53899450786412	64.97042813524604	81.01284833066165	41.56061652675271	72.23265432100743	11.727931720204651	1927.0	320.7960482770577	268.62104273121804	101.65261352155358	322.6130621386692	220.1846956089139	225.48677843343467	312.444587550126
10	29	nan	0	0	nan	nan	C2	C2	C2	2061	524.0	254.0	1.0	3.9228628361426243	0.9236621292660078	0.0	0.29637618636755825	0.09205584069041155	133.76505357922812	121.33424908079334	14.866068747318506	4.176806914923889	3.0	55.49841232406386	51.25982114556803	11.793938958187255	530.4179999999983	0.4119116618367143	124.0	56.656687311828136	46.97730990499258	24.889509486034513	41.43564514070749	36.53575951233506	37.032608572393656	53.38912031054497	44.198870837688446	26.19958808273077	43.86839100718498	89.52651259303093	20.598275795578957	378.0	226.51862379536033	225.0944535881281	84.23263923078775	228.85876267030835	155.23639289289713	180.87498302012682	262.4113070741296
10	30	nan	0	0	nan	nan	C2	C2	C2	9221	148.0	273.0	1.0	1.3639998498398809	0.6250401786373889	0.0	0.6557855060095299	0.3497140798635857	140.82558216905915	132.90974381135493	26.0	10.410869207044886	9.0	104.1891770549351	109.92740443758137	-81.3095669279928	575.6219999999985	0.8130676307203951	281.0	32.01882963068783	22.11754025425762	14.653467627242208	45.203952288255095	12.2196384370327	20.07380798831582	27.271595439873636	43.74428934510797	124.47035908512771	29.291416827589273	48.39855045359582	26.71459531970322	5263.0	935.9503483446315	379.6500200647861	123.64570176042616	873.1520115314052	215.2923334185034	330.8119794195518	470.47638766188174
10	31	nan	0	0	nan	nan	C2	C2	C2	1785	399.0	318.0	1.0	2.6957494245522375	0.7054409827650505	0.0	0.3116815086432687	0.12938036224562796	90.19374599679537	82.97590011563598	12.529964086141668	3.664919296619181	2.8284271247461903	60.94000025303041	63.92650090011455	69.17960487144623	416.3799999999986	0.4741665559835304	175.0	40.88981457892805	34.954131439328194	14.325062960386276	32.26941332034767	38.02236973121762	27.933531742542982	38.603036653250456	52.43067068979144	47.07035933434963	41.429724756628275	82.1741970255971	10.396307338960469	695.0	153.43796462193131	159.64455633983016	45.582635406404734	147.3566035721451	189.3613184913993	127.82565057463944	176.9091631770134
10	32	nan	0	0	nan	nan	C2	C2	C2	3101	823.0	340.0	1.0	3.0808336354715187	0.9572875453721679	0.0	0.489425505050505	0.142566409752956	149.57589080291004	131.30879635424276	24.020824298928627	6.4545064112336785	5.0990195135927845	47.0	43.24801505240487	82.20287200735402	522.8139999999992	0.6671686746987951	105.0	81.52658894378692	25.564309221692383	30.963851438835263	33.169558241032064	13.602563572116196	22.61272615008056	27.27281611971557	44.88285641744733	40.57132832892239	25.988830404356122	57.03645368479192	15.38963914848864	760.0	790.1978030735627	211.85723697021604	90.36136450059712	276.44930205494165	102.88989119417965	181.3449610825628	230.94784500449896
10	33	nan	0	0	nan	nan	C2	C2	C2	5783	468.0	357.0	1.0	2.6946826080960182	0.6597315527534726	-1.0	0.3591925465838509	0.10641051410222306	158.95746164320713	152.6106156202772	18.681541692269406	5.683145642502315	5.0	111.45031637064773	119.45674693808846	-27.955112007866212	826.3979999999973	0.47452203167309426	191.0	111.91696031205356	67.70263218320906	34.540749315172434	69.07287718728185	69.66396595723927	51.77611963823438	76.89584189280868	85.29663552716374	72.84383918717504	69.53971173241735	131.97051962465048	31.54375533014536	1282.0	794.1657736552879	560.067430159077	153.959396363236	593.9517669789493	598.6160535998642	427.58974633552134	624.1901582498103
10	34	nan	0	0	nan	nan	C2	C2	C2	3377	368.0	336.0	1.0	3.4431167743275104	0.8717606250406165	0.0	0.2936521739130435	0.11307955844367255	154.25141407878692	127.12198865656563	15.811388300841896	4.8276071764979225	4.123105625617661	81.07191524049564	75.57271135942241	18.98828988469977	612.6019999999974	0.4515309533360075	299.0	41.13440154213458	39.43859013449401	23.555199620313942	45.78396284673363	25.185488705523312	33.019562063738704	43.68221578374505	65.80062574148178	82.30809490382671	48.6774091552943	87.83869692310691	17.646219613030553	1879.0	226.98506199289113	226.3448237106204	73.68162098713219	300.8105904972181	147.46408818941563	193.96907029673457	253.11793731618673
10	35	nan	0	0	nan	nan	C2	C2	C2	5267	697.0	318.0	1.0	2.3230064682772564	0.5655030400018631	0.0	0.3495023224950232	0.17033491615926832	135.937182798621	144.55794685869054	16.278820596099706	5.50061766677999	5.0	103.80524751555052	112.11367638040679	9.81619015925488	623.3539999999979	0.6239042880833926	163.0	112.36290534026921	51.223071705549955	20.299992386251688	60.875120248645544	26.518486397340894	42.74192436784506	55.48046071827412	70.04016188159585	57.56270707771182	46.5799496024847	103.43865120783448	29.895338403992355	1244.0	1206.376684781164	524.7386592514813	140.5313044525683	624.2633099853992	279.15642076171935	436.51508413627744	574.3759672082961
10	36	nan	0	0	nan	nan	C2	C2	C2	9471	615.0	289.0	1.0	1.5263052478643748	0.5985983180930562	0.0	0.5692733064855443	0.2918457093722945	149.47213651270155	145.8012345626744	25.80697580112788	9.366710875777335	8.06225774829855	112.60413983372152	119.73455709134937	-49.1409942426386	638.5959999999978	0.7756439130256746	134.0	142.3103074543178	53.77880534157157	20.426871216855943	60.0289005972445	37.95509277842939	42.33934539929032	60.06019692495465	68.10157937929034	63.4351720251143	52.24086378887296	97.67873637750745	32.341954715549946	2630.0	2167.975417887792	918.6719469875097	201.23151090648025	977.8583515509963	724.6176708051935	710.0437944140285	996.4335098173469
10	37	nan	0	0	nan	nan	C2	C2	C2	2961	337.0	386.0	1.0	1.5950627726013138	0.7490543151712957	0.0	0.40302164148632097	0.2192833437091648	91.30519168803966	97.50897394599124	19.697715603592208	6.845309554927461	6.0	65.43827255543451	60.490473880686125	-89.71666745399558	411.9279999999987	0.6596858638743456	174.0	30.557412155903876	22.57340354565531	17.95020989049226	31.50412769149989	12.878507663495839	20.60677505005151	25.637659322470427	39.15054550766945	65.43585873767734	27.866086864843965	48.33528651017696	14.947020722553134	1379.0	279.01466410793364	171.79629240650684	57.26405773125589	268.5442590424791	100.05638234689832	148.15765669289976	196.43520298134536
10	38	nan	0	0	nan	nan	C2	C2	C2	4306	298.0	393.0	1.0	1.7826200465877045	0.8929492034423079	-2.0	0.5246101364522417	0.24246108698773788	127.28353818056134	127.62444906835053	19.313207915827967	6.538548331225086	6.0	63.34029795024615	57.29763160033379	62.994960014204544	472.4119999999986	0.7954188602567654	185.0	23.10420386865735	21.341573257930577	19.605981552042067	31.83916998282075	11.923414993099868	19.281162831000984	24.414251903072	38.80393682792783	66.48653402365744	26.127473935484886	46.09478902351111	16.914244358427823	1568.0	226.056153527461	159.71245952229947	71.79247776325792	222.66782683786005	102.12454453390092	144.18489406071603	186.71702185738832
10	39	nan	0	0	nan	nan	C2	C2	C2	4042	168.0	343.0	1.0	2.116388776845671	0.8477777250771615	0.0	0.5174753552682115	0.20391138544258003	130.177735706894	112.53888216967503	16.64331697709324	5.832739634574045	5.385164807134504	67.10279141276177	69.03998382336148	-8.479392102618844	499.09399999999886	0.6515151515151514	212.0	34.91888317465782	26.185000402852893	18.22090493608266	36.96110486239195	19.240848442539573	21.820553950034082	30.116258529946208	54.87821777164936	100.1944305114448	34.71712829172611	61.99829111993313	15.95133900269866	1323.0	293.5120933316648	173.01606805063784	66.93438667804003	222.81924221571535	156.93035817798227	151.75371977128088	200.4903796426952
10	40	nan	0	0	nan	nan	C2	C2	C2	5958	661.0	337.0	1.0	1.7463869347279644	0.3963869445250943	0.0	0.43536719035440263	0.20319764548313735	119.7054993089561	124.59534501738017	21.840329667841555	6.870022823700997	6.324555320336759	98.32813602944674	109.89964881018953	-85.55493536967941	607.0099999999982	0.6694758132479353	33.0	163.17782855033875	56.699565172195435	19.943312813527882	77.47457095980644	26.446082258597016	47.24882882833481	64.96350049972534	65.26874196529388	66.21446552500129	50.702296525239944	99.994186475873	51.90531783550978	98.0	1631.8021670728922	660.5323418602347	173.47553264163435	928.8478677123785	316.4727860763669	550.4896011091769	769.7861145064235
10	41	nan	0	0	nan	nan	C2	C2	C2	13025	95.0	345.0	1.0	1.2931072710399183	0.4033256309668079	0.0	0.6790219997914712	0.3693035746928934	152.50278746315024	150.4460036026215	26.1725046566048	11.54113008107355	10.770329614269007	134.39680055715613	139.54867003722066	52.7256512013857	665.7359999999977	0.8529796987557301	259.0	42.93388272449374	26.043091519735754	17.436972675845027	56.495918268337846	12.573922397568822	23.359456828795373	31.820630233734846	54.3721829187125	145.19440009538084	33.81692232005298	53.74465542472899	37.121538125909865	3812.0	878.8308709841222	378.10951543599367	165.3558724252507	814.9110869383439	221.59270764049143	351.94683894794434	473.4021681025624
10	42	nan	0	0	nan	nan	C2	C2	C2	1821	241.0	385.0	1.0	4.247293643695819	0.9421632856190899	0.0	0.4365859506113642	0.13543091923421366	132.8466109455649	97.98979538707079	12.529964086141668	4.083590769079408	3.605551275463989	41.187557674428284	44.524100695046144	-7.2879162444281285	411.055999999999	0.5245571078784388	172.0	24.81339743733406	24.012680200859904	16.453620249405503	35.103212064132094	17.6043946640566	20.19288933649659	27.106858987361193	48.73612575978041	77.16351560689509	30.113115278072655	55.91679268795997	15.56739146169275	719.0	139.61704436782748	96.46080732624978	38.03848345391452	138.09398051630706	66.23378370329738	83.03291393816471	109.1308310246095
10	43	nan	0	0	nan	nan	C2	C2	C2	5562	444.0	386.0	1.0	1.5715654679492295	0.7184321729139383	-1.0	0.4994612068965517	0.27358006398596807	122.27977983808304	118.12705024675762	18.601075237738275	7.108344911750223	6.4031242374328485	80.72114009756042	85.05745034641988	19.99737390684543	505.4499999999987	0.7789370492262446	229.0	67.18745710421354	40.10849161911756	16.46477458253503	42.850324298255146	40.84278619848192	31.747722591273487	44.973159533925354	76.40973524004221	67.38113992474973	51.64922567270696	88.19055456016213	17.888609115965664	2378.0	977.4823227245361	480.1463042302057	155.4640885433182	521.0843523582444	501.3097128299996	364.6606093905866	537.8622270021588
10	44	nan	0	0	nan	nan	C2	C2	C2	8994	782.0	427.0	1.0	1.3396358096894097	0.6347622917929532	0.0	0.5868075944411822	0.3172511796057359	138.36331979868984	136.12494260788506	25.80697580112788	10.825020151769737	9.848857801796104	111.04785705278871	106.91437066820048	-32.926774100117214	596.8699999999977	0.7968106312292359	84.0	154.40479137469083	47.30457008443773	16.64647901803255	70.2174563780427	20.957274806685746	39.55899910070002	55.23369191028178	62.91244360432029	70.37308308295906	41.826840658672154	82.63976515643299	47.15085072256625	1971.0	2844.7241946775466	845.4686056142673	177.2590533196926	1352.3192649064586	379.36498164758086	702.6766007728875	976.1089804330841
10	45	nan	0	0	nan	nan	C2	C2	C2	6685	509.0	453.0	1.0	1.3891757010228967	0.6428191090905928	0.0	0.6014394961763383	0.3550607894442283	121.87940290193697	119.20151005754919	23.345235059857504	8.659353556980033	7.810249675906654	84.25645916289044	93.36181777781988	89.85082912748898	486.4119999999985	0.8391388941191238	174.0	70.14221418276429	39.37160307355225	14.285465855151415	44.22710011713207	32.625116378068924	31.40891125239432	42.46762800402939	61.51696046255529	63.41210030205548	44.455283518880606	81.79804685153067	22.463874243199825	2574.0	1284.521629769355	589.6486005419865	138.46996331773698	660.8423139164224	552.817761936225	469.13682816922665	646.835050502792
10	46	nan	0	0	nan	nan	C2	C2	C2	6646	578.0	464.0	1.0	1.8755614817655564	0.7755428116904233	0.0	0.4743077362260919	0.22829724998168507	150.38775806647388	145.24462124292245	23.021728866442675	7.202297167318012	6.082762530298219	90.47281906546533	94.93903618030926	-57.90614687660678	604.8319999999981	0.7049215103945694	137.0	167.89921369217336	51.69030285254121	19.475745810195804	67.74570846743882	28.90708788204938	41.23671328090131	58.45508519373834	62.333699652925134	72.34071863815188	47.98098735511303	92.84869163110852	43.223437937907875	2196.0	2680.33082845062	669.6473183073103	139.9807591177523	867.2376442085952	380.17807359527797	517.7565734935924	736.5773258749396
10	47	nan	0	0	nan	nan	C2	C2	C2	7871	289.0	446.0	1.0	2.0985615699714146	0.8046171543488448	0.0	0.43937702355699454	0.16730941803471652	176.01584788731495	168.24089871371942	25.495097567963924	7.85876172450787	6.4031242374328485	104.7255738291973	104.51714259622516	0.4673796422936087	768.8819999999973	0.6352703793381761	309.0	61.861676883883774	47.414892989210784	25.183871287852526	52.698085139505565	49.43248652573675	40.009079199284315	55.21226842328906	93.5387960858643	120.46004457212985	67.41237497329712	112.97003152407706	17.42636770941317	3300.0	556.751461817883	433.04628144949675	135.67753194924444	497.87586872652173	510.14261183608323	372.8533157799393	500.4319685474038
10	48	nan	0	0	nan	nan	C2	C2	C2	6576	357.0	438.0	1.0	1.5941006490077263	0.7818732259119098	0.0	0.5792811839323467	0.3004073073487639	138.41085419386496	128.2653499585917	26.0	8.724837433341097	7.280109889280518	76.80248673799787	86.29051049486888	4.300338300933664	524.4819999999985	0.7965598691781235	232.0	76.54715803731233	39.722804573364556	17.31522095017135	52.276646067388356	35.67170216701925	31.483466843143106	44.410071182996035	63.99603263475001	73.71554122678936	45.7147783851251	78.06970311515033	31.089295830577612	2387.0	895.6347761778161	433.8259867988527	130.37018462177366	662.2558945724741	439.66308136004955	349.43137327674776	501.09869639389217
10	49	nan	0	0	nan	nan	C2	C2	C2	5681	701.0	472.0	1.0	1.9730549787400768	0.8170962427963119	0.0	0.47468248663101603	0.2352536715141552	146.1131860496715	137.6735268670052	25.079872407968907	7.623046425959245	6.4031242374328485	80.52888146216665	84.23443931051118	6.417642991409574	550.8699999999981	0.6804407713498621	99.0	140.81481669470668	46.27188532054424	18.47356375772506	64.50907175429165	25.314015476964414	36.82792404666543	51.43587389960885	55.016815431416035	72.02868705615401	39.09159987419844	80.34665437415242	41.30112154968083	1098.0	1665.4843976162374	612.4352183043957	121.99885616637766	894.4267038498074	323.5192346945405	488.31726634688675	684.2537731006742
10	50	nan	0	0	nan	nan	C2	C2	C2	5768	104.0	483.0	1.0	1.5166359383136951	0.7538795866519652	0.0	0.5477682811016145	0.26456830101406636	124.53719131253612	129.0348790056394	26.476404589747453	8.348489009386267	7.0	78.26591752579054	81.82250502390679	-0.5975246487323199	523.4179999999983	0.7417218543046358	219.0	83.04995806701481	34.49695590697229	15.808255140669644	48.52140072919428	29.250721098855138	28.89352260157466	40.2606393834576	65.21617472544312	97.2897690963	43.643442382104695	80.9578545736149	23.329778019338846	3698.0	1024.2173195807263	495.04411459807307	147.28673290181905	748.0174716040492	566.527092977427	410.6047917967662	607.0044866781682
10	51	nan	0	0	nan	nan	C2	C2	C2	4906	686.0	534.0	1.0	1.7182855134666781	0.8607902530184414	0.0	0.446	0.2878869834887197	130.36291581370244	127.13772060250254	25.80697580112788	8.302647612506082	7.0	69.77011222463189	66.34949153762172	22.46371764859994	462.76199999999835	0.7964932218524232	146.0	111.23720172047615	31.2205539252609	14.397375524044037	35.51569388434291	16.280888069421053	23.92112615890801	31.62261390313506	44.782757299020886	55.99234001711011	28.759136349894106	59.598001134581864	18.340505125001073	2082.0	1412.971100253053	399.51380202081054	95.19891718123108	482.6209966298193	195.55533731076866	308.03894157521427	409.654567187652
10	52	nan	0	0	nan	nan	C2	C2	C2	1797	246.0	507.0	1.0	3.7150893476303395	0.688734635484043	0.0	0.20420454545454544	0.07834651231580746	105.40415733095631	110.60289327137876	11.180339887498949	3.850279049688996	3.0	64.03124237432849	76.41943896209683	-48.440403890041594	536.869999999998	0.3551383399209487	209.0	46.43517191987485	41.39890143368393	34.423987259157	43.32661950495094	29.63541623018682	34.312718415632844	43.782726685516536	70.03799498640001	73.3463036082685	49.1374380979687	90.24350345693529	17.31714355852455	808.0	203.3738154452294	147.30753054469824	63.60605806391686	157.33177726436406	126.83933803066611	122.73289097379893	161.74514404591173
10	53	nan	0	0	nan	nan	C2	C2	C2	2912	363.0	501.0	1.0	1.9753269934088271	0.38990548363230787	0.0	0.45077399380804956	0.16337274726879208	88.90637065919798	100.20977996183805	17.204650534085253	5.352094537425488	4.182873156368473	75.0	81.86986546871033	61.369512898181114	473.27199999999846	0.5615117624373313	193.0	63.8403601590544	35.17877473961562	17.589074609801173	41.83051812462509	41.395574872381985	29.116884166374803	39.230380753055215	54.35201041959226	55.25696198269725	41.69771879911423	70.0838941782713	24.08172734733671	988.0	657.925658733584	185.81313840672374	69.88912823144346	240.8055242402479	193.91219977103174	151.19154671858996	212.91514473315328
10	54	nan	0	0	nan	nan	C2	C2	C2	1146	267.0	518.0	1.0	4.285457206145519	0.9041755079705608	0.0	0.26750700280112044	0.10112313644204737	102.69859466746675	83.60023923410746	9.486832980505138	2.831774143346419	2.23606797749979	45.42869409141523	43.868850128133836	-87.36670361333685	377.3739999999989	0.4282511210762332	129.0	27.76255451887846	27.18942552432418	21.468970865942538	28.910521098412573	19.27606620825827	22.879774213768542	31.213733143173158	43.987823208794	43.42594031430781	35.86918458156288	54.2575876172632	12.115114078857005	327.0	88.17924803681672	86.43672854080796	38.82267509493977	85.35451295692474	66.75962460320443	72.7355918046087	97.75356692634523
10	55	nan	0	0	nan	nan	C2	C2	C2	4114	318.0	492.0	1.0	1.3907450516855266	0.5957957306027856	0.0	0.5441798941798942	0.25189539427584384	93.97963641007777	110.98198051936178	25.317977802344327	8.40982714577126	7.0710678118654755	70.12401905752756	75.47843002256674	-78.71298609350656	453.0299999999988	0.7207428170988087	216.0	37.84942402597517	33.76041807979345	15.951522175222635	29.03549254592508	34.334020014852285	26.714274825528264	36.26846724562347	54.5428396333009	56.95222404971719	41.84208441991359	69.41936380043626	8.063508092425764	1962.0	214.72306439559907	211.06945945788175	80.10634056478739	188.86353899445385	290.9649658156559	175.01110903453082	236.63707980979234
10	56	nan	0	0	nan	nan	C2	C2	C2	5424	478.0	487.0	1.0	1.4947851192120436	0.628752772132106	0.0	0.45510991777143817	0.18623031643514124	113.251268529027	124.8118584109699	23.323807579381203	7.778508947975846	6.708203932499369	85.61368580611122	88.06478292226798	-79.98850769139312	604.9779999999982	0.6482610254571531	225.0	109.52980826422572	48.888029363937676	22.926298957318068	60.428030701354146	47.52332341950387	38.671580059453845	54.84896622411907	66.28200202062726	59.26755174435675	50.56043340265751	87.05003415606916	35.74860771652311	1574.0	1453.1377431377769	513.7742430632934	128.9046470373869	602.3348138760775	494.8707865998149	407.14779927395284	556.478645324707
10	57	nan	0	0	nan	nan	C2	C2	C2	7046	524.0	507.0	1.0	1.5710789875449804	0.6648465325270279	-1.0	0.5877544210877544	0.23922284213259662	134.2817940449587	138.05795884337854	25.019992006393608	8.160700739784728	6.708203932499369	93.98536990456313	100.305811620279	-49.5429665611187	608.3799999999983	0.7506125492702674	187.0	137.6096437573433	55.905653515830636	20.494224523194134	69.5924163442105	34.056931445375085	44.2425879240036	60.40889602340758	67.64504470676184	56.28587773256004	51.826276049017906	96.16707094199955	59.6317845499143	2464.0	1850.5812465380877	653.8550554439425	165.96199057251215	820.556344809942	403.49630025960505	514.1105520371348	684.1977575812489
10	58	nan	0	0	nan	nan	C2	C2	C2	3132	173.0	588.0	1.0	2.001226389991673	0.866354564374658	0.0	0.47368421052631576	0.19113362103971548	112.85607736571554	102.55242561733974	18.027756377319946	5.870577361761316	5.0	57.52945025861818	56.363647886385856	60.617831326186426	453.7819999999989	0.6648270006368074	147.0	78.18356601521373	39.082185100764036	18.860730964690447	49.56464498117566	20.78951707854867	30.12623797543347	41.90586703270674	66.28748004883528	81.18873869255185	45.64351878128946	77.78385609388351	25.29993135947734	937.0	647.5601128675044	323.05667212605476	79.14935560338199	429.30074029415846	150.73212826624513	244.21617493964732	350.41341297701
10	59	nan	0	0	nan	nan	C2	C2	C2	1574	210.0	589.0	1.0	1.8411740650646686	0.7508287189094122	0.0	0.42483130904183536	0.21115227661741326	71.61159765110483	68.8839603971781	12.529964086141668	4.329811214120393	3.605551275463989	45.950913880862984	47.29924258679029	-25.566732465375253	306.0619999999993	0.6476033737914011	78.0	28.45586328022182	27.120866717770696	14.801251230761409	29.424658551812172	16.606317268684506	22.005645785480738	27.361654046922922	43.73118180409074	42.26219575852156	31.462760411202908	57.01078820228577	12.03323419764638	332.0	283.41670885309577	160.08015564270318	42.11323732789606	174.48653399385512	88.1833373233676	127.16957354359329	162.4573281351477
10	60	nan	0	0	nan	nan	C2	C2	C2	6046	656.0	576.0	1.0	1.872489065180346	0.7353684421345411	-1.0	0.4120774263904035	0.1542399315500704	140.31448290538742	136.60527076214885	24.331050121192877	6.489490762381647	5.0	93.01746909867052	95.08656626844942	25.592788189133532	701.8439999999978	0.6699540140728019	168.0	151.14674625732005	53.3458457197994	24.10292220301926	75.02250719815493	26.046128059737384	42.341390155255795	56.2030061269179	73.64638753142208	73.83086917735636	49.78493938408792	92.85653455369174	64.50888835825026	1805.0	1525.8235604334623	470.14586132764816	159.2966361315921	645.4191959472373	218.1319301733747	377.53626353200525	484.8076150389388
10	61	nan	0	0	nan	nan	C2	C2	C2	15907	0.0	590.0	1.0	1.4316658616120876	0.6374935958283346	0.0	0.5879287403903016	0.20317621841172004	190.39205859902395	188.04254837669055	28.284271247461902	11.115564726748604	10.04987562112089	151.0	146.6886380857618	-73.28620622825414	991.8879999999971	0.7931885611708095	270.0	116.36327175982296	43.50048071797937	29.826627091504633	65.71206234674901	22.431296337395906	35.44820336531848	49.0417640786618	74.20080885197967	125.062515986152	50.88946365006268	86.5966125447303	30.73197532724589	6061.0	1942.9952258905396	748.5255069648847	298.0567805748433	1140.7585734073073	479.1516457218677	631.614406382665	841.1438482105732
10	62	nan	0	0	nan	nan	C2	C2	C2	1776	341.0	543.0	1.0	3.1928591024395296	0.7492816166088341	0.0	0.26475849731663686	0.10452730683260492	100.0471011083242	86.83317338436964	9.055385138137417	2.920638410723869	2.8284271247461903	55.39977756232189	66.25634351685166	-43.171735674128556	462.0739999999984	0.4450570103996993	205.0	38.04557874426246	42.94143573194742	19.93492032866925	45.94584566168487	40.21155112609267	35.251407688483596	45.7344931140542	61.41272605210543	46.38120087981224	50.16546873189509	79.0632183663547	21.64454110339284	925.0	195.2816970422864	204.4312656801194	60.17618087679148	208.26594951190054	204.93368455022573	165.72808448970318	219.5960175525397
10	63	nan	0	0	nan	nan	C2	C2	C2	507	360.0	583.0	1.0	3.5272121901174884	0.4960507679273928	0.0	0.25606060606060604	0.08347987851915661	50.928390231032644	50.24937810560445	6.082762530298219	2.2906121014193728	2.0	40.6344011579311	44.220791185408295	38.427469706761244	276.2599999999993	0.35294117647058826	100.0	22.057038256898522	22.318135403096676	23.471137538552284	26.695368845015764	16.709742868319154	19.15970092639327	23.45740446820855	24.64238964021206	22.374456457793713	22.811398532241583	43.69257640838623	15.442984754219651	249.0	47.17759983986616	49.53962005674839	31.044968334957957	61.19845883175731	42.04374762251973	42.78190281242132	52.12498676404357
10	64	nan	0	0	nan	nan	C2	C2	C2	1573	469.0	573.0	1.0	5.239168543738381	0.8895290898928208	0.0	0.22613571017826337	0.07806269001230472	131.54991643883696	103.73041983911952	12.727922061357855	3.626121612263199	2.8284271247461903	59.14186036817043	60.10233346052481	-29.508260331941905	503.2079999999982	0.34255226480836237	111.0	105.23747624270618	44.318562634289265	35.09915322251618	45.98258948326111	35.59362185001373	34.9614404886961	46.57418169826269	41.69028763473034	26.555581007152796	40.48238342255354	75.31525135785341	38.93334864266217	428.0	504.05018647015095	179.04809633269906	101.38098735362291	192.9241780601442	132.05613813735545	135.84040604531765	187.72126349434257
10	65	nan	0	0	nan	nan	C2	C2	C2	1386	250.0	607.0	1.0	2.4793186002431713	0.7406310953687186	0.0	0.3639705882352941	0.15196295167626048	77.56048711411349	70.51950084905593	9.899494936611665	3.3254128560550207	2.8284271247461903	49.46014438265361	52.113813061924695	32.47931507439714	338.5459999999991	0.532871972318339	110.0	48.192721454426646	32.60289915651083	15.476005209609866	33.23570607975125	17.973067857325077	25.83111314661801	33.784741036593914	45.0945906303823	36.51032266393304	33.13418788090348	59.69295795634389	17.18388651870191	490.0	256.9119250252843	156.4422370865941	41.48622885718942	154.2616008128971	77.34929441753775	120.49546055868268	158.56737622246146
10	66	nan	0	0	nan	nan	C2	C2	C2	2255	328.0	634.0	1.0	3.289659772722402	0.8259535023596619	0.0	0.29828042328042326	0.07745194349335092	119.54091293783252	106.04244433244644	7.615773105863909	2.8518864755974684	2.8284271247461903	68.01573308327731	67.38978479014625	5.403235837776258	604.8699999999981	0.4399570773583065	202.0	117.43331042304635	48.97502098418772	22.68126962520182	53.95909056439996	28.320866821333766	41.089997781440616	53.381612822413445	63.68361956626177	42.15002675354481	51.77705041319132	89.84678411111236	31.247837094590068	888.0	563.7797208931297	227.26535453647375	77.96337862871587	251.85152986645699	149.7574735675007	186.91982943192124	246.21936366707087
10	67	nan	0	0	nan	nan	C2	C2	C2	2569	487.0	594.0	1.0	2.472301725691784	0.7580578091327463	0.0	0.3976780185758514	0.13125812657953936	106.36655111046791	95.03683496413377	12.529964086141668	4.053833351996583	3.605551275463989	65.85621790282288	69.37092060702369	-78.79098911077335	495.93399999999826	0.5345401581356638	113.0	108.05053777247667	45.148424580693245	27.152880240231752	40.558770161122084	25.5430228151381	33.554970640689135	47.346974931657314	31.84846267476678	16.93411159515381	34.3308004103601	63.83379872888327	29.82281227968633	529.0	693.379217337817	267.18307795748115	160.41431325301528	252.2288093790412	142.17862250842154	200.5495995953679	279.7959258444607
10	68	nan	0	0	nan	nan	C2	C2	C2	1650	458.0	641.0	1.0	3.702731199857372	0.8343626164410225	0.0	0.29670922495953966	0.10844024008846607	109.07476162422527	99.29753269845128	8.0	3.03689403592452	2.8284271247461903	54.37725009589937	60.12374842405349	-42.00967263732878	437.2719999999988	0.4502660663119116	90.0	117.57480756938457	42.35257497429848	20.521934870630503	40.88400097191334	36.620553977787495	31.73940644785762	44.81126129627228	32.9662623219192	17.970473801717162	35.26099036633968	67.5822537317872	37.22481117397547	531.0	547.7160298377275	193.54827198386192	63.62768000550568	167.30565360933542	185.8443430736661	141.75234603509307	203.99240124970675
10	69	nan	0	0	nan	nan	C2	C2	C2	5017	661.0	650.0	1.0	1.592616797732394	0.8250136081751289	0.0	0.47808271393177054	0.19427750345984	123.98671103456775	126.90547663517127	25.96150997149434	9.11227634690096	7.615773105863909	76.24715644520379	70.06648507093537	43.28295528217197	569.6599999999981	0.6784313725490196	132.0	112.00065584480762	41.06910812482238	28.954909683205187	63.66463727410883	18.97399866487831	32.33308927435428	42.759929878637195	55.90460065379739	71.5780727174133	37.43894109968096	73.33365385513753	52.14071874972433	2259.0	1137.9037145050243	343.25330038461834	151.03589004091918	512.8355693938211	133.602335116826	276.5673919180408	346.9081867225468
10	70	nan	0	0	nan	nan	C2	C2	C2	1904	542.0	597.0	1.0	4.865153595807213	0.888914277268064	0.0	0.2414711477488903	0.08212257154012291	139.3988241885717	105.26157893552613	8.48528137423857	3.201171871955244	3.0	54.545712901107365	63.85491889651551	-65.25676919848549	539.767999999998	0.3857374392220421	58.0	87.30270828679204	50.7130541652441	27.92504770308733	45.994048938155174	32.204348776489496	37.97161824256182	52.651560224592686	46.750148702412844	29.864835634827614	40.68223090842366	73.69192042946815	33.05714504793286	193.0	392.37862204387784	224.88604577630758	89.71868490613997	210.56829180195928	147.14991996064782	170.37602823227644	235.69396513700485
10	71	nan	0	0	nan	nan	C2	C2	C2	401	563.0	667.0	1.0	6.840224036065259	0.7351780320112475	0.0	0.16078588612670408	0.051631590564730816	69.11512009921516	60.00833275470999	5.830951894845301	1.709364903668855	1.0	41.73171349947435	46.85134809001491	-66.38243762750379	312.4059999999993	0.2394029850746269	17.0	47.03408861160278	26.558831237256527	19.989333977922797	28.836865834891796	17.5753108933568	20.034638039767742	28.474326752126217	29.337651662528515	23.765331465750933	22.98709087073803	41.66137173771858	19.90847642160952	21.0	88.23367654532194	47.7440452799201	25.749752094969153	49.82645922154188	27.86543069779873	36.603173956274986	50.65030909329653
10	72	nan	0	0	nan	nan	C2	C2	C2	5864	101.0	668.0	1.0	1.5690724944876033	0.8287731216357407	0.0	0.538475665748393	0.28898782782292	133.35654295849977	123.23960402403117	25.553864678361276	8.128467429773782	7.0	69.43613405373867	74.62429018566525	-31.640944117295014	504.96599999999836	0.8097210715272026	127.0	119.06674294173717	42.044602213427424	15.023147952742875	57.142534516751766	15.94927904009819	30.11116205714643	44.43787292204797	54.84499893710017	86.38837267458439	37.116990922018886	73.19177550449967	25.278248333372176	1831.0	1296.5655761174858	547.3631654083729	126.77421287633479	774.2524457797408	204.77973651699722	397.5330899041146	595.6096291374415
10	73	nan	0	0	nan	nan	C2	C2	C2	3353	196.0	618.0	1.0	2.0029250892570056	0.4416546618125065	0.0	0.41813193665045517	0.15971512129538148	97.19568242434185	105.99056561788883	17.0	5.335140655809195	4.47213595499958	80.0	87.20252109082315	-83.31303452856943	513.6279999999979	0.5517071164129987	54.0	85.5548332259059	47.8735942915082	19.345647498965263	54.98960878700018	17.657557090744376	36.50096907094121	49.76778827607632	52.19798596948385	61.027527280151844	42.406775027513504	84.79490349441767	30.2346075437963	422.0	552.16290525347	372.02166813984513	79.48839597497135	442.9707944095135	136.62110364623368	277.9761963263154	388.75666465982795
10	74	nan	0	0	nan	nan	C2	C2	C2	3874	337.0	714.0	1.0	1.9770252614604897	0.8685815599755965	-1.0	0.4205384281372123	0.12331424326662614	124.93443826703388	121.63058825805291	18.24828759089466	5.109171156059954	4.123105625617661	65.1126558914982	61.91079083882846	-37.7861402606434	628.3159999999982	0.6543366269740732	155.0	138.42157635837793	40.144808208569884	22.092774897813797	47.92666515149176	16.0071260035038	32.72326245345175	46.156755931675434	48.01676973886788	34.47719535604119	39.001022316515446	67.86779581010342	29.464225226081908	1389.0	1085.4773029573262	281.133303290233	153.99867289327085	342.7065388970077	117.03639318142086	223.83523344248533	317.7373618800193
10	75	nan	0	0	nan	nan	C2	C2	C2	5118	273.0	717.0	1.0	2.086937314918811	0.7117203635487195	0.0	0.3985981308411215	0.14320761161101722	134.72279974014648	123.4382436686459	23.259406699226016	6.841552301609117	5.0990195135927845	91.87694623544672	94.6377684322034	-61.91485676201792	670.1499999999976	0.5558210251954823	119.0	137.42734423279762	58.68094924464822	27.006668237037957	74.73456931114197	21.76531634479761	45.79465941339731	63.363317396491766	64.45380338281393	67.58406975120306	53.0093231536448	102.09489582479	45.28430616483092	1816.0	1113.7193869836628	489.7892736084759	198.26672830618918	699.2062715291977	184.21455770730972	384.5570615231991	527.4829026460648
10	76	nan	0	0	nan	nan	C2	C2	C2	3638	642.0	698.0	1.0	1.3817040075687208	0.6974470801538138	0.0	0.3890909090909091	0.18066085670405327	91.83975417313366	110.0272693471941	23.08679276123039	8.167505938880629	7.211102550927978	71.33467034432168	65.81570059236822	-20.953600663720483	503.04199999999804	0.6366818340917045	141.0	121.54148164391518	41.86787222698331	22.399908519349992	52.415655724704266	21.45131614152342	31.19502567127347	41.66410317271948	53.13365377485752	54.74818041175604	35.987579226493835	73.13488960266113	33.85615322738886	931.0	1461.9980010353029	348.2149086650461	124.49797850381583	440.585412632674	176.12259143777192	251.17337337695062	333.20450180210173
10	77	nan	0	0	nan	nan	C2	C2	C2	1945	481.0	674.0	1.0	2.8387253278325177	0.5338327979909262	0.0	0.3078505856283634	0.1378099607555583	90.41923846686905	80.09993757800315	11.0	3.7214217257424993	3.1622776601683795	66.46803743153546	76.45760897123854	-19.64514663699289	421.1379999999986	0.49955053293951457	102.0	87.61676957458258	38.74943160265684	33.213168730959296	38.26808571442962	21.771435137838125	28.131822671741247	41.27771423757076	27.832135528326035	16.1435417085886	28.198657233268023	56.452414751052856	31.1276875436306	491.0	553.878767542541	222.7221182063222	261.5035173371434	210.0184329263866	132.73072416335344	161.355611782521	234.21304659545422
10	78	nan	0	0	nan	nan	C2	C2	C2	9284	221.0	752.0	1.0	1.793848227707701	0.8363173025150341	0.0	0.44656084656084655	0.2519025576307068	180.23889811613557	169.799882214329	25.80697580112788	9.635086744831728	8.48528137423857	99.55042640001045	98.8152044722613	20.319439999529024	680.5439999999969	0.7227433731657	110.0	126.48204769007862	49.17630281485617	19.332539941184223	74.60511167533696	22.344609797932208	37.36105898953974	54.72944232262671	59.17897303123027	90.25439844094217	42.81054398044944	80.82134737074375	39.027222133241594	3666.0	2656.1199831925333	856.7194940187037	166.2022593570873	1392.7528198678046	392.762021265924	632.6712455227971	951.5724280197173
10	79	nan	0	0	nan	nan	C2	C2	C2	3544	503.0	683.0	1.0	2.8749869840025357	0.7622875909570903	-1.0	0.35957792207792205	0.08781336507919527	134.99699622457484	127.283148923964	11.40175425099138	3.6990540024796053	3.1622776601683795	75.68500123182282	87.37524841757579	-6.251606854067949	712.1499999999977	0.4737651226522292	143.0	177.26356875896454	68.6439002379775	40.85542085021734	72.36243235319853	41.82746631465852	50.902113404124975	74.01457240432501	61.7732662782073	37.845319429412484	53.677958358079195	104.17051965743303	55.910780534148216	1023.0	1041.4865486696362	416.3045704290271	178.02543726190925	432.9517208971083	248.25375784933567	305.3391931988299	440.0393837839365
10	80	nan	0	0	nan	nan	C2	C2	C2	4811	393.0	750.0	1.0	1.855175673296607	0.5818788347430701	0.0	0.3944089194949992	0.1862258502371993	116.77224145245053	114.12712210513327	19.209372712298546	6.518665264271642	5.385164807134504	90.72176176882805	94.96800181695774	57.02902948494054	569.7739999999977	0.6104167988327096	139.0	122.96806306391954	47.08616774529219	19.038437544368207	50.586984161287546	40.18419174104929	34.800656229257584	48.834439639002085	48.385977026075125	36.7925689779222	42.384054366499186	80.25185023993254	30.862943563610315	1599.0	1571.5468688383698	470.72021090239286	146.27353387977928	513.4863206706941	386.28799932077527	357.9814150445163	496.38461926206946
10	81	nan	0	0	nan	nan	C2	C2	C2	2587	603.0	748.0	1.0	2.2822214232862716	0.6275254192382683	0.0	0.37406015037593987	0.16488074049463236	96.61215856578292	90.44888059008801	15.0	4.5252335610146766	4.0	69.31810730249349	75.22184746927957	-2.9635324389434134	444.03599999999835	0.5717758868383247	7.0	110.89776470139623	38.379263021051884	17.92996111139655	47.74593738466501	19.858411606401205	30.588693115860224	40.869520112872124	37.31544987112284	31.182070717215538	31.0875410027802	62.552925892174244	36.65160602144897	16.0	757.7404751367867	266.69816163927317	77.77027574274689	345.3866486251354	130.2982378806919	215.1415430046618	286.9616086706519
10	82	nan	0	0	nan	nan	C2	C2	C2	3262	449.0	789.0	1.0	2.831987223052098	0.7300215716745814	0.0	0.3371227780074411	0.10199937478051191	126.42123415902795	117.83462988442744	13.152946437965905	3.912951917974789	3.605551275463989	78.89320586105298	86.3993185856625	-13.856043301372319	633.9399999999979	0.4861038670739886	130.0	92.78246761485934	52.647226594388485	25.544884383678436	63.93772799894214	50.59327079355717	40.93601896613836	57.01812770217657	57.59259944036603	42.10751511529088	48.18977655470371	90.28572528064251	47.914335841313004	979.0	667.358770608902	340.2916613519192	97.98417663946748	387.66016671434045	413.50788134895265	258.786862321198	369.9969940148294
10	83	nan	0	0	nan	nan	C2	C2	C2	7234	707.0	805.0	1.0	1.4076210790505255	0.8226995617597839	0.0	0.5715865992414665	0.26528494712436784	139.75202455996512	138.6001443000692	26.076809620810597	11.769653427832932	11.180339887498949	95.02951918603306	79.44572950140181	50.29031760598065	585.3799999999987	0.751740621427829	114.0	114.8051270050928	28.405798484571278	23.900007680989802	40.57135881949216	13.395422328263521	22.95796140190214	30.39526976365596	36.06353856809437	46.84496835432947	24.63389035873115	52.77398332860321	22.862149976193905	3142.0	2400.0181426377967	456.187671629712	200.05754256341606	648.3132986305282	237.23431832622737	376.5353634990752	462.6430158317089
10	84	nan	0	0	nan	nan	C2	C2	C2	981	564.0	823.0	1.0	4.061781371971939	0.8130029549832896	0.0	0.26265060240963856	0.07369690425398723	86.9445307832904	82.02438661763951	11.313708498984761	3.232447500928356	2.23606797749979	44.0	50.62428423657133	6.453502063740115	408.9919999999991	0.35640326975476844	0.0	54.93917765840888	27.307042099535465	17.636285981163383	33.864225298166275	14.489539939910173	22.29745938256383	28.761684611439705	28.20819403976202	27.562554396688938	24.283817868679762	47.54943158477545	22.131868466734886	0.0	228.9955903403461	97.69073029607534	34.64197765477002	115.3291068598628	46.823178539052606	79.87737852707505	100.71062805131078
10	85	nan	0	0	nan	nan	C2	C2	C2	7915	168.0	823.0	1.0	1.547689864287191	0.8414508107930511	0.0	0.6576651433319485	0.34732731540150147	155.11114272510414	147.09180806557515	26.40075756488817	11.955458016061462	11.661903789690601	82.0	83.81178134293724	1.2989171838488394	535.131999999999	0.86573694284933	135.0	14.011368043720722	11.478873937390745	13.324345796369016	18.284809687174857	5.861661742441356	10.317311394028366	12.040009188465774	21.177691298536956	50.16270686220378	13.59211115166545	26.245533007197082	8.459647548384964	2474.0	246.90759217739105	167.23868253920227	96.48320834804326	211.2359206713736	127.92866496928036	155.37610528897494	176.21168925613165
10	86	nan	0	0	nan	nan	C2	C2	C2	8290	276.0	823.0	1.0	1.4989349401567151	0.7998816863370334	0.0	0.6193037501867623	0.2490482313042996	152.2547462790218	143.67324037551322	28.635642126552707	10.797602190562225	10.198039027185569	96.0	91.37686125750483	-18.38228570813684	646.7559999999987	0.76745047213479	105.0	108.56549928337336	43.88593887165189	23.060395292937756	64.00086976215243	20.461432873271406	34.7959258724004	47.08337534405291	53.512565882876515	76.24423597380519	39.054795214906335	78.60331129096448	40.248569494113326	2266.0	2517.5177079997957	706.8839253280312	190.73074019420892	1128.8511495087296	362.61268130131066	545.9275358105078	764.8396892454475
10	87	nan	0	0	nan	nan	C2	C2	C2	1668	623.0	767.0	1.0	2.845626354050484	0.8702529725404244	0.0	0.2978571428571429	0.11072347861179883	98.49115225776747	91.92388155425118	12.206555615733702	4.0892208671523536	3.605551275463989	60.314787445826504	48.51724183153665	-56.35383938919881	435.0939999999993	0.5067598359410603	0.0	71.28233754634857	27.425314761698246	24.27257189527154	35.930968292057514	12.991577027365565	22.35960939154029	29.60462349280715	27.837354078888893	29.28551159799099	22.19006646052003	47.212024196982384	21.261051438748837	0.0	481.7132071107626	160.09472810477018	52.8148471461609	209.32578041031957	76.76726954989135	132.3873961791396	167.6565346941352
11	1	nan	0	0	nan	nan	C3	C3	C3	8715	480.0	43.0	1.0	1.4433812827434562	0.8266789816311534	0.0	0.7106164383561644	0.3543639493934874	155.70213555539257	147.2582765076381	25.80697580112788	12.826315866316984	12.806248474865697	83.0	87.60952004617575	3.30604829654501	555.9219999999984	0.8815942542107127	173.0	19.964354941621423	15.868894506245852	15.55477230809629	27.755413208156824	7.627557827159762	15.37790497764945	16.97068740427494	40.705577234737575	80.90525647997856	19.078599269501865	34.02178992331028	14.329259240068495	3596.0	593.1397428130731	314.9856879170984	109.54487012233585	591.3850470092148	156.10878252983093	295.60996500588953	343.81909003388137
11	2	nan	0	0	nan	nan	C3	C3	C3	9512	683.0	2.0	1.0	1.3088180449085034	0.7256436187579108	0.0	0.7189720332577475	0.3935232985198973	146.4249292809491	141.315250415516	26.0	12.852559238430965	13.0	97.0	100.75070894595144	8.659826924761377	551.1319999999982	0.8885982530711382	156.0	14.493507376872003	11.25763335172087	13.033096838742495	13.802349908277392	7.049591868184507	10.757366324774921	12.025497877039015	34.19107348378748	55.84559406712651	14.790005444549024	23.180117533542216	4.821683113463223	2685.0	194.2937676263973	145.9200285365805	105.68976989760995	207.6741293584928	152.31581703294069	152.7054256722331	167.55158418044448
11	3	nan	0	0	nan	nan	C3	C3	C3	4008	84.0	0.0	1.0	2.1064151106778852	0.6481067190001972	-1.0	0.4014423076923077	0.18491393490156724	116.46387065195026	114.49454135459908	26.40075756488817	7.290502440801564	5.656854249492381	89.93599424857965	88.69300550916185	-82.71598511267212	521.8959999999983	0.6676105605063712	188.0	20.268253696151078	19.259342309087515	11.824078781530261	25.293537873774767	10.3739223619923	16.822079877369106	20.536354647949338	41.75428395718336	57.02587923780084	21.31960027012974	41.9023423474282	8.769726152531803	1508.0	193.79966467712075	170.11676250770688	70.18280359264463	217.83416556660086	100.9398646838963	153.36537779215723	181.72492584679276
11	4	nan	0	0	nan	nan	C3	C3	C3	2098	0.0	7.0	1.0	3.94007475975784	0.9218308292141345	0.0	0.362850224835697	0.12163026162320292	135.0562342439947	112.16059914247963	21.18962010041709	4.966025191242365	3.605551275463989	51.30924764677501	52.34677933410277	73.66531904013121	465.5719999999991	0.5468526000260653	143.0	18.907621931284666	13.81544215977192	13.052933557890356	16.58629743102938	7.21396204829216	12.919661276973784	14.194048997946084	34.6732739135623	33.46958112902939	16.331822716630995	35.43884941935539	7.152071458287537	742.0	144.6630197931081	77.51714375801384	46.69335487112403	95.63065568730235	43.29185952525586	73.50374632608145	83.55860249511898
11	5	nan	0	0	nan	nan	C3	C3	C3	11828	375.0	0.0	1.0	1.437547199997661	0.42368256656722003	0.0	0.7276082677165354	0.32151062344329073	153.9344533697262	160.5615146914104	26.40075756488817	11.781642494453092	11.180339887498949	126.0	139.43547993618864	-34.65968336232768	679.9279999999981	0.8045984830447944	242.0	23.161867713555694	19.759319520555437	12.58538187853992	47.00701899267733	10.753597380593419	19.62571150623262	23.951537400484085	46.67159551568329	130.2598311090842	24.513313507661223	46.14581532217562	37.27797362394631	3414.0	431.24193303566426	302.9353792909533	134.89772003423423	537.866530565545	237.8642723634839	293.3993909833953	345.9454046199098
11	6	nan	0	0	nan	nan	C3	C3	C3	9308	211.0	0.0	1.0	1.5361402719366608	0.6478598979001435	0.0	0.6257478991596639	0.3049650379059148	151.5177714486768	147.898613921835	35.0	11.57985951995944	10.295630140987	115.31628746125222	115.42010349588807	58.176436738491695	619.3099999999981	0.7974298565003214	220.0	23.249179855920374	20.076600345782936	11.58204018510878	25.975509309209883	16.78564129024744	18.051026236265898	22.463431729003787	53.77100774925202	106.93559139594436	27.63135739043355	46.28538952115923	9.147661606781185	3642.0	386.34573986567557	270.37264164350927	107.80900393612683	382.7608158867806	241.12109667342156	259.78970129415393	295.3717564418912
11	7	nan	0	0	nan	nan	C3	C3	C3	11165	123.0	130.0	1.0	1.7000313373579377	0.6226501045703672	0.0	0.4931972789115646	0.24571508290638824	172.81481102835318	158.68522300453813	26.30589287593181	9.972217412232014	8.94427190999916	124.30772292302689	135.22765558403	72.73094390529616	755.6459999999968	0.7262260960062442	253.0	30.474235243164003	30.693049563094974	19.530754662118852	49.216968142427504	18.458716818131506	27.42943477164954	34.423086958006024	72.39034116268158	123.78661783132702	36.34892806690186	65.44322881288826	24.959609330631793	4454.0	505.9049527607858	439.40593720879406	229.8663627030328	664.9195098597556	298.21413100510836	396.8208298282698	488.31093444954604
11	8	nan	0	0	nan	nan	C3	C3	C3	2477	0.0	152.0	1.0	2.6945285078986094	0.7443539375726534	0.0	0.36426470588235293	0.15210398712917086	108.25611574220004	98.29038610159185	19.0	5.550300799452073	4.47213595499958	74.22241199902507	72.2918434348727	-35.695928535002594	452.37399999999866	0.5618053980494443	187.0	16.221042237244546	21.336369924247265	14.710902598686516	31.094148240983486	9.573434078134596	18.912169072777033	22.9745021648705	45.16038761474192	54.99905399233103	24.58641951903701	52.19583437591791	13.580132812261581	1423.0	119.91303919255733	150.9094379004091	78.95660366583616	270.6126040145755	73.75066784955561	134.35046934708953	168.6903031207621
11	9	nan	0	0	nan	nan	C3	C3	C3	9654	12.0	198.0	1.0	1.2895075123144266	0.5937047277977029	0.0	0.5892333984375	0.34080123611367985	138.47149987196798	133.5402561027947	26.1725046566048	11.825659003206361	11.40175425099138	109.74968535466778	111.42565898041006	-26.165168626349416	596.633999999998	0.8178583531006438	278.0	17.380651591345668	26.115571902133524	14.37523464486003	33.60769062303007	16.905027876608074	22.454612001776695	28.3157702581957	66.15484864637256	91.01034567132592	32.87522702012211	57.18385605700314	12.128206346184015	4348.0	539.0366228744388	369.92227162700146	164.9758613128215	555.4465715801343	254.95951899141073	331.90655466075987	438.6847345344722
11	10	nan	0	0	nan	nan	C3	C3	C3	10948	277.0	195.0	1.0	1.4985181679034645	0.8082712629707143	0.0	0.5279706790123457	0.3225550938241684	175.8017864341758	166.6433316997713	26.248809496813376	11.261686458190432	10.44030650891055	102.64343121994091	103.51390202409635	-45.554633199752246	653.0859999999975	0.8253298153034302	336.0	104.87927065137774	33.547249666415155	12.819958885200322	60.49700158368796	19.436057141050696	28.435065301135182	39.1458304990083	90.06390469707549	166.85940335690975	43.17839322052896	75.60515761375427	33.4198520379141	4952.0	1628.2023054808378	509.0606860741973	142.60360238328576	885.207660923712	291.27496872190386	428.5317477369681	585.1247130846605
11	11	nan	0	0	nan	nan	C3	C3	C3	8714	390.0	202.0	1.0	2.4333310040605785	0.8533841071267068	-2.0	0.393089137495489	0.1552687130315516	205.65248989033455	180.9447429465692	26.248809496813376	8.303598888013186	7.0710678118654755	111.95272249207366	107.20306790900757	-28.889730009362566	839.7919999999968	0.6090086312331832	366.0	257.0763408280909	47.56772715970874	18.113634032197297	99.73501179087907	18.086396674625576	38.032684883102775	62.4873428279534	107.40410462021828	162.73635466210544	51.94763108249754	112.9078356269747	51.22294964082539	5217.0	3557.917509456165	665.2586255306378	160.18805320188403	1258.0447094608098	240.44928756169975	515.3344942396507	760.9317320762202
11	12	nan	0	0	nan	nan	C3	C3	C3	6613	566.0	246.0	1.0	1.3713025940174035	0.8079239338766973	0.0	0.5219827926434604	0.2587646977062244	130.70609732875727	126.28935030318273	25.80697580112788	10.714906583256647	9.848857801796104	94.01179636503196	77.02337610694099	48.58992506156614	566.6979999999979	0.7407863784025989	258.0	97.31502252444625	30.814664028584957	20.688624410890043	66.095902887173	12.197940059006214	27.32051577884704	35.70328831020743	68.36353101208806	128.00778221152723	32.755901431664824	75.05407798476517	42.196490513160825	2335.0	623.9746707454324	258.1317318379879	94.99408016353846	619.1996037876233	124.00349498447031	239.01168915908784	305.48908263165504
11	13	nan	0	0	nan	nan	C3	C3	C3	6882	350.0	335.0	1.0	1.2031633945672215	0.7463294624812314	0.0	0.5756105720976915	0.3773490359653177	120.6883496149201	121.41251994749142	26.30589287593181	11.173559028015381	10.295630140987	90.10400925639455	80.32735254486265	0.5832794610647979	478.7299999999984	0.8499969122460322	98.0	136.04695220664144	31.300801074132323	10.592706246301532	56.02934303879738	9.992217953316867	24.00698870420456	36.740474589169025	62.71902031637728	85.83967351540923	34.58843367919326	77.16760535165668	30.061035992577672	1518.0	2103.509773850441	634.6176247932017	129.5302823157981	1196.1898690378293	187.6128336172551	487.7543149776757	702.6586713474244
11	14	nan	0	0	nan	nan	C3	C3	C3	11836	427.0	343.0	1.0	2.3915577744413197	0.8788942320787158	0.0	0.3856128233530983	0.12518590972248034	241.83129463562804	210.58252539087852	25.80697580112788	9.645449708417209	8.94427190999916	143.40649757536966	115.35756529742845	-85.40369336283226	1090.0079999999957	0.5166753972411384	217.0	278.314320422709	92.70705731026828	45.72939659561962	150.37145031057298	28.989776483736932	78.19348446652293	104.61821950599551	170.2560006789863	227.64831030927598	97.94520492106676	204.961303178221	80.52912191022187	2615.0	3609.1867102459073	1220.9821786358953	231.03361693862826	2033.857192505151	370.4627463761717	986.5401403829455	1353.9693607296795
11	15	nan	0	0	nan	nan	C3	C3	C3	18272	665.0	310.0	1.0	1.7827710542161315	0.42525348398471596	-1.0	0.41908256880733946	0.16823292208464746	213.1038036125191	217.14741536569116	26.248809496813376	11.52596884722993	10.770329614269007	179.51916293130458	192.87477421472863	-79.91814056870008	1168.267999999995	0.6337402885682574	362.0	278.6441443664953	80.0186771498993	37.03193722292781	140.5179217327386	30.99807748477906	72.52909145783633	91.96751379966736	153.1443503573537	228.71810417622328	89.16966532636434	185.3873046077788	77.98213173169643	6099.0	4368.496956889518	1201.0462519181892	299.95665128622204	2216.153857851401	522.4530879659578	1086.3170383870602	1379.8769837701693
11	16	nan	0	0	nan	nan	C3	C3	C3	9201	449.0	453.0	1.0	1.4415144417479355	0.7724865294224016	0.0	0.622362012987013	0.27238387361056	154.86408755055726	153.7010084547268	26.870057685088806	11.028320284295885	10.0	110.91229735659627	98.34351965855987	64.25641285947151	651.5259999999979	0.7805395317271799	82.0	141.43312724679708	56.95191889256239	18.783367694355547	88.35936531797051	17.38422222714871	47.994888324290514	63.543770506978035	98.97895793616772	127.41730361431837	60.06184482946992	125.90746923536062	45.09048610646278	1749.0	2708.5867550484836	955.7938664518297	156.3920357748866	1502.67545703426	275.49926085677	783.2842000145465	1035.5321289375424
11	17	nan	0	0	nan	nan	C3	C3	C3	7822	573.0	461.0	1.0	1.7925871365535047	0.7699507674803113	-6.0	0.5054277591108813	0.16950708690517446	159.00470747450547	150.05332385522155	25.80697580112788	9.196994414966309	7.280109889280518	105.0	101.46142783058951	-85.80315963163645	761.4999999999975	0.6338478991937117	53.0	187.8203251287341	68.1623560525477	23.980666909366846	111.35642031952739	20.352925980463624	60.233966663479805	77.66981011256576	117.22853450477123	143.44672338664532	73.41341255605221	148.04576183110476	64.3453574674204	2627.0	2188.070650231093	788.5138330608606	154.6184185827151	1357.8767382279038	230.1523622693494	684.0014352463186	879.8960560988635
11	18	nan	0	0	nan	nan	C3	C3	C3	8587	823.0	519.0	1.0	1.6217746662497068	0.76146902233249	0.0	0.5724666666666667	0.3000828432666084	157.7368703585216	149.03019828209315	28.0178514522438	11.442811543783426	10.63014581273465	99.0	102.24524475360958	83.7736393498319	599.659999999998	0.8097123998114095	172.0	82.68729689251631	22.02766461111605	12.320470054633915	25.861631145700812	32.284367287531495	19.069825304672122	24.777508167549968	53.011291751638055	56.868848726153374	27.200732469558716	55.51322168670595	8.742916034534574	3481.0	1543.8398112421855	427.7682162867859	127.28037025313824	512.7025564629585	511.58321582805365	380.0877098981291	478.466865808703
11	19	nan	0	0	nan	nan	C3	C3	C3	11092	353.0	497.0	1.0	1.2386272174515094	0.705299545530487	-3.0	0.6374712643678161	0.27574018967496683	152.3181091673446	150.9205088780183	27.018512172212592	10.945674914075074	10.0	111.00506246926449	107.97974084712662	20.1301985968092	710.9839999999975	0.8776357953871107	107.0	280.2607001364231	59.26039530336857	17.177248863503337	97.30499728769064	16.458625233732164	42.95513854548335	65.44620452448726	97.94515931233764	121.45944925397635	53.61477065645158	101.13958954066038	60.33847561478615	1962.0	6076.381106600165	1216.4031908810139	253.38877073302865	1911.9525902867317	345.7204558411613	891.1544836778194	1336.174808461219
11	20	nan	0	0	nan	nan	C3	C3	C3	7349	139.0	454.0	1.0	1.4030098342853905	0.8605938713790338	0.0	0.4934864356701585	0.2641077977170511	144.14265281269073	145.1240848377691	26.0	11.218889770170463	10.44030650891055	96.36539743855653	73.41067832456594	0.2800890526627686	591.3279999999975	0.7786194840281826	79.0	105.47887421771884	41.87397575378418	12.81712070479989	70.20024417340755	13.981338276527822	35.00190735608339	50.58478682860732	60.951506808400154	107.22914479672909	39.90165562182665	77.0075839087367	37.371999736875296	1499.0	1766.7602664455771	632.3212182745337	111.45609302353114	1252.9059747718275	213.73428009543568	507.3643708229065	810.7138330712914
11	21	nan	0	0	nan	nan	C3	C3	C3	7162	62.0	555.0	1.0	1.3436245781404235	0.47955850613559137	0.0	0.3900871459694989	0.15940325133243644	117.46872884991919	153.80507143784303	26.30589287593181	10.574572438384246	9.433981132056603	111.6244081359918	103.07997348310606	-69.88299296940747	751.4039999999972	0.6001089278981107	165.0	132.32355242129415	53.2065004222095	17.871168157085776	79.3592128213495	20.17343411874026	44.90606554038823	61.553048118017614	89.99591058678925	114.73170091956854	51.72376599162817	97.60672921594232	41.147051258943975	3089.0	2422.9996652016416	697.095415529795	104.575204920955	1127.0605336129665	251.0188761819154	547.7852302771062	797.1009234068915
11	22	nan	0	0	nan	nan	C3	C3	C3	3034	226.0	499.0	1.0	2.0248874496842495	0.7740499975486723	0.0	0.2794767870302137	0.12655154829169507	105.52416924522883	117.15374513859982	22.847319317591726	7.222592275347922	5.830951894845301	75.2284552999423	66.80993429077077	-73.43095758345989	548.8819999999974	0.47711904387482307	44.0	131.1866791062057	44.912199683487415	15.937285504303873	57.49106588214636	13.123949071392417	37.71564820036292	49.618463434278965	69.38907451927662	81.54230568557978	43.41440459340811	82.4192416369915	24.87637146562338	221.0	1121.6701932623982	307.6283210851252	54.56014384236187	366.8184485659003	92.54338939581066	238.7925538253039	330.55736640281975
11	23	nan	0	0	nan	nan	C3	C3	C3	3471	335.0	591.0	1.0	1.476101024152654	0.5762900173847205	-1.0	0.4976344086021505	0.2523869057241197	88.32707701076478	96.60745312862771	17.204650534085253	5.761444531665027	5.0990195135927845	71.55417527999327	72.18488506373043	-80.67601422882315	415.7179999999988	0.7932807679122384	122.0	144.37770652770996	30.373952839523554	11.040344857610762	47.383550722151995	10.097077918238938	22.56133370101452	35.76511791348457	53.332936719059944	57.9044326916337	28.14129857160151	52.701365642249584	19.0518654929474	1026.0	1453.3249859958887	306.2372781187296	83.11503811180592	447.5150230936706	94.86833027098328	228.02813818491995	328.95014937222004
11	24	nan	0	0	nan	nan	C3	C3	C3	9607	684.0	516.0	1.0	2.054802820961717	0.8707677064047321	0.0	0.4205848874879608	0.2357686856448064	200.81185171590988	174.91712323268982	25.80697580112788	10.110365956953345	9.219544457292887	104.12489948825164	98.73810755911038	30.608797637528728	715.5759999999972	0.7131351371413726	204.0	152.01860072743148	39.069092948921025	19.9284505257383	55.44670789502561	30.124589931219816	32.60723286960274	41.72941187489778	80.51616703532636	90.38355090655386	40.05970854964107	81.85703801549971	19.70206764433533	3117.0	3040.9979700231925	495.772504452616	142.94191001914442	656.0585343251005	377.3559329658747	422.0168775944039	513.1045861570165
11	25	nan	0	0	nan	nan	C3	C3	C3	1656	257.0	530.0	1.0	3.5957530419153314	0.9489104434235804	0.0	0.26953125	0.1516652311797997	117.25137883009167	99.92997548283498	13.92838827718412	4.573475353710862	4.0	36.210833320585046	36.998146406209585	-58.86655524660803	370.4179999999984	0.6031688217082498	36.0	135.4931867197156	33.25162126496434	11.670908723026514	40.781750194728374	8.69799348898232	27.103944543749094	36.210788171738386	49.330983482301235	52.78570244461298	31.12565814331174	58.55513846874237	18.784603621810675	440.0	924.5247726067901	205.8471351750195	34.003494495525956	245.769008949399	50.62801577150822	157.19671940803528	218.03025893867016
11	26	nan	0	0	nan	nan	C3	C3	C3	1432	207.0	601.0	1.0	1.9314487438589552	0.6199843520881402	0.0	0.2841269841269841	0.10755480482827598	65.96566492452237	81.74350127074322	15.132745950421556	4.9710514643684665	4.123105625617661	52.32590180780452	51.75759574437066	68.4201715997268	409.03599999999875	0.4582400000000001	61.0	80.61470966041088	32.00418099761009	10.851255091838539	45.076737597584724	10.216235645115376	27.846799418330193	37.81486238539219	45.40318915247917	56.09536901116371	29.66129559278488	58.34294651448727	20.74196993559599	77.0	466.0084991082549	144.43056402355433	29.319585119374096	223.67171739041805	47.15466564334929	119.89411777630448	173.41538133472204
11	27	nan	0	0	nan	nan	C3	C3	C3	5626	293.0	617.0	1.0	1.46389729175414	0.43110189663005494	0.0	0.45721251523770823	0.27983747071386395	107.35062694965431	114.43775600735974	26.019223662515376	8.566844330415758	7.280109889280518	92.15880021874817	96.86281957201749	80.05146829286278	502.63399999999797	0.7695253727260293	81.0	199.01460300385952	43.69761196896434	13.055939624086022	53.64014644920826	12.016128832474351	33.73897921293974	47.096788082271814	65.22168307751417	74.43990214914083	38.872709300369024	78.83764395862818	21.722316350787878	788.0	2083.0503868833184	588.3569701872766	110.69118854310364	784.8689251877367	173.95562734734267	452.1686734929681	645.0391704253852
11	28	nan	0	0	nan	nan	C3	C3	C3	11355	430.0	524.0	1.0	1.578423480467727	0.7579814680263625	0.0	0.5184931506849315	0.2486708325314158	178.59857993579064	167.53805537847214	26.248809496813376	11.186846737390013	10.04987562112089	119.00611762060136	116.4955829267804	40.11042789532289	757.5059999999969	0.7307184915859584	176.0	180.15083546936512	61.341222271323204	22.347386992536485	85.08189520798624	30.236438650637865	48.188830472528934	70.31824205815792	119.96910053119063	140.94978263229132	60.44481583498418	129.23916989192367	33.729884832166135	3165.0	3142.5045699439943	1078.3742128051817	179.81208643876016	1319.4289320893586	500.3521946230903	821.8711386630312	1144.3524841265753
11	29	nan	0	0	nan	nan	C3	C3	C3	4235	87.0	603.0	1.0	2.2040664225982085	0.6258457364300496	0.0	0.27557261842790215	0.0954821544864802	121.3703312649983	141.088624630053	19.235384061671343	6.1221370749101025	5.0990195135927845	99.9531397054955	94.66240952734854	33.2091569074941	746.5699999999972	0.41959774100861985	147.0	141.11575522646308	57.065552800893784	18.627176365815103	92.32326248288155	18.73879611864686	47.37296103686094	66.84449544548988	75.39893205463886	116.9461662992835	50.450293745845556	103.30046559125185	51.023422583937645	1094.0	1276.9343561306596	405.259358137846	77.38596216309816	694.5702909454703	132.72123337350786	322.2199591360986	466.5984438098967
11	30	nan	0	0	nan	nan	C3	C3	C3	7129	718.0	652.0	1.0	1.597429002434207	0.6658180199671468	0.0	0.49727957589285715	0.22764900140604044	136.25337585049587	136.24243098242192	25.96150997149434	10.329120711269084	9.0	102.53054613639706	101.66057531007148	4.941654548262514	627.315999999998	0.6994015500833906	200.0	53.04174875561148	41.348226092755795	18.862867220304906	65.54946213960648	34.787441870197654	34.57146573904902	46.521553391590714	95.79172966070473	107.33168548438698	45.431845620274544	93.98577873129398	23.55275812651962	2868.0	786.6458083987236	450.8128945417702	112.92242395039648	694.5238580508158	388.02169892564416	386.1062797559425	505.2601365474984
11	31	nan	0	0	nan	nan	C3	C3	C3	9430	399.0	673.0	1.0	1.4102620364754572	0.7392924691120003	0.0	0.5390727719659292	0.31815628707186056	152.37054610760887	146.76852523616907	26.0	11.500028856025722	10.770329614269007	105.34401566994073	102.60395951088853	16.804964544198413	610.2959999999975	0.7967218654950998	193.0	151.23909351974726	48.38130769506097	17.219852032139897	74.3023880533874	20.547524293884635	36.96806290932	56.078477185219526	85.98359656333923	117.3021894544363	44.892744364216924	92.1289234906435	30.72112620715052	3108.0	3152.8247196525335	854.0434277076274	137.76652277912945	1274.7727329805493	352.0944696329534	628.8952935859561	956.8680556695908
11	32	nan	0	0	nan	nan	C3	C3	C3	12791	622.0	652.0	1.0	1.2577659902405096	0.49110362949037745	0.0	0.6876142350284915	0.3663819216546042	152.339664000436	152.2005256232711	26.1725046566048	12.006753461971815	11.40175425099138	128.36496545567113	132.70325751308897	-71.44613604012332	662.3539999999981	0.8685997555344289	294.0	97.32465096842498	31.769131049513817	13.517219862900674	44.437735641375184	39.32452883012593	27.888609251007438	37.428046172484756	94.66974902059883	102.54300762619823	43.56504171527922	94.43170837685466	14.839551444165409	5663.0	1864.909087515436	589.8652640050277	172.14714425988495	893.8268422670662	505.65409453678876	551.8085614964366	714.0013592187315
11	33	nan	0	0	nan	nan	C3	C3	C3	6211	50.0	703.0	1.0	1.779446839203651	0.8552855700899787	0.0	0.4825951825951826	0.2670071634819445	148.69469997058928	142.28492541376264	22.0	8.171658259328442	7.615773105863909	81.63299825061584	77.04718773584517	86.48968552499015	540.6599999999981	0.7592445449544649	194.0	112.43697236012667	33.650751552544534	10.896910092793405	47.59438467770815	18.18704504519701	26.13180744368583	34.60920126643032	60.299809272401035	90.20558481384069	33.07328909635544	63.37689794227481	22.231479400768876	2188.0	1709.6456237500533	375.7773560658097	81.18925834819674	568.0076756682247	274.47696719132364	293.5332270823419	405.62177545856684
11	34	nan	0	0	nan	nan	C3	C3	C3	7575	260.0	693.0	1.0	1.3847537939379406	0.7044736757754338	0.0	0.5796602387511478	0.3203096539299704	133.05470434321603	131.97348218486925	25.80697580112788	10.54759422224843	9.848857801796104	94.0765313973171	94.43293098989017	88.69722988335234	545.1439999999984	0.8011634056054997	122.0	124.35967038199306	42.018814478069544	16.712611656636	65.04113837517798	13.608865502290428	32.55642029643059	45.29797827266157	66.31497664377093	102.46405743807554	39.36461437307298	78.8190431445837	33.132631501182914	2153.0	1888.7143353931606	739.5677740164101	117.3356535853818	1154.2155342400074	238.47657046001405	578.3792025987059	791.3605865594
11	35	nan	0	0	nan	nan	C3	C3	C3	5272	182.0	714.0	1.0	1.6989014470368413	0.8421867149527205	0.0	0.4874260355029586	0.22329719731038705	132.71174223426678	122.58874336577564	22.0	8.110323615225798	7.0710678118654755	90.0398268657221	71.55631277898314	43.730584973453084	544.6919999999982	0.6965713153200765	120.0	100.02722197305411	37.60941485315561	16.74283976946026	55.638391808606684	12.648294875398278	28.616235638968647	40.57909517176449	57.25519194640219	80.62665765359998	33.04760822467506	71.99360642954707	26.078004140406847	1990.0	1624.6272220853716	439.33710282482207	81.74274878948927	645.7307857386768	145.67733339127153	335.4407268213108	450.8358744252473
11	36	nan	0	0	nan	nan	C3	C3	C3	13025	103.0	815.0	1.0	1.244187152197711	0.48123329613379945	0.0	0.6612346431109757	0.43955651440211896	152.47894428454433	150.0	34.92849839314596	12.821228854375285	12.529964086141668	127.99590636326816	133.66190798123034	-13.371240422506363	610.219999999998	0.8865368908249388	193.0	81.8887311052531	25.101213220506907	9.80376904644072	31.17164877615869	29.853849126957357	20.394628887064755	28.460029082372785	57.70145703945309	76.92195020522922	30.754909651353955	42.856992590241134	10.355275849811733	4985.0	1890.8698100252077	606.2164658019319	153.96795751992613	734.7818274619058	716.5665688877925	477.9940351638943	659.5476324912161
11	37	nan	0	0	nan	nan	C3	C3	C3	9140	208.0	823.0	1.0	1.434867960607278	0.8151765008941231	0.0	0.7017813267813268	0.37653008525239856	157.85244910841413	148.93287078412206	27.0	12.99035590652744	13.0	87.0	91.43013242329495	1.5106503033012404	552.303999999999	0.8775382842878404	216.0	46.754604406654835	15.976714764721692	12.903944510035217	30.41411462984979	9.195056109689176	14.824506046250463	18.09649806469679	32.325505561195314	79.07373150624335	18.201968441717327	33.73188378382474	16.56383616477251	3250.0	1318.0600455133244	252.8104076338932	105.99072352703661	432.98147655278444	182.37711247522384	230.96495108958334	275.4287184057757
12	1	nan	0	0	nan	nan	C4	C4	C4	2995	453.0	88.0	1.0	2.6556565555776905	0.8732048943934011	0.0	0.30046147672552165	0.09590336895218415	127.72643544849662	129.3213052826177	20.223748416156685	6.280931772618039	5.0	79.72303296326118	62.24789632560709	80.33764251154508	626.4499999999978	0.41542409321034746	126.0	161.5216143783182	40.19560541585088	31.15963996294886	62.29758156463504	17.20332646369934	35.37341883406043	45.07324335351586	81.85856406390667	105.85978477448225	41.55712213367224	76.38648059219122	28.45761813223362	966.0	1196.8950337655842	266.8358436487615	71.31044517830014	465.12420854717493	111.14789066277444	228.25890016555786	311.396353431046
12	2	nan	0	0	nan	nan	C4	C4	C4	4086	105.0	67.0	1.0	1.3547630029937991	0.5250183896926248	0.0	0.3685064935064935	0.1761482584712645	90.2903189445585	121.6552506059644	24.20743687382041	8.697523839508623	7.280109889280518	74.07088542419011	76.8452672428665	56.146873556710666	539.9019999999978	0.646570140042725	106.0	29.212756515480578	25.474082607775927	22.400198441930115	34.73113605566323	10.984268008731306	24.38217749260366	27.676707130856812	44.2500191712752	55.491676269099116	25.383978055790067	50.279667363502085	11.562829070724547	1357.0	326.01049896050245	202.9198142029345	170.97193901147693	294.2506144493818	89.80535640008748	192.2884111944586	218.1692075142637
12	3	nan	0	0	nan	nan	C4	C4	C4	5584	546.0	0.0	1.0	1.8404462140865536	0.8795913390134033	0.0	0.4931990814343756	0.24667999553683395	145.83308309814868	140.0142849854971	28.0	9.515446588527345	8.54400374531753	77.19411821546592	69.37717927932604	-35.81807051937775	533.3479999999981	0.7198195294875925	219.0	66.33969627507031	25.630914840847254	20.2834363989532	50.20093075931072	11.131288656033576	24.82241554558277	29.106065491214395	62.208667227998376	107.69608612172306	28.455832757987082	55.951278164982796	27.905470409430563	2451.0	409.1761050913483	236.5841921446845	80.53983435314149	431.81800642982125	113.03024398721755	247.43251760210842	276.0645462721586
12	4	nan	0	0	nan	nan	C4	C4	C4	2099	0.0	45.0	1.0	2.888796256057898	0.8411588279342945	0.0	0.3586807928913192	0.12371105039373488	109.141853268035	106.77546534667971	18.788294228055936	6.165214431209211	5.0	67.50879852115808	59.022621219907286	40.867921480520685	461.74999999999875	0.4921453692848769	103.0	17.380636362358928	17.81281760521233	14.26425575837493	22.24486150406301	11.878980716690421	15.971633551642299	19.1038681846112	36.03494323324412	43.37491412088275	19.38410015590489	33.771297759376466	8.076798661611974	864.0	134.06872683390975	127.21254309918731	39.313359497115016	178.47888938803226	106.93809443339705	107.59086011443287	138.79937453567982
12	5	nan	0	0	nan	nan	C4	C4	C4	2186	421.0	71.0	1.0	2.764032466803031	0.9188065053758573	-4.0	0.3513339762134362	0.11615671946827083	115.20507414818327	104.80935072788114	13.45362404707371	3.9144929484469944	3.1622776601683795	50.323436645981054	45.47239365485439	68.44401408191952	486.3039999999985	0.5764767932489451	62.0	115.55002673715353	36.5033036544919	13.085664196871221	54.60932318866253	16.3210193477571	32.0189975053072	40.72973220795393	62.12764173746109	78.60044240951538	36.48224613070488	63.86352338641882	24.7095903493464	99.0	616.3073775470257	193.1904940009117	47.48752604983747	316.5229724571109	86.47745496034622	169.63013683259487	222.59411028400064
12	6	nan	0	0	nan	nan	C4	C4	C4	6759	223.0	14.0	1.0	1.4297747965383423	0.8268789600841242	0.0	0.5270175438596492	0.26280918511274337	136.50363410635123	139.2838827718412	30.4138126514911	12.098873474894319	11.40175425099138	94.0	76.7669041574784	-18.70440637064166	568.4939999999978	0.7431147270628333	85.0	106.67818697355688	34.38878473266959	20.90356297697872	65.78521396405995	13.226962705142796	32.262806203216314	42.72208738513291	58.01676964946091	69.83106729388237	34.29874120373279	63.20546270068735	39.4795759152621	1848.0	2304.3596394881606	542.0965139651671	139.990189101547	971.7627688506618	211.663234106265	473.1817508377135	634.0628832895309
12	7	nan	0	0	nan	nan	C4	C4	C4	11450	343.0	0.0	1.0	1.8645805409597052	0.8620004335707006	-2.0	0.4874414644529587	0.19645021914069632	207.56528791936668	178.80715869338118	30.4138126514911	10.316146879180799	9.219544457292887	102.99128480061493	105.21640916410486	59.81586129836111	855.8179999999969	0.7351996917940157	111.0	186.53226531669497	65.63404293358326	23.53321129642427	88.72230114042759	27.015442203730345	55.40021360293031	73.31955457478762	116.02603177726269	127.94479293376207	64.01773102581501	118.80764482170343	40.245456704869866	1041.0	3552.4235767051578	1072.6136731430888	310.6867639729753	1596.5266506671906	415.8683158252388	903.310217089951	1223.7661258094013
12	8	nan	0	0	nan	nan	C4	C4	C4	4045	282.0	55.0	1.0	1.585567141095479	0.7919762982337195	0.0	0.5051198801198801	0.24797046774456688	108.9130042008382	103.12128781197411	21.095023109728988	6.689029473547555	6.0	70.6320653007446	66.49703455360785	83.48479192818625	452.75599999999883	0.769889607917777	28.0	94.41084937751293	35.17276270315051	11.487983556464314	59.4627909809351	14.142748195677996	31.076997127383947	43.77065696567297	69.06770426779985	57.91345077008009	37.873975824564695	63.102586567401886	34.89384296908975	608.0	1007.0877243578434	382.88081209361553	85.06800991855562	641.2577712908387	155.19964944198728	336.9761050827801	471.8251932747662
12	9	nan	0	0	nan	nan	C4	C4	C4	6551	0.0	131.0	1.0	1.3914882136564666	0.5340714486313414	0.0	0.6239047619047619	0.3290232710737798	116.15991820190955	119.57006314291216	26.832815729997478	10.270574541257618	9.219544457292887	99.0	98.20616527548033	-23.978319191691995	500.2019999999986	0.8302915082382765	134.0	36.764599167741835	14.377752394415438	9.12068362813443	21.112611665390432	8.230746988207102	12.16699475608766	15.78702989127487	30.6975051863119	49.650309030897915	15.956679705530405	26.465583177283406	9.386450024321675	2018.0	612.2473949594423	180.2269481876865	79.37659336440265	260.95727539621294	123.92288165260106	166.5377133730799	209.1397581184283
12	10	nan	0	0	nan	nan	C4	C4	C4	13434	554.0	154.0	1.0	1.4120388372156631	0.7117023721802987	0.0	0.5532493204843094	0.35794838011154434	179.50286113072306	170.10584939971935	25.80697580112788	11.218234669902948	10.63014581273465	122.59393324750843	126.09737214106298	-23.233047187423104	686.7479999999971	0.8416238566595664	288.0	23.576287559233606	23.456015894189477	13.69303426053375	61.90490586217493	13.412130990065634	23.76896323915571	29.505577220581472	63.309651403687894	149.83430273644626	32.083878888748586	49.857908082194626	48.98146040271968	4820.0	467.25938967987895	367.43419685121626	152.56197599694133	747.6397507404909	248.14987581502646	374.3907851045951	445.8142229951918
12	11	nan	0	0	nan	nan	C4	C4	C4	6241	145.0	112.0	1.0	2.696485385892294	0.7996231416707833	-3.0	0.2705479452054795	0.10069571665052536	177.14033510256712	165.71059109181888	25.709920264364882	7.678788133314562	6.0	104.04216184321629	106.37315195543133	32.21375048101997	882.5239999999962	0.443441807588461	219.0	188.92939666844904	58.11888311803341	32.85754183679819	100.67785143852234	27.466651525348425	53.46817739587277	74.64042111951858	106.51438165083528	110.31642642430961	60.8101930776611	119.26004430744797	50.20300605148077	1576.0	2168.7247125832364	479.2796068880707	124.71886849123985	748.7110401345417	189.60477683320642	409.1209895685315	564.1819798443466
12	12	nan	0	0	nan	nan	C4	C4	C4	5934	334.0	170.0	1.0	1.5748889661173233	0.5784462930030133	0.0	0.41557532040058826	0.18046690169297183	119.3437033618439	134.7664646712972	26.0	9.503211096754058	8.48528137423857	102.96441894984913	97.3511018661919	67.61691400121181	642.8059999999978	0.6003945970556989	147.0	161.93653775006533	50.65664145722985	22.427496844902635	69.72700082138181	20.49066915921867	42.73649197071791	59.42113383486867	90.40181569755077	96.54091724008322	51.695506390184164	104.89373616874218	33.274525076150894	767.0	2139.9190967828035	658.230731844902	141.96379110123962	913.2698863819242	219.80259465239942	518.7581757865846	735.2571760714054
12	13	nan	0	0	nan	nan	C4	C4	C4	7708	823.0	121.0	1.0	1.3184522676451362	0.6884397868927428	0.0	0.6053561611560512	0.32059984123888546	130.00512710457812	131.4838393111488	30.870698080866262	12.27232042840207	11.704699910719626	100.07232000293203	94.29187353739667	-20.61590664059636	549.6599999999981	0.8257981572744804	169.0	19.46414892282337	19.127596018835902	16.849347734823823	25.705623088404536	8.754955391399562	17.05075152590871	20.368429142981768	52.28500795084983	71.95323083736002	21.944808140397072	45.0393989412114	9.122529996559024	2776.0	212.6580458758399	191.64229876734316	98.74467169772834	289.4658894399181	120.23415050003678	187.15341498702765	214.47542625665665
12	14	nan	0	0	nan	nan	C4	C4	C4	2206	154.0	155.0	1.0	4.386731864357232	0.8472786380571017	0.0	0.2685658631604578	0.07646466790809608	138.4038715419457	123.00406497347964	12.083045973594572	3.537720763225845	3.0	70.64052402502202	73.51303227272544	81.98317187870185	602.111999999998	0.3593126476097402	87.0	76.47798885777593	41.00462353229523	17.312733694911003	63.560067338868976	23.27539487928152	35.030502775684	51.7038681730628	70.21680018305779	69.49095911160111	41.748180432245135	81.47621889784932	27.036652229726315	833.0	386.5659115985036	177.02706984616816	57.01837210264057	293.2559094540775	94.64612820371985	152.5927978735417	226.73194497451186
12	15	nan	0	0	nan	nan	C4	C4	C4	1625	130.0	166.0	1.0	3.483060862623317	0.9477712884965234	0.0	0.33875338753387535	0.10689985886640475	114.20505257006485	116.84177335182824	13.892443989449804	4.284113099499939	3.605551275463989	39.796654295128924	36.4257878470519	88.93183707319125	437.0619999999989	0.5105246622683004	79.0	51.34891293942928	27.13980318978429	13.178286435082555	40.37534150481224	13.677637914195657	23.102738995105028	32.52599382586777	44.41284807398915	52.19308776408434	26.587808085605502	51.06128013879061	17.241687620058656	570.0	258.84032971411943	128.64768462628126	47.13569863047451	187.38603825308383	56.5894256895408	111.3301595710218	154.22546743229032
12	16	nan	0	0	nan	nan	C4	C4	C4	14826	602.0	206.0	1.0	1.4145420338393015	0.6634457408882688	0.0	0.5974371373307543	0.3405245723369859	184.6772309694376	176.91806012954132	26.0	11.375436576683464	10.816653826391969	128.35071225073477	138.18000985963408	77.24853946941595	739.6779999999975	0.8325004211353811	318.0	24.310109158977866	23.42615402676165	15.43128107022494	35.35614554863423	20.885755805298686	20.67008473817259	28.06863514520228	79.94047456979752	129.89423990342766	36.37575353495777	53.20688189100474	15.344335186295211	6159.0	715.9038700144738	414.91371177881956	169.43201506137848	623.8668053299189	352.0931121604517	406.867843195796	504.09122021030635
12	17	nan	0	0	nan	nan	C4	C4	C4	10340	738.0	263.0	1.0	1.9885775962691505	0.6346087339174448	0.0	0.48128840067026624	0.1854795744457917	180.70849781243362	176.7823520603796	26.0	9.46786483150943	8.94427190999916	130.0	139.65759675755004	52.99603871971883	836.9839999999974	0.6157327457869352	341.0	27.008056841790676	30.910612748004496	25.52834364399314	62.29431615024805	14.60253306478262	28.268055327236652	36.17651638854295	80.71354239992797	165.74735636636615	36.67954535409808	76.37280864827335	31.599588133394718	3483.0	325.3059292882681	283.46053358819336	139.42078382428735	531.6579545857385	176.59679673612118	279.0548725882545	333.920593097806
12	18	nan	0	0	nan	nan	C4	C4	C4	8286	17.0	204.0	1.0	1.8747995190134614	0.6262142973191719	0.0	0.4326441102756892	0.15081216276410647	156.5673073186214	150.86417732516887	26.076809620810597	9.787304635894472	8.48528137423857	128.41297739311682	122.06785491004877	-45.846659485741704	830.919999999997	0.5801099170371407	73.0	94.50385289266706	44.23859003186226	22.943007638677955	62.50423436425626	20.3957885382697	38.567116915248334	51.81441988423467	75.8985426677391	89.99505612812936	44.68467230349779	84.04161148145795	23.737819560803473	2429.0	1681.4922107653692	527.3441986963153	148.45290393661708	802.7195856962353	226.46146417409182	445.2004435248673	599.7926307283342
12	19	nan	0	0	nan	nan	C4	C4	C4	8895	316.0	248.0	1.0	2.209660586533044	0.6503858667908279	0.0	0.39454424484364603	0.13037768275898595	177.81242073633803	175.5135322418189	26.0	8.719955100709765	7.211102550927978	123.86556640476212	135.0670245736092	-13.36067998577948	925.9259999999965	0.522958433770357	252.0	176.21077317744493	74.71703673154116	25.752666561864316	106.17837808281183	48.7370109828189	62.409903194755316	86.91738760471344	134.33650723099709	143.56809329986572	82.28130017593503	155.2140990458429	51.67731757927686	1294.0	1805.2036002930254	853.7674835920334	170.16139556095004	1586.6950954534113	414.29254724644125	721.5832159686834	1020.5441222675145
12	20	nan	0	0	nan	nan	C4	C4	C4	2976	8.0	310.0	1.0	2.0000512528278045	0.8945815548673227	0.0	0.6103363412633306	0.18933043021860566	112.23359723937432	105.80170130957252	20.09975124224178	6.716355657115557	5.385164807134504	45.0	50.157725972807945	87.57606975971268	444.43799999999914	0.7909634551495016	75.0	31.6355687007308	19.541100161150098	11.975356679409742	34.56603336147964	7.235843456350267	16.424261877313256	27.22717639245093	32.34378569573164	41.38988333195448	19.3328145314008	35.70994136109948	9.099641438573599	706.0	431.00114498846233	222.3255820143968	83.72155372984707	343.1702604480088	78.18358158878982	185.001037908718	271.90656913258135
12	21	nan	0	0	nan	nan	C4	C4	C4	559	70.0	262.0	1.0	6.719628199472989	0.6298710927165592	0.0	0.16345029239766082	0.04057198351215081	77.15288774203573	65.30696746902278	5.0	1.524976063837237	1.0	48.8928477041569	59.924623898169344	44.80104937650064	416.0999999999989	0.24220103986135183	28.0	49.375890750437975	24.330479931086302	16.841565614566207	34.70373084023595	8.868986088782549	21.014725018292665	30.11865423247218	35.5487907640636	31.542671971023083	23.47278555855155	43.54642564430833	10.028824307955801	36.0	84.13205161318183	42.45015646517277	26.038925821892917	59.73311972990632	15.380026012659073	36.92077523097396	51.7797819301486
12	22	nan	0	0	nan	nan	C4	C4	C4	1501	138.0	253.0	1.0	3.3555317443253716	0.5776389518997289	0.0	0.2375	0.06774577416026835	87.61664597996769	82.54089895318563	8.48528137423857	2.690340871721914	2.23606797749979	59.404646524706415	71.52080002391243	-13.005181803480646	527.6599999999983	0.36952240275726245	158.0	104.64647899568081	38.36054014414549	21.364843220449984	63.66018148511648	28.829907769337296	34.088181890547276	49.713450845330954	69.46854366362095	59.657099194824696	47.30975824221969	85.91886776685715	31.308720538392663	486.0	320.72567352466285	135.35126276314259	48.94943173415959	199.05781650543213	98.29027254041284	117.08119326271117	170.27278538793325
12	23	nan	0	0	nan	nan	C4	C4	C4	1129	50.0	306.0	1.0	3.1491475997271676	0.8043254667251681	-1.0	0.3258297258297258	0.09966319365374328	81.70772888018682	73.24616030891995	8.246211251235321	2.866478009815007	2.23606797749979	46.97974587614257	48.54983205557574	63.52648133636366	377.2979999999991	0.46053436671425657	49.0	43.49153902940452	26.066208962351084	15.035492514260113	36.137193854898214	10.6056305821985	21.710673693567514	30.767010010778904	39.601815812289715	36.06240940839052	23.651590790599585	45.370641618967056	10.336903972551227	266.0	134.64283224754035	97.47920977324247	38.88097977079451	124.41605237871408	35.47615788504481	81.74131378531456	109.49945835024118
12	24	nan	0	0	nan	nan	C4	C4	C4	613	109.0	321.0	1.0	2.7665284811675286	0.6225779483003573	0.0	0.2554166666666667	0.08994545388606379	51.728212106842776	50.96076922496363	7.211102550927978	2.5288118796725874	2.0	39.218320618104045	40.48031546597908	-73.37761754361013	292.64799999999906	0.39599483204134367	72.0	49.620187763124704	17.57305260002613	16.365621460601687	29.759456742554903	14.440985782071948	16.671534299850464	24.295277290046215	28.352346140891314	20.676630802452564	21.579568192362785	35.628595381975174	12.40335701778531	300.0	215.62774081155658	58.151857905089855	32.183886578306556	76.3787746168673	49.66559868119657	52.04097044840455	73.4170901030302
12	25	nan	0	0	nan	nan	C4	C4	C4	1755	37.0	334.0	1.0	2.8149598965086193	0.9257003653141891	0.0	0.4458841463414634	0.17086564389502507	104.75978667686671	95.25754563287887	15.620499351813308	4.653468771381229	3.605551275463989	40.0	39.62618848976877	-1.253034224939491	359.26599999999917	0.6262265834076717	103.0	60.70563821680844	28.164019279181957	10.859128733165562	33.685160625725985	30.74808883294463	23.248355843126774	33.247837111353874	47.68021668121219	36.99652095884085	30.9687647074461	56.6248721703887	12.287403736263514	370.0	342.47991156205535	154.18657215684652	56.18400869052857	184.8104067146778	127.37879024073482	129.90640131756663	183.26742966473103
12	26	nan	0	0	nan	nan	C4	C4	C4	854	133.0	357.0	1.0	1.9559196277223205	0.442924205887085	0.0	0.33152173913043476	0.13676056770146672	48.53842163184006	57.87054518492115	10.770329614269007	3.660825355041911	3.1622776601683795	41.15190062272402	43.51756166593305	-78.46463495321467	280.1259999999994	0.5047281323877068	49.0	79.71723495423794	16.601922646164894	32.94746329821646	29.72782488167286	17.24524299055338	14.834348056465387	25.163637798279524	27.670664571225643	16.3009537383914	20.64530406706035	31.05539034307003	10.231281011365354	242.0	342.4262302517891	76.7122912555933	164.19507146812975	115.70069451257586	81.06334021314979	69.52069901302457	114.19276728481054
12	27	nan	0	0	nan	nan	C4	C4	C4	700	176.0	285.0	1.0	6.599662316865618	0.9594265131708277	0.0	0.22158911047799937	0.06094232493282809	104.2441149459152	83.81527307120105	5.0	1.963696979300623	1.4142135623730951	28.581626063643167	29.392545728653783	-73.03562174577667	379.92199999999906	0.37950664136622386	166.0	112.17047367990017	24.61631193384528	30.64269457757473	42.905317805707455	17.339620117098093	20.30963609740138	33.59354540333152	37.326054856181145	27.323674395680428	25.981261979788542	47.17254904657602	23.36200514715165	355.0	276.0085451453924	59.49291226640344	42.21066593006253	93.37425804883242	43.70064862817526	49.16646075248718	78.29515530541539
12	28	nan	0	0	nan	nan	C4	C4	C4	2507	237.0	336.0	1.0	1.99214700892061	0.8074995176278461	0.0	0.4346393897364771	0.18177871558317446	97.00335198460698	105.26157893552613	19.235384061671343	5.835929749303857	4.47213595499958	54.610950258109305	57.219195561219145	-8.42435046093522	416.3039999999987	0.6110163295149891	70.0	61.81326017528772	33.37584498897195	18.178866302594543	61.14169533550739	22.57175561785698	28.825604673475027	43.66706349700689	56.6102234646678	45.20737021416426	37.064087867736816	68.8561989441514	41.243717171251774	181.0	406.13385247439146	235.12510894984007	66.93922359123826	449.2038609869778	115.31046024896204	207.04196254909039	295.9315635152161
12	29	nan	0	0	nan	nan	C4	C4	C4	12403	362.0	291.0	1.0	1.2798841484687078	0.3696654461129731	0.0	0.5625963893676857	0.40507015378431527	147.01964826964718	150.11995203836165	26.0	11.428372363857513	10.770329614269007	124.18808265747782	136.6055004658919	-75.14780020847344	620.3019999999972	0.8626973638450302	183.0	91.14268710464239	37.01692226622254	13.031509971246123	57.11285580601543	42.129213449545205	30.090043521486223	44.46034945733845	97.20674459822476	113.807751506567	46.69275955017656	74.31651794817299	31.601556431502104	5110.0	2101.4866725057364	976.3918983275071	183.15861901734024	1506.7909528827295	966.2976137977093	804.9361423719674	1142.4218213520944
12	30	nan	0	0	nan	nan	C4	C4	C4	3595	823.0	387.0	1.0	2.647640009930512	0.9253748791610547	0.0	0.4373479318734793	0.19696052073633355	145.32883350237293	136.23509092741122	23.259406699226016	7.315757078345076	6.708203932499369	59.0	55.08736027074976	82.1595492822116	478.921999999999	0.7435367114788004	96.0	7.503685086965561	8.97651640791446	17.895460510626435	22.746974964626133	5.017303768545389	9.840726369060576	11.403616433031857	19.30795763526112	58.18370347004384	11.679255419410765	18.876203564926982	16.0996414963156	1083.0	105.6765091298148	73.59102809987962	54.74288590531796	158.42340759932995	50.58191849011928	77.84742546267807	94.08467282634228
12	31	nan	0	0	nan	nan	C4	C4	C4	3033	61.0	389.0	1.0	1.8878503532079867	0.825088728760853	0.0	0.4314366998577525	0.20006058621319506	104.98067871424244	95.70788891204319	15.033296378372908	4.954817184304941	4.47213595499958	62.060120081412265	59.314416964805815	-15.955475743089075	436.47599999999875	0.6986064724173673	168.0	99.4915543012321	31.923354003578424	13.298191831447184	39.736751325428486	31.796063156798482	27.671931076794863	43.158922735601664	52.79853516817093	35.21246664598584	36.35617612674832	67.63472954556346	9.887846259400249	1532.0	846.8796217106283	243.5388270523399	87.26463756710291	336.1318230815232	213.2807357031852	218.37296132929623	357.30962121114135
12	32	nan	0	0	nan	nan	C4	C4	C4	12758	709.0	345.0	1.0	1.3905485210875836	0.7279004418412284	0.0	0.6125114023716933	0.3662324586958974	174.96667856412958	160.0781059358212	25.80697580112788	11.44854126674674	10.816653826391969	113.31457563666437	119.97164774868835	70.79580116590563	661.6339999999977	0.8466107037393411	214.0	19.305012597702444	18.955733673647046	13.306187602691352	38.919554377906024	10.50862903892994	19.497306843288243	22.758800752460957	48.462317881174386	120.23602687660605	25.38152134884149	43.01632726751268	24.0332035953179	3754.0	424.2592825330794	329.8824610374868	154.68481108732522	627.3642644966021	198.69701835885644	330.80651696491987	380.53960614837706
12	33	nan	0	0	nan	nan	C4	C4	C4	1664	241.0	369.0	1.0	4.500122641957034	0.8603450373463659	0.0	0.25212121212121213	0.07158148701411637	122.83512308347142	102.80077820717118	13.92838827718412	3.6674860660060316	2.8284271247461903	61.41495708957812	62.61054755584066	81.69839709278011	540.4819999999984	0.3331664831314446	87.0	92.04803552292287	43.385122490115464	29.355077393352985	55.612787161022425	40.60361644439399	37.70127404574305	53.73447777889669	81.28494698181748	63.02696281671524	52.03149470500648	97.47212919779122	24.770443253219128	516.0	332.1837649391964	150.70536383986473	168.8958270167932	213.69745958410203	113.86450020037591	132.9450521748513	186.0283819641918
[truncated: 221 more rows]
[truncated: 257 more columns]
