# Supplementary material for: Resolving cell state in iPSC-derived human neural samples with multiplexed fluorescence imaging
Source: Commun Biol. 2021 Jun 24;4:786. doi: 10.1038/s42003-021-02276-x (PMC8225800; doi:10.1038/s42003-021-02276-x)
Supplement: Supplementary file 5 — Supplementary Data 2 [file 42003_2021_2276_MOESM5_ESM.zip › New folder/Cortical_neurons_LNAExcitatory_Neurons.csv]

ImageNumber	ObjectNumber	Metadata_FileLocation	Metadata_Frame	Metadata_Series	Metadata_myChannel	Metadata_myCycle	Metadata_myWell	Metadata_myWell	Metadata_myWell	Location_Center_X	Location_Center_Y	Number_Object_Number	Parent_Neurons
1	1	nan	0	0	nan	nan	A1	A1	A1	662.0254403131115	17.306262230919764	1	1
1	2	nan	0	0	nan	nan	A1	A1	A1	643.8866150442478	73.30088495575221	2	2
1	3	nan	0	0	nan	nan	A1	A1	A1	713.0870199319397	144.02139037433156	3	3
1	4	nan	0	0	nan	nan	A1	A1	A1	674.6351819757366	169.53523974581168	4	4
1	5	nan	0	0	nan	nan	A1	A1	A1	716.7174095878889	196.33894028595458	5	5
1	6	nan	0	0	nan	nan	A1	A1	A1	742.3935155753337	413.1938970120788	6	6
1	7	nan	0	0	nan	nan	A1	A1	A1	15.360288230584468	430.81985588470775	7	7
1	8	nan	0	0	nan	nan	A1	A1	A1	813.7000983284169	465.3893805309734	8	8
1	9	nan	0	0	nan	nan	A1	A1	A1	697.0090473656201	488.663118680149	9	9
1	10	nan	0	0	nan	nan	A1	A1	A1	221.3433349729464	530.6281357599606	10	10
1	11	nan	0	0	nan	nan	A1	A1	A1	810.4024051803885	536.5106382978723	11	11
1	12	nan	0	0	nan	nan	A1	A1	A1	773.5101387406617	553.4183564567769	12	12
1	13	nan	0	0	nan	nan	A1	A1	A1	175.46694460988684	581.4187016081	13	13
1	14	nan	0	0	nan	nan	A1	A1	A1	742.4856150793651	589.265873015873	14	14
1	15	nan	0	0	nan	nan	A1	A1	A1	694.988278840222	625.3164713140037	15	15
1	16	nan	0	0	nan	nan	A1	A1	A1	203.85648942252715	677.9525443110349	16	16
1	17	nan	0	0	nan	nan	A1	A1	A1	137.39561000510466	708.9180704441042	17	18
1	18	nan	0	0	nan	nan	A1	A1	A1	237.7146417445483	698.3570093457944	18	19
1	19	nan	0	0	nan	nan	A1	A1	A1	266.91981931112366	743.020892151327	19	20
1	20	nan	0	0	nan	nan	A1	A1	A1	560.417880794702	746.0960264900663	20	21
1	21	nan	0	0	nan	nan	A1	A1	A1	651.9859781882928	779.5546405519698	21	22
1	22	nan	0	0	nan	nan	A1	A1	A1	330.602809706258	791.9814814814815	22	23
1	23	nan	0	0	nan	nan	A1	A1	A1	289.4434276206323	808.3119800332779	23	24
2	1	nan	0	0	nan	nan	A2	A2	A2	510.8692737430168	192.031843575419	1	3
2	2	nan	0	0	nan	nan	A2	A2	A2	582.2796420581656	184.6256524981357	2	5
2	3	nan	0	0	nan	nan	A2	A2	A2	622.9025229357799	204.3973623853211	3	6
2	4	nan	0	0	nan	nan	A2	A2	A2	361.91246056782336	242.12184542586752	4	8
2	5	nan	0	0	nan	nan	A2	A2	A2	502.004593175853	265.8536745406824	5	9
2	6	nan	0	0	nan	nan	A2	A2	A2	642.6650879566982	279.54262516914747	6	10
2	7	nan	0	0	nan	nan	A2	A2	A2	546.6375245579568	279.69499017681727	7	11
2	8	nan	0	0	nan	nan	A2	A2	A2	526.7404326123128	318.4536882972823	8	12
2	9	nan	0	0	nan	nan	A2	A2	A2	601.8812549642573	308.5969023034154	9	13
2	10	nan	0	0	nan	nan	A2	A2	A2	255.3322048243758	344.17943292424883	10	14
2	11	nan	0	0	nan	nan	A2	A2	A2	567.2845445240532	340.1238485158649	11	15
2	12	nan	0	0	nan	nan	A2	A2	A2	446.86132357831724	381.150648486864	12	17
2	13	nan	0	0	nan	nan	A2	A2	A2	341.6898092967819	380.2058998808105	13	18
2	14	nan	0	0	nan	nan	A2	A2	A2	455.452190006169	454.9531153608883	14	23
2	15	nan	0	0	nan	nan	A2	A2	A2	65.06778500513522	482.7110578568983	15	24
2	16	nan	0	0	nan	nan	A2	A2	A2	413.8873007146784	492.0409565695437	16	25
2	17	nan	0	0	nan	nan	A2	A2	A2	263.39593301435406	505.13516746411483	17	27
2	18	nan	0	0	nan	nan	A2	A2	A2	224.49699907663896	517.3222530009234	18	29
2	19	nan	0	0	nan	nan	A2	A2	A2	194.37601970140065	561.713098353086	19	33
2	20	nan	0	0	nan	nan	A2	A2	A2	321.1307251908397	538.1335877862596	20	34
2	21	nan	0	0	nan	nan	A2	A2	A2	489.6085997794928	557.5369349503859	21	35
2	22	nan	0	0	nan	nan	A2	A2	A2	353.34305780659105	567.4781199351702	22	36
2	23	nan	0	0	nan	nan	A2	A2	A2	678.8155737704918	627.4063231850117	23	41
2	24	nan	0	0	nan	nan	A2	A2	A2	412.21219187208527	691.165889407062	24	44
2	25	nan	0	0	nan	nan	A2	A2	A2	352.7	697.1097701149425	25	48
2	26	nan	0	0	nan	nan	A2	A2	A2	293.90733944954127	710.394495412844	26	49
2	27	nan	0	0	nan	nan	A2	A2	A2	158.43224592220827	742.0144291091593	27	52
2	28	nan	0	0	nan	nan	A2	A2	A2	472.76575401999133	750.941764450239	28	53
2	29	nan	0	0	nan	nan	A2	A2	A2	507.89572060993606	789.7427447122479	29	55
3	1	nan	0	0	nan	nan	A3	A3	A3	647.1013916500995	11.877733598409543	1	1
3	2	nan	0	0	nan	nan	A3	A3	A3	731.1026518391787	152.00598802395209	2	9
3	3	nan	0	0	nan	nan	A3	A3	A3	555.3079470198676	312.12104488594554	3	13
3	4	nan	0	0	nan	nan	A3	A3	A3	39.76068376068376	386.5104895104895	4	17
3	5	nan	0	0	nan	nan	A3	A3	A3	490.57654145995747	394.6871013465627	5	18
3	6	nan	0	0	nan	nan	A3	A3	A3	314.7744581136497	399.5295840656122	6	19
3	7	nan	0	0	nan	nan	A3	A3	A3	75.2625	403.0413043478261	7	20
3	8	nan	0	0	nan	nan	A3	A3	A3	521.675799086758	453.81278538812785	8	23
3	9	nan	0	0	nan	nan	A3	A3	A3	743.389192886457	450.63679890560877	9	24
3	10	nan	0	0	nan	nan	A3	A3	A3	588.0032446463335	491.84977287475664	10	27
3	11	nan	0	0	nan	nan	A3	A3	A3	800.8051643192488	593.7245696400626	11	29
3	12	nan	0	0	nan	nan	A3	A3	A3	314.4651067323481	595.4511494252873	12	30
3	13	nan	0	0	nan	nan	A3	A3	A3	559.1617647058823	636.7022058823529	13	31
3	14	nan	0	0	nan	nan	A3	A3	A3	311.285342019544	649.7824104234528	14	32
3	15	nan	0	0	nan	nan	A3	A3	A3	563.5574365175332	670.6940749697702	15	33
3	16	nan	0	0	nan	nan	A3	A3	A3	450.3744292237443	685.8692922374429	16	34
3	17	nan	0	0	nan	nan	A3	A3	A3	562.8514526710403	720.8139643861293	17	35
3	18	nan	0	0	nan	nan	A3	A3	A3	496.61738002594035	726.2496757457847	18	36
3	19	nan	0	0	nan	nan	A3	A3	A3	341.8881561593247	769.1255605381166	19	37
3	20	nan	0	0	nan	nan	A3	A3	A3	558.4266666666666	802.3450406504065	20	38
4	1	nan	0	0	nan	nan	A4	A4	A4	635.3657487091222	55.7934595524957	1	6
4	2	nan	0	0	nan	nan	A4	A4	A4	412.40215716486904	275.47663071391884	2	17
4	3	nan	0	0	nan	nan	A4	A4	A4	453.69794558578565	393.9233759022765	3	21
4	4	nan	0	0	nan	nan	A4	A4	A4	565.7602385685884	404.37335984095427	4	22
4	5	nan	0	0	nan	nan	A4	A4	A4	663.6089129529363	427.4643898375677	5	23
4	6	nan	0	0	nan	nan	A4	A4	A4	470.1091519731318	433.18164007836555	6	24
4	7	nan	0	0	nan	nan	A4	A4	A4	414.13457076566124	470.8194122196442	7	26
4	8	nan	0	0	nan	nan	A4	A4	A4	283.15990675990673	656.4913752913753	8	30
4	9	nan	0	0	nan	nan	A4	A4	A4	310.0154109589041	695.8396118721461	9	33
4	10	nan	0	0	nan	nan	A4	A4	A4	394.765725047081	707.2331450094161	10	35
4	11	nan	0	0	nan	nan	A4	A4	A4	332.94274809160305	746.4245449207282	11	37
4	12	nan	0	0	nan	nan	A4	A4	A4	276.3516737206618	786.545209696037	12	40
4	13	nan	0	0	nan	nan	A4	A4	A4	427.11213294611167	769.5075830913198	13	41
5	1	nan	0	0	nan	nan	B1	B1	B1	521.9465680230169	168.14467735306206	1	3
5	2	nan	0	0	nan	nan	B1	B1	B1	361.003884572697	309.67452830188677	2	9
5	3	nan	0	0	nan	nan	B1	B1	B1	413.8530872959546	305.1845280340667	3	10
5	4	nan	0	0	nan	nan	B1	B1	B1	470.12	316.8236842105263	4	12
5	5	nan	0	0	nan	nan	B1	B1	B1	46.010556621881	351.40930902111324	5	13
5	6	nan	0	0	nan	nan	B1	B1	B1	554.0114810562571	357.5430539609644	6	14
5	7	nan	0	0	nan	nan	B1	B1	B1	355.973209685729	362.50798557444614	7	15
5	8	nan	0	0	nan	nan	B1	B1	B1	153.86133666458463	383.7195502810743	8	17
5	9	nan	0	0	nan	nan	B1	B1	B1	635.289644012945	430.292071197411	9	20
5	10	nan	0	0	nan	nan	B1	B1	B1	240.13333333333333	466.1957894736842	10	22
5	11	nan	0	0	nan	nan	B1	B1	B1	114.01262458471761	454.0325581395349	11	23
5	12	nan	0	0	nan	nan	B1	B1	B1	148.25108395743004	483.81040599132837	12	25
5	13	nan	0	0	nan	nan	B1	B1	B1	183.92623941958888	541.5973397823458	13	28
5	14	nan	0	0	nan	nan	B1	B1	B1	474.64754716981133	572.7947169811321	14	29
5	15	nan	0	0	nan	nan	B1	B1	B1	535.6556723450526	738.3552011598405	15	35
6	1	nan	0	0	nan	nan	B2	B2	B2	546.041149068323	26.70108695652174	1	2
6	2	nan	0	0	nan	nan	B2	B2	B2	65.20736022646851	271.44232130219393	2	6
6	3	nan	0	0	nan	nan	B2	B2	B2	54.89235412474849	327.66247484909456	3	8
6	4	nan	0	0	nan	nan	B2	B2	B2	799.0628626692456	338.56528046421664	4	9
6	5	nan	0	0	nan	nan	B2	B2	B2	397.7816232025347	358.5907872288569	5	10
6	6	nan	0	0	nan	nan	B2	B2	B2	617.7034291010194	389.902687673772	6	11
6	7	nan	0	0	nan	nan	B2	B2	B2	619.2837209302326	421.65581395348835	7	12
6	8	nan	0	0	nan	nan	B2	B2	B2	370.3744075829384	426.75118483412325	8	13
6	9	nan	0	0	nan	nan	B2	B2	B2	62.895394223263075	536.5690866510539	9	14
6	10	nan	0	0	nan	nan	B2	B2	B2	525.7474779319042	561.3045397225725	10	15
6	11	nan	0	0	nan	nan	B2	B2	B2	579.726012793177	593.9399431414357	11	16
6	12	nan	0	0	nan	nan	B2	B2	B2	270.09513888888887	610.4006944444444	12	17
6	13	nan	0	0	nan	nan	B2	B2	B2	791.9261992619926	710.9803198031981	13	18
6	14	nan	0	0	nan	nan	B2	B2	B2	619.086783703213	745.5640940708844	14	20
7	1	nan	0	0	nan	nan	B3	B3	B3	461.3969352446861	67.7740978744439	1	1
7	2	nan	0	0	nan	nan	B3	B3	B3	247.3934169278997	127.21525600835946	2	2
7	3	nan	0	0	nan	nan	B3	B3	B3	569.5063613231553	141.99830364715862	3	3
7	4	nan	0	0	nan	nan	B3	B3	B3	299.5724299065421	182.1214953271028	4	4
7	5	nan	0	0	nan	nan	B3	B3	B3	566.0686095931998	218.80995749848208	5	5
7	6	nan	0	0	nan	nan	B3	B3	B3	344.49392466585664	249.66281895504252	6	7
7	7	nan	0	0	nan	nan	B3	B3	B3	409.46102528089887	320.4940308988764	7	8
7	8	nan	0	0	nan	nan	B3	B3	B3	280.05326704545456	324.3473011363636	8	9
7	9	nan	0	0	nan	nan	B3	B3	B3	533.1335227272727	351.1193181818182	9	10
7	10	nan	0	0	nan	nan	B3	B3	B3	559.8970927549608	427.04199353945546	10	11
7	11	nan	0	0	nan	nan	B3	B3	B3	331.21676300578036	431.3907514450867	11	12
7	12	nan	0	0	nan	nan	B3	B3	B3	387.68982427462197	433.1655087862689	12	13
7	13	nan	0	0	nan	nan	B3	B3	B3	398.4358543417367	484.0565826330532	13	14
7	14	nan	0	0	nan	nan	B3	B3	B3	477.38412142440166	516.7775831873905	14	15
7	15	nan	0	0	nan	nan	B3	B3	B3	520.9321175278623	522.2836879432624	15	16
7	16	nan	0	0	nan	nan	B3	B3	B3	434.5660211267606	522.0739436619718	16	17
7	17	nan	0	0	nan	nan	B3	B3	B3	306.6732564524986	524.6792970895112	17	18
7	18	nan	0	0	nan	nan	B3	B3	B3	339.5373364126251	632.0415704387991	18	23
7	19	nan	0	0	nan	nan	B3	B3	B3	442.66394112837287	714.0723630417008	19	29
7	20	nan	0	0	nan	nan	B3	B3	B3	413.726586102719	742.6283987915408	20	30
8	1	nan	0	0	nan	nan	B4	B4	B4	366.75770925110135	20.222152297042165	1	2
8	2	nan	0	0	nan	nan	B4	B4	B4	461.7536534446764	38.110995128740434	2	3
8	3	nan	0	0	nan	nan	B4	B4	B4	811.3374667847653	205.45704162976085	3	7
8	4	nan	0	0	nan	nan	B4	B4	B4	666.8114571746385	304.74860956618465	4	9
8	5	nan	0	0	nan	nan	B4	B4	B4	548.3862190812721	340.06643109540636	5	10
8	6	nan	0	0	nan	nan	B4	B4	B4	732.2837089028445	347.1835980790543	6	11
8	7	nan	0	0	nan	nan	B4	B4	B4	274.0179691956646	345.656873930405	7	12
8	8	nan	0	0	nan	nan	B4	B4	B4	792.6520955385308	346.7377196935557	8	13
8	9	nan	0	0	nan	nan	B4	B4	B4	551.2321063394683	395.25076687116564	9	14
8	10	nan	0	0	nan	nan	B4	B4	B4	514.6657060518731	441.533552902429	10	15
8	11	nan	0	0	nan	nan	B4	B4	B4	376.7068298969072	447.30670103092785	11	16
8	12	nan	0	0	nan	nan	B4	B4	B4	467.41650422352177	485.6712150747238	12	17
8	13	nan	0	0	nan	nan	B4	B4	B4	394.35971223021585	539.0025391451545	13	18
8	14	nan	0	0	nan	nan	B4	B4	B4	336.8650366748166	569.4430317848411	14	21
8	15	nan	0	0	nan	nan	B4	B4	B4	663.4071038251366	624.3224043715848	15	22
8	16	nan	0	0	nan	nan	B4	B4	B4	225.07105719237435	761.8526863084923	16	23
9	1	nan	0	0	nan	nan	C1	C1	C1	640.7187008905186	79.96228391828183	1	3
9	2	nan	0	0	nan	nan	C1	C1	C1	538.1295647823912	159.14057028514256	2	6
9	3	nan	0	0	nan	nan	C1	C1	C1	351.81838154522154	232.11241303551813	3	8
9	4	nan	0	0	nan	nan	C1	C1	C1	680.1539365452409	252.88954171562867	4	10
9	5	nan	0	0	nan	nan	C1	C1	C1	596.1470152935373	287.05870744943263	5	11
9	6	nan	0	0	nan	nan	C1	C1	C1	440.09378531073446	286.2225988700565	6	12
9	7	nan	0	0	nan	nan	C1	C1	C1	533.0094130675526	304.0725359911406	7	13
9	8	nan	0	0	nan	nan	C1	C1	C1	399.44026682838086	307.51364463311097	8	14
9	9	nan	0	0	nan	nan	C1	C1	C1	116.9664570230608	497.96567085953876	9	21
9	10	nan	0	0	nan	nan	C1	C1	C1	589.2096317280453	517.4720254957507	10	22
9	11	nan	0	0	nan	nan	C1	C1	C1	666.9100529100529	546.3452380952381	11	23
9	12	nan	0	0	nan	nan	C1	C1	C1	183.70165562913908	567.976821192053	12	24
9	13	nan	0	0	nan	nan	C1	C1	C1	344.44790315607435	567.5637699956766	13	25
9	14	nan	0	0	nan	nan	C1	C1	C1	14.975694444444445	588.5770833333333	14	27
9	15	nan	0	0	nan	nan	C1	C1	C1	66.84502081332053	597.5366634646174	15	28
9	16	nan	0	0	nan	nan	C1	C1	C1	113.49418604651163	647.7226744186047	16	29
10	1	nan	0	0	nan	nan	C2	C2	C2	519.8729351969505	140.8710292249047	1	5
10	2	nan	0	0	nan	nan	C2	C2	C2	361.42293777134586	163.2083936324168	2	7
10	3	nan	0	0	nan	nan	C2	C2	C2	456.74165341812403	165.7941176470588	3	8
10	4	nan	0	0	nan	nan	C2	C2	C2	544.7905660377359	183.5811320754717	4	9
10	5	nan	0	0	nan	nan	C2	C2	C2	387.89638318670575	215.069403714565	5	10
10	6	nan	0	0	nan	nan	C2	C2	C2	498.5097037793667	219.18079673135853	6	11
10	7	nan	0	0	nan	nan	C2	C2	C2	358.4029428409734	230.98019241652517	7	12
10	8	nan	0	0	nan	nan	C2	C2	C2	416.6740740740741	234.1758024691358	8	13
10	9	nan	0	0	nan	nan	C2	C2	C2	272.7356862745098	256.0776470588235	9	14
10	10	nan	0	0	nan	nan	C2	C2	C2	466.214626391097	253.55802861685214	10	15
10	11	nan	0	0	nan	nan	C2	C2	C2	397.84898612593383	284.0981856990395	11	17
10	12	nan	0	0	nan	nan	C2	C2	C2	470.0446026986507	310.32646176911544	12	18
10	13	nan	0	0	nan	nan	C2	C2	C2	573.1130402659771	332.2656076837828	13	19
10	14	nan	0	0	nan	nan	C2	C2	C2	206.66666666666666	355.27493112947656	14	22
10	15	nan	0	0	nan	nan	C2	C2	C2	409.2359813084112	386.595015576324	15	26
10	16	nan	0	0	nan	nan	C2	C2	C2	514.1731707317073	409.9869918699187	16	27
10	17	nan	0	0	nan	nan	C2	C2	C2	222.25670498084293	439.64112388250317	17	28
10	18	nan	0	0	nan	nan	C2	C2	C2	397.958904109589	448.4508094645081	18	29
10	19	nan	0	0	nan	nan	C2	C2	C2	163.5043525571273	492.5239390642002	19	31
10	20	nan	0	0	nan	nan	C2	C2	C2	211.59856016455262	532.4737744257799	20	32
10	21	nan	0	0	nan	nan	C2	C2	C2	261.6824817518248	545.878102189781	21	34
10	22	nan	0	0	nan	nan	C2	C2	C2	170.216955941255	551.5981308411215	22	38
10	23	nan	0	0	nan	nan	C2	C2	C2	230.18668122270742	570.8941048034934	23	39
10	24	nan	0	0	nan	nan	C2	C2	C2	381.9581545064378	581.4388412017167	24	42
10	25	nan	0	0	nan	nan	C2	C2	C2	277.82776801405976	604.5228471001758	25	44
10	26	nan	0	0	nan	nan	C2	C2	C2	358.1257186661556	623.7428133384439	26	45
10	27	nan	0	0	nan	nan	C2	C2	C2	602.7359907567879	680.8041594454073	27	49
10	28	nan	0	0	nan	nan	C2	C2	C2	493.6988885146514	773.6854159649714	28	52
11	1	nan	0	0	nan	nan	C3	C3	C3	316.3857350800582	200.75351770984958	1	7
11	2	nan	0	0	nan	nan	C3	C3	C3	342.5020920502092	288.27405857740587	2	9
11	3	nan	0	0	nan	nan	C3	C3	C3	797.1103678929766	481.3215480172002	3	11
11	4	nan	0	0	nan	nan	C3	C3	C3	728.6030100334448	554.2859531772575	4	12
11	5	nan	0	0	nan	nan	C3	C3	C3	423.4944966442953	575.2110067114094	5	13
11	6	nan	0	0	nan	nan	C3	C3	C3	714.7208806818181	601.3842329545455	6	14
11	7	nan	0	0	nan	nan	C3	C3	C3	638.6622551614611	611.1429327686607	7	15
12	1	nan	0	0	nan	nan	C4	C4	C4	130.28571428571428	202.7953869047619	1	6
12	2	nan	0	0	nan	nan	C4	C4	C4	239.63922777852258	250.53237699423516	2	9
12	3	nan	0	0	nan	nan	C4	C4	C4	153.85309176841275	276.19732178022844	3	10
12	4	nan	0	0	nan	nan	C4	C4	C4	69.7926455566905	332.3043922369765	4	12
12	5	nan	0	0	nan	nan	C4	C4	C4	195.18337563451777	341.9809644670051	5	15
12	6	nan	0	0	nan	nan	C4	C4	C4	347.68811881188117	341.970297029703	6	16
12	7	nan	0	0	nan	nan	C4	C4	C4	79.78616352201257	361.5642407906559	7	18
12	8	nan	0	0	nan	nan	C4	C4	C4	225.31408450704225	404.00105633802815	8	20
12	9	nan	0	0	nan	nan	C4	C4	C4	174.86017786561266	391.9728260869565	9	21
12	10	nan	0	0	nan	nan	C4	C4	C4	111.58943089430895	415.71382113821136	10	22
12	11	nan	0	0	nan	nan	C4	C4	C4	280.2895125553914	424.1864106351551	11	23
12	12	nan	0	0	nan	nan	C4	C4	C4	197.25393258426968	431.22397003745317	12	24
12	13	nan	0	0	nan	nan	C4	C4	C4	165.41217298451681	458.3379604911906	13	26
12	14	nan	0	0	nan	nan	C4	C4	C4	229.31645569620252	466.7974683544304	14	27
12	15	nan	0	0	nan	nan	C4	C4	C4	129.9389384687647	486.84593705965244	15	28
12	16	nan	0	0	nan	nan	C4	C4	C4	386.9392857142857	502.49857142857144	16	30
12	17	nan	0	0	nan	nan	C4	C4	C4	170.6264053967234	512.3042081593318	17	31
12	18	nan	0	0	nan	nan	C4	C4	C4	389.6277777777778	533.3968253968254	18	32
12	19	nan	0	0	nan	nan	C4	C4	C4	563.0434232715008	526.5615514333896	19	33
12	20	nan	0	0	nan	nan	C4	C4	C4	225.21899606299212	536.8700787401575	20	34
12	21	nan	0	0	nan	nan	C4	C4	C4	100.4668931949674	614.5710349894389	21	36
12	22	nan	0	0	nan	nan	C4	C4	C4	47.25344755536983	685.4943585457585	22	37
13	1	nan	0	0	nan	nan	D1	D1	D1	289.63409961685824	204.83844189016602	1	6
13	2	nan	0	0	nan	nan	D1	D1	D1	364.60610263522886	223.05617198335645	2	7
13	3	nan	0	0	nan	nan	D1	D1	D1	342.94312941899784	264.1060559483554	3	8
13	4	nan	0	0	nan	nan	D1	D1	D1	647.1421568627451	310.45539215686273	4	10
13	5	nan	0	0	nan	nan	D1	D1	D1	435.8051359516616	334.99093655589127	5	11
13	6	nan	0	0	nan	nan	D1	D1	D1	99.80651836523539	343.5659596482152	6	12
13	7	nan	0	0	nan	nan	D1	D1	D1	464.92531688934565	367.7238780404248	7	13
13	8	nan	0	0	nan	nan	D1	D1	D1	184.16510638297873	387.8927659574468	8	15
13	9	nan	0	0	nan	nan	D1	D1	D1	31.041762013729976	432.52345537757435	9	17
13	10	nan	0	0	nan	nan	D1	D1	D1	98.05525013743815	448.4266080263881	10	18
13	11	nan	0	0	nan	nan	D1	D1	D1	238.2353217472992	471.7740723344293	11	20
13	12	nan	0	0	nan	nan	D1	D1	D1	205.21841739935215	582.7010643220731	12	26
13	13	nan	0	0	nan	nan	D1	D1	D1	721.533946251768	670.2510608203678	13	29
14	1	nan	0	0	nan	nan	D2	D2	D2	502.80874673629245	166.72650130548303	1	4
14	2	nan	0	0	nan	nan	D2	D2	D2	169.60728155339805	216.1970873786408	2	6
14	3	nan	0	0	nan	nan	D2	D2	D2	313.4322214336409	305.36195883605393	3	9
14	4	nan	0	0	nan	nan	D2	D2	D2	349.9290060851927	312.4286680189317	4	10
14	5	nan	0	0	nan	nan	D2	D2	D2	433.37551020408165	342.01865889212826	5	11
14	6	nan	0	0	nan	nan	D2	D2	D2	261.9703083365055	328.26227636086793	6	12
14	7	nan	0	0	nan	nan	D2	D2	D2	490.54904277948475	354.07610493973056	7	13
14	8	nan	0	0	nan	nan	D2	D2	D2	226.9008652657602	372.806674907293	8	15
14	9	nan	0	0	nan	nan	D2	D2	D2	319.2285005512679	363.87651598676956	9	16
14	10	nan	0	0	nan	nan	D2	D2	D2	269.76142131979697	410.03130287648054	10	17
14	11	nan	0	0	nan	nan	D2	D2	D2	236.94926925238897	482.1909780775717	11	23
14	12	nan	0	0	nan	nan	D2	D2	D2	400.0208728652751	489.4079696394687	12	24
14	13	nan	0	0	nan	nan	D2	D2	D2	174.49099307159352	507.41385681293303	13	25
14	14	nan	0	0	nan	nan	D2	D2	D2	344.2145949288806	528.839208410637	14	26
14	15	nan	0	0	nan	nan	D2	D2	D2	283.00546021840876	543.3361934477379	15	28
14	16	nan	0	0	nan	nan	D2	D2	D2	300.8216560509554	571.761601455869	16	30
14	17	nan	0	0	nan	nan	D2	D2	D2	262.59341252699784	596.1992440604752	17	32
14	18	nan	0	0	nan	nan	D2	D2	D2	355.46547659144494	670.0996968676322	18	36
14	19	nan	0	0	nan	nan	D2	D2	D2	271.9714587737844	809.1384778012686	19	40
15	1	nan	0	0	nan	nan	D3	D3	D3	70.17774894583198	120.31495296788842	1	3
15	2	nan	0	0	nan	nan	D3	D3	D3	690.4331065759637	137.03779289493576	2	4
15	3	nan	0	0	nan	nan	D3	D3	D3	385.5799404170804	210.4995034756703	3	6
15	4	nan	0	0	nan	nan	D3	D3	D3	176.44542320949827	334.21983914209113	4	9
15	5	nan	0	0	nan	nan	D3	D3	D3	613.4052661705781	419.5741270749857	5	10
15	6	nan	0	0	nan	nan	D3	D3	D3	264.0997949419002	434.18455228981543	6	11
15	7	nan	0	0	nan	nan	D3	D3	D3	303.4774907749077	448.6088560885609	7	12
15	8	nan	0	0	nan	nan	D3	D3	D3	547.9168975069252	528.1481994459833	8	13
15	9	nan	0	0	nan	nan	D3	D3	D3	630.1169940222032	563.6797608881297	9	14
15	10	nan	0	0	nan	nan	D3	D3	D3	369.5179824561404	577.834649122807	10	15
15	11	nan	0	0	nan	nan	D3	D3	D3	496.1400684931507	568.4256849315068	11	16
15	12	nan	0	0	nan	nan	D3	D3	D3	143.63940193491644	630.9234828496042	12	17
15	13	nan	0	0	nan	nan	D3	D3	D3	219.3146622734761	663.8109555189457	13	18
15	14	nan	0	0	nan	nan	D3	D3	D3	446.7510324483776	681.8165191740413	14	19
15	15	nan	0	0	nan	nan	D3	D3	D3	409.86349348899864	779.1751234845083	15	21
15	16	nan	0	0	nan	nan	D3	D3	D3	160.98331125827815	801.4082119205298	16	22
16	1	nan	0	0	nan	nan	D4	D4	D4	237.88025659301496	194.6568068424804	1	4
16	2	nan	0	0	nan	nan	D4	D4	D4	146.847984458475	213.39825157843615	2	5
16	3	nan	0	0	nan	nan	D4	D4	D4	297.7171664943123	257.2378490175801	3	6
16	4	nan	0	0	nan	nan	D4	D4	D4	347.7219938335046	257.23843782117166	4	7
16	5	nan	0	0	nan	nan	D4	D4	D4	385.0406639004149	274.7095435684647	5	8
16	6	nan	0	0	nan	nan	D4	D4	D4	711.0354745925216	304.5738255033557	6	9
16	7	nan	0	0	nan	nan	D4	D4	D4	414.4908200734394	324.6511627906977	7	10
16	8	nan	0	0	nan	nan	D4	D4	D4	764.2654811715481	310.27259414225944	8	11
16	9	nan	0	0	nan	nan	D4	D4	D4	729.1115241635688	379.80545229244115	9	12
16	10	nan	0	0	nan	nan	D4	D4	D4	610.1025430680886	521.7588187038556	10	13
16	11	nan	0	0	nan	nan	D4	D4	D4	514.5626880641926	619.5847542627884	11	17
16	12	nan	0	0	nan	nan	D4	D4	D4	577.9026730637423	624.9074708704592	12	18
16	13	nan	0	0	nan	nan	D4	D4	D4	718.989946777055	641.0798344175045	13	19
16	14	nan	0	0	nan	nan	D4	D4	D4	477.12189616252823	727.0150489089541	14	20
16	15	nan	0	0	nan	nan	D4	D4	D4	488.3232087227414	759.5467289719626	15	21
16	16	nan	0	0	nan	nan	D4	D4	D4	299.6121356335515	787.5942891136228	16	23
16	17	nan	0	0	nan	nan	D4	D4	D4	764.4891838741396	810.9700098328417	17	25
