# Supplementary material for: Resolving cell state in iPSC-derived human neural samples with multiplexed fluorescence imaging
Source: Commun Biol. 2021 Jun 24;4:786. doi: 10.1038/s42003-021-02276-x (PMC8225800; doi:10.1038/s42003-021-02276-x)
Supplement: Supplementary file 5 — Supplementary Data 2 [file 42003_2021_2276_MOESM5_ESM.zip › New folder/Cortical_neurons_LNAExcitatory_Neurons_filtered.csv]

ImageNumber	ObjectNumber	Metadata_FileLocation	Metadata_Frame	Metadata_Series	Metadata_myChannel	Metadata_myCycle	Metadata_myWell	Metadata_myWell	Metadata_myWell	Children_Inhibitory_Neurons_Count	Location_Center_X	Location_Center_Y	Number_Object_Number	Parent_Neurons
1	1	nan	0	0	nan	nan	A1	A1	A1	0	579.4493096646943	681.7293885601578	1	17
2	1	nan	0	0	nan	nan	A2	A2	A2	0	607.9676375404531	19.905339805825243	1	1
2	2	nan	0	0	nan	nan	A2	A2	A2	0	507.93527407866213	138.42892536388976	2	2
2	3	nan	0	0	nan	nan	A2	A2	A2	0	667.1501256281407	185.7964824120603	3	4
2	4	nan	0	0	nan	nan	A2	A2	A2	0	190.10645848119233	242.30305180979417	4	7
2	5	nan	0	0	nan	nan	A2	A2	A2	0	381.8024038461538	347.5144230769231	5	16
2	6	nan	0	0	nan	nan	A2	A2	A2	0	564.0663811563169	401.5182012847966	6	19
2	7	nan	0	0	nan	nan	A2	A2	A2	0	217.09027128157157	423.03274087932647	7	20
2	8	nan	0	0	nan	nan	A2	A2	A2	0	19.21526853084776	460.6866400355082	8	21
2	9	nan	0	0	nan	nan	A2	A2	A2	1	106.40287769784173	461.4132693844924	9	22
2	10	nan	0	0	nan	nan	A2	A2	A2	0	143.58896103896103	493.90974025974026	10	26
2	11	nan	0	0	nan	nan	A2	A2	A2	0	584.7045285820342	509.4591685226429	11	28
2	12	nan	0	0	nan	nan	A2	A2	A2	0	93.10682004930156	531.4223500410847	12	30
2	13	nan	0	0	nan	nan	A2	A2	A2	0	620.3974047039741	532.8394160583941	13	31
2	14	nan	0	0	nan	nan	A2	A2	A2	0	43.6590807675145	532.669344042838	14	32
2	15	nan	0	0	nan	nan	A2	A2	A2	0	101.01767676767676	582.3896103896104	15	37
2	16	nan	0	0	nan	nan	A2	A2	A2	0	138.95330261136712	601.5800307219662	16	38
2	17	nan	0	0	nan	nan	A2	A2	A2	0	48.461198093941455	610.2464261402315	17	39
2	18	nan	0	0	nan	nan	A2	A2	A2	0	176.06948356807513	616.2704225352113	18	40
2	19	nan	0	0	nan	nan	A2	A2	A2	0	103.90385722510075	648.8554979850317	19	42
2	20	nan	0	0	nan	nan	A2	A2	A2	0	36.002744237102085	673.7310647639956	20	43
2	21	nan	0	0	nan	nan	A2	A2	A2	0	232.91938250428817	679.1446540880503	21	45
2	22	nan	0	0	nan	nan	A2	A2	A2	1	298.6906019007392	681.0063357972545	22	46
2	23	nan	0	0	nan	nan	A2	A2	A2	0	82.70771670190275	693.553911205074	23	47
2	24	nan	0	0	nan	nan	A2	A2	A2	0	324.6024844720497	726.9627329192547	24	50
2	25	nan	0	0	nan	nan	A2	A2	A2	0	62.78815261044177	729.9633534136547	25	51
2	26	nan	0	0	nan	nan	A2	A2	A2	0	82.35140997830803	768.7874186550977	26	54
3	1	nan	0	0	nan	nan	A3	A3	A3	1	707.748500428449	12.867180805484148	1	2
3	2	nan	0	0	nan	nan	A3	A3	A3	0	13.043521266073196	19.577645895153314	2	3
3	3	nan	0	0	nan	nan	A3	A3	A3	0	718.1934235976789	54.209726443769	3	4
3	4	nan	0	0	nan	nan	A3	A3	A3	0	635.6364158529581	62.05226881102814	4	5
3	5	nan	0	0	nan	nan	A3	A3	A3	0	786.6205947136564	94.46640969162996	5	6
3	6	nan	0	0	nan	nan	A3	A3	A3	0	686.8985374771481	108.03564899451554	6	7
3	7	nan	0	0	nan	nan	A3	A3	A3	0	184.47707789787552	124.85985836749907	7	8
3	8	nan	0	0	nan	nan	A3	A3	A3	0	120.06291520125049	175.52168815943728	8	10
3	9	nan	0	0	nan	nan	A3	A3	A3	0	748.5710616438356	183.71789383561645	9	11
3	10	nan	0	0	nan	nan	A3	A3	A3	0	518.9307228915662	275.8746234939759	10	12
3	11	nan	0	0	nan	nan	A3	A3	A3	0	187.20044444444446	377.6088888888889	11	14
3	12	nan	0	0	nan	nan	A3	A3	A3	0	254.20462704427604	384.7518946948544	12	15
3	13	nan	0	0	nan	nan	A3	A3	A3	0	357.3408401905587	380.97271546123864	13	16
3	14	nan	0	0	nan	nan	A3	A3	A3	0	812.8848780487805	410.9053658536585	14	21
3	15	nan	0	0	nan	nan	A3	A3	A3	0	697.4320722269991	436.21066208082544	15	22
3	16	nan	0	0	nan	nan	A3	A3	A3	0	795.5194195475885	462.8335467349552	16	25
3	17	nan	0	0	nan	nan	A3	A3	A3	0	158.7892652881654	472.61944566652	17	26
3	18	nan	0	0	nan	nan	A3	A3	A3	0	222.40528455284553	497.9642276422764	18	28
4	1	nan	0	0	nan	nan	A4	A4	A4	0	130.04716981132074	35.245872641509436	1	1
4	2	nan	0	0	nan	nan	A4	A4	A4	0	589.5560567010309	26.6520618556701	2	2
4	3	nan	0	0	nan	nan	A4	A4	A4	0	500.39850187265915	34.787265917602994	3	3
4	4	nan	0	0	nan	nan	A4	A4	A4	0	554.2074186222559	44.31768861973253	4	4
4	5	nan	0	0	nan	nan	A4	A4	A4	0	451.71677711893966	45.10359260551099	5	5
4	6	nan	0	0	nan	nan	A4	A4	A4	0	661.9568661971831	73.35211267605634	6	7
4	7	nan	0	0	nan	nan	A4	A4	A4	0	77.41846419327005	72.57981018119068	7	8
4	8	nan	0	0	nan	nan	A4	A4	A4	0	418.1097003555104	79.98374809547994	8	9
4	9	nan	0	0	nan	nan	A4	A4	A4	0	440.6573093220339	129.14724576271186	9	10
4	10	nan	0	0	nan	nan	A4	A4	A4	0	26.115611814345993	141.87426160337552	10	11
4	11	nan	0	0	nan	nan	A4	A4	A4	0	377.546386946387	141.7100233100233	11	12
4	12	nan	0	0	nan	nan	A4	A4	A4	0	647.9498596068993	174.21018852787805	12	13
4	13	nan	0	0	nan	nan	A4	A4	A4	0	111.41738724000935	179.08693620004675	13	14
4	14	nan	0	0	nan	nan	A4	A4	A4	1	87.66131907308377	230.6149732620321	14	15
4	15	nan	0	0	nan	nan	A4	A4	A4	0	766.8007329363262	217.8183692166743	15	16
4	16	nan	0	0	nan	nan	A4	A4	A4	0	691.6814586994727	288.55887521968367	16	18
4	17	nan	0	0	nan	nan	A4	A4	A4	0	58.07953394123607	327.52684903748735	17	19
4	18	nan	0	0	nan	nan	A4	A4	A4	0	22.426844518549395	369.0992080033347	18	20
4	19	nan	0	0	nan	nan	A4	A4	A4	0	19.222731906218144	464.57798165137615	19	25
4	20	nan	0	0	nan	nan	A4	A4	A4	1	521.7275471698114	483.6709433962264	20	27
4	21	nan	0	0	nan	nan	A4	A4	A4	0	695.8659239339224	490.66346523242413	21	28
4	22	nan	0	0	nan	nan	A4	A4	A4	0	427.6504404265183	606.6722299490033	22	29
4	23	nan	0	0	nan	nan	A4	A4	A4	0	721.0084241823588	683.5049554013875	23	31
4	24	nan	0	0	nan	nan	A4	A4	A4	0	560.2742995503286	692.861985472155	24	32
4	25	nan	0	0	nan	nan	A4	A4	A4	0	236.3818424566088	701.5921228304406	25	34
4	26	nan	0	0	nan	nan	A4	A4	A4	0	631.6876606683804	727.8277634961439	26	36
4	27	nan	0	0	nan	nan	A4	A4	A4	0	803.3116302186879	730.0561630218688	27	38
4	28	nan	0	0	nan	nan	A4	A4	A4	0	653.4524128686327	758.1802949061662	28	39
5	1	nan	0	0	nan	nan	B1	B1	B1	0	466.7504456327986	66.57991681521094	1	1
5	2	nan	0	0	nan	nan	B1	B1	B1	0	603.0285125386465	169.3727241497767	2	2
5	3	nan	0	0	nan	nan	B1	B1	B1	0	93.14551282051282	211.9929487179487	3	4
5	4	nan	0	0	nan	nan	B1	B1	B1	0	161.94892473118279	220.8165322580645	4	5
5	5	nan	0	0	nan	nan	B1	B1	B1	0	638.2737576285963	223.4106364428945	5	6
5	6	nan	0	0	nan	nan	B1	B1	B1	1	27.44866310160428	285.7192513368984	6	7
5	7	nan	0	0	nan	nan	B1	B1	B1	0	79.58896103896105	310.9155844155844	7	8
5	8	nan	0	0	nan	nan	B1	B1	B1	0	656.8081734778982	307.4359188212399	8	11
5	9	nan	0	0	nan	nan	B1	B1	B1	0	78.43469708890638	381.69118804091266	9	16
5	10	nan	0	0	nan	nan	B1	B1	B1	1	31.827242524916944	411.98006644518273	10	18
5	11	nan	0	0	nan	nan	B1	B1	B1	1	68.77561475409836	411.640368852459	11	19
5	12	nan	0	0	nan	nan	B1	B1	B1	0	54.48675799086758	437.45844748858445	12	21
5	13	nan	0	0	nan	nan	B1	B1	B1	1	440.27128782547504	476.2931034482759	13	24
5	14	nan	0	0	nan	nan	B1	B1	B1	0	542.1685258964144	490.15059760956177	14	26
5	15	nan	0	0	nan	nan	B1	B1	B1	1	158.17846460618145	532.3369890329013	15	27
5	16	nan	0	0	nan	nan	B1	B1	B1	0	107.45101241018942	634.4745264532985	16	30
5	17	nan	0	0	nan	nan	B1	B1	B1	0	641.416091954023	633.880459770115	17	31
5	18	nan	0	0	nan	nan	B1	B1	B1	0	417.9878869448183	657.3992821893225	18	32
5	19	nan	0	0	nan	nan	B1	B1	B1	0	487.9783357951748	695.3510585918267	19	33
5	20	nan	0	0	nan	nan	B1	B1	B1	0	312.6263289555973	756.9643527204503	20	34
6	1	nan	0	0	nan	nan	B2	B2	B2	0	504.1714082503556	19.317211948790895	1	1
6	2	nan	0	0	nan	nan	B2	B2	B2	0	538.6620583717358	76.05990783410138	2	3
6	3	nan	0	0	nan	nan	B2	B2	B2	0	481.201496525922	195.33778727952966	3	4
6	4	nan	0	0	nan	nan	B2	B2	B2	0	529.862143474503	190.51555747623163	4	5
6	5	nan	0	0	nan	nan	B2	B2	B2	0	426.84404811281627	271.0817088345085	5	7
6	6	nan	0	0	nan	nan	B2	B2	B2	1	327.32329635499207	717.9038563127311	6	19
6	7	nan	0	0	nan	nan	B2	B2	B2	0	345.2114608555286	756.8212267958031	7	21
6	8	nan	0	0	nan	nan	B2	B2	B2	0	729.1456953642385	781.3973509933775	8	22
6	9	nan	0	0	nan	nan	B2	B2	B2	0	253.36824324324326	812.8445945945946	9	23
7	1	nan	0	0	nan	nan	B3	B3	B3	0	530.2755644090305	228.65006640106242	1	6
7	2	nan	0	0	nan	nan	B3	B3	B3	0	540.8484691229891	554.622210690192	2	19
7	3	nan	0	0	nan	nan	B3	B3	B3	0	804.7572674418604	552.9118217054264	3	20
7	4	nan	0	0	nan	nan	B3	B3	B3	0	63.54829210836278	562.2190812720848	4	21
7	5	nan	0	0	nan	nan	B3	B3	B3	0	486.0633484162896	606.4434389140272	5	22
7	6	nan	0	0	nan	nan	B3	B3	B3	0	574.5593098490294	637.3616103522645	6	24
7	7	nan	0	0	nan	nan	B3	B3	B3	0	107.54446064139941	678.1395772594752	7	25
7	8	nan	0	0	nan	nan	B3	B3	B3	0	649.7805818436733	679.4479495268139	8	26
7	9	nan	0	0	nan	nan	B3	B3	B3	0	165.9120145631068	695.0922330097087	9	27
7	10	nan	0	0	nan	nan	B3	B3	B3	0	521.1481670061099	687.4114052953157	10	28
8	1	nan	0	0	nan	nan	B4	B4	B4	0	147.83412774070544	7.664442326024785	1	1
8	2	nan	0	0	nan	nan	B4	B4	B4	1	207.58570075757575	66.96212121212122	2	4
8	3	nan	0	0	nan	nan	B4	B4	B4	0	802.0779298036883	77.2153480071386	3	5
8	4	nan	0	0	nan	nan	B4	B4	B4	0	19.52249408050513	131.55564325177585	4	6
8	5	nan	0	0	nan	nan	B4	B4	B4	0	510.1191222570533	285.80250783699057	5	8
8	6	nan	0	0	nan	nan	B4	B4	B4	0	20.669152276295133	556.7586342229199	6	19
8	7	nan	0	0	nan	nan	B4	B4	B4	0	299.0554474708171	557.0165369649806	7	20
8	8	nan	0	0	nan	nan	B4	B4	B4	0	579.114935064935	761.9441558441558	8	24
8	9	nan	0	0	nan	nan	B4	B4	B4	0	70.96933514246948	801.9080054274084	9	25
9	1	nan	0	0	nan	nan	C1	C1	C1	0	131.77860882572924	19.276738967838444	1	1
9	2	nan	0	0	nan	nan	C1	C1	C1	0	698.8799454297408	24.253069577080492	2	2
9	3	nan	0	0	nan	nan	C1	C1	C1	0	12.232972628898791	87.0604710375557	3	4
9	4	nan	0	0	nan	nan	C1	C1	C1	0	509.80132450331126	87.30169242089772	4	5
9	5	nan	0	0	nan	nan	C1	C1	C1	0	382.21382396817506	154.4838388861263	5	7
9	6	nan	0	0	nan	nan	C1	C1	C1	0	628.4570135746607	233.22976370035192	6	9
9	7	nan	0	0	nan	nan	C1	C1	C1	0	600.9095456440183	360.2563568153397	7	15
9	8	nan	0	0	nan	nan	C1	C1	C1	0	190.2328086164043	458.9395194697597	8	16
9	9	nan	0	0	nan	nan	C1	C1	C1	0	780.0620689655173	457.8291777188329	9	17
9	10	nan	0	0	nan	nan	C1	C1	C1	0	643.6852441613588	501.630042462845	10	18
9	11	nan	0	0	nan	nan	C1	C1	C1	0	19.16679245283019	507.0656603773585	11	19
9	12	nan	0	0	nan	nan	C1	C1	C1	0	758.8009015777611	500.47257700976706	12	20
9	13	nan	0	0	nan	nan	C1	C1	C1	1	799.3683904706565	587.31435212086	13	26
9	14	nan	0	0	nan	nan	C1	C1	C1	0	223.92374350086655	663.7512998266898	14	30
9	15	nan	0	0	nan	nan	C1	C1	C1	0	405.7857142857143	775.9927288280581	15	31
10	1	nan	0	0	nan	nan	C2	C2	C2	0	794.4913461538462	13.995192307692308	1	1
10	2	nan	0	0	nan	nan	C2	C2	C2	0	510.5049019607843	95.12745098039215	2	2
10	3	nan	0	0	nan	nan	C2	C2	C2	0	670.7971864009379	91.8147713950762	3	3
10	4	nan	0	0	nan	nan	C2	C2	C2	1	417.09080590238364	122.14074914869467	4	4
10	5	nan	0	0	nan	nan	C2	C2	C2	0	239.2097744360902	148.65563909774437	5	6
10	6	nan	0	0	nan	nan	C2	C2	C2	0	191.65217391304347	275.86532343584304	6	16
10	7	nan	0	0	nan	nan	C2	C2	C2	0	319.444641275465	348.1868910540301	7	20
10	8	nan	0	0	nan	nan	C2	C2	C2	0	290.74652087475147	359.5844930417495	8	21
10	9	nan	0	0	nan	nan	C2	C2	C2	0	679.2982054219168	379.6701030927835	9	23
10	10	nan	0	0	nan	nan	C2	C2	C2	0	114.43083182640144	387.04475587703433	10	24
10	11	nan	0	0	nan	nan	C2	C2	C2	0	202.39395973154362	392.36308724832213	11	25
10	12	nan	0	0	nan	nan	C2	C2	C2	0	653.6573660714286	461.21372767857144	12	30
10	13	nan	0	0	nan	nan	C2	C2	C2	0	388.33799008562414	532.7372690401081	13	33
10	14	nan	0	0	nan	nan	C2	C2	C2	1	300.3727442439328	539.9775980087119	14	35
10	15	nan	0	0	nan	nan	C2	C2	C2	0	437.5863808322825	527.6473308112652	15	36
10	16	nan	0	0	nan	nan	C2	C2	C2	0	534.4411893310013	550.6781810231745	16	37
10	17	nan	0	0	nan	nan	C2	C2	C2	1	80.73756432246998	577.795025728988	17	40
10	18	nan	0	0	nan	nan	C2	C2	C2	1	319.1762933199397	576.9105976896033	18	41
10	19	nan	0	0	nan	nan	C2	C2	C2	0	423.0721083455344	584.1368960468521	19	43
10	20	nan	0	0	nan	nan	C2	C2	C2	0	503.46592065106813	623.1836215666327	20	46
10	21	nan	0	0	nan	nan	C2	C2	C2	0	437.8428211586902	629.4428211586902	21	47
10	22	nan	0	0	nan	nan	C2	C2	C2	0	544.1276429130776	634.1585747846515	22	48
10	23	nan	0	0	nan	nan	C2	C2	C2	0	536.2737257110673	706.5905378766545	23	50
10	24	nan	0	0	nan	nan	C2	C2	C2	0	417.97221219776253	725.9750992421508	24	51
10	25	nan	0	0	nan	nan	C2	C2	C2	0	128.34026173979984	806.4765204003079	25	53
10	26	nan	0	0	nan	nan	C2	C2	C2	0	328.24800319488816	799.3718051118211	26	54
11	1	nan	0	0	nan	nan	C3	C3	C3	0	508.9083665338645	14.120318725099601	1	1
11	2	nan	0	0	nan	nan	C3	C3	C3	0	644.7748240813136	18.747458952306488	2	2
11	3	nan	0	0	nan	nan	C3	C3	C3	0	57.72607086197779	39.28609201480698	3	3
11	4	nan	0	0	nan	nan	C3	C3	C3	0	330.32888264230496	42.84820801124385	4	4
11	5	nan	0	0	nan	nan	C3	C3	C3	0	221.34230055658628	53.63543599257885	5	5
11	6	nan	0	0	nan	nan	C3	C3	C3	0	136.78509869335556	82.01139838754517	6	6
11	7	nan	0	0	nan	nan	C3	C3	C3	0	528.8155902004454	269.8097995545657	7	8
11	8	nan	0	0	nan	nan	C3	C3	C3	0	603.7887654848355	348.16766339171295	8	10
11	9	nan	0	0	nan	nan	C3	C3	C3	0	109.171875	757.7548076923077	9	16
11	10	nan	0	0	nan	nan	C3	C3	C3	0	251.37761194029852	806.4462686567164	10	17
12	1	nan	0	0	nan	nan	C4	C4	C4	0	503.60888049126123	31.450637694851206	1	1
12	2	nan	0	0	nan	nan	C4	C4	C4	0	37.72506082725061	31.101216545012164	2	2
12	3	nan	0	0	nan	nan	C4	C4	C4	0	32.494464944649444	94.16236162361623	3	3
12	4	nan	0	0	nan	nan	C4	C4	C4	0	566.7024719101123	111.56943820224718	4	4
12	5	nan	0	0	nan	nan	C4	C4	C4	0	776.3563362609787	163.27038895859474	5	5
12	6	nan	0	0	nan	nan	C4	C4	C4	0	646.6019801980198	203.5017821782178	6	7
12	7	nan	0	0	nan	nan	C4	C4	C4	0	771.0044870487457	222.03589638996533	7	8
12	8	nan	0	0	nan	nan	C4	C4	C4	0	121.68854166666667	310.65520833333335	8	11
12	9	nan	0	0	nan	nan	C4	C4	C4	0	141.87021013597032	333.0321384425216	9	13
12	10	nan	0	0	nan	nan	C4	C4	C4	0	167.33209302325582	323.2986046511628	10	14
12	11	nan	0	0	nan	nan	C4	C4	C4	0	811.3226643598616	340.75259515570934	11	17
12	12	nan	0	0	nan	nan	C4	C4	C4	0	750.3946146703806	378.4150417827298	12	19
12	13	nan	0	0	nan	nan	C4	C4	C4	0	590.3765574526996	425.8606368251038	13	25
12	14	nan	0	0	nan	nan	C4	C4	C4	0	522.5025795356836	492.04170249355116	14	29
12	15	nan	0	0	nan	nan	C4	C4	C4	0	103.36146209386281	539.9526173285199	15	35
13	1	nan	0	0	nan	nan	D1	D1	D1	0	71.7423180592992	38.9654986522911	1	1
13	2	nan	0	0	nan	nan	D1	D1	D1	0	276.4339483394834	87.25977859778598	2	2
13	3	nan	0	0	nan	nan	D1	D1	D1	0	208.46748350612629	101.48774740810556	3	3
13	4	nan	0	0	nan	nan	D1	D1	D1	0	175.93233082706766	148.29914070891513	4	4
13	5	nan	0	0	nan	nan	D1	D1	D1	0	181.0275566442131	207.01408450704224	5	5
13	6	nan	0	0	nan	nan	D1	D1	D1	0	41.25574272588055	300.2052067381317	6	9
13	7	nan	0	0	nan	nan	D1	D1	D1	0	598.9687150837989	391.73117318435754	7	14
13	8	nan	0	0	nan	nan	D1	D1	D1	0	390.9079794079794	387.1348133848134	8	16
13	9	nan	0	0	nan	nan	D1	D1	D1	0	636.888096544158	466.64399341744377	9	19
13	10	nan	0	0	nan	nan	D1	D1	D1	0	596.3944202713079	498.81955464550805	10	21
13	11	nan	0	0	nan	nan	D1	D1	D1	0	57.98093480934809	502.6014760147601	11	22
13	12	nan	0	0	nan	nan	D1	D1	D1	1	103.35898538263113	530.6448839208942	12	23
13	13	nan	0	0	nan	nan	D1	D1	D1	0	570.4926358557643	533.4916201117319	13	24
13	14	nan	0	0	nan	nan	D1	D1	D1	0	648.2375296912114	535.66567695962	14	25
13	15	nan	0	0	nan	nan	D1	D1	D1	0	613.2863766048503	584.6615549215406	15	27
13	16	nan	0	0	nan	nan	D1	D1	D1	0	702.4272754762625	578.9479891140006	16	28
13	17	nan	0	0	nan	nan	D1	D1	D1	0	689.1952242658922	693.7205550177476	17	30
13	18	nan	0	0	nan	nan	D1	D1	D1	0	715.7057991513437	756.7317303158887	18	31
13	19	nan	0	0	nan	nan	D1	D1	D1	0	471.74079035498994	805.3677160080375	19	32
13	20	nan	0	0	nan	nan	D1	D1	D1	0	289.18389261744966	806.7429530201342	20	33
14	1	nan	0	0	nan	nan	D2	D2	D2	0	384.0518565941101	38.94686299615877	1	1
14	2	nan	0	0	nan	nan	D2	D2	D2	0	57.9558282208589	82.5036809815951	2	2
14	3	nan	0	0	nan	nan	D2	D2	D2	0	452.7684178743961	139.8798309178744	3	3
14	4	nan	0	0	nan	nan	D2	D2	D2	1	514.5847803881512	208.36108273748724	4	5
14	5	nan	0	0	nan	nan	D2	D2	D2	0	419.8734715576821	293.03721424774056	5	7
14	6	nan	0	0	nan	nan	D2	D2	D2	0	521.3093247588424	296.7028938906752	6	8
14	7	nan	0	0	nan	nan	D2	D2	D2	0	648.7446690667405	358.86042647466076	7	14
14	8	nan	0	0	nan	nan	D2	D2	D2	0	195.92512077294685	421.41680085882984	8	18
14	9	nan	0	0	nan	nan	D2	D2	D2	0	294.3746223564955	436.9110919292188	9	19
14	10	nan	0	0	nan	nan	D2	D2	D2	0	380.09619341563786	439.8168724279835	10	20
14	11	nan	0	0	nan	nan	D2	D2	D2	0	34.65662805662806	468.85662805662804	11	21
14	12	nan	0	0	nan	nan	D2	D2	D2	0	341.9327272727273	473.3239393939394	12	22
14	13	nan	0	0	nan	nan	D2	D2	D2	0	112.67080745341615	539.1490683229814	13	27
14	14	nan	0	0	nan	nan	D2	D2	D2	0	54.36326860841424	580.8923948220065	14	29
14	15	nan	0	0	nan	nan	D2	D2	D2	0	162.24444444444444	570.7652777777778	15	31
14	16	nan	0	0	nan	nan	D2	D2	D2	0	122.24373040752351	611.3087774294671	16	33
14	17	nan	0	0	nan	nan	D2	D2	D2	0	313.78205128205127	653.9427350427351	17	34
14	18	nan	0	0	nan	nan	D2	D2	D2	0	200.11881188118812	664.2128712871287	18	35
14	19	nan	0	0	nan	nan	D2	D2	D2	0	84.1723289020187	709.4337764647956	19	37
14	20	nan	0	0	nan	nan	D2	D2	D2	0	272.64082098061573	773.7924743443558	20	38
14	21	nan	0	0	nan	nan	D2	D2	D2	0	155.54471195184865	782.9247635425623	21	39
15	1	nan	0	0	nan	nan	D3	D3	D3	0	440.46679197994985	15.62280701754386	1	1
15	2	nan	0	0	nan	nan	D3	D3	D3	0	145.41139439723008	64.06641485678313	2	2
15	3	nan	0	0	nan	nan	D3	D3	D3	0	72.27447216890594	160.98912348048626	3	5
15	4	nan	0	0	nan	nan	D3	D3	D3	0	309.64910105393676	264.49659020458773	4	7
15	5	nan	0	0	nan	nan	D3	D3	D3	0	93.36064690026954	300.6377358490566	5	8
15	6	nan	0	0	nan	nan	D3	D3	D3	0	210.6853736551323	744.2762430939226	6	20
16	1	nan	0	0	nan	nan	D4	D4	D4	0	408.895573700043	14.423721529866782	1	1
16	2	nan	0	0	nan	nan	D4	D4	D4	0	322.2793136320305	31.149666348903718	2	2
16	3	nan	0	0	nan	nan	D4	D4	D4	0	185.86582653817644	95.47146034099333	3	3
16	4	nan	0	0	nan	nan	D4	D4	D4	0	811.0950226244344	568.9117647058823	4	14
16	5	nan	0	0	nan	nan	D4	D4	D4	0	716.9632864544782	568.7893412287194	5	15
16	6	nan	0	0	nan	nan	D4	D4	D4	0	788.5276426360018	596.1534719150818	6	16
16	7	nan	0	0	nan	nan	D4	D4	D4	0	798.6646525679758	779.683282980866	7	22
16	8	nan	0	0	nan	nan	D4	D4	D4	0	367.0673076923077	798.1623520710059	8	24
