# Supplementary material for: Resolving cell state in iPSC-derived human neural samples with multiplexed fluorescence imaging
Source: Commun Biol. 2021 Jun 24;4:786. doi: 10.1038/s42003-021-02276-x (PMC8225800; doi:10.1038/s42003-021-02276-x)
Supplement: Supplementary file 5 — Supplementary Data 2 [file 42003_2021_2276_MOESM5_ESM.zip › New folder/Cortical_neurons_LNAImage.csv]

AreaOccupied_AreaOccupied_Neurites	AreaOccupied_AreaOccupied_Nuclei	AreaOccupied_Perimeter_Neurites	AreaOccupied_Perimeter_Nuclei	AreaOccupied_TotalArea_Neurites	AreaOccupied_TotalArea_Nuclei	Channel_actin_reference	Channel_cd44	Channel_dna_reference	Channel_gfap	Channel_map2	Channel_pax6	Channel_synapsin_I	Channel_tubulin_alpha	Channel_tubulin_beta	Channel_vgat	Channel_vglut1	Channel_vimentin	Count_CellBodies	Count_CellExpanded	Count_CellSurrounding	Count_Excitatory_Neurons	Count_Excitatory_Neurons_filtered	Count_Immature_Astrocytes	Count_Inhibitory_Neurons	Count_Neurites	Count_Neuronal_progenitor	Count_Neurons	Count_Neurons_filtered	Count_Nuclei	Count_Nuclei_pax6_negative	Count_Nuclei_pax6_positive	Count_Radial_Glia	Count_cellbodies_pax6_negative	Count_cellbodies_pax6_positive	Count_mature_Astrocyte_filtered	Count_mature_Astrocytes	ExecutionTime_01Images	ExecutionTime_02Metadata	ExecutionTime_03NamesAndTypes	ExecutionTime_04Groups	ExecutionTime_05IdentifyPrimaryObjects	ExecutionTime_06ImageMath	ExecutionTime_07Closing	ExecutionTime_08EnhanceOrSuppressFeatures	ExecutionTime_09Threshold	ExecutionTime_10ConvertImageToObjects	ExecutionTime_11IdentifySecondaryObjects	ExecutionTime_12IdentifySecondaryObjects	ExecutionTime_13IdentifyTertiaryObjects
219229.0	46427.0	26669.0	4425.0	678976.0	678976.0	-1	-1	-1	-1	-1	-1	-1	-1	-1	-1	-1	-1	25.0	25.0	25.0	23.0	1.0	0.0	0.0	53.0	0.0	24.0	1.0	25.0	25.0	0.0	0.0	25.0	0.0	1.0	0.0	0	0	4.99	0.0	1.8200000000000003	0.16000000000000014	0.5299999999999994	0.25	0.1999999999999993	0.15000000000000036	0.6400000000000006	0.46999999999999886	0.240000000000002
272584.0	138031.0	31115.0	12860.0	678976.0	678976.0	-1	-1	-1	-1	-1	-1	-1	-1	-1	-1	-1	-1	66.0	66.0	66.0	29.0	26.0	5.0	2.0	47.0	0.0	55.0	11.0	66.0	66.0	0.0	0.0	66.0	0.0	7.0	4.0	0	0	5.050000000000001	0.0	2.2699999999999996	0.1700000000000017	0.5300000000000011	0.27000000000000135	0.1999999999999993	0.14000000000000057	0.6500000000000004	0.6199999999999992	0.33000000000000007
282969.0	124937.0	32786.0	11118.0	678976.0	678976.0	-1	-1	-1	-1	-1	-1	-1	-1	-1	-1	-1	-1	57.0	57.0	57.0	20.0	18.0	12.0	1.0	41.0	0.0	38.0	19.0	57.0	57.0	0.0	0.0	57.0	0.0	16.0	3.0	0	0	5.0	0.0	2.2500000000000018	0.14999999999999858	0.5400000000000009	0.25	0.1899999999999995	0.14000000000000057	0.6700000000000017	0.6500000000000021	0.36999999999999744
248917.0	141636.0	31179.0	12718.0	678976.0	678976.0	-1	-1	-1	-1	-1	-1	-1	-1	-1	-1	-1	-1	63.0	63.0	63.0	13.0	28.0	15.0	2.0	61.0	0.0	41.0	22.0	63.0	63.0	0.0	0.0	63.0	0.0	21.0	1.0	0	0	5.06	0.0	2.200000000000003	0.1800000000000015	0.5599999999999987	0.29999999999999893	0.1999999999999993	0.129999999999999	0.7200000000000006	0.620000000000001	0.3199999999999985
255300.0	119819.0	30242.0	10938.0	678976.0	678976.0	-1	-1	-1	-1	-1	-1	-1	-1	-1	-1	-1	-1	60.0	60.0	60.0	15.0	20.0	12.0	5.0	47.0	0.0	35.0	25.0	60.0	60.0	0.0	0.0	60.0	0.0	19.0	6.0	0	0	5.079999999999999	0.0	2.5500000000000007	0.21999999999999886	0.5600000000000005	0.3200000000000003	0.1999999999999993	0.13000000000000078	0.7100000000000009	0.6100000000000012	0.3299999999999983
203925.0	75033.0	26079.0	6481.0	678976.0	678976.0	-1	-1	-1	-1	-1	-1	-1	-1	-1	-1	-1	-1	32.0	32.0	32.0	14.0	9.0	4.0	1.0	66.0	0.0	23.0	9.0	32.0	32.0	0.0	0.0	32.0	0.0	9.0	0.0	0	0	5.109999999999999	0.0	1.8000000000000007	0.20999999999999908	0.5499999999999989	0.2900000000000009	0.1999999999999993	0.14000000000000057	0.6699999999999999	0.5299999999999994	0.27000000000000135
281086.0	91710.0	33112.0	8818.0	678976.0	678976.0	-1	-1	-1	-1	-1	-1	-1	-1	-1	-1	-1	-1	49.0	49.0	49.0	20.0	10.0	9.0	0.0	51.0	0.0	30.0	19.0	49.0	49.0	0.0	0.0	49.0	0.0	18.0	1.0	0	0	5.0699999999999985	0.019999999999999574	2.3299999999999983	0.22000000000000064	0.5500000000000007	0.3000000000000007	0.22000000000000242	0.129999999999999	0.6899999999999995	0.5800000000000001	0.3100000000000023
237993.0	69166.0	28906.0	6555.0	678976.0	678976.0	-1	-1	-1	-1	-1	-1	-1	-1	-1	-1	-1	-1	34.0	34.0	34.0	16.0	9.0	7.0	1.0	42.0	0.0	25.0	9.0	34.0	34.0	0.0	0.0	34.0	0.0	8.0	1.0	0	0	5.01	0.0	2.1900000000000013	0.1999999999999993	0.5499999999999989	0.3100000000000005	0.1999999999999993	0.1399999999999988	0.6899999999999995	0.5400000000000009	0.2699999999999996
214841.0	91018.0	26739.0	8818.0	678976.0	678976.0	-1	-1	-1	-1	-1	-1	-1	-1	-1	-1	-1	-1	46.0	46.0	46.0	16.0	15.0	5.0	1.0	49.0	0.0	31.0	15.0	46.0	46.0	0.0	0.0	46.0	0.0	9.0	6.0	0	0	2.6600000000000037	0.0	0.6000000000000014	0.0800000000000054	0.3999999999999915	0.15000000000000568	0.09999999999999432	0.0800000000000054	0.37000000000000455	0.3100000000000023	0.1699999999999946
222894.0	173410.0	30189.0	17572.0	678976.0	678976.0	-1	-1	-1	-1	-1	-1	-1	-1	-1	-1	-1	-1	87.0	87.0	87.0	28.0	26.0	13.0	4.0	87.0	0.0	54.0	33.0	87.0	87.0	0.0	0.0	87.0	0.0	29.0	4.0	0	0	2.220000000000006	0.0	1.1100000000000065	0.14000000000000057	0.5599999999999881	0.2600000000000051	0.21000000000000085	0.14000000000000057	0.75	0.6499999999999915	0.3299999999999983
209578.0	93410.0	27785.0	8073.0	678976.0	678976.0	-1	-1	-1	-1	-1	-1	-1	-1	-1	-1	-1	-1	37.0	37.0	37.0	7.0	10.0	11.0	0.0	61.0	0.0	17.0	20.0	37.0	37.0	0.0	0.0	37.0	0.0	17.0	3.0	0	0	3.260000000000005	0.0	1.9599999999999866	0.15000000000000568	0.5600000000000023	0.29999999999999716	0.21000000000000796	0.12000000000000455	0.7099999999999937	0.5600000000000023	0.29000000000000625
187820.0	132249.0	25940.0	11738.0	678976.0	678976.0	-1	-1	-1	-1	-1	-1	-1	-1	-1	-1	-1	-1	55.0	55.0	55.0	22.0	15.0	5.0	0.0	75.0	0.0	37.0	18.0	55.0	55.0	0.0	0.0	55.0	0.0	16.0	2.0	0	0	3.1400000000000006	0.0	1.1099999999999994	0.12999999999999545	0.5599999999999952	0.3100000000000023	0.21000000000000085	0.12999999999998124	0.7400000000000091	0.5799999999999983	0.29999999999999716
235515.0	123032.0	29169.0	10814.0	678976.0	678976.0	-1	-1	-1	-1	-1	-1	-1	-1	-1	-1	-1	-1	55.0	55.0	55.0	13.0	20.0	11.0	1.0	45.0	0.0	33.0	22.0	55.0	55.0	0.0	0.0	55.0	0.0	20.0	2.0	0	0	3.190000000000005	0.0	1.1099999999999994	0.14999999999999858	0.5599999999999952	0.3100000000000023	0.21000000000000085	0.14999999999999147	0.720000000000006	0.5799999999999983	0.29999999999999716
233146.0	161526.0	31128.0	14671.0	678976.0	678976.0	-1	-1	-1	-1	-1	-1	-1	-1	-1	-1	-1	-1	72.0	72.0	72.0	19.0	21.0	15.0	1.0	69.0	0.0	40.0	33.0	72.0	72.0	0.0	0.0	72.0	0.0	28.0	5.0	0	0	3.1799999999999997	0.0	1.1499999999999986	0.14999999999999858	0.5700000000000074	0.28999999999999204	0.20999999999999375	0.12999999999999545	0.75	0.6399999999999935	0.3300000000000125
191275.0	78055.0	25216.0	6830.0	678976.0	678976.0	-1	-1	-1	-1	-1	-1	-1	-1	-1	-1	-1	-1	32.0	32.0	32.0	16.0	6.0	4.0	0.0	60.0	0.0	22.0	10.0	32.0	32.0	0.0	0.0	32.0	0.0	5.0	5.0	0	0	3.269999999999996	0.0	1.75	0.14999999999999858	0.5700000000000074	0.27999999999999403	0.20000000000000995	0.13000000000000256	0.6899999999999977	0.5400000000000063	0.28000000000000114
197350.0	91351.0	26578.0	8654.0	678976.0	678976.0	-1	-1	-1	-1	-1	-1	-1	-1	-1	-1	-1	-1	40.0	40.0	40.0	17.0	8.0	5.0	0.0	63.0	0.0	25.0	15.0	40.0	40.0	0.0	0.0	40.0	0.0	12.0	3.0	0	0	3.280000000000001	0.0	1.0500000000000043	0.11999999999999744	0.5600000000000023	0.28999999999999915	0.21000000000000085	0.14999999999999147	0.6700000000000088	0.5399999999999991	0.28000000000000114
[truncated: 390 more columns]
