# Supplementary material for: Resolving cell state in iPSC-derived human neural samples with multiplexed fluorescence imaging
Source: Commun Biol. 2021 Jun 24;4:786. doi: 10.1038/s42003-021-02276-x (PMC8225800; doi:10.1038/s42003-021-02276-x)
Supplement: Supplementary file 5 — Supplementary Data 2 [file 42003_2021_2276_MOESM5_ESM.zip › New folder/Cortical_neurons_LNAImmature_Astrocytes.csv]

ImageNumber	ObjectNumber	Metadata_FileLocation	Metadata_Frame	Metadata_Series	Metadata_myChannel	Metadata_myCycle	Metadata_myWell	Metadata_myWell	Metadata_myWell	Location_Center_X	Location_Center_Y	Number_Object_Number	Parent_mature_Astrocyte_filtered
2	1	nan	0	0	nan	nan	A2	A2	A2	567.4224058769513	217.31726354453627	1	1
2	2	nan	0	0	nan	nan	A2	A2	A2	138.90424374319912	404.3258977149075	2	2
2	3	nan	0	0	nan	nan	A2	A2	A2	343.0839874411303	429.93249607535324	3	3
2	4	nan	0	0	nan	nan	A2	A2	A2	370.17196476445804	611.2137112217541	4	4
2	5	nan	0	0	nan	nan	A2	A2	A2	132.97524752475246	671.9054455445545	5	5
3	1	nan	0	0	nan	nan	A3	A3	A3	231.49432463110102	24.230419977298524	1	1
3	2	nan	0	0	nan	nan	A3	A3	A3	181.67193347193347	40.874428274428276	2	2
3	3	nan	0	0	nan	nan	A3	A3	A3	551.539875045939	46.59279676589489	3	4
3	4	nan	0	0	nan	nan	A3	A3	A3	557.6307352128248	88.38087341072416	4	5
3	5	nan	0	0	nan	nan	A3	A3	A3	129.69628647214853	85.50663129973475	5	6
3	6	nan	0	0	nan	nan	A3	A3	A3	464.12478031634447	124.2201230228471	6	7
3	7	nan	0	0	nan	nan	A3	A3	A3	356.8741061755146	148.69599133261104	7	8
3	8	nan	0	0	nan	nan	A3	A3	A3	354.79879101899826	252.9896373056995	8	10
3	9	nan	0	0	nan	nan	A3	A3	A3	164.5479318734793	294.84671532846716	9	11
3	10	nan	0	0	nan	nan	A3	A3	A3	330.59992784992784	301.2070707070707	10	13
3	11	nan	0	0	nan	nan	A3	A3	A3	81.2085308056872	458.6957345971564	11	14
3	12	nan	0	0	nan	nan	A3	A3	A3	145.78854766474728	594.0009596928983	12	15
4	1	nan	0	0	nan	nan	A4	A4	A4	246.7225838758137	82.97746619929895	1	1
4	2	nan	0	0	nan	nan	A4	A4	A4	335.5378548895899	94.08635646687698	2	2
4	3	nan	0	0	nan	nan	A4	A4	A4	239.4070497344278	149.30323515210043	3	4
4	4	nan	0	0	nan	nan	A4	A4	A4	340.7830998644374	179.9755987347492	4	5
4	5	nan	0	0	nan	nan	A4	A4	A4	401.86900684931504	190.69948630136986	5	6
4	6	nan	0	0	nan	nan	A4	A4	A4	14.807564698075646	203.40411413404115	6	7
4	7	nan	0	0	nan	nan	A4	A4	A4	263.6697788697789	235.34594594594594	7	8
4	8	nan	0	0	nan	nan	A4	A4	A4	807.3411662315057	290.0017406440383	8	11
4	9	nan	0	0	nan	nan	A4	A4	A4	80.36012364760433	300.6816074188563	9	12
4	10	nan	0	0	nan	nan	A4	A4	A4	110.64248704663213	321.09770540340486	10	13
4	11	nan	0	0	nan	nan	A4	A4	A4	117.23877917414721	360.50718132854576	11	16
4	12	nan	0	0	nan	nan	A4	A4	A4	382.700365408039	638.7174177831912	12	17
4	13	nan	0	0	nan	nan	A4	A4	A4	481.3378291586384	667.805394990366	13	18
4	14	nan	0	0	nan	nan	A4	A4	A4	503.83085714285716	704.0257142857142	14	20
4	15	nan	0	0	nan	nan	A4	A4	A4	561.3389986219569	770.6701883325677	15	21
5	1	nan	0	0	nan	nan	B1	B1	B1	668.6691973969631	9.76355748373102	1	1
5	2	nan	0	0	nan	nan	B1	B1	B1	571.8331907613344	70.78785286569718	2	3
5	3	nan	0	0	nan	nan	B1	B1	B1	511.64050235478805	78.55102040816327	3	4
5	4	nan	0	0	nan	nan	B1	B1	B1	626.1825636599051	131.08675010789815	4	5
5	5	nan	0	0	nan	nan	B1	B1	B1	796.4489222118088	251.222742892846	5	6
5	6	nan	0	0	nan	nan	B1	B1	B1	728.7940180586908	420.9960496613995	6	8
5	7	nan	0	0	nan	nan	B1	B1	B1	765.0067521944632	446.83389601620524	7	9
5	8	nan	0	0	nan	nan	B1	B1	B1	740.0508935508935	518.3550893550894	8	10
5	9	nan	0	0	nan	nan	B1	B1	B1	540.8162590879048	532.402181097158	9	11
5	10	nan	0	0	nan	nan	B1	B1	B1	57.04156712852365	619.0692785475394	10	13
5	11	nan	0	0	nan	nan	B1	B1	B1	566.9400921658986	678.9193548387096	11	15
5	12	nan	0	0	nan	nan	B1	B1	B1	457.1864261168385	809.7757731958762	12	19
6	1	nan	0	0	nan	nan	B2	B2	B2	291.90689481630596	336.64280322093606	1	2
6	2	nan	0	0	nan	nan	B2	B2	B2	52.148448886112845	589.1016031646888	2	4
6	3	nan	0	0	nan	nan	B2	B2	B2	177.59115687462145	749.5439127801333	3	5
6	4	nan	0	0	nan	nan	B2	B2	B2	780.7184284377923	809.1010289990645	4	9
7	1	nan	0	0	nan	nan	B3	B3	B3	544.1017493752231	16.633345233845056	1	1
7	2	nan	0	0	nan	nan	B3	B3	B3	648.2740384615385	11.88701923076923	2	2
7	3	nan	0	0	nan	nan	B3	B3	B3	638.7866831072749	56.4636251541307	3	5
7	4	nan	0	0	nan	nan	B3	B3	B3	712.7580461946233	107.19159409314653	4	9
7	5	nan	0	0	nan	nan	B3	B3	B3	48.27769012306722	341.84379930577467	5	13
7	6	nan	0	0	nan	nan	B3	B3	B3	147.22533849129593	351.1747259832366	6	14
7	7	nan	0	0	nan	nan	B3	B3	B3	114.48595848595849	391.2924297924298	7	15
7	8	nan	0	0	nan	nan	B3	B3	B3	42.81136950904393	515.4334625322997	8	16
7	9	nan	0	0	nan	nan	B3	B3	B3	533.7566702241195	814.9989327641409	9	18
8	1	nan	0	0	nan	nan	B4	B4	B4	219.41190965092403	318.4028747433265	1	1
8	2	nan	0	0	nan	nan	B4	B4	B4	665.7075993960744	694.7020634121792	2	2
8	3	nan	0	0	nan	nan	B4	B4	B4	106.3701226309922	745.3054626532887	3	3
8	4	nan	0	0	nan	nan	B4	B4	B4	628.0101547388781	768.5062862669246	4	4
8	5	nan	0	0	nan	nan	B4	B4	B4	128.33780991735537	785.6456611570248	5	5
8	6	nan	0	0	nan	nan	B4	B4	B4	13.817095588235293	798.3602941176471	6	7
8	7	nan	0	0	nan	nan	B4	B4	B4	166.0180360721443	804.4178356713427	7	8
9	1	nan	0	0	nan	nan	C1	C1	C1	417.00320512820514	20.621336996336996	1	1
9	2	nan	0	0	nan	nan	C1	C1	C1	375.23852183650615	91.6842105263158	2	2
9	3	nan	0	0	nan	nan	C1	C1	C1	236.04516711833784	685.940379403794	3	6
9	4	nan	0	0	nan	nan	C1	C1	C1	190.39071986123156	692.406331309627	4	7
9	5	nan	0	0	nan	nan	C1	C1	C1	150.90931863727454	802.310120240481	5	8
10	1	nan	0	0	nan	nan	C2	C2	C2	450.42113095238096	51.49330357142857	1	3
10	2	nan	0	0	nan	nan	C2	C2	C2	527.6698176907495	34.64483457123565	2	4
10	3	nan	0	0	nan	nan	C2	C2	C2	715.2299528301887	252.09709119496856	3	12
10	4	nan	0	0	nan	nan	C2	C2	C2	332.72328767123287	299.2675799086758	4	14
10	5	nan	0	0	nan	nan	C2	C2	C2	742.6818647540983	395.0845286885246	5	16
10	6	nan	0	0	nan	nan	C2	C2	C2	584.3390092879257	419.39744582043346	6	17
10	7	nan	0	0	nan	nan	C2	C2	C2	607.0115927419355	562.6471774193549	7	19
10	8	nan	0	0	nan	nan	C2	C2	C2	577.7308602999211	650.4025256511444	8	20
10	9	nan	0	0	nan	nan	C2	C2	C2	368.50229095074457	670.6666666666666	9	23
10	10	nan	0	0	nan	nan	C2	C2	C2	281.93227206946455	666.9380607814761	10	24
10	11	nan	0	0	nan	nan	C2	C2	C2	570.8057022175291	759.0828933474129	11	26
10	12	nan	0	0	nan	nan	C2	C2	C2	543.3327485380117	804.4619883040936	12	28
10	13	nan	0	0	nan	nan	C2	C2	C2	622.7874109263659	803.5653206650832	13	29
11	1	nan	0	0	nan	nan	C3	C3	C3	17.352739726027398	58.1101598173516	1	1
11	2	nan	0	0	nan	nan	C3	C3	C3	24.62473002159827	128.1862850971922	2	2
11	3	nan	0	0	nan	nan	C3	C3	C3	486.3294763211261	304.44041512584994	3	4
11	4	nan	0	0	nan	nan	C3	C3	C3	481.274387874077	419.8010104935872	4	5
11	5	nan	0	0	nan	nan	C3	C3	C3	531.6831421006178	416.312150632539	5	6
11	6	nan	0	0	nan	nan	C3	C3	C3	125.75364712358932	538.7586017065786	6	8
11	7	nan	0	0	nan	nan	C3	C3	C3	138.96954314720813	600.496538994001	7	13
11	8	nan	0	0	nan	nan	C3	C3	C3	400.013750592698	619.923186344239	8	14
11	9	nan	0	0	nan	nan	C3	C3	C3	43.40894361633182	659.9818535320803	9	15
11	10	nan	0	0	nan	nan	C3	C3	C3	216.43200468933176	665.0293083235639	10	16
11	11	nan	0	0	nan	nan	C3	C3	C3	173.7566765578635	666.6444114737883	11	17
12	1	nan	0	0	nan	nan	C4	C4	C4	70.93234323432343	23.55005500550055	1	2
12	2	nan	0	0	nan	nan	C4	C4	C4	223.12426326129665	69.26522593320236	2	4
12	3	nan	0	0	nan	nan	C4	C4	C4	217.67694753577106	136.0496025437202	3	7
12	4	nan	0	0	nan	nan	C4	C4	C4	275.27242432657596	177.80921966120522	4	8
12	5	nan	0	0	nan	nan	C4	C4	C4	261.9128771780706	753.3047173820654	5	16
13	1	nan	0	0	nan	nan	D1	D1	D1	296.196261682243	10.316718587746625	1	1
13	2	nan	0	0	nan	nan	D1	D1	D1	216.20432692307693	41.08533653846154	2	3
13	3	nan	0	0	nan	nan	D1	D1	D1	247.4009296920395	66.5862870424172	3	4
13	4	nan	0	0	nan	nan	D1	D1	D1	335.02442528735634	477.2557471264368	4	10
13	5	nan	0	0	nan	nan	D1	D1	D1	349.253728923476	536.1845006485084	5	12
13	6	nan	0	0	nan	nan	D1	D1	D1	792.9194580353783	595.8712834023335	6	14
13	7	nan	0	0	nan	nan	D1	D1	D1	691.8882636655949	631.4557877813505	7	16
13	8	nan	0	0	nan	nan	D1	D1	D1	768.3172520262447	666.2983404091085	8	17
13	9	nan	0	0	nan	nan	D1	D1	D1	250.59369925300422	684.3533614810003	9	18
13	10	nan	0	0	nan	nan	D1	D1	D1	212.69533333333334	767.28	10	19
13	11	nan	0	0	nan	nan	D1	D1	D1	374.24256737982773	793.8407891080856	11	20
14	1	nan	0	0	nan	nan	D2	D2	D2	714.0779036827196	77.57418555240793	1	2
14	2	nan	0	0	nan	nan	D2	D2	D2	793.575613079019	92.96457765667574	2	3
14	3	nan	0	0	nan	nan	D2	D2	D2	764.6401179941003	117.09439528023599	3	4
14	4	nan	0	0	nan	nan	D2	D2	D2	590.0265848670757	231.45535105657805	4	6
14	5	nan	0	0	nan	nan	D2	D2	D2	699.0727496917386	319.91122071516645	5	8
14	6	nan	0	0	nan	nan	D2	D2	D2	690.1957605985037	403.43266832917703	6	9
14	7	nan	0	0	nan	nan	D2	D2	D2	711.2235176548967	505.4856762158561	7	12
14	8	nan	0	0	nan	nan	D2	D2	D2	803.066774367259	510.7910608508347	8	13
14	9	nan	0	0	nan	nan	D2	D2	D2	762.000137950062	576.044419919989	9	16
14	10	nan	0	0	nan	nan	D2	D2	D2	797.4527600849257	623.5902335456476	10	18
14	11	nan	0	0	nan	nan	D2	D2	D2	729.9827806122449	703.6747448979592	11	20
14	12	nan	0	0	nan	nan	D2	D2	D2	649.0286103542235	734.7066303360581	12	22
14	13	nan	0	0	nan	nan	D2	D2	D2	35.7376333656644	737.8729388942774	13	23
14	14	nan	0	0	nan	nan	D2	D2	D2	741.5792936288088	777.606648199446	14	24
14	15	nan	0	0	nan	nan	D2	D2	D2	593.6452416542103	806.9990034877927	15	28
15	1	nan	0	0	nan	nan	D3	D3	D3	183.33998387746877	410.39157597742843	1	2
15	2	nan	0	0	nan	nan	D3	D3	D3	16.05972850678733	408.1316742081448	2	3
15	3	nan	0	0	nan	nan	D3	D3	D3	14.428138265615525	465.8884172225591	3	4
15	4	nan	0	0	nan	nan	D3	D3	D3	90.4844129176778	479.990293074482	4	5
16	1	nan	0	0	nan	nan	D4	D4	D4	202.80576809888169	65.46733372572102	1	3
16	2	nan	0	0	nan	nan	D4	D4	D4	816.2740863787376	174.47757475083057	2	7
16	3	nan	0	0	nan	nan	D4	D4	D4	73.99967023907666	251.7704863973619	3	9
16	4	nan	0	0	nan	nan	D4	D4	D4	34.12564543889845	286.2659208261618	4	10
16	5	nan	0	0	nan	nan	D4	D4	D4	537.6690102758248	677.8566792861006	5	12
