# Supplementary material for: Resolving cell state in iPSC-derived human neural samples with multiplexed fluorescence imaging
Source: Commun Biol. 2021 Jun 24;4:786. doi: 10.1038/s42003-021-02276-x (PMC8225800; doi:10.1038/s42003-021-02276-x)
Supplement: Supplementary file 5 — Supplementary Data 2 [file 42003_2021_2276_MOESM5_ESM.zip › New folder/Cortical_neurons_LNAInhibitory_Neurons.csv]

ImageNumber	ObjectNumber	Metadata_FileLocation	Metadata_Frame	Metadata_Series	Metadata_myChannel	Metadata_myCycle	Metadata_myWell	Metadata_myWell	Metadata_myWell	Location_Center_X	Location_Center_Y	Number_Object_Number	Parent_Excitatory_Neurons_filtered
2	1	nan	0	0	nan	nan	A2	A2	A2	106.40287769784173	461.4132693844924	1	9
2	2	nan	0	0	nan	nan	A2	A2	A2	298.6906019007392	681.0063357972545	2	22
3	1	nan	0	0	nan	nan	A3	A3	A3	707.748500428449	12.867180805484148	1	1
4	1	nan	0	0	nan	nan	A4	A4	A4	87.66131907308377	230.6149732620321	1	14
4	2	nan	0	0	nan	nan	A4	A4	A4	521.7275471698114	483.6709433962264	2	20
5	1	nan	0	0	nan	nan	B1	B1	B1	27.44866310160428	285.7192513368984	1	6
5	2	nan	0	0	nan	nan	B1	B1	B1	31.827242524916944	411.98006644518273	2	10
5	3	nan	0	0	nan	nan	B1	B1	B1	68.77561475409836	411.640368852459	3	11
5	4	nan	0	0	nan	nan	B1	B1	B1	440.27128782547504	476.2931034482759	4	13
5	5	nan	0	0	nan	nan	B1	B1	B1	158.17846460618145	532.3369890329013	5	15
6	1	nan	0	0	nan	nan	B2	B2	B2	327.32329635499207	717.9038563127311	1	6
8	1	nan	0	0	nan	nan	B4	B4	B4	207.58570075757575	66.96212121212122	1	2
9	1	nan	0	0	nan	nan	C1	C1	C1	799.3683904706565	587.31435212086	1	13
10	1	nan	0	0	nan	nan	C2	C2	C2	417.09080590238364	122.14074914869467	1	4
10	2	nan	0	0	nan	nan	C2	C2	C2	300.3727442439328	539.9775980087119	2	14
10	3	nan	0	0	nan	nan	C2	C2	C2	80.73756432246998	577.795025728988	3	17
10	4	nan	0	0	nan	nan	C2	C2	C2	319.1762933199397	576.9105976896033	4	18
13	1	nan	0	0	nan	nan	D1	D1	D1	103.35898538263113	530.6448839208942	1	12
14	1	nan	0	0	nan	nan	D2	D2	D2	514.5847803881512	208.36108273748724	1	4
