# Supplementary material for: Resolving cell state in iPSC-derived human neural samples with multiplexed fluorescence imaging
Source: Commun Biol. 2021 Jun 24;4:786. doi: 10.1038/s42003-021-02276-x (PMC8225800; doi:10.1038/s42003-021-02276-x)
Supplement: Supplementary file 5 — Supplementary Data 2 [file 42003_2021_2276_MOESM5_ESM.zip › New folder/Cortical_neurons_LNAmature_Astrocytes.csv]

ImageNumber	ObjectNumber	Metadata_FileLocation	Metadata_Frame	Metadata_Series	Metadata_myChannel	Metadata_myCycle	Metadata_myWell	Metadata_myWell	Metadata_myWell	Location_Center_X	Location_Center_Y	Number_Object_Number	Parent_Neurons_filtered
2	1	nan	0	0	nan	nan	A2	A2	A2	176.86367157242447	425.2904725019365	1	3
2	2	nan	0	0	nan	nan	A2	A2	A2	277.03833333333336	432.7675	2	5
2	3	nan	0	0	nan	nan	A2	A2	A2	424.5201421800948	439.1362559241706	3	6
2	4	nan	0	0	nan	nan	A2	A2	A2	215.05614973262033	462.1316844919786	4	7
3	1	nan	0	0	nan	nan	A3	A3	A3	103.74131419939577	282.1544561933535	1	11
3	2	nan	0	0	nan	nan	A3	A3	A3	211.43897637795277	437.3951771653543	2	15
3	3	nan	0	0	nan	nan	A3	A3	A3	142.6796875	522.8382352941177	3	17
4	1	nan	0	0	nan	nan	A4	A4	A4	361.2656053623796	233.08797653958945	1	9
5	1	nan	0	0	nan	nan	B1	B1	B1	676.6979228486647	433.7643916913947	1	9
5	2	nan	0	0	nan	nan	B1	B1	B1	600.915570934256	578.7636678200693	2	14
5	3	nan	0	0	nan	nan	B1	B1	B1	564.9389124293785	617.5543785310734	3	17
5	4	nan	0	0	nan	nan	B1	B1	B1	379.73707721761326	703.226547543076	4	19
5	5	nan	0	0	nan	nan	B1	B1	B1	388.73706896551727	783.0057471264367	5	22
5	6	nan	0	0	nan	nan	B1	B1	B1	285.51757575757574	797.4630303030303	6	23
7	1	nan	0	0	nan	nan	B3	B3	B3	67.04094579008074	388.15455594002304	1	15
8	1	nan	0	0	nan	nan	B4	B4	B4	411.93837209302325	46.146899224806205	1	1
9	1	nan	0	0	nan	nan	C1	C1	C1	466.32109375	18.07578125	1	2
9	2	nan	0	0	nan	nan	C1	C1	C1	413.64638157894734	59.40296052631579	2	3
9	3	nan	0	0	nan	nan	C1	C1	C1	440.3087742799732	117.04219691895513	3	5
9	4	nan	0	0	nan	nan	C1	C1	C1	482.5231910946197	135.57421150278293	4	6
9	5	nan	0	0	nan	nan	C1	C1	C1	504.16685912240183	176.34295612009237	5	8
9	6	nan	0	0	nan	nan	C1	C1	C1	389.3202439954251	217.1749904689287	6	9
10	1	nan	0	0	nan	nan	C2	C2	C2	656.1434071222329	175.6130895091434	1	9
10	2	nan	0	0	nan	nan	C2	C2	C2	307.5989159891599	201.24051490514904	2	12
10	3	nan	0	0	nan	nan	C2	C2	C2	611.2791922739245	632.2791922739245	3	22
10	4	nan	0	0	nan	nan	C2	C2	C2	452.0939989378651	682.7429633563463	4	28
11	1	nan	0	0	nan	nan	C3	C3	C3	349.4033149171271	246.73342541436463	1	4
11	2	nan	0	0	nan	nan	C3	C3	C3	313.41704374057315	503.16440422322773	2	8
11	3	nan	0	0	nan	nan	C3	C3	C3	335.79435957696825	553.7873090481786	3	12
12	1	nan	0	0	nan	nan	C4	C4	C4	18.30388692579505	278.13074204947	1	11
12	2	nan	0	0	nan	nan	C4	C4	C4	398.03442817570243	804.4970320538188	2	18
13	1	nan	0	0	nan	nan	D1	D1	D1	277.2210953346856	254.4655172413793	1	8
13	2	nan	0	0	nan	nan	D1	D1	D1	414.6670945656825	534.8382541720154	2	13
14	1	nan	0	0	nan	nan	D2	D2	D2	345.8646910819122	410.10651383841207	1	10
14	2	nan	0	0	nan	nan	D2	D2	D2	341.9327272727273	473.3239393939394	2	13
14	3	nan	0	0	nan	nan	D2	D2	D2	301.95217729393465	504.47161741835146	3	14
14	4	nan	0	0	nan	nan	D2	D2	D2	435.59908675799085	696.668493150685	4	23
14	5	nan	0	0	nan	nan	D2	D2	D2	311.44117647058823	775.9124487004104	5	29
15	1	nan	0	0	nan	nan	D3	D3	D3	161.27287548400244	479.30996535561445	1	6
15	2	nan	0	0	nan	nan	D3	D3	D3	299.5802675585284	498.9774247491639	2	7
15	3	nan	0	0	nan	nan	D3	D3	D3	131.86846326596086	549.8136028232275	3	8
15	4	nan	0	0	nan	nan	D3	D3	D3	261.9959349593496	575.6920731707318	4	9
15	5	nan	0	0	nan	nan	D3	D3	D3	293.97865168539323	614.5573033707865	5	10
16	1	nan	0	0	nan	nan	D4	D4	D4	780.7368995633187	660.393558951965	1	12
16	2	nan	0	0	nan	nan	D4	D4	D4	593.858174316658	728.249355337803	2	14
16	3	nan	0	0	nan	nan	D4	D4	D4	487.3942908117752	810.5539696699376	3	15
