# Supplementary material for: Resolving cell state in iPSC-derived human neural samples with multiplexed fluorescence imaging
Source: Commun Biol. 2021 Jun 24;4:786. doi: 10.1038/s42003-021-02276-x (PMC8225800; doi:10.1038/s42003-021-02276-x)
Supplement: Supplementary file 5 — Supplementary Data 2 [file 42003_2021_2276_MOESM5_ESM.zip › New folder/Cortical_neurons_LNANeurites.csv]

ImageNumber	ObjectNumber	Metadata_FileLocation	Metadata_Frame	Metadata_Series	Metadata_myChannel	Metadata_myCycle	Metadata_myWell	Metadata_myWell	Metadata_myWell	Location_Center_X	Location_Center_Y	Location_Center_Z	Number_Object_Number
1	1	nan	0	0	nan	nan	A1	A1	A1	72.59654178674351	95.07533964594484	0	1
1	2	nan	0	0	nan	nan	A1	A1	A1	186.20526315789473	6.697368421052632	0	2
1	3	nan	0	0	nan	nan	A1	A1	A1	243.22962962962964	5.948148148148148	0	3
1	4	nan	0	0	nan	nan	A1	A1	A1	493.6537092345351	486.34996531818416	0	4
1	5	nan	0	0	nan	nan	A1	A1	A1	541.5	0.0	0	5
1	6	nan	0	0	nan	nan	A1	A1	A1	636.3192686357244	19.864978902953588	0	6
1	7	nan	0	0	nan	nan	A1	A1	A1	427.9881516587678	33.9739336492891	0	7
1	8	nan	0	0	nan	nan	A1	A1	A1	293.9543147208122	63.1497461928934	0	8
1	9	nan	0	0	nan	nan	A1	A1	A1	347.4192439862543	107.54982817869416	0	9
1	10	nan	0	0	nan	nan	A1	A1	A1	482.05555555555554	98.16666666666667	0	10
1	11	nan	0	0	nan	nan	A1	A1	A1	538.328947368421	107.29605263157895	0	11
1	12	nan	0	0	nan	nan	A1	A1	A1	551.986213592233	193.93067961165048	0	12
1	13	nan	0	0	nan	nan	A1	A1	A1	814.1776315789474	128.97368421052633	0	13
1	14	nan	0	0	nan	nan	A1	A1	A1	5.141304347826087	138.1195652173913	0	14
1	15	nan	0	0	nan	nan	A1	A1	A1	291.811320754717	169.26661197703035	0	15
1	16	nan	0	0	nan	nan	A1	A1	A1	50.198828652950894	266.3090554137258	0	16
1	17	nan	0	0	nan	nan	A1	A1	A1	164.63302752293578	191.77064220183487	0	17
1	18	nan	0	0	nan	nan	A1	A1	A1	366.5	191.5	0	18
1	19	nan	0	0	nan	nan	A1	A1	A1	372.7886616433441	232.7491926803014	0	19
1	20	nan	0	0	nan	nan	A1	A1	A1	640.6666666666666	222.16666666666666	0	20
1	21	nan	0	0	nan	nan	A1	A1	A1	132.54187544738727	272.98067287043665	0	21
1	22	nan	0	0	nan	nan	A1	A1	A1	417.84166666666664	246.9	0	22
1	23	nan	0	0	nan	nan	A1	A1	A1	553.1943462897526	251.660777385159	0	23
1	24	nan	0	0	nan	nan	A1	A1	A1	212.85454545454544	262.8636363636364	0	24
1	25	nan	0	0	nan	nan	A1	A1	A1	322.48424068767906	276.0372492836676	0	25
1	26	nan	0	0	nan	nan	A1	A1	A1	462.95936139332366	288.33962264150944	0	26
1	27	nan	0	0	nan	nan	A1	A1	A1	791.406015037594	276.2781954887218	0	27
1	28	nan	0	0	nan	nan	A1	A1	A1	105.6068796068796	300.94594594594594	0	28
1	29	nan	0	0	nan	nan	A1	A1	A1	300.09150326797385	305.46078431372547	0	29
1	30	nan	0	0	nan	nan	A1	A1	A1	9.793814432989691	318.20360824742266	0	30
1	31	nan	0	0	nan	nan	A1	A1	A1	216.23144104803492	313.2532751091703	0	31
1	32	nan	0	0	nan	nan	A1	A1	A1	197.6326530612245	310.3469387755102	0	32
1	33	nan	0	0	nan	nan	A1	A1	A1	513.9090909090909	325.4514106583072	0	33
1	34	nan	0	0	nan	nan	A1	A1	A1	1.2	374.4	0	34
1	35	nan	0	0	nan	nan	A1	A1	A1	287.0233333333333	433.9941666666667	0	35
1	36	nan	0	0	nan	nan	A1	A1	A1	0.0	451.0	0	36
1	37	nan	0	0	nan	nan	A1	A1	A1	365.92857142857144	451.89285714285717	0	37
1	38	nan	0	0	nan	nan	A1	A1	A1	131.42635658914728	542.7072152653548	0	38
1	39	nan	0	0	nan	nan	A1	A1	A1	329.9405981155264	592.0643179024989	0	39
1	40	nan	0	0	nan	nan	A1	A1	A1	464.61870255348515	627.9820565907522	0	40
1	41	nan	0	0	nan	nan	A1	A1	A1	818.5384615384615	554.3974358974359	0	41
1	42	nan	0	0	nan	nan	A1	A1	A1	127.78947368421052	581.3947368421053	0	42
1	43	nan	0	0	nan	nan	A1	A1	A1	750.5	588.5	0	43
1	44	nan	0	0	nan	nan	A1	A1	A1	136.77272727272728	614.1818181818181	0	44
1	45	nan	0	0	nan	nan	A1	A1	A1	302.4648187633262	655.8752665245203	0	45
1	46	nan	0	0	nan	nan	A1	A1	A1	412.17208413001913	676.1950286806883	0	46
1	47	nan	0	0	nan	nan	A1	A1	A1	759.5	693.0	0	47
1	48	nan	0	0	nan	nan	A1	A1	A1	31.210918114143922	702.0669975186104	0	48
1	49	nan	0	0	nan	nan	A1	A1	A1	740.9756097560976	737.9945799457995	0	49
1	50	nan	0	0	nan	nan	A1	A1	A1	63.78146611341632	770.1327800829876	0	50
1	51	nan	0	0	nan	nan	A1	A1	A1	125.78465346534654	794.4183168316831	0	51
1	52	nan	0	0	nan	nan	A1	A1	A1	111.14285714285714	820.5	0	52
1	53	nan	0	0	nan	nan	A1	A1	A1	812.0714285714286	821.5714285714286	0	53
2	1	nan	0	0	nan	nan	A2	A2	A2	438.3177835321197	400.338023993862	0	1
2	2	nan	0	0	nan	nan	A2	A2	A2	499.6857142857143	8.0	0	2
2	3	nan	0	0	nan	nan	A2	A2	A2	742.4691358024692	4.666666666666667	0	3
2	4	nan	0	0	nan	nan	A2	A2	A2	720.9930462090624	72.05226558995065	0	4
2	5	nan	0	0	nan	nan	A2	A2	A2	675.6532033426184	26.350974930362117	0	5
2	6	nan	0	0	nan	nan	A2	A2	A2	521.2222222222222	20.074074074074073	0	6
2	7	nan	0	0	nan	nan	A2	A2	A2	489.85858585858585	45.12323232323232	0	7
2	8	nan	0	0	nan	nan	A2	A2	A2	24.911917098445596	48.48877374784111	0	8
2	9	nan	0	0	nan	nan	A2	A2	A2	51.94230769230769	72.65384615384616	0	9
2	10	nan	0	0	nan	nan	A2	A2	A2	226.2662213740458	113.72328244274809	0	10
2	11	nan	0	0	nan	nan	A2	A2	A2	4.915094339622642	92.20754716981132	0	11
2	12	nan	0	0	nan	nan	A2	A2	A2	32.495098039215684	119.52941176470588	0	12
2	13	nan	0	0	nan	nan	A2	A2	A2	269.3682008368201	122.31799163179916	0	13
2	14	nan	0	0	nan	nan	A2	A2	A2	1.4375	150.25	0	14
2	15	nan	0	0	nan	nan	A2	A2	A2	815.3541666666666	152.91666666666666	0	15
2	16	nan	0	0	nan	nan	A2	A2	A2	397.7003610108303	167.65342960288808	0	16
2	17	nan	0	0	nan	nan	A2	A2	A2	811.9915492957747	270.19718309859155	0	17
2	18	nan	0	0	nan	nan	A2	A2	A2	0.0	270.0	0	18
2	19	nan	0	0	nan	nan	A2	A2	A2	62.90430622009569	288.5709728867624	0	19
2	20	nan	0	0	nan	nan	A2	A2	A2	204.27272727272728	309.27272727272725	0	20
2	21	nan	0	0	nan	nan	A2	A2	A2	318.87160576600735	364.17398592021453	0	21
2	22	nan	0	0	nan	nan	A2	A2	A2	0.8333333333333334	404.0	0	22
2	23	nan	0	0	nan	nan	A2	A2	A2	823.0	404.0	0	23
2	24	nan	0	0	nan	nan	A2	A2	A2	737.588486140725	414.9381663113006	0	24
2	25	nan	0	0	nan	nan	A2	A2	A2	520.0909090909091	454.27272727272725	0	25
2	26	nan	0	0	nan	nan	A2	A2	A2	499.28595041322313	494.4727272727273	0	26
2	27	nan	0	0	nan	nan	A2	A2	A2	38.803030303030305	509.4384756657484	0	27
2	28	nan	0	0	nan	nan	A2	A2	A2	85.5	484.0	0	28
2	29	nan	0	0	nan	nan	A2	A2	A2	764.5588235294117	516.5	0	29
2	30	nan	0	0	nan	nan	A2	A2	A2	823.0	555.5	0	30
2	31	nan	0	0	nan	nan	A2	A2	A2	54.95995550611791	565.9810901001113	0	31
2	32	nan	0	0	nan	nan	A2	A2	A2	25.421624418003105	602.7672012415934	0	32
2	33	nan	0	0	nan	nan	A2	A2	A2	210.10043729722105	652.6232190718014	0	33
2	34	nan	0	0	nan	nan	A2	A2	A2	301.875	587.4814814814815	0	34
2	35	nan	0	0	nan	nan	A2	A2	A2	629.5	597.0	0	35
2	36	nan	0	0	nan	nan	A2	A2	A2	99.00567425569177	741.7660245183888	0	36
2	37	nan	0	0	nan	nan	A2	A2	A2	0.0	632.0	0	37
2	38	nan	0	0	nan	nan	A2	A2	A2	819.26	689.4	0	38
2	39	nan	0	0	nan	nan	A2	A2	A2	7.032051282051282	726.9487179487179	0	39
2	40	nan	0	0	nan	nan	A2	A2	A2	330.04558404558406	773.9586894586895	0	40
2	41	nan	0	0	nan	nan	A2	A2	A2	730.0295454545454	775.2363636363636	0	41
2	42	nan	0	0	nan	nan	A2	A2	A2	5.7105263157894735	782.7236842105264	0	42
2	43	nan	0	0	nan	nan	A2	A2	A2	309.0	790.0	0	43
2	44	nan	0	0	nan	nan	A2	A2	A2	301.95652173913044	801.1086956521739	0	44
2	45	nan	0	0	nan	nan	A2	A2	A2	430.3688524590164	817.6967213114754	0	45
2	46	nan	0	0	nan	nan	A2	A2	A2	325.3882618510158	817.9887133182845	0	46
2	47	nan	0	0	nan	nan	A2	A2	A2	183.5	823.0	0	47
3	1	nan	0	0	nan	nan	A3	A3	A3	382.55138818602893	418.18138938357356	0	1
3	2	nan	0	0	nan	nan	A3	A3	A3	773.99960768929	59.70576696743821	0	2
3	3	nan	0	0	nan	nan	A3	A3	A3	769.4175824175824	6.3076923076923075	0	3
3	4	nan	0	0	nan	nan	A3	A3	A3	820.1538461538462	8.736263736263735	0	4
3	5	nan	0	0	nan	nan	A3	A3	A3	81.65169569202567	34.70394133822182	0	5
3	6	nan	0	0	nan	nan	A3	A3	A3	772.8495597172268	206.20860721815703	0	6
3	7	nan	0	0	nan	nan	A3	A3	A3	4.224719101123595	112.84269662921348	0	7
3	8	nan	0	0	nan	nan	A3	A3	A3	820.1025641025641	134.28205128205127	0	8
3	9	nan	0	0	nan	nan	A3	A3	A3	50.23426573426573	146.32167832167832	0	9
3	10	nan	0	0	nan	nan	A3	A3	A3	744.825	155.425	0	10
3	11	nan	0	0	nan	nan	A3	A3	A3	281.98742857142855	177.34742857142857	0	11
3	12	nan	0	0	nan	nan	A3	A3	A3	683.6190476190476	184.7095238095238	0	12
3	13	nan	0	0	nan	nan	A3	A3	A3	569.7622377622378	215.37062937062936	0	13
3	14	nan	0	0	nan	nan	A3	A3	A3	335.22522522522524	220.12612612612614	0	14
3	15	nan	0	0	nan	nan	A3	A3	A3	241.7012578616352	238.05974842767296	0	15
3	16	nan	0	0	nan	nan	A3	A3	A3	440.53968253968253	273.85185185185185	0	16
3	17	nan	0	0	nan	nan	A3	A3	A3	39.8	270.2	0	17
3	18	nan	0	0	nan	nan	A3	A3	A3	36.666666666666664	408.0	0	18
3	19	nan	0	0	nan	nan	A3	A3	A3	420.30743243243245	496.13513513513516	0	19
3	20	nan	0	0	nan	nan	A3	A3	A3	2.0434782608695654	490.5652173913044	0	20
3	21	nan	0	0	nan	nan	A3	A3	A3	406.2162162162162	504.64864864864865	0	21
3	22	nan	0	0	nan	nan	A3	A3	A3	799.1206896551724	544.7176724137931	0	22
3	23	nan	0	0	nan	nan	A3	A3	A3	430.54810855263156	574.2796052631579	0	23
3	24	nan	0	0	nan	nan	A3	A3	A3	611.7778695293147	563.166804293972	0	24
3	25	nan	0	0	nan	nan	A3	A3	A3	374.8091755319149	616.6815159574468	0	25
3	26	nan	0	0	nan	nan	A3	A3	A3	407.0	597.0	0	26
3	27	nan	0	0	nan	nan	A3	A3	A3	4.0	617.9125	0	27
3	28	nan	0	0	nan	nan	A3	A3	A3	399.24460431654677	626.8992805755396	0	28
3	29	nan	0	0	nan	nan	A3	A3	A3	497.5503875968992	648.4108527131783	0	29
3	30	nan	0	0	nan	nan	A3	A3	A3	152.5105105105105	669.894894894895	0	30
3	31	nan	0	0	nan	nan	A3	A3	A3	815.8986486486486	682.4864864864865	0	31
3	32	nan	0	0	nan	nan	A3	A3	A3	781.9230769230769	682.7692307692307	0	32
3	33	nan	0	0	nan	nan	A3	A3	A3	8.875471698113207	727.1396226415094	0	33
3	34	nan	0	0	nan	nan	A3	A3	A3	290.672	727.632	0	34
3	35	nan	0	0	nan	nan	A3	A3	A3	814.1516587677725	762.6018957345972	0	35
3	36	nan	0	0	nan	nan	A3	A3	A3	704.9899175068745	804.9816681943172	0	36
3	37	nan	0	0	nan	nan	A3	A3	A3	806.1578947368421	806.8815789473684	0	37
3	38	nan	0	0	nan	nan	A3	A3	A3	763.2357320099255	806.258064516129	0	38
3	39	nan	0	0	nan	nan	A3	A3	A3	117.97122302158273	818.841726618705	0	39
3	40	nan	0	0	nan	nan	A3	A3	A3	290.5	823.0	0	40
3	41	nan	0	0	nan	nan	A3	A3	A3	801.0	823.0	0	41
4	1	nan	0	0	nan	nan	A4	A4	A4	138.5	0.0	0	1
4	2	nan	0	0	nan	nan	A4	A4	A4	188.5672131147541	12.181967213114755	0	2
4	3	nan	0	0	nan	nan	A4	A4	A4	438.13209146155043	378.33579884037135	0	3
4	4	nan	0	0	nan	nan	A4	A4	A4	475.5	0.0	0	4
4	5	nan	0	0	nan	nan	A4	A4	A4	524.803550295858	32.52189349112426	0	5
4	6	nan	0	0	nan	nan	A4	A4	A4	572.077922077922	11.227863046044865	0	6
4	7	nan	0	0	nan	nan	A4	A4	A4	801.4671052631579	4.328947368421052	0	7
4	8	nan	0	0	nan	nan	A4	A4	A4	474.5615446500402	25.666130329847142	0	8
4	9	nan	0	0	nan	nan	A4	A4	A4	239.34974093264248	19.246113989637305	0	9
4	10	nan	0	0	nan	nan	A4	A4	A4	528.0	59.5	0	10
4	11	nan	0	0	nan	nan	A4	A4	A4	314.97856836690954	116.14444920702958	0	11
4	12	nan	0	0	nan	nan	A4	A4	A4	171.08369408369407	128.53246753246754	0	12
4	13	nan	0	0	nan	nan	A4	A4	A4	16.5	101.0	0	13
4	14	nan	0	0	nan	nan	A4	A4	A4	811.2266666666667	119.50666666666666	0	14
4	15	nan	0	0	nan	nan	A4	A4	A4	260.2345679012346	119.08641975308642	0	15
4	16	nan	0	0	nan	nan	A4	A4	A4	244.2	125.4	0	16
4	17	nan	0	0	nan	nan	A4	A4	A4	470.61146328578974	212.12863180137347	0	17
4	18	nan	0	0	nan	nan	A4	A4	A4	152.51162790697674	176.02325581395348	0	18
4	19	nan	0	0	nan	nan	A4	A4	A4	177.26972685887708	242.41502276176024	0	19
4	20	nan	0	0	nan	nan	A4	A4	A4	793.7142857142857	199.35714285714286	0	20
4	21	nan	0	0	nan	nan	A4	A4	A4	298.47222222222223	231.04166666666666	0	21
4	22	nan	0	0	nan	nan	A4	A4	A4	378.4313725490196	316.60196078431375	0	22
4	23	nan	0	0	nan	nan	A4	A4	A4	823.0	331.0	0	23
4	24	nan	0	0	nan	nan	A4	A4	A4	732.3166666666667	345.6	0	24
4	25	nan	0	0	nan	nan	A4	A4	A4	136.79764705882354	364.75529411764705	0	25
4	26	nan	0	0	nan	nan	A4	A4	A4	818.4439252336449	443.3644859813084	0	26
4	27	nan	0	0	nan	nan	A4	A4	A4	169.99516983483952	531.0051417887192	0	27
4	28	nan	0	0	nan	nan	A4	A4	A4	33.75322580645161	529.8693548387097	0	28
4	29	nan	0	0	nan	nan	A4	A4	A4	799.4533333333334	492.9866666666667	0	29
4	30	nan	0	0	nan	nan	A4	A4	A4	646.2994505494505	506.4835164835165	0	30
4	31	nan	0	0	nan	nan	A4	A4	A4	779.9051724137931	536.85960591133	0	31
4	32	nan	0	0	nan	nan	A4	A4	A4	574.9513108614232	532.2659176029963	0	32
4	33	nan	0	0	nan	nan	A4	A4	A4	819.2476190476191	525.9238095238095	0	33
4	34	nan	0	0	nan	nan	A4	A4	A4	607.8467741935484	530.7822580645161	0	34
4	35	nan	0	0	nan	nan	A4	A4	A4	99.72436888201958	635.1841834106131	0	35
4	36	nan	0	0	nan	nan	A4	A4	A4	772.5399664617105	573.871995528228	0	36
4	37	nan	0	0	nan	nan	A4	A4	A4	606.3171762366393	703.9926257353551	0	37
4	38	nan	0	0	nan	nan	A4	A4	A4	251.45945945945945	572.5405405405405	0	38
4	39	nan	0	0	nan	nan	A4	A4	A4	506.28155339805824	588.3786407766991	0	39
4	40	nan	0	0	nan	nan	A4	A4	A4	56.748717948717946	618.7192307692308	0	40
4	41	nan	0	0	nan	nan	A4	A4	A4	821.6666666666666	609.0	0	41
4	42	nan	0	0	nan	nan	A4	A4	A4	436.54545454545456	615.3636363636364	0	42
4	43	nan	0	0	nan	nan	A4	A4	A4	682.2719298245614	636.4912280701755	0	43
4	44	nan	0	0	nan	nan	A4	A4	A4	23.84188393608074	654.6736753574432	0	44
4	45	nan	0	0	nan	nan	A4	A4	A4	103.14302705917336	733.4788878977104	0	45
4	46	nan	0	0	nan	nan	A4	A4	A4	813.4390804597701	659.951724137931	0	46
4	47	nan	0	0	nan	nan	A4	A4	A4	725.1598240469208	698.5251361541684	0	47
4	48	nan	0	0	nan	nan	A4	A4	A4	204.5	663.0	0	48
4	49	nan	0	0	nan	nan	A4	A4	A4	3.347826086956522	692.695652173913	0	49
4	50	nan	0	0	nan	nan	A4	A4	A4	397.1319358816276	704.9630086313193	0	50
4	51	nan	0	0	nan	nan	A4	A4	A4	823.0	693.0	0	51
4	52	nan	0	0	nan	nan	A4	A4	A4	744.4	696.6	0	52
4	53	nan	0	0	nan	nan	A4	A4	A4	734.2803889789303	756.4100486223663	0	53
4	54	nan	0	0	nan	nan	A4	A4	A4	340.57394084732215	790.2565947242206	0	54
4	55	nan	0	0	nan	nan	A4	A4	A4	310.74626865671644	806.5671641791045	0	55
4	56	nan	0	0	nan	nan	A4	A4	A4	818.8	816.56	0	56
4	57	nan	0	0	nan	nan	A4	A4	A4	430.8	808.8	0	57
4	58	nan	0	0	nan	nan	A4	A4	A4	377.72093023255815	820.5116279069767	0	58
4	59	nan	0	0	nan	nan	A4	A4	A4	477.54411764705884	821.0294117647059	0	59
4	60	nan	0	0	nan	nan	A4	A4	A4	349.0	823.0	0	60
4	61	nan	0	0	nan	nan	A4	A4	A4	564.5	823.0	0	61
5	1	nan	0	0	nan	nan	B1	B1	B1	29.82842509603073	45.49263764404609	0	1
5	2	nan	0	0	nan	nan	B1	B1	B1	129.9219512195122	7.565853658536585	0	2
5	3	nan	0	0	nan	nan	B1	B1	B1	181.5	0.0	0	3
5	4	nan	0	0	nan	nan	B1	B1	B1	421.64229029217717	411.54837888784164	0	4
5	5	nan	0	0	nan	nan	B1	B1	B1	555.1694510739857	5.183770883054892	0	5
5	6	nan	0	0	nan	nan	B1	B1	B1	631.2491610738255	16.73993288590604	0	6
5	7	nan	0	0	nan	nan	B1	B1	B1	1.2564102564102564	5.9743589743589745	0	7
5	8	nan	0	0	nan	nan	B1	B1	B1	305.1764705882353	2.1470588235294117	0	8
5	9	nan	0	0	nan	nan	B1	B1	B1	725.8475836431227	34.92936802973978	0	9
5	10	nan	0	0	nan	nan	B1	B1	B1	320.94594594594594	5.5675675675675675	0	10
5	11	nan	0	0	nan	nan	B1	B1	B1	184.45836637589215	31.328310864393337	0	11
5	12	nan	0	0	nan	nan	B1	B1	B1	327.1128003923492	38.691515448749385	0	12
5	13	nan	0	0	nan	nan	B1	B1	B1	62.075235109717866	52.27272727272727	0	13
5	14	nan	0	0	nan	nan	B1	B1	B1	293.8333333333333	45.0	0	14
5	15	nan	0	0	nan	nan	B1	B1	B1	53.83744855967078	138.17078189300412	0	15
5	16	nan	0	0	nan	nan	B1	B1	B1	797.1787234042553	136.7872340425532	0	16
5	17	nan	0	0	nan	nan	B1	B1	B1	799.0011806375443	164.87603305785123	0	17
5	18	nan	0	0	nan	nan	B1	B1	B1	90.82952093223996	206.77708243418212	0	18
5	19	nan	0	0	nan	nan	B1	B1	B1	51.17391304347826	172.60326086956522	0	19
5	20	nan	0	0	nan	nan	B1	B1	B1	147.06338028169014	171.83098591549296	0	20
5	21	nan	0	0	nan	nan	B1	B1	B1	417.405682715075	216.6140489344909	0	21
5	22	nan	0	0	nan	nan	B1	B1	B1	13.959090909090909	197.61363636363637	0	22
5	23	nan	0	0	nan	nan	B1	B1	B1	769.5220721628704	247.91554122152792	0	23
5	24	nan	0	0	nan	nan	B1	B1	B1	561.0	277.5	0	24
5	25	nan	0	0	nan	nan	B1	B1	B1	742.9550561797753	288.91011235955057	0	25
5	26	nan	0	0	nan	nan	B1	B1	B1	274.9377777777778	335.92	0	26
5	27	nan	0	0	nan	nan	B1	B1	B1	24.992612491605104	352.25923438549364	0	27
5	28	nan	0	0	nan	nan	B1	B1	B1	430.0	377.5	0	28
5	29	nan	0	0	nan	nan	B1	B1	B1	515.4863387978143	405.5063752276867	0	29
5	30	nan	0	0	nan	nan	B1	B1	B1	13.509505703422054	436.8250950570342	0	30
5	31	nan	0	0	nan	nan	B1	B1	B1	0.0	495.0	0	31
5	32	nan	0	0	nan	nan	B1	B1	B1	96.73684210526316	519.7443609022556	0	32
5	33	nan	0	0	nan	nan	B1	B1	B1	269.4901960784314	522.0588235294117	0	33
5	34	nan	0	0	nan	nan	B1	B1	B1	807.125	550.125	0	34
5	35	nan	0	0	nan	nan	B1	B1	B1	740.433205479452	697.1670136986302	0	35
5	36	nan	0	0	nan	nan	B1	B1	B1	5.132911392405063	586.5348101265823	0	36
5	37	nan	0	0	nan	nan	B1	B1	B1	290.6898395721925	591.7005347593583	0	37
5	38	nan	0	0	nan	nan	B1	B1	B1	267.8081264108352	622.9029345372461	0	38
5	39	nan	0	0	nan	nan	B1	B1	B1	823.0	637.5	0	39
5	40	nan	0	0	nan	nan	B1	B1	B1	13.136324417601381	662.9007765314926	0	40
5	41	nan	0	0	nan	nan	B1	B1	B1	679.0	659.2857142857143	0	41
5	42	nan	0	0	nan	nan	B1	B1	B1	794.7669773635154	719.62982689747	0	42
5	43	nan	0	0	nan	nan	B1	B1	B1	240.57894736842104	728.3157894736842	0	43
5	44	nan	0	0	nan	nan	B1	B1	B1	30.274058577405857	742.3933054393306	0	44
5	45	nan	0	0	nan	nan	B1	B1	B1	793.2213188798555	787.3780487804878	0	45
5	46	nan	0	0	nan	nan	B1	B1	B1	612.3327316486161	784.4338146811072	0	46
5	47	nan	0	0	nan	nan	B1	B1	B1	6.831417624521073	781.4444444444445	0	47
6	1	nan	0	0	nan	nan	B2	B2	B2	6.03030303030303	6.98989898989899	0	1
6	2	nan	0	0	nan	nan	B2	B2	B2	131.3048172757475	65.82225913621262	0	2
6	3	nan	0	0	nan	nan	B2	B2	B2	163.8781407035176	11.655778894472363	0	3
6	4	nan	0	0	nan	nan	B2	B2	B2	481.9673790776153	22.646794150731157	0	4
6	5	nan	0	0	nan	nan	B2	B2	B2	515.9872029250457	16.155393053016454	0	5
6	6	nan	0	0	nan	nan	B2	B2	B2	526.9703241563402	367.6238737504599	0	6
6	7	nan	0	0	nan	nan	B2	B2	B2	636.5829596412556	8.896860986547086	0	7
6	8	nan	0	0	nan	nan	B2	B2	B2	740.1836734693877	2.7142857142857144	0	8
6	9	nan	0	0	nan	nan	B2	B2	B2	70.60743801652893	70.48140495867769	0	9
6	10	nan	0	0	nan	nan	B2	B2	B2	155.9322033898305	57.96610169491525	0	10
6	11	nan	0	0	nan	nan	B2	B2	B2	706.7933884297521	64.56198347107438	0	11
6	12	nan	0	0	nan	nan	B2	B2	B2	600.3620689655172	63.37931034482759	0	12
6	13	nan	0	0	nan	nan	B2	B2	B2	610.5	66.0	0	13
6	14	nan	0	0	nan	nan	B2	B2	B2	22.674556213017752	99.7396449704142	0	14
6	15	nan	0	0	nan	nan	B2	B2	B2	33.25547098001903	159.95908658420552	0	15
6	16	nan	0	0	nan	nan	B2	B2	B2	99.76924372578743	371.03245185559484	0	16
6	17	nan	0	0	nan	nan	B2	B2	B2	1.3333333333333333	210.33333333333334	0	17
6	18	nan	0	0	nan	nan	B2	B2	B2	598.7647058823529	219.07219251336898	0	18
6	19	nan	0	0	nan	nan	B2	B2	B2	310.7453416149068	263.1925465838509	0	19
6	20	nan	0	0	nan	nan	B2	B2	B2	319.4366197183099	298.2957746478873	0	20
6	21	nan	0	0	nan	nan	B2	B2	B2	295.01960784313724	299.7450980392157	0	21
6	22	nan	0	0	nan	nan	B2	B2	B2	277.06666666666666	327.6666666666667	0	22
6	23	nan	0	0	nan	nan	B2	B2	B2	743.8621030927835	633.0518350515464	0	23
6	24	nan	0	0	nan	nan	B2	B2	B2	739.7300884955753	356.12389380530976	0	24
6	25	nan	0	0	nan	nan	B2	B2	B2	751.9694947569113	394.10390848427073	0	25
6	26	nan	0	0	nan	nan	B2	B2	B2	342.0133333333333	388.4	0	26
6	27	nan	0	0	nan	nan	B2	B2	B2	714.9563492063492	392.2579365079365	0	27
6	28	nan	0	0	nan	nan	B2	B2	B2	501.96153846153845	394.0769230769231	0	28
6	29	nan	0	0	nan	nan	B2	B2	B2	231.7081623347013	475.60510715914273	0	29
6	30	nan	0	0	nan	nan	B2	B2	B2	444.83501683501686	454.2087542087542	0	30
6	31	nan	0	0	nan	nan	B2	B2	B2	18.06678383128295	469.7170474516696	0	31
6	32	nan	0	0	nan	nan	B2	B2	B2	437.23062381852554	502.1625708884688	0	32
6	33	nan	0	0	nan	nan	B2	B2	B2	617.5441860465116	493.7674418604651	0	33
6	34	nan	0	0	nan	nan	B2	B2	B2	691.5	491.0	0	34
6	35	nan	0	0	nan	nan	B2	B2	B2	86.53889627659575	555.6402925531914	0	35
6	36	nan	0	0	nan	nan	B2	B2	B2	5.071428571428571	511.86607142857144	0	36
6	37	nan	0	0	nan	nan	B2	B2	B2	448.57990867579906	538.5205479452055	0	37
6	38	nan	0	0	nan	nan	B2	B2	B2	393.29411764705884	550.2521008403361	0	38
6	39	nan	0	0	nan	nan	B2	B2	B2	1.3333333333333333	552.5	0	39
6	40	nan	0	0	nan	nan	B2	B2	B2	806.2557427258805	572.8392036753446	0	40
6	41	nan	0	0	nan	nan	B2	B2	B2	54.28193832599119	615.4669603524229	0	41
6	42	nan	0	0	nan	nan	B2	B2	B2	297.7142857142857	600.4285714285714	0	42
6	43	nan	0	0	nan	nan	B2	B2	B2	380.92857142857144	607.1428571428571	0	43
6	44	nan	0	0	nan	nan	B2	B2	B2	243.01083172147003	633.5253384912959	0	44
6	45	nan	0	0	nan	nan	B2	B2	B2	5.657370517928287	644.7171314741036	0	45
6	46	nan	0	0	nan	nan	B2	B2	B2	161.28571428571428	642.5714285714286	0	46
6	47	nan	0	0	nan	nan	B2	B2	B2	813.096256684492	650.8930481283422	0	47
6	48	nan	0	0	nan	nan	B2	B2	B2	39.63038548752834	671.969387755102	0	48
6	49	nan	0	0	nan	nan	B2	B2	B2	267.11009174311926	664.9633027522935	0	49
6	50	nan	0	0	nan	nan	B2	B2	B2	111.85593220338983	686.9830508474577	0	50
6	51	nan	0	0	nan	nan	B2	B2	B2	165.825	685.45	0	51
6	52	nan	0	0	nan	nan	B2	B2	B2	297.4252615844544	725.9402092675635	0	52
6	53	nan	0	0	nan	nan	B2	B2	B2	202.47274709302326	722.7093023255813	0	53
6	54	nan	0	0	nan	nan	B2	B2	B2	92.93617021276596	712.1702127659574	0	54
6	55	nan	0	0	nan	nan	B2	B2	B2	8.302857142857142	722.3942857142857	0	55
6	56	nan	0	0	nan	nan	B2	B2	B2	64.55968169761273	738.0026525198939	0	56
6	57	nan	0	0	nan	nan	B2	B2	B2	95.19533711405167	784.8235664776307	0	57
6	58	nan	0	0	nan	nan	B2	B2	B2	11.578286558345642	789.4682422451995	0	58
6	59	nan	0	0	nan	nan	B2	B2	B2	564.8673469387755	795.765306122449	0	59
6	60	nan	0	0	nan	nan	B2	B2	B2	731.5870646766169	807.7711442786069	0	60
6	61	nan	0	0	nan	nan	B2	B2	B2	242.34642857142856	809.7214285714285	0	61
6	62	nan	0	0	nan	nan	B2	B2	B2	769.7894736842105	815.7105263157895	0	62
6	63	nan	0	0	nan	nan	B2	B2	B2	211.7403846153846	819.2692307692307	0	63
6	64	nan	0	0	nan	nan	B2	B2	B2	594.4	821.2	0	64
6	65	nan	0	0	nan	nan	B2	B2	B2	452.5	822.0	0	65
6	66	nan	0	0	nan	nan	B2	B2	B2	823.0	822.0	0	66
7	1	nan	0	0	nan	nan	B3	B3	B3	70.0	0.0	0	1
7	2	nan	0	0	nan	nan	B3	B3	B3	389.49400557393	404.06485821928396	0	2
7	3	nan	0	0	nan	nan	B3	B3	B3	295.5	0.0	0	3
7	4	nan	0	0	nan	nan	B3	B3	B3	345.0233333333333	7.69	0	4
7	5	nan	0	0	nan	nan	B3	B3	B3	379.0	0.0	0	5
7	6	nan	0	0	nan	nan	B3	B3	B3	401.87406855439644	18.560357675111774	0	6
7	7	nan	0	0	nan	nan	B3	B3	B3	9.657320872274143	66.73831775700934	0	7
7	8	nan	0	0	nan	nan	B3	B3	B3	172.66666666666666	32.904761904761905	0	8
7	9	nan	0	0	nan	nan	B3	B3	B3	693.925925925926	58.44444444444444	0	9
7	10	nan	0	0	nan	nan	B3	B3	B3	721.5714285714286	62.87619047619047	0	10
7	11	nan	0	0	nan	nan	B3	B3	B3	591.5753424657535	77.52739726027397	0	11
7	12	nan	0	0	nan	nan	B3	B3	B3	617.4889589905363	129.98738170347002	0	12
7	13	nan	0	0	nan	nan	B3	B3	B3	60.4390243902439	149.21951219512195	0	13
7	14	nan	0	0	nan	nan	B3	B3	B3	799.25	176.25	0	14
7	15	nan	0	0	nan	nan	B3	B3	B3	816.5564516129032	183.69354838709677	0	15
7	16	nan	0	0	nan	nan	B3	B3	B3	707.5490196078431	238.62091503267973	0	16
7	17	nan	0	0	nan	nan	B3	B3	B3	392.23946784922396	245.91130820399113	0	17
7	18	nan	0	0	nan	nan	B3	B3	B3	68.17713004484305	270.804932735426	0	18
7	19	nan	0	0	nan	nan	B3	B3	B3	92.75	260.0833333333333	0	19
7	20	nan	0	0	nan	nan	B3	B3	B3	387.875	280.1041666666667	0	20
7	21	nan	0	0	nan	nan	B3	B3	B3	624.4259927797834	316.3718411552347	0	21
7	22	nan	0	0	nan	nan	B3	B3	B3	744.0373376623377	325.6525974025974	0	22
7	23	nan	0	0	nan	nan	B3	B3	B3	817.7004219409283	339.7299578059072	0	23
7	24	nan	0	0	nan	nan	B3	B3	B3	119.13641900121803	363.1985383678441	0	24
7	25	nan	0	0	nan	nan	B3	B3	B3	805.1108870967741	367.27016129032256	0	25
7	26	nan	0	0	nan	nan	B3	B3	B3	645.6153846153846	387.5692307692308	0	26
7	27	nan	0	0	nan	nan	B3	B3	B3	781.2588235294118	392.7985294117647	0	27
7	28	nan	0	0	nan	nan	B3	B3	B3	737.5411140583554	484.06233421750665	0	28
7	29	nan	0	0	nan	nan	B3	B3	B3	265.2640776699029	464.68737864077667	0	29
7	30	nan	0	0	nan	nan	B3	B3	B3	619.5938189845475	480.31456953642385	0	30
7	31	nan	0	0	nan	nan	B3	B3	B3	0.3181818181818182	486.8181818181818	0	31
7	32	nan	0	0	nan	nan	B3	B3	B3	287.622009569378	489.35406698564594	0	32
7	33	nan	0	0	nan	nan	B3	B3	B3	190.0596590909091	573.3068181818181	0	33
7	34	nan	0	0	nan	nan	B3	B3	B3	612.4351145038167	599.1679389312977	0	34
7	35	nan	0	0	nan	nan	B3	B3	B3	380.5975609756098	608.9146341463414	0	35
7	36	nan	0	0	nan	nan	B3	B3	B3	158.0	604.0	0	36
7	37	nan	0	0	nan	nan	B3	B3	B3	555.0	618.5	0	37
7	38	nan	0	0	nan	nan	B3	B3	B3	563.6	634.6222222222223	0	38
7	39	nan	0	0	nan	nan	B3	B3	B3	784.3060471976402	656.3421828908555	0	39
7	40	nan	0	0	nan	nan	B3	B3	B3	561.7692307692307	648.1538461538462	0	40
7	41	nan	0	0	nan	nan	B3	B3	B3	823.0	652.5	0	41
7	42	nan	0	0	nan	nan	B3	B3	B3	257.4127764127764	660.8476658476659	0	42
7	43	nan	0	0	nan	nan	B3	B3	B3	331.4268292682927	731.3658536585366	0	43
7	44	nan	0	0	nan	nan	B3	B3	B3	639.3478964401295	743.9595469255663	0	44
7	45	nan	0	0	nan	nan	B3	B3	B3	10.293453724604966	743.4176072234764	0	45
7	46	nan	0	0	nan	nan	B3	B3	B3	624.9623655913979	793.1075268817204	0	46
7	47	nan	0	0	nan	nan	B3	B3	B3	164.4223602484472	815.888198757764	0	47
7	48	nan	0	0	nan	nan	B3	B3	B3	438.4096385542169	819.0361445783133	0	48
7	49	nan	0	0	nan	nan	B3	B3	B3	309.08	820.8	0	49
7	50	nan	0	0	nan	nan	B3	B3	B3	397.89473684210526	821.2105263157895	0	50
7	51	nan	0	0	nan	nan	B3	B3	B3	534.5	823.0	0	51
8	1	nan	0	0	nan	nan	B4	B4	B4	411.4532208222114	367.1408398151603	0	1
8	2	nan	0	0	nan	nan	B4	B4	B4	298.3561946902655	28.258849557522122	0	2
8	3	nan	0	0	nan	nan	B4	B4	B4	566.0	0.0	0	3
8	4	nan	0	0	nan	nan	B4	B4	B4	323.07142857142856	13.5	0	4
8	5	nan	0	0	nan	nan	B4	B4	B4	4.2105263157894735	45.13157894736842	0	5
8	6	nan	0	0	nan	nan	B4	B4	B4	176.2662721893491	123.30177514792899	0	6
8	7	nan	0	0	nan	nan	B4	B4	B4	359.7096774193548	141.4516129032258	0	7
8	8	nan	0	0	nan	nan	B4	B4	B4	210.08307692307693	166.79692307692306	0	8
8	9	nan	0	0	nan	nan	B4	B4	B4	40.9126213592233	231.97038834951456	0	9
8	10	nan	0	0	nan	nan	B4	B4	B4	823.0	208.5	0	10
8	11	nan	0	0	nan	nan	B4	B4	B4	0.0	214.0	0	11
8	12	nan	0	0	nan	nan	B4	B4	B4	234.59259259259258	227.2037037037037	0	12
8	13	nan	0	0	nan	nan	B4	B4	B4	816.9480164158687	264.09302325581393	0	13
8	14	nan	0	0	nan	nan	B4	B4	B4	18.78716216216216	288.44256756756755	0	14
8	15	nan	0	0	nan	nan	B4	B4	B4	369.39252336448595	258.6448598130841	0	15
8	16	nan	0	0	nan	nan	B4	B4	B4	72.46808510638297	265.72340425531917	0	16
8	17	nan	0	0	nan	nan	B4	B4	B4	769.76	284.4492307692308	0	17
8	18	nan	0	0	nan	nan	B4	B4	B4	228.77720207253887	295.99481865284974	0	18
8	19	nan	0	0	nan	nan	B4	B4	B4	121.13888888888889	306.27777777777777	0	19
8	20	nan	0	0	nan	nan	B4	B4	B4	259.08890701468187	329.95758564437193	0	20
8	21	nan	0	0	nan	nan	B4	B4	B4	89.02883409945674	393.10154617634765	0	21
8	22	nan	0	0	nan	nan	B4	B4	B4	712.474358974359	354.5128205128205	0	22
8	23	nan	0	0	nan	nan	B4	B4	B4	337.24242424242425	381.95454545454544	0	23
8	24	nan	0	0	nan	nan	B4	B4	B4	823.0	418.5	0	24
8	25	nan	0	0	nan	nan	B4	B4	B4	70.55263157894737	478.10526315789474	0	25
8	26	nan	0	0	nan	nan	B4	B4	B4	0.0	486.0	0	26
8	27	nan	0	0	nan	nan	B4	B4	B4	806.1822033898305	622.3432203389831	0	27
8	28	nan	0	0	nan	nan	B4	B4	B4	453.78200778992334	686.9580349290112	0	28
8	29	nan	0	0	nan	nan	B4	B4	B4	273.2857142857143	624.8020050125314	0	29
8	30	nan	0	0	nan	nan	B4	B4	B4	535.4362416107383	625.4429530201343	0	30
8	31	nan	0	0	nan	nan	B4	B4	B4	787.5	671.0625	0	31
8	32	nan	0	0	nan	nan	B4	B4	B4	802.0736698499318	695.3110504774897	0	32
8	33	nan	0	0	nan	nan	B4	B4	B4	341.960025929127	761.0862143474503	0	33
8	34	nan	0	0	nan	nan	B4	B4	B4	502.89635316698656	776.0972488803583	0	34
8	35	nan	0	0	nan	nan	B4	B4	B4	677.6275720164609	789.4794238683128	0	35
8	36	nan	0	0	nan	nan	B4	B4	B4	642.422641509434	779.7509433962264	0	36
8	37	nan	0	0	nan	nan	B4	B4	B4	770.3545454545455	780.2727272727273	0	37
8	38	nan	0	0	nan	nan	B4	B4	B4	31.867069486404834	808.0664652567975	0	38
8	39	nan	0	0	nan	nan	B4	B4	B4	436.2903225806452	812.241935483871	0	39
8	40	nan	0	0	nan	nan	B4	B4	B4	68.44615384615385	816.4846153846154	0	40
8	41	nan	0	0	nan	nan	B4	B4	B4	125.97142857142858	819.1	0	41
8	42	nan	0	0	nan	nan	B4	B4	B4	565.2075471698113	820.122641509434	0	42
9	1	nan	0	0	nan	nan	C1	C1	C1	47.65472312703583	7.651465798045603	0	1
9	2	nan	0	0	nan	nan	C1	C1	C1	395.6188916497252	363.6508169565545	0	2
9	3	nan	0	0	nan	nan	C1	C1	C1	271.59665144596653	8.503805175038051	0	3
9	4	nan	0	0	nan	nan	C1	C1	C1	321.77720207253884	7.007772020725389	0	4
9	5	nan	0	0	nan	nan	C1	C1	C1	362.60158311345646	6.762532981530343	0	5
9	6	nan	0	0	nan	nan	C1	C1	C1	499.4658469945355	14.941939890710383	0	6
9	7	nan	0	0	nan	nan	C1	C1	C1	300.4908256880734	82.2591743119266	0	7
9	8	nan	0	0	nan	nan	C1	C1	C1	157.30769230769232	88.54515050167224	0	8
9	9	nan	0	0	nan	nan	C1	C1	C1	250.66666666666666	80.66666666666667	0	9
9	10	nan	0	0	nan	nan	C1	C1	C1	722.3177570093458	92.42056074766356	0	10
9	11	nan	0	0	nan	nan	C1	C1	C1	721.2061068702291	118.29465648854962	0	11
9	12	nan	0	0	nan	nan	C1	C1	C1	760.898355754858	186.0722471350274	0	12
9	13	nan	0	0	nan	nan	C1	C1	C1	149.60995850622407	191.37759336099586	0	13
9	14	nan	0	0	nan	nan	C1	C1	C1	404.5	186.66666666666666	0	14
9	15	nan	0	0	nan	nan	C1	C1	C1	482.3315649867374	210.0557029177719	0	15
9	16	nan	0	0	nan	nan	C1	C1	C1	470.0	227.5	0	16
9	17	nan	0	0	nan	nan	C1	C1	C1	117.61585365853658	273.6646341463415	0	17
9	18	nan	0	0	nan	nan	C1	C1	C1	507.0014008405043	351.5965579347609	0	18
9	19	nan	0	0	nan	nan	C1	C1	C1	186.1101083032491	348.942238267148	0	19
9	20	nan	0	0	nan	nan	C1	C1	C1	292.2472826086956	350.05434782608694	0	20
9	21	nan	0	0	nan	nan	C1	C1	C1	763.9130434782609	349.5217391304348	0	21
9	22	nan	0	0	nan	nan	C1	C1	C1	614.792531120332	372.20746887966806	0	22
9	23	nan	0	0	nan	nan	C1	C1	C1	6.416184971098266	450.78034682080926	0	23
9	24	nan	0	0	nan	nan	C1	C1	C1	25.553571428571427	491.1011904761905	0	24
9	25	nan	0	0	nan	nan	C1	C1	C1	455.9540329575022	511.42411101474414	0	25
9	26	nan	0	0	nan	nan	C1	C1	C1	87.08450704225352	501.8732394366197	0	26
9	27	nan	0	0	nan	nan	C1	C1	C1	380.8235294117647	512.9281045751634	0	27
9	28	nan	0	0	nan	nan	C1	C1	C1	234.1853281853282	518.2509652509652	0	28
9	29	nan	0	0	nan	nan	C1	C1	C1	13.571428571428571	550.0618131868132	0	29
9	30	nan	0	0	nan	nan	C1	C1	C1	296.1818181818182	546.6818181818181	0	30
9	31	nan	0	0	nan	nan	C1	C1	C1	809.2405247813412	558.7813411078718	0	31
9	32	nan	0	0	nan	nan	C1	C1	C1	533.7086034177961	600.5771950500883	0	32
9	33	nan	0	0	nan	nan	C1	C1	C1	448.83435582822085	621.5337423312883	0	33
9	34	nan	0	0	nan	nan	C1	C1	C1	13.077165354330708	667.2897637795276	0	34
9	35	nan	0	0	nan	nan	C1	C1	C1	565.5862068965517	662.3931034482758	0	35
9	36	nan	0	0	nan	nan	C1	C1	C1	232.14814814814815	677.4444444444445	0	36
9	37	nan	0	0	nan	nan	C1	C1	C1	173.5	691.5	0	37
9	38	nan	0	0	nan	nan	C1	C1	C1	50.13669064748201	700.863309352518	0	38
9	39	nan	0	0	nan	nan	C1	C1	C1	339.35869565217394	712.2717391304348	0	39
9	40	nan	0	0	nan	nan	C1	C1	C1	710.3912488022996	733.4771638454168	0	40
9	41	nan	0	0	nan	nan	C1	C1	C1	287.0857142857143	756.9142857142857	0	41
9	42	nan	0	0	nan	nan	C1	C1	C1	117.38996763754045	775.3252427184466	0	42
9	43	nan	0	0	nan	nan	C1	C1	C1	283.0	786.3677130044844	0	43
9	44	nan	0	0	nan	nan	C1	C1	C1	552.0105485232068	797.1877637130801	0	44
9	45	nan	0	0	nan	nan	C1	C1	C1	43.142675967026	805.9720989220039	0	45
9	46	nan	0	0	nan	nan	C1	C1	C1	817.8736462093863	811.4151624548737	0	46
9	47	nan	0	0	nan	nan	C1	C1	C1	112.86111111111111	810.6736111111111	0	47
9	48	nan	0	0	nan	nan	C1	C1	C1	174.62857142857143	811.8666666666667	0	48
9	49	nan	0	0	nan	nan	C1	C1	C1	319.53333333333336	818.75	0	49
10	1	nan	0	0	nan	nan	C2	C2	C2	19.807692307692307	8.5	0	1
10	2	nan	0	0	nan	nan	C2	C2	C2	95.05121293800539	12.79874213836478	0	2
10	3	nan	0	0	nan	nan	C2	C2	C2	188.572511717673	64.20237110559691	0	3
10	4	nan	0	0	nan	nan	C2	C2	C2	262.3761682242991	10.072429906542055	0	4
10	5	nan	0	0	nan	nan	C2	C2	C2	427.79487179487177	19.378205128205128	0	5
10	6	nan	0	0	nan	nan	C2	C2	C2	488.6876421531463	46.19484457922669	0	6
10	7	nan	0	0	nan	nan	C2	C2	C2	546.3976608187135	10.91812865497076	0	7
10	8	nan	0	0	nan	nan	C2	C2	C2	661.464558629776	105.08260869565217	0	8
10	9	nan	0	0	nan	nan	C2	C2	C2	719.897414884899	481.9005438426581	0	9
10	10	nan	0	0	nan	nan	C2	C2	C2	313.9616858237548	41.41570881226053	0	10
10	11	nan	0	0	nan	nan	C2	C2	C2	384.89244663382595	38.8136288998358	0	11
10	12	nan	0	0	nan	nan	C2	C2	C2	4.1692307692307695	35.61538461538461	0	12
10	13	nan	0	0	nan	nan	C2	C2	C2	353.575	41.825	0	13
10	14	nan	0	0	nan	nan	C2	C2	C2	519.3079365079365	51.97142857142857	0	14
10	15	nan	0	0	nan	nan	C2	C2	C2	253.07811848700877	342.7754881737439	0	15
10	16	nan	0	0	nan	nan	C2	C2	C2	552.0829145728643	77.19974874371859	0	16
10	17	nan	0	0	nan	nan	C2	C2	C2	414.5189189189189	68.80540540540541	0	17
10	18	nan	0	0	nan	nan	C2	C2	C2	564.493359375	152.316015625	0	18
10	19	nan	0	0	nan	nan	C2	C2	C2	820.0694444444445	109.44444444444444	0	19
10	20	nan	0	0	nan	nan	C2	C2	C2	808.9034810126582	149.83227848101265	0	20
10	21	nan	0	0	nan	nan	C2	C2	C2	171.0	136.0	0	21
10	22	nan	0	0	nan	nan	C2	C2	C2	54.01837672281776	152.33843797856048	0	22
10	23	nan	0	0	nan	nan	C2	C2	C2	121.75280898876404	186.87078651685394	0	23
10	24	nan	0	0	nan	nan	C2	C2	C2	595.9231390279348	258.8889068302923	0	24
10	25	nan	0	0	nan	nan	C2	C2	C2	802.1448275862069	223.00788177339902	0	25
10	26	nan	0	0	nan	nan	C2	C2	C2	721.9381443298969	216.39175257731958	0	26
10	27	nan	0	0	nan	nan	C2	C2	C2	434.98936170212767	213.75531914893617	0	27
10	28	nan	0	0	nan	nan	C2	C2	C2	502.3875598086124	232.05741626794259	0	28
10	29	nan	0	0	nan	nan	C2	C2	C2	471.3333333333333	217.66666666666666	0	29
10	30	nan	0	0	nan	nan	C2	C2	C2	436.98168103448273	256.55495689655174	0	30
10	31	nan	0	0	nan	nan	C2	C2	C2	363.12490788504056	286.83787767133384	0	31
10	32	nan	0	0	nan	nan	C2	C2	C2	812.5670588235295	265.30117647058825	0	32
10	33	nan	0	0	nan	nan	C2	C2	C2	680.8008298755186	275.48409405255876	0	33
10	34	nan	0	0	nan	nan	C2	C2	C2	475.7611777535442	300.98800436205016	0	34
10	35	nan	0	0	nan	nan	C2	C2	C2	731.5045045045046	319.5981981981982	0	35
10	36	nan	0	0	nan	nan	C2	C2	C2	563.2151898734177	326.499095840868	0	36
10	37	nan	0	0	nan	nan	C2	C2	C2	44.57692307692308	336.8538461538462	0	37
10	38	nan	0	0	nan	nan	C2	C2	C2	393.61538461538464	346.6923076923077	0	38
10	39	nan	0	0	nan	nan	C2	C2	C2	816.1925925925926	358.9555555555556	0	39
10	40	nan	0	0	nan	nan	C2	C2	C2	365.0	358.5	0	40
10	41	nan	0	0	nan	nan	C2	C2	C2	550.0285285285286	378.1936936936937	0	41
10	42	nan	0	0	nan	nan	C2	C2	C2	364.0	364.5	0	42
10	43	nan	0	0	nan	nan	C2	C2	C2	703.9059405940594	400.6831683168317	0	43
10	44	nan	0	0	nan	nan	C2	C2	C2	629.1268191268191	436.93347193347194	0	44
10	45	nan	0	0	nan	nan	C2	C2	C2	20.827722772277227	463.1663366336634	0	45
10	46	nan	0	0	nan	nan	C2	C2	C2	602.5365853658536	478.4769647696477	0	46
10	47	nan	0	0	nan	nan	C2	C2	C2	579.5	487.5	0	47
10	48	nan	0	0	nan	nan	C2	C2	C2	375.38194444444446	518.0694444444445	0	48
10	49	nan	0	0	nan	nan	C2	C2	C2	367.0	513.75	0	49
10	50	nan	0	0	nan	nan	C2	C2	C2	464.0	574.2941176470588	0	50
10	51	nan	0	0	nan	nan	C2	C2	C2	815.9093406593406	583.1565934065934	0	51
10	52	nan	0	0	nan	nan	C2	C2	C2	84.46666666666667	576.1	0	52
10	53	nan	0	0	nan	nan	C2	C2	C2	61.59875532263347	617.8666885031117	0	53
10	54	nan	0	0	nan	nan	C2	C2	C2	494.03360433604337	623.8910569105691	0	54
10	55	nan	0	0	nan	nan	C2	C2	C2	341.7950487012987	628.867288961039	0	55
10	56	nan	0	0	nan	nan	C2	C2	C2	160.7935656836461	597.6166219839142	0	56
10	57	nan	0	0	nan	nan	C2	C2	C2	435.1011235955056	594.8651685393259	0	57
10	58	nan	0	0	nan	nan	C2	C2	C2	405.80127186009537	635.1303656597775	0	58
10	59	nan	0	0	nan	nan	C2	C2	C2	538.8849557522124	603.9823008849557	0	59
10	60	nan	0	0	nan	nan	C2	C2	C2	197.81967213114754	603.0819672131148	0	60
10	61	nan	0	0	nan	nan	C2	C2	C2	253.50735294117646	619.1654411764706	0	61
10	62	nan	0	0	nan	nan	C2	C2	C2	294.7677261613692	618.2738386308068	0	62
10	63	nan	0	0	nan	nan	C2	C2	C2	222.79032258064515	609.8709677419355	0	63
10	64	nan	0	0	nan	nan	C2	C2	C2	650.5	612.5	0	64
10	65	nan	0	0	nan	nan	C2	C2	C2	166.3242375601926	650.9229534510433	0	65
10	66	nan	0	0	nan	nan	C2	C2	C2	564.085	645.29	0	66
10	67	nan	0	0	nan	nan	C2	C2	C2	289.4237288135593	651.7457627118644	0	67
10	68	nan	0	0	nan	nan	C2	C2	C2	106.77606938695052	743.9129706288193	0	68
10	69	nan	0	0	nan	nan	C2	C2	C2	502.24747474747477	674.1818181818181	0	69
10	70	nan	0	0	nan	nan	C2	C2	C2	596.738959764475	697.693817468106	0	70
10	71	nan	0	0	nan	nan	C2	C2	C2	374.16636957813427	699.9952465834818	0	71
10	72	nan	0	0	nan	nan	C2	C2	C2	470.62927756653994	687.2167300380228	0	72
10	73	nan	0	0	nan	nan	C2	C2	C2	493.19561007101356	739.4231762427372	0	73
10	74	nan	0	0	nan	nan	C2	C2	C2	283.78876404494383	712.7196629213483	0	74
10	75	nan	0	0	nan	nan	C2	C2	C2	241.9375	706.2916666666666	0	75
10	76	nan	0	0	nan	nan	C2	C2	C2	424.3738317757009	713.1401869158879	0	76
10	77	nan	0	0	nan	nan	C2	C2	C2	202.0	714.5842696629213	0	77
10	78	nan	0	0	nan	nan	C2	C2	C2	800.2346072186837	740.6443736730361	0	78
10	79	nan	0	0	nan	nan	C2	C2	C2	383.67753623188406	736.4836956521739	0	79
10	80	nan	0	0	nan	nan	C2	C2	C2	70.12048192771084	737.5240963855422	0	80
10	81	nan	0	0	nan	nan	C2	C2	C2	419.2	739.2666666666667	0	81
10	82	nan	0	0	nan	nan	C2	C2	C2	324.8474576271187	762.6910039113429	0	82
10	83	nan	0	0	nan	nan	C2	C2	C2	243.62220899077107	795.5251562965168	0	83
10	84	nan	0	0	nan	nan	C2	C2	C2	25.283559577677224	770.8778280542987	0	84
10	85	nan	0	0	nan	nan	C2	C2	C2	431.65352112676055	788.8549295774648	0	85
10	86	nan	0	0	nan	nan	C2	C2	C2	0.0	815.0	0	86
10	87	nan	0	0	nan	nan	C2	C2	C2	278.22222222222223	821.5555555555555	0	87
11	1	nan	0	0	nan	nan	C3	C3	C3	269.80394682540674	196.28426897440065	0	1
11	2	nan	0	0	nan	nan	C3	C3	C3	136.0	0.0	0	2
11	3	nan	0	0	nan	nan	C3	C3	C3	242.02469135802468	3.049382716049383	0	3
11	4	nan	0	0	nan	nan	C3	C3	C3	450.0	0.0	0	4
11	5	nan	0	0	nan	nan	C3	C3	C3	591.8349514563107	14.838187702265373	0	5
11	6	nan	0	0	nan	nan	C3	C3	C3	668.449903194579	71.97858180058083	0	6
11	7	nan	0	0	nan	nan	C3	C3	C3	404.0549597855228	22.843163538873995	0	7
11	8	nan	0	0	nan	nan	C3	C3	C3	598.5	1.5	0	8
11	9	nan	0	0	nan	nan	C3	C3	C3	821.8	69.8	0	9
11	10	nan	0	0	nan	nan	C3	C3	C3	821.5555555555555	81.5	0	10
11	11	nan	0	0	nan	nan	C3	C3	C3	666.7063694267516	126.03184713375796	0	11
11	12	nan	0	0	nan	nan	C3	C3	C3	506.0	119.58536585365853	0	12
11	13	nan	0	0	nan	nan	C3	C3	C3	451.01904439712644	596.0223577640246	0	13
11	14	nan	0	0	nan	nan	C3	C3	C3	491.2857142857143	122.71428571428571	0	14
11	15	nan	0	0	nan	nan	C3	C3	C3	174.55769230769232	135.31730769230768	0	15
11	16	nan	0	0	nan	nan	C3	C3	C3	2.2758620689655173	133.8448275862069	0	16
11	17	nan	0	0	nan	nan	C3	C3	C3	12.096018735362998	184.68462138953942	0	17
11	18	nan	0	0	nan	nan	C3	C3	C3	821.8947368421053	179.73684210526315	0	18
11	19	nan	0	0	nan	nan	C3	C3	C3	730.6050808314088	202.1963048498845	0	19
11	20	nan	0	0	nan	nan	C3	C3	C3	168.48586572438163	254.69434628975264	0	20
11	21	nan	0	0	nan	nan	C3	C3	C3	18.2	258.2785714285714	0	21
11	22	nan	0	0	nan	nan	C3	C3	C3	775.6548672566372	255.69026548672565	0	22
11	23	nan	0	0	nan	nan	C3	C3	C3	121.07616361071932	268.16925246826514	0	23
11	24	nan	0	0	nan	nan	C3	C3	C3	626.5747126436781	261.91379310344826	0	24
11	25	nan	0	0	nan	nan	C3	C3	C3	820.7755102040817	267.265306122449	0	25
11	26	nan	0	0	nan	nan	C3	C3	C3	396.57142857142856	296.35714285714283	0	26
11	27	nan	0	0	nan	nan	C3	C3	C3	139.54117647058823	305.9764705882353	0	27
11	28	nan	0	0	nan	nan	C3	C3	C3	407.4230769230769	319.94871794871796	0	28
11	29	nan	0	0	nan	nan	C3	C3	C3	800.2573313782991	374.04472140762465	0	29
11	30	nan	0	0	nan	nan	C3	C3	C3	573.3636363636364	351.52272727272725	0	30
11	31	nan	0	0	nan	nan	C3	C3	C3	4.012295081967213	402.63524590163934	0	31
11	32	nan	0	0	nan	nan	C3	C3	C3	314.39141414141415	402.55555555555554	0	32
11	33	nan	0	0	nan	nan	C3	C3	C3	505.2903225806452	390.9032258064516	0	33
11	34	nan	0	0	nan	nan	C3	C3	C3	593.1666666666666	393.5	0	34
11	35	nan	0	0	nan	nan	C3	C3	C3	490.3453947368421	413.30592105263156	0	35
11	36	nan	0	0	nan	nan	C3	C3	C3	384.16909620991254	411.1661807580175	0	36
11	37	nan	0	0	nan	nan	C3	C3	C3	18.777322404371585	436.275956284153	0	37
11	38	nan	0	0	nan	nan	C3	C3	C3	461.64051522248246	443.29156908665107	0	38
11	39	nan	0	0	nan	nan	C3	C3	C3	0.0	433.5	0	39
11	40	nan	0	0	nan	nan	C3	C3	C3	310.3687374749499	455.3687374749499	0	40
11	41	nan	0	0	nan	nan	C3	C3	C3	167.4688922610015	464.0470409711684	0	41
11	42	nan	0	0	nan	nan	C3	C3	C3	387.536231884058	476.3623188405797	0	42
11	43	nan	0	0	nan	nan	C3	C3	C3	177.32478632478632	513.7820512820513	0	43
11	44	nan	0	0	nan	nan	C3	C3	C3	673.9184782608696	508.8152173913044	0	44
11	45	nan	0	0	nan	nan	C3	C3	C3	223.14	508.58	0	45
11	46	nan	0	0	nan	nan	C3	C3	C3	275.16106194690263	551.3952802359883	0	46
11	47	nan	0	0	nan	nan	C3	C3	C3	624.2034482758621	547.6942528735632	0	47
11	48	nan	0	0	nan	nan	C3	C3	C3	821.75	534.125	0	48
11	49	nan	0	0	nan	nan	C3	C3	C3	5.758620689655173	551.301724137931	0	49
11	50	nan	0	0	nan	nan	C3	C3	C3	0.0	595.0	0	50
11	51	nan	0	0	nan	nan	C3	C3	C3	315.3333333333333	605.952380952381	0	51
11	52	nan	0	0	nan	nan	C3	C3	C3	345.06445837063563	665.9632945389436	0	52
11	53	nan	0	0	nan	nan	C3	C3	C3	814.4153846153846	647.5153846153846	0	53
11	54	nan	0	0	nan	nan	C3	C3	C3	140.3658536585366	697.0731707317074	0	54
11	55	nan	0	0	nan	nan	C3	C3	C3	790.7541666666667	741.3375	0	55
11	56	nan	0	0	nan	nan	C3	C3	C3	20.25974025974026	755.6006493506494	0	56
11	57	nan	0	0	nan	nan	C3	C3	C3	731.303355704698	771.2859060402684	0	57
11	58	nan	0	0	nan	nan	C3	C3	C3	585.9401709401709	767.0	0	58
11	59	nan	0	0	nan	nan	C3	C3	C3	396.3557046979866	798.3668903803132	0	59
11	60	nan	0	0	nan	nan	C3	C3	C3	434.0448979591837	810.9	0	60
11	61	nan	0	0	nan	nan	C3	C3	C3	323.7775229357798	815.9655963302753	0	61
12	1	nan	0	0	nan	nan	C4	C4	C4	17.02017937219731	28.22645739910314	0	1
12	2	nan	0	0	nan	nan	C4	C4	C4	57.91797497155859	121.6971558589306	0	2
12	3	nan	0	0	nan	nan	C4	C4	C4	221.77934537246048	16.936794582392775	0	3
12	4	nan	0	0	nan	nan	C4	C4	C4	338.91584158415844	5.693069306930693	0	4
12	5	nan	0	0	nan	nan	C4	C4	C4	422.23283427981414	34.562725864739285	0	5
12	6	nan	0	0	nan	nan	C4	C4	C4	545.1265323413381	354.40297598559664	0	6
12	7	nan	0	0	nan	nan	C4	C4	C4	538.5	0.0	0	7
12	8	nan	0	0	nan	nan	C4	C4	C4	764.0	0.0	0	8
12	9	nan	0	0	nan	nan	C4	C4	C4	688.7689320388349	37.49514563106796	0	9
12	10	nan	0	0	nan	nan	C4	C4	C4	38.0	25.0	0	10
12	11	nan	0	0	nan	nan	C4	C4	C4	817.3168316831683	33.504950495049506	0	11
12	12	nan	0	0	nan	nan	C4	C4	C4	315.40909090909093	43.9301948051948	0	12
12	13	nan	0	0	nan	nan	C4	C4	C4	254.27972027972027	45.58741258741259	0	13
12	14	nan	0	0	nan	nan	C4	C4	C4	218.00289855072464	61.46231884057971	0	14
12	15	nan	0	0	nan	nan	C4	C4	C4	157.97319587628866	133.09278350515464	0	15
12	16	nan	0	0	nan	nan	C4	C4	C4	287.05668733392383	120.60850310008857	0	16
12	17	nan	0	0	nan	nan	C4	C4	C4	230.94623655913978	91.2258064516129	0	17
12	18	nan	0	0	nan	nan	C4	C4	C4	816.4820512820513	110.32307692307693	0	18
12	19	nan	0	0	nan	nan	C4	C4	C4	129.24600593807438	356.30199349639474	0	19
12	20	nan	0	0	nan	nan	C4	C4	C4	352.3101449275362	160.51159420289855	0	20
12	21	nan	0	0	nan	nan	C4	C4	C4	1.0	134.0	0	21
12	22	nan	0	0	nan	nan	C4	C4	C4	12.263322884012538	146.72727272727272	0	22
12	23	nan	0	0	nan	nan	C4	C4	C4	242.9445727482679	180.83140877598152	0	23
12	24	nan	0	0	nan	nan	C4	C4	C4	182.83333333333334	169.16666666666666	0	24
12	25	nan	0	0	nan	nan	C4	C4	C4	376.0962199312715	199.86769759450172	0	25
12	26	nan	0	0	nan	nan	C4	C4	C4	117.39460784313725	217.90686274509804	0	26
12	27	nan	0	0	nan	nan	C4	C4	C4	252.62952646239555	218.58774373259052	0	27
12	28	nan	0	0	nan	nan	C4	C4	C4	294.5113636363636	213.0909090909091	0	28
12	29	nan	0	0	nan	nan	C4	C4	C4	754.4164133738602	235.08966565349544	0	29
12	30	nan	0	0	nan	nan	C4	C4	C4	325.0	235.0	0	30
12	31	nan	0	0	nan	nan	C4	C4	C4	823.0	241.5	0	31
12	32	nan	0	0	nan	nan	C4	C4	C4	133.7910447761194	254.82089552238807	0	32
12	33	nan	0	0	nan	nan	C4	C4	C4	70.6520618556701	274.75515463917526	0	33
12	34	nan	0	0	nan	nan	C4	C4	C4	263.13861386138615	267.2970297029703	0	34
12	35	nan	0	0	nan	nan	C4	C4	C4	224.1717352415027	284.43828264758497	0	35
12	36	nan	0	0	nan	nan	C4	C4	C4	746.0905882352941	304.34	0	36
12	37	nan	0	0	nan	nan	C4	C4	C4	782.3254412397762	345.1609987085665	0	37
12	38	nan	0	0	nan	nan	C4	C4	C4	483.16058394160586	312.43065693430657	0	38
12	39	nan	0	0	nan	nan	C4	C4	C4	15.0	304.0	0	39
12	40	nan	0	0	nan	nan	C4	C4	C4	141.68670309653916	347.0163934426229	0	40
12	41	nan	0	0	nan	nan	C4	C4	C4	242.53767660910518	381.0572998430141	0	41
12	42	nan	0	0	nan	nan	C4	C4	C4	12.775564409030544	370.4555112881806	0	42
12	43	nan	0	0	nan	nan	C4	C4	C4	817.4869565217391	369.3536231884058	0	43
12	44	nan	0	0	nan	nan	C4	C4	C4	96.06944444444444	379.1111111111111	0	44
12	45	nan	0	0	nan	nan	C4	C4	C4	677.3426573426574	385.34965034965035	0	45
12	46	nan	0	0	nan	nan	C4	C4	C4	25.038617886178862	475.005081300813	0	46
12	47	nan	0	0	nan	nan	C4	C4	C4	242.42424242424244	457.8909090909091	0	47
12	48	nan	0	0	nan	nan	C4	C4	C4	423.17241379310343	460.7241379310345	0	48
12	49	nan	0	0	nan	nan	C4	C4	C4	155.49319727891157	484.3486394557823	0	49
12	50	nan	0	0	nan	nan	C4	C4	C4	680.62	519.77	0	50
12	51	nan	0	0	nan	nan	C4	C4	C4	184.62098138747885	539.2165820642978	0	51
12	52	nan	0	0	nan	nan	C4	C4	C4	152.04265402843603	580.4123222748815	0	52
12	53	nan	0	0	nan	nan	C4	C4	C4	424.2857142857143	577.4081632653061	0	53
12	54	nan	0	0	nan	nan	C4	C4	C4	50.009186351706035	599.8976377952756	0	54
12	55	nan	0	0	nan	nan	C4	C4	C4	123.78494623655914	595.9784946236559	0	55
12	56	nan	0	0	nan	nan	C4	C4	C4	222.0	584.0	0	56
12	57	nan	0	0	nan	nan	C4	C4	C4	286.0	591.0	0	57
12	58	nan	0	0	nan	nan	C4	C4	C4	274.3255813953488	615.5813953488372	0	58
12	59	nan	0	0	nan	nan	C4	C4	C4	85.4416961130742	622.7985865724381	0	59
12	60	nan	0	0	nan	nan	C4	C4	C4	1.1111111111111112	614.1111111111111	0	60
12	61	nan	0	0	nan	nan	C4	C4	C4	638.6854368932039	706.0706310679611	0	61
12	62	nan	0	0	nan	nan	C4	C4	C4	319.3404255319149	627.2340425531914	0	62
12	63	nan	0	0	nan	nan	C4	C4	C4	33.73031496062992	655.4438976377953	0	63
12	64	nan	0	0	nan	nan	C4	C4	C4	632.789972899729	675.1626016260162	0	64
12	65	nan	0	0	nan	nan	C4	C4	C4	2.7710843373493974	676.7951807228916	0	65
12	66	nan	0	0	nan	nan	C4	C4	C4	541.3024830699774	730.7742663656885	0	66
12	67	nan	0	0	nan	nan	C4	C4	C4	244.95454545454547	725.9545454545455	0	67
12	68	nan	0	0	nan	nan	C4	C4	C4	500.3333333333333	740.0196078431372	0	68
12	69	nan	0	0	nan	nan	C4	C4	C4	431.64912280701753	760.3684210526316	0	69
12	70	nan	0	0	nan	nan	C4	C4	C4	306.7169939065674	784.6384563303994	0	70
12	71	nan	0	0	nan	nan	C4	C4	C4	435.2700729927007	797.1501564129302	0	71
12	72	nan	0	0	nan	nan	C4	C4	C4	565.163577759871	777.4802578565673	0	72
12	73	nan	0	0	nan	nan	C4	C4	C4	491.8241134751773	816.4851063829788	0	73
12	74	nan	0	0	nan	nan	C4	C4	C4	239.89333333333335	821.2933333333333	0	74
12	75	nan	0	0	nan	nan	C4	C4	C4	173.5	822.0	0	75
13	1	nan	0	0	nan	nan	D1	D1	D1	66.44103883949462	33.77164248947122	0	1
13	2	nan	0	0	nan	nan	D1	D1	D1	245.76063829787233	4.611702127659575	0	2
13	3	nan	0	0	nan	nan	D1	D1	D1	281.475620188195	41.5885372112917	0	3
13	4	nan	0	0	nan	nan	D1	D1	D1	384.6357404182496	465.1404704429913	0	4
13	5	nan	0	0	nan	nan	D1	D1	D1	391.5654952076677	6.539936102236422	0	5
13	6	nan	0	0	nan	nan	D1	D1	D1	729.6137339055794	9.407725321888412	0	6
13	7	nan	0	0	nan	nan	D1	D1	D1	800.9665979381443	72.30969072164949	0	7
13	8	nan	0	0	nan	nan	D1	D1	D1	0.0	5.0	0	8
13	9	nan	0	0	nan	nan	D1	D1	D1	140.5023923444976	3.1052631578947367	0	9
13	10	nan	0	0	nan	nan	D1	D1	D1	761.4468085106383	37.28841607565012	0	10
13	11	nan	0	0	nan	nan	D1	D1	D1	7.341463414634147	86.84878048780487	0	11
13	12	nan	0	0	nan	nan	D1	D1	D1	237.32364864864866	97.99324324324324	0	12
13	13	nan	0	0	nan	nan	D1	D1	D1	40.44128113879004	111.25693950177936	0	13
13	14	nan	0	0	nan	nan	D1	D1	D1	540.0	105.0	0	14
13	15	nan	0	0	nan	nan	D1	D1	D1	575.2350081037278	128.37925445705025	0	15
13	16	nan	0	0	nan	nan	D1	D1	D1	701.7633451957296	184.8192679206914	0	16
13	17	nan	0	0	nan	nan	D1	D1	D1	305.6341463414634	142.49322493224932	0	17
13	18	nan	0	0	nan	nan	D1	D1	D1	616.5885826771654	139.69291338582678	0	18
13	19	nan	0	0	nan	nan	D1	D1	D1	653.2605633802817	146.06338028169014	0	19
13	20	nan	0	0	nan	nan	D1	D1	D1	812.4821852731592	150.8812351543943	0	20
13	21	nan	0	0	nan	nan	D1	D1	D1	352.633431085044	203.57184750733137	0	21
13	22	nan	0	0	nan	nan	D1	D1	D1	648.6529680365297	217.3972602739726	0	22
13	23	nan	0	0	nan	nan	D1	D1	D1	751.8930131004366	253.2183406113537	0	23
13	24	nan	0	0	nan	nan	D1	D1	D1	446.9270072992701	264.05839416058393	0	24
13	25	nan	0	0	nan	nan	D1	D1	D1	428.550408719346	297.7193460490463	0	25
13	26	nan	0	0	nan	nan	D1	D1	D1	0.0	287.0	0	26
13	27	nan	0	0	nan	nan	D1	D1	D1	307.79508599508597	310.9071253071253	0	27
13	28	nan	0	0	nan	nan	D1	D1	D1	397.0	303.35714285714283	0	28
13	29	nan	0	0	nan	nan	D1	D1	D1	115.875	349.875	0	29
13	30	nan	0	0	nan	nan	D1	D1	D1	37.1283422459893	456.0427807486631	0	30
13	31	nan	0	0	nan	nan	D1	D1	D1	172.27586206896552	489.82758620689657	0	31
13	32	nan	0	0	nan	nan	D1	D1	D1	627.3214774281806	503.26128590971274	0	32
13	33	nan	0	0	nan	nan	D1	D1	D1	1.84375	493.875	0	33
13	34	nan	0	0	nan	nan	D1	D1	D1	435.3521594684385	503.51495016611295	0	34
13	35	nan	0	0	nan	nan	D1	D1	D1	5.383720930232558	541.5697674418604	0	35
13	36	nan	0	0	nan	nan	D1	D1	D1	36.25	588.25	0	36
13	37	nan	0	0	nan	nan	D1	D1	D1	594.2075736325386	724.5995792426368	0	37
13	38	nan	0	0	nan	nan	D1	D1	D1	300.44444444444446	718.0	0	38
13	39	nan	0	0	nan	nan	D1	D1	D1	222.97935103244836	759.3952802359883	0	39
13	40	nan	0	0	nan	nan	D1	D1	D1	309.25714285714287	735.6571428571428	0	40
13	41	nan	0	0	nan	nan	D1	D1	D1	9.57869249394673	789.1113801452784	0	41
13	42	nan	0	0	nan	nan	D1	D1	D1	753.2494920763917	784.2848435595287	0	42
13	43	nan	0	0	nan	nan	D1	D1	D1	59.34503816793893	764.963358778626	0	43
13	44	nan	0	0	nan	nan	D1	D1	D1	529.9017857142857	784.1220238095239	0	44
13	45	nan	0	0	nan	nan	D1	D1	D1	700.7666666666667	818.6222222222223	0	45
14	1	nan	0	0	nan	nan	D2	D2	D2	46.92733564013841	4.442906574394463	0	1
14	2	nan	0	0	nan	nan	D2	D2	D2	294.44413828799344	394.21115661171075	0	2
14	3	nan	0	0	nan	nan	D2	D2	D2	239.86439070649598	22.5149359886202	0	3
14	4	nan	0	0	nan	nan	D2	D2	D2	779.5199924556771	71.2944172010562	0	4
14	5	nan	0	0	nan	nan	D2	D2	D2	820.0526315789474	4.824561403508772	0	5
14	6	nan	0	0	nan	nan	D2	D2	D2	4.159090909090909	2.6818181818181817	0	6
14	7	nan	0	0	nan	nan	D2	D2	D2	505.55288461538464	29.576923076923077	0	7
14	8	nan	0	0	nan	nan	D2	D2	D2	823.0	32.0	0	8
14	9	nan	0	0	nan	nan	D2	D2	D2	649.2950819672132	43.83606557377049	0	9
14	10	nan	0	0	nan	nan	D2	D2	D2	173.5	67.21621621621621	0	10
14	11	nan	0	0	nan	nan	D2	D2	D2	527.0909090909091	70.36363636363636	0	11
14	12	nan	0	0	nan	nan	D2	D2	D2	700.0344827586207	89.74712643678161	0	12
14	13	nan	0	0	nan	nan	D2	D2	D2	9.326086956521738	112.11413043478261	0	13
14	14	nan	0	0	nan	nan	D2	D2	D2	373.72463768115944	127.34420289855072	0	14
14	15	nan	0	0	nan	nan	D2	D2	D2	271.08564231738035	165.70528967254407	0	15
14	16	nan	0	0	nan	nan	D2	D2	D2	646.108870967742	184.29435483870967	0	16
14	17	nan	0	0	nan	nan	D2	D2	D2	731.7134629229662	236.33741300695945	0	17
14	18	nan	0	0	nan	nan	D2	D2	D2	549.8641655886158	243.21086675291073	0	18
14	19	nan	0	0	nan	nan	D2	D2	D2	745.8505747126437	241.19827586206895	0	19
14	20	nan	0	0	nan	nan	D2	D2	D2	635.5780445969125	273.06174957118355	0	20
14	21	nan	0	0	nan	nan	D2	D2	D2	427.0	255.0	0	21
14	22	nan	0	0	nan	nan	D2	D2	D2	813.0303951367781	291.69300911854106	0	22
14	23	nan	0	0	nan	nan	D2	D2	D2	0.0	296.0	0	23
14	24	nan	0	0	nan	nan	D2	D2	D2	724.96	304.88	0	24
14	25	nan	0	0	nan	nan	D2	D2	D2	667.9969558599696	337.04566210045664	0	25
14	26	nan	0	0	nan	nan	D2	D2	D2	150.5	331.2432432432432	0	26
14	27	nan	0	0	nan	nan	D2	D2	D2	425.54285714285714	356.25714285714287	0	27
14	28	nan	0	0	nan	nan	D2	D2	D2	155.4240506329114	363.54430379746833	0	28
14	29	nan	0	0	nan	nan	D2	D2	D2	670.0964285714285	373.79107142857146	0	29
14	30	nan	0	0	nan	nan	D2	D2	D2	633.2941176470588	363.88235294117646	0	30
14	31	nan	0	0	nan	nan	D2	D2	D2	374.73663624511084	387.53715775749674	0	31
14	32	nan	0	0	nan	nan	D2	D2	D2	401.9230769230769	379.56410256410254	0	32
14	33	nan	0	0	nan	nan	D2	D2	D2	313.41964285714283	432.5625	0	33
14	34	nan	0	0	nan	nan	D2	D2	D2	467.2315789473684	438.41052631578947	0	34
14	35	nan	0	0	nan	nan	D2	D2	D2	765.0	457.5	0	35
14	36	nan	0	0	nan	nan	D2	D2	D2	724.5	479.41346153846155	0	36
14	37	nan	0	0	nan	nan	D2	D2	D2	630.7317073170732	483.6016260162602	0	37
14	38	nan	0	0	nan	nan	D2	D2	D2	539.2734201333757	577.8434423626549	0	38
14	39	nan	0	0	nan	nan	D2	D2	D2	615.9782608695652	508.3478260869565	0	39
14	40	nan	0	0	nan	nan	D2	D2	D2	609.6645316253002	562.9356818788364	0	40
14	41	nan	0	0	nan	nan	D2	D2	D2	167.26041666666666	526.6041666666666	0	41
14	42	nan	0	0	nan	nan	D2	D2	D2	310.1993670886076	546.5110759493671	0	42
14	43	nan	0	0	nan	nan	D2	D2	D2	196.0728476821192	556.2649006622516	0	43
14	44	nan	0	0	nan	nan	D2	D2	D2	269.45454545454544	550.1818181818181	0	44
14	45	nan	0	0	nan	nan	D2	D2	D2	670.0728971962617	564.9457943925233	0	45
14	46	nan	0	0	nan	nan	D2	D2	D2	168.0	554.0	0	46
14	47	nan	0	0	nan	nan	D2	D2	D2	737.6966773847803	586.1275455519828	0	47
14	48	nan	0	0	nan	nan	D2	D2	D2	452.0	574.0	0	48
14	49	nan	0	0	nan	nan	D2	D2	D2	455.0	581.8	0	49
14	50	nan	0	0	nan	nan	D2	D2	D2	703.0276442307693	611.6586538461538	0	50
14	51	nan	0	0	nan	nan	D2	D2	D2	810.5502645502645	595.1693121693122	0	51
14	52	nan	0	0	nan	nan	D2	D2	D2	598.2881355932203	621.2354048964219	0	52
14	53	nan	0	0	nan	nan	D2	D2	D2	764.0189612530916	656.3544929925804	0	53
14	54	nan	0	0	nan	nan	D2	D2	D2	658.543720190779	656.918918918919	0	54
14	55	nan	0	0	nan	nan	D2	D2	D2	795.6811594202899	645.5652173913044	0	55
14	56	nan	0	0	nan	nan	D2	D2	D2	814.4718498659518	657.4343163538874	0	56
14	57	nan	0	0	nan	nan	D2	D2	D2	1.9	675.95	0	57
14	58	nan	0	0	nan	nan	D2	D2	D2	805.8947368421053	679.0	0	58
14	59	nan	0	0	nan	nan	D2	D2	D2	616.8228155339806	693.2985436893204	0	59
14	60	nan	0	0	nan	nan	D2	D2	D2	288.47962382445144	706.7115987460814	0	60
14	61	nan	0	0	nan	nan	D2	D2	D2	821.1428571428571	698.0714285714286	0	61
14	62	nan	0	0	nan	nan	D2	D2	D2	751.1536748329621	730.3919821826281	0	62
14	63	nan	0	0	nan	nan	D2	D2	D2	674.9252336448598	731.5700934579439	0	63
14	64	nan	0	0	nan	nan	D2	D2	D2	710.8360655737705	754.0655737704918	0	64
14	65	nan	0	0	nan	nan	D2	D2	D2	551.8770685579196	783.2281323877069	0	65
14	66	nan	0	0	nan	nan	D2	D2	D2	766.0025806451613	802.9122580645161	0	66
14	67	nan	0	0	nan	nan	D2	D2	D2	684.2432432432432	804.8408408408409	0	67
14	68	nan	0	0	nan	nan	D2	D2	D2	504.0	802.5	0	68
14	69	nan	0	0	nan	nan	D2	D2	D2	522.0	822.5	0	69
15	1	nan	0	0	nan	nan	D3	D3	D3	437.1976066079836	364.7195352712102	0	1
15	2	nan	0	0	nan	nan	D3	D3	D3	601.4	43.0	0	2
15	3	nan	0	0	nan	nan	D3	D3	D3	494.3842794759825	73.43668122270742	0	3
15	4	nan	0	0	nan	nan	D3	D3	D3	644.3539823008849	64.06194690265487	0	4
15	5	nan	0	0	nan	nan	D3	D3	D3	627.4520295202952	91.07749077490774	0	5
15	6	nan	0	0	nan	nan	D3	D3	D3	313.5364583333333	96.94270833333333	0	6
15	7	nan	0	0	nan	nan	D3	D3	D3	236.21621621621622	104.73310810810811	0	7
15	8	nan	0	0	nan	nan	D3	D3	D3	206.5155749636099	159.263173216885	0	8
15	9	nan	0	0	nan	nan	D3	D3	D3	701.4964028776978	118.31175059952038	0	9
15	10	nan	0	0	nan	nan	D3	D3	D3	136.37209302325581	113.32267441860465	0	10
15	11	nan	0	0	nan	nan	D3	D3	D3	292.53722794959907	161.39289805269186	0	11
15	12	nan	0	0	nan	nan	D3	D3	D3	335.59961315280464	194.26305609284333	0	12
15	13	nan	0	0	nan	nan	D3	D3	D3	551.2727272727273	224.75757575757575	0	13
15	14	nan	0	0	nan	nan	D3	D3	D3	350.0	224.5	0	14
15	15	nan	0	0	nan	nan	D3	D3	D3	19.31578947368421	255.57894736842104	0	15
15	16	nan	0	0	nan	nan	D3	D3	D3	19.775178026449645	297.3163784333672	0	16
15	17	nan	0	0	nan	nan	D3	D3	D3	487.27536231884056	320.7294685990338	0	17
15	18	nan	0	0	nan	nan	D3	D3	D3	655.2592592592592	345.2962962962963	0	18
15	19	nan	0	0	nan	nan	D3	D3	D3	333.77777777777777	370.8333333333333	0	19
15	20	nan	0	0	nan	nan	D3	D3	D3	454.5	368.5	0	20
15	21	nan	0	0	nan	nan	D3	D3	D3	208.125	384.96875	0	21
15	22	nan	0	0	nan	nan	D3	D3	D3	695.8324742268042	405.30927835051546	0	22
15	23	nan	0	0	nan	nan	D3	D3	D3	18.86460348162476	419.7504835589942	0	23
15	24	nan	0	0	nan	nan	D3	D3	D3	109.43396226415095	408.5660377358491	0	24
15	25	nan	0	0	nan	nan	D3	D3	D3	730.231732776618	422.839248434238	0	25
15	26	nan	0	0	nan	nan	D3	D3	D3	178.39333333333335	424.04	0	26
15	27	nan	0	0	nan	nan	D3	D3	D3	643.8695652173913	460.8695652173913	0	27
15	28	nan	0	0	nan	nan	D3	D3	D3	545.6	468.3	0	28
15	29	nan	0	0	nan	nan	D3	D3	D3	455.50383771929825	499.08662280701753	0	29
15	30	nan	0	0	nan	nan	D3	D3	D3	140.5593220338983	475.40677966101697	0	30
15	31	nan	0	0	nan	nan	D3	D3	D3	166.97199482981475	512.7065919862129	0	31
15	32	nan	0	0	nan	nan	D3	D3	D3	771.5425531914893	490.0425531914894	0	32
15	33	nan	0	0	nan	nan	D3	D3	D3	349.735	527.2446153846154	0	33
15	34	nan	0	0	nan	nan	D3	D3	D3	790.1870451237263	555.9752547307132	0	34
15	35	nan	0	0	nan	nan	D3	D3	D3	305.3888888888889	544.0	0	35
15	36	nan	0	0	nan	nan	D3	D3	D3	103.30421686746988	570.7951807228916	0	36
15	37	nan	0	0	nan	nan	D3	D3	D3	143.62790697674419	570.953488372093	0	37
15	38	nan	0	0	nan	nan	D3	D3	D3	49.53567662565905	635.5490333919156	0	38
15	39	nan	0	0	nan	nan	D3	D3	D3	775.1868686868687	605.7828282828283	0	39
15	40	nan	0	0	nan	nan	D3	D3	D3	818.3930348258707	612.1741293532339	0	40
15	41	nan	0	0	nan	nan	D3	D3	D3	374.06950354609927	631.354609929078	0	41
15	42	nan	0	0	nan	nan	D3	D3	D3	620.1270036991368	634.2441430332922	0	42
15	43	nan	0	0	nan	nan	D3	D3	D3	133.93803418803418	638.7393162393163	0	43
15	44	nan	0	0	nan	nan	D3	D3	D3	662.1849489795918	649.0994897959183	0	44
15	45	nan	0	0	nan	nan	D3	D3	D3	274.56651471197677	682.7554910899296	0	45
15	46	nan	0	0	nan	nan	D3	D3	D3	552.95	654.8	0	46
15	47	nan	0	0	nan	nan	D3	D3	D3	170.32659932659934	662.2491582491582	0	47
15	48	nan	0	0	nan	nan	D3	D3	D3	817.8033707865169	679.3033707865169	0	48
15	49	nan	0	0	nan	nan	D3	D3	D3	537.0401529636712	691.1739961759082	0	49
15	50	nan	0	0	nan	nan	D3	D3	D3	785.4972160356348	764.984131403118	0	50
15	51	nan	0	0	nan	nan	D3	D3	D3	316.6057692307692	719.5320512820513	0	51
15	52	nan	0	0	nan	nan	D3	D3	D3	180.7840909090909	717.0909090909091	0	52
15	53	nan	0	0	nan	nan	D3	D3	D3	519.0963665086888	734.2938388625593	0	53
15	54	nan	0	0	nan	nan	D3	D3	D3	477.24439461883406	749.4977578475336	0	54
15	55	nan	0	0	nan	nan	D3	D3	D3	164.5728476821192	796.0331125827814	0	55
15	56	nan	0	0	nan	nan	D3	D3	D3	275.8663967611336	805.5141700404859	0	56
15	57	nan	0	0	nan	nan	D3	D3	D3	82.47772277227723	812.8403465346535	0	57
15	58	nan	0	0	nan	nan	D3	D3	D3	403.6666666666667	805.6666666666666	0	58
15	59	nan	0	0	nan	nan	D3	D3	D3	181.76470588235293	818.9529411764706	0	59
15	60	nan	0	0	nan	nan	D3	D3	D3	820.6857142857143	818.9714285714285	0	60
16	1	nan	0	0	nan	nan	D4	D4	D4	419.5194331779185	454.32944796128527	0	1
16	2	nan	0	0	nan	nan	D4	D4	D4	295.0	0.0	0	2
16	3	nan	0	0	nan	nan	D4	D4	D4	590.5	0.0	0	3
16	4	nan	0	0	nan	nan	D4	D4	D4	709.1666666666666	3.3055555555555554	0	4
16	5	nan	0	0	nan	nan	D4	D4	D4	32.81118881118881	2.9510489510489513	0	5
16	6	nan	0	0	nan	nan	D4	D4	D4	139.93598233995584	5.72626931567329	0	6
16	7	nan	0	0	nan	nan	D4	D4	D4	582.8165289256199	23.077685950413223	0	7
16	8	nan	0	0	nan	nan	D4	D4	D4	495.56711409395973	43.01006711409396	0	8
16	9	nan	0	0	nan	nan	D4	D4	D4	525.1836734693877	35.714285714285715	0	9
16	10	nan	0	0	nan	nan	D4	D4	D4	57.25765306122449	57.982142857142854	0	10
16	11	nan	0	0	nan	nan	D4	D4	D4	781.2658227848101	54.50632911392405	0	11
16	12	nan	0	0	nan	nan	D4	D4	D4	378.8703703703704	64.35185185185185	0	12
16	13	nan	0	0	nan	nan	D4	D4	D4	330.0	94.5	0	13
16	14	nan	0	0	nan	nan	D4	D4	D4	819.2884615384615	112.43589743589743	0	14
16	15	nan	0	0	nan	nan	D4	D4	D4	692.273024167211	146.1926845199216	0	15
16	16	nan	0	0	nan	nan	D4	D4	D4	752.2403373155306	220.69173108456312	0	16
16	17	nan	0	0	nan	nan	D4	D4	D4	158.08465608465607	167.7883597883598	0	17
16	18	nan	0	0	nan	nan	D4	D4	D4	583.5657894736842	177.19736842105263	0	18
16	19	nan	0	0	nan	nan	D4	D4	D4	114.28396393619481	305.9620867688988	0	19
16	20	nan	0	0	nan	nan	D4	D4	D4	68.02832244008715	273.65795206971677	0	20
16	21	nan	0	0	nan	nan	D4	D4	D4	804.6875	258.1875	0	21
16	22	nan	0	0	nan	nan	D4	D4	D4	33.76875	327.66785714285714	0	22
16	23	nan	0	0	nan	nan	D4	D4	D4	641.6477272727273	300.3636363636364	0	23
16	24	nan	0	0	nan	nan	D4	D4	D4	690.0568181818181	310.0984848484849	0	24
16	25	nan	0	0	nan	nan	D4	D4	D4	77.07692307692308	307.65384615384613	0	25
16	26	nan	0	0	nan	nan	D4	D4	D4	520.1578947368421	338.2280701754386	0	26
16	27	nan	0	0	nan	nan	D4	D4	D4	820.723076923077	322.5846153846154	0	27
16	28	nan	0	0	nan	nan	D4	D4	D4	300.4049504950495	339.06336633663364	0	28
16	29	nan	0	0	nan	nan	D4	D4	D4	727.0097864768683	356.06227758007117	0	29
16	30	nan	0	0	nan	nan	D4	D4	D4	782.6119402985074	331.1940298507463	0	30
16	31	nan	0	0	nan	nan	D4	D4	D4	228.02659574468086	417.1223404255319	0	31
16	32	nan	0	0	nan	nan	D4	D4	D4	47.619565217391305	429.9130434782609	0	32
16	33	nan	0	0	nan	nan	D4	D4	D4	743.7901023890785	439.8003412969283	0	33
16	34	nan	0	0	nan	nan	D4	D4	D4	554.4141414141415	443.8686868686869	0	34
16	35	nan	0	0	nan	nan	D4	D4	D4	262.08319467554077	484.9916805324459	0	35
16	36	nan	0	0	nan	nan	D4	D4	D4	782.5	448.5	0	36
16	37	nan	0	0	nan	nan	D4	D4	D4	815.6938775510204	453.2959183673469	0	37
16	38	nan	0	0	nan	nan	D4	D4	D4	578.2714932126697	493.6877828054299	0	38
16	39	nan	0	0	nan	nan	D4	D4	D4	799.5214521452145	512.3531353135313	0	39
16	40	nan	0	0	nan	nan	D4	D4	D4	540.705	506.875	0	40
16	41	nan	0	0	nan	nan	D4	D4	D4	496.02583025830256	521.1918819188191	0	41
16	42	nan	0	0	nan	nan	D4	D4	D4	754.7142857142857	545.2857142857143	0	42
16	43	nan	0	0	nan	nan	D4	D4	D4	778.0166666666667	552.8416666666667	0	43
16	44	nan	0	0	nan	nan	D4	D4	D4	507.94166666666666	558.5666666666667	0	44
16	45	nan	0	0	nan	nan	D4	D4	D4	539.1904761904761	551.5238095238095	0	45
16	46	nan	0	0	nan	nan	D4	D4	D4	638.5365853658536	597.9756097560976	0	46
16	47	nan	0	0	nan	nan	D4	D4	D4	670.0198170731708	606.9146341463414	0	47
16	48	nan	0	0	nan	nan	D4	D4	D4	818.8915254237288	674.2610169491526	0	48
16	49	nan	0	0	nan	nan	D4	D4	D4	69.87418300653594	676.4575163398692	0	49
16	50	nan	0	0	nan	nan	D4	D4	D4	574.0988764044944	699.9191011235955	0	50
16	51	nan	0	0	nan	nan	D4	D4	D4	733.140350877193	699.4912280701755	0	51
16	52	nan	0	0	nan	nan	D4	D4	D4	225.37655343827672	723.3624689312345	0	52
16	53	nan	0	0	nan	nan	D4	D4	D4	378.625	716.375	0	53
16	54	nan	0	0	nan	nan	D4	D4	D4	592.3537037037037	730.3407407407408	0	54
16	55	nan	0	0	nan	nan	D4	D4	D4	489.3787878787879	731.2424242424242	0	55
16	56	nan	0	0	nan	nan	D4	D4	D4	0.0	728.0	0	56
16	57	nan	0	0	nan	nan	D4	D4	D4	819.4929577464789	772.8732394366198	0	57
16	58	nan	0	0	nan	nan	D4	D4	D4	14.74698795180723	780.3012048192771	0	58
16	59	nan	0	0	nan	nan	D4	D4	D4	761.3125	782.375	0	59
16	60	nan	0	0	nan	nan	D4	D4	D4	794.1678832116788	800.1806569343066	0	60
16	61	nan	0	0	nan	nan	D4	D4	D4	563.5	797.0	0	61
16	62	nan	0	0	nan	nan	D4	D4	D4	11.162735849056604	813.8207547169811	0	62
16	63	nan	0	0	nan	nan	D4	D4	D4	684.2476190476191	819.6476190476191	0	63
