# Supplementary material for: Resolving cell state in iPSC-derived human neural samples with multiplexed fluorescence imaging
Source: Commun Biol. 2021 Jun 24;4:786. doi: 10.1038/s42003-021-02276-x (PMC8225800; doi:10.1038/s42003-021-02276-x)
Supplement: Supplementary file 5 — Supplementary Data 2 [file 42003_2021_2276_MOESM5_ESM.zip › New folder/Cortical_neurons_LNANeurons.csv]

ImageNumber	ObjectNumber	Metadata_FileLocation	Metadata_Frame	Metadata_Series	Metadata_myChannel	Metadata_myCycle	Metadata_myWell	Metadata_myWell	Metadata_myWell	Children_Excitatory_Neurons_Count	Children_Excitatory_Neurons_filtered_Count	Location_Center_X	Location_Center_Y	Number_Object_Number	Parent_cellbodies_pax6_negative
1	1	nan	0	0	nan	nan	A1	A1	A1	1	0	662.0254403131115	17.306262230919764	1	1
1	2	nan	0	0	nan	nan	A1	A1	A1	1	0	643.8866150442478	73.30088495575221	2	2
1	3	nan	0	0	nan	nan	A1	A1	A1	1	0	713.0870199319397	144.02139037433156	3	3
1	4	nan	0	0	nan	nan	A1	A1	A1	1	0	674.6351819757366	169.53523974581168	4	4
1	5	nan	0	0	nan	nan	A1	A1	A1	1	0	716.7174095878889	196.33894028595458	5	5
1	6	nan	0	0	nan	nan	A1	A1	A1	1	0	742.3935155753337	413.1938970120788	6	6
1	7	nan	0	0	nan	nan	A1	A1	A1	1	0	15.360288230584468	430.81985588470775	7	7
1	8	nan	0	0	nan	nan	A1	A1	A1	1	0	813.7000983284169	465.3893805309734	8	8
1	9	nan	0	0	nan	nan	A1	A1	A1	1	0	697.0090473656201	488.663118680149	9	9
1	10	nan	0	0	nan	nan	A1	A1	A1	1	0	221.3433349729464	530.6281357599606	10	10
1	11	nan	0	0	nan	nan	A1	A1	A1	1	0	810.4024051803885	536.5106382978723	11	11
1	12	nan	0	0	nan	nan	A1	A1	A1	1	0	773.5101387406617	553.4183564567769	12	12
1	13	nan	0	0	nan	nan	A1	A1	A1	1	0	175.46694460988684	581.4187016081	13	13
1	14	nan	0	0	nan	nan	A1	A1	A1	1	0	742.4856150793651	589.265873015873	14	14
1	15	nan	0	0	nan	nan	A1	A1	A1	1	0	694.988278840222	625.3164713140037	15	15
1	16	nan	0	0	nan	nan	A1	A1	A1	1	0	203.85648942252715	677.9525443110349	16	16
1	17	nan	0	0	nan	nan	A1	A1	A1	0	1	579.4493096646943	681.7293885601578	17	17
1	18	nan	0	0	nan	nan	A1	A1	A1	1	0	137.39561000510466	708.9180704441042	18	18
1	19	nan	0	0	nan	nan	A1	A1	A1	1	0	237.7146417445483	698.3570093457944	19	19
1	20	nan	0	0	nan	nan	A1	A1	A1	1	0	266.91981931112366	743.020892151327	20	20
1	21	nan	0	0	nan	nan	A1	A1	A1	1	0	560.417880794702	746.0960264900663	21	21
1	22	nan	0	0	nan	nan	A1	A1	A1	1	0	651.9859781882928	779.5546405519698	22	23
1	23	nan	0	0	nan	nan	A1	A1	A1	1	0	330.602809706258	791.9814814814815	23	24
1	24	nan	0	0	nan	nan	A1	A1	A1	1	0	289.4434276206323	808.3119800332779	24	25
2	1	nan	0	0	nan	nan	A2	A2	A2	0	1	607.9676375404531	19.905339805825243	1	1
2	2	nan	0	0	nan	nan	A2	A2	A2	0	1	507.93527407866213	138.42892536388976	2	2
2	3	nan	0	0	nan	nan	A2	A2	A2	1	0	510.8692737430168	192.031843575419	3	3
2	4	nan	0	0	nan	nan	A2	A2	A2	0	1	667.1501256281407	185.7964824120603	4	4
2	5	nan	0	0	nan	nan	A2	A2	A2	1	0	582.2796420581656	184.6256524981357	5	5
2	6	nan	0	0	nan	nan	A2	A2	A2	1	0	622.9025229357799	204.3973623853211	6	6
2	7	nan	0	0	nan	nan	A2	A2	A2	0	1	190.10645848119233	242.30305180979417	7	8
2	8	nan	0	0	nan	nan	A2	A2	A2	1	0	361.91246056782336	242.12184542586752	8	9
2	9	nan	0	0	nan	nan	A2	A2	A2	1	0	502.004593175853	265.8536745406824	9	10
2	10	nan	0	0	nan	nan	A2	A2	A2	1	0	642.6650879566982	279.54262516914747	10	11
2	11	nan	0	0	nan	nan	A2	A2	A2	1	0	546.6375245579568	279.69499017681727	11	12
2	12	nan	0	0	nan	nan	A2	A2	A2	1	0	526.7404326123128	318.4536882972823	12	13
2	13	nan	0	0	nan	nan	A2	A2	A2	1	0	601.8812549642573	308.5969023034154	13	14
2	14	nan	0	0	nan	nan	A2	A2	A2	1	0	255.3322048243758	344.17943292424883	14	15
2	15	nan	0	0	nan	nan	A2	A2	A2	1	0	567.2845445240532	340.1238485158649	15	16
2	16	nan	0	0	nan	nan	A2	A2	A2	0	1	381.8024038461538	347.5144230769231	16	17
2	17	nan	0	0	nan	nan	A2	A2	A2	1	0	446.86132357831724	381.150648486864	17	18
2	18	nan	0	0	nan	nan	A2	A2	A2	1	0	341.6898092967819	380.2058998808105	18	19
2	19	nan	0	0	nan	nan	A2	A2	A2	0	1	564.0663811563169	401.5182012847966	19	20
2	20	nan	0	0	nan	nan	A2	A2	A2	0	1	217.09027128157157	423.03274087932647	20	22
2	21	nan	0	0	nan	nan	A2	A2	A2	0	1	19.21526853084776	460.6866400355082	21	28
2	22	nan	0	0	nan	nan	A2	A2	A2	0	1	106.40287769784173	461.4132693844924	22	29
2	23	nan	0	0	nan	nan	A2	A2	A2	1	0	455.452190006169	454.9531153608883	23	30
2	24	nan	0	0	nan	nan	A2	A2	A2	1	0	65.06778500513522	482.7110578568983	24	31
2	25	nan	0	0	nan	nan	A2	A2	A2	1	0	413.8873007146784	492.0409565695437	25	32
2	26	nan	0	0	nan	nan	A2	A2	A2	0	1	143.58896103896103	493.90974025974026	26	33
2	27	nan	0	0	nan	nan	A2	A2	A2	1	0	263.39593301435406	505.13516746411483	27	34
2	28	nan	0	0	nan	nan	A2	A2	A2	0	1	584.7045285820342	509.4591685226429	28	35
2	29	nan	0	0	nan	nan	A2	A2	A2	1	0	224.49699907663896	517.3222530009234	29	36
2	30	nan	0	0	nan	nan	A2	A2	A2	0	1	93.10682004930156	531.4223500410847	30	37
2	31	nan	0	0	nan	nan	A2	A2	A2	0	1	620.3974047039741	532.8394160583941	31	38
2	32	nan	0	0	nan	nan	A2	A2	A2	0	1	43.6590807675145	532.669344042838	32	39
2	33	nan	0	0	nan	nan	A2	A2	A2	1	0	194.37601970140065	561.713098353086	33	40
2	34	nan	0	0	nan	nan	A2	A2	A2	1	0	321.1307251908397	538.1335877862596	34	41
2	35	nan	0	0	nan	nan	A2	A2	A2	1	0	489.6085997794928	557.5369349503859	35	42
2	36	nan	0	0	nan	nan	A2	A2	A2	1	0	353.34305780659105	567.4781199351702	36	43
2	37	nan	0	0	nan	nan	A2	A2	A2	0	1	101.01767676767676	582.3896103896104	37	44
2	38	nan	0	0	nan	nan	A2	A2	A2	0	1	138.95330261136712	601.5800307219662	38	45
2	39	nan	0	0	nan	nan	A2	A2	A2	0	1	48.461198093941455	610.2464261402315	39	47
2	40	nan	0	0	nan	nan	A2	A2	A2	0	1	176.06948356807513	616.2704225352113	40	48
2	41	nan	0	0	nan	nan	A2	A2	A2	1	0	678.8155737704918	627.4063231850117	41	49
2	42	nan	0	0	nan	nan	A2	A2	A2	0	1	103.90385722510075	648.8554979850317	42	50
2	43	nan	0	0	nan	nan	A2	A2	A2	0	1	36.002744237102085	673.7310647639956	43	52
2	44	nan	0	0	nan	nan	A2	A2	A2	1	0	412.21219187208527	691.165889407062	44	53
2	45	nan	0	0	nan	nan	A2	A2	A2	0	1	232.91938250428817	679.1446540880503	45	54
2	46	nan	0	0	nan	nan	A2	A2	A2	0	1	298.6906019007392	681.0063357972545	46	55
2	47	nan	0	0	nan	nan	A2	A2	A2	0	1	82.70771670190275	693.553911205074	47	56
2	48	nan	0	0	nan	nan	A2	A2	A2	1	0	352.7	697.1097701149425	48	57
2	49	nan	0	0	nan	nan	A2	A2	A2	1	0	293.90733944954127	710.394495412844	49	58
2	50	nan	0	0	nan	nan	A2	A2	A2	0	1	324.6024844720497	726.9627329192547	50	59
2	51	nan	0	0	nan	nan	A2	A2	A2	0	1	62.78815261044177	729.9633534136547	51	60
2	52	nan	0	0	nan	nan	A2	A2	A2	1	0	158.43224592220827	742.0144291091593	52	61
2	53	nan	0	0	nan	nan	A2	A2	A2	1	0	472.76575401999133	750.941764450239	53	62
2	54	nan	0	0	nan	nan	A2	A2	A2	0	1	82.35140997830803	768.7874186550977	54	63
2	55	nan	0	0	nan	nan	A2	A2	A2	1	0	507.89572060993606	789.7427447122479	55	65
3	1	nan	0	0	nan	nan	A3	A3	A3	1	0	647.1013916500995	11.877733598409543	1	1
3	2	nan	0	0	nan	nan	A3	A3	A3	0	1	707.748500428449	12.867180805484148	2	2
3	3	nan	0	0	nan	nan	A3	A3	A3	0	1	13.043521266073196	19.577645895153314	3	3
3	4	nan	0	0	nan	nan	A3	A3	A3	0	1	718.1934235976789	54.209726443769	4	8
3	5	nan	0	0	nan	nan	A3	A3	A3	0	1	635.6364158529581	62.05226881102814	5	9
3	6	nan	0	0	nan	nan	A3	A3	A3	0	1	786.6205947136564	94.46640969162996	6	12
3	7	nan	0	0	nan	nan	A3	A3	A3	0	1	686.8985374771481	108.03564899451554	7	13
3	8	nan	0	0	nan	nan	A3	A3	A3	0	1	184.47707789787552	124.85985836749907	8	14
3	9	nan	0	0	nan	nan	A3	A3	A3	1	0	731.1026518391787	152.00598802395209	9	17
3	10	nan	0	0	nan	nan	A3	A3	A3	0	1	120.06291520125049	175.52168815943728	10	19
3	11	nan	0	0	nan	nan	A3	A3	A3	0	1	748.5710616438356	183.71789383561645	11	20
3	12	nan	0	0	nan	nan	A3	A3	A3	0	1	518.9307228915662	275.8746234939759	12	22
3	13	nan	0	0	nan	nan	A3	A3	A3	1	0	555.3079470198676	312.12104488594554	13	27
3	14	nan	0	0	nan	nan	A3	A3	A3	0	1	187.20044444444446	377.6088888888889	14	28
3	15	nan	0	0	nan	nan	A3	A3	A3	0	1	254.20462704427604	384.7518946948544	15	29
3	16	nan	0	0	nan	nan	A3	A3	A3	0	1	357.3408401905587	380.97271546123864	16	30
3	17	nan	0	0	nan	nan	A3	A3	A3	1	0	39.76068376068376	386.5104895104895	17	31
3	18	nan	0	0	nan	nan	A3	A3	A3	1	0	490.57654145995747	394.6871013465627	18	32
3	19	nan	0	0	nan	nan	A3	A3	A3	1	0	314.7744581136497	399.5295840656122	19	33
3	20	nan	0	0	nan	nan	A3	A3	A3	1	0	75.2625	403.0413043478261	20	34
3	21	nan	0	0	nan	nan	A3	A3	A3	0	1	812.8848780487805	410.9053658536585	21	35
3	22	nan	0	0	nan	nan	A3	A3	A3	0	1	697.4320722269991	436.21066208082544	22	37
3	23	nan	0	0	nan	nan	A3	A3	A3	1	0	521.675799086758	453.81278538812785	23	38
3	24	nan	0	0	nan	nan	A3	A3	A3	1	0	743.389192886457	450.63679890560877	24	39
3	25	nan	0	0	nan	nan	A3	A3	A3	0	1	795.5194195475885	462.8335467349552	25	41
3	26	nan	0	0	nan	nan	A3	A3	A3	0	1	158.7892652881654	472.61944566652	26	42
3	27	nan	0	0	nan	nan	A3	A3	A3	1	0	588.0032446463335	491.84977287475664	27	43
3	28	nan	0	0	nan	nan	A3	A3	A3	0	1	222.40528455284553	497.9642276422764	28	44
3	29	nan	0	0	nan	nan	A3	A3	A3	1	0	800.8051643192488	593.7245696400626	29	47
3	30	nan	0	0	nan	nan	A3	A3	A3	1	0	314.4651067323481	595.4511494252873	30	48
3	31	nan	0	0	nan	nan	A3	A3	A3	1	0	559.1617647058823	636.7022058823529	31	50
3	32	nan	0	0	nan	nan	A3	A3	A3	1	0	311.285342019544	649.7824104234528	32	51
3	33	nan	0	0	nan	nan	A3	A3	A3	1	0	563.5574365175332	670.6940749697702	33	52
3	34	nan	0	0	nan	nan	A3	A3	A3	1	0	450.3744292237443	685.8692922374429	34	53
3	35	nan	0	0	nan	nan	A3	A3	A3	1	0	562.8514526710403	720.8139643861293	35	54
3	36	nan	0	0	nan	nan	A3	A3	A3	1	0	496.61738002594035	726.2496757457847	36	55
3	37	nan	0	0	nan	nan	A3	A3	A3	1	0	341.8881561593247	769.1255605381166	37	56
3	38	nan	0	0	nan	nan	A3	A3	A3	1	0	558.4266666666666	802.3450406504065	38	57
4	1	nan	0	0	nan	nan	A4	A4	A4	0	1	130.04716981132074	35.245872641509436	1	1
4	2	nan	0	0	nan	nan	A4	A4	A4	0	1	589.5560567010309	26.6520618556701	2	2
4	3	nan	0	0	nan	nan	A4	A4	A4	0	1	500.39850187265915	34.787265917602994	3	3
4	4	nan	0	0	nan	nan	A4	A4	A4	0	1	554.2074186222559	44.31768861973253	4	4
4	5	nan	0	0	nan	nan	A4	A4	A4	0	1	451.71677711893966	45.10359260551099	5	5
4	6	nan	0	0	nan	nan	A4	A4	A4	1	0	635.3657487091222	55.7934595524957	6	6
4	7	nan	0	0	nan	nan	A4	A4	A4	0	1	661.9568661971831	73.35211267605634	7	7
4	8	nan	0	0	nan	nan	A4	A4	A4	0	1	77.41846419327005	72.57981018119068	8	8
4	9	nan	0	0	nan	nan	A4	A4	A4	0	1	418.1097003555104	79.98374809547994	9	9
4	10	nan	0	0	nan	nan	A4	A4	A4	0	1	440.6573093220339	129.14724576271186	10	13
4	11	nan	0	0	nan	nan	A4	A4	A4	0	1	26.115611814345993	141.87426160337552	11	14
4	12	nan	0	0	nan	nan	A4	A4	A4	0	1	377.546386946387	141.7100233100233	12	15
4	13	nan	0	0	nan	nan	A4	A4	A4	0	1	647.9498596068993	174.21018852787805	13	17
4	14	nan	0	0	nan	nan	A4	A4	A4	0	1	111.41738724000935	179.08693620004675	14	18
4	15	nan	0	0	nan	nan	A4	A4	A4	0	1	87.66131907308377	230.6149732620321	15	22
4	16	nan	0	0	nan	nan	A4	A4	A4	0	1	766.8007329363262	217.8183692166743	16	23
4	17	nan	0	0	nan	nan	A4	A4	A4	1	0	412.40215716486904	275.47663071391884	17	27
4	18	nan	0	0	nan	nan	A4	A4	A4	0	1	691.6814586994727	288.55887521968367	18	29
4	19	nan	0	0	nan	nan	A4	A4	A4	0	1	58.07953394123607	327.52684903748735	19	33
4	20	nan	0	0	nan	nan	A4	A4	A4	0	1	22.426844518549395	369.0992080033347	20	37
4	21	nan	0	0	nan	nan	A4	A4	A4	1	0	453.69794558578565	393.9233759022765	21	38
4	22	nan	0	0	nan	nan	A4	A4	A4	1	0	565.7602385685884	404.37335984095427	22	39
4	23	nan	0	0	nan	nan	A4	A4	A4	1	0	663.6089129529363	427.4643898375677	23	40
4	24	nan	0	0	nan	nan	A4	A4	A4	1	0	470.1091519731318	433.18164007836555	24	41
4	25	nan	0	0	nan	nan	A4	A4	A4	0	1	19.222731906218144	464.57798165137615	25	42
4	26	nan	0	0	nan	nan	A4	A4	A4	1	0	414.13457076566124	470.8194122196442	26	43
4	27	nan	0	0	nan	nan	A4	A4	A4	0	1	521.7275471698114	483.6709433962264	27	44
4	28	nan	0	0	nan	nan	A4	A4	A4	0	1	695.8659239339224	490.66346523242413	28	45
4	29	nan	0	0	nan	nan	A4	A4	A4	0	1	427.6504404265183	606.6722299490033	29	46
4	30	nan	0	0	nan	nan	A4	A4	A4	1	0	283.15990675990673	656.4913752913753	30	48
4	31	nan	0	0	nan	nan	A4	A4	A4	0	1	721.0084241823588	683.5049554013875	31	51
4	32	nan	0	0	nan	nan	A4	A4	A4	0	1	560.2742995503286	692.861985472155	32	52
4	33	nan	0	0	nan	nan	A4	A4	A4	1	0	310.0154109589041	695.8396118721461	33	53
4	34	nan	0	0	nan	nan	A4	A4	A4	0	1	236.3818424566088	701.5921228304406	34	54
4	35	nan	0	0	nan	nan	A4	A4	A4	1	0	394.765725047081	707.2331450094161	35	56
4	36	nan	0	0	nan	nan	A4	A4	A4	0	1	631.6876606683804	727.8277634961439	36	57
4	37	nan	0	0	nan	nan	A4	A4	A4	1	0	332.94274809160305	746.4245449207282	37	58
4	38	nan	0	0	nan	nan	A4	A4	A4	0	1	803.3116302186879	730.0561630218688	38	59
4	39	nan	0	0	nan	nan	A4	A4	A4	0	1	653.4524128686327	758.1802949061662	39	61
4	40	nan	0	0	nan	nan	A4	A4	A4	1	0	276.3516737206618	786.545209696037	40	62
4	41	nan	0	0	nan	nan	A4	A4	A4	1	0	427.11213294611167	769.5075830913198	41	63
5	1	nan	0	0	nan	nan	B1	B1	B1	0	1	466.7504456327986	66.57991681521094	1	4
5	2	nan	0	0	nan	nan	B1	B1	B1	0	1	603.0285125386465	169.3727241497767	2	7
5	3	nan	0	0	nan	nan	B1	B1	B1	1	0	521.9465680230169	168.14467735306206	3	8
5	4	nan	0	0	nan	nan	B1	B1	B1	0	1	93.14551282051282	211.9929487179487	4	9
5	5	nan	0	0	nan	nan	B1	B1	B1	0	1	161.94892473118279	220.8165322580645	5	10
5	6	nan	0	0	nan	nan	B1	B1	B1	0	1	638.2737576285963	223.4106364428945	6	11
5	7	nan	0	0	nan	nan	B1	B1	B1	0	1	27.44866310160428	285.7192513368984	7	13
5	8	nan	0	0	nan	nan	B1	B1	B1	0	1	79.58896103896105	310.9155844155844	8	14
5	9	nan	0	0	nan	nan	B1	B1	B1	1	0	361.003884572697	309.67452830188677	9	15
5	10	nan	0	0	nan	nan	B1	B1	B1	1	0	413.8530872959546	305.1845280340667	10	16
5	11	nan	0	0	nan	nan	B1	B1	B1	0	1	656.8081734778982	307.4359188212399	11	17
5	12	nan	0	0	nan	nan	B1	B1	B1	1	0	470.12	316.8236842105263	12	18
5	13	nan	0	0	nan	nan	B1	B1	B1	1	0	46.010556621881	351.40930902111324	13	19
5	14	nan	0	0	nan	nan	B1	B1	B1	1	0	554.0114810562571	357.5430539609644	14	20
5	15	nan	0	0	nan	nan	B1	B1	B1	1	0	355.973209685729	362.50798557444614	15	21
5	16	nan	0	0	nan	nan	B1	B1	B1	0	1	78.43469708890638	381.69118804091266	16	23
5	17	nan	0	0	nan	nan	B1	B1	B1	1	0	153.86133666458463	383.7195502810743	17	24
5	18	nan	0	0	nan	nan	B1	B1	B1	0	1	31.827242524916944	411.98006644518273	18	25
5	19	nan	0	0	nan	nan	B1	B1	B1	0	1	68.77561475409836	411.640368852459	19	26
5	20	nan	0	0	nan	nan	B1	B1	B1	1	0	635.289644012945	430.292071197411	20	28
5	21	nan	0	0	nan	nan	B1	B1	B1	0	1	54.48675799086758	437.45844748858445	21	30
5	22	nan	0	0	nan	nan	B1	B1	B1	1	0	240.13333333333333	466.1957894736842	22	32
5	23	nan	0	0	nan	nan	B1	B1	B1	1	0	114.01262458471761	454.0325581395349	23	33
5	24	nan	0	0	nan	nan	B1	B1	B1	0	1	440.27128782547504	476.2931034482759	24	34
5	25	nan	0	0	nan	nan	B1	B1	B1	1	0	148.25108395743004	483.81040599132837	25	35
5	26	nan	0	0	nan	nan	B1	B1	B1	0	1	542.1685258964144	490.15059760956177	26	36
5	27	nan	0	0	nan	nan	B1	B1	B1	0	1	158.17846460618145	532.3369890329013	27	38
5	28	nan	0	0	nan	nan	B1	B1	B1	1	0	183.92623941958888	541.5973397823458	28	40
5	29	nan	0	0	nan	nan	B1	B1	B1	1	0	474.64754716981133	572.7947169811321	29	42
5	30	nan	0	0	nan	nan	B1	B1	B1	0	1	107.45101241018942	634.4745264532985	30	47
5	31	nan	0	0	nan	nan	B1	B1	B1	0	1	641.416091954023	633.880459770115	31	48
5	32	nan	0	0	nan	nan	B1	B1	B1	0	1	417.9878869448183	657.3992821893225	32	49
5	33	nan	0	0	nan	nan	B1	B1	B1	0	1	487.9783357951748	695.3510585918267	33	52
5	34	nan	0	0	nan	nan	B1	B1	B1	0	1	312.6263289555973	756.9643527204503	34	54
5	35	nan	0	0	nan	nan	B1	B1	B1	1	0	535.6556723450526	738.3552011598405	35	55
6	1	nan	0	0	nan	nan	B2	B2	B2	0	1	504.1714082503556	19.317211948790895	1	1
6	2	nan	0	0	nan	nan	B2	B2	B2	1	0	546.041149068323	26.70108695652174	2	2
6	3	nan	0	0	nan	nan	B2	B2	B2	0	1	538.6620583717358	76.05990783410138	3	3
6	4	nan	0	0	nan	nan	B2	B2	B2	0	1	481.201496525922	195.33778727952966	4	4
6	5	nan	0	0	nan	nan	B2	B2	B2	0	1	529.862143474503	190.51555747623163	5	5
6	6	nan	0	0	nan	nan	B2	B2	B2	1	0	65.20736022646851	271.44232130219393	6	6
6	7	nan	0	0	nan	nan	B2	B2	B2	0	1	426.84404811281627	271.0817088345085	7	7
6	8	nan	0	0	nan	nan	B2	B2	B2	1	0	54.89235412474849	327.66247484909456	8	9
6	9	nan	0	0	nan	nan	B2	B2	B2	1	0	799.0628626692456	338.56528046421664	9	11
6	10	nan	0	0	nan	nan	B2	B2	B2	1	0	397.7816232025347	358.5907872288569	10	12
6	11	nan	0	0	nan	nan	B2	B2	B2	1	0	617.7034291010194	389.902687673772	11	13
6	12	nan	0	0	nan	nan	B2	B2	B2	1	0	619.2837209302326	421.65581395348835	12	14
6	13	nan	0	0	nan	nan	B2	B2	B2	1	0	370.3744075829384	426.75118483412325	13	15
6	14	nan	0	0	nan	nan	B2	B2	B2	1	0	62.895394223263075	536.5690866510539	14	17
6	15	nan	0	0	nan	nan	B2	B2	B2	1	0	525.7474779319042	561.3045397225725	15	18
6	16	nan	0	0	nan	nan	B2	B2	B2	1	0	579.726012793177	593.9399431414357	16	20
6	17	nan	0	0	nan	nan	B2	B2	B2	1	0	270.09513888888887	610.4006944444444	17	21
6	18	nan	0	0	nan	nan	B2	B2	B2	1	0	791.9261992619926	710.9803198031981	18	22
6	19	nan	0	0	nan	nan	B2	B2	B2	0	1	327.32329635499207	717.9038563127311	19	23
6	20	nan	0	0	nan	nan	B2	B2	B2	1	0	619.086783703213	745.5640940708844	20	24
6	21	nan	0	0	nan	nan	B2	B2	B2	0	1	345.2114608555286	756.8212267958031	21	26
6	22	nan	0	0	nan	nan	B2	B2	B2	0	1	729.1456953642385	781.3973509933775	22	27
6	23	nan	0	0	nan	nan	B2	B2	B2	0	1	253.36824324324326	812.8445945945946	23	32
7	1	nan	0	0	nan	nan	B3	B3	B3	1	0	461.3969352446861	67.7740978744439	1	9
7	2	nan	0	0	nan	nan	B3	B3	B3	1	0	247.3934169278997	127.21525600835946	2	12
7	3	nan	0	0	nan	nan	B3	B3	B3	1	0	569.5063613231553	141.99830364715862	3	14
7	4	nan	0	0	nan	nan	B3	B3	B3	1	0	299.5724299065421	182.1214953271028	4	15
7	5	nan	0	0	nan	nan	B3	B3	B3	1	0	566.0686095931998	218.80995749848208	5	17
7	6	nan	0	0	nan	nan	B3	B3	B3	0	1	530.2755644090305	228.65006640106242	6	18
7	7	nan	0	0	nan	nan	B3	B3	B3	1	0	344.49392466585664	249.66281895504252	7	19
7	8	nan	0	0	nan	nan	B3	B3	B3	1	0	409.46102528089887	320.4940308988764	8	20
7	9	nan	0	0	nan	nan	B3	B3	B3	1	0	280.05326704545456	324.3473011363636	9	21
7	10	nan	0	0	nan	nan	B3	B3	B3	1	0	533.1335227272727	351.1193181818182	10	24
7	11	nan	0	0	nan	nan	B3	B3	B3	1	0	559.8970927549608	427.04199353945546	11	27
7	12	nan	0	0	nan	nan	B3	B3	B3	1	0	331.21676300578036	431.3907514450867	12	28
7	13	nan	0	0	nan	nan	B3	B3	B3	1	0	387.68982427462197	433.1655087862689	13	29
7	14	nan	0	0	nan	nan	B3	B3	B3	1	0	398.4358543417367	484.0565826330532	14	30
7	15	nan	0	0	nan	nan	B3	B3	B3	1	0	477.38412142440166	516.7775831873905	15	31
7	16	nan	0	0	nan	nan	B3	B3	B3	1	0	520.9321175278623	522.2836879432624	16	33
7	17	nan	0	0	nan	nan	B3	B3	B3	1	0	434.5660211267606	522.0739436619718	17	34
7	18	nan	0	0	nan	nan	B3	B3	B3	1	0	306.6732564524986	524.6792970895112	18	35
7	19	nan	0	0	nan	nan	B3	B3	B3	0	1	540.8484691229891	554.622210690192	19	36
7	20	nan	0	0	nan	nan	B3	B3	B3	0	1	804.7572674418604	552.9118217054264	20	37
7	21	nan	0	0	nan	nan	B3	B3	B3	0	1	63.54829210836278	562.2190812720848	21	38
7	22	nan	0	0	nan	nan	B3	B3	B3	0	1	486.0633484162896	606.4434389140272	22	39
7	23	nan	0	0	nan	nan	B3	B3	B3	1	0	339.5373364126251	632.0415704387991	23	40
7	24	nan	0	0	nan	nan	B3	B3	B3	0	1	574.5593098490294	637.3616103522645	24	41
7	25	nan	0	0	nan	nan	B3	B3	B3	0	1	107.54446064139941	678.1395772594752	25	43
7	26	nan	0	0	nan	nan	B3	B3	B3	0	1	649.7805818436733	679.4479495268139	26	44
7	27	nan	0	0	nan	nan	B3	B3	B3	0	1	165.9120145631068	695.0922330097087	27	45
7	28	nan	0	0	nan	nan	B3	B3	B3	0	1	521.1481670061099	687.4114052953157	28	46
7	29	nan	0	0	nan	nan	B3	B3	B3	1	0	442.66394112837287	714.0723630417008	29	47
7	30	nan	0	0	nan	nan	B3	B3	B3	1	0	413.726586102719	742.6283987915408	30	48
8	1	nan	0	0	nan	nan	B4	B4	B4	0	1	147.83412774070544	7.664442326024785	1	1
8	2	nan	0	0	nan	nan	B4	B4	B4	1	0	366.75770925110135	20.222152297042165	2	2
8	3	nan	0	0	nan	nan	B4	B4	B4	1	0	461.7536534446764	38.110995128740434	3	3
8	4	nan	0	0	nan	nan	B4	B4	B4	0	1	207.58570075757575	66.96212121212122	4	5
8	5	nan	0	0	nan	nan	B4	B4	B4	0	1	802.0779298036883	77.2153480071386	5	6
8	6	nan	0	0	nan	nan	B4	B4	B4	0	1	19.52249408050513	131.55564325177585	6	7
8	7	nan	0	0	nan	nan	B4	B4	B4	1	0	811.3374667847653	205.45704162976085	7	8
8	8	nan	0	0	nan	nan	B4	B4	B4	0	1	510.1191222570533	285.80250783699057	8	9
8	9	nan	0	0	nan	nan	B4	B4	B4	1	0	666.8114571746385	304.74860956618465	9	10
8	10	nan	0	0	nan	nan	B4	B4	B4	1	0	548.3862190812721	340.06643109540636	10	12
8	11	nan	0	0	nan	nan	B4	B4	B4	1	0	732.2837089028445	347.1835980790543	11	13
8	12	nan	0	0	nan	nan	B4	B4	B4	1	0	274.0179691956646	345.656873930405	12	14
8	13	nan	0	0	nan	nan	B4	B4	B4	1	0	792.6520955385308	346.7377196935557	13	15
8	14	nan	0	0	nan	nan	B4	B4	B4	1	0	551.2321063394683	395.25076687116564	14	16
8	15	nan	0	0	nan	nan	B4	B4	B4	1	0	514.6657060518731	441.533552902429	15	17
8	16	nan	0	0	nan	nan	B4	B4	B4	1	0	376.7068298969072	447.30670103092785	16	18
8	17	nan	0	0	nan	nan	B4	B4	B4	1	0	467.41650422352177	485.6712150747238	17	19
8	18	nan	0	0	nan	nan	B4	B4	B4	1	0	394.35971223021585	539.0025391451545	18	20
8	19	nan	0	0	nan	nan	B4	B4	B4	0	1	20.669152276295133	556.7586342229199	19	21
8	20	nan	0	0	nan	nan	B4	B4	B4	0	1	299.0554474708171	557.0165369649806	20	22
8	21	nan	0	0	nan	nan	B4	B4	B4	1	0	336.8650366748166	569.4430317848411	21	23
8	22	nan	0	0	nan	nan	B4	B4	B4	1	0	663.4071038251366	624.3224043715848	22	24
8	23	nan	0	0	nan	nan	B4	B4	B4	1	0	225.07105719237435	761.8526863084923	23	27
8	24	nan	0	0	nan	nan	B4	B4	B4	0	1	579.114935064935	761.9441558441558	24	28
8	25	nan	0	0	nan	nan	B4	B4	B4	0	1	70.96933514246948	801.9080054274084	25	34
9	1	nan	0	0	nan	nan	C1	C1	C1	0	1	131.77860882572924	19.276738967838444	1	3
9	2	nan	0	0	nan	nan	C1	C1	C1	0	1	698.8799454297408	24.253069577080492	2	4
9	3	nan	0	0	nan	nan	C1	C1	C1	1	0	640.7187008905186	79.96228391828183	3	6
9	4	nan	0	0	nan	nan	C1	C1	C1	0	1	12.232972628898791	87.0604710375557	4	7
9	5	nan	0	0	nan	nan	C1	C1	C1	0	1	509.80132450331126	87.30169242089772	5	8
9	6	nan	0	0	nan	nan	C1	C1	C1	1	0	538.1295647823912	159.14057028514256	6	12
9	7	nan	0	0	nan	nan	C1	C1	C1	0	1	382.21382396817506	154.4838388861263	7	13
9	8	nan	0	0	nan	nan	C1	C1	C1	1	0	351.81838154522154	232.11241303551813	8	18
9	9	nan	0	0	nan	nan	C1	C1	C1	0	1	628.4570135746607	233.22976370035192	9	20
9	10	nan	0	0	nan	nan	C1	C1	C1	1	0	680.1539365452409	252.88954171562867	10	21
9	11	nan	0	0	nan	nan	C1	C1	C1	1	0	596.1470152935373	287.05870744943263	11	22
9	12	nan	0	0	nan	nan	C1	C1	C1	1	0	440.09378531073446	286.2225988700565	12	23
9	13	nan	0	0	nan	nan	C1	C1	C1	1	0	533.0094130675526	304.0725359911406	13	24
9	14	nan	0	0	nan	nan	C1	C1	C1	1	0	399.44026682838086	307.51364463311097	14	25
9	15	nan	0	0	nan	nan	C1	C1	C1	0	1	600.9095456440183	360.2563568153397	15	26
9	16	nan	0	0	nan	nan	C1	C1	C1	0	1	190.2328086164043	458.9395194697597	16	27
9	17	nan	0	0	nan	nan	C1	C1	C1	0	1	780.0620689655173	457.8291777188329	17	28
9	18	nan	0	0	nan	nan	C1	C1	C1	0	1	643.6852441613588	501.630042462845	18	29
9	19	nan	0	0	nan	nan	C1	C1	C1	0	1	19.16679245283019	507.0656603773585	19	30
9	20	nan	0	0	nan	nan	C1	C1	C1	0	1	758.8009015777611	500.47257700976706	20	31
9	21	nan	0	0	nan	nan	C1	C1	C1	1	0	116.9664570230608	497.96567085953876	21	32
9	22	nan	0	0	nan	nan	C1	C1	C1	1	0	589.2096317280453	517.4720254957507	22	33
9	23	nan	0	0	nan	nan	C1	C1	C1	1	0	666.9100529100529	546.3452380952381	23	34
9	24	nan	0	0	nan	nan	C1	C1	C1	1	0	183.70165562913908	567.976821192053	24	35
9	25	nan	0	0	nan	nan	C1	C1	C1	1	0	344.44790315607435	567.5637699956766	25	36
9	26	nan	0	0	nan	nan	C1	C1	C1	0	1	799.3683904706565	587.31435212086	26	37
9	27	nan	0	0	nan	nan	C1	C1	C1	1	0	14.975694444444445	588.5770833333333	27	38
9	28	nan	0	0	nan	nan	C1	C1	C1	1	0	66.84502081332053	597.5366634646174	28	39
9	29	nan	0	0	nan	nan	C1	C1	C1	1	0	113.49418604651163	647.7226744186047	29	40
9	30	nan	0	0	nan	nan	C1	C1	C1	0	1	223.92374350086655	663.7512998266898	30	41
9	31	nan	0	0	nan	nan	C1	C1	C1	0	1	405.7857142857143	775.9927288280581	31	44
10	1	nan	0	0	nan	nan	C2	C2	C2	0	1	794.4913461538462	13.995192307692308	1	1
10	2	nan	0	0	nan	nan	C2	C2	C2	0	1	510.5049019607843	95.12745098039215	2	8
10	3	nan	0	0	nan	nan	C2	C2	C2	0	1	670.7971864009379	91.8147713950762	3	9
10	4	nan	0	0	nan	nan	C2	C2	C2	0	1	417.09080590238364	122.14074914869467	4	10
10	5	nan	0	0	nan	nan	C2	C2	C2	1	0	519.8729351969505	140.8710292249047	5	12
10	6	nan	0	0	nan	nan	C2	C2	C2	0	1	239.2097744360902	148.65563909774437	6	13
10	7	nan	0	0	nan	nan	C2	C2	C2	1	0	361.42293777134586	163.2083936324168	7	14
10	8	nan	0	0	nan	nan	C2	C2	C2	1	0	456.74165341812403	165.7941176470588	8	15
10	9	nan	0	0	nan	nan	C2	C2	C2	1	0	544.7905660377359	183.5811320754717	9	17
10	10	nan	0	0	nan	nan	C2	C2	C2	1	0	387.89638318670575	215.069403714565	10	22
10	11	nan	0	0	nan	nan	C2	C2	C2	1	0	498.5097037793667	219.18079673135853	11	23
10	12	nan	0	0	nan	nan	C2	C2	C2	1	0	358.4029428409734	230.98019241652517	12	24
10	13	nan	0	0	nan	nan	C2	C2	C2	1	0	416.6740740740741	234.1758024691358	13	25
10	14	nan	0	0	nan	nan	C2	C2	C2	1	0	272.7356862745098	256.0776470588235	14	28
10	15	nan	0	0	nan	nan	C2	C2	C2	1	0	466.214626391097	253.55802861685214	15	29
10	16	nan	0	0	nan	nan	C2	C2	C2	0	1	191.65217391304347	275.86532343584304	16	30
10	17	nan	0	0	nan	nan	C2	C2	C2	1	0	397.84898612593383	284.0981856990395	17	31
10	18	nan	0	0	nan	nan	C2	C2	C2	1	0	470.0446026986507	310.32646176911544	18	33
10	19	nan	0	0	nan	nan	C2	C2	C2	1	0	573.1130402659771	332.2656076837828	19	36
10	20	nan	0	0	nan	nan	C2	C2	C2	0	1	319.444641275465	348.1868910540301	20	37
10	21	nan	0	0	nan	nan	C2	C2	C2	0	1	290.74652087475147	359.5844930417495	21	38
10	22	nan	0	0	nan	nan	C2	C2	C2	1	0	206.66666666666666	355.27493112947656	22	39
10	23	nan	0	0	nan	nan	C2	C2	C2	0	1	679.2982054219168	379.6701030927835	23	40
10	24	nan	0	0	nan	nan	C2	C2	C2	0	1	114.43083182640144	387.04475587703433	24	41
10	25	nan	0	0	nan	nan	C2	C2	C2	0	1	202.39395973154362	392.36308724832213	25	42
10	26	nan	0	0	nan	nan	C2	C2	C2	1	0	409.2359813084112	386.595015576324	26	43
10	27	nan	0	0	nan	nan	C2	C2	C2	1	0	514.1731707317073	409.9869918699187	27	45
10	28	nan	0	0	nan	nan	C2	C2	C2	1	0	222.25670498084293	439.64112388250317	28	47
10	29	nan	0	0	nan	nan	C2	C2	C2	1	0	397.958904109589	448.4508094645081	29	48
10	30	nan	0	0	nan	nan	C2	C2	C2	0	1	653.6573660714286	461.21372767857144	30	49
10	31	nan	0	0	nan	nan	C2	C2	C2	1	0	163.5043525571273	492.5239390642002	31	50
10	32	nan	0	0	nan	nan	C2	C2	C2	1	0	211.59856016455262	532.4737744257799	32	52
10	33	nan	0	0	nan	nan	C2	C2	C2	0	1	388.33799008562414	532.7372690401081	33	53
10	34	nan	0	0	nan	nan	C2	C2	C2	1	0	261.6824817518248	545.878102189781	34	54
10	35	nan	0	0	nan	nan	C2	C2	C2	0	1	300.3727442439328	539.9775980087119	35	55
10	36	nan	0	0	nan	nan	C2	C2	C2	0	1	437.5863808322825	527.6473308112652	36	56
10	37	nan	0	0	nan	nan	C2	C2	C2	0	1	534.4411893310013	550.6781810231745	37	57
10	38	nan	0	0	nan	nan	C2	C2	C2	1	0	170.216955941255	551.5981308411215	38	58
10	39	nan	0	0	nan	nan	C2	C2	C2	1	0	230.18668122270742	570.8941048034934	39	59
10	40	nan	0	0	nan	nan	C2	C2	C2	0	1	80.73756432246998	577.795025728988	40	61
10	41	nan	0	0	nan	nan	C2	C2	C2	0	1	319.1762933199397	576.9105976896033	41	62
10	42	nan	0	0	nan	nan	C2	C2	C2	1	0	381.9581545064378	581.4388412017167	42	63
10	43	nan	0	0	nan	nan	C2	C2	C2	0	1	423.0721083455344	584.1368960468521	43	64
10	44	nan	0	0	nan	nan	C2	C2	C2	1	0	277.82776801405976	604.5228471001758	44	65
10	45	nan	0	0	nan	nan	C2	C2	C2	1	0	358.1257186661556	623.7428133384439	45	66
10	46	nan	0	0	nan	nan	C2	C2	C2	0	1	503.46592065106813	623.1836215666327	46	67
10	47	nan	0	0	nan	nan	C2	C2	C2	0	1	437.8428211586902	629.4428211586902	47	68
10	48	nan	0	0	nan	nan	C2	C2	C2	0	1	544.1276429130776	634.1585747846515	48	70
10	49	nan	0	0	nan	nan	C2	C2	C2	1	0	602.7359907567879	680.8041594454073	49	76
10	50	nan	0	0	nan	nan	C2	C2	C2	0	1	536.2737257110673	706.5905378766545	50	79
10	51	nan	0	0	nan	nan	C2	C2	C2	0	1	417.97221219776253	725.9750992421508	51	80
10	52	nan	0	0	nan	nan	C2	C2	C2	1	0	493.6988885146514	773.6854159649714	52	82
10	53	nan	0	0	nan	nan	C2	C2	C2	0	1	128.34026173979984	806.4765204003079	53	85
10	54	nan	0	0	nan	nan	C2	C2	C2	0	1	328.24800319488816	799.3718051118211	54	86
11	1	nan	0	0	nan	nan	C3	C3	C3	0	1	508.9083665338645	14.120318725099601	1	1
11	2	nan	0	0	nan	nan	C3	C3	C3	0	1	644.7748240813136	18.747458952306488	2	2
11	3	nan	0	0	nan	nan	C3	C3	C3	0	1	57.72607086197779	39.28609201480698	3	3
11	4	nan	0	0	nan	nan	C3	C3	C3	0	1	330.32888264230496	42.84820801124385	4	5
11	5	nan	0	0	nan	nan	C3	C3	C3	0	1	221.34230055658628	53.63543599257885	5	6
11	6	nan	0	0	nan	nan	C3	C3	C3	0	1	136.78509869335556	82.01139838754517	6	7
11	7	nan	0	0	nan	nan	C3	C3	C3	1	0	316.3857350800582	200.75351770984958	7	10
11	8	nan	0	0	nan	nan	C3	C3	C3	0	1	528.8155902004454	269.8097995545657	8	12
11	9	nan	0	0	nan	nan	C3	C3	C3	1	0	342.5020920502092	288.27405857740587	9	13
11	10	nan	0	0	nan	nan	C3	C3	C3	0	1	603.7887654848355	348.16766339171295	10	15
11	11	nan	0	0	nan	nan	C3	C3	C3	1	0	797.1103678929766	481.3215480172002	11	18
11	12	nan	0	0	nan	nan	C3	C3	C3	1	0	728.6030100334448	554.2859531772575	12	24
11	13	nan	0	0	nan	nan	C3	C3	C3	1	0	423.4944966442953	575.2110067114094	13	28
11	14	nan	0	0	nan	nan	C3	C3	C3	1	0	714.7208806818181	601.3842329545455	14	30
11	15	nan	0	0	nan	nan	C3	C3	C3	1	0	638.6622551614611	611.1429327686607	15	32
11	16	nan	0	0	nan	nan	C3	C3	C3	0	1	109.171875	757.7548076923077	16	36
11	17	nan	0	0	nan	nan	C3	C3	C3	0	1	251.37761194029852	806.4462686567164	17	37
12	1	nan	0	0	nan	nan	C4	C4	C4	0	1	503.60888049126123	31.450637694851206	1	3
12	2	nan	0	0	nan	nan	C4	C4	C4	0	1	37.72506082725061	31.101216545012164	2	4
12	3	nan	0	0	nan	nan	C4	C4	C4	0	1	32.494464944649444	94.16236162361623	3	9
12	4	nan	0	0	nan	nan	C4	C4	C4	0	1	566.7024719101123	111.56943820224718	4	10
12	5	nan	0	0	nan	nan	C4	C4	C4	0	1	776.3563362609787	163.27038895859474	5	13
12	6	nan	0	0	nan	nan	C4	C4	C4	1	0	130.28571428571428	202.7953869047619	6	15
12	7	nan	0	0	nan	nan	C4	C4	C4	0	1	646.6019801980198	203.5017821782178	7	16
12	8	nan	0	0	nan	nan	C4	C4	C4	0	1	771.0044870487457	222.03589638996533	8	17
12	9	nan	0	0	nan	nan	C4	C4	C4	1	0	239.63922777852258	250.53237699423516	9	19
12	10	nan	0	0	nan	nan	C4	C4	C4	1	0	153.85309176841275	276.19732178022844	10	22
12	11	nan	0	0	nan	nan	C4	C4	C4	0	1	121.68854166666667	310.65520833333335	11	24
12	12	nan	0	0	nan	nan	C4	C4	C4	1	0	69.7926455566905	332.3043922369765	12	25
12	13	nan	0	0	nan	nan	C4	C4	C4	0	1	141.87021013597032	333.0321384425216	13	26
12	14	nan	0	0	nan	nan	C4	C4	C4	0	1	167.33209302325582	323.2986046511628	14	27
12	15	nan	0	0	nan	nan	C4	C4	C4	1	0	195.18337563451777	341.9809644670051	15	28
12	16	nan	0	0	nan	nan	C4	C4	C4	1	0	347.68811881188117	341.970297029703	16	29
12	17	nan	0	0	nan	nan	C4	C4	C4	0	1	811.3226643598616	340.75259515570934	17	30
12	18	nan	0	0	nan	nan	C4	C4	C4	1	0	79.78616352201257	361.5642407906559	18	31
12	19	nan	0	0	nan	nan	C4	C4	C4	0	1	750.3946146703806	378.4150417827298	19	32
12	20	nan	0	0	nan	nan	C4	C4	C4	1	0	225.31408450704225	404.00105633802815	20	33
12	21	nan	0	0	nan	nan	C4	C4	C4	1	0	174.86017786561266	391.9728260869565	21	34
12	22	nan	0	0	nan	nan	C4	C4	C4	1	0	111.58943089430895	415.71382113821136	22	35
12	23	nan	0	0	nan	nan	C4	C4	C4	1	0	280.2895125553914	424.1864106351551	23	36
12	24	nan	0	0	nan	nan	C4	C4	C4	1	0	197.25393258426968	431.22397003745317	24	38
12	25	nan	0	0	nan	nan	C4	C4	C4	0	1	590.3765574526996	425.8606368251038	25	39
12	26	nan	0	0	nan	nan	C4	C4	C4	1	0	165.41217298451681	458.3379604911906	26	40
12	27	nan	0	0	nan	nan	C4	C4	C4	1	0	229.31645569620252	466.7974683544304	27	41
12	28	nan	0	0	nan	nan	C4	C4	C4	1	0	129.9389384687647	486.84593705965244	28	42
12	29	nan	0	0	nan	nan	C4	C4	C4	0	1	522.5025795356836	492.04170249355116	29	43
12	30	nan	0	0	nan	nan	C4	C4	C4	1	0	386.9392857142857	502.49857142857144	30	44
12	31	nan	0	0	nan	nan	C4	C4	C4	1	0	170.6264053967234	512.3042081593318	31	45
12	32	nan	0	0	nan	nan	C4	C4	C4	1	0	389.6277777777778	533.3968253968254	32	46
12	33	nan	0	0	nan	nan	C4	C4	C4	1	0	563.0434232715008	526.5615514333896	33	47
12	34	nan	0	0	nan	nan	C4	C4	C4	1	0	225.21899606299212	536.8700787401575	34	48
12	35	nan	0	0	nan	nan	C4	C4	C4	0	1	103.36146209386281	539.9526173285199	35	49
12	36	nan	0	0	nan	nan	C4	C4	C4	1	0	100.4668931949674	614.5710349894389	36	52
12	37	nan	0	0	nan	nan	C4	C4	C4	1	0	47.25344755536983	685.4943585457585	37	53
13	1	nan	0	0	nan	nan	D1	D1	D1	0	1	71.7423180592992	38.9654986522911	1	2
13	2	nan	0	0	nan	nan	D1	D1	D1	0	1	276.4339483394834	87.25977859778598	2	6
13	3	nan	0	0	nan	nan	D1	D1	D1	0	1	208.46748350612629	101.48774740810556	3	7
13	4	nan	0	0	nan	nan	D1	D1	D1	0	1	175.93233082706766	148.29914070891513	4	9
13	5	nan	0	0	nan	nan	D1	D1	D1	0	1	181.0275566442131	207.01408450704224	5	12
13	6	nan	0	0	nan	nan	D1	D1	D1	1	0	289.63409961685824	204.83844189016602	6	13
13	7	nan	0	0	nan	nan	D1	D1	D1	1	0	364.60610263522886	223.05617198335645	7	14
13	8	nan	0	0	nan	nan	D1	D1	D1	1	0	342.94312941899784	264.1060559483554	8	16
13	9	nan	0	0	nan	nan	D1	D1	D1	0	1	41.25574272588055	300.2052067381317	9	17
13	10	nan	0	0	nan	nan	D1	D1	D1	1	0	647.1421568627451	310.45539215686273	10	18
13	11	nan	0	0	nan	nan	D1	D1	D1	1	0	435.8051359516616	334.99093655589127	11	19
13	12	nan	0	0	nan	nan	D1	D1	D1	1	0	99.80651836523539	343.5659596482152	12	20
13	13	nan	0	0	nan	nan	D1	D1	D1	1	0	464.92531688934565	367.7238780404248	13	21
13	14	nan	0	0	nan	nan	D1	D1	D1	0	1	598.9687150837989	391.73117318435754	14	22
13	15	nan	0	0	nan	nan	D1	D1	D1	1	0	184.16510638297873	387.8927659574468	15	23
13	16	nan	0	0	nan	nan	D1	D1	D1	0	1	390.9079794079794	387.1348133848134	16	24
13	17	nan	0	0	nan	nan	D1	D1	D1	1	0	31.041762013729976	432.52345537757435	17	26
13	18	nan	0	0	nan	nan	D1	D1	D1	1	0	98.05525013743815	448.4266080263881	18	27
13	19	nan	0	0	nan	nan	D1	D1	D1	0	1	636.888096544158	466.64399341744377	19	29
13	20	nan	0	0	nan	nan	D1	D1	D1	1	0	238.2353217472992	471.7740723344293	20	31
13	21	nan	0	0	nan	nan	D1	D1	D1	0	1	596.3944202713079	498.81955464550805	21	32
13	22	nan	0	0	nan	nan	D1	D1	D1	0	1	57.98093480934809	502.6014760147601	22	33
13	23	nan	0	0	nan	nan	D1	D1	D1	0	1	103.35898538263113	530.6448839208942	23	34
13	24	nan	0	0	nan	nan	D1	D1	D1	0	1	570.4926358557643	533.4916201117319	24	38
13	25	nan	0	0	nan	nan	D1	D1	D1	0	1	648.2375296912114	535.66567695962	25	39
13	26	nan	0	0	nan	nan	D1	D1	D1	1	0	205.21841739935215	582.7010643220731	26	41
13	27	nan	0	0	nan	nan	D1	D1	D1	0	1	613.2863766048503	584.6615549215406	27	42
13	28	nan	0	0	nan	nan	D1	D1	D1	0	1	702.4272754762625	578.9479891140006	28	43
13	29	nan	0	0	nan	nan	D1	D1	D1	1	0	721.533946251768	670.2510608203678	29	48
13	30	nan	0	0	nan	nan	D1	D1	D1	0	1	689.1952242658922	693.7205550177476	30	50
13	31	nan	0	0	nan	nan	D1	D1	D1	0	1	715.7057991513437	756.7317303158887	31	51
13	32	nan	0	0	nan	nan	D1	D1	D1	0	1	471.74079035498994	805.3677160080375	32	54
13	33	nan	0	0	nan	nan	D1	D1	D1	0	1	289.18389261744966	806.7429530201342	33	55
14	1	nan	0	0	nan	nan	D2	D2	D2	0	1	384.0518565941101	38.94686299615877	1	1
14	2	nan	0	0	nan	nan	D2	D2	D2	0	1	57.9558282208589	82.5036809815951	2	4
14	3	nan	0	0	nan	nan	D2	D2	D2	0	1	452.7684178743961	139.8798309178744	3	7
14	4	nan	0	0	nan	nan	D2	D2	D2	1	0	502.80874673629245	166.72650130548303	4	9
14	5	nan	0	0	nan	nan	D2	D2	D2	0	1	514.5847803881512	208.36108273748724	5	10
14	6	nan	0	0	nan	nan	D2	D2	D2	1	0	169.60728155339805	216.1970873786408	6	11
14	7	nan	0	0	nan	nan	D2	D2	D2	0	1	419.8734715576821	293.03721424774056	7	14
14	8	nan	0	0	nan	nan	D2	D2	D2	0	1	521.3093247588424	296.7028938906752	8	15
14	9	nan	0	0	nan	nan	D2	D2	D2	1	0	313.4322214336409	305.36195883605393	9	16
14	10	nan	0	0	nan	nan	D2	D2	D2	1	0	349.9290060851927	312.4286680189317	10	17
14	11	nan	0	0	nan	nan	D2	D2	D2	1	0	433.37551020408165	342.01865889212826	11	19
14	12	nan	0	0	nan	nan	D2	D2	D2	1	0	261.9703083365055	328.26227636086793	12	20
14	13	nan	0	0	nan	nan	D2	D2	D2	1	0	490.54904277948475	354.07610493973056	13	21
14	14	nan	0	0	nan	nan	D2	D2	D2	0	1	648.7446690667405	358.86042647466076	14	22
14	15	nan	0	0	nan	nan	D2	D2	D2	1	0	226.9008652657602	372.806674907293	15	23
14	16	nan	0	0	nan	nan	D2	D2	D2	1	0	319.2285005512679	363.87651598676956	16	24
14	17	nan	0	0	nan	nan	D2	D2	D2	1	0	269.76142131979697	410.03130287648054	17	26
14	18	nan	0	0	nan	nan	D2	D2	D2	0	1	195.92512077294685	421.41680085882984	18	29
14	19	nan	0	0	nan	nan	D2	D2	D2	0	1	294.3746223564955	436.9110919292188	19	30
14	20	nan	0	0	nan	nan	D2	D2	D2	0	1	380.09619341563786	439.8168724279835	20	31
14	21	nan	0	0	nan	nan	D2	D2	D2	0	1	34.65662805662806	468.85662805662804	21	33
14	22	nan	0	0	nan	nan	D2	D2	D2	0	1	341.9327272727273	473.3239393939394	22	34
14	23	nan	0	0	nan	nan	D2	D2	D2	1	0	236.94926925238897	482.1909780775717	23	35
14	24	nan	0	0	nan	nan	D2	D2	D2	1	0	400.0208728652751	489.4079696394687	24	36
14	25	nan	0	0	nan	nan	D2	D2	D2	1	0	174.49099307159352	507.41385681293303	25	39
14	26	nan	0	0	nan	nan	D2	D2	D2	1	0	344.2145949288806	528.839208410637	26	41
14	27	nan	0	0	nan	nan	D2	D2	D2	0	1	112.67080745341615	539.1490683229814	27	42
14	28	nan	0	0	nan	nan	D2	D2	D2	1	0	283.00546021840876	543.3361934477379	28	43
14	29	nan	0	0	nan	nan	D2	D2	D2	0	1	54.36326860841424	580.8923948220065	29	45
14	30	nan	0	0	nan	nan	D2	D2	D2	1	0	300.8216560509554	571.761601455869	30	46
14	31	nan	0	0	nan	nan	D2	D2	D2	0	1	162.24444444444444	570.7652777777778	31	48
14	32	nan	0	0	nan	nan	D2	D2	D2	1	0	262.59341252699784	596.1992440604752	32	50
14	33	nan	0	0	nan	nan	D2	D2	D2	0	1	122.24373040752351	611.3087774294671	33	51
14	34	nan	0	0	nan	nan	D2	D2	D2	0	1	313.78205128205127	653.9427350427351	34	55
14	35	nan	0	0	nan	nan	D2	D2	D2	0	1	200.11881188118812	664.2128712871287	35	56
14	36	nan	0	0	nan	nan	D2	D2	D2	1	0	355.46547659144494	670.0996968676322	36	57
14	37	nan	0	0	nan	nan	D2	D2	D2	0	1	84.1723289020187	709.4337764647956	37	60
14	38	nan	0	0	nan	nan	D2	D2	D2	0	1	272.64082098061573	773.7924743443558	38	64
14	39	nan	0	0	nan	nan	D2	D2	D2	0	1	155.54471195184865	782.9247635425623	39	67
14	40	nan	0	0	nan	nan	D2	D2	D2	1	0	271.9714587737844	809.1384778012686	40	71
15	1	nan	0	0	nan	nan	D3	D3	D3	0	1	440.46679197994985	15.62280701754386	1	1
15	2	nan	0	0	nan	nan	D3	D3	D3	0	1	145.41139439723008	64.06641485678313	2	2
15	3	nan	0	0	nan	nan	D3	D3	D3	1	0	70.17774894583198	120.31495296788842	3	3
15	4	nan	0	0	nan	nan	D3	D3	D3	1	0	690.4331065759637	137.03779289493576	4	4
15	5	nan	0	0	nan	nan	D3	D3	D3	0	1	72.27447216890594	160.98912348048626	5	5
15	6	nan	0	0	nan	nan	D3	D3	D3	1	0	385.5799404170804	210.4995034756703	6	6
15	7	nan	0	0	nan	nan	D3	D3	D3	0	1	309.64910105393676	264.49659020458773	7	8
15	8	nan	0	0	nan	nan	D3	D3	D3	0	1	93.36064690026954	300.6377358490566	8	9
15	9	nan	0	0	nan	nan	D3	D3	D3	1	0	176.44542320949827	334.21983914209113	9	10
15	10	nan	0	0	nan	nan	D3	D3	D3	1	0	613.4052661705781	419.5741270749857	10	13
15	11	nan	0	0	nan	nan	D3	D3	D3	1	0	264.0997949419002	434.18455228981543	11	14
15	12	nan	0	0	nan	nan	D3	D3	D3	1	0	303.4774907749077	448.6088560885609	12	15
15	13	nan	0	0	nan	nan	D3	D3	D3	1	0	547.9168975069252	528.1481994459833	13	20
15	14	nan	0	0	nan	nan	D3	D3	D3	1	0	630.1169940222032	563.6797608881297	14	22
15	15	nan	0	0	nan	nan	D3	D3	D3	1	0	369.5179824561404	577.834649122807	15	23
15	16	nan	0	0	nan	nan	D3	D3	D3	1	0	496.1400684931507	568.4256849315068	16	24
15	17	nan	0	0	nan	nan	D3	D3	D3	1	0	143.63940193491644	630.9234828496042	17	27
15	18	nan	0	0	nan	nan	D3	D3	D3	1	0	219.3146622734761	663.8109555189457	18	28
15	19	nan	0	0	nan	nan	D3	D3	D3	1	0	446.7510324483776	681.8165191740413	19	29
15	20	nan	0	0	nan	nan	D3	D3	D3	0	1	210.6853736551323	744.2762430939226	20	30
15	21	nan	0	0	nan	nan	D3	D3	D3	1	0	409.86349348899864	779.1751234845083	21	31
15	22	nan	0	0	nan	nan	D3	D3	D3	1	0	160.98331125827815	801.4082119205298	22	32
16	1	nan	0	0	nan	nan	D4	D4	D4	0	1	408.895573700043	14.423721529866782	1	1
16	2	nan	0	0	nan	nan	D4	D4	D4	0	1	322.2793136320305	31.149666348903718	2	4
16	3	nan	0	0	nan	nan	D4	D4	D4	0	1	185.86582653817644	95.47146034099333	3	7
16	4	nan	0	0	nan	nan	D4	D4	D4	1	0	237.88025659301496	194.6568068424804	4	12
16	5	nan	0	0	nan	nan	D4	D4	D4	1	0	146.847984458475	213.39825157843615	5	13
16	6	nan	0	0	nan	nan	D4	D4	D4	1	0	297.7171664943123	257.2378490175801	6	15
16	7	nan	0	0	nan	nan	D4	D4	D4	1	0	347.7219938335046	257.23843782117166	7	16
16	8	nan	0	0	nan	nan	D4	D4	D4	1	0	385.0406639004149	274.7095435684647	8	17
16	9	nan	0	0	nan	nan	D4	D4	D4	1	0	711.0354745925216	304.5738255033557	9	19
16	10	nan	0	0	nan	nan	D4	D4	D4	1	0	414.4908200734394	324.6511627906977	10	20
16	11	nan	0	0	nan	nan	D4	D4	D4	1	0	764.2654811715481	310.27259414225944	11	21
16	12	nan	0	0	nan	nan	D4	D4	D4	1	0	729.1115241635688	379.80545229244115	12	23
16	13	nan	0	0	nan	nan	D4	D4	D4	1	0	610.1025430680886	521.7588187038556	13	24
16	14	nan	0	0	nan	nan	D4	D4	D4	0	1	811.0950226244344	568.9117647058823	14	25
16	15	nan	0	0	nan	nan	D4	D4	D4	0	1	716.9632864544782	568.7893412287194	15	26
16	16	nan	0	0	nan	nan	D4	D4	D4	0	1	788.5276426360018	596.1534719150818	16	27
16	17	nan	0	0	nan	nan	D4	D4	D4	1	0	514.5626880641926	619.5847542627884	17	28
16	18	nan	0	0	nan	nan	D4	D4	D4	1	0	577.9026730637423	624.9074708704592	18	29
16	19	nan	0	0	nan	nan	D4	D4	D4	1	0	718.989946777055	641.0798344175045	19	30
16	20	nan	0	0	nan	nan	D4	D4	D4	1	0	477.12189616252823	727.0150489089541	20	34
16	21	nan	0	0	nan	nan	D4	D4	D4	1	0	488.3232087227414	759.5467289719626	21	35
16	22	nan	0	0	nan	nan	D4	D4	D4	0	1	798.6646525679758	779.683282980866	22	36
16	23	nan	0	0	nan	nan	D4	D4	D4	1	0	299.6121356335515	787.5942891136228	23	37
16	24	nan	0	0	nan	nan	D4	D4	D4	0	1	367.0673076923077	798.1623520710059	24	38
16	25	nan	0	0	nan	nan	D4	D4	D4	1	0	764.4891838741396	810.9700098328417	25	40
