# Supplementary material for: Resolving cell state in iPSC-derived human neural samples with multiplexed fluorescence imaging
Source: Commun Biol. 2021 Jun 24;4:786. doi: 10.1038/s42003-021-02276-x (PMC8225800; doi:10.1038/s42003-021-02276-x)
Supplement: Supplementary file 5 — Supplementary Data 2 [file 42003_2021_2276_MOESM5_ESM.zip › New folder/Cortical_neurons_LNANeurons_filtered.csv]

ImageNumber	ObjectNumber	Metadata_FileLocation	Metadata_Frame	Metadata_Series	Metadata_myChannel	Metadata_myCycle	Metadata_myWell	Metadata_myWell	Metadata_myWell	Children_mature_Astrocyte_filtered_Count	Children_mature_Astrocytes_Count	Location_Center_X	Location_Center_Y	Number_Object_Number	Parent_cellbodies_pax6_negative
1	1	nan	0	0	nan	nan	A1	A1	A1	1	0	745.8508591065292	772.9697594501719	1	22
2	1	nan	0	0	nan	nan	A2	A2	A2	1	0	567.4224058769513	217.31726354453627	1	7
2	2	nan	0	0	nan	nan	A2	A2	A2	1	0	138.90424374319912	404.3258977149075	2	21
2	3	nan	0	0	nan	nan	A2	A2	A2	0	1	176.86367157242447	425.2904725019365	3	23
2	4	nan	0	0	nan	nan	A2	A2	A2	1	0	343.0839874411303	429.93249607535324	4	24
2	5	nan	0	0	nan	nan	A2	A2	A2	0	1	277.03833333333336	432.7675	5	25
2	6	nan	0	0	nan	nan	A2	A2	A2	0	1	424.5201421800948	439.1362559241706	6	26
2	7	nan	0	0	nan	nan	A2	A2	A2	0	1	215.05614973262033	462.1316844919786	7	27
2	8	nan	0	0	nan	nan	A2	A2	A2	1	0	370.17196476445804	611.2137112217541	8	46
2	9	nan	0	0	nan	nan	A2	A2	A2	1	0	132.97524752475246	671.9054455445545	9	51
2	10	nan	0	0	nan	nan	A2	A2	A2	1	0	567.829254727475	785.7441601779756	10	64
2	11	nan	0	0	nan	nan	A2	A2	A2	1	0	799.177234927235	803.5722453222453	11	66
3	1	nan	0	0	nan	nan	A3	A3	A3	1	0	231.49432463110102	24.230419977298524	1	4
3	2	nan	0	0	nan	nan	A3	A3	A3	1	0	181.67193347193347	40.874428274428276	2	5
3	3	nan	0	0	nan	nan	A3	A3	A3	1	0	345.6359649122807	46.339473684210525	3	6
3	4	nan	0	0	nan	nan	A3	A3	A3	1	0	551.539875045939	46.59279676589489	4	7
3	5	nan	0	0	nan	nan	A3	A3	A3	1	0	557.6307352128248	88.38087341072416	5	10
3	6	nan	0	0	nan	nan	A3	A3	A3	1	0	129.69628647214853	85.50663129973475	6	11
3	7	nan	0	0	nan	nan	A3	A3	A3	1	0	464.12478031634447	124.2201230228471	7	15
3	8	nan	0	0	nan	nan	A3	A3	A3	1	0	356.8741061755146	148.69599133261104	8	16
3	9	nan	0	0	nan	nan	A3	A3	A3	1	0	278.6965065502183	166.6703056768559	9	18
3	10	nan	0	0	nan	nan	A3	A3	A3	1	0	354.79879101899826	252.9896373056995	10	21
3	11	nan	0	0	nan	nan	A3	A3	A3	0	1	103.74131419939577	282.1544561933535	11	23
3	12	nan	0	0	nan	nan	A3	A3	A3	1	0	164.5479318734793	294.84671532846716	12	24
3	13	nan	0	0	nan	nan	A3	A3	A3	1	0	216.46223091976518	302.9937377690802	13	25
3	14	nan	0	0	nan	nan	A3	A3	A3	1	0	330.59992784992784	301.2070707070707	14	26
3	15	nan	0	0	nan	nan	A3	A3	A3	0	1	211.43897637795277	437.3951771653543	15	36
3	16	nan	0	0	nan	nan	A3	A3	A3	1	0	81.2085308056872	458.6957345971564	16	40
3	17	nan	0	0	nan	nan	A3	A3	A3	0	1	142.6796875	522.8382352941177	17	45
3	18	nan	0	0	nan	nan	A3	A3	A3	1	0	145.78854766474728	594.0009596928983	18	46
3	19	nan	0	0	nan	nan	A3	A3	A3	1	0	78.09688681990107	646.7526913005528	19	49
4	1	nan	0	0	nan	nan	A4	A4	A4	1	0	246.7225838758137	82.97746619929895	1	10
4	2	nan	0	0	nan	nan	A4	A4	A4	1	0	335.5378548895899	94.08635646687698	2	11
4	3	nan	0	0	nan	nan	A4	A4	A4	1	0	107.25285338015803	92.40649692712906	3	12
4	4	nan	0	0	nan	nan	A4	A4	A4	1	0	239.4070497344278	149.30323515210043	4	16
4	5	nan	0	0	nan	nan	A4	A4	A4	1	0	340.7830998644374	179.9755987347492	5	19
4	6	nan	0	0	nan	nan	A4	A4	A4	1	0	401.86900684931504	190.69948630136986	6	20
4	7	nan	0	0	nan	nan	A4	A4	A4	1	0	14.807564698075646	203.40411413404115	7	21
4	8	nan	0	0	nan	nan	A4	A4	A4	1	0	263.6697788697789	235.34594594594594	8	24
4	9	nan	0	0	nan	nan	A4	A4	A4	0	1	361.2656053623796	233.08797653958945	9	25
4	10	nan	0	0	nan	nan	A4	A4	A4	1	0	811.7222222222222	238.13832199546485	10	26
4	11	nan	0	0	nan	nan	A4	A4	A4	1	0	285.8222849083216	281.0045133991537	11	28
4	12	nan	0	0	nan	nan	A4	A4	A4	1	0	807.3411662315057	290.0017406440383	12	30
4	13	nan	0	0	nan	nan	A4	A4	A4	1	0	80.36012364760433	300.6816074188563	13	31
4	14	nan	0	0	nan	nan	A4	A4	A4	1	0	110.64248704663213	321.09770540340486	14	32
4	15	nan	0	0	nan	nan	A4	A4	A4	1	0	393.29475308641975	327.0154320987654	15	34
4	16	nan	0	0	nan	nan	A4	A4	A4	1	0	352.84639872662154	342.41345005968964	16	35
4	17	nan	0	0	nan	nan	A4	A4	A4	1	0	117.23877917414721	360.50718132854576	17	36
4	18	nan	0	0	nan	nan	A4	A4	A4	1	0	382.700365408039	638.7174177831912	18	47
4	19	nan	0	0	nan	nan	A4	A4	A4	1	0	481.3378291586384	667.805394990366	19	49
4	20	nan	0	0	nan	nan	A4	A4	A4	1	0	438.41064198958935	667.0624638519375	20	50
4	21	nan	0	0	nan	nan	A4	A4	A4	1	0	503.83085714285716	704.0257142857142	21	55
4	22	nan	0	0	nan	nan	A4	A4	A4	1	0	561.3389986219569	770.6701883325677	22	60
5	1	nan	0	0	nan	nan	B1	B1	B1	1	0	668.6691973969631	9.76355748373102	1	1
5	2	nan	0	0	nan	nan	B1	B1	B1	1	0	651.148899188876	37.92120509849363	2	2
5	3	nan	0	0	nan	nan	B1	B1	B1	1	0	571.8331907613344	70.78785286569718	3	3
5	4	nan	0	0	nan	nan	B1	B1	B1	1	0	511.64050235478805	78.55102040816327	4	5
5	5	nan	0	0	nan	nan	B1	B1	B1	1	0	626.1825636599051	131.08675010789815	5	6
5	6	nan	0	0	nan	nan	B1	B1	B1	1	0	796.4489222118088	251.222742892846	6	12
5	7	nan	0	0	nan	nan	B1	B1	B1	1	0	772.9546568627451	359.92483660130716	7	22
5	8	nan	0	0	nan	nan	B1	B1	B1	1	0	728.7940180586908	420.9960496613995	8	27
5	9	nan	0	0	nan	nan	B1	B1	B1	0	1	676.6979228486647	433.7643916913947	9	29
5	10	nan	0	0	nan	nan	B1	B1	B1	1	0	765.0067521944632	446.83389601620524	10	31
5	11	nan	0	0	nan	nan	B1	B1	B1	1	0	740.0508935508935	518.3550893550894	11	37
5	12	nan	0	0	nan	nan	B1	B1	B1	1	0	540.8162590879048	532.402181097158	12	39
5	13	nan	0	0	nan	nan	B1	B1	B1	1	0	26.19176706827309	555.7013052208836	13	41
5	14	nan	0	0	nan	nan	B1	B1	B1	0	1	600.915570934256	578.7636678200693	14	43
5	15	nan	0	0	nan	nan	B1	B1	B1	1	0	57.04156712852365	619.0692785475394	15	44
5	16	nan	0	0	nan	nan	B1	B1	B1	1	0	788.4229203025014	618.7079697498546	16	45
5	17	nan	0	0	nan	nan	B1	B1	B1	0	1	564.9389124293785	617.5543785310734	17	46
5	18	nan	0	0	nan	nan	B1	B1	B1	1	0	566.9400921658986	678.9193548387096	18	50
5	19	nan	0	0	nan	nan	B1	B1	B1	0	1	379.73707721761326	703.226547543076	19	51
5	20	nan	0	0	nan	nan	B1	B1	B1	1	0	442.92396593673965	757.0723844282238	20	53
5	21	nan	0	0	nan	nan	B1	B1	B1	1	0	219.60311284046693	781.0204280155642	21	56
5	22	nan	0	0	nan	nan	B1	B1	B1	0	1	388.73706896551727	783.0057471264367	22	57
5	23	nan	0	0	nan	nan	B1	B1	B1	0	1	285.51757575757574	797.4630303030303	23	58
5	24	nan	0	0	nan	nan	B1	B1	B1	1	0	350.44025974025976	807.6155844155844	24	59
5	25	nan	0	0	nan	nan	B1	B1	B1	1	0	457.1864261168385	809.7757731958762	25	60
6	1	nan	0	0	nan	nan	B2	B2	B2	1	0	342.519477739726	268.793022260274	1	8
6	2	nan	0	0	nan	nan	B2	B2	B2	1	0	291.90689481630596	336.64280322093606	2	10
6	3	nan	0	0	nan	nan	B2	B2	B2	1	0	35.39370877727042	504.35692541856923	3	16
6	4	nan	0	0	nan	nan	B2	B2	B2	1	0	52.148448886112845	589.1016031646888	4	19
6	5	nan	0	0	nan	nan	B2	B2	B2	1	0	177.59115687462145	749.5439127801333	5	25
6	6	nan	0	0	nan	nan	B2	B2	B2	1	0	305.6988388969521	771.9288824383164	6	28
6	7	nan	0	0	nan	nan	B2	B2	B2	1	0	152.84864546525324	785.8922261484099	7	29
6	8	nan	0	0	nan	nan	B2	B2	B2	1	0	301.3439752832132	804.5592173017508	8	30
6	9	nan	0	0	nan	nan	B2	B2	B2	1	0	780.7184284377923	809.1010289990645	9	31
7	1	nan	0	0	nan	nan	B3	B3	B3	1	0	544.1017493752231	16.633345233845056	1	1
7	2	nan	0	0	nan	nan	B3	B3	B3	1	0	648.2740384615385	11.88701923076923	2	2
7	3	nan	0	0	nan	nan	B3	B3	B3	1	0	346.59192439862545	22.079896907216494	3	3
7	4	nan	0	0	nan	nan	B3	B3	B3	1	0	783.1183294663573	52.832946635730856	4	4
7	5	nan	0	0	nan	nan	B3	B3	B3	1	0	638.7866831072749	56.4636251541307	5	5
7	6	nan	0	0	nan	nan	B3	B3	B3	1	0	586.0852173913044	65.42782608695653	6	6
7	7	nan	0	0	nan	nan	B3	B3	B3	1	0	727.7873914441943	64.81408813123191	7	7
7	8	nan	0	0	nan	nan	B3	B3	B3	1	0	536.5736434108527	64.08071135430916	8	8
7	9	nan	0	0	nan	nan	B3	B3	B3	1	0	712.7580461946233	107.19159409314653	9	10
7	10	nan	0	0	nan	nan	B3	B3	B3	1	0	489.3705583756345	105.30513254371122	10	11
7	11	nan	0	0	nan	nan	B3	B3	B3	1	0	511.1948424068768	135.57478510028653	11	13
7	12	nan	0	0	nan	nan	B3	B3	B3	1	0	274.15307150050353	201.3202416918429	12	16
7	13	nan	0	0	nan	nan	B3	B3	B3	1	0	48.27769012306722	341.84379930577467	13	22
7	14	nan	0	0	nan	nan	B3	B3	B3	1	0	147.22533849129593	351.1747259832366	14	23
7	15	nan	0	0	nan	nan	B3	B3	B3	0	1	67.04094579008074	388.15455594002304	15	25
7	16	nan	0	0	nan	nan	B3	B3	B3	1	0	114.48595848595849	391.2924297924298	16	26
7	17	nan	0	0	nan	nan	B3	B3	B3	1	0	42.81136950904393	515.4334625322997	17	32
7	18	nan	0	0	nan	nan	B3	B3	B3	1	0	46.19984802431611	665.5151975683891	18	42
7	19	nan	0	0	nan	nan	B3	B3	B3	1	0	533.7566702241195	814.9989327641409	19	49
8	1	nan	0	0	nan	nan	B4	B4	B4	0	1	411.93837209302325	46.146899224806205	1	4
8	2	nan	0	0	nan	nan	B4	B4	B4	1	0	219.41190965092403	318.4028747433265	2	11
8	3	nan	0	0	nan	nan	B4	B4	B4	1	0	665.7075993960744	694.7020634121792	3	25
8	4	nan	0	0	nan	nan	B4	B4	B4	1	0	106.3701226309922	745.3054626532887	4	26
8	5	nan	0	0	nan	nan	B4	B4	B4	1	0	628.0101547388781	768.5062862669246	5	29
8	6	nan	0	0	nan	nan	B4	B4	B4	1	0	128.33780991735537	785.6456611570248	6	30
8	7	nan	0	0	nan	nan	B4	B4	B4	1	0	604.9882604055497	791.2379935965848	7	31
8	8	nan	0	0	nan	nan	B4	B4	B4	1	0	13.817095588235293	798.3602941176471	8	32
8	9	nan	0	0	nan	nan	B4	B4	B4	1	0	166.0180360721443	804.4178356713427	9	33
9	1	nan	0	0	nan	nan	C1	C1	C1	1	0	417.00320512820514	20.621336996336996	1	1
9	2	nan	0	0	nan	nan	C1	C1	C1	0	1	466.32109375	18.07578125	2	2
9	3	nan	0	0	nan	nan	C1	C1	C1	0	1	413.64638157894734	59.40296052631579	3	5
9	4	nan	0	0	nan	nan	C1	C1	C1	1	0	375.23852183650615	91.6842105263158	4	9
9	5	nan	0	0	nan	nan	C1	C1	C1	0	1	440.3087742799732	117.04219691895513	5	10
9	6	nan	0	0	nan	nan	C1	C1	C1	0	1	482.5231910946197	135.57421150278293	6	11
9	7	nan	0	0	nan	nan	C1	C1	C1	1	0	432.23358395989976	166.89573934837094	7	14
9	8	nan	0	0	nan	nan	C1	C1	C1	0	1	504.16685912240183	176.34295612009237	8	15
9	9	nan	0	0	nan	nan	C1	C1	C1	0	1	389.3202439954251	217.1749904689287	9	16
9	10	nan	0	0	nan	nan	C1	C1	C1	1	0	458.19846402586904	205.5844785772029	10	17
9	11	nan	0	0	nan	nan	C1	C1	C1	1	0	583.9165120593692	225.6600185528757	11	19
9	12	nan	0	0	nan	nan	C1	C1	C1	1	0	236.04516711833784	685.940379403794	12	42
9	13	nan	0	0	nan	nan	C1	C1	C1	1	0	190.39071986123156	692.406331309627	13	43
9	14	nan	0	0	nan	nan	C1	C1	C1	1	0	150.90931863727454	802.310120240481	14	45
9	15	nan	0	0	nan	nan	C1	C1	C1	1	0	31.931687242798354	814.3111111111111	15	46
10	1	nan	0	0	nan	nan	C2	C2	C2	1	0	452.6406374501992	16.170517928286852	1	2
10	2	nan	0	0	nan	nan	C2	C2	C2	1	0	216.66837024417944	28.83702441794435	2	3
10	3	nan	0	0	nan	nan	C2	C2	C2	1	0	450.42113095238096	51.49330357142857	3	4
10	4	nan	0	0	nan	nan	C2	C2	C2	1	0	527.6698176907495	34.64483457123565	4	5
10	5	nan	0	0	nan	nan	C2	C2	C2	1	0	807.8291006871825	68.07140723035555	5	6
10	6	nan	0	0	nan	nan	C2	C2	C2	1	0	625.7259565667011	89.21716649431231	6	7
10	7	nan	0	0	nan	nan	C2	C2	C2	1	0	786.875955819881	129.3840271877655	7	11
10	8	nan	0	0	nan	nan	C2	C2	C2	1	0	777.688654353562	158.51011433597185	8	16
10	9	nan	0	0	nan	nan	C2	C2	C2	0	1	656.1434071222329	175.6130895091434	9	18
10	10	nan	0	0	nan	nan	C2	C2	C2	1	0	443.7869649805447	194.41050583657588	10	19
10	11	nan	0	0	nan	nan	C2	C2	C2	1	0	765.7858606557377	187.26741803278688	11	20
10	12	nan	0	0	nan	nan	C2	C2	C2	0	1	307.5989159891599	201.24051490514904	12	21
10	13	nan	0	0	nan	nan	C2	C2	C2	1	0	335.45148514851485	252.9940594059406	13	26
10	14	nan	0	0	nan	nan	C2	C2	C2	1	0	715.2299528301887	252.09709119496856	14	27
10	15	nan	0	0	nan	nan	C2	C2	C2	1	0	812.3198324022346	287.28980446927375	15	32
10	16	nan	0	0	nan	nan	C2	C2	C2	1	0	332.72328767123287	299.2675799086758	16	34
10	17	nan	0	0	nan	nan	C2	C2	C2	1	0	746.8652737752161	308.85446685878964	17	35
10	18	nan	0	0	nan	nan	C2	C2	C2	1	0	742.6818647540983	395.0845286885246	18	44
10	19	nan	0	0	nan	nan	C2	C2	C2	1	0	584.3390092879257	419.39744582043346	19	46
10	20	nan	0	0	nan	nan	C2	C2	C2	1	0	653.0849236641221	505.3110687022901	20	51
10	21	nan	0	0	nan	nan	C2	C2	C2	1	0	607.0115927419355	562.6471774193549	21	60
10	22	nan	0	0	nan	nan	C2	C2	C2	0	1	611.2791922739245	632.2791922739245	22	69
10	23	nan	0	0	nan	nan	C2	C2	C2	1	0	577.7308602999211	650.4025256511444	23	71
10	24	nan	0	0	nan	nan	C2	C2	C2	1	0	137.75260208166534	650.1729383506805	24	72
10	25	nan	0	0	nan	nan	C2	C2	C2	1	0	225.1552250190694	655.2757437070939	25	73
10	26	nan	0	0	nan	nan	C2	C2	C2	1	0	368.50229095074457	670.6666666666666	26	74
10	27	nan	0	0	nan	nan	C2	C2	C2	1	0	281.93227206946455	666.9380607814761	27	75
10	28	nan	0	0	nan	nan	C2	C2	C2	0	1	452.0939989378651	682.7429633563463	28	77
10	29	nan	0	0	nan	nan	C2	C2	C2	1	0	182.50721385059313	705.7736453991664	29	78
10	30	nan	0	0	nan	nan	C2	C2	C2	1	0	570.8057022175291	759.0828933474129	30	81
10	31	nan	0	0	nan	nan	C2	C2	C2	1	0	662.5298713235294	794.5096507352941	31	83
10	32	nan	0	0	nan	nan	C2	C2	C2	1	0	543.3327485380117	804.4619883040936	32	84
10	33	nan	0	0	nan	nan	C2	C2	C2	1	0	622.7874109263659	803.5653206650832	33	87
11	1	nan	0	0	nan	nan	C3	C3	C3	1	0	17.352739726027398	58.1101598173516	1	4
11	2	nan	0	0	nan	nan	C3	C3	C3	1	0	24.62473002159827	128.1862850971922	2	8
11	3	nan	0	0	nan	nan	C3	C3	C3	1	0	50.98940677966102	172.34745762711864	3	9
11	4	nan	0	0	nan	nan	C3	C3	C3	0	1	349.4033149171271	246.73342541436463	4	11
11	5	nan	0	0	nan	nan	C3	C3	C3	1	0	486.3294763211261	304.44041512584994	5	14
11	6	nan	0	0	nan	nan	C3	C3	C3	1	0	481.274387874077	419.8010104935872	6	16
11	7	nan	0	0	nan	nan	C3	C3	C3	1	0	531.6831421006178	416.312150632539	7	17
11	8	nan	0	0	nan	nan	C3	C3	C3	0	1	313.41704374057315	503.16440422322773	8	19
11	9	nan	0	0	nan	nan	C3	C3	C3	1	0	153.35093696763204	500.5741056218058	9	20
11	10	nan	0	0	nan	nan	C3	C3	C3	1	0	125.75364712358932	538.7586017065786	10	21
11	11	nan	0	0	nan	nan	C3	C3	C3	1	0	198.18927862342818	538.5165453342157	11	22
11	12	nan	0	0	nan	nan	C3	C3	C3	0	1	335.79435957696825	553.7873090481786	12	23
11	13	nan	0	0	nan	nan	C3	C3	C3	1	0	242.92922143579372	557.0171890798787	13	25
11	14	nan	0	0	nan	nan	C3	C3	C3	1	0	179.92740046838406	589.1375878220141	14	26
11	15	nan	0	0	nan	nan	C3	C3	C3	1	0	269.9552139037433	578.0922459893048	15	27
11	16	nan	0	0	nan	nan	C3	C3	C3	1	0	138.96954314720813	600.496538994001	16	29
11	17	nan	0	0	nan	nan	C3	C3	C3	1	0	400.013750592698	619.923186344239	17	31
11	18	nan	0	0	nan	nan	C3	C3	C3	1	0	43.40894361633182	659.9818535320803	18	33
11	19	nan	0	0	nan	nan	C3	C3	C3	1	0	216.43200468933176	665.0293083235639	19	34
11	20	nan	0	0	nan	nan	C3	C3	C3	1	0	173.7566765578635	666.6444114737883	20	35
12	1	nan	0	0	nan	nan	C4	C4	C4	1	0	456.4193798449612	22.26356589147287	1	1
12	2	nan	0	0	nan	nan	C4	C4	C4	1	0	70.93234323432343	23.55005500550055	2	2
12	3	nan	0	0	nan	nan	C4	C4	C4	1	0	409.6318101933216	43.69859402460457	3	5
12	4	nan	0	0	nan	nan	C4	C4	C4	1	0	223.12426326129665	69.26522593320236	4	6
12	5	nan	0	0	nan	nan	C4	C4	C4	1	0	365.5301892460198	67.03124061279664	5	7
12	6	nan	0	0	nan	nan	C4	C4	C4	1	0	268.509243697479	83.83109243697479	6	8
12	7	nan	0	0	nan	nan	C4	C4	C4	1	0	217.67694753577106	136.0496025437202	7	11
12	8	nan	0	0	nan	nan	C4	C4	C4	1	0	275.27242432657596	177.80921966120522	8	12
12	9	nan	0	0	nan	nan	C4	C4	C4	1	0	166.77530954115076	203.91478514202475	9	14
12	10	nan	0	0	nan	nan	C4	C4	C4	1	0	82.46062992125984	223.69664318276006	10	18
12	11	nan	0	0	nan	nan	C4	C4	C4	0	1	18.30388692579505	278.13074204947	11	20
12	12	nan	0	0	nan	nan	C4	C4	C4	1	0	93.55003450655624	281.7743271221532	12	21
12	13	nan	0	0	nan	nan	C4	C4	C4	1	0	66.15148782687106	294.9062218214608	13	23
12	14	nan	0	0	nan	nan	C4	C4	C4	1	0	636.9672846237731	418.6619411123228	14	37
12	15	nan	0	0	nan	nan	C4	C4	C4	1	0	35.0	573.3732394366198	15	50
12	16	nan	0	0	nan	nan	C4	C4	C4	1	0	175.78353576248313	619.1333333333333	16	51
12	17	nan	0	0	nan	nan	C4	C4	C4	1	0	261.9128771780706	753.3047173820654	17	54
12	18	nan	0	0	nan	nan	C4	C4	C4	0	1	398.03442817570243	804.4970320538188	18	55
13	1	nan	0	0	nan	nan	D1	D1	D1	1	0	296.196261682243	10.316718587746625	1	1
13	2	nan	0	0	nan	nan	D1	D1	D1	1	0	189.7844905320108	31.690712353471596	2	3
13	3	nan	0	0	nan	nan	D1	D1	D1	1	0	216.20432692307693	41.08533653846154	3	4
13	4	nan	0	0	nan	nan	D1	D1	D1	1	0	247.4009296920395	66.5862870424172	4	5
13	5	nan	0	0	nan	nan	D1	D1	D1	1	0	170.4768806073154	103.86818495514147	5	8
13	6	nan	0	0	nan	nan	D1	D1	D1	1	0	266.00150526843953	143.02257902659306	6	10
13	7	nan	0	0	nan	nan	D1	D1	D1	1	0	62.405948553054664	176.61535369774919	7	11
13	8	nan	0	0	nan	nan	D1	D1	D1	0	1	277.2210953346856	254.4655172413793	8	15
13	9	nan	0	0	nan	nan	D1	D1	D1	1	0	343.1041996830428	415.18304278922346	9	25
13	10	nan	0	0	nan	nan	D1	D1	D1	1	0	164.5732115677321	473.0383561643836	10	28
13	11	nan	0	0	nan	nan	D1	D1	D1	1	0	335.02442528735634	477.2557471264368	11	30
13	12	nan	0	0	nan	nan	D1	D1	D1	1	0	20.51957831325301	528.7703313253012	12	35
13	13	nan	0	0	nan	nan	D1	D1	D1	0	1	414.6670945656825	534.8382541720154	13	36
13	14	nan	0	0	nan	nan	D1	D1	D1	1	0	349.253728923476	536.1845006485084	14	37
13	15	nan	0	0	nan	nan	D1	D1	D1	1	0	18.02488479262673	561.9235023041475	15	40
13	16	nan	0	0	nan	nan	D1	D1	D1	1	0	792.9194580353783	595.8712834023335	16	44
13	17	nan	0	0	nan	nan	D1	D1	D1	1	0	735.9050248481502	623.3506350082827	17	45
13	18	nan	0	0	nan	nan	D1	D1	D1	1	0	691.8882636655949	631.4557877813505	18	46
13	19	nan	0	0	nan	nan	D1	D1	D1	1	0	768.3172520262447	666.2983404091085	19	47
13	20	nan	0	0	nan	nan	D1	D1	D1	1	0	250.59369925300422	684.3533614810003	20	49
13	21	nan	0	0	nan	nan	D1	D1	D1	1	0	212.69533333333334	767.28	21	52
13	22	nan	0	0	nan	nan	D1	D1	D1	1	0	374.24256737982773	793.8407891080856	22	53
14	1	nan	0	0	nan	nan	D2	D2	D2	1	0	598.4899628252788	59.18289962825279	1	2
14	2	nan	0	0	nan	nan	D2	D2	D2	1	0	714.0779036827196	77.57418555240793	2	3
14	3	nan	0	0	nan	nan	D2	D2	D2	1	0	793.575613079019	92.96457765667574	3	5
14	4	nan	0	0	nan	nan	D2	D2	D2	1	0	764.6401179941003	117.09439528023599	4	6
14	5	nan	0	0	nan	nan	D2	D2	D2	1	0	787.6673306772908	160.4422310756972	5	8
14	6	nan	0	0	nan	nan	D2	D2	D2	1	0	590.0265848670757	231.45535105657805	6	12
14	7	nan	0	0	nan	nan	D2	D2	D2	1	0	797.8066132264529	285.15130260521045	7	13
14	8	nan	0	0	nan	nan	D2	D2	D2	1	0	699.0727496917386	319.91122071516645	8	18
14	9	nan	0	0	nan	nan	D2	D2	D2	1	0	690.1957605985037	403.43266832917703	9	25
14	10	nan	0	0	nan	nan	D2	D2	D2	0	1	345.8646910819122	410.10651383841207	10	27
14	11	nan	0	0	nan	nan	D2	D2	D2	1	0	709.327120223672	434.5731593662628	11	28
14	12	nan	0	0	nan	nan	D2	D2	D2	1	0	738.3668515950069	457.0728155339806	12	32
14	13	nan	0	0	nan	nan	D2	D2	D2	0	1	341.9327272727273	473.3239393939394	13	34
14	14	nan	0	0	nan	nan	D2	D2	D2	0	1	301.95217729393465	504.47161741835146	14	37
14	15	nan	0	0	nan	nan	D2	D2	D2	1	0	711.2235176548967	505.4856762158561	15	38
14	16	nan	0	0	nan	nan	D2	D2	D2	1	0	803.066774367259	510.7910608508347	16	40
14	17	nan	0	0	nan	nan	D2	D2	D2	1	0	587.2335844994618	559.9687836383208	17	44
14	18	nan	0	0	nan	nan	D2	D2	D2	1	0	116.28803716608594	572.5760743321719	18	47
14	19	nan	0	0	nan	nan	D2	D2	D2	1	0	762.000137950062	576.044419919989	19	49
14	20	nan	0	0	nan	nan	D2	D2	D2	1	0	671.8102352193262	614.006993006993	20	52
14	21	nan	0	0	nan	nan	D2	D2	D2	1	0	797.4527600849257	623.5902335456476	21	53
14	22	nan	0	0	nan	nan	D2	D2	D2	1	0	732.0112063282795	645.9129861568886	22	54
14	23	nan	0	0	nan	nan	D2	D2	D2	0	1	435.59908675799085	696.668493150685	23	58
14	24	nan	0	0	nan	nan	D2	D2	D2	1	0	729.9827806122449	703.6747448979592	24	59
14	25	nan	0	0	nan	nan	D2	D2	D2	1	0	805.2655426765016	716.8140147523709	25	61
14	26	nan	0	0	nan	nan	D2	D2	D2	1	0	649.0286103542235	734.7066303360581	26	62
14	27	nan	0	0	nan	nan	D2	D2	D2	1	0	35.7376333656644	737.8729388942774	27	63
14	28	nan	0	0	nan	nan	D2	D2	D2	1	0	741.5792936288088	777.606648199446	28	65
14	29	nan	0	0	nan	nan	D2	D2	D2	0	1	311.44117647058823	775.9124487004104	29	66
14	30	nan	0	0	nan	nan	D2	D2	D2	1	0	608.6550480769231	784.2451923076923	30	68
14	31	nan	0	0	nan	nan	D2	D2	D2	1	0	647.8917283120377	797.1795561533288	31	69
14	32	nan	0	0	nan	nan	D2	D2	D2	1	0	801.2065328342974	789.4671657026199	32	70
14	33	nan	0	0	nan	nan	D2	D2	D2	1	0	593.6452416542103	806.9990034877927	33	72
15	1	nan	0	0	nan	nan	D3	D3	D3	1	0	477.71064467766115	234.33633183408296	1	7
15	2	nan	0	0	nan	nan	D3	D3	D3	1	0	183.33998387746877	410.39157597742843	2	11
15	3	nan	0	0	nan	nan	D3	D3	D3	1	0	16.05972850678733	408.1316742081448	3	12
15	4	nan	0	0	nan	nan	D3	D3	D3	1	0	14.428138265615525	465.8884172225591	4	16
15	5	nan	0	0	nan	nan	D3	D3	D3	1	0	90.4844129176778	479.990293074482	5	17
15	6	nan	0	0	nan	nan	D3	D3	D3	0	1	161.27287548400244	479.30996535561445	6	18
15	7	nan	0	0	nan	nan	D3	D3	D3	0	1	299.5802675585284	498.9774247491639	7	19
15	8	nan	0	0	nan	nan	D3	D3	D3	0	1	131.86846326596086	549.8136028232275	8	21
15	9	nan	0	0	nan	nan	D3	D3	D3	0	1	261.9959349593496	575.6920731707318	9	25
15	10	nan	0	0	nan	nan	D3	D3	D3	0	1	293.97865168539323	614.5573033707865	10	26
16	1	nan	0	0	nan	nan	D4	D4	D4	1	0	613.9204753199268	15.755941499085923	1	2
16	2	nan	0	0	nan	nan	D4	D4	D4	1	0	568.7376573088093	25.509841884478863	2	3
16	3	nan	0	0	nan	nan	D4	D4	D4	1	0	202.80576809888169	65.46733372572102	3	5
16	4	nan	0	0	nan	nan	D4	D4	D4	1	0	268.2713280562885	62.08135444151275	4	6
16	5	nan	0	0	nan	nan	D4	D4	D4	1	0	296.9834619625138	90.13230429988975	5	8
16	6	nan	0	0	nan	nan	D4	D4	D4	1	0	784.1080180823221	122.24577682607661	6	9
16	7	nan	0	0	nan	nan	D4	D4	D4	1	0	816.2740863787376	174.47757475083057	7	10
16	8	nan	0	0	nan	nan	D4	D4	D4	1	0	47.08705642073015	174.91166709216236	8	11
16	9	nan	0	0	nan	nan	D4	D4	D4	1	0	73.99967023907666	251.7704863973619	9	14
16	10	nan	0	0	nan	nan	D4	D4	D4	1	0	34.12564543889845	286.2659208261618	10	18
16	11	nan	0	0	nan	nan	D4	D4	D4	1	0	637.1593426223651	346.9389067524116	11	22
16	12	nan	0	0	nan	nan	D4	D4	D4	0	1	780.7368995633187	660.393558951965	12	31
16	13	nan	0	0	nan	nan	D4	D4	D4	1	0	537.6690102758248	677.8566792861006	13	32
16	14	nan	0	0	nan	nan	D4	D4	D4	0	1	593.858174316658	728.249355337803	14	33
16	15	nan	0	0	nan	nan	D4	D4	D4	0	1	487.3942908117752	810.5539696699376	15	39
