# Supplementary material for: Resolving cell state in iPSC-derived human neural samples with multiplexed fluorescence imaging
Source: Commun Biol. 2021 Jun 24;4:786. doi: 10.1038/s42003-021-02276-x (PMC8225800; doi:10.1038/s42003-021-02276-x)
Supplement: Supplementary file 5 — Supplementary Data 2 [file 42003_2021_2276_MOESM5_ESM.zip › New folder/Cortical_neurons_LNANuclei.csv]

ImageNumber	ObjectNumber	Metadata_FileLocation	Metadata_Frame	Metadata_Series	Metadata_myChannel	Metadata_myCycle	Metadata_myWell	Metadata_myWell	Metadata_myWell	AreaShape_Area	AreaShape_Center_X	AreaShape_Center_Y	AreaShape_Center_Z	AreaShape_Compactness	AreaShape_Eccentricity	AreaShape_EulerNumber	AreaShape_Extent	AreaShape_FormFactor	AreaShape_MajorAxisLength	AreaShape_MaxFeretDiameter	AreaShape_MaximumRadius	AreaShape_MeanRadius	AreaShape_MedianRadius	AreaShape_MinFeretDiameter	AreaShape_MinorAxisLength	AreaShape_Orientation	AreaShape_Perimeter	AreaShape_Solidity	Children_CellBodies_Count	Children_CellExpanded_Count	Children_CellSurrounding_Count	Children_Nuclei_pax6_negative_Count	Children_Nuclei_pax6_positive_Count	Intensity_IntegratedIntensityEdge_ThresholdNeurites	Intensity_IntegratedIntensityEdge_actin_reference	Intensity_IntegratedIntensityEdge_cd44	Intensity_IntegratedIntensityEdge_dna_reference	Intensity_IntegratedIntensityEdge_gfap	Intensity_IntegratedIntensityEdge_map2	Intensity_IntegratedIntensityEdge_pax6	Intensity_IntegratedIntensityEdge_synapsin_I	Intensity_IntegratedIntensityEdge_tubulin_alpha	Intensity_IntegratedIntensityEdge_tubulin_beta	Intensity_IntegratedIntensityEdge_vgat	Intensity_IntegratedIntensityEdge_vglut1	Intensity_IntegratedIntensityEdge_vimentin	Intensity_IntegratedIntensity_ThresholdNeurites	Intensity_IntegratedIntensity_actin_reference	Intensity_IntegratedIntensity_cd44
1	1	nan	0	0	nan	nan	A1	A1	A1	1022	661.0	16.0	1.0	1.1251704694027487	0.7445795397241907	1.0	0.73	0.7590430587456536	45.00409655123718	47.20169488482379	14.560219778561036	6.435078485519175	6.082762530298219	28.597082079265984	30.041753391325695	-65.09333688313559	130.07600000000002	0.9700996677740864	1	1	1	1	0	70.0	4.320576790720224	7.017380021512508	6.91548028960824	19.791882202029228	2.7268635164946318	7.388982968404889	8.250843083485961	28.8717173114419	38.874143563210964	9.209338497370481	33.51593820005655	13.473762091249228	376.0	37.11309993173927	62.04914939403534
1	2	nan	0	0	nan	nan	A1	A1	A1	1808	641.0	64.0	1.0	1.3112933885270655	0.8654095878901159	1.0	0.6586520947176685	0.7076358641552378	69.4073870475696	67.95586803212802	17.46424919657298	6.734693934779938	6.324555320336759	35.101829888745996	34.77762007626214	64.35227876759366	179.18399999999983	0.9609354238639383	1	1	1	1	0	126.0	8.970244908705354	13.163637779653072	12.085481058806181	23.503044079989195	5.057816439308226	13.24087893590331	14.280308246612549	61.90215889364481	58.870771668851376	18.026459140703082	73.04467844218016	8.363103662617505	783.0	86.5093615334481	117.3691465370357
1	3	nan	0	0	nan	nan	A1	A1	A1	2057	710.0	139.0	1.0	1.1039854063716519	0.7595299374600496	1.0	0.6770901909150757	0.7943281954986294	63.69622872065122	66.30987860040162	20.12461179749811	7.924988945859265	7.0710678118654755	40.3096820419269	41.432635385597024	63.352185497793904	180.3939999999998	0.958081043316255	1	1	1	1	0	140.0	12.634439665824175	13.906233422458172	14.553963527083397	34.70510420948267	5.137254919856787	14.566781129688025	14.813778929412365	56.350301295518875	62.13760580867529	17.851605992764235	71.39613914489746	21.463965796865523	843.0	137.7839020229876	134.73971192911267
1	4	nan	0	0	nan	nan	A1	A1	A1	3462	677.0	177.0	1.0	1.1302307850499906	0.6976827841707809	1.0	0.6710602830005815	0.6694879078043109	81.05020079715736	80.45495634204272	22.360679774997898	8.889805022685751	8.06225774829855	61.90507118029861	58.0649166660149	66.7265265578254	254.9159999999994	0.9134564643799472	1	1	1	1	0	173.0	20.89495692681521	18.78040741570294	22.98823531344533	35.19046299997717	7.108995195478201	19.165194154717028	19.435431501828134	80.51815074682236	66.42732885479927	25.135027112439275	99.0117495264858	11.546395071782172	2208.0	364.0548109347001	251.8456402355805
1	5	nan	0	0	nan	nan	A1	A1	A1	1189	718.0	196.0	1.0	1.088936490822425	0.7359239139276934	1.0	0.6928904428904429	0.827708828029759	47.53719905496569	46.87216658103186	15.556349186104045	6.1999397685218245	5.656854249492381	31.28698098794495	32.18573782449329	-55.95871283765768	134.35600000000005	0.9493013972055888	1	1	1	1	0	105.0	8.530907180160284	11.013855211436749	13.22554361820221	25.19748216867447	4.637903418391943	12.031525131314993	12.116914715617895	49.517356887459755	43.62543694674969	14.679484263062477	64.62700840830803	9.630197647958994	987.0	98.84615860879421	110.01194785162807
1	6	nan	0	0	nan	nan	A1	A1	A1	1573	741.0	415.0	1.0	1.048145004221479	0.6508970101009106	1.0	0.7673170731707317	0.8609001916681419	51.58548013678773	50.21951811795888	18.788294228055936	7.285067779558832	6.4031242374328485	37.506301173765806	39.161944879177625	-72.13696822090088	151.52800000000002	0.9665130568356374	1	1	1	1	0	82.0	15.491950826719403	11.209964127279818	10.288151405751705	22.011703606694937	12.401419098488986	11.01435874029994	12.190081661567092	58.96481288596988	30.40834678709507	19.301640348508954	50.303944159299135	8.01445029862225	581.0	112.05285735893995	137.55133903492242
1	7	nan	0	0	nan	nan	A1	A1	A1	1249	1.0	436.0	1.0	1.1741346133172035	0.6401761198683878	1.0	0.6464803312629399	0.6570192350498025	48.44497666865137	50.60632371551998	20.024984394500787	7.434362306556339	6.708203932499369	38.040543260227885	37.216796224900804	-52.868400994778675	154.55999999999995	0.9116788321167884	1	1	1	1	0	75.0	13.66512550599873	9.724956184625626	7.663080796599388	16.58040750399232	4.445181975141168	8.45583276823163	10.596246302127838	47.33105958998203	43.19673477113247	13.817532666027546	43.94280932843685	5.007843176834285	837.0	97.55973154865205	102.42139317840338
1	8	nan	0	0	nan	nan	A1	A1	A1	1017	823.0	467.0	1.0	1.463702721598302	0.90060282769333	1.0	0.743421052631579	0.6072110571154998	56.43875527157163	56.08029957123981	23.021728866442675	8.311698014227483	7.211102550927978	23.0	24.530710511423514	-86.84857928365336	145.07600000000002	0.9667300380228139	1	1	1	1	0	56.0	7.74578470736742	7.964248130097985	5.772930487990379	8.853620193898678	11.941496944054961	7.754894323647022	7.6446173675358295	27.157351061701775	10.469962619245052	10.085465800017118	31.558785378932953	1.9603723334148526	501.0	99.49892443604767	108.89250029437244
1	9	nan	0	0	nan	nan	A1	A1	A1	1879	699.0	490.0	1.0	1.0506151857025576	0.559628058896582	1.0	0.7117424242424243	0.7881934731981168	54.55755529089925	56.61271941887264	20.615528128088304	7.630774219803428	6.708203932499369	43.36847366833108	45.21424061657852	-87.15740847689176	173.08199999999982	0.9485108531044926	1	1	1	1	0	76.0	23.653269244357944	11.985931193456054	11.238300144672394	29.078431371599436	5.858670971356332	12.799435457214713	13.274540346115828	45.25815212354064	40.800610430538654	14.576928382739425	53.93624785542488	13.516929905861616	287.0	192.31625830940902	134.68136136606336
1	10	nan	0	0	nan	nan	A1	A1	A1	2033	225.0	531.0	1.0	1.1036082672582943	0.7192165436112012	1.0	0.6482780612244898	0.7011896402093689	62.0282266106339	61.61168720299745	19.235384061671343	7.5690355860357545	7.0	43.977661378425495	43.09634245399451	40.99970306866929	190.8779999999997	0.9325688073394496	1	1	1	1	0	157.0	27.16125726699829	18.80361634865403	12.328374192118645	29.71474789083004	13.841535106301308	18.067582212388515	21.465461257845163	98.78500074148178	66.4539559930563	32.87423516064882	94.2899671047926	12.458899865858257	1565.0	202.9490807633847	251.7298388145864
1	11	nan	0	0	nan	nan	A1	A1	A1	1081	823.0	539.0	1.0	1.15545473012594	0.7592332519381065	1.0	0.7264784946236559	0.710032383458106	47.260371238449125	50.566787519082126	21.633307652783937	8.12931051841908	7.211102550927978	30.0	30.75792933640046	72.8513088030748	138.31799999999998	0.9703770197486535	1	1	1	1	0	26.0	5.638712167739868	6.162752732634544	6.109727650880814	10.98652626387775	4.7178301475942135	6.760830081999302	5.911741862073541	18.634485371410847	10.661371771246195	8.316243309527636	27.297245621681213	4.7540245689451694	360.0	55.45801488030702	90.46091412380338
1	12	nan	0	0	nan	nan	A1	A1	A1	937	776.0	556.0	1.0	1.0860572848036547	0.702939784567953	1.0	0.6348238482384824	0.7812048722047814	41.48738821766176	41.0	13.892443989449804	5.381038049976367	5.0	28.76843366957457	29.507878527031135	29.402131891815966	122.77000000000007	0.9450327786182554	1	1	1	1	0	40.0	8.43302046507597	3.620981161482632	14.79789424687624	9.374593704938889	1.9719234118238091	4.418905938975513	4.855756462551653	10.318257413804531	8.236301215365529	4.277027550153434	14.537621080875397	2.3789272904396057	676.0	123.10901042912155	46.34270243253559
1	13	nan	0	0	nan	nan	A1	A1	A1	1679	175.0	583.0	1.0	1.0607007458894189	0.5774603148890095	1.0	0.6972591362126246	0.7787740154048373	52.13870696921492	55.57877292636101	19.849433241279208	7.23539649450103	6.324555320336759	41.958663131285604	42.56701826983418	-81.5793696812746	164.5979999999999	0.9485875706214689	1	1	1	1	0	113.0	16.14126799069345	15.984588380903006	10.988097973167896	19.333012964576483	12.138887574896216	14.642389588057995	16.560647029429674	69.67266356945038	56.21541165187955	24.488410722464323	73.1563134342432	3.073029696010053	1238.0	129.37099267542362	161.68989105150104
1	14	nan	0	0	nan	nan	A1	A1	A1	2016	738.0	599.0	1.0	1.3534233645919544	0.8907243100832272	1.0	0.5618729096989966	0.6519871117341581	75.80852712665752	73.40980860893181	17.029386365926403	6.875634715073666	6.324555320336759	34.435446853496764	34.45830744264934	-61.56404644253324	197.1199999999998	0.9509433962264151	1	1	1	1	0	99.0	11.394842422567308	11.567727197892964	16.780270136892796	31.485831893980503	4.4961776323616505	13.29123371746391	13.284718145616353	37.43538561835885	39.33456917107105	13.101838671602309	53.86532378382981	11.923506527207792	614.0	118.52370505128056	128.9607692025602
1	15	nan	0	0	nan	nan	A1	A1	A1	1621	697.0	626.0	1.0	1.0669230900165136	0.6898854405280691	1.0	0.6854122621564482	0.8169088702605594	53.72911682205812	55.54277630799526	19.4164878389476	7.228539287091033	6.4031242374328485	39.21992156023532	38.89550478470612	16.90819584647645	157.9099999999999	0.9526888039964733	1	1	1	1	0	113.0	8.301960738375783	10.71123824082315	9.91067361831665	20.28688481077552	4.823865104466677	10.568825829774141	10.79266041982919	55.1735408231616	41.4245518501848	14.200747717171907	53.176089281216264	7.166323330253363	1449.0	92.07460161205381	142.82235437072814
1	16	nan	0	0	nan	nan	A1	A1	A1	1749	207.0	680.0	1.0	1.0691641268004348	0.5073012113085362	1.0	0.636	0.7091328671623208	52.24443569909902	55.78530272392541	18.0	6.680174602838516	6.0	45.58112925611097	45.02262515474028	50.46736585510102	176.04999999999967	0.9130775254502741	1	1	1	1	0	121.0	17.37752347253263	17.832562727853656	15.524452649056911	22.305699169635773	15.05085827037692	16.50467687100172	18.35362782329321	76.71363409608603	46.72672613710165	25.446540016680956	80.72306387126446	4.8332494189962745	1372.0	165.25998323317617	192.27475385926664
1	17	nan	0	0	nan	nan	A1	A1	A1	2535	581.0	684.0	1.0	1.1356890960618227	0.511011298065718	1.0	0.6195014662756598	0.49290311818938565	64.8707790919469	69.20260110718382	18.24828759089466	6.875535890697296	6.082762530298219	56.02572938339292	55.761234756748564	-32.377370163515955	254.22199999999958	0.830875122910521	1	1	1	1	0	85.0	3.842832094989717	2.244876810349524	17.814618159085512	11.639108892530203	2.1507286420091987	2.5890287877991796	2.401068154722452	13.333424970507622	7.958068231120706	3.2931868620216846	10.49999239295721	2.1524834288284183	1509.0	39.708141014911234	29.697734335437417
1	18	nan	0	0	nan	nan	A1	A1	A1	3918	140.0	698.0	1.0	1.1450344137742747	0.74881059918394	1.0	0.6823406478578893	0.6420638170502336	88.97897518865231	88.23831367382311	24.186773244895647	9.230806372310512	8.54400374531753	61.98499155507075	58.9738448433156	85.4656382267535	276.9159999999995	0.9053726169844021	1	1	1	1	0	191.0	13.55085072107613	21.000518798828125	19.380392152816057	46.919356025755405	9.098130772821605	21.151110131293535	21.941710582002997	80.86196714639664	79.10904105752707	26.79639883711934	92.7621121108532	16.115815938450396	1825.0	291.96040320117027	331.0077977068722
1	19	nan	0	0	nan	nan	A1	A1	A1	1605	239.0	702.0	1.0	1.1083951811036348	0.618423313771116	1.0	0.5647431386347642	0.7023118469080512	52.893293232775044	57.21887800367987	18.601075237738275	6.6944056666187475	5.830951894845301	42.56237766081042	41.56593812969984	-86.65670419634473	169.46399999999977	0.9037162162162162	1	1	1	1	0	116.0	25.731822688132524	13.030197599902749	15.884321384131908	23.36034172028303	7.517830165103078	13.193560721352696	13.482948046177626	59.68210868537426	39.31775388121605	18.27316700667143	65.32419322431087	6.506218047812581	947.0	188.24203855730593	140.8110782559961
1	20	nan	0	0	nan	nan	A1	A1	A1	1771	263.0	740.0	1.0	1.4163522486215359	0.893560904024168	1.0	0.5106689734717417	0.5280613403863648	72.84346945904137	75.8023746329889	17.0	6.176110479805198	5.385164807134504	33.54101966249684	32.70249217106174	31.562878974452094	205.2919999999997	0.8810945273631843	1	1	1	1	0	142.0	33.626047214493155	17.163256314583123	12.830441780388355	31.8396429233253	12.404791349545121	17.45947966352105	18.25790809839964	74.61046759784222	46.65180425345898	24.371984388679266	87.75155244767666	11.592660401016474	1685.0	210.22917559742928	191.44681474473327
1	21	nan	0	0	nan	nan	A1	A1	A1	1510	562.0	744.0	1.0	1.0497264959733215	0.6667061268654275	1.0	0.6984273820536541	0.7820223612484646	50.91950389371087	51.61395160225576	18.601075237738275	7.159848399601992	6.324555320336759	37.70795423899065	37.95136009959927	-41.069088640928946	155.76999999999998	0.9461152882205514	1	1	1	1	0	91.0	13.280674459412694	8.74517435580492	10.209658991545439	13.18185704946518	7.831204732879996	9.175585621967912	9.33742275647819	53.88110166415572	30.68516057357192	15.768154414370656	47.350820273160934	2.2458228580653667	1298.0	159.9266956988722	141.94575438834727
1	22	nan	0	0	nan	nan	A1	A1	A1	1455	749.0	782.0	1.0	1.1621212207486578	0.7598450435097915	1.0	0.6455190771960958	0.6043157854666463	54.987562644496045	55.47071299343465	14.560219778561036	5.81503113057036	5.385164807134504	37.16470731235832	35.74764707214169	53.701894885619	173.94199999999984	0.8907254361799818	1	1	1	1	0	80.0	9.45458156708628	4.277317472733557	10.510475307703018	6.769909240305424	2.563973474316299	4.975371944718063	4.459830638021231	18.001251213252544	14.251163579523563	6.229816140606999	18.932234693318605	2.4026550808921456	440.0	72.01506088953465	35.2744184108451
1	23	nan	0	0	nan	nan	A1	A1	A1	4493	640.0	786.0	1.0	1.1894765665145812	0.759320631296381	1.0	0.5808661926308986	0.6232128179971741	97.64521966012764	93.81364506296512	26.076809620810597	9.729202198508391	9.0	66.46803743153546	63.53937174887399	-33.72913045089417	300.99199999999905	0.9103434302502279	1	1	1	1	0	198.0	22.362966324202716	19.664179434999824	18.86196693778038	40.996002132073045	14.364187113009393	21.675440590828657	21.207095462828875	76.95423803851008	57.692820616066456	27.44832531362772	105.16339365020394	13.50676740333438	2471.0	458.2141302311793	333.1355005837977
1	24	nan	0	0	nan	nan	A1	A1	A1	1566	330.0	793.0	1.0	1.160984098726661	0.8087533193654621	1.0	0.6904761904761905	0.7759271048715902	58.61570016624064	58.309518948453004	17.0	6.776352758372078	6.082762530298219	35.223462460302045	34.474706747193416	28.894413299229164	159.25400000000002	0.9604415823367064	1	1	1	1	0	98.0	18.999023417010903	12.54166477266699	10.33374535292387	29.22580299898982	5.8204928785562515	12.757457854226232	13.43114361539483	57.876478001475334	43.76511799544096	17.383794968947768	61.33537795767188	12.250156352296472	431.0	164.02426219917834	115.68262776639313
1	25	nan	0	0	nan	nan	A1	A1	A1	1202	282.0	823.0	1.0	1.124493362473735	0.7431977000774586	1.0	0.7154761904761905	0.6548757476657131	48.7480930249569	51.894122981316485	17.72004514666935	7.058437828718015	6.4031242374328485	34.0	32.61597817350274	-20.963839829767487	151.87200000000004	0.9235497502881291	1	1	1	1	0	68.0	13.040451703593135	9.022278189659119	10.413977187126875	20.89385835453868	4.970809480175376	9.159578893333673	9.24814222753048	37.898603826761246	22.78391696885228	11.964995842427015	44.76144032180309	9.406241022981703	447.0	143.9361712615937	110.64827963896096
2	1	nan	0	0	nan	nan	A2	A2	A2	1236	612.0	14.0	1.0	1.1729299841374075	0.8144468088357533	1.0	0.7010777084515031	0.7679472967183578	52.53448482990977	54.037024344425184	15.620499351813308	6.625284929461388	6.324555320336759	30.41052449399714	30.482516130584685	-51.37773163127152	142.216	0.9797859690844233	1	1	1	1	0	85.0	5.950560757890344	7.6651102509349585	8.66570532694459	10.522041704505682	3.753582059405744	7.297962922602892	7.970260165631771	38.28497740626335	41.17579922452569	11.36772721260786	30.88183429837227	3.475959404371679	1207.0	68.58698423020542	86.98602284304798
2	2	nan	0	0	nan	nan	A2	A2	A2	3229	502.0	130.0	1.0	1.1464070830143296	0.792041511595205	1.0	0.6881926683716965	0.7191613593610932	82.77295744195908	82.3286098510111	24.73863375370596	9.35518201822796	8.54400374531753	50.580436954401286	50.530178387888654	49.51323205734583	237.53399999999968	0.9438760596316866	1	1	1	1	0	161.0	14.687602046877146	22.854489997029305	21.943587452173233	51.542092114686966	9.434088697656989	24.030441738665104	25.368764765560627	81.29068456590176	80.84545654803514	28.08555716276169	85.25174345076084	28.779644487425685	1451.0	245.388968013227	277.1958346031606
2	3	nan	0	0	nan	nan	A2	A2	A2	1790	511.0	191.0	1.0	1.0885780717426674	0.4734696985634436	1.0	0.652332361516035	0.7206876997862186	52.82833777981193	55.90169943749474	19.235384061671343	7.117711642202964	6.324555320336759	46.609529882440015	46.53173385093559	-88.15558815999204	176.66799999999972	0.9384010484927916	1	1	1	1	0	119.0	17.045990701764822	16.14032194390893	18.58638894557953	23.00903333351016	8.45937286131084	15.01905856281519	16.410955913364887	56.977340310812	42.63964308798313	21.085908338427544	66.72138559818268	6.407553246244788	1380.0	187.794537384063	193.53937600925565
2	4	nan	0	0	nan	nan	A2	A2	A2	1592	668.0	186.0	1.0	1.194035814769984	0.8268795360149954	1.0	0.6461038961038961	0.6901734985291836	60.60373704302528	62.48199740725323	16.64331697709324	6.591302003356484	6.0	33.27072551764672	34.0822740605188	-30.175871714487847	170.25399999999993	0.9462109955423477	1	1	1	1	0	93.0	9.91515987366438	11.647791258990765	16.791531283408403	16.109163105487823	11.966704802587628	11.51158918067813	12.711024664342403	49.373495168983936	31.801113978028297	18.255405515432358	50.42043203115463	4.358449710533023	637.0	110.23688122909516	135.94834846258163
2	5	nan	0	0	nan	nan	A2	A2	A2	1341	586.0	185.0	1.0	1.0921677572785131	0.6521467977364804	1.0	0.6349431818181818	0.7915320907201095	48.650835470912035	47.75981574503821	17.029386365926403	6.397123118550604	5.656854249492381	36.0	36.881843617567625	31.060903600506567	145.90999999999994	0.9273858921161826	1	1	1	1	0	95.0	22.168658047914505	13.09562830068171	14.824444949626923	16.65601586177945	13.504020769149065	12.393087651580572	13.773739203810692	50.17410531640053	28.017685182392597	19.865400198847055	52.25360481441021	4.069504885002971	787.0	195.82917534466833	138.97129784338176
2	6	nan	0	0	nan	nan	A2	A2	A2	1744	623.0	204.0	1.0	1.0170997457263078	0.21785871207209878	1.0	0.7421276595744681	0.6161439362867823	48.07371346191337	53.53503525729669	21.095023109728988	7.431895015452613	6.4031242374328485	45.26787302125927	46.91899816310418	-75.2343831383554	188.59799999999981	0.9066805302833376	1	1	1	1	0	98.0	26.442313257604837	17.087602104991674	17.155611492693424	19.91715879738331	22.018982239067554	15.435660317540169	18.06746019795537	59.48366519808769	29.776058610528708	24.779461316764355	70.34361776709557	5.197009235620499	764.0	255.7781339250505	178.8970931507647
2	7	nan	0	0	nan	nan	A2	A2	A2	2178	566.0	218.0	1.0	1.0859656352967502	0.6639960854451138	1.0	0.6703601108033241	0.7466094521496426	62.10506168646068	62.48199740725323	21.213203435596427	7.945878456327672	7.0710678118654755	47.71195625030239	46.43819342920869	42.87046147497887	191.46399999999977	0.9311671654553224	1	1	1	1	0	101.0	31.656046411022544	17.867154970765114	18.252964053303003	23.143999356776476	15.732875563204288	16.542259894311428	18.429007409140468	51.93853675574064	27.584557861089706	24.065781593322754	67.88693042099476	6.055039297789335	1082.0	333.7255666665733	238.61293990537524
2	8	nan	0	0	nan	nan	A2	A2	A2	2818	191.0	247.0	1.0	1.0867938891612177	0.7219442554888699	1.0	0.7782380557856946	0.8081887532705008	72.54775697849604	71.02112361825881	23.021728866442675	9.290340716504414	8.246211251235321	48.314074538891425	50.19950900757264	89.44261681362073	209.32399999999973	0.9562266711910418	1	1	1	1	0	146.0	10.567925551906228	18.392416302114725	15.34048980474472	42.67606635391712	7.1511558927595615	19.032959539443254	21.619546879082918	62.469703175127506	91.89692536741495	21.43965819105506	71.01612862944603	23.18545814231038	1898.0	129.6118719149381	216.51151313260198
2	9	nan	0	0	nan	nan	A2	A2	A2	2536	360.0	237.0	1.0	1.10314986195861	0.721675991973581	1.0	0.6502564102564102	0.7782178485765264	69.33380976746714	71.8679344353238	22.47220505424423	8.62485736695088	7.810249675906654	46.54244312449849	47.99501273196059	44.03231640326766	202.3619999999997	0.9596972563859981	1	1	1	1	0	124.0	10.315022542141378	13.34160373173654	14.473472233861685	35.881147377192974	10.685084307566285	14.287006976082921	16.730128947645426	54.9278557151556	76.41307710111141	18.481010189279914	48.004638612270355	23.638849509879947	2047.0	130.32188935950398	175.94178696535528
2	10	nan	0	0	nan	nan	A2	A2	A2	1524	507.0	262.0	1.0	1.2298066070690328	0.841738211364664	1.0	0.6225490196078431	0.7305458625290827	60.752057180717124	60.8276253029822	15.556349186104045	6.419989379828006	5.830951894845301	30.925161452444	32.79917898401898	-40.959238309153186	161.90999999999997	0.9670050761421318	1	1	1	1	0	116.0	20.903227351605892	12.439246183261275	11.204364094883204	23.53594251908362	4.79606319963932	12.729869542643428	13.755779445171356	37.17553988844156	35.92367437854409	15.171648789197206	55.58927294611931	10.308216916397214	899.0	152.07304527424276	111.78234536387026
2	11	nan	0	0	nan	nan	A2	A2	A2	1478	642.0	279.0	1.0	1.0339878561771354	0.5446095948641355	1.0	0.6988179669030733	0.8318249761130533	47.78070871531158	48.60041152089147	19.209372712298546	7.07284603382572	6.324555320336759	39.59797974644666	40.07318758301097	-39.41191984382465	149.426	0.9535483870967746	1	1	1	1	0	98.0	22.194918686524034	14.76437022536993	10.881467901170254	20.41522864624858	15.4642405025661	14.464698277413845	16.444815792143345	49.13798716664314	29.264469422399998	21.24354925379157	72.99443048238754	5.6296025244519114	629.0	165.70751534961164	169.217288531363
2	12	nan	0	0	nan	nan	A2	A2	A2	2036	544.0	281.0	1.0	1.1167478481076905	0.7538430078345659	1.0	0.6627604166666666	0.47329754472841806	63.54367855736386	68.96375859826666	20.248456731316587	7.1549731307790765	6.082762530298219	42.534405012367316	41.751664950727985	-23.7451326563386	232.50199999999973	0.8888888888888887	1	1	1	1	0	111.0	31.9717555642128	21.3779811616987	24.586938377469778	35.30888841301203	20.430869044736028	21.18641946464777	24.313389867544174	61.420126631855965	31.52657351642847	27.139696393162012	88.16427850723267	12.079652133397758	904.0	305.48929601721466	218.620584635064
2	13	nan	0	0	nan	nan	A2	A2	A2	1803	528.0	319.0	1.0	1.1280002839271075	0.7855330816576543	1.0	0.704296875	0.7194242262067603	61.153950753904404	63.63961030678928	19.235384061671343	7.329835193292242	6.708203932499369	39.0	37.843267310593035	-11.010494686401236	177.46399999999988	0.9467051719611447	1	1	1	1	0	123.0	14.88505382090807	18.52631424367428	23.203006099909544	26.832761231809855	21.892225600779057	17.679346857592463	20.076112139970064	56.10038911551237	27.689570382237434	24.077637881040573	73.15832768380642	8.948210895992815	1172.0	143.44394619110972	221.43651515245438
2	14	nan	0	0	nan	nan	A2	A2	A2	2518	607.0	320.0	1.0	1.32600677093212	0.7936756268021626	1.0	0.48657004830917877	0.3090939480346082	78.6913110044702	78.23042886243178	17.804493814764857	6.1489421133261715	5.385164807134504	55.18369381975988	47.87116551844408	49.85533049832766	319.95399999999927	0.7326156531859178	1	1	1	1	0	199.0	51.86787226051092	25.34558631107211	19.295674107968807	43.83230337873101	23.85748077183962	26.547905787825584	31.637369384989142	83.85958668589592	36.427466198801994	37.5565728135407	112.47234297543764	12.063019799999893	1472.0	449.12272845301777	246.59311833791435
2	15	nan	0	0	nan	nan	A2	A2	A2	2363	262.0	347.0	1.0	1.1936161982499058	0.7214683412028038	1.0	0.6491758241758242	0.6265168977809404	69.6098428253369	69.72087205421343	19.235384061671343	7.12811935608069	6.708203932499369	49.57210900714543	48.20115623071863	78.47096477528414	217.7059999999996	0.871473354231975	1	1	1	1	0	140.0	14.948455035686493	19.68264288827777	15.670267794281244	25.121385518461466	14.877088597044349	19.707637149840593	22.108552653342485	74.71474773436785	54.0169222317636	30.88912796974182	86.40897190570831	5.519493431784213	1499.0	169.32263694889843	249.33667512610555
2	16	nan	0	0	nan	nan	A2	A2	A2	1954	567.0	345.0	1.0	1.0691948696082607	0.5661855681083879	1.0	0.6513333333333333	0.5836041986908235	56.24575304133881	59.682493245507096	18.681541692269406	6.710005516596464	5.830951894845301	48.47058823529412	46.36212594790565	83.16593136821469	205.11999999999966	0.9203956665096561	1	1	1	1	0	148.0	25.391088649630547	21.395025512203574	15.670054126530886	32.395818987861276	17.22169834561646	20.721965381875634	23.697367824614048	67.36284413933754	32.717631954699755	31.721873857080936	87.55112528800964	11.643015172332525	1563.0	247.3935300000012	245.9455406907946
2	17	nan	0	0	nan	nan	A2	A2	A2	2080	382.0	341.0	1.0	1.0740949528763588	0.7030783949713317	1.0	0.7878787878787878	0.8293531111360323	61.423351691268806	59.53990258641679	21.095023109728988	8.1496075682425	7.280109889280518	42.98560661707153	43.67890380202636	89.45429061471589	177.52799999999976	0.9605172015700764	1	1	1	1	0	98.0	10.037415135651827	15.410101506859064	12.685343742370605	28.315770134329796	7.487647862173617	15.634515900164843	16.073624804615974	58.25545112788677	47.85764853656292	19.066468358039856	62.78817456960678	11.816586558707058	1077.0	101.25273541454226	150.7393455132842
2	18	nan	0	0	nan	nan	A2	A2	A2	3007	455.0	370.0	1.0	1.3601555766399385	0.8886319513399649	1.0	0.5327781715095676	0.5811799453791144	92.6463798038128	90.27181176868004	19.79898987322333	8.234349332240331	7.615773105863909	40.385919228242315	42.48957872727355	-58.16838915614294	254.9859999999995	0.9178876678876677	1	1	1	1	0	168.0	36.52648206055164	23.697642493993044	16.17482263967395	47.59812308847904	11.421698333695531	23.96420233696699	25.835172034800053	92.54470135271549	60.56397349387407	33.08476388081908	93.34503692388535	20.78193328808993	1632.0	394.4754255823791	280.3585109747946
2	19	nan	0	0	nan	nan	A2	A2	A2	3356	340.0	384.0	1.0	1.3190963968790217	0.7774132105630258	1.0	0.48135398737808377	0.3499915252712697	89.76025474648748	104.63746938836012	22.561028345356956	7.882167539546155	6.708203932499369	58.284838830220124	56.458322607610185	35.48072088294073	347.1259999999991	0.7600498244819386	1	1	1	1	0	183.0	34.81373318936676	25.92440678924322	24.704722739756107	49.17100788652897	10.582177495583892	27.35698483325541	28.787502951920033	83.26401168107986	61.79482716694474	30.906736940145493	104.47841593250632	19.76166933774948	1708.0	370.89019609987736	290.73093799315393
2	20	nan	0	0	nan	nan	A2	A2	A2	2335	567.0	401.0	1.0	1.192086896512908	0.7485771783527707	1.0	0.6266774020397209	0.5788221348621737	70.10273550235364	71.02816342831905	19.72308292331602	7.3449828767334875	6.708203932499369	49.676633632820206	46.48145519001289	-16.677246150436588	225.1519999999998	0.9089139743090697	1	1	1	1	0	149.0	19.14566262997687	15.290714859962463	16.846936743706465	23.05874739214778	6.098786909133196	15.539971005171537	16.622934323735535	58.2912030890584	51.01242094114423	19.54447249509394	66.9187154378742	6.402502499520779	1526.0	155.2926834076643	156.4189517935738
2	21	nan	0	0	nan	nan	A2	A2	A2	1838	138.0	404.0	1.0	1.1228846903280973	0.7727787453259912	1.0	0.6896810506566604	0.7846806066027326	61.166001632934	64.07027391856539	19.697715603592208	7.423090927513383	6.708203932499369	40.0	38.82056365587058	-86.78848226973446	171.56599999999978	0.9557982319292774	1	1	1	1	0	116.0	18.077286921441555	15.283207509666681	11.946501858532429	26.38167394697666	8.833783485926688	14.496284490451217	17.661005597561598	42.058014899492264	36.80018304288387	18.57953759469092	54.849454544484615	9.323979564011097	780.0	156.89060804527253	157.15840417519212
2	22	nan	0	0	nan	nan	A2	A2	A2	2138	217.0	422.0	1.0	1.0251504209750482	0.4589646116282672	1.0	0.7763253449527959	0.7054586321333556	55.81021271205582	58.25804665451803	22.80350850198276	8.325608950206789	7.280109889280518	47.750392668542524	49.58483735319186	64.4622202273625	195.15199999999987	0.9553172475424484	1	1	1	1	0	110.0	21.833295181393623	18.346761263906956	22.440268583595753	20.637186281383038	15.672632927075028	16.88090331852436	19.144548766314983	61.903059646487236	31.178377963602543	25.080781280994415	65.72324730455875	4.415060663595796	977.0	176.9654997671023	226.07457105442882
2	23	nan	0	0	nan	nan	A2	A2	A2	1291	175.0	423.0	1.0	1.0836142495899788	0.709350083424076	1.0	0.6794736842105263	0.7645533425714163	48.77113394164344	49.49747468305833	16.1245154965971	6.304034752419507	5.656854249492381	33.3645705822171	34.37664293689859	80.24562284751802	145.66799999999998	0.9392506365951255	1	1	1	1	0	46.0	12.540733950212598	10.519997030496597	13.983505077660084	19.082551259547472	6.470847675576806	10.432867929339409	11.867246521636844	26.459983218461275	20.46034940890968	12.040085488930345	36.79940490052104	7.822507067583501	198.0	74.56943629216403	100.59339317306876
2	24	nan	0	0	nan	nan	A2	A2	A2	1274	342.0	428.0	1.0	1.0783586058080816	0.6812324899903819	1.0	0.7222222222222222	0.7888703009481673	47.71345413210583	49.03060268852505	16.76305461424021	6.289617711276531	5.743903072168841	34.46882649583533	34.92945181195347	-10.61665799295264	142.458	0.9493293591654247	1	1	1	1	0	72.0	11.280552450567484	13.267597518861294	10.649668112397194	16.262424681335688	6.183718644082546	12.596093688160181	13.090318128466606	48.1469596773386	23.096726901829243	16.957854580134153	48.445273861289024	5.083482129499316	521.0	78.88653407990932	134.40653090551496
2	25	nan	0	0	nan	nan	A2	A2	A2	1200	276.0	432.0	1.0	1.008348132840659	0.4304706544805991	1.0	0.7692307692307693	0.8475348953844125	41.20293204492811	41.340053217188775	17.88854381999832	6.6174912120426335	5.830951894845301	36.8020059296968	37.189954894587025	74.35834811795971	133.38800000000003	0.9520031733439112	1	1	1	1	0	68.0	24.98924234881997	11.91166553646326	9.176180645823479	17.766964312642813	5.729579636827111	11.571236707270145	12.553978841751814	34.59894698858261	24.295597802847624	14.253971174359322	48.8019073009491	7.29192038346082	776.0	145.93255513720214	125.18838795274496
2	26	nan	0	0	nan	nan	A2	A2	A2	844	429.0	439.0	1.0	1.2780779157509692	0.45653787896644005	1.0	0.5417201540436457	0.28377933447376125	39.15870440558933	42.15447781671598	8.602325267042627	3.306077375153301	2.8284271247461903	35.22385431029159	34.839655008152135	-44.777381783223476	193.3239999999997	0.7512238540275924	1	1	1	1	0	101.0	42.893110398203135	16.038391638547182	11.601571701467037	25.529106628149748	6.993133450858295	16.318867817521095	17.840817909687757	56.52021073922515	25.39821463264525	20.90411238372326	72.20160236954689	4.883100646547973	521.0	179.22223199345171	85.72677205689251
2	27	nan	0	0	nan	nan	A2	A2	A2	1496	208.0	461.0	1.0	1.2832327175763727	0.8708579233424671	1.0	0.7783558792924038	0.6215732950170957	62.70476429284425	61.66036003787198	14.560219778561036	6.152713060554178	5.830951894845301	29.68335172892397	30.82157490730889	-3.769412417292726	173.9099999999999	0.9382251489495139	1	1	1	1	0	77.0	22.969115771353245	15.117524959146976	19.955184150487185	22.90287645161152	11.053391331806779	14.676676608622074	15.94430460780859	41.978835731744766	22.074738770723343	18.72159919887781	51.76496523618698	11.219455298036337	393.0	159.94282446336	134.5586328804493
2	28	nan	0	0	nan	nan	A2	A2	A2	2253	13.0	463.0	1.0	1.1546896673333662	0.7972870299909448	1.0	0.8372352285395763	0.726657168841231	69.61983906197678	70.09279563550022	24.698178070456937	9.732857187948687	9.0	38.0	42.02255976040175	-86.14148465224712	197.38799999999986	0.9546610169491525	1	1	1	1	0	94.0	28.49523166567087	17.15721371024847	12.395330753177404	24.508262746036053	17.820584397763014	16.79020369797945	21.581506058573723	32.90139618515968	19.619272120296955	21.580636352300644	55.61571669578552	4.678675536997616	837.0	264.49457584973425	244.60328098386526
2	29	nan	0	0	nan	nan	A2	A2	A2	1251	103.0	461.0	1.0	1.122847814235709	0.744167326283159	1.0	0.6502079002079002	0.7096232741732393	49.71801102680624	51.62363799656123	16.1245154965971	6.045427961889544	5.385164807134504	35.69754989481982	33.211296083683095	8.294738374130526	148.84	0.9363772455089822	1	1	1	1	0	68.0	11.686991652473807	14.251148199662566	12.508323788642883	17.07045092433691	16.910322725772858	13.503624018281698	16.38202491030097	32.85365065932274	17.577935442328453	18.810833852738142	43.926283568143845	5.0518349120393395	498.0	60.14084080886096	153.054154464975
2	30	nan	0	0	nan	nan	A2	A2	A2	1621	458.0	467.0	1.0	1.3383004133512784	0.8305856669054351	1.0	0.5847763347763347	0.5068974367157826	64.8859583982059	66.09841147864296	14.866068747318506	5.6868008339947895	5.0	39.67824445668306	36.134398338266045	-86.27698845932187	200.46399999999966	0.8569918054454136	1	1	1	1	0	106.0	16.45487145986408	12.956298142671585	17.697657696902752	27.81126121804118	4.699015806429088	13.976623198017478	16.142397242598236	43.72809945419431	29.924040568992496	16.394705126062036	54.474296102300286	7.617944648489356	951.0	139.76549968868494	118.61779211182147
2	31	nan	0	0	nan	nan	A2	A2	A2	2921	67.0	481.0	1.0	1.1136054863794647	0.6748009114041029	1.0	0.6453822359699514	0.6377096617782436	73.15353252310344	75.96051605933177	24.08318915758459	8.642320350522844	7.810249675906654	56.85938524748266	53.98729361872846	74.46963926324013	239.91599999999946	0.885554039715022	1	1	1	1	0	88.0	33.072480380535126	26.263996325433254	25.680201444774866	26.215350583195686	27.321904312819242	23.377569247037172	28.094163432717323	41.5293048620224	20.925673339515924	29.168291620910168	74.90930059552193	8.147112231701612	942.0	382.5413144044578	373.36525524407625
2	32	nan	0	0	nan	nan	A2	A2	A2	3638	418.0	489.0	1.0	1.1002173109257927	0.5704532651135422	1.0	0.6787313432835821	0.674399688190844	77.92493187313532	83.00602387778854	25.059928172283335	9.400091616959465	8.54400374531753	64.70720571860689	64.00208920148849	65.01876493416242	260.3619999999995	0.9099549774887443	1	1	1	1	0	200.0	17.849958097562194	23.334157291799784	23.135637436062098	39.69359886460006	16.440863663330674	23.865888396278024	25.849683333188295	70.82000472396612	58.32202634215355	30.424429696053267	108.08093330264091	14.095674047246575	1565.0	165.02735988236964	354.06707894429564
2	33	nan	0	0	nan	nan	A2	A2	A2	1540	145.0	495.0	1.0	1.0450319758929758	0.5742883407272814	1.0	0.668693009118541	0.8180365998642899	49.51457427712824	49.72926703662542	18.601075237738275	7.071446481287335	6.4031242374328485	39.354796403996296	40.535259834965096	65.77199120817781	153.80799999999994	0.9568188878533709	1	1	1	1	0	76.0	17.932097347453237	13.205371160060167	16.145250592380762	12.287876680493355	12.622293379157782	12.20143435522914	14.402212627232075	24.03877317905426	11.061615992337465	15.489646773785353	38.96406497806311	3.1091478103771806	916.0	177.01695291139185	174.46392010897398
2	34	nan	0	0	nan	nan	A2	A2	A2	836	264.0	504.0	1.0	1.0418304771901867	0.4490167233121946	1.0	0.6830065359477124	0.5790031813997981	35.13028978859375	37.53664875824692	13.601470508735444	5.102037826071283	4.47213595499958	32.33821873879333	31.38973432041652	-34.23316380712078	134.70000000000005	0.8614116434827409	1	1	1	1	0	58.0	14.427786660380661	9.920897238887846	18.136430844664574	11.93348591774702	7.887998771853745	9.651865443214774	10.8020447678864	24.776501137763262	13.015228498727083	11.65061422996223	33.46024255082011	2.9692073045298457	524.0	75.7282674619928	43.048584796488285
2	35	nan	0	0	nan	nan	A2	A2	A2	2694	580.0	514.0	1.0	1.1063824575764267	0.7644302623366139	1.0	0.6714855433698903	0.8406694017112308	73.14973578850194	71.30918594402827	22.627416997969522	9.132018981013024	8.48528137423857	44.811127166184185	47.16010462650915	-33.48944397602535	200.6739999999997	0.9729144095341279	1	1	1	1	0	152.0	11.944319907575846	16.18104829452932	14.459418628364801	34.81931792572141	5.412893895991147	17.557579908519983	18.316105922684073	61.81911972165108	75.69034888595343	19.437720362097025	77.11697562038898	12.41091022733599	1576.0	140.23866660147905	183.90298335440457
2	36	nan	0	0	nan	nan	A2	A2	A2	4332	218.0	512.0	1.0	1.3117668832299723	0.7736740859069999	1.0	0.5570987654320988	0.43764489902947856	101.47154099148125	109.9317970379817	24.758836806279895	8.755830595941118	7.810249675906654	68.91614697052364	64.29072270535293	71.67624780090993	352.6859999999988	0.8353258773621288	1	1	1	1	0	238.0	45.52635995298624	35.3126725256443	39.75678653270006	46.12227050587535	29.426016619428992	32.40653092414141	39.215808406472206	73.30472253262997	35.05384908244014	37.5938506834209	105.67953003942966	13.873304382897913	2171.0	628.9373472211882	524.4724350832403
2	37	nan	0	0	nan	nan	A2	A2	A2	1217	92.0	530.0	1.0	1.079433992085686	0.6714974244845716	1.0	0.6183943089430894	0.6669596206916268	46.460829151219215	47.853944456021594	15.264337522473747	5.883967934423007	5.0990195135927845	35.15720995421431	34.42779444980238	17.004965811453193	151.42599999999993	0.8896198830409355	1	1	1	1	0	12.0	23.54795141890645	16.323674380779266	10.90536355599761	12.810894913971424	15.936385199427605	13.219775691628456	17.596414119005203	15.357595175504684	4.881391627714038	13.5130235850811	31.23949034512043	5.291721999645233	30.0	208.75492473691702	165.2745405882597
2	38	nan	0	0	nan	nan	A2	A2	A2	1233	620.0	533.0	1.0	1.0060173487953679	0.321453911225064	1.0	0.6993760635280771	0.857445230269815	40.804756224804734	42.2965719651132	18.384776310850235	6.724067906022349	5.830951894845301	36.76955262170047	38.639052995460624	-73.13224290046611	134.42600000000004	0.9569266589057045	1	1	1	1	0	83.0	7.159700885415077	5.16731518227607	11.466742884367704	9.44614330958575	2.2085603196173906	4.901350433006883	5.695094237104058	18.392629900947213	18.743892658501863	6.257816456258297	19.858213026076555	4.876905489712954	593.0	63.21617461461574	40.199008281342685
2	39	nan	0	0	nan	nan	A2	A2	A2	2241	45.0	538.0	1.0	1.184477082728857	0.7971100508562783	1.0	0.6484375	0.6655149287071127	70.3156809680909	73.53910524340094	21.840329667841555	7.80881246192903	7.0	44.274145954495836	42.45900281831567	71.3688476458231	205.70599999999973	0.9220325036000822	1	1	1	1	0	69.0	26.882826030254364	18.40376891568303	14.991897448897362	19.754161905497313	18.162066139280796	16.840497437864542	20.24623490124941	23.62876322865486	11.182497929781675	18.428183384239674	46.612817630171776	7.317326624877751	617.0	254.30508910864592	244.69817667081952
2	40	nan	0	0	nan	nan	A2	A2	A2	6497	181.0	551.0	1.0	1.4637673093051706	0.8962739993017279	1.0	0.4806895531222255	0.3288280420648332	142.01512872309593	139.9428454762872	28.635642126552707	9.611685927371619	8.54400374531753	66.39682725947807	62.983816568372305	46.64526210680445	498.28399999999834	0.832895327222614	1	1	1	1	0	258.0	54.70508898794651	45.69129478186369	46.216403521597385	45.406958144158125	44.87768368795514	39.76841379515827	50.15147630870342	67.68667124211788	25.01507597975433	44.14824141189456	117.19694839417934	14.757610500790179	2844.0	804.5904944483191	701.1922799032182
2	41	nan	0	0	nan	nan	A2	A2	A2	1048	318.0	542.0	1.0	1.0834201095274676	0.7174339226068425	1.0	0.6717948717948717	0.7729720302544727	44.11904621515503	42.43819034784589	14.317821063276353	5.731649978305111	5.0990195135927845	29.698484809834994	30.734499477534925	-43.513577007113334	130.52800000000005	0.9319697643397066	1	1	1	1	0	88.0	32.46272983402014	13.010147213935852	8.14624248817563	20.862882360816002	16.09233235567808	12.902037117630243	14.363698791712523	37.2077362537384	22.037521980702877	17.19179056584835	53.7520867139101	10.1668421626091	992.0	318.31468660384417	133.74499137327075
2	42	nan	0	0	nan	nan	A2	A2	A2	2721	494.0	560.0	1.0	1.1382659756868385	0.7825383538172371	1.0	0.6596363636363637	0.7782860983636849	75.3134794623986	76.24303246854758	23.706539182259394	8.915340072713493	8.06225774829855	46.95742752749558	46.890351633361774	22.892279549504373	209.60399999999956	0.9630153955052203	1	1	1	1	0	164.0	22.280491311103106	19.836789559572935	13.628717482089996	34.17309832572937	7.736995503306389	19.624750163406134	20.483741499483585	69.9496450573206	66.2183568328619	23.044236041605473	80.25357429683208	13.145494878292084	1583.0	431.99127233214676	241.30484499037266
2	43	nan	0	0	nan	nan	A2	A2	A2	1851	353.0	567.0	1.0	1.0358083819165436	0.2941816247873579	1.0	0.772215269086358	0.7953588365644784	50.48386845123627	54.12947441089743	21.213203435596427	7.737965233824842	7.0	46.0	48.249933744046345	7.9531610906951995	171.01199999999994	0.9610591900311529	1	1	1	1	0	116.0	7.1738918256014585	16.11195540614426	24.731105476617813	18.270191526040435	15.17076369188726	16.795101799070835	17.133135098963976	43.36241718381643	33.72324725985527	21.24269486218691	66.8225375264883	3.1033188430592418	1624.0	83.62455198541284	226.6174260172993
2	44	nan	0	0	nan	nan	A2	A2	A2	2772	99.0	587.0	1.0	1.2045059389207298	0.7880810033054718	1.0	0.5625	0.5472370263716004	78.43860668279234	87.96590248499699	21.93171219946131	8.003200920372109	7.0710678118654755	53.2050416198079	48.28457463565451	-71.15545513148744	252.29799999999932	0.8584701145865593	1	1	1	1	0	0.0	35.44151981174946	24.62589454650879	33.26474415138364	17.550148736685514	20.698481753468513	19.983001437038183	25.76871894299984	23.66282144188881	7.465217050164938	18.373891834169626	45.323201417922974	5.160677520558238	0.0	390.52027186751366	318.9131611660123
2	45	nan	0	0	nan	nan	A2	A2	A2	3255	133.0	614.0	1.0	1.2655638508381177	0.7957027695664133	1.0	0.5038699690402477	0.45524215800895307	87.4970056992249	90.24965373894794	21.470910553583888	8.184829396142188	7.211102550927978	64.8938446564999	52.99582493224739	-50.40070278406642	299.74999999999926	0.7838651414810355	1	1	1	1	0	32.0	57.22088968381286	28.691798347979784	32.89658962190151	21.308888375759125	23.126222655177116	23.39113448560238	30.28093394637108	27.16658279299736	8.561333702877164	21.889448434114456	54.23862061649561	6.598382563330233	118.0	622.6614788528532	363.22296506911516
2	46	nan	0	0	nan	nan	A2	A2	A2	2611	369.0	611.0	1.0	1.1232432510119434	0.7800972829658731	1.0	0.746	0.7751534930981833	73.1895122171047	74.94664769020693	23.323807579381203	8.74893142183481	8.0	48.25891707159494	45.79162115627174	24.23482214326128	205.73799999999972	0.9608095676172953	1	1	1	1	0	122.0	12.888944823294878	19.19368276745081	26.474494580179453	26.378393217921257	11.407568519935012	20.52184333279729	19.759380478411913	50.62473486363888	39.93373005837202	22.088929623365402	75.76089103519917	6.153414225205779	927.0	198.05447498895228	226.99034117162228
2	47	nan	0	0	nan	nan	A2	A2	A2	5876	49.0	614.0	1.0	1.0752996383707016	0.6671441513286626	1.0	0.7043030085101283	0.5449542152808076	101.57593108062649	103.76897416858277	33.24154027718932	11.852254925745079	10.63014581273465	78.20208576046976	75.66682037768653	69.13085374473036	368.099999999999	0.8879486210804683	1	1	1	1	0	106.0	44.88865489885211	28.25369651801884	40.9677577316761	26.544029938057065	31.123399724252522	24.89890901558101	29.86572063714266	48.81350430101156	19.810727147385478	27.91396968998015	67.75753417424858	7.1888914573937654	2808.0	854.4540475914255	588.6536972746253
2	48	nan	0	0	nan	nan	A2	A2	A2	1065	170.0	617.0	1.0	1.3488828277014635	0.8046670739723524	1.0	0.5233415233415234	0.3164908632363317	51.98889182562757	55.54277630799526	13.341664064126334	4.442576084059862	4.0	35.30090432487312	30.86717154206412	-12.620331695296032	205.63599999999968	0.7352433551950295	1	1	1	1	0	17.0	35.49309524893761	17.329182919114828	12.520439513027668	15.474006336182356	15.806912366300821	14.701167365536094	18.692607015371323	22.783031966537237	6.371908184140921	16.512382734566927	36.98233003169298	5.616189846768975	177.0	267.59685656800866	107.52974768355489
2	49	nan	0	0	nan	nan	A2	A2	A2	1708	675.0	624.0	1.0	1.1412973453091322	0.7572512146873946	1.0	0.6713836477987422	0.7688443017634095	58.951030744009024	57.48912940721924	17.88854381999832	6.9450691313617385	6.324555320336759	39.2122429860879	38.502316688163646	56.923173741023696	167.08199999999985	0.9320600272851295	1	1	1	1	0	123.0	9.070923933759332	12.758403915911913	11.907576113939285	18.329121947288513	14.441458728164434	12.712794713675976	13.846738515421748	64.19285885989666	62.66338613629341	19.867521107196808	70.37021438777447	2.820538659580052	1606.0	163.5549094947055	165.5302815772593
2	50	nan	0	0	nan	nan	A2	A2	A2	1737	105.0	648.0	1.0	1.1682148222850897	0.7619832742342632	1.0	0.5472589792060492	0.6060760259834621	60.29615595566905	70.60453243241541	18.681541692269406	6.693362870821198	5.830951894845301	43.457965846770065	39.04759180282823	-16.614430562997203	189.77599999999973	0.8905408869520635	1	1	1	1	0	44.0	19.944808023050427	18.35255967825651	25.796124257147312	16.723353933542967	13.251514425501227	16.053788051009178	18.69597926735878	24.23921576142311	8.9931487031281	15.242847353219986	43.85993750393391	5.5800564754754305	217.0	192.95851088874042	204.52225543558598
2	51	nan	0	0	nan	nan	A2	A2	A2	2020	132.0	674.0	1.0	1.26561082248069	0.8353924463406922	1.0	0.6049715483677748	0.5036406837199633	70.64458464576805	74.88658090739622	19.1049731745428	6.530420994553836	5.830951894845301	41.15966043420212	38.83007472972815	-54.590470544950314	224.50199999999958	0.8564765740937036	1	1	1	1	0	71.0	21.85151452757418	19.376623211428523	19.02771033346653	20.473167030140758	13.377920218743384	17.293919311836362	20.665476441383362	27.65659585222602	11.591042971238494	18.688364980742335	52.75707644969225	6.479240123182535	900.0	273.93086155317724	213.569863634184
2	52	nan	0	0	nan	nan	A2	A2	A2	1822	35.0	671.0	1.0	1.1337671557011817	0.7726184344102622	1.0	0.6355074991280084	0.5608419970815712	61.18813336472981	64.47480127925948	17.804493814764857	6.789174490873197	6.0	42.12413349792278	38.8465506076802	58.44561384338001	202.04999999999973	0.9039940461423964	1	1	1	1	0	97.0	12.742122570984066	7.185900703072548	13.11651785299182	28.795254489406943	8.352758096531034	8.041824992746115	16.834058238193393	19.839459836483	17.351750940084457	8.588799906894565	19.104799035936594	4.093919317238033	1207.0	123.29567420482635	67.18280328065157
2	53	nan	0	0	nan	nan	A2	A2	A2	3002	393.0	675.0	1.0	1.5660555086117394	0.8977893301559118	1.0	0.5023427041499331	0.45474004142606433	99.99824560635216	92.43916918709297	17.69180601295413	7.104617208044332	6.708203932499369	46.466857922516645	44.041742991354525	35.58565398362793	288.0239999999993	0.8148751357220413	1	1	1	1	0	159.0	24.629358381964266	22.623147948645055	18.215381141752005	36.547158002853394	19.71374078374356	23.289951938204467	23.695170638151467	76.44757764972746	45.477164808660746	27.939498022198677	89.87078671716154	13.367010026238859	1898.0	409.8995042266324	271.96743736602366
2	54	nan	0	0	nan	nan	A2	A2	A2	1749	237.0	680.0	1.0	1.034361156620178	0.6141869269316169	1.0	0.8008241758241759	0.8599136789053302	53.25249006106982	52.172789842982326	20.396078054371138	7.747220302737582	7.0	40.52837006946868	42.024765867472745	9.167203386321841	159.87199999999996	0.9662983425414364	1	1	1	1	0	48.0	7.875837334431708	11.575082041323185	11.875577926635742	13.857511289417744	12.612726075574756	10.693888794630766	12.42694741487503	25.99031049758196	16.69071488827467	13.931075017899275	36.48158996552229	3.8065155958756804	299.0	128.00421152357012	161.7403221782297
2	55	nan	0	0	nan	nan	A2	A2	A2	947	300.0	680.0	1.0	1.064153445502503	0.7016180040394698	1.0	0.7699186991869919	0.7860297088027317	41.2605676586323	40.607881008493905	14.317821063276353	5.630198387526597	5.0	29.0	29.400352807339242	-7.7081166489747535	123.04400000000005	0.9451097804391216	1	1	1	1	0	91.0	23.6359196677804	13.892118722200394	9.758144564926624	13.83804076910019	18.871931090950966	11.558144494891167	14.100892648100853	39.89178302884102	18.955031670629978	18.64452588558197	48.10272389650345	3.663904784247279	607.0	197.50533348694444	117.09034874290228
2	56	nan	0	0	nan	nan	A2	A2	A2	1892	80.0	689.0	1.0	1.0785711442673287	0.7058176804122744	1.0	0.6497252747252747	0.7774288274955435	58.78383198068066	57.56735185849702	20.518284528683193	7.682467929962003	7.0710678118654755	41.920114031675645	41.642086603513114	54.1986537539218	174.87799999999973	0.943640897755611	1	1	1	1	0	103.0	22.40444042906165	18.61075760051608	12.601922675967216	20.416723869740963	18.6351109854877	16.23080801963806	20.307148806750774	35.289707727730274	18.437583036720753	20.15906011685729	55.32965596020222	3.9609063882380724	706.0	155.24307639990002	232.91151324287057
2	57	nan	0	0	nan	nan	A2	A2	A2	1740	353.0	698.0	1.0	1.045963646805961	0.5577863126986824	1.0	0.6877470355731226	0.7521954868497497	52.35665507907764	54.91812087098393	20.8806130178211	7.398477467852218	6.4031242374328485	42.50971144045358	43.455217206425004	-5.549739649831325	170.49599999999984	0.9385113268608414	1	1	1	1	0	109.0	34.2699014339596	16.924361001700163	13.616220373660326	19.68697640672326	22.83190666139126	15.135957941412926	17.653269227594137	50.57218287885189	28.174715764820576	22.140337251126766	59.26257734000683	5.246082249097526	1601.0	426.8205693755299	237.90983444079757
2	58	nan	0	0	nan	nan	A2	A2	A2	1090	294.0	711.0	1.0	1.0433229374809612	0.5586004317081377	1.0	0.7077922077922078	0.7278291381766674	41.41948700452476	43.56604182158393	16.1245154965971	5.972152731331502	5.0990195135927845	34.0	34.35485056639261	9.148535630337626	137.18400000000005	0.9316239316239316	1	1	1	1	0	82.0	15.938246672973037	12.799115017056465	14.349767334759235	12.652841951698065	12.648523643612862	10.625558841973543	11.790905587375164	34.89427024126053	19.48014034330845	14.99731445685029	47.81634220480919	2.324269481934607	694.0	202.37534125056118	124.80875880271196
2	59	nan	0	0	nan	nan	A2	A2	A2	1288	326.0	726.0	1.0	1.0299040680873057	0.5158190370612765	1.0	0.6222222222222222	0.8048672625849073	44.12916304199438	45.35416188179427	17.69180601295413	6.567079010119438	5.830951894845301	36.312255400622966	37.80534660413384	-55.198285621779604	141.80800000000002	0.9370680247362679	1	1	1	1	0	67.0	8.666071654297411	9.611810479313135	14.939818449318409	9.826764332130551	9.897337336093187	8.7068589348346	9.478583998978138	25.409872747957706	17.176882598549128	12.15272756293416	31.852124847471714	1.9633020693436265	901.0	58.3339743996039	127.41115437820554
2	60	nan	0	0	nan	nan	A2	A2	A2	1992	64.0	729.0	1.0	1.0927418743257575	0.409509310470877	1.0	0.6029055690072639	0.6282908251111777	54.96319972555369	60.440052945046304	20.09975124224178	7.269388993820627	6.4031242374328485	50.956358373765255	50.14325348494654	-49.431893708441244	199.60399999999976	0.902582691436339	1	1	1	1	0	100.0	14.502006551250815	14.600076291710138	15.488471813499928	17.10862898826599	11.050278505310416	13.243396684527397	14.059143942780793	37.029510870575905	31.414145002141595	16.758968486450613	48.352712443098426	3.638513789512217	1526.0	238.23764417227358	192.91482426598668
2	61	nan	0	0	nan	nan	A2	A2	A2	1594	165.0	744.0	1.0	1.114452953376282	0.7425489408018184	1.0	0.776803118908382	0.7749758293657653	55.851249017128055	54.57105459856901	17.804493814764857	6.795042336898741	6.082762530298219	37.0	37.408709243782106	9.267648794914168	160.7699999999999	0.9468369468369469	1	1	1	1	0	96.0	10.772442188113928	14.727977462112904	11.025528337806463	16.71172660216689	15.139971032738686	13.518074315041304	15.310093827545643	39.32646680623293	22.897642467170954	19.78120093420148	56.248188242316246	3.0534065887331963	949.0	123.65333057008684	189.3059434182942
2	62	nan	0	0	nan	nan	A2	A2	A2	2301	472.0	750.0	1.0	1.0466937166974069	0.5911751820512999	1.0	0.6836007130124777	0.7728048486024958	60.909323688913986	65.19202405202648	23.0	8.354320386829334	7.280109889280518	49.923017660270624	49.125999730043034	80.22113322418379	193.43199999999953	0.9409118789613576	1	1	1	1	0	152.0	15.434317510575056	18.33563745766878	18.366704884916544	33.50138112157583	23.01995886489749	18.514106944203377	20.03433284908533	63.97981230914593	45.48236817121506	24.780178606510162	81.0526434481144	11.633463058620691	1563.0	209.10960553213954	236.65375781804323
2	63	nan	0	0	nan	nan	A2	A2	A2	922	83.0	770.0	1.0	1.14980151518991	0.7946607288040354	1.0	0.6681159420289855	0.6340013746718743	44.41475980317439	45.39823785126467	12.649110640673518	5.046114572348579	4.47213595499958	27.569593290921144	26.96214908050699	72.6632242896363	135.18400000000005	0.910167818361303	1	1	1	1	0	38.0	3.693293678574264	3.09277487359941	13.692484945058823	5.772838938981295	3.750942244194448	3.179354556836188	3.5781948771327734	8.185244565829635	9.509971775114536	3.94325171969831	9.252765718847513	3.2984207030385733	333.0	41.43680482637137	29.462302670814097
2	64	nan	0	0	nan	nan	A2	A2	A2	1798	567.0	785.0	1.0	1.0148841771131916	0.28218839340266205	1.0	0.8324074074074074	0.8711851289339397	49.16439385140845	51.088159097779204	21.540659228538015	7.893110780567475	7.0	44.0	47.166304226903	28.072573773769385	161.04399999999998	0.9633002946691669	1	1	1	1	0	87.0	12.320988832041621	11.949095901101828	11.893018960952759	17.646143309772015	15.643198288977146	12.325810685753822	13.348256662487984	60.19533069431782	31.178255915641785	20.535927444696426	57.955092534422874	2.474143598228693	389.0	71.6972459545359	150.0150759667158
2	65	nan	0	0	nan	nan	A2	A2	A2	2033	509.0	790.0	1.0	1.056042440107258	0.6372514360243203	1.0	0.6160606060606061	0.8024200204636791	58.525371831619374	60.41522986797286	20.808652046684813	8.037954024431464	7.0710678118654755	42.42640687119285	45.102926560147914	41.134686897071106	178.4319999999998	0.9537884119164909	1	1	1	1	0	116.0	12.440405916422606	14.437949227169156	17.618768606334925	22.829495765268803	22.660593658685684	15.172518521547318	16.10554662719369	56.65148387849331	31.64708937704563	20.19079887866974	67.61167319118977	5.075745794922113	892.0	172.93200619518757	195.51189466379583
2	66	nan	0	0	nan	nan	A2	A2	A2	1924	788.0	818.0	1.0	1.2831908471130269	0.8362878333697621	1.0	0.6379310344827587	0.6522695924288433	69.4645192327655	75.07329751649384	20.615528128088304	9.627667986719622	9.433981132056603	36.86186712181603	38.08674785145512	-32.98548054475027	192.5279999999999	0.9808819780780015	1	1	1	1	0	60.0	4.925291836261749	3.8549019591882825	7.536461420357227	10.408239889889956	2.389318694360554	5.678965413942933	4.597680626437068	27.205554261803627	24.84849315136671	7.047013074159622	24.398001104593277	2.200442535802722	1168.0	79.14532712195069	106.82024893257767
3	1	nan	0	0	nan	nan	A3	A3	A3	1006	645.0	0.0	1.0	1.1798161770502602	0.7884929375501138	1.0	0.8165584415584416	0.606969462174078	46.82246334764332	49.92995093127971	21.095023109728988	7.892267509242097	7.035533905932738	27.0	28.797866221011855	14.76489856552907	144.318	0.9752787203102278	1	1	1	1	0	50.0	11.883711010217667	6.291386283934116	8.072220925241709	9.130205266177654	6.332860291004181	5.294727988541126	7.456443104892969	13.987655520439148	6.7668421268463135	6.497642487287521	19.372213304042816	3.692698573693633	463.0	96.4815289862454	85.36795609071851
3	2	nan	0	0	nan	nan	A3	A3	A3	2334	696.0	0.0	1.0	1.7830247419469722	0.9457878868218367	1.0	0.8183730715287517	0.47683192705548827	97.77807204601848	92.9623579735368	29.154759474226502	11.294892496741054	10.04987562112089	30.0	31.756847654704547	-3.4329960518228733	248.0119999999997	0.9542109566639412	1	1	1	1	0	69.0	32.11522074043751	10.506248537451029	15.004089441150427	13.376974146813154	11.594201629981399	8.567925576120615	12.016433976590633	17.179293546825647	7.562661152333021	10.420904841274023	25.16945158690214	6.141939403489232	799.0	626.4675210900605	202.0944382660091
3	3	nan	0	0	nan	nan	A3	A3	A3	1011	0.0	23.0	1.0	1.1125130578569489	0.6996270712673278	1.0	0.7180397727272727	0.7548606606413323	43.543600543825484	45.880278987817846	19.0	7.579002750385986	7.0	31.0	31.112259441403545	-66.70726136857961	129.73200000000003	0.970715314450312	1	1	1	1	0	52.0	5.945464259013534	4.822461282834411	4.816464502364397	5.53870452567935	5.671580087393522	4.028336014598608	5.259739074856043	17.522728264331818	14.546868100762367	6.403753738850355	12.892774909734726	1.8811322236433625	286.0	174.97174032777548	72.17303738929331
3	4	nan	0	0	nan	nan	A3	A3	A3	1762	231.0	24.0	1.0	1.033764009819061	0.3869329197987546	1.0	0.6909803921568628	0.8010720184123197	50.04202361614765	52.839379254491625	20.396078054371138	7.514980198962537	6.708203932499369	43.10343237322222	46.144143580875195	-48.47418926041255	166.25399999999988	0.9465484824066611	1	1	1	1	0	79.0	11.53347067721188	9.457312878221273	9.045456640422344	18.47141221910715	3.8854810688644648	10.031586177647114	10.182360591366887	31.739833742380142	33.7173877581954	11.997344922274351	33.76388181000948	8.435385689139366	786.0	126.317418333143	127.29442293196917
3	5	nan	0	0	nan	nan	A3	A3	A3	2405	183.0	46.0	1.0	1.079389031908388	0.7314213350433636	1.0	0.7921607378129117	0.8156080917779188	67.11407654334367	65.39113089708727	22.360679774997898	8.825212839828755	8.0	45.0	45.76682200813081	77.72842222086219	192.49599999999973	0.9717171717171718	1	1	1	1	0	112.0	17.387716429308057	13.539528485387564	11.775631353259087	26.425772435963154	4.811276446096599	13.303135707974434	14.464820344001055	34.10910202562809	42.77625694870949	14.68435187637806	43.44353400170803	13.74966052826494	474.0	200.37456337735057	153.52730636298656
3	6	nan	0	0	nan	nan	A3	A3	A3	1140	346.0	47.0	1.0	1.1466936428223313	0.8045729611616608	1.0	0.6985294117647058	0.7887298160845557	49.59588442459379	51.19570294468082	14.866068747318506	5.94015788821027	5.385164807134504	29.516097302997224	29.45270503092863	-72.69256741552752	134.77000000000004	0.9624314056563951	1	1	1	1	0	92.0	18.861799117177725	10.112993074581027	7.7769436575472355	10.770168643444777	4.714335871860385	8.938353579491377	10.410376150161028	31.752208650112152	23.32320135831833	11.65960169956088	32.84286234527826	2.797833221964538	1045.0	136.9207905344665	94.52919830940664
3	7	nan	0	0	nan	nan	A3	A3	A3	2721	547.0	42.0	1.0	1.076006491651203	0.6897273619436242	1.0	0.7312550389680194	0.7582017668895232	69.87008052691539	71.06335201775947	25.059928172283335	9.120851659848123	8.06225774829855	51.864468347058924	50.59077137136783	42.29048259390058	212.36199999999968	0.9533987386124737	1	1	1	1	0	115.0	16.294682167470455	15.634409077465534	18.552117191255093	31.507255632430315	5.792996142059565	15.417242713272572	16.023926101624966	33.39247724786401	39.500877402722836	15.87307545170188	43.949340015649796	18.75561146903783	564.0	170.0894179996103	180.25958671793342
3	8	nan	0	0	nan	nan	A3	A3	A3	3619	724.0	55.0	1.0	1.066011976711921	0.7078592334027334	1.0	0.7703277990634313	0.747397592499894	80.86266562861394	80.50465825031493	28.844410203711913	10.733503416029324	9.486832980505138	57.0	57.11762910265816	7.6591654055407075	246.67399999999952	0.9619883040935674	1	1	1	1	0	107.0	48.32953388616443	17.534355711191893	15.594796724617481	33.96710145846009	18.783382883295417	18.81507596001029	18.879102770239115	35.79731446877122	27.82587930187583	17.648310095071793	45.755092702805996	31.405996832996607	683.0	851.5538264624774	296.598581250757
3	9	nan	0	0	nan	nan	A3	A3	A3	1741	636.0	64.0	1.0	1.0712494809862398	0.5754545335167779	1.0	0.6881422924901186	0.638192681909862	53.31660152539504	58.52349955359813	20.09975124224178	6.936511571393081	6.0	43.95565947634047	43.604117375868555	58.320510180692565	185.15199999999984	0.8960370560988163	1	1	1	1	0	105.0	17.124879878014326	11.562813762575388	16.1319601200521	18.116075422614813	7.067704291082919	11.036057082936168	12.3794766664505	27.8806133531034	24.47554748877883	12.380849942564964	37.760616555809975	9.175387166440487	652.0	135.07077151350677	116.94763113558292
3	10	nan	0	0	nan	nan	A3	A3	A3	1809	546.0	85.0	1.0	1.4148143318584905	0.8928643077518308	1.0	0.6242236024844721	0.5654718796690673	73.541653008615	71.8679344353238	15.264337522473747	6.07528739566543	5.656854249492381	35.62066310525473	33.11770387117554	18.35864619592455	200.50199999999973	0.8841642228739002	1	1	1	1	0	88.0	16.035553492605686	13.168413845822215	16.945296462625265	19.177935425192118	5.0013122614473104	12.676569821313024	13.41814292035997	35.030808102339506	33.87083251401782	14.023956712335348	44.10505833476782	7.776592726819217	525.0	96.63379878178239	125.10486020706594
3	11	nan	0	0	nan	nan	A3	A3	A3	2262	128.0	90.0	1.0	1.0856063001881375	0.7095873179890809	1.0	0.710204081632653	0.807365397656737	64.58881935722044	66.73080248281148	23.08679276123039	8.381055358476566	7.615773105863909	47.71938890871311	45.51041319538516	-72.26800334954476	187.63599999999965	0.9544303797468356	1	1	1	1	0	123.0	10.068284127861261	11.572671111673117	11.065491735935211	27.203021220862865	4.410330375656486	12.011078048497438	13.04628063365817	29.17410546541214	49.38219258189201	13.441351968795061	38.241352036595345	13.993224997073412	711.0	137.66489684209228	137.71929532289505
3	12	nan	0	0	nan	nan	A3	A3	A3	1816	790.0	96.0	1.0	1.0602957907262125	0.6530692292388778	1.0	0.7770646127513907	0.8280312831981246	55.788879810568936	56.142675390472796	20.396078054371138	7.756442482809017	7.0	40.0	42.24881892718835	2.5302854688413774	166.0119999999999	0.9677591260325076	1	1	1	1	0	72.0	41.67299921065569	10.847592923790216	9.4493018835783	15.796902433037758	9.628885397687554	9.95140004530549	10.74552527628839	27.909193575382233	17.866224203258753	12.261005610227585	31.648203283548355	8.604196259751916	585.0	528.3864346966147	123.42568100988865
3	13	nan	0	0	nan	nan	A3	A3	A3	2188	698.0	107.0	1.0	1.1709098273946406	0.8163561226687948	1.0	0.7775408670931059	0.782703918986898	69.88123490344394	66.61080993352356	20.0	7.939419662155684	7.211102550927978	39.61335979327776	40.35982726916439	-6.196212239624294	187.42599999999987	0.953792502179599	1	1	1	1	0	84.0	9.815701531246305	12.866208892315626	11.500709611922503	21.965804494917393	9.598046853207052	11.811169642955065	13.791363388299942	35.979751259088516	31.334203101694584	14.434607457369566	38.911375626921654	9.766598059795797	370.0	109.69477389287204	138.77134377136827
3	14	nan	0	0	nan	nan	A3	A3	A3	2683	186.0	128.0	1.0	1.0906553168928477	0.7428370678968964	1.0	0.7231805929919137	0.830683591163062	71.66184935958822	72.80109889280519	24.73863375370596	9.154409303941092	8.246211251235321	50.30113777009962	47.975619371409884	67.52180317972875	201.46399999999966	0.9670210848801586	1	1	1	1	0	126.0	25.68934159167111	15.96804766356945	11.942290391772985	31.172198049724102	5.7082627806812525	16.15405509248376	17.60883492231369	39.0474860817194	51.05510015785694	17.259281370788813	55.032547399401665	15.276798695325851	1170.0	395.471808899194	206.75762589648366
3	15	nan	0	0	nan	nan	A3	A3	A3	4552	462.0	135.0	1.0	1.231898697227914	0.7084994462644967	1.0	0.5835897435897436	0.4435105031570912	97.49753579856005	107.01868995647442	25.612496949731394	8.505369111998613	7.615773105863909	76.56916316757301	68.80511934558342	-72.63336852961832	359.1319999999989	0.7828030954428206	1	1	1	1	0	249.0	25.468940290622413	29.734325206838548	30.13322652503848	43.69941253773868	13.250782028771937	28.792080564424396	31.123399754986167	106.73714785650373	81.00926227495074	35.81232930161059	100.15498575940728	15.279484284110367	2656.0	363.49506386648864	385.9870151327923
3	16	nan	0	0	nan	nan	A3	A3	A3	4615	362.0	152.0	1.0	1.1993577595514773	0.6911527480399193	1.0	0.5291217610639761	0.36047590881040703	96.08997879957862	100.16985574512923	22.135943621178654	8.284042587627164	7.211102550927978	77.61835965863722	69.44506458008982	65.60166030468417	401.0999999999988	0.7901720743087064	1	1	1	1	0	91.0	62.87450974434614	32.107072565704584	22.411413751542568	50.143404338508844	17.00234991312027	28.811978332698345	34.736293643713	72.34779884666204	57.77958347648382	34.31729616969824	92.09552146494389	23.882993867620826	531.0	806.0987718142569	433.43140383064747
3	17	nan	0	0	nan	nan	A3	A3	A3	1169	733.0	150.0	1.0	1.0246980537630621	0.5327524726340235	1.0	0.6970781156827669	0.8769630936085065	42.15621055833525	42.2965719651132	16.97056274847714	6.3842027307462095	5.656854249492381	34.64823227814083	35.67558338358985	-61.879216986534075	129.42600000000007	0.9570200573065902	1	1	1	1	0	59.0	10.34497595578432	8.003463735803962	11.654520507901907	11.10328834503889	6.658121592365205	7.6480354107916355	7.996810846030712	24.534676171839237	21.79874873161316	9.580727901309729	27.76585029065609	3.786800946108997	704.0	118.75068276375532	95.550881318748
3	18	nan	0	0	nan	nan	A3	A3	A3	916	277.0	160.0	1.0	1.421403243671284	0.8570720201487548	1.0	0.4893162393162393	0.3827162678977756	51.17255012351022	54.037024344425184	13.0	4.426587669013528	3.605551275463989	28.011918183546726	26.363924613026505	66.11568876625634	173.42599999999987	0.7934170636639237	1	1	1	1	0	54.0	30.809155516326427	15.441351938992739	9.281284868717194	21.494148179888725	8.26546124741435	13.174288552254438	16.07849247008562	34.90634015202522	24.57544829696417	15.26390477642417	38.865980073809624	10.308598458766937	327.0	224.7015487998724	100.66866565868258
3	19	nan	0	0	nan	nan	A3	A3	A3	2559	132.0	166.0	1.0	1.3970553788057172	0.8995316105119203	1.0	0.5564253098499674	0.6797569245269254	87.33091908249827	83.81527307120105	18.601075237738275	7.688106173348385	7.0710678118654755	38.05332117420829	38.1510076951258	-36.5930821824479	217.50199999999964	0.9544945915703099	1	1	1	1	0	131.0	25.944136755540967	13.841840207576752	12.214312974363565	30.169146172702312	5.355626774020493	15.505531385540962	16.31909671612084	45.080994836986065	63.97605849802494	17.435782365500927	53.349538549780846	14.930052666924894	1183.0	275.31961598433554	158.61477099359035
3	20	nan	0	0	nan	nan	A3	A3	A3	2336	749.0	183.0	1.0	1.3970552802439054	0.9014629505424862	1.0	0.5208472686733556	0.5427100290893362	83.56612730936868	85.70297544426332	18.35755975068582	7.328359412037011	6.708203932499369	36.062445840513924	36.17212200339924	-50.45262670780046	232.57199999999958	0.9353353353353353	1	1	1	1	0	115.0	20.66250084992498	14.913099868223071	15.933272309601307	30.25487153418362	6.3105211248621345	14.557686759158969	15.904631128534675	41.96786454692483	53.936079919338226	17.377233526669443	53.06781120598316	15.198321564123034	752.0	144.20421176590025	147.02662723138928
3	21	nan	0	0	nan	nan	A3	A3	A3	1158	355.0	255.0	1.0	1.236925762749676	0.7812791290748373	1.0	0.6426193118756937	0.422592330332248	51.216066587338105	56.462376853972415	15.0	5.102878220120551	4.123105625617661	31.292171544972714	31.968136755338563	75.10104112518813	185.56599999999986	0.8298101039054102	1	1	1	1	0	30.0	32.59006633237004	10.603036550804973	10.808361932635307	18.87531853839755	5.665003439411521	9.492958005517721	13.228137677535415	28.711634926497936	19.303944488987327	10.905851883813739	25.75432974845171	9.699702453799546	153.0	178.87299914751202	55.330235835164785
3	22	nan	0	0	nan	nan	A3	A3	A3	2656	526.0	271.0	1.0	1.1973382519262965	0.8246692744920382	1.0	0.6271546635182998	0.7436993437725926	78.24514201681352	78.33900688673555	21.93171219946131	8.44978310498843	7.810249675906654	45.6	44.256643949861804	-26.052208475554362	211.8459999999997	0.9465431218816821	1	1	1	1	0	147.0	20.300877530127764	16.969329345971346	11.791073516011238	45.9924928098917	7.042175933718681	17.95358207449317	20.533806420862675	55.54503674805164	76.09176778793335	21.252658862620592	67.95342971384525	24.274082554504275	1321.0	216.26341694314033	206.7172201499343
3	23	nan	0	0	nan	nan	A3	A3	A3	2648	108.0	283.0	1.0	1.0758405236551771	0.659514565433523	1.0	0.7294765840220385	0.8198472416696932	68.01935804506462	65.49045732013177	22.847319317591726	8.919190362980846	8.0	51.86871419838361	51.12959258854904	73.21276999212921	201.46399999999971	0.9348631950573697	1	1	1	1	0	162.0	34.11842526495457	19.264713514596224	11.34950789809227	48.25859463214874	7.361776182428002	19.001174971461296	22.425741981714964	56.17256434261799	66.43601123988628	21.7734187990427	64.68622858822346	25.456748293712735	1293.0	480.15291099622846	244.95765643566847
3	24	nan	0	0	nan	nan	A3	A3	A3	2055	168.0	295.0	1.0	1.108505847289911	0.7131682975451518	1.0	0.6676413255360624	0.7727362671122129	62.31862230369543	63.60031446463138	20.518284528683193	7.7694110307966024	7.0710678118654755	42.26181257435438	43.68490881789219	-54.10201386637667	182.80799999999985	0.9513888888888887	1	1	1	1	0	110.0	21.95123217254877	13.694041353650391	10.717677593231201	27.079697888344526	5.386739903129637	13.846753668040037	15.97376980818808	44.457633182406425	42.29788660630584	18.103486709296703	54.8527045994997	10.103059453889728	738.0	232.98133829049766	161.3032273920253
3	25	nan	0	0	nan	nan	A3	A3	A3	2555	223.0	298.0	1.0	1.1898476782968386	0.8175577075594969	1.0	0.6542893725992317	0.7539478584208754	76.16908860055524	75.58438992278762	21.93171219946131	8.445454749362703	7.810249675906654	44.67523126587924	43.861716520941876	-27.76698071982239	206.3619999999998	0.9674365770541459	1	1	1	1	0	127.0	12.893186945468187	14.55788510479033	11.859983257949352	24.01431306824088	5.263324981555343	15.223208982497454	16.266330990940332	45.914732582867146	44.725108839571476	18.81678495556116	61.18959313631058	6.535362781956792	888.0	179.71030784212053	191.40337241999805
3	26	nan	0	0	nan	nan	A3	A3	A3	2772	331.0	307.0	1.0	1.2387815112609213	0.7084726797215231	1.0	0.6078947368421053	0.5713531475970539	76.31806714719082	80.60397012554654	23.259406699226016	8.190382005345809	7.0	53.05394718091586	53.86057831782395	-10.618592286360569	246.91599999999943	0.8643592142188959	1	1	1	1	0	149.0	30.449729073792696	16.396826144307852	14.4783551171422	43.699748227372766	6.429892457090318	16.87562370672822	18.720393700525165	56.38147586211562	69.16491949744523	20.49050129763782	63.67113743722439	24.551812056452036	1056.0	268.4646831471473	191.44660143181682
3	27	nan	0	0	nan	nan	A3	A3	A3	2718	559.0	310.0	1.0	1.0315518748894112	0.5618988920417879	1.0	0.7467032967032967	0.8203253230109959	65.04831472324913	65.73431371817918	25.298221281347036	9.312635601103697	8.48528137423857	54.32798000813859	53.80835106595282	-4.055449720703386	204.04999999999967	0.9572107765451664	1	1	1	1	0	160.0	17.511238284409046	19.222491748631	11.308903690427542	34.323689583688974	15.11606016382575	18.45679407939315	21.241351939737797	74.45055319368839	69.99838276207447	27.12236215174198	73.60743123292923	15.599969507195055	1313.0	273.3320822166279	250.5322348512709
3	28	nan	0	0	nan	nan	A3	A3	A3	2250	188.0	376.0	1.0	1.0782733129406132	0.7199839930686811	1.0	0.6809927360774818	0.8540785403783395	64.52105898761562	63.28506932918696	21.93171219946131	8.525694257812573	7.810249675906654	43.1335136523794	44.777012940948566	-47.56383941191569	181.94799999999978	0.9733939000648929	1	1	1	1	0	100.0	12.92693979665637	12.085404818877578	10.149645254015923	38.15214769542217	4.689280536025763	13.376867342740297	15.386312622576952	40.64136716723442	53.86704804003239	15.579980205744505	44.45563453435898	19.732906062155962	299.0	149.89176805503666	155.55764114670455
3	29	nan	0	0	nan	nan	A3	A3	A3	2507	251.0	385.0	1.0	1.2104346706272808	0.768969809549801	1.0	0.5787165281625115	0.6008227052806695	73.99002125785947	75.95393340703298	20.12461179749811	7.680804031666717	6.708203932499369	49.647759264643554	47.30071772905608	-67.31000082348943	228.9859999999995	0.8926473206337902	1	1	1	1	0	134.0	14.922087431885302	13.832684841938317	12.165117856115103	36.73456939868629	5.857724891975522	15.653681255877018	17.849668130278587	50.57810342684388	55.695704435929656	18.24615863710642	57.421652438119054	15.145052270032465	1048.0	151.27498293481767	164.18419197481126
3	30	nan	0	0	nan	nan	A3	A3	A3	2309	361.0	385.0	1.0	1.0693580389984676	0.6894885896988266	1.0	0.7365231259968102	0.8247561512156448	64.1660872166043	64.20280367709809	22.825424421026653	8.573799292591005	7.810249675906654	46.59723974972743	46.475275258382126	40.68328966254694	187.56599999999978	0.9636894824707845	1	1	1	1	0	152.0	14.868925081565976	14.833356257528067	12.945815201848745	44.04695199429989	6.556969579309225	15.753322657197714	17.324589919298887	58.52440692484379	73.60369284451008	20.222400285303593	56.59543754160404	23.488868482410908	945.0	134.1498133596033	164.29881765320897
3	31	nan	0	0	nan	nan	A3	A3	A3	1287	39.0	384.0	1.0	1.0758691947006331	0.6440363600056196	1.0	0.6217391304347826	0.7500663102511419	47.150134241669754	47.01063709417264	16.55294535724685	6.251739628019769	5.656854249492381	36.778736354581724	36.06961130358633	-58.77987788259161	146.84	0.9130897481376374	1	1	1	1	0	100.0	29.37099254131317	13.68502326309681	11.767925564199686	32.534767635166645	4.628549627959728	13.589028775691986	15.817318990826607	36.6005035340786	44.63260866701603	15.747951440513134	49.34352631866932	20.040299020707607	838.0	382.53217322938144	131.6096896454692
3	32	nan	0	0	nan	nan	A3	A3	A3	2822	495.0	389.0	1.0	1.1659287534392875	0.769280843879412	1.0	0.6202197802197802	0.7635970876551643	77.05269352809385	75.66372975210778	23.259406699226016	8.7425456085804	8.0	47.651802699563575	49.2297964290656	-35.228090322201425	215.50199999999967	0.9463447350771296	1	1	1	1	0	123.0	26.88635085336864	17.24965290725231	11.50817121565342	67.64658573269844	7.735011836513877	19.835965514183044	22.930067885667086	68.69745947420597	97.974379748106	23.15574884414673	70.99891658127308	34.56977178156376	953.0	326.9744412265718	226.14096311479807
3	33	nan	0	0	nan	nan	A3	A3	A3	1707	317.0	398.0	1.0	1.045411952442177	0.5025926607189916	1.0	0.6603481624758221	0.7608346129055075	50.96966541530622	54.45181356024793	19.4164878389476	7.122023467793474	6.324555320336759	43.54396540368049	44.06446573687119	-2.6810390567497544	167.90999999999985	0.9297385620915034	1	1	1	1	0	97.0	11.078706046566367	13.547707330435514	11.802792377769947	23.088487142696977	7.319890150800347	13.110765246674418	15.087983556091785	53.117113064974546	48.36130317300558	18.800579868257046	54.4610207118094	8.701792976818979	1147.0	114.80735484696925	161.51383254677057
3	34	nan	0	0	nan	nan	A3	A3	A3	1840	71.0	404.0	1.0	1.0382567928612068	0.6153536352666894	1.0	0.7272727272727273	0.8292753830639187	54.74434284474267	54.3323108288245	20.12461179749811	7.763864515894158	7.0	44.49089057618756	43.15229217871506	-11.448007962311806	166.97999999999988	0.9477208344063868	1	1	1	1	0	89.0	16.387228172272444	11.078675566241145	12.83369192108512	26.31613638624549	4.4903029119595885	12.157793622463942	12.990386802703142	39.60004586726427	39.6122225150466	14.499671928584576	40.685236759483814	14.581216117367148	664.0	126.5517053892836	130.34146661497653
3	35	nan	0	0	nan	nan	A3	A3	A3	1025	823.0	409.0	1.0	1.4524914519839744	0.9006461527454763	1.0	0.7321428571428571	0.6328737943978305	56.44472982571296	57.56735185849702	20.0	7.591887074286743	7.0	24.0	24.528239522045162	-78.52469954203978	142.66199999999998	0.9822712026832774	1	1	1	1	0	78.0	9.37392233684659	6.01014724932611	5.318837258964777	17.048783104866743	2.935408579185605	6.690287660807371	6.404913427308202	24.19935914874077	30.687449365854263	7.386755175888538	22.348836481571198	8.440451700240374	438.0	99.82336170785129	61.538536770269275
3	36	nan	0	0	nan	nan	A3	A3	A3	2032	207.0	438.0	1.0	1.040893766687955	0.5911349724787186	1.0	0.8180354267310789	0.834344472634696	57.08528881591271	59.682493245507096	21.37755832643195	8.116831648034786	7.141085181396727	44.48396935314749	46.04343283850258	-19.129693061958335	174.94199999999984	0.9587166784619013	1	1	1	1	0	115.0	15.33434047177434	14.497596696019173	10.818951692432165	31.695384226739407	5.556710171513259	15.419302690774202	17.59452199190855	53.06964221596718	56.83437852561474	19.449347622692585	64.80125145614147	12.810879674740136	795.0	168.41481680981815	142.27293821796775
3	37	nan	0	0	nan	nan	A3	A3	A3	2326	692.0	441.0	1.0	1.1727513435863557	0.7870191945983707	1.0	0.6153439153439153	0.7096595030577977	70.86619057931237	70.60453243241541	21.2602916254693	7.946296521113593	7.0710678118654755	46.01688653259634	43.71937341418099	-46.32450606079005	202.9479999999997	0.9430366916683558	1	1	1	1	0	125.0	13.275898373685777	11.380148039199412	12.364675343036652	19.357366291806102	4.2413061978295445	10.976043350994587	11.215289532206953	57.74225977435708	50.55863268300891	15.154772253707051	43.82475017383695	7.972701638005674	1284.0	121.33421857096255	121.02829052042216
3	38	nan	0	0	nan	nan	A3	A3	A3	1971	528.0	446.0	1.0	1.1741186468372427	0.7753421698102428	1.0	0.6517857142857143	0.7417178888056546	64.85450259290445	61.40032573203501	18.24828759089466	7.188547669007585	6.708203932499369	41.846574829694376	40.958302326632456	-53.30029866429565	182.73799999999983	0.9182389937106918	1	1	1	1	0	96.0	22.38368810340762	18.334569241851568	10.425452031195164	32.9827421233058	7.39006637968123	18.055786959826946	20.04609750956297	66.73977275192738	68.06063933670521	22.97956807911396	78.2180207669735	10.01605249941349	793.0	243.3908143825829	187.24756253138185
3	39	nan	0	0	nan	nan	A3	A3	A3	1462	750.0	454.0	1.0	1.1815863473212302	0.823608811404864	1.0	0.6269296740994854	0.7574745579542648	57.66035501152311	56.462376853972415	16.1245154965971	6.473014479966028	5.830951894845301	31.752165280497014	32.70254834203941	32.69887977139456	155.73799999999991	0.9618421052631579	1	1	1	1	0	86.0	11.285252135246992	10.885618384927511	10.383825436234474	22.604715015739202	4.6373388562351465	11.64777604304254	10.968123937025666	48.331181682646275	47.626886423677206	13.591241329908371	43.482002049684525	10.783108253963292	854.0	120.66541564650834	116.74540326744318
3	40	nan	0	0	nan	nan	A3	A3	A3	2110	82.0	461.0	1.0	1.0600434148037376	0.6715952321668531	1.0	0.738795518207283	0.8455581553395152	60.59431289061497	60.959002616512684	22.47220505424423	8.346638219356024	7.615773105863909	45.14864339047188	44.895431896705524	34.83526512291668	177.08199999999982	0.9687786960514233	1	1	1	1	0	127.0	19.210681297816336	13.95709165930748	10.6126344576478	30.045319261029363	4.91596859972924	14.383108280599117	15.324467876926064	42.80064086616039	54.05099578946829	16.99337762966752	50.328068878501654	12.380987282842398	465.0	177.05943392496556	152.61297045089304
3	41	nan	0	0	nan	nan	A3	A3	A3	2343	798.0	462.0	1.0	1.0317878261263944	0.49506730454607323	1.0	0.7340225563909775	0.7105124080470538	59.1807049886461	59.64059020499378	24.596747752497688	8.853554372089887	7.810249675906654	50.72293210752074	51.41942939631613	-47.77843127626807	203.56599999999975	0.9485829959514168	1	1	1	1	0	134.0	14.349996229633689	12.438971541821957	10.20155643671751	21.290531866252422	6.361470998264849	13.181048266589642	12.7606927677989	46.0723736025393	52.1334095261991	14.949340090155602	52.28067450597882	5.88790724799037	814.0	126.46141794603318	160.67376214265823
3	42	nan	0	0	nan	nan	A3	A3	A3	2273	165.0	472.0	1.0	1.1268903823107628	0.6826880600193301	1.0	0.6134952766531714	0.6248293158045709	65.15305822280719	64.77653896280658	19.1049731745428	7.4081065469153815	6.708203932499369	48.79036790187178	47.60798709950449	26.037219930803847	213.80799999999974	0.8837480559875583	1	1	1	1	0	158.0	13.116090641357005	14.701228332705796	12.600289918482304	46.80117502063513	5.730342591181397	16.119310307316482	18.691355832852423	50.36978711001575	72.80825513601303	19.373708685860038	56.597848419100046	25.78509192727506	1171.0	149.35747321881354	155.58759440295398
3	43	nan	0	0	nan	nan	A3	A3	A3	3082	593.0	492.0	1.0	1.2272626059477072	0.8154588552187847	1.0	0.6736612021857924	0.6828637084516989	84.83957653848566	83.81527307120105	23.0	8.522059394490107	8.0	52.97386873950938	49.106423247918634	-27.221397634700732	238.15199999999976	0.91576288812955	1	1	1	1	0	167.0	26.65502405539155	19.90867478400469	13.508842628449202	44.88787679001689	10.668451975099742	20.94059663079679	21.921278754249215	89.85371182113886	105.82703886181116	29.48342115804553	90.3144124597311	17.788693147711456	2134.0	329.3707945924252	270.8697186987847
3	44	nan	0	0	nan	nan	A3	A3	A3	2460	222.0	496.0	1.0	1.0555242391480066	0.6765598032467665	1.0	0.70995670995671	0.8042874236542454	65.42074168737254	65.0	23.323807579381203	8.835640626698524	7.810249675906654	46.95742752749558	48.17502896683794	-60.7405283093887	196.04999999999964	0.9583171016751071	1	1	1	1	0	146.0	14.694956859573722	13.44786758814007	11.405981536954641	27.6298619620502	5.451239813119173	15.305973902344704	15.498252857476473	47.46430150419474	65.93823135644197	18.911024689674377	61.77068739384413	9.559777220711112	1311.0	180.94816538132727	186.4457316948101
3	45	nan	0	0	nan	nan	A3	A3	A3	2176	150.0	524.0	1.0	1.1963786880628187	0.7676282930767951	1.0	0.6910130200063512	0.679757688791229	68.48940869098665	66.27216610312357	19.0	7.355285324179894	7.0	46.0	43.894541097278704	13.141293370612628	200.5659999999997	0.920279128779869	1	1	1	1	0	107.0	14.073868917301297	14.920134283602238	11.689356867223978	32.42130163684487	5.171496143564582	15.747524194419384	16.753383718430996	47.43353934586048	59.330052480101585	18.678797595202923	61.32684827595949	11.317769140936434	1340.0	162.7596857920289	183.78506153076887
3	46	nan	0	0	nan	nan	A3	A3	A3	3126	140.0	592.0	1.0	1.2098591608734586	0.83345907483712	1.0	0.7505402160864346	0.7647879642329177	85.79349653907808	84.2140130857092	24.0	9.231740745138826	8.48528137423857	47.59302939192364	47.40787233651103	2.6241816065248824	226.63599999999977	0.964070932922128	1	1	1	1	0	131.0	9.540810268372297	16.881101742386818	13.733165465295315	38.32791642472148	6.150438732467592	18.54657817259431	19.655359791591763	55.988006234169006	74.5487598925829	21.77711145207286	64.19960330426693	16.140581385232508	1277.0	164.53229595907032	229.19877953082323
3	47	nan	0	0	nan	nan	A3	A3	A3	1278	796.0	594.0	1.0	1.2073448856881663	0.7986081670662613	1.0	0.6761904761904762	0.7061980517549827	53.68392353853156	52.40229002629561	13.601470508735444	5.94715681429819	5.830951894845301	33.19255392268309	32.30973953573617	-48.14353396459446	150.8019999999999	0.8996832101372756	1	1	1	1	0	112.0	9.522453643381596	9.290714915841818	7.835767149925232	16.34177160076797	5.636453786864877	8.793011374771595	9.670161021873355	53.78132285177708	56.8331118747592	12.428152849897742	37.1145494133234	5.02679487131536	1274.0	70.6666363151744	96.55846512317657
3	48	nan	0	0	nan	nan	A3	A3	A3	2436	314.0	600.0	1.0	1.3521602846364127	0.863408632490143	1.0	0.5901162790697675	0.595608818669408	81.67743730205339	86.31338250816034	21.400934559032695	7.535764354091406	6.4031242374328485	45.75319259448305	41.206694797334706	84.14303381288664	226.7059999999996	0.8874316939890711	1	1	1	1	0	146.0	12.70409707352519	19.179675010964274	16.336614064872265	26.672007367014885	13.801846398040652	19.325215633958578	20.85181967355311	86.17544815689325	90.33977270126343	30.82833594828844	75.09600990265608	5.166430173441768	1700.0	125.03871235344559	237.9647519234568
3	49	nan	0	0	nan	nan	A3	A3	A3	3437	78.0	645.0	1.0	1.145413126531935	0.808601119902347	1.0	0.7928489042675894	0.8220094326684037	86.19258718005324	84.8528137423857	25.079872407968907	10.157228737022185	9.219544457292887	50.0	50.712031751847285	84.58009434390472	229.2219999999996	0.9773922934736244	1	1	1	1	0	158.0	30.128847232088447	15.349980909377337	14.17114519327879	24.58803691715002	5.036118125542998	15.067551653832197	15.113298278301954	50.681788355112076	59.891432121396065	19.92225530743599	55.05296399444342	6.395712228491902	1225.0	397.0282296463847	241.14094813913107
3	50	nan	0	0	nan	nan	A3	A3	A3	816	559.0	637.0	1.0	1.1123952906224548	0.7641082417933017	1.0	0.7654784240150094	0.7202580029132339	40.41032263865824	40.311288741492746	13.0	5.114212970805003	4.47213595499958	24.98864607041431	26.068216311362686	83.0037676153394	119.31800000000004	0.9455388180764774	1	1	1	1	0	101.0	8.420569151639938	13.051621310412884	12.61489287391305	17.79226364940405	8.353093832731247	12.656275279819965	13.67617304623127	66.2541386783123	62.74973738193512	19.9482414200902	56.069337129592896	2.780132759362459	684.0	64.35364315100014	81.04962234944105
3	51	nan	0	0	nan	nan	A3	A3	A3	1535	312.0	651.0	1.0	1.0061745586875515	0.22543737866978816	1.0	0.7580246913580246	0.8619194260531738	44.903449409289514	46.238512086787566	20.248456731316587	7.3847992263617686	6.4031242374328485	42.93720354512928	43.74752955271895	-8.326474608468468	149.598	0.953712333022678	1	1	1	1	0	97.0	16.31006335839629	14.631662487983704	12.50293741747737	38.13667496293783	7.173678206279874	15.274372477084398	17.04994285106659	51.540703505277634	67.28619810938835	18.095536813139915	56.0138555765152	17.284733364358544	1054.0	172.47432689368725	161.9589991606772
3	52	nan	0	0	nan	nan	A3	A3	A3	827	563.0	669.0	1.0	1.0581800829943626	0.5634152575293674	1.0	0.7254385964912281	0.6456301474005194	36.405044964512506	37.21558813185679	13.92838827718412	5.1226605586483895	4.47213595499958	28.73373602939403	30.07689653581338	80.97516537405467	126.87200000000006	0.9199110122358176	1	1	1	1	0	100.0	12.35918214917183	11.201098635792732	16.05268942564726	15.598870791494846	7.061646446585655	11.344502992928028	11.98249788582325	55.70084670186043	47.86097541451454	16.53963528200984	50.89347684383392	2.714778366498649	827.0	66.2286870162934	78.17799650132656
3	53	nan	0	0	nan	nan	A3	A3	A3	1752	442.0	686.0	1.0	1.217316065686508	0.6402313024859058	1.0	0.6016483516483516	0.6135709488871638	58.40166228518909	56.515484603779164	15.652475842498529	6.108485873307749	5.656854249492381	49.23473188237559	44.863116920698594	31.552532391775085	189.42599999999987	0.8613569321533923	1	1	1	1	0	122.0	8.311848651617765	15.196459963917732	11.375143051147461	18.963714011013508	7.36752881295979	13.611810514703393	15.030838558450341	76.75622206926346	61.369725935161114	20.05232316814363	60.95350560545921	3.0036774426698685	1369.0	83.78739625774324	158.0756237730384
3	54	nan	0	0	nan	nan	A3	A3	A3	2134	563.0	713.0	1.0	1.6475805931023961	0.9296983589722063	1.0	0.6928571428571428	0.5162707460115772	88.68291916673068	89.05054744357274	17.0	6.4109359959509895	5.830951894845301	33.4607524006785	32.66385397807203	82.84676763995591	227.90999999999966	0.904812380750477	1	1	1	1	0	186.0	16.345632065087557	19.53635461255908	17.471274834126234	27.849301919341087	10.90936141461134	19.82992296293378	20.246829964220524	90.20602747797966	69.76476702094078	28.86648353561759	78.55611501634121	5.161074260249734	1611.0	141.09616243466735	190.7691312134266
3	55	nan	0	0	nan	nan	A3	A3	A3	1542	492.0	720.0	1.0	1.2298696447959276	0.8254724199882194	1.0	0.6182838813151563	0.7264307541709688	60.47961206992795	61.84658438426491	17.4928556845359	6.518188417447763	5.830951894845301	35.77708763999664	34.13726065164216	62.828735590826426	163.32399999999987	0.9539127745128365	1	1	1	1	0	108.0	18.03749137558043	12.547859955579042	9.42638285830617	16.79824525490403	5.787853827700019	12.072114139795303	12.528938692063093	54.27473871409893	42.12269776314497	15.20753799751401	50.174990609288216	2.966186019591987	1447.0	106.38826576527208	126.2299994751811
3	56	nan	0	0	nan	nan	A3	A3	A3	3791	354.0	759.0	1.0	1.295942646730178	0.7945799716761724	1.0	0.5832307692307692	0.5270652027293588	95.48065698516582	99.12618221237011	22.0	8.223186391464964	7.615773105863909	64.0	57.97198875450775	-16.14270831909143	300.64199999999926	0.8251169877026882	1	1	1	1	0	217.0	21.238467946648598	24.11267263069749	18.18321507051587	48.34680700302124	18.44248110987246	24.618829663842916	26.378469517454505	117.90302930027246	99.61080326139927	35.0388342961669	95.75422292202711	19.16285963449627	3294.0	220.48931130953133	353.4561991356313
3	57	nan	0	0	nan	nan	A3	A3	A3	3075	556.0	818.0	1.0	1.2057543492897893	0.815456702054059	1.0	0.6910112359550562	0.5068264303469302	83.99831961447164	91.21403400793103	31.064449134018133	11.495311765560295	10.295630140987	49.0	48.61974588948145	-10.192592412986377	276.1199999999997	0.929283771532185	1	1	1	1	0	100.0	36.172823594883084	16.410040479153395	10.61303124949336	32.817440927028656	9.72103458456695	18.019623063504696	17.529213439673185	65.7471885830164	40.04359520971775	22.886167600750923	67.22789345681667	10.587716505862772	1344.0	365.61634267121553	258.70083225890994
4	1	nan	0	0	nan	nan	A4	A4	A4	1696	125.0	33.0	1.0	1.1379979224671561	0.7372665654280708	1.0	0.7210884353741497	0.7058072412584374	58.05491215046509	59.07622195096772	17.72004514666935	6.804804392428914	6.082762530298219	37.24359609847605	39.22201257165329	19.3112137791538	173.76999999999987	0.9352081610146128	1	1	1	1	0	68.0	37.6044405028224	14.626382857561111	10.243213582783937	37.78467986732721	6.082200372591615	13.36853588372469	16.409247010946274	23.66916912049055	37.417395263910294	13.778652619570494	29.34047457575798	39.70930030941963	660.0	411.80018335953355	164.15204115211964
4	2	nan	0	0	nan	nan	A4	A4	A4	1552	586.0	20.0	1.0	1.2624760981683383	0.859241555014854	1.0	0.6807017543859649	0.7241196275176471	62.841836116254925	62.177166226839255	16.1245154965971	6.589410784611593	6.324555320336759	32.99323940072945	32.14800333721417	65.7569252495752	164.11399999999992	0.9310137972405519	1	1	1	1	0	92.0	8.557747790589929	10.649164609611034	14.246631652116776	20.45798421651125	11.516960438340902	10.668238367885351	11.27583734691143	35.197863548994064	32.371313102543354	12.496574357151985	30.35936515033245	11.711863884702325	790.0	85.58405460603535	103.0249182023108
4	3	nan	0	0	nan	nan	A4	A4	A4	1335	503.0	34.0	1.0	1.1267465975967867	0.7654015223251439	1.0	0.7169709989258861	0.6546454090937174	52.02474838286394	51.97114584074513	15.652475842498529	5.969676674248197	5.385164807134504	35.68506031116894	33.48068474781017	21.832675959225266	160.0819999999999	0.9103307193999318	1	1	1	1	0	56.0	25.32558172941208	13.1478141695261	7.6773021928966045	14.183504983782768	17.961455738171935	12.124742563813925	15.194064263254404	34.42932789772749	18.37318989261985	18.434821143746376	36.725642796605825	2.657099276781082	583.0	284.9766689706594	105.13244854845107
4	4	nan	0	0	nan	nan	A4	A4	A4	3963	552.0	45.0	1.0	1.1894454570921562	0.8250558451450982	1.0	0.698941798941799	0.6984782048547961	95.26039457635854	97.57561170702442	26.076809620810597	10.035295770800472	9.219544457292887	56.779547087917365	53.826999742735204	64.57042517099597	267.0179999999996	0.9397676073037704	1	1	1	1	0	106.0	23.84264903701842	16.74390786141157	18.942122515290976	20.745693219825625	18.75230033416301	16.154940128326416	17.430426539853215	50.705149814486504	34.86842159181833	20.534996546804905	48.571023028343916	7.36931411549449	1714.0	485.0905933175236	330.9592284709215
4	5	nan	0	0	nan	nan	A4	A4	A4	2867	446.0	47.0	1.0	1.2174202889081656	0.7354441576239525	1.0	0.5019257703081232	0.49742343685598395	77.96149239744223	84.17244204607586	21.213203435596427	7.5895315089150435	6.708203932499369	53.94430117135617	52.82556421991952	73.42113905249485	269.1259999999993	0.8365917712284797	1	1	1	1	0	91.0	17.9423667229712	25.194567842409015	17.780300673097372	26.901091039180756	27.595178212970495	22.60823993384838	28.272480342537165	50.699900805950165	21.765499379485846	31.629984077066183	70.82619972154498	8.583672824315727	1034.0	233.72733668237925	321.6485696788877
4	6	nan	0	0	nan	nan	A4	A4	A4	1162	636.0	56.0	1.0	1.041684798462908	0.595065962951572	1.0	0.6621082621082621	0.8498257259926543	43.271210907768356	44.28317965096906	16.278820596099706	6.219986670394253	5.656854249492381	33.23401871576773	34.77607103020209	-26.233062474435542	131.08200000000005	0.9563786008230453	1	1	1	1	0	100.0	8.557549444958568	11.987685941159725	9.661738019436598	13.704280145466328	13.549965668469667	10.460090041160583	13.276935987174511	39.19678035378456	35.08641177415848	16.308827348053455	43.6768904030323	3.656412621960044	680.0	62.36023520398885	117.34857717901468
4	7	nan	0	0	nan	nan	A4	A4	A4	1136	663.0	74.0	1.0	1.0521996478023277	0.5583165182936171	1.0	0.6935286935286935	0.7936699987511064	42.4573611015772	44.10215414239989	16.278820596099706	6.125649290227346	5.385164807134504	34.53864999091983	35.223816779046324	-37.44100244607057	134.11400000000003	0.931529315293153	1	1	1	1	0	91.0	4.373327249661088	10.083192182704806	10.46219576522708	11.91657891124487	14.622308678925037	8.89176776446402	11.17590606585145	38.70353235676885	36.508156072348356	14.890913242474198	35.56874955445528	2.2800488509237766	1091.0	35.89465185068548	108.7481499556452
4	8	nan	0	0	nan	nan	A4	A4	A4	1159	80.0	73.0	1.0	1.0802030799500688	0.7137287512586563	1.0	0.710171568627451	0.7375094155217672	46.239924697999314	47.265209192385896	16.278820596099706	6.158859707617661	5.385164807134504	33.0	32.387470160244256	-0.8919421086323436	140.52800000000005	0.952341824157765	1	1	1	1	0	42.0	26.954726420342922	11.207705810666084	8.304829504340887	15.067475371062756	5.23439384996891	10.05719081312418	11.813641585409641	16.549111165106297	16.616311974823475	9.452033285051584	24.22493325173855	9.352620707824826	197.0	246.9362019598484	114.77190823107958
4	9	nan	0	0	nan	nan	A4	A4	A4	1969	418.0	81.0	1.0	1.0286859017930952	0.487916509418816	1.0	0.619182389937107	0.7417931291735144	54.07092579662919	59.033888572581766	22.02271554554524	7.929614374828942	7.0710678118654755	45.591968439703244	47.19798676386324	76.1518861081149	182.63599999999985	0.9340607210626186	1	1	1	1	0	84.0	33.54410608112812	16.280552361160517	12.136812433600426	16.087541084736586	19.49768825992942	14.587563950568438	18.551201656460762	31.66073079779744	10.138841833919287	19.13601891696453	41.81622029840946	3.642267497256398	793.0	276.3157396391034	199.92574995942414
4	10	nan	0	0	nan	nan	A4	A4	A4	1997	258.0	84.0	1.0	1.389016131148727	0.886141365248655	1.0	0.6483766233766234	0.6053979052523093	76.17885582604133	76.32168761236873	16.278820596099706	6.575917165527833	6.0	39.0	35.30242599896779	0.697535359306132	203.5979999999998	0.8997521964406398	1	1	1	1	0	82.0	56.14938583225012	16.402426287531853	12.522270560264587	21.987319763749838	6.376928376033902	14.972762618213892	16.74961468577385	36.9025559052825	33.85261323302984	17.164965324103832	50.78278771042824	10.4238346144557	465.0	725.5093612931669	168.9563593864441
4	11	nan	0	0	nan	nan	A4	A4	A4	2536	336.0	90.0	1.0	1.223157513578847	0.8183084318493679	1.0	0.6469387755102041	0.5589561875447225	76.97456428822595	79.1580697086532	19.235384061671343	7.613520525970048	7.0	44.51712494448895	44.24339064266651	-8.137805550936672	238.77599999999958	0.9081468218442256	1	1	1	1	0	56.0	49.40440981462598	18.290440253913403	12.36864273995161	29.243976436555386	7.103242576122284	17.792507857084274	22.812237784266472	34.651880741119385	22.506065540015697	18.1525596678257	49.704081654548645	14.49404144845903	211.0	798.0255129579455	222.72208770364523
4	12	nan	0	0	nan	nan	A4	A4	A4	1139	107.0	92.0	1.0	1.0662788081522496	0.7065388364749404	1.0	0.7127659574468085	0.8576619293098138	45.38933889577539	46.17358552246078	16.1245154965971	6.223385262237789	5.656854249492381	31.939004367700633	32.120867273102995	-13.66827136682391	129.18400000000005	0.9595619208087616	1	1	1	1	0	66.0	23.740199740976095	9.312245339155197	7.4567941054701805	9.70537881553173	4.283482113853097	8.31218434125185	8.818051401525736	19.26204313337803	17.1181353405118	10.027664635330439	24.545235484838486	4.707225140184164	678.0	284.47756151482463	100.34456400200725
4	13	nan	0	0	nan	nan	A4	A4	A4	1888	438.0	132.0	1.0	1.1631502434869818	0.6381859302486632	1.0	0.6145833333333334	0.5675160500171533	59.21166805337338	63.50590523722971	19.235384061671343	6.726314715325796	6.0	47.0	45.58601374875633	-10.483784608371705	204.46399999999963	0.8930936613055819	1	1	1	1	0	109.0	61.07325860671699	19.78774693235755	10.286655977368355	19.624658588320017	30.626764371991158	17.408377200365067	21.49997719936073	50.70638579130173	29.363851454108953	25.26208896189928	57.89553661644459	5.613656859844923	889.0	577.499137410894	202.80811773240566
4	14	nan	0	0	nan	nan	A4	A4	A4	1185	24.0	143.0	1.0	1.0980452813555877	0.6824168216922614	1.0	0.7694805194805194	0.7645507044791358	46.46212036693618	46.32493928760188	15.264337522473747	5.954807813303616	5.385164807134504	32.486109991779905	33.96210277929047	14.6539415640959	139.56	0.9367588932806324	1	1	1	1	0	74.0	50.27350264042616	11.691569361835718	9.0039978697896	14.040024377405643	8.82623029127717	10.324834056198597	11.553353190422058	24.979110442101955	18.96971084550023	11.33603424206376	29.69903103262186	6.40212102048099	332.0	398.08210891857743	97.03726256266236
4	15	nan	0	0	nan	nan	A4	A4	A4	2145	375.0	146.0	1.0	1.1126616349225322	0.565650506211106	1.0	0.7100297914597815	0.5041721520881056	60.0986405222425	71.7007670809734	19.235384061671343	7.204373500686764	6.324555320336759	49.075708400434	49.560048106751786	58.96970210485685	231.22199999999964	0.8439897698209718	1	1	1	1	0	77.0	61.779720820486546	19.46027312427759	12.550621800124645	27.431403018534184	14.433279963210225	17.707103107124567	20.214129857718945	44.83157078176737	24.949095994234085	21.881864551454782	53.82603199779987	15.188784616068006	471.0	562.9610587581992	214.93043436855078
4	16	nan	0	0	nan	nan	A4	A4	A4	2071	238.0	146.0	1.0	1.3097487709139708	0.8664509569278047	1.0	0.6724025974025974	0.6773679484060711	74.2860232057049	72.44998274671983	17.69180601295413	6.9969375856266955	6.324555320336759	37.509029536384986	37.08820299477256	-75.914045048585	196.01199999999974	0.9375282933454053	1	1	1	1	0	96.0	71.8906231932342	14.861738052219152	11.988387886434793	28.362676441669464	4.986221106722951	14.256824601441622	15.63672849535942	33.32271299511194	35.38132302463055	15.29454493895173	41.42493312805891	17.54653243161738	675.0	707.6000149063766	181.14778402075171
4	17	nan	0	0	nan	nan	A4	A4	A4	2493	645.0	173.0	1.0	1.0943985028390089	0.7049109383748757	1.0	0.6817063166529943	0.7920610456476694	67.92491283016106	70.09279563550022	23.853720883753127	8.721715446348055	7.810249675906654	48.255408509328205	48.178857160390656	-11.787133325888	198.87799999999976	0.9612492770387507	1	1	1	1	0	165.0	14.08328377082944	16.89024182409048	11.429388914257288	58.07861439883709	6.580865217372775	17.022827483713627	20.55141530930996	48.345967680215836	96.85723662376404	19.73382158577442	56.76737619936466	37.12779437750578	1416.0	182.51560248993337	195.40627164393663
4	18	nan	0	0	nan	nan	A4	A4	A4	4279	92.0	182.0	1.0	1.2667931950048987	0.7805771346774887	1.0	0.5457908163265306	0.5492694445984183	99.48902656794309	97.32933781753577	23.600847442411894	9.082612211774112	8.48528137423857	70.93797315912286	62.18655788169066	-11.693388163821083	312.88399999999933	0.8076632691581728	1	1	1	1	0	59.0	75.247119827196	27.45001908391714	19.367589838802814	37.845105689018965	10.822186642326415	24.434866826981306	29.660044258460402	44.593514908105135	40.14837874099612	26.014511324465275	62.173601787537336	19.28125438094139	591.0	1420.9679712895304	474.2966967411339
4	19	nan	0	0	nan	nan	A4	A4	A4	4426	353.0	188.0	1.0	1.2201756311766108	0.7502323248822683	1.0	0.6147222222222222	0.4786389520503162	97.68705501366085	101.41498903022176	23.769728648009426	8.95884522444697	8.06225774829855	72.96551724137932	64.58817049262247	48.01015301790007	340.8839999999992	0.8491941673062164	1	1	1	1	0	135.0	76.84861518442631	31.475013330578804	19.189913798123598	50.026291377842426	10.306858954951167	29.767940774559975	35.843701764941216	58.22497892379761	44.329015001654625	32.42027924954891	81.62539115548134	28.95733575709164	1426.0	1089.8239721618593	458.30898025631905
4	20	nan	0	0	nan	nan	A4	A4	A4	1168	398.0	194.0	1.0	1.3197242432453014	0.8235072086808835	1.0	0.5254161043634727	0.36738609627237484	54.469849856602465	56.88585061331157	13.038404810405298	4.6745397120153624	4.123105625617661	34.87469233083722	30.901062062603714	-21.622485439606447	199.8779999999997	0.7616563417019887	1	1	1	1	0	41.0	48.7794003598392	14.915846548974514	10.798748776316643	26.803921580314636	7.449195075780153	13.623071659356356	16.966338589787483	31.6163424924016	23.418554984033108	14.922194231301546	34.83804067969322	17.748485509306192	467.0	262.28838023915887	106.94576947763562
4	21	nan	0	0	nan	nan	A4	A4	A4	1507	0.0	197.0	1.0	1.7629587088508447	0.924579964017114	1.0	0.49834656084656087	0.48825469529355003	76.78519134220251	81.98780397107853	21.0	7.212340265712413	6.4031242374328485	30.95839708449203	29.25423990470835	65.11931960700204	196.94199999999972	0.9477987421383648	1	1	1	1	0	14.0	54.315144419670105	11.45506988093257	8.08293280005455	18.511573921889067	3.753582064062357	10.257816467434168	11.761440437287092	20.186450097709894	22.280186239629984	10.176958877593279	29.177035182714462	8.764461757615209	16.0	454.0901497863233	131.64107728749514
4	22	nan	0	0	nan	nan	A4	A4	A4	1122	88.0	231.0	1.0	1.0572943460377975	0.6620742308616624	1.0	0.7285714285714285	0.7916140550669701	43.9781161500231	45.880278987817846	16.278820596099706	6.153330939075444	5.385164807134504	34.0	32.95888305906687	68.80930586793926	133.45800000000006	0.9520577004666951	1	1	1	1	0	31.0	39.293552950024605	13.124910369515419	8.394979797303677	20.118089579045773	7.609796324744821	11.544411420822144	15.411474771797657	26.185854956507683	18.997741661965847	12.535881645977497	30.44332031905651	11.956969618797302	685.0	431.52188877761364	136.69683384895325
4	23	nan	0	0	nan	nan	A4	A4	A4	4366	760.0	225.0	1.0	1.1990217489574861	0.7710031483706887	1.0	0.6316550925925926	0.3861807499879481	97.25431228096092	98.73702446397704	25.059928172283335	8.893643213977768	8.0	63.256993406690704	61.93459321625651	-17.490058867513792	376.9219999999989	0.8681646450586598	1	1	1	1	0	165.0	26.120592118240893	21.005432249978185	24.872831288725138	45.05859469436109	9.295719865709543	20.91819643601775	24.550286134704947	74.91152833029628	74.69085214100778	25.305058332160115	76.2298465706408	17.8487221095711	1890.0	409.9913328997791	283.7291831430048
4	24	nan	0	0	nan	nan	A4	A4	A4	2035	267.0	234.0	1.0	1.0416572067943037	0.5650183910278618	1.0	0.6851851851851852	0.801375953445837	56.632699700210864	56.302753041036986	21.93171219946131	8.061805934973332	7.0710678118654755	45.93049758080897	46.72641216514735	-38.52974342247111	178.63599999999985	0.9536082474226805	1	1	1	1	0	29.0	38.05023280531168	13.86532386392355	12.700907874852419	21.30193032324314	5.521095616742969	12.308186504989862	14.772137027233839	28.445868618786335	23.54094759374857	14.097734063863754	37.975875571370125	11.839566705748439	732.0	605.6330361329019	195.36534690111876
4	25	nan	0	0	nan	nan	A4	A4	A4	2387	346.0	232.0	1.0	1.3513157894521588	0.8728726641712607	1.0	0.6033872598584429	0.32824017479379747	81.36183069146234	85.47514258543241	16.55294535724685	6.100997307283589	5.385164807134504	44.93231893549424	39.70034768445749	3.959456243374232	302.2979999999994	0.8346153846153846	1	1	1	1	0	150.0	69.1991303190589	23.772899970412254	16.787899550050497	36.908400133252144	10.88334478624165	22.913618691265583	27.456214249134064	65.18941022455692	36.833508893847466	27.99761962890625	67.12645173072815	19.093232637271285	910.0	572.2375371828675	227.89065423607826
4	26	nan	0	0	nan	nan	A4	A4	A4	882	817.0	240.0	1.0	1.2880340005680577	0.7795077141287957	1.0	0.5690322580645162	0.4094480548175478	45.57876048568645	49.64876634922564	16.492422502470642	6.20390585233592	5.385164807134504	30.0	28.550199532540823	-74.34650460141526	164.5279999999999	0.8525857902368293	1	1	1	1	0	67.0	7.519111944362521	6.262577263638377	16.78773171082139	11.28496222011745	2.464942405000329	6.008743457496166	7.763851402327418	22.036148712038994	19.47843137383461	7.435843465849757	24.80770580098033	2.744899661280215	525.0	52.55968576669693	59.0666973143816
4	27	nan	0	0	nan	nan	A4	A4	A4	3894	419.0	274.0	1.0	1.0634622223204864	0.5080242136130111	1.0	0.6438492063492064	0.5965677663520327	77.71352442409719	84.17244204607586	24.698178070456937	9.254539404908558	8.48528137423857	65.96760394801528	66.93798379019871	-3.795295155326178	286.3999999999994	0.9011802823420506	1	1	1	1	0	122.0	90.07626446336508	27.246433176100254	16.505302544683218	42.33598838746548	15.695460457354784	25.232272781431675	30.476737521588802	77.50962104648352	52.91100938618183	31.42481128871441	78.99073766171932	17.634988958016038	1477.0	1525.3469603210688	404.5704282000661
4	28	nan	0	0	nan	nan	A4	A4	A4	3545	268.0	282.0	1.0	1.398248170767707	0.8899618688619949	1.0	0.6564814814814814	0.5754971365682632	102.08053219784364	99.32270636667126	23.53720459187964	8.893605750150192	8.06225774829855	51.6004322598017	46.55228998832055	-4.7154568910308825	278.2219999999995	0.9075780849974401	1	1	1	1	0	67.0	68.34300772100687	28.144594453275204	19.421042192727327	42.21969931572676	14.912855789065361	23.997604362666607	31.58832684904337	56.59252294898033	47.18063621968031	27.784954644739628	74.57990384101868	15.768093379214406	713.0	969.1203936077654	381.65024834126234
4	29	nan	0	0	nan	nan	A4	A4	A4	2276	692.0	288.0	1.0	1.0163582287671282	0.5421010028621974	1.0	0.7533929162528964	0.892838921626192	58.71451677770309	58.180752831155424	24.166091947189145	9.027057129825977	8.0	48.01790396428811	49.338591466369614	28.998532262216912	178.9799999999998	0.9705756929637527	1	1	1	1	0	150.0	8.200549364089966	11.930830858647823	9.967360984534025	49.09520107507706	4.951964635401964	13.645944904536009	16.36531636118889	43.71670092642307	94.24408355355263	15.569359939545393	47.32040919363499	35.64800497144461	1036.0	102.51590785384178	140.21390114352107
4	30	nan	0	0	nan	nan	A4	A4	A4	2298	823.0	293.0	1.0	1.3704521495795225	0.8879465230063347	1.0	0.7559210526315789	0.6630022316670321	81.27017334197453	82.56512580987206	31.76476034853718	11.508448271172	10.198039027185569	37.0	37.37994851768516	81.96701394898732	208.6999999999998	0.9571012078300706	1	1	1	1	0	108.0	7.490684384480119	11.274769242852926	13.243823871016502	28.196566715836525	4.298115512356162	11.667383849620819	12.528572510927916	37.6498206704855	50.03015170991421	14.231677800416946	42.295612797141075	13.392980830743909	645.0	129.7882965337485	153.4321051426232
4	31	nan	0	0	nan	nan	A4	A4	A4	1294	82.0	304.0	1.0	1.2005451705096584	0.7173399640452051	1.0	0.47855029585798814	0.5946654513433945	51.585628075741525	55.036351623268054	14.866068747318506	5.640501562527992	5.0	38.890872965260115	35.94090973705809	42.80490209335668	165.36199999999982	0.8690396239086634	1	1	1	1	0	47.0	13.908277999609709	12.76620127260685	14.040314354002476	26.64655528217554	4.607812639325857	12.91955441981554	14.02804609388113	26.60315863788128	30.91418343782425	12.957793544977903	34.912794694304466	19.87556262500584	374.0	117.60184638947248	113.26717033237219
4	32	nan	0	0	nan	nan	A4	A4	A4	1351	110.0	320.0	1.0	1.079154813382021	0.6591980565938668	1.0	0.6411960132890365	0.7270646503406719	48.68344168365551	49.9799959983992	16.278820596099706	6.39386588665783	5.656854249492381	36.76955262170047	36.60845660859556	-24.004205021083123	152.808	0.9454163750874738	1	1	1	1	0	75.0	15.71413747034967	10.662882447242737	12.892255995422602	19.41857013478875	3.8840619642287493	11.05929658934474	12.039444591850042	26.273456946015358	29.484748631715775	11.624841701239347	35.157671362161636	8.516121182590723	449.0	78.38335251808167	106.25758773833513
4	33	nan	0	0	nan	nan	A4	A4	A4	1974	53.0	324.0	1.0	1.0905475402538711	0.7331150046092086	1.0	0.6421600520494469	0.7803569432969648	61.17866225986729	60.53924347066124	20.248456731316587	7.766840240031226	7.0710678118654755	42.1871037656999	41.607895160404865	36.65491150395457	178.29199999999983	0.9527027027027027	1	1	1	1	0	93.0	12.8047760957852	13.628427591174841	12.098725903779268	26.021972961723804	6.7242694944143295	13.59266036376357	14.542046211659908	37.71828807145357	39.25478004664183	15.160982754081488	41.197024554014206	14.584939355961978	681.0	117.54242805577815	147.26088378578424
4	34	nan	0	0	nan	nan	A4	A4	A4	1296	395.0	326.0	1.0	1.1210235109434383	0.6933705943951817	1.0	0.5775401069518716	0.5988538999567176	49.331941414127336	54.817880294662984	17.0	5.990887156099297	5.0	35.70955633710819	35.54766793486597	62.33537181012297	164.90999999999988	0.8931771192281184	1	1	1	1	0	43.0	40.88790709525347	16.75550477206707	10.349233228713274	27.259159207344055	9.79206533357501	14.880979605019093	20.025513112545013	39.69753558933735	28.227481454610825	18.14908066391945	42.577004581689835	9.196139495819807	306.0	383.8129245489836	161.589623875916
4	35	nan	0	0	nan	nan	A4	A4	A4	2513	341.0	344.0	1.0	1.1922013976390513	0.7640924783031713	1.0	0.60019106759016	0.6233007766180616	73.32491246406644	78.23042886243178	19.235384061671343	7.674466001290851	7.0	47.05028435240239	47.30239402468569	-7.699857264064263	225.0879999999998	0.8930348258706468	1	1	1	1	0	60.0	45.408270467072725	22.468818195164204	13.814694460481405	31.84356451779604	12.639917604625225	18.778850965201855	25.12487982213497	50.30376134812832	40.84147410094738	23.997085496783257	58.72005781531334	9.506660604849458	428.0	544.4993974585086	310.34059666097164
4	36	nan	0	0	nan	nan	A4	A4	A4	2228	113.0	361.0	1.0	1.0509608773073567	0.641183430552004	1.0	0.6984326018808777	0.822814254507	61.21222054619961	59.53990258641679	21.213203435596427	8.41811926138641	7.615773105863909	45.16857314549575	46.973502196400474	-29.471925185094737	184.46399999999977	0.9497016197783458	1	1	1	1	0	69.0	8.779476657509804	11.263080839067698	11.777157261967659	17.67365526780486	3.7127489261329174	11.10557715408504	11.075410092249513	31.4061037003994	39.768444404006004	13.121141415089369	38.74895839393139	8.410498260520399	532.0	101.53197557106614	142.80093115195632
4	37	nan	0	0	nan	nan	A4	A4	A4	2399	26.0	369.0	1.0	1.2554176962907289	0.839519704124378	1.0	0.6862128146453089	0.7093572421276045	76.8710191121366	77.88452991448301	20.0	7.870895893179518	7.211102550927978	41.85860796178273	41.76627262905832	-77.7094218808761	206.15199999999967	0.9472852912142152	1	1	1	1	0	96.0	15.320180052891374	17.03529418632388	11.299855045974255	30.93601894378662	10.209094353020191	16.44734874740243	18.280277777463198	48.7869840413332	52.505119532346725	18.360601220279932	53.13728554546833	11.896498089656234	413.0	160.86892522592098	175.1022205390036
4	38	nan	0	0	nan	nan	A4	A4	A4	1801	447.0	399.0	1.0	1.2471586446871818	0.8354142587983856	1.0	0.6386524822695036	0.6844547336707136	66.22520990448822	67.4166151627327	16.64331697709324	6.637802931097746	6.0	40.264557334011315	36.39875239022421	-51.92962156120181	181.8399999999998	0.9100555836280951	1	1	1	1	0	102.0	35.119157668203115	18.10051119327545	16.389227125793695	22.83372251316905	7.338994427584112	16.05955594405532	18.93354693800211	66.2978408485651	47.44301515072584	22.54941625893116	62.4119630753994	5.585122459568083	940.0	270.12347592040896	182.33589692413807
4	39	nan	0	0	nan	nan	A4	A4	A4	2515	564.0	402.0	1.0	1.0798239261337057	0.6116293185423572	1.0	0.7621212121212121	0.7707525243559418	65.15958645503423	68.00735254367721	23.021728866442675	8.485266712719076	7.615773105863909	53.56760032779188	51.550646667962624	53.266758183817466	202.49599999999967	0.9503117324768562	1	1	1	1	0	88.0	13.230991087853909	13.71125353127718	11.874433513730764	19.983474541455507	9.419790968298912	13.89489589445293	15.838437542319298	68.31807436048985	56.5627376139164	22.226291313767433	55.254352666437626	4.730281573720276	929.0	148.7212941562757	203.30141172744334
4	40	nan	0	0	nan	nan	A4	A4	A4	2401	663.0	432.0	1.0	1.1454440301202966	0.7379516360101017	1.0	0.6915322580645161	0.6952218491529072	69.3036810105686	71.84010022264724	20.808652046684813	7.786669149594314	7.0710678118654755	50.5874396574376	46.76983869907645	55.461609812882116	208.32399999999978	0.9110225763612217	1	1	1	1	0	124.0	19.615823658183217	18.65348281338811	12.267475370317698	23.754619665443897	16.245593946427107	18.734004713594913	20.279850468039513	87.27147344499826	75.81365659832954	28.541466388851404	75.00660713762045	4.146822337061167	1424.0	183.0678723109886	247.39153139665723
4	41	nan	0	0	nan	nan	A4	A4	A4	3573	465.0	438.0	1.0	1.2038543231726824	0.8247298524992052	1.0	0.6543956043956044	0.725667465712347	90.98444785902872	89.69392398596462	25.179356624028344	9.63494137692673	8.94427190999916	52.84488100056429	51.45415240590136	-26.252091585126102	248.74399999999946	0.951531291611185	1	1	1	1	0	178.0	14.937605883926153	22.297856071963906	19.424460254609585	58.48690012842417	7.765606187283993	24.841138422489166	25.942183561623096	79.4671853557229	101.72750453650951	27.921171890571713	82.82247653603554	28.55014882236719	1720.0	327.6406348850578	263.5757232494652
4	42	nan	0	0	nan	nan	A4	A4	A4	1962	17.0	463.0	1.0	1.057794384229782	0.5292939823328555	1.0	0.7822966507177034	0.783538593489919	55.39738394528322	59.64059020499378	24.351591323771842	10.152839119104796	9.219544457292887	43.0	47.00127307676371	-80.19310088042631	177.38799999999992	0.972972972972973	1	1	1	1	0	93.0	11.026672720909119	8.99156178534031	7.822720691561699	27.511558823287487	4.604928679764271	9.848935674875975	10.675532162189484	26.92640570551157	57.06129565834999	11.383230354636908	27.34085613489151	16.26407258398831	774.0	153.7703059911728	144.80694299936295
4	43	nan	0	0	nan	nan	A4	A4	A4	2586	420.0	478.0	1.0	1.163257032461932	0.814081089867992	1.0	0.6651234567901234	0.7903242009647983	75.60850836248622	74.67261881037788	21.470910553583888	8.659574165088676	7.905124837953327	43.353913292260124	43.90973344706525	62.00043507660952	202.77599999999964	0.9660067239447142	1	1	1	1	0	139.0	19.600549310445786	17.86985581740737	10.874357238411903	42.31888282299042	6.675516905263066	18.694804314523935	20.43268483132124	57.769451439380646	82.53458451479673	21.832715343683958	67.53665994107723	18.468543589115143	851.0	240.50569938495755	209.2291601933539
4	44	nan	0	0	nan	nan	A4	A4	A4	2650	528.0	478.0	1.0	1.1248466136477269	0.7635363554291649	1.0	0.6582215598609041	0.7877576309751179	73.11754213717867	73.06161783043132	22.360679774997898	8.762671808283892	8.0	47.51186219440707	47.21673820272589	-50.89853498429902	205.6039999999997	0.9534088864903758	1	1	1	1	0	129.0	16.728435279801488	14.720210578292608	11.388265788555145	42.05484080687165	6.432211781851947	16.19775696285069	18.120866686105728	57.031753823161125	85.33426406979561	19.823971927165985	58.03225755691528	16.8542000669986	1576.0	245.38155202753842	231.00798063352704
4	45	nan	0	0	nan	nan	A4	A4	A4	2603	698.0	491.0	1.0	1.0542203955247857	0.5139473177059309	1.0	0.7123700054734537	0.8270095875735606	63.390732918450986	64.03124237432849	24.758836806279895	9.042822857134489	8.06225774829855	53.89889351043753	54.377949440339144	34.73806240047107	198.87799999999962	0.9669390787518574	1	1	1	1	0	161.0	11.40083927847445	15.660822484642267	10.894682209938765	50.18472568690777	6.339757418259978	17.484061997383833	18.72445261105895	55.902967765927315	114.07138186693192	20.06155487149954	60.56250840425491	27.665430672466755	1474.0	150.0381631553173	185.34789068996906
4	46	nan	0	0	nan	nan	A4	A4	A4	2157	428.0	603.0	1.0	1.2536389181958059	0.8646822159255853	1.0	0.7985931136616068	0.7687897715492721	74.08057917280617	72.83543093852057	18.110770276274835	7.664960147716816	7.0	36.0	37.212103664163315	83.88685638978065	187.76999999999975	0.969438202247191	1	1	1	1	0	87.0	17.131624326109886	13.168032359331846	11.283482160419226	32.72076000459492	4.757076384499669	13.964629581198096	14.62154566962272	39.282505702227354	56.011749405413866	14.900419721379876	45.15368877723813	17.722270554862916	567.0	169.1819947147742	154.9395135231316
4	47	nan	0	0	nan	nan	A4	A4	A4	1642	385.0	642.0	1.0	1.0999413919969205	0.6521096523467683	1.0	0.5845496618013528	0.7321422060971347	54.01342331464622	54.78138369920935	18.384776310850235	6.892017265556276	6.324555320336759	41.012193308819754	40.94890822917205	49.25103161772257	167.87799999999987	0.9466705102334967	1	1	1	1	0	97.0	25.14831774868071	12.687968257814646	8.510902546346188	18.771053601056337	7.567483028396964	12.377965953201056	13.663721699267626	59.25882351398468	38.49503321200609	17.674036782234907	42.285038873553276	7.161440486088395	799.0	382.1673768348992	149.1697872430086
4	48	nan	0	0	nan	nan	A4	A4	A4	2145	283.0	655.0	1.0	1.0315705750627422	0.48980658808278255	1.0	0.7251521298174443	0.8437297689905572	56.53995222514912	58.249463516842795	23.323807579381203	8.418717231619631	7.615773105863909	49.29847719048463	49.293290018150444	-4.514388091249483	178.73799999999986	0.9573755858067395	1	1	1	1	0	143.0	14.36734571121633	16.005767930299044	13.288013990968466	39.981460243463516	7.246814703568816	16.035034719854593	17.813183784484863	48.09355315566063	87.47057282924652	18.761089511215687	56.61393146216869	21.9253681153059	1372.0	207.2689556851983	182.95242274180055
4	49	nan	0	0	nan	nan	A4	A4	A4	1557	484.0	666.0	1.0	1.0853303826030303	0.7057502360966956	1.0	0.692	0.7304170893973458	53.50118610588804	55.21775076911409	18.110770276274835	6.799441992070983	6.082762530298219	39.5670803339575	37.90348930015243	-49.985666251853566	163.66799999999986	0.9243098842386466	1	1	1	1	0	116.0	54.582116111181676	12.862928178161383	13.33406576514244	20.019378904253244	5.879896228201687	12.844007026404142	13.294117640703917	49.40296043455601	39.766857486218214	16.03337148204446	45.79813829809427	8.374807389453053	632.0	549.5896084913984	132.17891210503876
4	50	nan	0	0	nan	nan	A4	A4	A4	1729	443.0	670.0	1.0	1.2568377786284057	0.8216624581330755	1.0	0.5468058191018342	0.5771926743431568	64.57895115041532	68.09552114493287	17.11724276862369	6.460557232489696	5.830951894845301	37.68589145946185	36.80834826833778	56.18285182084697	194.01799999999966	0.9131238447319777	1	1	1	1	0	124.0	80.50289142131805	14.658045344986022	14.377080962061882	18.720134312286973	7.435385722666979	14.498313870280981	15.111207781359553	56.2491798736155	34.174746353179216	18.77663843333721	50.786831360310316	5.559426261112094	669.0	922.0124372970313	157.6752882162109
4	51	nan	0	0	nan	nan	A4	A4	A4	2018	715.0	682.0	1.0	1.2189664179877737	0.8332907918162198	1.0	0.7499070977331846	0.7245477593649663	69.20532619392598	68.73136110975832	18.681541692269406	7.279459358345928	6.708203932499369	38.0	38.25912143960877	-0.8894712024222883	187.08199999999988	0.9447565543071159	1	1	1	1	0	110.0	15.667444935068488	11.976913107559085	10.981704466044903	15.700526500120759	5.659632286988199	11.994522020220757	12.21565574221313	45.361287876963615	56.97825599089265	14.93246366456151	47.69523157551885	2.6351415337994695	814.0	94.73424914758652	131.86598020233214
4	52	nan	0	0	nan	nan	A4	A4	A4	2891	561.0	687.0	1.0	1.250121650307745	0.8585364754767989	1.0	0.6883333333333334	0.7032174766158387	85.2660230820439	84.64632301523794	22.02271554554524	8.58019738683247	8.0	45.84246643304882	43.720366003135126	-75.42692739492551	227.29199999999963	0.9433839125469085	1	1	1	1	0	119.0	65.84121458977461	20.191104020923376	12.558693818747997	44.54915698617697	7.813626313582063	20.83622496202588	22.66533924639225	60.75683218240738	71.93423371016979	22.007156532257795	75.04727243632078	18.017502123489976	604.0	994.6725874319673	260.5724120978266
4	53	nan	0	0	nan	nan	A4	A4	A4	1752	311.0	697.0	1.0	1.0233841458296524	0.5166755878472225	1.0	0.7156862745098039	0.7815432637013293	51.3010780247554	54.405882034941776	21.400934559032695	7.624545709417198	6.708203932499369	42.485291572496	43.9230212315516	54.564221500173275	167.83999999999995	0.9361474752872028	1	1	1	1	0	102.0	14.590798834338784	13.799298070371151	13.490531776100397	18.54149692878127	13.925093486905098	13.316945157945156	14.935515351593494	44.21695280820131	39.25455091893673	17.925825893878937	49.26329444348812	4.144335087388754	680.0	140.17377002350986	166.4976580068469
4	54	nan	0	0	nan	nan	A4	A4	A4	1498	236.0	701.0	1.0	1.0507835146120963	0.6462281954176061	1.0	0.749	0.785865298807105	50.309910869789704	50.44799302251776	18.110770276274835	6.922589461866485	6.324555320336759	38.74929930619793	38.39371831290134	-69.731710118947	154.76999999999992	0.9454086462606498	1	1	1	1	0	87.0	12.027054259553552	7.813397437334061	8.540718704462051	14.348516061902046	3.160387604497373	8.412527678534389	8.724818776361644	23.820294585078955	38.920561604201794	11.734950818121433	29.17322039231658	4.779385095462203	1372.0	146.13914716430008	94.60434902273118
4	55	nan	0	0	nan	nan	A4	A4	A4	1750	502.0	709.0	1.0	1.0682867111392877	0.6796925272610559	1.0	0.7399577167019028	0.8378254454027584	55.60351894411624	56.04462507680822	20.518284528683193	7.597425766800332	7.0	42.0	40.78502264998504	-73.83516928597852	162.0119999999999	0.9679203539823009	1	1	1	1	0	99.0	66.70127437636256	14.984878335148096	8.979064617305994	29.71812003850937	6.189532345160842	15.188632000237703	15.843381386250257	47.28438240289688	40.59613956511021	17.613427992910147	51.22061489522457	14.736293591558933	591.0	805.7050736919045	177.77824085205793
4	56	nan	0	0	nan	nan	A4	A4	A4	2655	397.0	708.0	1.0	1.2198169276598143	0.8261683603441674	1.0	0.572198275862069	0.4634890932772797	79.0343828685301	81.74350127074322	21.18962010041709	7.429397553312115	6.708203932499369	46.761094940131585	44.52981458957871	-65.60667945802155	268.2979999999993	0.8782666225603705	1	1	1	1	0	57.0	65.00012200511992	21.826733853667974	12.646952021867037	34.15255980938673	12.273319667205215	21.641382478177547	23.520653072744608	65.72224009037018	29.485618345439434	24.33377582207322	68.42220176756382	9.44565503578633	1233.0	846.9319294653833	269.0974748842418
4	57	nan	0	0	nan	nan	A4	A4	A4	2334	636.0	724.0	1.0	1.1018039723261581	0.7390245344727613	1.0	0.6220682302771855	0.7725520096191633	67.05570153262573	67.68308503607086	21.213203435596427	8.367056207184747	7.615773105863909	46.232499391661705	45.17398522547391	-56.97174859294853	194.84599999999963	0.9441747572815535	1	1	1	1	0	124.0	41.112779423594475	14.009033374488354	16.489173751324415	35.003784246742725	5.178210106678307	15.437537241727114	15.106721591204405	44.435492515563965	64.5264823436737	16.255649656057358	53.02302600443363	16.661203956231475	751.0	481.7822077386081	163.2301368638873
4	58	nan	0	0	nan	nan	A4	A4	A4	3406	329.0	746.0	1.0	1.057113044827248	0.6606418870444417	1.0	0.6674505193023712	0.6794468870662087	76.49167032960288	80.15609770940699	27.459060435491963	10.096865162354467	9.0	61.24046741971691	57.42238898159691	-1.298748098124346	250.9859999999995	0.9266766426336553	1	1	1	1	0	184.0	58.42134735547006	25.648172788321972	17.1898375377059	39.04614336788654	18.87934699654579	26.295460402965546	27.270801831036806	76.96668936312199	50.18941022828221	30.253299705684185	92.24104674905539	10.997070292942226	1640.0	1287.1710999151692	381.07536467164755
4	59	nan	0	0	nan	nan	A4	A4	A4	2012	823.0	750.0	1.0	1.5682481596218942	0.9296205078917226	1.0	0.5519890260631002	0.5941184887477987	84.01258502539987	88.11923740024082	19.209372712298546	7.600413127476592	7.141085181396727	31.752165280497014	30.96017203394157	63.78968834847537	206.29199999999972	0.9790754257907542	1	1	1	1	0	109.0	14.689127946272492	8.214648678898811	8.883985683321953	25.468833547085524	3.5023269932717085	8.784771526232362	10.082993850111961	26.381200842559338	60.93789583444595	10.218783877789974	30.756054036319256	13.532387321814895	1135.0	156.92947297915816	106.36054034903646
4	60	nan	0	0	nan	nan	A4	A4	A4	2177	562.0	780.0	1.0	1.39980156381054	0.8953006241645178	1.0	0.7741820768136558	0.6649072819740983	80.3817203047509	77.12976079309465	16.76305461424021	7.010843489349574	6.708203932499369	35.63979812583017	35.8070378826819	82.60736833043235	202.8399999999997	0.9255952380952381	1	1	1	1	0	100.0	96.38599200546741	17.475165881216526	12.308064419776201	29.790768291801214	6.424368674866855	17.653315033763647	17.598428331315517	48.671168230473995	42.70521102845669	19.165362037718296	66.21878382563591	9.110994164831936	709.0	1198.9667511805892	207.42677972093225
4	61	nan	0	0	nan	nan	A4	A4	A4	1492	658.0	755.0	1.0	1.1391322347828707	0.7916404134275958	1.0	0.6119770303527482	0.7625042274547793	56.109223335494576	55.94640292279746	16.97056274847714	6.621094746032773	6.0	33.656158222550744	34.28202172600119	-32.44766594090605	156.80799999999994	0.9545745361484325	1	1	1	1	0	76.0	21.645700752735138	10.137117562815547	14.210543975234032	15.425482578575611	4.590966678224504	10.302021823823452	9.824231367558241	33.83710999041796	38.86221105605364	10.86730756610632	38.95434504747391	4.463706424459815	1351.0	392.8851905260235	141.2881666664034
4	62	nan	0	0	nan	nan	A4	A4	A4	2599	267.0	787.0	1.0	1.468599942301572	0.8951455041501492	1.0	0.614420803782506	0.4293223818719027	89.93600026748024	91.00549433962765	20.248456731316587	6.925176109135899	6.324555320336759	44.378658683365515	40.09113737460374	-6.1623417043661375	275.8139999999994	0.8374415981955857	1	1	1	1	0	144.0	23.42723740451038	16.47527277469635	17.572854187339544	28.315373443067074	8.186373711563647	17.573556086048484	17.203036518767476	65.53075462579727	48.18878472223878	21.402990790084004	64.26781106740236	8.131425973027945	970.0	228.1331809554249	167.46210464276373
4	63	nan	0	0	nan	nan	A4	A4	A4	6198	421.0	789.0	1.0	1.3687222459076276	0.8517790485097788	1.0	0.6221017765733213	0.4315702773001993	129.98129818458332	126.64912159190051	30.083217912982647	10.776861614735974	10.0	77.61041579200243	68.0973562553326	-82.75816407052166	424.8199999999989	0.8529553430124545	1	1	1	1	0	138.0	158.80065606161952	29.795544367283583	20.109346210956573	51.8112765327096	17.49141682870686	29.57262535393238	31.023346226662397	91.56943617016077	51.821988098323345	33.481635734438896	95.87414346635342	19.02449077926576	2151.0	2549.815686404705	606.0361796841025
5	1	nan	0	0	nan	nan	B1	B1	B1	922	672.0	0.0	1.0	1.6452377731065457	0.8696166698045142	1.0	0.4723360655737705	0.4509720257396747	55.70364300962009	60.07495318350236	19.4164878389476	6.701390623271266	5.830951894845301	31.0	27.50242059255074	15.247208957206608	160.2859999999998	0.8772597526165556	1	1	1	1	0	62.0	6.4434119537472725	5.771175693720579	9.551201689988375	8.955306366086006	3.0057221464812756	5.732631396502256	6.328328389674425	15.504356443881989	26.322942078113556	7.8466926626861095	16.818875327706337	2.732860306277871	638.0	48.868497936055064	61.068589471280575
5	2	nan	0	0	nan	nan	B1	B1	B1	1726	652.0	38.0	1.0	1.0421722914775737	0.5567554940635648	1.0	0.6404452690166976	0.7995245710398686	52.03391561118501	54.08326913195984	20.248456731316587	7.441741972191246	6.708203932499369	40.2	43.22334689777646	-58.64252530699699	164.7059999999999	0.9525386313465782	1	1	1	1	0	95.0	7.129304967820644	10.58312351256609	12.462684120982885	16.906157061457634	4.609292762354016	10.505180407315493	11.259021889418364	26.471931092441082	52.21644935011864	12.816800199449062	29.218905948102474	5.312336910516024	775.0	94.87930127233267	103.35419252887368
5	3	nan	0	0	nan	nan	B1	B1	B1	2338	567.0	66.0	1.0	1.1452815037049848	0.803832928509289	1.0	0.6832261835184102	0.7802379617737936	70.90251357070397	69.65629906907199	21.095023109728988	8.340029161636648	7.615773105863909	41.50260207964608	42.1767237699063	45.27899161626384	194.04999999999978	0.9591794871794872	1	1	1	1	0	100.0	13.047150360420346	13.530571453273296	8.865125507116318	23.200930811464787	4.9083085637539625	13.054963022470474	14.71894408389926	32.13725482672453	61.224322974681854	16.74489974975586	39.078141525387764	9.578957820311189	537.0	134.98919669911265	154.25822858512402
5	4	nan	0	0	nan	nan	B1	B1	B1	1683	468.0	67.0	1.0	1.202310618771121	0.8411673951905102	1.0	0.6473076923076924	0.7660953624520427	63.097007291025385	63.0317380372777	17.204650534085253	6.911720452214151	6.324555320336759	34.0	34.121273187526505	47.465633828573026	166.15199999999987	0.9689119170984456	1	1	1	1	0	115.0	9.80923174507916	11.543694209307432	7.702128626406193	25.14018463343382	4.352422391995788	10.527870640158653	12.881269548088312	27.65787760913372	82.98355095088482	14.518074311316013	33.67486061155796	12.427801963873208	1159.0	89.01896727830172	105.15681710839272
5	5	nan	0	0	nan	nan	B1	B1	B1	1274	513.0	82.0	1.0	1.1371782570614877	0.76785884003175	1.0	0.6440849342770475	0.7257091950287029	51.1271481656824	51.03920062069938	15.033296378372908	5.964649044015351	5.385164807134504	32.449961479175904	32.753026466295225	48.61754322869021	148.52800000000002	0.9319678127286027	1	1	1	1	0	37.0	18.548729749396443	6.509758156724274	7.027481500059366	13.26462190784514	2.986861988902092	6.384023832157254	7.751476360484958	18.104539558291435	29.745799832046032	9.077546326443553	15.992156831547618	7.0062562162056565	148.0	119.26776554435492	49.00537131447345
5	6	nan	0	0	nan	nan	B1	B1	B1	2317	625.0	131.0	1.0	1.2576570951518984	0.8620234496371568	1.0	0.7089963280293757	0.7225646521910262	76.75715669397111	78.16009211867653	20.615528128088304	7.753903696367058	7.0710678118654755	42.0	38.90577700190955	13.606045893855914	200.73799999999977	0.942252948352989	1	1	1	1	0	111.0	11.21449609939009	12.967849250882864	14.081284895539284	24.013611033558846	5.182970974594355	12.027298407629132	14.961486212909222	29.060028977692127	61.683070346713066	16.103074692189693	36.39012745022774	9.147097008302808	1116.0	173.32626863010228	162.11073492094874
5	7	nan	0	0	nan	nan	B1	B1	B1	2911	596.0	166.0	1.0	1.0872497542532986	0.7416008620373588	1.0	0.7134803921568628	0.8226015460748044	74.47650522105792	73.49829930005184	24.08318915758459	9.53128841689815	8.54400374531753	49.57348722692555	49.961921779049156	34.54599079229935	210.87799999999967	0.9619960343688039	1	1	1	1	0	151.0	11.316090649925172	15.282002054154873	14.166369162499905	33.05893035978079	5.308094950392842	13.706981064751744	16.581734970211983	36.109620809555054	91.88911280035973	18.432639060541987	43.96192882210016	15.421194782480597	1371.0	155.15754962991923	170.63804110698402
5	8	nan	0	0	nan	nan	B1	B1	B1	2433	522.0	168.0	1.0	1.003679157052876	0.2960987622081288	1.0	0.7899350649350649	0.8322479818180454	56.97856454855204	58.66856057549052	26.68332812825267	9.38357195852375	8.06225774829855	53.58300534253805	54.42349352076246	74.58803762418317	191.66799999999972	0.9641371111551414	1	1	1	1	0	145.0	15.136995546519756	16.9165026396513	13.290409684181213	46.2333562746644	5.5694209430366755	15.36739145591855	20.700938396155834	38.98838783800602	106.8868086785078	20.63878846913576	46.45525296032429	21.88714424148202	1295.0	138.50676756631583	188.08543550223112
5	9	nan	0	0	nan	nan	B1	B1	B1	1560	89.0	211.0	1.0	1.2261993739390287	0.8394101386748649	1.0	0.6770833333333334	0.7318244440975321	61.281348454638156	64.13267497929586	17.26267650163207	6.654548731832857	6.0	34.35363756275459	33.30632093982305	14.91534167989243	163.668	0.9680421967111387	1	1	1	1	0	120.0	9.645578742027283	11.604028403759003	8.309407193213701	20.452704712748528	4.055756481364369	9.814038315787911	13.352513909339905	21.352742798626423	74.34839376807213	13.960173923522234	32.77694355323911	9.905333071947098	666.0	71.59949658531696	94.76771207526326
5	10	nan	0	0	nan	nan	B1	B1	B1	1488	149.0	214.0	1.0	1.6824306311852026	0.9298663664502529	1.0	0.46326276463262767	0.5186370018331948	74.86051736827905	78.29431652425353	14.560219778561036	5.5617717621358915	5.0	28.558039915855858	27.54099414016851	27.10558701494876	189.87799999999982	0.9329153605015675	1	1	1	1	0	114.0	12.816571267321706	12.393362365663052	9.625864077359438	21.036545369774103	6.283283763565123	10.508827351033688	13.947692099958658	37.093141086399555	81.3255970031023	16.84554820880294	26.672205679118633	11.559441551566124	747.0	82.23382943868637	90.21944015473127
5	11	nan	0	0	nan	nan	B1	B1	B1	2294	640.0	224.0	1.0	1.0855007850887257	0.7318450920197666	1.0	0.7395228884590587	0.8318937556003587	65.74845850083811	66.2872536767062	22.561028345356956	8.569108909218945	7.615773105863909	45.11162625675793	44.805669569403115	-13.052663249620217	186.1519999999998	0.9693640397211073	1	1	1	1	0	129.0	8.01933316513896	11.330189984291792	9.173617161810398	34.16441583260894	4.502800043672323	11.222827503457665	13.668223164975643	30.10229653865099	89.47493682056665	16.11760126426816	34.8033112436533	20.666071580722928	901.0	116.20408956892788	132.0225378088653
5	12	nan	0	0	nan	nan	B1	B1	B1	3201	801.0	248.0	1.0	1.044986677105445	0.6422719338474568	1.0	0.8116125760649088	0.8601362271964423	73.17352471486497	74.65252842335616	29.832867780352597	12.00748467780912	11.180339887498949	57.0	56.08581279395685	-63.83834528815465	216.25399999999962	0.9777031154551007	1	1	1	1	0	133.0	10.190875133499503	11.296772755682468	8.906263813376427	27.67702766507864	4.622415522113442	11.495826683938503	13.0877241268754	30.086961328983307	72.83923080563545	14.05145351588726	35.44064999371767	14.252460522577167	905.0	198.79157728794962	171.32404090836644
5	13	nan	0	0	nan	nan	B1	B1	B1	1870	28.0	286.0	1.0	1.037019671322221	0.6042249783606201	1.0	0.7555555555555555	0.8153227736739888	54.925797007005116	55.154328932550705	21.2602916254693	7.8897618341181115	7.0710678118654755	44.0	43.765631089188204	16.074747625490062	169.76999999999984	0.950928044749555	1	1	1	1	0	85.0	9.536354580894113	10.84448004513979	8.089097436517477	12.975677140057087	8.477180145680904	8.992874022573233	12.80294499360025	24.27385375276208	45.69547577947378	15.73295184969902	26.79644463956356	2.998413079418242	824.0	120.3477836754173	140.218265209347
5	14	nan	0	0	nan	nan	B1	B1	B1	1540	70.0	302.0	1.0	1.4090110299970142	0.8828943980345982	1.0	0.5	0.38127562705448204	67.23130316728515	64.38167441127949	14.317821063276353	5.290159345979274	5.0	34.92580370880364	31.569910196922528	47.60891978905683	225.29199999999972	0.7932011331444759	1	1	1	1	0	86.0	38.85487149748951	7.766826871782541	9.7042954005301	22.757946172729135	4.974959958344698	8.091065866872668	16.897856121882796	21.146303551271558	27.600228920578957	12.864362576976418	20.60239568911493	3.481040684506297	618.0	463.5481196222827	66.11839484330267
5	15	nan	0	0	nan	nan	B1	B1	B1	3604	360.0	305.0	1.0	1.7930600410195436	0.9430390961757295	1.0	0.45817442156114924	0.47808840560475147	121.53078809956614	124.33824833895642	20.223748416156685	7.4455489777410495	7.0	44.49214674742627	40.43109650658995	31.536729213138123	307.78199999999924	0.8864838273275121	1	1	1	1	0	239.0	20.5985503885895	24.627740915864706	15.302098121494055	52.30125889182091	10.3582055978477	21.69362936541438	27.883237993344665	78.17270171642303	160.1238422691822	34.78532092273235	73.41762405633926	23.232593269087374	2407.0	164.89707824029028	271.9114827401936
5	16	nan	0	0	nan	nan	B1	B1	B1	1409	413.0	304.0	1.0	1.444024853373867	0.9121982170545022	1.0	0.6290178571428572	0.6437871130107825	66.5537957547365	67.4166151627327	13.892443989449804	5.724311788462486	5.0990195135927845	26.832815729997478	27.27036504678059	21.837850563441116	165.83999999999995	0.9653991092840015	1	1	1	1	0	99.0	13.14312963373959	13.210223574191332	9.68513011559844	21.509269949048758	6.3693904066458344	11.826642265543342	15.519554361701012	36.963103741407394	73.31309992074966	17.867124497890472	46.11030753701925	6.978820496238768	1050.0	109.29756622388959	118.46616335585713
5	17	nan	0	0	nan	nan	B1	B1	B1	3597	656.0	306.0	1.0	1.0086520344058192	0.3756507404204755	1.0	0.755672268907563	0.8927210621235613	70.42147453736418	71.30918594402827	31.76476034853718	11.298060240577907	10.0	64.34671708797582	65.26389782373731	53.37054059016961	225.01799999999957	0.9758545849158976	1	1	1	1	0	189.0	24.33243315666914	14.677180174738169	10.578118599951267	43.805996745824814	6.433508837595582	15.121477100998163	17.828763220459223	41.745525404810905	121.6891279220581	19.19795534014702	47.472297295928	30.490775998681784	1249.0	283.44202383607626	188.52842034772038
5	18	nan	0	0	nan	nan	B1	B1	B1	1900	464.0	317.0	1.0	1.3853337084870545	0.8922131323145417	1.0	0.6312292358803987	0.6632157451825822	74.54173337899775	75.15317691222374	17.26267650163207	6.680429999361332	6.082762530298219	34.2252826604887	33.664133419056405	22.91501390723399	189.73799999999991	0.963000506842372	1	1	1	1	0	136.0	16.178561130538583	14.438208602368832	10.594750914722681	27.09211864694953	5.782421616837382	12.839551374316216	16.121309265494347	38.20302124321461	83.32545956969261	19.14921797439456	43.62011141330004	11.591714364476502	1835.0	208.89378218911588	147.2109255976975
5	19	nan	0	0	nan	nan	B1	B1	B1	2084	45.0	354.0	1.0	1.1244045920581938	0.7437759640316761	1.0	0.6254501800720288	0.6539229660366029	64.16989469491655	67.60177512462228	19.79898987322333	7.30091903299771	6.4031242374328485	44.15417870629412	42.89301793083365	-11.263192640105446	200.11999999999972	0.8975021533161069	1	1	1	1	0	93.0	27.711284056305885	13.866758255288005	12.70740831643343	23.72274361923337	7.482185078784823	12.48026243969798	16.42467377707362	28.0471504740417	43.354238260537386	17.743450179696083	34.892225582152605	11.690165573731065	1079.0	277.0537118948996	161.58474126271904
5	20	nan	0	0	nan	nan	B1	B1	B1	1742	544.0	354.0	1.0	1.2125785463348893	0.8362163049011271	1.0	0.6583522297808012	0.7561081132801912	64.25860165951009	63.150613615387776	17.46424919657298	6.93207189667599	6.324555320336759	34.88266044899672	35.23940141453614	16.71833864578897	170.15199999999993	0.9568799780280142	1	1	1	1	0	104.0	9.53759060241282	13.638696916401386	8.25468835607171	24.68082708865404	5.113832327537239	12.310261700302362	15.200274642556906	35.66459135711193	79.47875182330608	17.637384574860334	42.42327019572258	8.791195544414222	1561.0	110.49454506859183	166.78547348454595
5	21	nan	0	0	nan	nan	B1	B1	B1	1941	362.0	361.0	1.0	1.44144541566035	0.9087946136409961	1.0	0.6912393162393162	0.6310695256031537	77.81871807121132	77.78174593052023	17.46424919657298	6.622177487805301	6.0	35.0	32.46937405624533	-4.842134417048436	196.59799999999993	0.9284860081320259	1	1	1	1	0	149.0	11.638300167396665	15.854032199829817	10.674036789685488	29.454123832285404	8.498298609629273	13.803723214194179	18.507667630910873	51.85207913443446	101.80668342113495	23.329350788146257	46.826520282775164	12.355764145962894	1138.0	92.69532328471541	140.91720473766327
5	22	nan	0	0	nan	nan	B1	B1	B1	2448	776.0	360.0	1.0	1.076926083764052	0.7144074081139961	1.0	0.6994285714285714	0.8128871228492286	67.07273318389645	69.72087205421343	22.80350850198276	8.650549000906762	7.810249675906654	48.174992443250225	46.932802743975785	-1.4293352849531549	194.5339999999997	0.956810631229236	1	1	1	1	0	128.0	30.38808278553188	12.056107450276613	9.557930905371904	17.44910356029868	4.827924009412527	11.028351236134768	12.227847702801228	32.69440769404173	53.81078825891018	15.326588857918978	35.507621727883816	5.6917525222525	687.0	238.58793009910733	130.46071585267782
5	23	nan	0	0	nan	nan	B1	B1	B1	2542	77.0	379.0	1.0	1.2928055349239806	0.8303736766878457	1.0	0.570594837261504	0.48786442231395794	79.82460501551458	82.46211251235322	18.601075237738275	7.118896087513913	6.4031242374328485	53.430221177081485	44.478822685418756	-7.72744592453955	255.8839999999995	0.8172319562771259	1	1	1	1	0	38.0	83.92118671908975	20.324315264821053	14.6890669465065	28.977920211851597	12.586907800287008	17.189333913847804	25.298756420612335	32.09719993174076	35.98797591775656	22.73836886137724	42.22426190972328	11.410925501026213	285.0	1080.178407754749	257.85876274108887
5	24	nan	0	0	nan	nan	B1	B1	B1	1601	156.0	383.0	1.0	1.0530319692603636	0.500699024352253	1.0	0.6960869565217391	0.7628887971913388	49.51727203238428	51.478150704935004	18.110770276274835	6.896353747008359	6.324555320336759	43.4	42.863212596840725	83.82265435331738	162.39399999999983	0.9327119137780369	1	1	1	1	0	120.0	61.80595102533698	13.341939445585012	8.150698080658913	26.172976411879063	9.997344866394997	11.359975583851337	17.04301517084241	33.49983974546194	48.08336003869772	17.696040261536837	35.73916235566139	12.623132615350187	1225.0	815.4282596036792	155.42134750634432
5	25	nan	0	0	nan	nan	B1	B1	B1	903	34.0	409.0	1.0	1.130765852420433	0.7315224913664865	1.0	0.5972222222222222	0.5434830005588656	42.13456691709892	42.01190307520001	13.0	4.867979528421779	4.242640687119285	28.5670601055993	28.72807708607924	-58.946032704034934	144.49599999999998	0.8892171344165436	1	1	1	1	0	4.0	45.03585882112384	12.321217656135559	6.065384916961193	15.726558320224285	8.606591913849115	10.476340897381306	15.505470350384712	16.758190289139748	23.9613336622715	14.815136976540089	25.022537499666214	6.239505622535944	5.0	380.3872739709914	101.61614413559437
5	26	nan	0	0	nan	nan	B1	B1	B1	976	75.0	414.0	1.0	1.2319247033232956	0.7982296933766722	1.0	0.5893719806763285	0.5600846053891813	47.39187849352647	45.221676218380054	12.041594578792296	4.778504771685897	4.242640687119285	29.851177254928402	28.546648840890075	21.404267686692112	147.97999999999993	0.8512865242040994	1	1	1	1	0	16.0	48.337956964969635	13.117982760071754	7.327092424035072	18.375051520764828	9.295399386435747	11.060227327048779	17.247989617288113	19.944945447146893	22.854917161166668	15.256015919148922	26.772350817918777	7.764232851564884	63.0	490.0304260402918	111.51618229597807
5	27	nan	0	0	nan	nan	B1	B1	B1	1772	733.0	424.0	1.0	1.138512553619503	0.7667053752158522	1.0	0.6392496392496393	0.7610749442361993	60.275099081354654	62.96824596572466	18.788294228055936	7.191765389228287	6.4031242374328485	37.90434969798845	38.69656045239654	17.650476616071227	171.0499999999998	0.9635671560630779	1	1	1	1	0	85.0	22.383413448929787	10.326604157686234	11.799481213092804	16.73788060247898	3.5367208514362574	10.462241552770138	10.646356910467148	23.143495842814445	48.19678024947643	12.78539713472128	32.52828265726566	5.94460978358984	293.0	318.70855275914073	102.63305127620697
5	28	nan	0	0	nan	nan	B1	B1	B1	1236	636.0	430.0	1.0	1.140772590777862	0.7895963816828868	1.0	0.6817429674572532	0.735835609298607	51.05590229500605	54.91812087098393	16.1245154965971	6.132886053411502	5.385164807134504	31.304951684997057	31.329257647046457	-31.03772859591993	145.286	0.9456771231828612	1	1	1	1	0	104.0	8.972976308315992	8.834332829341292	11.55410086736083	19.562249155715108	3.108598473481834	9.248493193648756	10.53933014255017	21.81248188763857	58.90577543526888	12.493797166272998	29.35614562779665	8.73853668011725	1102.0	55.84104702901095	75.50395987741649
5	29	nan	0	0	nan	nan	B1	B1	B1	1685	670.0	430.0	1.0	1.1712325819822453	0.6548257687283338	1.0	0.6500771604938271	0.6281652061413338	56.520341757953005	53.907327887774215	14.422205101855956	6.0576767623184296	5.830951894845301	44.42510379163636	42.716936572809296	-30.411304176050905	183.59799999999984	0.8868421052631579	1	1	1	1	0	101.0	9.469596429727972	7.751735735684633	13.407797403633595	15.382879353128374	3.2552529321983457	8.245441378094256	9.40772105474025	20.816220382228494	41.11491544730961	10.947920945473015	25.17175559233874	6.561745640821755	1100.0	82.03677447140217	74.75342965591699
5	30	nan	0	0	nan	nan	B1	B1	B1	1095	56.0	436.0	1.0	1.0744463944668448	0.6506353386427626	1.0	0.5824468085106383	0.5930445400046473	43.58820514804441	46.52956049652737	15.0	5.594948790036031	5.0	32.64031623471867	33.100460998186236	-29.002917858606637	152.32399999999996	0.8873581847649918	1	1	1	1	0	0.0	59.36142534017563	13.605188094079494	6.812817607074976	19.519539155066013	9.399862688034773	11.285252146422863	17.58001057803631	18.035461977124214	23.048874624073505	14.408178880810738	25.7619898468256	8.642328549176455	0.0	582.3100019991398	126.15294124186039
5	31	nan	0	0	nan	nan	B1	B1	B1	1481	764.0	446.0	1.0	1.0628238772408045	0.5983511228746659	1.0	0.6170833333333333	0.8006271315520611	49.38841707771167	51.24451190127583	18.601075237738275	6.87028058788815	6.324555320336759	38.18376618407357	39.571679307823324	52.28566554839503	152.46399999999997	0.9626259343516412	1	1	1	1	0	75.0	18.84164195880294	9.135423805564642	10.350270841270685	14.95849547535181	3.2919966634362936	9.003463812172413	9.43027389422059	21.354894373565912	35.446601152420044	11.120729438960552	26.113786563277245	5.193835383281112	345.0	281.42601685225964	95.57262540608644
5	32	nan	0	0	nan	nan	B1	B1	B1	1425	242.0	468.0	1.0	1.0419297824852156	0.6324735184187716	1.0	0.7204246713852376	0.8495466138357852	48.595424861862526	48.84669896727925	18.35755975068582	6.955537952074905	6.324555320336759	36.88756304897773	37.641140557703615	42.419213499014724	145.184	0.9566968781470292	1	1	1	1	0	69.0	3.4470893424004316	9.058655686676502	7.403921566903591	11.446051754057407	7.185198800638318	8.256504173390567	10.97273214161396	24.269520077854395	55.981521122157574	16.298359604552388	30.07565413042903	2.136263068765402	1200.0	38.01837192475796	123.17744722776115
5	33	nan	0	0	nan	nan	B1	B1	B1	1505	114.0	447.0	1.0	1.2986719804008025	0.8709195748334099	1.0	0.671875	0.6551013345718919	63.272021487406	64.53681120105021	15.033296378372908	6.057354510077336	5.656854249492381	32.288354787594706	31.0934894383686	-76.14671327200611	169.90999999999985	0.9090909090909091	1	1	1	1	0	103.0	60.1235065869987	14.590035907924175	12.034988943487406	23.074296176433563	8.741725808009505	12.690043471753597	17.9344319999218	27.85354397445917	42.74767675995827	17.646387472748756	37.00032038241625	10.6737468726933	707.0	594.6437631957233	144.91421402990818
5	34	nan	0	0	nan	nan	B1	B1	B1	2842	440.0	475.0	1.0	1.0256368919970456	0.4438247891975317	1.0	0.7275985663082437	0.8459846052967435	64.10161763083147	64.88451279003334	26.627053911388696	9.747495627795583	8.602325267042627	57.19416415853197	57.44233035343328	-32.68156696386092	205.4639999999997	0.971291866028708	1	1	1	1	0	167.0	9.790371626615524	15.748790707439184	10.231494646519423	65.23811711370945	10.111268820241094	16.259174533188343	21.14306852221489	40.02879383414984	133.4488289952278	23.003860518336296	43.24591442942619	55.65331521630287	1172.0	134.74525096267462	196.30006897076964
5	35	nan	0	0	nan	nan	B1	B1	B1	2537	149.0	485.0	1.0	1.009161564477708	0.43938572494590933	1.0	0.729651998849583	0.8430472225096093	60.01702328885163	61.220911460055866	26.40075756488817	9.473430711119525	8.48528137423857	53.00726829221893	53.91320164780307	34.85049682470072	194.4639999999997	0.956816896096549	1	1	1	1	0	150.0	26.070786725729704	16.712733682245016	12.306080780923367	36.31505300849676	7.75040820799768	16.36653697490692	20.21887543052435	31.257785975933075	73.77552461624146	20.975921269506216	45.448981426656246	20.568795274943113	1199.0	556.9091020002961	191.08647284656763
5	36	nan	0	0	nan	nan	B1	B1	B1	2510	539.0	490.0	1.0	1.2173815272199437	0.8499572887007231	1.0	0.7863408521303258	0.7729105739701954	77.96025940545701	75.66372975210778	20.0	8.380487436894205	7.810249675906654	39.602480170357566	41.073487327378366	3.0076401926274885	202.0119999999998	0.9694862881421398	1	1	1	1	0	177.0	10.961821952834725	13.71152824535966	10.886152427643538	54.58913556486368	5.61118489690125	14.266361523419619	17.320225819945335	36.960173949599266	132.5916835963726	19.195910584181547	38.96246285736561	41.26449986919761	877.0	134.70769850630313	147.55115607753396
5	37	nan	0	0	nan	nan	B1	B1	B1	2574	742.0	518.0	1.0	1.127496847187696	0.7902087578467941	1.0	0.7345890410958904	0.8197897508467571	73.22588469704903	72.99315036357864	22.561028345356956	8.869670032187402	8.06225774829855	44.77954384727262	44.87558708845436	-12.534164153726998	198.63599999999977	0.9720543806646526	1	1	1	1	0	149.0	9.568841120228171	14.253711797297	10.108888365328312	28.32083624601364	5.461936375126243	14.080766070634127	15.043900210410357	28.298588551580906	78.79491844773293	17.21802093088627	42.215579345822334	11.542687168344855	1121.0	135.6452892217785	169.16931437328458
5	38	nan	0	0	nan	nan	B1	B1	B1	1003	157.0	526.0	1.0	1.16704533994791	0.7178345543326557	1.0	0.5737986270022883	0.5332714620601461	44.80322143762089	45.880278987817846	12.206555615733702	4.700589182252617	4.242640687119285	32.229097941120855	31.192617744675733	-71.76906501058217	153.73799999999994	0.8449873631002527	1	1	1	1	0	65.0	13.61319905333221	6.565133159980178	8.43772030621767	11.943663638085127	4.220584428869188	6.004684545099735	8.216067764908075	14.79986266233027	30.611337527632713	9.400061028078198	17.33279924094677	4.965133152902126	569.0	98.66193644050509	45.86248578876257
5	39	nan	0	0	nan	nan	B1	B1	B1	3026	539.0	532.0	1.0	1.4976367841920448	0.9200839368580205	1.0	0.7758974358974359	0.5898195680476719	99.88970125896125	99.32270636667126	19.924858845171276	7.952223431072249	7.211102550927978	38.0	39.12892009716945	-0.8114917990443364	253.90999999999966	0.9574434424932763	1	1	1	1	0	146.0	14.998962419107556	16.942748186178505	15.108888413757086	27.195925852283835	6.398001093417406	15.890882789157331	18.020828592590988	44.42999925464392	75.0135195069015	20.919874973595142	48.46857417188585	10.247028294019401	2140.0	188.73557652160525	206.23396689165384
5	40	nan	0	0	nan	nan	B1	B1	B1	827	183.0	544.0	1.0	1.0998131896927976	0.6315987064434412	1.0	0.5731115731115731	0.698889870764617	38.044541161255424	39.56008088970496	12.36931687685298	4.873124591440488	4.242640687119285	28.432722154573437	29.495760622144694	60.802770498750384	121.94200000000006	0.8779193205944799	1	1	1	1	0	77.0	18.32864886522293	10.100297596305609	11.110658388584852	11.669779531657696	10.181338232010603	8.13566793128848	11.204348808154464	29.165178917348385	43.90215940773487	15.821881424635649	25.586999412626028	3.8750439044088125	684.0	169.00831659324467	78.09947366267443
5	41	nan	0	0	nan	nan	B1	B1	B1	1992	23.0	554.0	1.0	1.0686911795732221	0.5920104084764856	1.0	0.7155172413793104	0.8143600439692221	57.28799797559044	57.706152185014034	21.02379604162864	7.856102039405737	7.0710678118654755	45.83159825088024	46.170134382829744	76.78205335549254	175.32399999999984	0.9574621485219901	1	1	1	1	0	50.0	39.410772835835814	11.105928122997284	8.898863207548857	13.434943154454231	4.520424213260412	9.805401712656021	11.993316523730755	17.261249728500843	35.57775244116783	12.831342041492462	26.679392606019974	4.36777294613421	200.0	532.7259631399065	134.66947462409735
5	42	nan	0	0	nan	nan	B1	B1	B1	2650	472.0	574.0	1.0	1.1945801584956683	0.8364219186725074	1.0	0.6631631631631631	0.7627448796569214	78.65027408421601	77.47257579298626	21.633307652783937	8.66997499601384	8.0	42.93250516799596	43.1071220549826	-27.004406376194265	208.94799999999967	0.9715857011915674	1	1	1	1	0	110.0	9.521354992873967	15.396078433841467	10.429068464785814	45.10342559218407	5.899519354104996	15.159304179251194	18.24849321320653	35.59604784846306	104.72187420725822	20.349721543490887	44.08961624652147	30.57978179305792	1108.0	202.54203131608665	202.22500958666205
5	43	nan	0	0	nan	nan	B1	B1	B1	2890	599.0	579.0	1.0	1.0510615418453833	0.5713886730699776	1.0	0.6784037558685446	0.824719600458181	67.9191944698707	72.03471385380801	26.476404589747453	9.573852763559534	8.54400374531753	57.05597791103589	55.73989645734079	-11.83661360036342	209.84599999999946	0.9649415692821369	1	1	1	1	0	132.0	11.605600079521537	15.262439969927073	14.084138300269842	35.57813388109207	5.821347383782268	15.20503544062376	17.520943120121956	36.53408122062683	89.71981370449066	18.813000675290823	46.45085829496384	15.672587127424777	910.0	138.07736351899803	182.35950290039182
5	44	nan	0	0	nan	nan	B1	B1	B1	2093	51.0	608.0	1.0	1.3083674656161128	0.8793836154002684	1.0	0.6125256072578285	0.6845216443499137	75.32264765551561	73.06161783043132	18.35755975068582	7.295896765921791	6.708203932499369	35.77708763999664	35.862160418924496	60.44913155829452	196.0179999999997	0.9640718562874252	1	1	1	1	0	107.0	20.688166627660394	13.796795673668385	10.38118563592434	20.189532324671745	5.308903630822897	12.01602203026414	14.53511866927147	26.998336754739285	60.98242145776749	15.229800894856453	35.893949806690216	7.831754037179053	1241.0	373.6314180586487	149.09266815707088
5	45	nan	0	0	nan	nan	B1	B1	B1	1719	785.0	612.0	1.0	1.1913011457772236	0.8280688173510542	1.0	0.6416573348264277	0.7747415127646067	62.94526051580852	60.03332407921454	17.46424919657298	6.937507921880452	6.324555320336759	35.15720995421431	35.288778918003246	58.680436738377765	166.97999999999988	0.9560622914349277	1	1	1	1	0	127.0	5.842175968922675	9.097962925210595	8.172930501401424	12.216021955013275	4.306263854727149	8.597894271835685	9.524299968034029	28.675745878368616	57.544548608362675	12.661097131669521	31.39270631223917	2.0988937355577946	1465.0	75.41800579428673	96.50673710368574
5	46	nan	0	0	nan	nan	B1	B1	B1	2832	563.0	614.0	1.0	1.148186403031166	0.7743163460045724	1.0	0.7355844155844156	0.7810050222813759	76.81236022426758	77.27871634544663	23.600847442411894	8.977952023738665	8.06225774829855	48.75320670743162	48.60676179025457	6.600094052791365	213.4639999999998	0.9565951697348423	1	1	1	1	0	167.0	10.680445529520512	16.583459235727787	14.75326158106327	37.275028727948666	6.830106066539884	15.47499804571271	18.47858400270343	39.24773030728102	94.0779736340046	20.12582590803504	49.38219267129898	19.001770075410604	1399.0	157.50705747678876	198.21734987944365
5	47	nan	0	0	nan	nan	B1	B1	B1	3062	107.0	635.0	1.0	1.0787956088727946	0.4172226805105617	1.0	0.7030998851894374	0.7351807478121757	67.80320534035124	71.40028011149536	25.317977802344327	9.289510517490882	8.48528137423857	60.81422059643281	61.619843790027886	-66.77036337227477	228.7759999999995	0.9460837324270046	1	1	1	1	0	154.0	13.002273609861732	17.190356340259314	12.64409864321351	29.35243758186698	7.616662884131074	15.022735949605703	18.827771469950676	33.00918596982956	99.85346731543541	20.11941708251834	45.74729532748461	13.539757358841598	1584.0	166.55510814581066	205.21838752552867
5	48	nan	0	0	nan	nan	B1	B1	B1	1740	634.0	639.0	1.0	1.1802615468765199	0.8150583541522319	1.0	0.6359649122807017	0.7673138960584063	62.528266919890605	60.53924347066124	18.027756377319946	7.069466383430823	6.4031242374328485	36.2243012354966	36.227556864443585	-33.300167707593936	168.80799999999985	0.9653259361997226	1	1	1	1	0	103.0	10.518562665209174	9.99946592003107	8.383077763020992	24.963088367134333	3.8014648631215096	10.187991116195917	11.342916041612625	25.14491492509842	72.09761196374893	13.430731683969498	31.16337839514017	11.627206848934293	1143.0	99.78437502402812	105.92755024880171
5	49	nan	0	0	nan	nan	B1	B1	B1	2229	418.0	661.0	1.0	1.065230781334317	0.6734098226792462	1.0	0.7535496957403651	0.848717314951897	62.47776396620286	63.60031446463138	22.80350850198276	8.517393273493969	7.615773105863909	46.59481648291924	46.18789759924217	58.823095677516605	181.6679999999998	0.9718770438194899	1	1	1	1	0	122.0	10.124055856838822	13.38130771368742	9.406668238341808	35.528053641319275	5.194003229960799	12.256488885730505	15.376913134008646	33.20701904594898	89.61619028449059	17.2274357303977	39.25656516849995	19.79703983850777	634.0	100.6762649063021	142.31314583867788
5	50	nan	0	0	nan	nan	B1	B1	B1	1302	569.0	677.0	1.0	1.0884127309008247	0.739076771914977	1.0	0.6164772727272727	0.784734151584505	49.80726695666294	49.39635614091387	16.64331697709324	6.490757918748808	5.830951894845301	33.00466167540113	33.55123108861597	-52.629229869992066	144.39399999999998	0.9500182415176943	1	1	1	1	0	86.0	8.521156590431929	10.0257419757545	9.415976218879223	18.323125027120113	3.7355001252144575	9.880109865218401	10.60193794965744	20.993591263890266	46.2462500333786	12.375936556607485	27.79056992381811	7.225726755335927	392.0	76.99829108081758	83.70350205525756
5	51	nan	0	0	nan	nan	B1	B1	B1	1567	382.0	708.0	1.0	1.1694536721676072	0.7434401292686273	1.0	0.6083074534161491	0.6708762992313951	56.75043904926697	56.753854494650845	16.278820596099706	6.398761678187004	5.830951894845301	42.59056382674667	37.95483509590353	68.21350427093438	171.3239999999999	0.9023898646703139	1	1	1	1	0	71.0	12.57013803999871	9.304310707375407	8.46230261400342	17.419211097061634	3.595193431712687	10.265415448695421	10.17021438293159	21.384969878941774	43.484718047082424	12.243839161470532	26.711131379008293	6.4990920796990395	360.0	100.33771273400635	104.59006660431623
5	52	nan	0	0	nan	nan	B1	B1	B1	2031	484.0	680.0	1.0	1.5341410073636688	0.9239147597310534	1.0	0.6763236763236763	0.6587082073804196	83.10077783937517	78.587530817554	14.866068747318506	6.654031913124746	6.324555320336759	30.802024379614288	31.794222584134815	76.12864424009865	196.83999999999972	0.9455307262569831	1	1	1	1	0	121.0	11.311009403318167	12.607583712786436	10.444052807986736	32.0965591724962	5.708094919100404	11.35028612241149	14.723888032138348	28.439032705500722	73.49701686576009	14.614770729094744	36.40700386464596	16.323475936427712	1131.0	110.62644414696842	133.49909215420485
5	53	nan	0	0	nan	nan	B1	B1	B1	3288	441.0	746.0	1.0	1.11334817308219	0.7481376492577549	1.0	0.6966101694915254	0.7518096356453252	80.35867734956452	79.90619500389191	24.698178070456937	9.713032690741242	8.94427190999916	52.799303246895825	53.32148295112257	77.61180210997173	234.43199999999962	0.9371526293287731	1	1	1	1	0	136.0	12.23405815847218	18.737682178616524	12.457068745046854	29.17361724935472	6.9008011147379875	18.15864802338183	18.982040159404278	43.49088267236948	71.31332863494754	21.911436626687646	60.22085900977254	8.16305792145431	753.0	164.37100826017559	208.54883700981736
5	54	nan	0	0	nan	nan	B1	B1	B1	3198	313.0	754.0	1.0	1.0725352326773279	0.6362757009498323	1.0	0.695368558382257	0.7523384634215027	73.91746450900436	74.67261881037788	25.0	9.523285134782059	8.54400374531753	60.988090393217924	57.02449655766895	9.885843224420155	231.1199999999996	0.9415574856469896	1	1	1	1	0	132.0	12.082825999706984	15.438239076174796	11.323857493698597	40.42325467430055	6.078873910941184	14.968398606404662	17.634180166758597	34.47501328960061	102.57593645527959	18.11502254754305	41.083436381071806	23.15013352409005	1465.0	181.20917113032192	208.77248813118786
5	55	nan	0	0	nan	nan	B1	B1	B1	2759	526.0	753.0	1.0	1.750729041864398	0.9350504063380839	1.0	0.476100086281277	0.49580835033328297	104.38460731196199	99.62429422585637	16.278820596099706	6.604956496938684	6.324555320336759	37.69506821296741	37.005887328617476	-61.73582942208468	264.43799999999936	0.8963612735542561	1	1	1	1	0	184.0	13.878965478390455	19.958083514124155	15.463553816080093	43.40456239134073	8.673273852095008	19.578179597854614	22.345021851360798	45.470954455435276	114.2913709282875	24.857770703732967	59.993713311851025	19.966033320873976	1493.0	133.84098599571735	202.4395515397191
5	56	nan	0	0	nan	nan	B1	B1	B1	1028	222.0	780.0	1.0	1.1705917991362025	0.7785837386589621	1.0	0.6345679012345679	0.6997502179087571	46.88237905139768	49.39635614091387	14.560219778561036	5.352140878467833	5.0	30.0	29.420602153172556	-48.618928383028006	135.87199999999999	0.9021500658183413	1	1	1	1	0	81.0	12.663767516613007	3.3063554046675563	6.735942643135786	4.1376058757305145	2.4271457996219397	3.0850080214440823	4.043366136960685	7.139314871281385	15.458564203232527	4.162050800397992	8.388769339770079	1.4843823974952102	869.0	128.0304267220199	32.53167023509741
5	57	nan	0	0	nan	nan	B1	B1	B1	2088	389.0	787.0	1.0	1.0620079777676137	0.6820866232329387	1.0	0.725	0.8128284415095393	60.612287502075304	60.41522986797286	22.20360331117452	8.20351575594507	7.280109889280518	44.70883581575347	44.324031424972304	-87.72572104513297	179.66799999999986	0.9608835710998621	1	1	1	1	0	137.0	6.85528343077749	12.031570941209793	11.33780426159501	31.718181140720844	5.029724597930908	12.196551486849785	13.359609428793192	24.99525447189808	70.42996874451637	14.45181967318058	34.62172891199589	17.24966813251376	712.0	82.58344424981624	124.99749767407775
5	58	nan	0	0	nan	nan	B1	B1	B1	825	286.0	795.0	1.0	1.124295455098428	0.7420175483612387	1.0	0.6773399014778325	0.6991706684109898	40.37696593994437	41.773197148410844	12.041594578792296	4.720999297864883	4.242640687119285	28.0	27.06792890307834	80.86951681723578	121.77000000000007	0.8982035928143711	1	1	1	1	0	36.0	7.00862134527415	3.905989183112979	5.588036939501762	7.28737314697355	1.8747539576143026	4.113710230216384	4.679072276689112	9.343114409595728	18.487876737490296	5.260761445388198	10.673395905643702	2.477805770933628	197.0	56.94575419276953	23.357366395182908
5	59	nan	0	0	nan	nan	B1	B1	B1	1540	352.0	816.0	1.0	1.1207255051459515	0.6691841456513044	1.0	0.6955736224028907	0.7417113986225203	53.18536591117169	53.600373133029585	24.186773244895647	9.38177837345614	8.48528137423857	40.0	39.52186537557251	-1.2375488478535515	161.52800000000008	0.9577114427860697	1	1	1	1	0	69.0	7.099732954055071	5.924101639539003	7.369527757167816	9.640299079939723	2.3987792832776904	5.941237544640899	6.2374914307147264	12.977126762270927	27.51863893866539	7.280659168958664	17.952437683939934	3.2444190215319395	429.0	83.78406974487007	87.78727409988642
5	60	nan	0	0	nan	nan	B1	B1	B1	1164	456.0	819.0	1.0	1.1144815906859256	0.6991314700702584	1.0	0.7284105131414268	0.7056587042084248	46.745036572918806	48.75448697299562	22.02271554554524	8.586835511216737	7.810249675906654	33.0	33.42238039076335	-10.349695202167853	143.97400000000005	0.9639751552795031	1	1	1	1	0	65.0	4.547112243250012	8.403051808476448	5.4934004954993725	12.754482306540012	3.047302970662713	8.197558555752039	8.822095103561878	18.596795611083508	31.18979175388813	9.739543810486794	27.732921347022057	3.462241556495428	461.0	66.24150475300848	82.84963779523969
6	1	nan	0	0	nan	nan	B2	B2	B2	1406	506.0	22.0	1.0	1.0713837742912165	0.65139093451045	1.0	0.6956952003958436	0.6172720423853066	49.32276767916445	52.80151512977634	17.204650534085253	6.746918390073573	6.324555320336759	39.22322702763681	37.42326930159355	43.92480655456412	169.1839999999998	0.9038894246223079	1	1	1	1	0	62.0	9.570611163042486	6.166033426299691	6.998977677896619	9.197665389627218	3.8625772688537836	6.301945539191365	6.950804926455021	20.01037617214024	21.445197185501456	8.671320648863912	17.51581602729857	2.7460593637079	596.0	110.78919683396816	64.97743196692318
6	2	nan	0	0	nan	nan	B2	B2	B2	2576	555.0	0.0	1.0	1.171646702460439	0.6175082252557998	1.0	0.632768361581921	0.4512169365719109	68.83910928636287	77.41446893184762	19.0	7.507916222250347	7.0710678118654755	55.61525132349292	54.146394284943725	-87.85002013300172	267.84599999999926	0.8341968911917098	1	1	1	1	0	113.0	25.346837770193815	14.577676058746874	13.768825829029083	20.459357518702745	11.368871620856225	14.091584667563438	16.125993752852082	46.838025473058224	50.5006484426558	19.959380485117435	45.72768754698336	5.942870264872909	1557.0	392.60631769523025	227.8371252901852
6	3	nan	0	0	nan	nan	B2	B2	B2	1302	538.0	74.0	1.0	1.0633970742319379	0.6871605242646738	1.0	0.7181467181467182	0.8093183594238847	48.02565735686492	50.92150822589606	17.08800749063506	6.5185666113593586	5.830951894845301	35.38339872963559	34.89090990787531	76.33232400264949	142.184	0.9545454545454546	1	1	1	1	0	91.0	6.668909765779972	8.815838892012835	9.697993455454707	10.487754618749022	9.947371669113636	7.942870233207941	10.237933918833733	36.829526133835316	44.91847103089094	13.118272695690393	26.079148516058922	2.2014648728072643	1002.0	42.836865960620344	94.29521642997861
6	4	nan	0	0	nan	nan	B2	B2	B2	1871	489.0	189.0	1.0	1.4938204082086302	0.9205338009201574	1.0	0.521024784182679	0.6499924238708058	78.49842677184836	76.83749084919418	15.556349186104045	6.389383892734486	5.830951894845301	31.11269837220809	30.666425050166286	-40.646639831891974	190.1899999999998	0.951678535096643	1	1	1	1	0	94.0	28.805981567129493	12.348638132214546	8.757152693346143	31.20692765340209	4.586266892030835	11.342931244522333	14.104142799973488	42.50080116838217	78.01405304670334	15.284534949809313	35.61640344560146	20.546303562819958	375.0	158.8448466975242	111.96636929735541
6	5	nan	0	0	nan	nan	B2	B2	B2	2314	527.0	194.0	1.0	1.1603999887408563	0.7706219730801154	1.0	0.6934372190590351	0.7050669458612305	69.66971035559285	70.34912934784623	21.0	7.936410520311119	7.0710678118654755	43.61734000063845	44.39998629458785	-78.73730305456223	203.0819999999997	0.9391233766233766	1	1	1	1	0	108.0	11.54369419068098	13.8789196703583	9.599923707544804	35.49221015907824	7.585427660495043	12.60502024460584	16.508201794698834	50.59027987718582	93.90670644491911	18.008102474734187	40.826413221657276	21.053696454502642	887.0	121.68191070854664	151.94778381846845
6	6	nan	0	0	nan	nan	B2	B2	B2	1413	66.0	265.0	1.0	1.2563884259592812	0.8308018949771809	1.0	0.6960591133004926	0.6943857172743256	58.715748224783624	57.706152185014034	16.492422502470642	6.005237333484186	5.385164807134504	33.86841490086295	32.67932094121688	-86.5416943130156	159.90999999999985	0.9113189293776198	1	1	1	1	0	85.0	38.18178080767393	14.467841625213623	6.44055849686265	19.52954914420843	6.042587952688336	12.425940353423357	15.170473828911781	42.65833509713411	51.97433441877365	18.31282513216138	43.20506605505943	5.8484168741852045	848.0	437.9452663399279	140.1605249978602
6	7	nan	0	0	nan	nan	B2	B2	B2	2411	426.0	273.0	1.0	1.1237967051594178	0.7878498575933608	1.0	0.7070381231671554	0.823519032232608	70.66132546989101	71.84010022264724	21.93171219946131	8.618385946650303	7.810249675906654	43.1335136523794	43.51800378633339	-41.217732798526164	191.80799999999982	0.9761133603238868	1	1	1	1	0	79.0	13.304158069193363	11.159075304865837	7.315098840743303	25.85711457952857	4.301533542573452	10.54688336327672	13.22755779325962	33.163561433553696	68.79725348204374	14.399603297933936	37.17076367884874	14.13644621707499	582.0	154.79473576508462	140.71149788051844
6	8	nan	0	0	nan	nan	B2	B2	B2	4672	341.0	272.0	1.0	1.0594476394933574	0.6518697336920103	1.0	0.6386876281613124	0.6387890176528068	89.33890357619887	95.1892851112981	32.526911934581186	11.691073888875271	10.295630140987	73.33892255123203	67.74845683247828	82.97553159590024	303.1639999999992	0.9188710787688071	1	1	1	1	0	90.0	51.569359835237265	21.80732437595725	11.824231320992112	35.08041504770517	7.5158922942355275	19.45259791240096	26.877424273639917	36.91508350893855	59.27234301716089	24.74911116436124	61.26833001896739	11.889524708501995	1016.0	998.7923709806055	495.33589705452323
6	9	nan	0	0	nan	nan	B2	B2	B2	1988	53.0	323.0	1.0	1.272189738394883	0.8680436415676935	1.0	0.6187363834422658	0.7230532161690556	71.81433227191913	71.28113354878694	18.384776310850235	7.246575288348881	6.708203932499369	36.610212950865126	35.65494712716594	57.85075355310854	185.87799999999976	0.966221142162819	1	1	1	1	0	134.0	30.372640535235405	16.459006667137146	7.181078830733895	29.118623688817024	6.553627844899893	14.209216475486755	18.799557499587536	43.34767682105303	61.60810241103172	20.19545280188322	45.6034180521965	11.907728739082813	1353.0	417.7140306252986	196.92162967473269
6	10	nan	0	0	nan	nan	B2	B2	B2	7948	305.0	332.0	1.0	1.2728877438810209	0.8471630968216306	1.0	0.6087622549019608	0.4617796672979448	141.50049475257552	138.97481786280562	34.0	12.481343511605266	11.180339887498949	91.70518128119215	75.1838731232973	-7.6512695196958465	465.0679999999988	0.823883072457759	1	1	1	1	0	55.0	103.09800861775875	37.18501565605402	18.831906653940678	65.57537196576595	13.083604250103235	33.00126650929451	46.398718290030956	61.67290749400854	91.78539723157883	43.81525909155607	98.65040066838264	28.238605381920934	263.0	1833.629678543657	852.7127802297473
6	11	nan	0	0	nan	nan	B2	B2	B2	2068	791.0	336.0	1.0	1.2260678821341178	0.6571374024339152	1.0	0.5956221198156681	0.45595007959289025	64.11197206308947	65.43699259593154	16.64331697709324	7.327763845250701	7.0710678118654755	55.0	48.32573312606086	26.450410706668542	238.73799999999963	0.7984555984555983	1	1	1	1	0	105.0	11.19752802234143	11.061463345773518	6.847608160227537	31.415045412257314	4.782864118926227	11.46073094010353	12.735515423119068	32.621042251586914	71.43886440247297	13.914427373558283	35.727458730340004	18.111360262148082	1193.0	186.08329950273037	133.11566344741732
6	12	nan	0	0	nan	nan	B2	B2	B2	4103	405.0	353.0	1.0	1.4324100211347492	0.8855108326209529	1.0	0.6016129032258064	0.4918015380208317	110.78285099594345	113.6001760562016	22.825424421026653	8.227234043340925	7.615773105863909	57.081389034371476	51.47178765999518	-75.17123719487512	323.787999999999	0.8500103584006631	1	1	1	1	0	181.0	15.144930222071707	23.236865798011422	14.625162152573466	56.379979975521564	9.313572948798537	23.560235053300858	28.31607535853982	75.16375971212983	121.91459552198648	31.578347492963076	82.01237537711859	28.37366292346269	2021.0	219.6427867114544	320.5768983438611
6	13	nan	0	0	nan	nan	B2	B2	B2	1079	617.0	389.0	1.0	1.0152361036982303	0.4334818334943441	1.0	0.7887426900584795	0.8099222108628097	39.23661300847817	38.58756276314948	17.0	6.241756531349223	5.385164807134504	34.58988547236245	35.35855662079967	12.828596783598838	129.38800000000003	0.9599644128113879	1	1	1	1	0	90.0	13.246875694021583	8.584725737571716	9.056565204635262	14.022873293608427	4.189028790220618	8.742610786110163	9.626642281189561	34.184160985052586	60.994400046765804	12.668268883600831	37.01927214860916	2.9054703786969185	1014.0	109.24534973502159	95.1506981626153
6	14	nan	0	0	nan	nan	B2	B2	B2	1075	620.0	423.0	1.0	1.0207134302872387	0.458680070282798	1.0	0.8082706766917294	0.8248497346601305	39.515078566139465	40.36087214122113	16.64331697709324	6.203553695564032	5.385164807134504	34.0	35.11315735993783	30.314673792659626	127.97400000000005	0.9658580413297394	1	1	1	1	0	80.0	6.8536049742251635	8.423987206071615	7.887373114004731	13.547386854887009	3.8343480601906776	7.959899289533496	9.629327861592174	29.812634333968163	53.74787537008524	11.560936912894249	29.328740492463112	3.5948577327653766	870.0	68.06356903724372	98.3691615704447
6	15	nan	0	0	nan	nan	B2	B2	B2	844	372.0	426.0	1.0	1.102667867444201	0.7028791949700295	1.0	0.6698412698412698	0.7764819390516119	39.67828275503327	41.593268686170845	13.45362404707371	5.19434044400136	5.0	27.5118156434649	28.22352921705902	-76.84539577601097	116.87200000000006	0.959090909090909	1	1	1	1	0	53.0	28.570809461176395	9.532982412725687	7.3583429008722305	26.33870443701744	3.6966811809688807	9.142641358077526	11.983825460076332	27.497062623500824	51.64753183722496	11.752651281654835	27.67908763885498	18.053894801065326	497.0	242.30083124153316	72.9306631013751
6	16	nan	0	0	nan	nan	B2	B2	B2	3942	39.0	503.0	1.0	1.3102642494642331	0.880304142523178	1.0	0.6031211750305998	0.6933221346084353	103.47164297428849	100.7670581092849	23.021728866442675	10.022679992764775	9.486832980505138	49.71962914676003	49.087956903827205	-52.8282807545312	267.2979999999994	0.9499939751777322	1	1	1	1	0	58.0	25.818539675325155	18.23924619704485	15.748958580195904	23.934950836002827	6.346074653789401	16.350041963160038	19.507896557450294	31.605249032378197	45.0250706076622	21.82214081659913	45.413046434521675	8.030273908749223	712.0	601.096253529191	374.99630764499307
6	17	nan	0	0	nan	nan	B2	B2	B2	1281	61.0	536.0	1.0	1.063955479046601	0.4814592649867836	1.0	0.6792152704135737	0.7586311633105997	44.29386220449455	45.89117562233506	16.0312195418814	6.160700436633526	5.656854249492381	39.59797974644666	38.822173567383416	-89.56725997807035	145.66799999999998	0.9323144104803494	1	1	1	1	0	59.0	19.612192049622536	12.79056990519166	13.191805869340897	14.751293297857046	4.6670786663889885	11.737819459289312	13.4399633705616	25.85339143872261	26.089066796004772	14.842710003256798	32.74483862519264	4.712138568982482	581.0	189.2775466069579	136.14747839421034
6	18	nan	0	0	nan	nan	B2	B2	B2	3172	539.0	558.0	1.0	1.1750894997217525	0.7983072716316056	1.0	0.6663865546218487	0.6102622409806615	83.36165233278314	85.5102333057278	21.93171219946131	8.465872157896058	7.810249675906654	54.536296952304156	50.204585400292935	-8.386021780796264	255.57199999999952	0.9096644680240894	1	1	1	1	0	172.0	14.050232695415616	18.23176929075271	9.2113679908216	22.6947279907763	12.654993552714586	18.291950861923397	20.398642007261515	65.91285567730665	83.28886858001351	29.234454864636064	63.9874265268445	4.168841104954481	1922.0	136.47124472633004	290.6159460367635
6	19	nan	0	0	nan	nan	B2	B2	B2	4803	51.0	586.0	1.0	1.317383585580994	0.8842202305466872	1.0	0.58028271112722	0.7067421046788772	114.83573556377586	113.45483682946268	26.1725046566048	10.832310628450092	10.0	52.162036470794426	53.636351472255136	49.02549462880124	292.2339999999991	0.9768151311775471	1	1	1	1	0	123.0	44.13455408811569	23.947737857699394	11.683009080588818	32.31346616894007	7.840588999912143	21.696971114724874	24.766903150826693	38.819882571697235	57.02174408733845	25.157000109553337	56.822613805532455	15.98950177617371	715.0	864.2453654780984	468.75460490584373
6	20	nan	0	0	nan	nan	B2	B2	B2	2814	578.0	593.0	1.0	1.0517731925969431	0.6274093401314155	1.0	0.7444444444444445	0.8320680614202086	68.43102602781464	72.00694410957877	25.632011235952593	9.513216828234196	8.54400374531753	53.150729063673246	53.28652946135766	-48.885280959980804	206.15199999999962	0.9678417884780742	1	1	1	1	0	177.0	18.001892050728202	19.72158380970359	7.59227897413075	35.074082531034946	6.748683925718069	18.8929580450058	21.000274620950222	55.494514554739	102.26120406389236	23.054505228996277	61.490989580750465	11.24473948404193	1756.0	212.31052136607468	238.69921408593655
6	21	nan	0	0	nan	nan	B2	B2	B2	1440	266.0	608.0	1.0	1.0972780932268114	0.7211696918409068	1.0	0.666049953746531	0.7989552262772543	52.120746570495925	51.62363799656123	18.027756377319946	6.644410200500513	5.91547594742265	36.062445840513924	36.10708781481119	39.289228238326665	150.49599999999992	0.9430255402750491	1	1	1	1	0	62.0	41.121934957802296	8.996826134622097	5.359304204583168	23.65751128643751	4.274036790244281	10.675806809216738	14.195208631455898	35.05075145512819	40.169024258852005	14.478248257189989	34.14962995797396	15.10286108776927	571.0	374.92094288021326	105.77228973060846
6	22	nan	0	0	nan	nan	B2	B2	B2	1626	791.0	708.0	1.0	1.147287669971598	0.789045705468265	1.0	0.6834804539722572	0.7497750106766565	58.69118717193955	60.67124524847005	17.46424919657298	6.739254465133937	6.082762530298219	37.988444969747206	36.05602097243209	85.41871609738746	165.08199999999982	0.9428819947810962	1	1	1	1	0	103.0	8.537361731752753	9.560891136527061	6.331120798364282	14.135545872151852	6.7216906901448965	8.858014801517129	9.574761604890227	36.405767902731895	51.33224996551871	13.10537882335484	28.27705816924572	3.9472953528165817	1153.0	71.41518296301365	116.34824151359499
6	23	nan	0	0	nan	nan	B2	B2	B2	1893	328.0	716.0	1.0	1.0903084158803484	0.6031074624037649	1.0	0.5842592592592593	0.6491295871503524	56.63796524545374	60.207972893961475	19.79898987322333	7.235644273779413	6.4031242374328485	43.1335136523794	45.17783627581279	-53.83887612360554	191.43199999999973	0.9053084648493543	1	1	1	1	0	46.0	35.339681044220924	16.70653846859932	8.083634745329618	19.937254905700684	7.041870784014463	14.224170293658972	17.087113820016384	34.40025942027569	32.27193109691143	17.57897310703993	37.99084457755089	6.554924860596657	331.0	411.7474787607789	211.0000001564622
6	24	nan	0	0	nan	nan	B2	B2	B2	3019	628.0	746.0	1.0	1.2218867910539377	0.6648852136200785	1.0	0.5851909284745106	0.5578504061638506	77.56275539372469	80.77747210701756	19.209372712298546	7.465272046060363	7.0710678118654755	61.82297654557263	57.93515488555584	4.263333893008268	260.7819999999993	0.8512618074157621	1	1	1	1	0	167.0	11.741237537935376	16.240726370364428	11.316639974713326	31.30164031870663	7.506981014274061	15.912123342975974	17.827634140849113	42.453421887010336	75.01626592129469	19.666956581175327	48.644571766257286	12.296894799917936	1617.0	103.69976377673447	200.10138123109937
6	25	nan	0	0	nan	nan	B2	B2	B2	1651	186.0	749.0	1.0	1.2666835091907847	0.8428615565808938	1.0	0.676085176085176	0.6529476587438966	64.21442859476588	65.27633568147036	18.35755975068582	6.653956534817458	6.0	36.0	34.55574026433546	-5.562635989456446	178.25399999999985	0.9195210247841828	1	1	1	1	0	0.0	43.63552291691303	16.893644578754902	7.041046801954508	24.135973140597343	5.71612117998302	14.216617122292519	17.391805917024612	24.920470058918	31.70084685087204	15.851331382989883	38.28627450764179	10.702586434781551	0.0	559.0736093968153	181.71699093282223
6	26	nan	0	0	nan	nan	B2	B2	B2	2478	345.0	760.0	1.0	1.1017372336353177	0.6585586167610528	1.0	0.6286149162861492	0.6730987801420145	66.56242797699618	74.04052944165107	23.769728648009426	8.41036029498171	7.447941497572213	52.637467362108424	50.09018621817609	-73.78307286704899	215.0879999999996	0.918969033932876	1	1	1	1	0	0.0	20.913054091855884	19.98783853650093	10.147661551833153	25.400198332965374	9.613931495696306	18.442465871572495	21.025818288326263	39.18371859192848	33.58858634531498	21.153048016130924	44.3944151699543	7.925398658961058	0.0	416.84354984760284	294.5595637857914
6	27	nan	0	0	nan	nan	B2	B2	B2	2869	734.0	773.0	1.0	1.2461593767964856	0.834301568973994	1.0	0.6169892473118279	0.6741233489848047	83.46310672894043	84.62860036654276	24.041630560342615	8.594160974933319	7.615773105863909	47.7042168753697	46.01390729537276	-61.96268107642826	231.25999999999954	0.9213230571612074	1	1	1	1	0	124.0	14.035660371184349	12.013015929609537	8.543282240629196	26.328175853937864	5.695460471324623	12.914137478917837	12.837933976203203	42.96838331967592	59.10966672748327	15.53614105656743	37.74436555057764	10.463859025388956	950.0	151.17659296747297	147.80421177856624
6	28	nan	0	0	nan	nan	B2	B2	B2	1378	304.0	772.0	1.0	1.1794416397653507	0.5562164117378142	1.0	0.5777777777777777	0.5609005909393928	49.45689112664415	52.61178575186362	15.0	5.597802358241064	5.0	42.85438298778715	41.10053047250837	28.555515231412897	175.70599999999982	0.8669392890846178	1	1	1	1	0	28.0	16.671305403113365	12.962233889847994	8.439169907942414	16.235706143081188	5.446356907486916	11.385137740522623	13.460120547562838	20.406668186187744	25.07833980023861	13.171618208289146	32.23501941561699	4.738521428778768	94.0	185.2023194283247	126.33066310361028
6	29	nan	0	0	nan	nan	B2	B2	B2	1698	156.0	791.0	1.0	1.2463697582869302	0.7861837192161862	1.0	0.6051318602993585	0.6226455186576496	62.403552185433	62.36184731067546	16.278820596099706	6.333650576894371	5.656854249492381	41.82078486750507	38.564948913141166	16.215144006438724	185.11999999999978	0.8454070201643017	1	1	1	1	0	0.0	34.42864125967026	14.73475245013833	7.061738023534417	22.3714961707592	5.160662265494466	12.527046661823988	15.585076719522476	19.641977533698082	28.95280385762453	14.247272469103336	33.45758759230375	9.243625577539206	0.0	383.69236286729574	171.82601663842797
6	30	nan	0	0	nan	nan	B2	B2	B2	1942	299.0	811.0	1.0	1.1439306861103493	0.7439314602978755	1.0	0.7440613026819923	0.6004635521111885	62.48854041032644	62.22539674441618	23.40939982143925	9.037262176514032	8.06225774829855	43.420619301265326	41.75833742436641	3.2972553490053125	201.5979999999999	0.8945186549976969	1	1	1	1	0	0.0	17.466208960860968	12.024505987763405	6.7529717199504375	14.431632027029991	5.0125429425388575	10.532906129956245	12.442236963659525	19.49909206479788	21.60471500456333	12.304478507488966	30.39475104212761	3.9879453983157873	0.0	254.27818749845028	175.06395046785474
6	31	nan	0	0	nan	nan	B2	B2	B2	1069	785.0	823.0	1.0	1.1916100092383903	0.7830662545872273	1.0	0.6787301587301587	0.7021504328554253	48.3537145212522	53.009433122794285	19.0	7.37836113952119	6.708203932499369	32.17261138106329	30.073026693929663	32.38782995193695	138.31800000000004	0.9798350137488543	1	1	1	1	0	66.0	5.7422446478158236	3.688319245353341	3.628152893856168	9.416647559031844	2.1154039883986115	4.362981645390391	4.1663996279239655	12.73626309260726	23.028946302831173	5.120820956304669	14.501625061035156	3.4226596457883716	827.0	45.272388932295144	56.513252682983875
6	32	nan	0	0	nan	nan	B2	B2	B2	888	252.0	823.0	1.0	1.220958675876688	0.8184601430647716	1.0	0.7721739130434783	0.7208459052318099	45.55827686741957	46.09772228646444	21.470910553583888	7.960816787301092	7.0710678118654755	24.0	26.176114236546773	-5.795287503035509	124.42000000000004	0.9801324503311258	1	1	1	1	0	19.0	14.76696414873004	5.908598452806473	3.0346685275435448	7.190936155617237	4.076646082103252	4.790722511708736	5.917387682944536	10.076478190720081	13.197909533977509	5.990707252174616	15.37891200184822	2.2098573399707675	230.0	140.71007847040892	77.68816670775414
7	1	nan	0	0	nan	nan	B3	B3	B3	2801	546.0	0.0	1.0	1.4297323613070796	0.8905391219790894	1.0	0.6946924603174603	0.47283203307074056	91.80494342159857	95.88534820294495	35.22782990761707	11.949844326514276	10.295630140987	41.0	41.76268047728049	2.1129097173016906	272.83999999999935	0.8801256873527101	1	1	1	1	0	89.0	28.801144370809197	12.247837042436004	8.371084187179804	19.788311570882797	8.257373975589871	12.557076390832663	14.274326723068953	39.21016247570515	25.718104764819145	15.737697463482618	38.23831530660391	7.097810317762196	1469.0	245.1059893798083	242.56656771153212
7	2	nan	0	0	nan	nan	B3	B3	B3	832	649.0	0.0	1.0	1.1571016685551085	0.7249137484530327	1.0	0.803088803088803	0.6349770464071091	40.781971456924516	41.048751503547585	16.0	5.9869655774716835	5.385164807134504	27.0	28.092238763878917	-2.024642124780541	128.31800000000004	0.8808893594494439	1	1	1	1	0	63.0	12.139971053227782	6.16124209202826	5.80073244869709	8.495536796748638	3.470634011551738	6.20065613463521	6.557793537154794	24.301914982497692	17.503150943666697	8.219134829938412	18.522590942680836	2.2483100844547153	280.0	83.23143376410007	62.884229773655534
7	3	nan	0	0	nan	nan	B3	B3	B3	1164	346.0	22.0	1.0	1.0069669313581118	0.415221672080033	1.0	0.7864864864864864	0.8495506083824546	40.41063860416778	40.311288741492746	18.0	6.562432800976877	5.830951894845301	36.0	36.76237691496004	-11.573631374736973	131.21600000000004	0.9564502875924404	1	1	1	1	0	38.0	3.9337148126214743	4.954940108582377	6.7490196116268635	6.430762216448784	4.05011064838618	4.850919368676841	5.153398958966136	16.36682685650885	23.68258175998926	6.752803858369589	15.995773315429688	1.6767528895288706	297.0	34.283848450519145	73.01254294998944
7	4	nan	0	0	nan	nan	B3	B3	B3	1724	781.0	55.0	1.0	1.2495478609939181	0.8345011721460447	1.0	0.6874003189792663	0.718302734498867	64.82051258338329	65.62011886609167	17.204650534085253	6.651136729143179	6.0	36.825773053333315	35.716502041250195	10.960331663699192	173.6679999999999	0.924892703862661	1	1	1	1	0	116.0	8.343648476526141	11.786526292562485	10.856321066617966	18.333073887974024	8.023529453203082	12.357778310775757	11.92846567556262	52.94383142888546	57.10455483943224	16.47615784034133	39.59630727022886	4.797360219061375	793.0	67.06395077798516	109.64797452837229
7	5	nan	0	0	nan	nan	B3	B3	B3	1622	643.0	56.0	1.0	1.286859646557983	0.8482997130609001	1.0	0.6279519938056524	0.6686243438137713	64.38272740127223	67.54257916307313	17.4928556845359	6.336860822685566	5.830951894845301	36.1015167575425	34.091708756103074	22.65400452746725	174.59799999999987	0.9504834456489891	1	1	1	1	0	87.0	10.548287170939147	10.667063395492733	8.261921148747206	21.533470649272203	4.84597544092685	11.773434031754732	12.55930421128869	36.45355911552906	42.6998703032732	14.235584113746881	37.08441290259361	7.2696421621367335	996.0	85.46831472311169	116.65989175159484
7	6	nan	0	0	nan	nan	B3	B3	B3	1150	586.0	61.0	1.0	1.1663072256226603	0.7478384346309637	1.0	0.6388888888888888	0.6316754044304905	48.6772264688143	49.16299421312742	15.556349186104045	5.409237748395474	5.0	33.89787659626852	32.315874549727134	-78.99570887270797	151.25399999999993	0.8692365835222978	1	1	1	1	0	14.0	6.947493794374168	4.866239437833428	6.291065860539675	9.178286381065845	2.675883120857179	5.566567499190569	5.423895640298724	13.18103301897645	15.857908111065626	6.538521401584148	12.002670362591743	3.6975662037730217	107.0	38.49756641034037	37.234943294897676
7	7	nan	0	0	nan	nan	B3	B3	B3	3109	732.0	60.0	1.0	1.0804176159265446	0.5680494998135823	1.0	0.6072265625	0.6031817415961365	71.33624726680708	79.1580697086532	23.021728866442675	8.201660059282275	7.280109889280518	57.70214046118009	58.70933129513667	3.9170629609789644	254.50199999999947	0.8887935963407662	1	1	1	1	0	112.0	22.59578843601048	19.371801327914	17.08964678272605	26.41876858845353	11.728191068395972	18.597192365676165	19.504463378340006	71.44411376863718	67.91755532473326	24.945464316755533	62.56354637444019	5.312367465347052	994.0	231.65432268287987	245.07780595496297
7	8	nan	0	0	nan	nan	B3	B3	B3	2193	538.0	66.0	1.0	1.1142847134589402	0.3424256595041415	1.0	0.6194915254237288	0.46662887663955666	57.44406668631547	68.81860213634101	20.223748416156685	6.923936157174034	6.0	52.898743634283434	53.971281376009806	-61.946120220706746	243.0179999999995	0.8399080811949446	1	1	1	1	0	84.0	29.825131457298994	9.078355086967349	10.121355034410954	13.389837473630905	8.184985138475895	9.684946976602077	11.147478479892015	33.84367134794593	22.863538624718785	12.692439131438732	24.283939780667424	3.5054245963692665	523.0	294.56278312113136	82.52245387341827
7	9	nan	0	0	nan	nan	B3	B3	B3	2023	467.0	77.0	1.0	1.223027015660869	0.831397443375995	1.0	0.5763532763532764	0.6494581907101449	69.32244204484603	65.73431371817918	16.64331697709324	6.982694627274122	6.4031242374328485	38.18209644693399	38.52097163601562	58.92634034787631	197.8459999999996	0.9182932364956875	1	1	1	1	0	79.0	15.041611401364207	12.240589061751962	10.693049546331167	20.68352783471346	10.252369001507759	11.875547405332327	13.966079208999872	37.31921871006489	37.636118054389954	16.16900897026062	38.63471435755491	9.084245055913925	1256.0	231.48140706308186	176.25885421782732
7	10	nan	0	0	nan	nan	B3	B3	B3	2641	704.0	103.0	1.0	1.5705703939260969	0.8983666241698705	1.0	0.42873376623376624	0.21897802436509803	93.97600620539716	98.35141076771599	16.492422502470642	5.656293549787646	5.0	50.29515516861661	41.27862333899398	36.23868403002917	389.30399999999906	0.7357570692296976	1	1	1	1	0	197.0	34.91374067775905	20.105973944067955	19.03949035704136	35.35165950283408	10.58976124227047	20.240939987823367	23.48557260632515	77.16519421339035	71.6491036042571	26.748042976483703	76.48537432402372	10.393331843428314	1756.0	238.68540482316166	188.14789072424173
7	11	nan	0	0	nan	nan	B3	B3	B3	1773	496.0	98.0	1.0	1.282424500018668	0.8717129166383352	1.0	0.5868917576961271	0.7428018473943153	68.2729385504619	65.21502894272147	15.620499351813308	6.838041952729075	6.4031242374328485	31.697628028631883	33.454895700366606	-42.80603744810322	173.18999999999983	0.9725726823916621	1	1	1	1	0	126.0	14.652384202927351	14.284138225018978	10.65162130445242	18.720332570374012	6.984908835962415	13.003402806818485	14.601403847336769	42.763271652162075	44.41091011464596	17.45510036125779	48.810925394296646	3.9910429688170552	1161.0	175.19916080497205	161.88290244340897
7	12	nan	0	0	nan	nan	B3	B3	B3	1914	252.0	130.0	1.0	1.3247153329352865	0.8395169207181731	1.0	0.6120882635113527	0.6412628224323681	70.54111569915185	72.47068372797375	16.278820596099706	6.537612735160112	6.0	39.82362103173452	38.32735437704982	-48.770308337145224	193.66799999999984	0.8994360902255639	1	1	1	1	0	130.0	15.719142507761717	15.80411996692419	9.837644048035145	21.357900401577353	12.443183009512722	15.132829802110791	17.221881430596113	59.007080025970936	83.72811511158943	24.07859930023551	52.72153812646866	4.577553992159665	1525.0	123.38547368813306	165.6721294298768
7	13	nan	0	0	nan	nan	B3	B3	B3	1745	510.0	133.0	1.0	1.044308913915048	0.6231834445269314	1.0	0.7210743801652892	0.8203346035815515	53.630556575334815	54.45181356024793	19.79898987322333	7.57784317995211	7.0	42.939158481018474	41.94315486716259	87.51613614424592	163.49599999999984	0.9488852637302884	1	1	1	1	0	68.0	14.151720449328423	8.828625935129821	9.46158542111516	12.401327516883612	5.222217172384262	8.89227132126689	9.829129457473755	29.64960701018572	34.33299766108394	13.083573652431369	35.28780034929514	2.7787441918626428	478.0	92.53682779148221	121.14857717324048
7	14	nan	0	0	nan	nan	B3	B3	B3	1179	570.0	142.0	1.0	1.0324220999256395	0.3743048200035899	1.0	0.7197802197802198	0.8266928202439259	40.819982794908995	42.720018726587654	17.08800749063506	6.291974855698187	5.656854249492381	36.865415005522614	37.852603610356404	13.347408857401499	133.87200000000004	0.9569805194805193	1	1	1	1	0	96.0	5.902983147650957	10.890455564484	7.033035773783922	13.82407871261239	8.299031069502234	10.017944624647498	11.928175745531917	41.63874267041683	40.97145037353039	16.40093081444502	34.315159663558006	2.6387274097651243	843.0	50.00163285061717	104.93920814059675
7	15	nan	0	0	nan	nan	B3	B3	B3	856	300.0	181.0	1.0	1.027682708057504	0.5475365360373292	1.0	0.7039473684210527	0.8270632922244776	36.310159021029385	37.656340767525464	14.866068747318506	5.546104544515237	5.0	30.41052449399714	30.38367937542555	-80.15093285720218	114.04400000000005	0.9484764542936288	1	1	1	1	0	84.0	7.552620745263994	9.66990153864026	6.8158694095909595	12.581017792224884	8.315419251099229	8.438742686063051	11.709849737584591	35.392538242042065	47.852643847465515	14.654505278915167	37.62269023060799	1.850461590103805	767.0	51.88242928311229	91.9730983003974
7	16	nan	0	0	nan	nan	B3	B3	B3	993	274.0	201.0	1.0	1.0113571137635307	0.4151060660086944	1.0	0.7301470588235294	0.8769607600565488	37.412161449816736	39.45883931389772	16.97056274847714	6.027713106790441	5.0990195135927845	33.0	34.03657523117628	-2.1661131240897458	119.28600000000006	0.9520613614573347	1	1	1	1	0	70.0	9.372060761786997	6.598641966469586	7.38510724529624	9.022415501996875	5.146730777807534	6.25326925329864	8.065125549212098	29.535927299410105	30.06431677006185	12.946379782631993	25.59987792186439	1.7115739807486534	793.0	54.906935467384756	75.19583436194807
7	17	nan	0	0	nan	nan	B3	B3	B3	1647	568.0	218.0	1.0	1.05558081071266	0.6240746654747198	1.0	0.715154146765089	0.7949379394590803	52.40378640110348	53.81449618829484	18.867962264113206	7.190459319024972	6.4031242374328485	42.32487592363644	40.94646942721741	48.75761852348833	161.35599999999988	0.9312977099236641	1	1	1	1	0	76.0	7.299565122462809	13.113572916015983	13.58971542865038	16.707438791170716	17.575921300798655	10.96099796332419	15.46102081798017	53.81286343932152	49.81252762302756	19.30266272649169	43.69169134646654	3.175387221388519	867.0	42.401098794303834	148.14695994369686
7	18	nan	0	0	nan	nan	B3	B3	B3	1506	532.0	231.0	1.0	1.1566729088621788	0.7084297505727732	1.0	0.6845454545454546	0.709193350199322	54.386481514193406	54.230987451824994	17.0	6.338729946920957	5.830951894845301	38.18841879351957	38.38496336217059	88.65349677699882	163.35599999999985	0.9069557362240288	1	1	1	1	0	112.0	10.023895664140582	10.506950503215194	13.6305180080235	30.374426025897264	7.320927764289081	11.20949111878872	13.223086861893535	40.76659790053964	64.14464022219181	14.937850009649992	34.32300293818116	15.625024821609259	910.0	83.22804636787623	107.70788143016398
7	19	nan	0	0	nan	nan	B3	B3	B3	1646	345.0	250.0	1.0	1.064754645235449	0.6912472293420688	1.0	0.7348214285714286	0.8346161295180189	54.1194787322433	55.57877292636101	19.924858845171276	7.385736960986993	6.708203932499369	39.0	39.107727981365336	83.63167345764961	157.42599999999993	0.9651128701260632	1	1	1	1	0	113.0	7.455939587205648	13.337972071021795	7.798458877950907	17.255100272595882	16.337285432964563	10.511177249252796	15.091355744749308	64.92654295265675	56.05738924443722	22.017837807536125	43.327489480376244	3.934874520637095	1604.0	75.77390721067786	183.39580400288105
7	20	nan	0	0	nan	nan	B3	B3	B3	2848	417.0	318.0	1.0	1.3034987296717346	0.8685897903612775	1.0	0.6164502164502165	0.666615318173628	87.01557674559677	85.70297544426332	20.615528128088304	8.020294929937206	7.615773105863909	44.529742094857035	43.11898636219636	-36.3928731187418	231.7059999999997	0.9313276651406148	1	1	1	1	0	170.0	14.66375220194459	19.68763256445527	11.070588242262602	40.75291070342064	15.583443904295564	17.92834362387657	22.929976381361485	76.12881676852703	96.55480270087719	24.550850696861744	67.04005485773087	17.177157305181026	1899.0	155.4293434023857	248.27652430906892
7	21	nan	0	0	nan	nan	B3	B3	B3	1408	280.0	329.0	1.0	1.0796504615787024	0.7343009362237031	1.0	0.7887955182072829	0.8450364777789054	51.45796013967649	50.80354318352215	17.26267650163207	6.82370506809255	6.082762530298219	34.0	34.930902582132745	-85.66610974636968	144.69999999999996	0.962077212162624	1	1	1	1	0	109.0	8.679179096594453	16.45014114305377	7.297596722841263	22.442877873778343	16.053131986409426	14.631143689155579	22.370122849941254	56.835629776120186	65.97976665198803	25.387090876698494	57.49886317551136	2.9057450341060758	812.0	136.80546261835843	174.6884870417416
7	22	nan	0	0	nan	nan	B3	B3	B3	3169	48.0	341.0	1.0	1.0360766132995092	0.4562532657805123	1.0	0.7859623015873016	0.7729598215160348	68.23849052592892	71.06335201775947	27.073972741361768	9.895854717308005	8.94427190999916	60.453657698925056	60.72201830086609	-47.00511116670097	226.9799999999997	0.954805664356734	1	1	1	1	0	103.0	15.70919351466	21.072297260165215	12.296803288161755	36.68239875137806	7.795620670542121	18.482169836759567	22.911772459745407	42.94814991950989	59.563774943351746	24.666788794100285	55.24998854100704	12.347783610224724	817.0	223.8887315960601	315.82812256366014
7	23	nan	0	0	nan	nan	B3	B3	B3	3102	151.0	352.0	1.0	1.2567532823666019	0.8459509703887841	1.0	0.6921017402945113	0.7001950829598348	87.81031688096037	86.92525524840292	21.587033144922902	8.783109377793414	8.06225774829855	49.087074445297226	46.8257895267767	72.67203899622356	235.94799999999958	0.9165312453833654	1	1	1	1	0	117.0	14.100663784891367	22.334813501685858	13.70568397268653	41.82467383146286	8.288349747657776	19.901274126023054	25.30920885875821	53.654383309185505	70.60836212337017	27.256321035325527	64.45392544567585	14.337819501757622	757.0	238.8585643451661	323.2939196266234
7	24	nan	0	0	nan	nan	B3	B3	B3	1760	535.0	355.0	1.0	1.0972218536879323	0.7595694558155565	1.0	0.7111111111111111	0.8315923280338876	58.747721046200816	58.66856057549052	18.384776310850235	7.474620854780565	6.708203932499369	37.510458311764474	38.21105696531673	61.08765405689529	163.08199999999988	0.9633278598795839	1	1	1	1	0	107.0	19.651941653341055	16.042069133371115	7.626337077468634	27.040924601256847	7.231525138020515	15.124544132500887	18.37015337496996	47.313801780343056	74.53458455204964	19.551476374268532	57.92864865064621	7.453055618330836	1029.0	192.15040818229318	152.18643474206328
7	25	nan	0	0	nan	nan	B3	B3	B3	1734	67.0	389.0	1.0	1.0127817753214177	0.31857535912721624	1.0	0.7686170212765957	0.7308617607998507	48.51014093471269	51.03920062069938	21.840329667841555	7.706588650141646	7.0	45.821399707352235	45.98264310913938	32.148330532490114	172.6679999999998	0.9426474585485186	1	1	1	1	0	64.0	10.754207668825984	15.016723915934563	10.187884368002415	27.024673879146576	5.399252323433757	13.189562804996967	16.726268440485	28.716334722936153	42.426703214645386	17.14731055498123	39.212359964847565	9.263660615310073	225.0	128.8297704923898	172.4536813646555
7	26	nan	0	0	nan	nan	B3	B3	B3	1638	117.0	391.0	1.0	1.0591925551579653	0.6808120113876954	1.0	0.7445454545454545	0.7477882465540203	53.5957829587634	54.74486277268398	19.4164878389476	7.308921006122545	6.4031242374328485	38.46036921299638	39.25667036244838	3.5185649158242196	165.9099999999999	0.9537117903930132	1	1	1	1	0	54.0	11.69759670458734	15.39307238906622	10.54294653609395	27.21307696402073	5.373128881677985	13.864103130996227	17.72111088782549	32.068635031580925	44.73232614994049	17.783657513558865	44.6199434697628	8.861799085512757	258.0	159.73156339954585	175.61278717964888
7	27	nan	0	0	nan	nan	B3	B3	B3	2167	560.0	437.0	1.0	1.107840638655241	0.763810767892363	1.0	0.8389469608981804	0.8394094089570407	65.6385822532566	62.64982043070834	20.09975124224178	8.238848030740686	7.615773105863909	40.0	42.36578266113158	-88.3557974311177	180.11399999999978	0.97262118491921	1	1	1	1	0	123.0	34.07241931371391	14.75002671405673	8.592935105785728	34.69681843742728	6.546257745474577	13.758388632908463	17.710765209048986	49.4473183080554	89.96699490398169	18.18072782829404	52.1043564081192	16.110078589059412	664.0	274.3295492324978	156.48368073254824
7	28	nan	0	0	nan	nan	B3	B3	B3	1730	328.0	429.0	1.0	1.0390874980699643	0.6080724018266311	1.0	0.6989898989898989	0.8226148162545833	52.961866455270915	54.3323108288245	19.72308292331602	7.520708292615232	6.708203932499369	41.57117866897211	42.04544992350453	7.906184772610342	162.56599999999992	0.9515951595159515	1	1	1	1	0	95.0	16.165224658325315	13.101304646581411	7.353200603276491	28.36362258158624	9.1621119286865	11.8069275803864	14.7640649843961	43.599999979138374	64.42958733439445	16.597878955304623	42.427512153983116	12.614511403255165	825.0	153.26236367970705	145.3132069632411
7	29	nan	0	0	nan	nan	B3	B3	B3	2447	388.0	437.0	1.0	1.0830524923705285	0.6783463822670791	1.0	0.6595687331536388	0.7782442836931301	66.14382324743117	70.03570517957252	24.186773244895647	8.586628900428435	7.615773105863909	48.65401437450047	48.5986620444104	75.29405508374401	198.7759999999996	0.9513996889580093	1	1	1	1	0	150.0	10.155962469056249	17.563439331948757	11.656199000775814	34.1379109993577	15.671534307301044	15.970901031047106	21.16681157797575	70.09968739748001	75.47792775928974	24.39130239933729	59.208072036504745	10.474418301135302	1157.0	130.0833906661719	210.43247120827436
7	30	nan	0	0	nan	nan	B3	B3	B3	1785	397.0	485.0	1.0	1.0724008706783037	0.7112988133720306	1.0	0.7484276729559748	0.8220762990463867	57.08500354173314	56.22277118748239	19.4164878389476	7.5637289872118965	7.0	39.802009999496256	40.124463764262494	-60.18457566510375	165.18399999999988	0.9568480300187615	1	1	1	1	0	120.0	7.498634288087487	19.166918512433767	10.104203883558512	39.65644310414791	12.926802475005388	17.441779267042875	23.59082929044962	66.45001915097237	76.54389236867428	27.327275477349758	71.24786761403084	15.294987400993705	1033.0	57.95648142602295	215.2978103943169
7	31	nan	0	0	nan	nan	B3	B3	B3	1713	478.0	513.0	1.0	1.059102855593284	0.5982969025737234	1.0	0.6749408983451537	0.8162576574570664	53.01433019846676	54.57105459856901	19.79898987322333	7.34118482988375	6.708203932499369	44.1414837566126	42.479030658637456	-84.43970848387185	162.39399999999986	0.9404337084820206	1	1	1	1	0	95.0	16.121644830331206	13.73047992773354	7.601266507059336	23.003692753612995	16.00947584398091	12.652704663574696	15.783443983644247	52.42471964657307	56.36691854521632	22.1591974273324	51.926543049514294	9.708537483587861	1329.0	290.0828412408009	176.2156864311546
7	32	nan	0	0	nan	nan	B3	B3	B3	1548	43.0	515.0	1.0	1.0279441461013445	0.5595745459956336	1.0	0.75	0.8139038032415301	48.992038228593856	50.32891812864648	19.1049731745428	7.147147747181879	6.324555320336759	40.063219272314335	40.60362259798682	61.43353624414393	154.59799999999993	0.9473684210526314	1	1	1	1	0	107.0	12.576302741654217	10.902418576180935	8.06573586165905	14.93991001881659	4.9097734140232205	10.106919938698411	10.87145802937448	38.06985595077276	46.98620578274131	14.82943468913436	31.853269267827272	4.1185473734512925	763.0	146.01985213439912	123.68398586846888
7	33	nan	0	0	nan	nan	B3	B3	B3	1974	518.0	522.0	1.0	1.2993779457707106	0.8563377425940883	1.0	0.5477247502774695	0.6284560926252192	71.74287938561746	70.77428911688199	16.278820596099706	6.76217593487225	6.324555320336759	36.4597001429424	37.049183689728046	-58.556884610966065	198.67399999999975	0.8997265268915221	1	1	1	1	0	107.0	23.09445333853364	15.196993999183178	11.995605425909162	36.509620785713196	6.737254939042032	15.245807584375143	17.66117338091135	48.36664382368326	70.28972288221121	17.79079880192876	54.74354160577059	21.982131768018007	941.0	264.787045430392	157.64464810490608
7	34	nan	0	0	nan	nan	B3	B3	B3	1136	434.0	522.0	1.0	1.021520254912871	0.5774720258743505	1.0	0.7473684210526316	0.8441265429604472	42.107437794746154	42.01190307520001	17.029386365926403	6.4427134792845555	5.830951894845301	33.94112549695428	34.37695317867875	36.82355848594319	130.04400000000004	0.9554247266610595	1	1	1	1	0	81.0	8.592233197763562	10.565377289429307	5.471534313634038	16.28856335580349	13.945326896384358	9.54937057569623	12.913588164374232	46.08245976641774	35.75356677174568	17.68084228411317	33.45004948601127	5.6431372575461864	633.0	95.22937379404902	86.60801116190851
7	35	nan	0	0	nan	nan	B3	B3	B3	1821	305.0	526.0	1.0	1.0601953929853623	0.6484514212517022	1.0	0.6376050420168067	0.8251140507582744	55.75649671883297	58.872744118140105	20.0	7.586278659285926	6.708203932499369	40.07554341899644	42.4449697441129	-38.18013184658483	166.53399999999982	0.9561564715148333	1	1	1	1	0	92.0	14.83907831273973	14.094087097793818	7.543266989290714	17.226932160556316	10.530495157465339	12.020492857322097	15.187869094312191	53.07920953631401	58.33756007254124	22.642557453364134	43.62092023342848	3.0865186639130116	1536.0	159.34824171941727	202.57901908829808
7	36	nan	0	0	nan	nan	B3	B3	B3	1927	539.0	553.0	1.0	1.313305800278146	0.8795694295408958	1.0	0.7332572298325722	0.7055964557107833	72.42427973493425	73.54590403278758	17.0	7.009036536769686	6.4031242374328485	34.682327102280375	34.457339583215244	-82.54095850512796	185.25399999999973	0.9639819909954976	1	1	1	1	0	124.0	12.33849086984992	14.784466329962015	12.022888546809554	55.4207676127553	7.267872154712677	14.55080497264862	18.52202643081546	50.065201833844185	110.7828790396452	18.079697895795107	44.596505507826805	39.27777534350753	500.0	131.31059757061303	148.8086672835052
7	37	nan	0	0	nan	nan	B3	B3	B3	2064	823.0	544.0	1.0	1.6537226848231343	0.9305033017387477	1.0	0.546031746031746	0.5173358525827718	87.43795933604773	92.13576938409967	22.0	8.12053188538062	7.615773105863909	35.77708763999664	32.02708214621284	-65.29480083991287	223.90999999999957	0.955113373438223	1	1	1	1	0	107.0	5.646463737823069	8.70031282119453	7.605905223637819	28.18237590417266	4.0823376988992095	9.812283536419272	11.08082701265812	31.70768297277391	81.02709997817874	11.91364918090403	30.819974090903997	12.94111543148756	1443.0	63.913680019788444	123.28725129179657
7	38	nan	0	0	nan	nan	B3	B3	B3	1698	65.0	551.0	1.0	1.495634528143066	0.8556321594619887	1.0	0.5044563279857398	0.48014606495461165	71.35357302599823	70.09279563550022	15.811388300841896	5.684895594361889	5.0	41.36262507277237	36.93149604616226	-65.2476723734393	210.80799999999977	0.8226744186046512	1	1	1	1	0	158.0	10.858396315947175	16.96336318925023	10.488227680325508	27.436774265021086	9.164080292917788	15.53659880720079	17.15785462409258	61.04245047271252	81.2469522729516	21.46652943454683	47.21728839725256	9.295521532185376	1242.0	72.79504100326449	151.89807002432644
7	39	nan	0	0	nan	nan	B3	B3	B3	2210	485.0	603.0	1.0	1.1486139773801607	0.7982410574646509	1.0	0.7448601280754972	0.7984782575744381	68.81035652947685	68.3593446428504	21.37755832643195	8.106438659309026	7.211102550927978	42.0	41.44710098113456	84.10886076798289	186.49599999999973	0.9650655021834063	1	1	1	1	0	137.0	17.144258815795183	16.944655518978834	8.930449366569519	48.17816437780857	8.004181003198028	16.440497487783432	20.045517671853304	49.525352865457535	97.36610996723175	20.3311360552907	51.211978405714035	29.74624254181981	952.0	162.94213793054223	176.3467768020928
7	40	nan	0	0	nan	nan	B3	B3	B3	1299	342.0	631.0	1.0	1.0644719975003567	0.665686593363887	1.0	0.7517361111111112	0.834367627221069	47.544915188654414	47.67598976424087	16.55294535724685	6.46222115661404	5.830951894845301	35.0	35.47951044215972	-2.371878542033955	139.87200000000004	0.9526952695269527	1	1	1	1	0	98.0	5.546898620203137	12.929457476362586	6.6179904118180275	18.54773784428835	6.221210037358105	11.826016642153263	12.796749850735068	51.99130242317915	67.65738913416862	16.864881325513124	39.88638140261173	4.131715890951455	1217.0	46.61915021110326	124.51343564130366
7	41	nan	0	0	nan	nan	B3	B3	B3	2782	576.0	644.0	1.0	1.1926121203439166	0.8335700857663394	1.0	0.7727777777777778	0.7828333960569769	80.36928494957883	79.90619500389191	22.0	8.894667859364942	8.06225774829855	43.77298512557858	44.39709524145804	82.74676616235533	211.32399999999967	0.9727272727272728	1	1	1	1	0	129.0	10.663828512653708	16.11435116454959	10.873075503855944	45.89851213991642	7.80759902857244	16.296604957431555	19.8021057844162	51.957885056734085	104.43740001320839	19.993789590895176	54.89762718975544	23.282993783243	1122.0	128.5609982861206	178.38077389076352
7	42	nan	0	0	nan	nan	B3	B3	B3	1316	44.0	670.0	1.0	1.2652932534828618	0.8585168782502456	1.0	0.6673427991886409	0.6512217744791992	57.91189102049093	58.872744118140105	15.132745950421556	5.809594718538802	5.0990195135927845	30.69565978133985	29.696366741601956	-75.48615853258819	159.35599999999994	0.9316814159292035	1	1	1	1	0	82.0	7.248554213903844	10.803158644586802	9.118089593946934	12.37543293274939	5.197695882990956	8.997741676867008	9.553154779598117	38.99365236610174	45.89013495668769	12.85690083168447	27.789471212774515	2.5381551953032613	810.0	43.9647822920233	93.48683914542198
7	43	nan	0	0	nan	nan	B3	B3	B3	2744	105.0	680.0	1.0	1.2890737453219752	0.8733277057255513	1.0	0.6078865750996899	0.7265989920145575	85.22339414417566	81.12336284942828	19.4164878389476	8.333472941085391	7.810249675906654	40.18725400690354	41.515141543854085	-56.81503653249677	217.8459999999996	0.9591052079692417	1	1	1	1	0	141.0	9.915556609630585	17.78677038475871	10.047837048768997	31.820294551551342	6.238986807875335	17.14686807617545	17.943495843559504	47.20946066826582	78.89071473479271	19.358922749757767	54.29970234632492	11.939559016376734	2003.0	177.89689494669437	221.22430801391602
7	44	nan	0	0	nan	nan	B3	B3	B3	2853	647.0	678.0	1.0	1.3133230424909443	0.8760131628539285	1.0	0.6404040404040404	0.7001212089824129	87.87661295355596	86.35392289873113	20.396078054371138	8.415291523438905	7.810249675906654	41.42583734820577	42.38176517163358	-22.728085781737366	226.2919999999997	0.9589915966386553	1	1	1	1	0	189.0	12.07483028434217	15.614023070782423	10.57431909441948	71.86851292848587	6.785656539723277	16.834515910595655	21.43273064494133	63.363744616508484	154.28212425112724	20.13220416381955	59.405966356396675	43.5018540546298	1709.0	151.39516303222626	168.69280574470758
7	45	nan	0	0	nan	nan	B3	B3	B3	1648	168.0	688.0	1.0	1.259323987780687	0.8171362284885892	1.0	0.5988372093023255	0.5484211415363321	62.93721231622111	63.50590523722971	17.46424919657298	6.285048855916857	5.830951894845301	40.68388237384989	36.279816573009846	-88.93008482454357	194.32399999999976	0.8772957146659569	1	1	1	1	0	110.0	10.966689649038017	10.33176168706268	11.56697953119874	22.21658657491207	4.4559395937249064	9.45554287545383	12.184206938371062	29.273182336241007	52.9923703186214	11.936064722016454	30.967864464968443	8.83761350531131	974.0	95.69561319053173	114.59664309863001
7	46	nan	0	0	nan	nan	B3	B3	B3	1964	521.0	690.0	1.0	1.1056115436812308	0.7716240475481236	1.0	0.7852858856457418	0.853870864031793	62.69694334754652	61.84658438426491	19.924858845171276	7.955382359354496	7.0710678118654755	39.291357965980396	39.88020089593445	-75.28531133647785	170.0119999999998	0.9734820322180918	1	1	1	1	0	140.0	5.968276511877775	12.147310599684715	8.282810740172863	52.514518812298775	5.10301368124783	13.134294647723436	15.626764342188835	36.444693714380264	100.01541158556938	14.386953588575125	37.78797596693039	39.88986049592495	885.0	91.39333195704967	125.00236532464623
7	47	nan	0	0	nan	nan	B3	B3	B3	2446	442.0	707.0	1.0	1.2595174654025059	0.8656095038032076	1.0	0.783974358974359	0.7077761029035969	79.11509206434351	77.78174593052023	19.6468827043885	7.985627273117842	7.211102550927978	39.0	39.61448271152813	82.26295818279358	208.39399999999964	0.9534203858896899	1	1	1	1	0	161.0	13.272358329966664	19.235507737845182	12.479438476264477	46.80172424018383	27.556939028203487	17.94668498635292	21.472556732594967	60.267719745635986	95.68921941518784	21.1944610029459	63.326756834983826	25.64437321573496	1063.0	123.55594748910517	175.12201135978103
7	48	nan	0	0	nan	nan	B3	B3	B3	1324	414.0	743.0	1.0	1.0285718622036037	0.5344148099591363	1.0	0.6870783601453035	0.770160716847717	44.9652257112431	47.53945729601885	18.867962264113206	6.748469596710613	5.91547594742265	38.01315561749642	38.005613476792256	-82.79045652605082	146.98000000000002	0.9406749555950267	1	1	1	1	0	100.0	10.178439058363438	12.956282891333103	9.976592656224966	20.243060920387506	21.919264579191804	11.389929082244635	14.795925844460726	44.61821913719177	56.96902425587177	17.248844172805548	48.17308308184147	6.101564078591764	911.0	256.4896469479427	138.72423900663853
7	49	nan	0	0	nan	nan	B3	B3	B3	937	525.0	823.0	1.0	1.9232057956168296	0.9425995520407644	1.0	0.6678545972915182	0.5063685520710132	64.20685407519919	60.530983801686226	17.69180601295413	6.694642786310676	6.082762530298219	22.0	21.440290943314682	5.701198365262052	152.49000000000004	0.8856332703213611	1	1	1	1	0	51.0	10.767406702041626	6.895552013069391	4.295384157449007	13.793438658118248	2.5541466353461146	6.4807507656514645	7.800778247416019	20.27502864599228	31.012298956513405	7.551049023866653	25.785870224237442	4.468833480030298	341.0	105.09572001174092	70.36664382368326
8	1	nan	0	0	nan	nan	B4	B4	B4	1049	138.0	0.0	1.0	2.454282934278118	0.9686089244489613	1.0	0.6443488943488943	0.43330408950651145	78.49295861371976	73.97972695272672	18.0	6.6691734125924675	6.082762530298219	21.0	19.512527224706176	-7.118756383001645	174.41999999999982	0.9374441465594281	1	1	1	1	0	91.0	4.10478370077908	7.202304117381573	4.9951018542051315	19.814068727195263	3.4170595966279507	7.440421160310507	8.474265657365322	22.397833183407784	42.63486668467522	8.520225837826729	21.520759969949722	9.142443029209971	567.0	58.10463118739426	65.0901351608336
8	2	nan	0	0	nan	nan	B4	B4	B4	1589	365.0	22.0	1.0	1.0534290028305064	0.5717325670037616	1.0	0.7043439716312057	0.7385718954245829	50.45154152845087	53.71219600798314	19.1049731745428	7.4601617355003755	7.0710678118654755	42.094340783667825	41.392465136828214	-44.947754058985254	164.42599999999985	0.938847858197932	1	1	1	1	0	87.0	11.373739176429808	9.981185579672456	8.980178497731686	12.682444531470537	8.702052347362041	10.160250281915069	11.942870186641812	36.498710714280605	32.956588096916676	14.268848702311516	35.51201659068465	2.95573359541595	918.0	87.84257280826569	147.6998397000134
8	3	nan	0	0	nan	nan	B4	B4	B4	2874	459.0	39.0	1.0	1.1020059902662518	0.7033375583883458	1.0	0.6918632643235436	0.6567552085443472	73.1216835284565	76.21679604916491	24.20743687382041	8.908104790802046	8.06225774829855	54.873968476472314	51.97898881507724	-50.085523764335655	234.50199999999947	0.9401373895976447	1	1	1	1	0	111.0	15.353414291515946	10.733257066458464	13.964370166882873	17.064835608005524	6.581811265088618	11.667566925287247	12.744625054299831	41.29018076136708	39.26567485369742	15.862592541612685	37.85734338313341	3.841214624233544	1453.0	164.17624206002802	175.73775861877948
8	4	nan	0	0	nan	nan	B4	B4	B4	2580	414.0	50.0	1.0	1.3654992846049478	0.8261276332083793	1.0	0.5119047619047619	0.5148033036556727	82.42433596251615	81.04319835741924	19.1049731745428	7.101313527353756	6.4031242374328485	52.09307848130687	46.44471519934135	-65.19548571468763	250.95399999999944	0.8482656583922407	1	1	1	1	0	72.0	12.539345403201878	6.144625052809715	23.681513614952564	14.945525350049138	4.568657984957099	7.026428666897118	9.464682971127331	22.827664645388722	23.68142221495509	8.743846870027483	19.328786166384816	4.154116131365299	900.0	101.55939593631774	66.47492217458785
8	5	nan	0	0	nan	nan	B4	B4	B4	2112	207.0	66.0	1.0	1.4400564512398955	0.9091927931769223	1.0	0.5128703254006799	0.6109068379711413	81.155227922055	84.62860036654276	18.027756377319946	6.940013437942419	6.324555320336759	35.35533905932738	33.79103962176587	52.089911533931016	208.43199999999968	0.9487870619946089	1	1	1	1	0	107.0	12.303471460007131	10.263874305412173	9.654551040381193	18.559166925027966	5.877546380273998	10.487983541563153	11.67057297565043	36.29163035005331	51.23033481836319	14.62616928294301	29.49607085622847	8.05572596937418	1601.0	160.45264386106282	140.31743369810283
8	6	nan	0	0	nan	nan	B4	B4	B4	1681	804.0	76.0	1.0	1.0357033493119907	0.6161944741136784	1.0	0.7775208140610546	0.8538811802976719	52.28266010916596	54.67174773134658	20.518284528683193	8.463725955647183	8.0	41.38604690048061	41.1775114385179	-45.56510971595021	157.28599999999992	0.9702741702741703	1	1	1	1	0	52.0	28.567879791371524	10.12033262103796	5.918150637298822	13.205951020121574	10.954757083207369	8.382330045104027	10.676752902567387	29.556542336940765	22.72906080633402	11.015884645283222	27.925719127058983	4.769970271736383	585.0	419.39597174245864	142.6609446592629
8	7	nan	0	0	nan	nan	B4	B4	B4	1267	0.0	127.0	1.0	1.1691859206327933	0.781227528103323	1.0	0.7285796434732605	0.7237669668156451	52.081313660381866	54.644304369257	16.492422502470642	7.07319884384122	6.708203932499369	32.25523213371747	32.51157178471852	24.84820151361872	148.318	0.9723714504988488	1	1	1	1	0	41.0	5.854825681075454	6.96885634213686	5.656824614852667	9.644022300839424	3.503364620730281	6.259433895349503	6.877241184934974	31.937483675777912	37.27437252551317	9.111848650500178	20.584832444787025	2.5253223571926355	1084.0	65.2085757413879	108.39531558379531
8	8	nan	0	0	nan	nan	B4	B4	B4	1129	823.0	205.0	1.0	1.23136114979131	0.7977081349657892	1.0	0.7141049968374447	0.7062654718505126	50.935726131712265	50.635955604688654	23.706539182259394	8.666460089093182	7.810249675906654	30.0	30.71646990158138	-81.96226993993166	141.73200000000003	0.9779125162407971	1	1	1	1	0	39.0	32.39687183499336	8.285511575639248	4.0504921190440655	9.97091630846262	12.193743787705898	7.882383458316326	10.193347059190273	26.45420005917549	18.843625620007515	11.830716408789158	29.881940752267838	2.1355916718021035	476.0	398.0717935860157	123.29880225658417
8	9	nan	0	0	nan	nan	B4	B4	B4	2233	508.0	287.0	1.0	1.0175980451696076	0.49506856230365	1.0	0.7008788449466415	0.8576835735613859	57.37923944317296	59.033888572581766	23.600847442411894	8.744861073592919	7.810249675906654	48.08326112068523	49.8541765990393	-27.413847214301807	180.87799999999976	0.9652042360060517	1	1	1	1	0	105.0	8.889646777883172	12.938887652009726	7.930815616622567	45.59687184356153	4.712260654196143	13.332768792286515	16.67383840121329	41.54894343018532	94.5370259359479	16.29430078715086	42.423895463347435	39.905348373577	880.0	107.89141690172255	154.67681408673525
8	10	nan	0	0	nan	nan	B4	B4	B4	1798	664.0	304.0	1.0	1.2881475145491916	0.8642817458953761	1.0	0.6958204334365325	0.6380198053871483	68.54954843506691	67.60177512462228	16.0	6.764816225740421	6.041381265149109	35.97302661090959	34.48097232547767	-4.137504365070877	188.18399999999994	0.8974294983778387	1	1	1	1	0	140.0	20.358449794352055	13.587075643241405	10.409414868801832	23.19516286253929	12.055100360885262	13.198260474950075	16.722087487578392	63.10142642259598	65.41782239079475	20.760586008429527	52.04347287118435	5.683985643088818	1429.0	139.05380354542285	145.2424660474062
8	11	nan	0	0	nan	nan	B4	B4	B4	2435	224.0	324.0	1.0	1.4323355904328854	0.8878581065139408	1.0	0.4974463738508682	0.3722348998662105	85.51406816892587	96.66436778875658	20.518284528683193	6.979590525756129	6.324555320336759	41.32516461877957	39.34650707725603	65.63212389681655	286.71199999999925	0.8525910364145658	1	1	1	1	0	42.0	73.11757092177868	24.768505420535803	12.463782750070095	49.955153696238995	8.30727095529437	20.80810259655118	31.969146266579628	59.37805762887001	65.88833437860012	25.801632784307003	66.02830530703068	20.866422593593597	199.0	858.8318915516138	250.76250879839063
8	12	nan	0	0	nan	nan	B4	B4	B4	2830	553.0	341.0	1.0	1.2099910444753246	0.8448303638986064	1.0	0.7690217391304348	0.7099783195378097	82.24351266073923	79.22752047110903	21.213203435596427	8.851805002748867	8.06225774829855	42.525528813388895	44.003096694996856	6.861657953870507	223.80799999999974	0.9666951323654995	1	1	1	1	0	151.0	23.309407206252217	19.78735031746328	11.1295185983181	44.937605902552605	9.171953941695392	21.183245612308383	23.960967496037483	72.81742587685585	84.85772502422333	24.25848789140582	72.39317910373211	18.63054859917611	1022.0	265.8871138105169	255.94142082892358
8	13	nan	0	0	nan	nan	B4	B4	B4	2707	730.0	343.0	1.0	1.0311134457528046	0.5455178777438022	1.0	0.7282754909873554	0.7465326960860473	64.55632304847158	66.70832032063167	25.179356624028344	8.986693138074962	8.0	53.033008588991066	54.10460177835951	64.09233139740952	213.46399999999971	0.9493249167105032	1	1	1	1	0	144.0	10.33649198524654	15.10659951530397	9.638361219316721	32.36064710468054	6.485282668843865	16.939131803810596	18.865186596289277	51.90763696283102	75.52703132480383	19.965529792010784	60.65287259221077	12.313527152873576	1175.0	111.7987490221858	172.27820254303515
8	14	nan	0	0	nan	nan	B4	B4	B4	3506	274.0	347.0	1.0	1.1638376137927637	0.7309681895360548	1.0	0.5993162393162393	0.46290184860390565	84.09655664356997	85.98255637046388	24.041630560342615	8.386724533967008	7.0710678118654755	64.07689346294863	57.38846047897698	49.20709479223911	308.5079999999992	0.8746413870525133	1	1	1	1	0	69.0	65.89440763741732	29.43935302644968	14.071580100804567	58.186190612614155	9.875043872743845	24.976790994405746	37.76247796416283	73.87852278351784	80.35098803043365	30.64562451466918	79.01940952241421	23.46611729823053	1050.0	809.6156865432858	396.0483411438763
8	15	nan	0	0	nan	nan	B4	B4	B4	2219	789.0	352.0	1.0	1.1712016155089222	0.8073170600467513	1.0	0.6495901639344263	0.7316605696773408	69.99864737217898	71.06335201775947	21.02379604162864	7.909000585324711	7.0710678118654755	43.1335136523794	41.307456489733354	-44.112493119198454	195.22199999999978	0.9537932516655925	1	1	1	1	0	128.0	9.07483028061688	14.854245830327272	8.86173801869154	20.74396889284253	13.777660850435495	14.24411386065185	17.873945243656635	59.907820239663124	59.4003049954772	21.963775089010596	59.592065177857876	4.588189530186355	943.0	82.93585139606148	183.02034041658044
8	16	nan	0	0	nan	nan	B4	B4	B4	3912	561.0	386.0	1.0	1.1478140537426194	0.6926421387302721	1.0	0.6147077309868008	0.5519509286617051	86.61652163742903	86.14522621712709	22.20360331117452	8.50822992748742	8.0	62.07900569453189	62.4748865703474	-20.201426424359536	298.4379999999993	0.8859698788359189	1	1	1	1	0	218.0	27.505714518018067	27.474036764353514	16.611154448240995	54.68926531821489	16.75761049427092	27.103150978684425	32.02481123059988	116.45174317061901	127.82719165086746	36.97424278408289	99.85885433852673	16.5170977730304	1470.0	297.5528346495703	349.54161934927106
8	17	nan	0	0	nan	nan	B4	B4	B4	2429	514.0	439.0	1.0	1.4028221990730874	0.9037494312482971	1.0	0.5918615984405458	0.677934215211728	85.5351560383878	82.49242389456137	18.439088914585774	7.469532582350704	7.0	37.99696344142819	36.61433894149481	59.825629977189905	212.18999999999966	0.9510571652310101	1	1	1	1	0	143.0	11.73176165856421	17.86149389669299	11.243335643783212	31.685816656798124	6.003097604028881	16.86305034533143	19.089158412069082	64.33640065044165	82.93716352432966	21.4863508194685	65.0755473524332	12.099168391898274	1240.0	122.940734163858	201.4693982936442
8	18	nan	0	0	nan	nan	B4	B4	B4	1552	376.0	449.0	1.0	1.0253405210172404	0.46562893401502925	1.0	0.7348484848484849	0.8532767607519828	47.651910063422456	48.27007354458868	20.09975124224178	7.291276959604401	6.4031242374328485	41.137544420828156	42.17098993655888	80.47288774400575	151.184	0.965174129353234	1	1	1	1	0	113.0	9.72086668945849	15.075059164315462	6.797238098457456	23.218478549271822	7.408102562651038	13.91985958442092	17.86770422384143	65.96427865326405	72.7210192233324	19.282185096293688	52.70919358730316	4.994964553974569	1150.0	90.38347451388836	145.52095837518573
8	19	nan	0	0	nan	nan	B4	B4	B4	1539	465.0	485.0	1.0	1.019985659434435	0.45744384069693805	1.0	0.7615042058386937	0.8267895020830391	47.22859425009365	47.634021455258214	19.235384061671343	7.129771776379111	6.324555320336759	41.43150912272601	41.99748491157026	-10.310105866340027	152.94199999999995	0.9508804448563486	1	1	1	1	0	81.0	27.767467726022005	11.74361789599061	6.963012110441923	21.371908182278275	5.242023351602256	12.1118333786726	14.658289480954409	54.77454782277346	59.34238179028034	16.888136088848114	48.72449843585491	5.677515849471092	1258.0	252.21802089828998	136.4073701892048
8	20	nan	0	0	nan	nan	B4	B4	B4	2363	395.0	541.0	1.0	1.1758957233319172	0.792262085290356	1.0	0.6782433983926521	0.7266369877797337	71.73757778976761	73.81734213584231	21.540659228538015	8.023211697596237	7.0710678118654755	44.19549048613835	43.77290315886259	-27.925095799755685	202.15199999999976	0.9474739374498798	1	1	1	1	0	144.0	14.862043244764209	18.366048702970147	9.484519742429256	27.64808121882379	12.744884391315281	17.626382883638144	20.805508544668555	92.21336672455072	86.77047389745712	27.519935868680477	63.90312048047781	6.225970847532153	1119.0	116.83263936452568	218.09111200459301
8	21	nan	0	0	nan	nan	B4	B4	B4	2548	7.0	545.0	1.0	1.2704414745955	0.8692324561548344	1.0	0.7353535353535353	0.7259739980022014	81.29872051952532	82.365041127896	25.612496949731394	10.236769523466055	9.433981132056603	42.90813568669825	40.194381536947716	70.02986835768895	210.01199999999966	0.9728904161893852	1	1	1	1	0	122.0	4.345708409324288	14.21852445602417	7.513466112315655	35.81989775598049	5.455710701644421	14.781994327902794	16.522591024637222	39.11869989335537	94.212237611413	16.495765663683414	44.498725920915604	14.81181049067527	922.0	67.89387380331755	179.76481296122074
8	22	nan	0	0	nan	nan	B4	B4	B4	1028	299.0	557.0	1.0	1.021333669305026	0.5208317252000245	1.0	0.6798941798941799	0.8126373890388201	39.33013978588454	41.10960958218893	16.1245154965971	6.071309618304154	5.385164807134504	32.484142472830065	33.57454221425073	-71.57418836612258	126.0820000000001	0.9545032497678735	1	1	1	1	0	91.0	8.74845502525568	10.3213397487998	12.097215220332146	39.95791543275118	4.13040360994637	12.25697722285986	13.044190153479576	33.35909050703049	67.23715563118458	12.272068362683058	28.596490502357483	33.11970706470311	621.0	86.60033594444394	88.82429242134094
8	23	nan	0	0	nan	nan	B4	B4	B4	2045	340.0	569.0	1.0	1.07379530351393	0.6630714051370945	1.0	0.6885521885521886	0.718259371273597	59.821158396161174	66.2872536767062	22.47220505424423	7.980522245189648	7.0710678118654755	44.0	44.7794960969544	-4.345167202164598	189.1519999999998	0.9253393665158369	1	1	1	1	0	142.0	15.166826911270618	15.474753979593515	16.02526891231537	41.944884583353996	6.249134054407477	17.136400386691093	18.547478545457125	53.82024887949228	95.34010834991932	18.124681409448385	47.48706819117069	24.01725797727704	1147.0	155.09468241780996	155.41380950435996
8	24	nan	0	0	nan	nan	B4	B4	B4	1464	665.0	624.0	1.0	1.1822928577771454	0.8199587320390491	1.0	0.6524064171122995	0.7591930948248065	57.58649421705448	58.249463516842795	16.1245154965971	6.420956710985213	5.830951894845301	33.0	32.96381299617812	-52.67086168102371	155.66799999999995	0.9506493506493505	1	1	1	1	0	102.0	45.83338653855026	11.731303924694657	6.929488064721227	20.856137976050377	5.720180033706129	11.394476220943034	13.58806748688221	56.31500717252493	46.243885058909655	15.541206935420632	43.775661777704954	7.593575992621481	715.0	349.97378502227366	138.14758546836674
8	25	nan	0	0	nan	nan	B4	B4	B4	3974	670.0	687.0	1.0	1.0747644064615955	0.4093666435467326	1.0	0.7168109668109668	0.6127972063156504	76.94866200536815	80.26207074328447	25.298221281347036	9.301651508275206	8.54400374531753	68.53586614651928	70.20564798123674	-39.16000733689603	285.46999999999946	0.9136682377284745	1	1	1	1	0	109.0	85.01063574850559	26.881910555064678	12.68853285163641	43.61680020391941	9.689326357096434	25.469810090959072	29.269916847348213	77.25404763221741	59.00296025723219	28.520332738757133	89.87264813482761	17.78771649673581	1343.0	1725.6662553101778	428.69413331896067
8	26	nan	0	0	nan	nan	B4	B4	B4	897	104.0	747.0	1.0	1.1537896880217156	0.771040394373625	1.0	0.6407142857142857	0.6912267115553944	43.305040925964015	41.78516483155236	11.661903789690601	4.9058060433300295	4.47213595499958	28.1620131519672	27.576054007164238	51.92513365644839	127.70000000000006	0.9069767441860465	1	1	1	1	0	89.0	11.151781486347318	10.621652519330382	7.423285279422998	16.756969541311264	4.53582055028528	10.352117221802473	11.284534983336926	30.391928002238274	34.286549150943756	10.384710434824228	33.90074022114277	6.237308335490525	794.0	78.86538500711322	90.11738767288625
8	27	nan	0	0	nan	nan	B4	B4	B4	1154	226.0	762.0	1.0	1.0214011004823602	0.5607484735803245	1.0	0.7454780361757106	0.891670862587721	42.19620938808911	43.68065933568311	17.46424919657298	6.4591844599938915	5.830951894845301	34.88266044899672	34.937879116276775	-14.459014120976788	127.52800000000006	0.9612661391087047	1	1	1	1	0	93.0	9.345021773129702	9.51041428744793	6.0884260050952435	16.78332184255123	4.644357990473509	9.607934676110744	10.961455699056387	44.32318615168333	46.02821384370327	12.362844325602055	35.43482116609812	5.824261840432882	992.0	75.9264516569674	99.21969948336482
8	28	nan	0	0	nan	nan	B4	B4	B4	1540	583.0	764.0	1.0	1.1847016737405291	0.7121592820140153	1.0	0.607016160819866	0.4850753335890534	55.755438773175875	58.9406481131655	16.278820596099706	6.181278702417229	5.385164807134504	39.84376125823614	39.14131703869438	1.250869139691847	199.7379999999996	0.8075511274252754	1	1	1	1	0	16.0	25.95292585529387	17.33421840518713	9.083924625068903	35.89707785099745	6.558236081153154	16.221210077404976	22.255802266299725	31.622384890913963	28.15706118941307	16.010788142681122	45.48834969103336	14.268940282985568	295.0	201.18635851331055	175.16681185364723
8	29	nan	0	0	nan	nan	B4	B4	B4	2068	628.0	767.0	1.0	1.4739849012431883	0.8834414029568397	1.0	0.42683178534571725	0.34066351969180075	79.69518172308162	84.38009243891595	14.422205101855956	5.647175276708338	5.0	43.77488222088472	37.34051277137017	68.30102584584304	276.1959999999994	0.7576479208646272	1	1	1	1	0	8.0	32.2106354534626	22.732936657965183	11.142717644572258	38.06300451606512	8.213641583919525	21.434378571808338	27.050125785171986	39.56835289299488	33.67135110497475	22.234363339841366	60.472755044698715	12.46381327137351	246.0	334.8566111475229	228.5932251289487
8	30	nan	0	0	nan	nan	B4	B4	B4	1936	127.0	788.0	1.0	1.1928895026015727	0.8202751559860205	1.0	0.6944045911047346	0.6879684807050974	66.51372235089492	67.60177512462228	19.0	7.247028425761824	6.708203932499369	39.68460684326567	38.043794905968184	-82.95395297308733	188.04999999999976	0.9418632936025298	1	1	1	1	0	99.0	10.700419638305902	13.022583393380046	10.178286381065845	24.33746847510338	5.008148345164955	13.678110918030143	13.56960405036807	32.76786467432976	44.126512348651886	14.571435064077377	40.2209505289793	10.890745425596833	617.0	128.77525009866804	146.80932353250682
8	31	nan	0	0	nan	nan	B4	B4	B4	937	602.0	787.0	1.0	1.2008235043060913	0.7232308827862699	1.0	0.5205555555555555	0.3704125916257629	44.04381179498338	47.92702786528704	13.45362404707371	4.47696771873461	3.605551275463989	28.04007670530422	30.41693481312632	53.96043823788759	178.29199999999983	0.8426258992805755	1	1	1	1	0	0.0	19.27458618208766	14.237110003829002	7.101258881390095	26.84295417368412	4.91535821557045	13.419165350496769	17.192416191101074	22.824383854866028	21.41408398747444	13.077576898038387	37.861600786447525	8.523170828819275	0.0	111.02569626271725	101.48766317218542
8	32	nan	0	0	nan	nan	B4	B4	B4	1088	10.0	798.0	1.0	1.0778914985879462	0.6597483173685356	1.0	0.7167325428194994	0.8127534229351271	43.68409844418979	45.27692569068709	18.384776310850235	7.587614478119709	7.0710678118654755	32.0	32.82801600174394	-75.00572110018167	129.70000000000005	0.9779775280898877	1	1	1	1	0	26.0	4.153810962103307	5.965316232293844	7.079209588468075	14.770000793039799	2.5958190448582172	6.729076072573662	6.296177636831999	14.370397537946701	18.783627159893513	6.19259937107563	15.843015104532242	7.1858701556921005	94.0	57.78223854396492	65.81028468161821
8	33	nan	0	0	nan	nan	B4	B4	B4	998	167.0	797.0	1.0	1.129167374958123	0.7520899340435976	1.0	0.8048387096774193	0.7428162895629143	44.726653993079196	45.221676218380054	13.152946437965905	6.175279913621412	6.0	27.05420463313214	29.477570552091258	-80.42194769539103	129.93600000000004	0.9397363465160076	1	1	1	1	0	50.0	8.72446784377098	5.726024277508259	5.383108276873827	13.172243803739548	2.738155195489526	5.935667995363474	5.79816890694201	21.773327231407166	27.208209328353405	6.974807370454073	18.35120165348053	8.08384832367301	658.0	76.33858251012862	59.30920896679163
8	34	nan	0	0	nan	nan	B4	B4	B4	3685	78.0	823.0	1.0	1.3168139546647788	0.7864689467299311	1.0	0.6041974094113789	0.5324154951925498	94.450770044637	106.92053123698928	38.0	13.391794528788902	12.041594578792296	56.0	58.335612199117854	-7.726625620345006	294.9159999999997	0.9218261413383365	1	1	1	1	0	69.0	8.449225600808859	13.034119162708521	14.996963400393724	20.683436311781406	5.360540179535747	13.11134510114789	12.757900334894657	29.7121539413929	28.02421612292528	12.233829274773598	36.979385040700436	7.417486853897572	530.0	298.4085909118876	272.3145193196833
9	1	nan	0	0	nan	nan	C1	C1	C1	2184	425.0	0.0	1.0	1.1195720505195814	0.7611314542617488	1.0	0.7878787878787878	0.7039033471970518	66.147236692002	69.9714227381436	23.769728648009426	9.552575088491738	9.0	43.0	42.902942157584675	-22.685081186035926	197.45799999999974	0.9499782514136581	1	1	1	1	0	84.0	5.77604334615171	9.58661781810224	10.279728427529335	17.339955801144242	3.650843092240393	9.249637588858604	10.348027788102627	20.810574512928724	37.6856794077903	11.435111013241112	24.187899569049478	11.569939772598445	1351.0	100.61030005849898	139.51281020976603
9	2	nan	0	0	nan	nan	C1	C1	C1	1280	467.0	0.0	1.0	1.1252848931381876	0.5869050141817421	1.0	0.6435394670688789	0.5375986588425277	47.055293709743346	53.48831648126533	19.0	7.469829509721085	7.0	37.2758531863354	38.09859117798639	88.98202172081328	172.9739999999999	0.8929194279734916	1	1	1	1	0	63.0	7.552162945270538	8.732692481949925	7.972854223102331	19.724422078579664	3.441687662154436	8.724071096628904	10.886549212038517	17.25259782001376	35.983016680926085	10.381185686215758	22.261768555268645	13.00102239754051	408.0	101.56791039556265	96.74631885066628
9	3	nan	0	0	nan	nan	C1	C1	C1	1337	132.0	8.0	1.0	1.1016083914517911	0.6637453172355791	1.0	0.7855464159811986	0.7785276273887284	49.02549059215967	49.658836071740545	18.439088914585774	7.611361588883525	7.0710678118654755	36.0	36.669040143587885	-87.71355448597586	146.90399999999994	0.9636036036036036	1	1	1	1	0	90.0	5.06347755715251	7.1258259154856205	5.515312422066927	12.66944383457303	7.309559827670455	6.782635230571032	8.855985380709171	17.565407756716013	52.682886973023415	12.802532993257046	17.424765408039093	5.896360721439123	742.0	42.09709326457232	95.97108430787921
9	4	nan	0	0	nan	nan	C1	C1	C1	1466	697.0	21.0	1.0	1.114677147256534	0.7556841942056107	1.0	0.7873254564983888	0.8063999974886594	53.93914062668953	53.71219600798314	16.76305461424021	7.005297478945079	6.708203932499369	33.92809137890583	35.32669466325185	74.99729961007529	151.14600000000002	0.9632063074901444	1	1	1	1	0	87.0	8.994689862243831	1.3076218906790018	6.57854581810534	9.233478320762515	1.1020218320190907	7.038513753563166	1.3325246199965477	27.3996338583529	51.6687725558877	11.296284472569823	19.333379041403532	1.235843456350267	1275.0	71.37909526377916	14.789593525230885
9	5	nan	0	0	nan	nan	C1	C1	C1	1216	416.0	60.0	1.0	1.0249222242006417	0.5399111419622235	1.0	0.7619047619047619	0.7621302514536578	43.09446419580374	42.20189569201838	17.4928556845359	6.484385395499496	5.830951894845301	35.77816265652728	36.273559449413256	16.23880495080913	141.598	0.9474094273470978	1	1	1	1	0	41.0	8.783047208562493	8.497917145490646	8.356481280177832	15.808255141600966	3.3949797824025154	8.444708943367004	9.626245547086	18.10536354035139	26.61980626359582	10.436575880274177	20.13392847776413	9.7747921096161	139.0	81.74444198794663	87.25316250510514
9	6	nan	0	0	nan	nan	C1	C1	C1	1909	641.0	79.0	1.0	1.0403925450922786	0.3989507451487832	1.0	0.705991124260355	0.8140237901188265	52.38388167799242	55.31726674375732	21.400934559032695	7.79303172621117	7.0	47.981566973482316	48.034571435170676	-54.05551961387517	171.6679999999998	0.9578524836929252	1	1	1	1	0	139.0	9.603555317036808	11.346974903717637	8.039688777178526	14.96011297404766	12.662134684622288	10.134752469137311	12.950240261852741	33.06781118363142	67.57657741010189	18.71801333501935	32.83617917448282	4.893125840462744	1609.0	91.84034505859017	146.90496694482863
9	7	nan	0	0	nan	nan	C1	C1	C1	1571	0.0	85.0	1.0	1.4301798994167794	0.8815354950057108	1.0	0.6725171232876712	0.5642849743820001	68.34378325121564	72.3394774656273	28.160255680657446	9.92981310207105	8.602325267042627	31.0	32.26631326045814	-83.38429897756859	187.0439999999998	0.9608562691131498	1	1	1	1	0	82.0	6.171053633093834	6.8585641123354435	5.3329518511891365	17.651056826114655	2.818982234224677	5.774242766201496	8.365987656638026	10.02655066177249	46.50284554064274	7.856824602931738	16.167299911379814	15.305302517488599	838.0	86.1459985198453	99.03064031898975
9	8	nan	0	0	nan	nan	C1	C1	C1	1359	512.0	86.0	1.0	1.0475485195538645	0.652139787867967	1.0	0.7401960784313726	0.810199191721286	47.96675172105378	50.039984012787215	17.204650534085253	6.7394749988165525	6.0	35.0	36.36353396221476	2.247963503735807	145.18399999999997	0.9500174764068507	1	1	1	1	0	76.0	20.702967854216695	10.028244446963072	8.107499781996012	17.174441128969193	4.692957982420921	9.149370588362217	10.67864502593875	21.106401227414608	35.4987563341856	12.235934998840094	24.8996414989233	9.516548414714634	608.0	223.92172141559422	110.66245516762137
9	9	nan	0	0	nan	nan	C1	C1	C1	2679	374.0	100.0	1.0	1.2052330959873734	0.8287358883082246	1.0	0.8306976744186046	0.7089706493874255	79.04242707014174	75.43208866258443	20.223748416156685	8.392680617240169	7.810249675906654	42.0	44.23529667038941	84.74670860679143	217.9099999999997	0.9376968848442424	1	1	1	1	0	124.0	11.164187123999	15.132127860561013	10.177859164774418	25.600198414176702	5.288273457437754	15.434241252020001	18.26219574920833	33.135973166674376	71.27356369420886	19.61951632425189	42.349156990647316	10.749385838396847	947.0	142.52729105949402	164.3046161197126
9	10	nan	0	0	nan	nan	C1	C1	C1	2986	440.0	121.0	1.0	1.032099723278111	0.3981673340206411	1.0	0.7297165200391007	0.5287266807133235	65.21783785746648	67.60177512462228	25.317977802344327	8.874748372626776	8.0	60.06126313980783	59.82515749319497	38.85549350417077	266.3999999999995	0.9080127717804469	1	1	1	1	0	95.0	21.07479978352785	19.440833117812872	20.6021668612957	37.56844428181648	7.38237583450973	19.789288215339184	22.462104205042124	37.923506543040276	51.6732435002923	23.313511829823256	51.43581300228834	23.3119402397424	1751.0	202.82177481986582	273.45078210905194
9	11	nan	0	0	nan	nan	C1	C1	C1	1078	483.0	136.0	1.0	1.047045168666422	0.37131554785324006	1.0	0.6919127086007703	0.7010097227316779	39.28797127186837	42.05948168962618	15.811388300841896	5.867019271326045	5.0	35.32987404449668	36.47914607813309	83.02706625527631	139.01200000000003	0.9261168384879725	1	1	1	1	0	44.0	8.470435632392764	8.442404802888632	12.87716486491263	17.01400775462389	4.085053795017302	8.524818807840347	10.126833010464907	18.693858213722706	27.101060573011637	10.898084986954927	23.929121803492308	8.781429771333933	294.0	86.80263993702829	81.71419854089618
9	12	nan	0	0	nan	nan	C1	C1	C1	1999	535.0	158.0	1.0	1.0421011530120088	0.5087165082623005	1.0	0.6490259740259741	0.7887173828505744	55.15935412383599	56.859475903318	21.93171219946131	7.944824520402773	7.0710678118654755	44.522845638882785	47.488568568544224	45.48425244530057	178.4639999999998	0.951451689671585	1	1	1	1	0	68.0	10.872587179765105	11.935149198397994	8.034973695874214	22.695964001119137	5.349706276319921	10.698695404455066	13.679682618007064	23.82220195233822	41.29314098879695	14.772106492891908	33.036865796893835	10.172076008282602	802.0	106.72431542910635	163.39357618428767
9	13	nan	0	0	nan	nan	C1	C1	C1	2011	389.0	161.0	1.0	1.1683272044037454	0.8022558294464298	1.0	0.6300125313283208	0.6723027266657462	66.36089561016057	66.70832032063167	18.867962264113206	7.411541561726979	6.708203932499369	38.77008210018449	39.61615323509215	42.087128075109355	193.87799999999976	0.9277970011534027	1	1	1	1	0	96.0	9.431830337271094	14.170031271874905	14.233966547995806	32.416510328650475	5.763653026893735	13.506767373532057	17.018722876906395	32.63820841908455	70.17224387079477	17.743617936968803	38.81020827591419	19.367437201552093	786.0	137.57485331781209	130.24144368991256
9	14	nan	0	0	nan	nan	C1	C1	C1	1995	431.0	166.0	1.0	1.1428055034675275	0.7605764411333008	1.0	0.6566820276497696	0.6863418651140848	63.85777277503366	65.55150646628954	20.0	7.394025143225909	6.708203932499369	42.199999999999996	41.45955642261178	-32.17943773252387	191.11999999999975	0.9488703923900119	1	1	1	1	0	86.0	10.612741282209754	14.247104596346617	19.188342101871967	17.774593790993094	5.354650207795203	12.940840799361467	14.902555871754885	28.45647368952632	34.6144656278193	17.261814314872026	40.211307030171156	5.535896874032915	622.0	132.63363106455654	160.5301901679486
9	15	nan	0	0	nan	nan	C1	C1	C1	1732	493.0	167.0	1.0	1.6901902646491183	0.9343847720159941	1.0	0.4758241758241758	0.48640428047828904	81.24351233486286	78.60025445251433	15.556349186104045	5.691009343232283	5.0990195135927845	31.0	28.944259555671913	38.371532996826055	211.5339999999998	0.9139841688654355	1	1	1	1	0	84.0	12.11415277607739	17.338750276714563	13.382070710882545	28.421850878745317	7.468284133821726	15.3840238340199	18.712764210999012	38.977279245853424	51.57064166665077	21.224628016352654	51.560601241886616	13.312275918200612	777.0	100.55335330497473	139.9481041766703
9	16	nan	0	0	nan	nan	C1	C1	C1	2623	388.0	206.0	1.0	1.2177440283382346	0.8226267935524223	1.0	0.6830729166666667	0.49858181676373714	78.3174004539926	79.40403012442127	21.400934559032695	8.01771255812663	7.0	45.17630491292343	44.529841306434456	82.60772244825684	257.11999999999955	0.8930881852230166	1	1	1	1	0	101.0	22.737422693520784	19.410940758883953	12.61667811870575	37.4625618904829	7.233371492475271	17.070634000003338	23.00956741347909	41.65967807918787	72.20961324870586	23.966308068484068	56.50395963340998	16.564538091421127	307.0	268.697199893184	199.0885636024177
9	17	nan	0	0	nan	nan	C1	C1	C1	2474	453.0	213.0	1.0	1.1403608737069093	0.7979884882416248	1.0	0.6655905299973096	0.8001071996182085	72.52557331214835	70.43436661176133	21.213203435596427	8.619473971020199	7.810249675906654	42.64016817046855	43.70918244377674	-50.09526654179398	197.11999999999972	0.9681080023478771	1	1	1	1	0	132.0	15.438986891880631	18.534828640520573	8.38142978772521	29.051682323217392	6.28578626178205	17.485908292233944	21.87016099691391	36.782314762473106	58.65511566400528	23.208316169679165	57.623773366212845	9.133577484637499	792.0	192.59386605210602	207.23636234924197
9	18	nan	0	0	nan	nan	C1	C1	C1	2731	348.0	218.0	1.0	1.5252864280792842	0.8513564375415538	1.0	0.48977761836441897	0.49881741323527135	91.09058868860626	87.86353054595519	18.027756377319946	6.789892576626761	6.324555320336759	53.17236908884782	47.78499904880855	56.04951602027279	262.29799999999943	0.8330028976666158	1	1	1	1	0	138.0	16.232791629619896	17.63434807024896	13.048615269362926	34.00616469886154	6.68549631908536	15.17900357954204	20.553643068298697	37.10406646877527	89.6739759426564	22.143327937461436	48.09399554412812	18.218829702585936	1812.0	194.92678743600845	203.29869574029
9	19	nan	0	0	nan	nan	C1	C1	C1	2156	586.0	224.0	1.0	1.1164807460407487	0.7459823134494111	1.0	0.6668728734921126	0.6809724976846847	65.11108008055923	68.09552114493287	20.396078054371138	7.642926213904362	7.0	43.67174855237218	43.36174966278741	-34.821679372076666	199.4639999999996	0.9421018134149007	1	1	1	1	0	111.0	12.537621120922267	12.710261721163988	10.511924978345633	19.565087402239442	4.937560108490288	11.580361664295197	14.003707958385348	31.446738433092833	45.46987112239003	16.302265951409936	36.000076316297054	7.302586416713893	697.0	149.64660105574876	149.91317639313638
9	20	nan	0	0	nan	nan	C1	C1	C1	1989	628.0	234.0	1.0	1.477449285801351	0.9115045387132863	1.0	0.7477443609022556	0.5223915861172395	79.91776092716279	75.8023746329889	16.0	6.17034172518683	5.656854249492381	31.472984931331265	32.86937703865524	82.83724930261064	218.73799999999957	0.91701244813278	1	1	1	1	0	141.0	9.743022853508592	13.981597634032369	15.598275747150183	34.61092544347048	5.713923842646182	13.296238653361797	17.1967345289886	31.837170902639627	94.91778390109539	18.91877629607916	38.62577251344919	22.891783016733825	795.0	69.3333336180076	124.72497163154185
9	21	nan	0	0	nan	nan	C1	C1	C1	1702	669.0	248.0	1.0	1.6397444785272703	0.9361831597692345	1.0	0.5448143405889885	0.606374939221533	79.44700007193066	77.3692445355388	13.601470508735444	5.849950801713416	5.385164807134504	28.70751925403984	27.926619682210553	26.312674736557543	187.80799999999988	0.9484536082474226	1	1	1	1	0	154.0	10.914168018847704	12.598336758092046	8.450324291363358	17.81184095144272	6.672877099364996	11.031616726890206	14.09311056882143	42.241153459995985	91.32310985028744	20.799771051853895	39.90048065036535	3.8835126319900155	1386.0	109.19421702250838	124.74122261442244
9	22	nan	0	0	nan	nan	C1	C1	C1	2027	594.0	284.0	1.0	1.0381201070318518	0.6335962784335447	1.0	0.7678030303030303	0.8667826897648326	57.857765797968746	57.8013840664737	22.360679774997898	8.362091864337408	7.615773105863909	44.90434277439099	44.76246195775163	60.55299410911845	171.42599999999982	0.9698564593301433	1	1	1	1	0	144.0	10.510185378603637	13.347768418490887	7.665781633928418	39.691065818071365	5.564583817496896	11.96151677519083	17.70121305808425	28.887342609465122	90.83366152644157	17.405401673167944	39.249423921108246	21.308629009872675	883.0	190.59066161792725	138.73134998604655
9	23	nan	0	0	nan	nan	C1	C1	C1	885	438.0	289.0	1.0	1.1236078860859757	0.7617383784720002	1.0	0.6833976833976834	0.7925457527162446	42.236754327154635	41.617304093369626	13.45362404707371	5.206936977375448	5.0	27.270386366950135	27.364548805544125	-45.76885301022751	118.45800000000006	0.9409888357256777	1	1	1	1	0	56.0	9.090867473743856	5.548836514353752	4.987136643379927	12.032089683227241	2.567071040160954	5.143907844088972	7.064560926519334	13.084458637982607	27.409170912578702	7.578713700175285	17.15411617513746	4.335851103067398	538.0	78.52013435401022	44.17424286622554
9	24	nan	0	0	nan	nan	C1	C1	C1	1806	532.0	301.0	1.0	1.3718335652072056	0.8814257044430659	1.0	0.5657894736842105	0.6803851657122237	71.75566450049305	70.9365914038728	17.0	6.48541803515375	6.0	34.64823227814083	33.891828787873656	-47.64155973318558	182.63599999999974	0.9535374868004224	1	1	1	1	0	85.0	14.953658323734999	11.58698407560587	8.175997588783503	13.37933929823339	5.3434348395094275	9.64798964932561	12.57657740265131	35.27295333519578	54.05922017619014	16.084458712488413	30.18664827570319	3.388265835121274	1096.0	108.84640288352966	127.67597484216094
9	25	nan	0	0	nan	nan	C1	C1	C1	1649	399.0	306.0	1.0	1.068114095967003	0.5624669445381173	1.0	0.6598639455782312	0.7881082981693318	51.58783520778768	53.33854141237835	19.235384061671343	7.1157002315368745	6.4031242374328485	41.65064790118198	42.65384217354622	-46.56480181370129	162.15199999999987	0.9504322766570608	1	1	1	1	0	80.0	23.177599795162678	12.68677805736661	7.097535684704781	16.90995652601123	5.171847132965922	11.605066031217575	14.770138051360846	32.351689890027046	67.13310442864895	18.177950758486986	39.14358741044998	4.014282455667853	1026.0	213.14174144994467	150.02227803319693
9	26	nan	0	0	nan	nan	C1	C1	C1	2399	602.0	355.0	1.0	1.3816659117765557	0.8857623824496603	1.0	0.5363290856248603	0.6686785506840041	83.24016933885846	77.23341245859851	17.69180601295413	7.360962941919159	6.708203932499369	39.403918706021116	38.63500810633212	-52.7336506250038	212.32999999999964	0.9182775119617227	1	1	1	1	0	138.0	11.593331845477223	13.793957466259599	9.117296133190393	37.56191339157522	6.083741541020572	12.24234383367002	16.903364652767777	34.07705811411142	100.6380410566926	19.696131847798824	38.93876558355987	18.084290746599436	837.0	103.30101496912539	156.76820048689842
9	27	nan	0	0	nan	nan	C1	C1	C1	2414	192.0	456.0	1.0	1.0774928725064215	0.6376558761835343	1.0	0.6707418727424285	0.7707083466560439	64.41829624749693	67.67569726275453	23.600847442411894	8.555115142917542	7.615773105863909	48.92272601786524	49.622788984544684	-40.72389266309607	198.39399999999978	0.9571768437747821	1	1	1	1	0	146.0	9.280354041606188	13.198825035244226	9.411642655730247	42.625879030674696	7.013641590252519	13.08955517783761	18.980880480259657	29.980498995631933	101.18138378858566	20.2818951793015	37.343999337404966	28.838300110772252	1691.0	115.87235847394913	180.9363700672984
9	28	nan	0	0	nan	nan	C1	C1	C1	1885	779.0	458.0	1.0	1.1957043380812324	0.8365233007464384	1.0	0.6545138888888888	0.7788577407437574	66.38670423381826	66.37017402418047	18.867962264113206	7.326939427048486	6.708203932499369	37.442263245202966	36.37535665434999	55.06375364826446	174.39399999999978	0.9703989703989703	1	1	1	1	0	129.0	7.712184339761734	9.112916771322489	7.772945772856474	20.078919680789113	4.117433444596827	8.545296406373382	10.189959609881043	22.520119033753872	75.51740296930075	12.644998850300908	27.975585624575615	9.098756398074329	1375.0	102.3076220722869	106.35255985707045
9	29	nan	0	0	nan	nan	C1	C1	C1	1884	639.0	499.0	1.0	1.406387942275477	0.9053133525242912	1.0	0.5772058823529411	0.6926602955043377	75.53003555703641	73.49829930005184	16.1245154965971	6.67974757382042	6.324555320336759	32.19937887599697	32.08095326940547	31.315688469111336	184.87799999999982	0.9570739141478284	1	1	1	1	0	142.0	26.003768999129534	12.890226626768708	7.943953637033701	41.35741210728884	4.830762207508087	11.208682384341955	15.044235901907086	29.414953872561455	100.4345009624958	16.443900203332305	30.89059290662408	30.34476236626506	1252.0	112.25210973247886	126.84872228093445
9	30	nan	0	0	nan	nan	C1	C1	C1	1325	5.0	499.0	1.0	1.2633096348258106	0.8550928267470718	1.0	0.6264775413711584	0.6957370235539776	57.92946787030774	59.39696961966999	16.278820596099706	6.912301931731684	6.4031242374328485	31.81980515339464	30.034977056377315	44.53621389495749	154.69999999999996	0.9577159378388146	1	1	1	1	0	11.0	16.670862931758165	12.036240175366402	5.453360818326473	11.464148953557014	12.008758686482906	9.088960096240044	12.952285036444664	12.90887313336134	15.85806056857109	12.952544420957565	23.860929295420647	4.219043273478746	31.0	181.85160629078746	151.65058378130198
9	31	nan	0	0	nan	nan	C1	C1	C1	2662	765.0	499.0	1.0	1.490274818029221	0.9058799274652668	1.0	0.657608695652174	0.6090367848066507	92.43406124352188	92.39588735436226	18.027756377319946	7.399821042426622	7.0	40.930861946241606	39.14902311350547	9.120742482506925	234.3619999999997	0.9228635812099154	1	1	1	1	0	146.0	12.566262355074286	14.57074847817421	11.09262227639556	31.35269705951214	6.372655847109854	12.764766953885555	14.780453216284513	38.880613442510366	92.82694712281227	17.819180592894554	39.880140479654074	14.11248951870948	1640.0	121.86591935530305	171.78547371551394
9	32	nan	0	0	nan	nan	C1	C1	C1	3816	115.0	501.0	1.0	1.2871044727790397	0.8551338762450407	1.0	0.5932835820895522	0.39582662861804063	99.15278891857805	105.09519494249011	20.591260281974	8.122210716881929	7.280109889280518	56.88199753731946	51.40152241880269	64.66725087592276	348.061999999999	0.8656987295825773	1	1	1	1	0	196.0	34.52112610824406	23.718425327911973	14.206256218254566	25.632440766319633	31.80685126967728	18.813031228259206	28.07951476238668	49.81161208450794	64.89959558099508	33.39021904580295	53.66971851885319	8.323231871239841	1396.0	294.216052855365	289.89115773141384
9	33	nan	0	0	nan	nan	C1	C1	C1	2824	594.0	520.0	1.0	1.3961757905988261	0.9006949259619641	1.0	0.5657051282051282	0.6621632316081021	91.78739165715083	93.00537618869137	21.02379604162864	8.071008337339173	7.280109889280518	42.485291572496	39.87722750464764	34.93821504641384	231.50199999999958	0.9569637411047103	1	1	1	1	0	186.0	23.23920057527721	18.1170825175941	9.959823045879602	36.51427463442087	7.752636015415192	14.878980707377195	20.640360049903393	51.74814976751804	111.80245643109083	22.918120123445988	43.54149688780308	20.935835829004645	1892.0	235.29530818015337	202.46172315627337
9	34	nan	0	0	nan	nan	C1	C1	C1	1512	667.0	552.0	1.0	1.1741658373903339	0.7076193344741448	1.0	0.5957446808510638	0.41995443680072514	54.88320391506948	54.817880294662984	15.033296378372908	5.424829131588076	5.0	39.22118241932236	38.78013468947548	18.50924290214204	212.70599999999968	0.8351284175642087	1	1	1	1	0	80.0	25.895353643223643	14.54991995356977	8.694728016853333	23.22981612943113	5.692408670671284	12.28854813426733	14.717952270060778	37.49869542941451	74.96997043117881	16.886137234047055	37.97271712124348	8.333180768415332	368.0	269.6207981798798	115.45429174602032
9	35	nan	0	0	nan	nan	C1	C1	C1	3020	182.0	568.0	1.0	1.5516214437395857	0.9136734211701901	1.0	0.6005170013919269	0.3950229393728122	101.0582874771892	106.1178590059185	20.518284528683193	7.103921374925882	6.082762530298219	45.03132499953641	41.07505105635747	-1.7897498960142506	309.95399999999927	0.8324145534729879	1	1	1	1	0	189.0	54.06077665090561	27.570565406233072	16.041809748858213	44.91029230877757	19.443121889606118	22.622934374958277	30.964339684695005	48.788845639675856	72.88252094388008	31.80387584120035	61.036865808069706	29.702098051086068	1360.0	400.9322801101953	245.86131094768643
9	36	nan	0	0	nan	nan	C1	C1	C1	2313	349.0	570.0	1.0	1.0412353213762329	0.6367080422802149	1.0	0.7273584905660377	0.8249529630411089	61.9668011047005	60.90155991434045	23.40939982143925	8.617825845090673	7.810249675906654	47.8518547184955	47.782908071257445	25.2249192391111	187.70599999999973	0.9595519601742377	1	1	1	1	0	124.0	15.781902841292322	15.021851005032659	7.933104448020458	26.71746391430497	6.823773550800979	13.503379876725376	16.48747997172177	35.16577400825918	81.02331576123834	17.955382619053125	39.99435424990952	14.324956165626645	1221.0	197.8114597639069	178.34476256929338
9	37	nan	0	0	nan	nan	C1	C1	C1	1721	823.0	587.0	1.0	1.2189596342037683	0.7796274933678168	1.0	0.6945117029862793	0.6304254437609141	61.9012537037993	62.76941930590086	20.248456731316587	7.86958883084146	7.280109889280518	40.87320843434643	38.76526025945796	-2.739099660641589	185.2159999999999	0.9305217626385509	1	1	1	1	0	110.0	12.889631550759077	10.884992729872465	7.104127598926425	15.630456995218992	6.73383691906929	9.35901427268982	11.317570734769106	36.57543288171291	61.83900220692158	18.026886358857155	27.88242917507887	4.538246747106314	809.0	86.86369149945676	108.45102628320456
9	38	nan	0	0	nan	nan	C1	C1	C1	1440	10.0	591.0	1.0	1.1759870725068855	0.8109681097482232	1.0	0.823327615780446	0.753450405228341	56.64955786605999	53.600373133029585	18.439088914585774	7.646439235471142	7.0710678118654755	32.0	33.14510999299864	84.50810684263256	154.97399999999993	0.9609609609609608	1	1	1	1	0	47.0	6.241855485364795	11.745922025293112	5.525947984308004	12.789105080068111	9.156984835863113	8.928740357980132	13.08239876665175	19.92097359895706	27.19381994754076	17.20140380039811	23.72661916539073	4.911955484189093	842.0	65.61905857548118	181.1142139956355
9	39	nan	0	0	nan	nan	C1	C1	C1	3123	72.0	599.0	1.0	1.1673721349776243	0.7564666277962159	1.0	0.6601141407736208	0.5057162674087274	80.54527677818044	89.55445270895244	22.20360331117452	8.269826230874	7.211102550927978	55.01992012951446	52.67921210735216	-8.183002058979163	278.57199999999943	0.8642590286425902	1	1	1	1	0	107.0	23.182894688099623	23.650186901912093	11.92784008383751	27.952422454953194	18.567895114421844	19.340718660503626	26.195468159392476	42.79412518814206	48.47078650817275	32.99755845963955	58.7274127304554	10.33186851721257	1486.0	415.84417518321425	297.22191228717566
9	40	nan	0	0	nan	nan	C1	C1	C1	1720	114.0	648.0	1.0	1.0083184113021302	0.3781930461927501	1.0	0.780045351473923	0.852981248343088	48.74411993235634	50.24937810560445	21.93171219946131	7.814474458668781	7.0	43.982041789803255	45.123735835741215	5.504706892219255	159.1839999999999	0.958217270194986	1	1	1	1	0	87.0	29.09369033202529	14.935347557067871	7.333119727671146	18.38355080783367	10.865018719807267	11.217456340789795	15.473884213715792	20.72402536869049	33.77450216561556	19.200183108448982	33.667017698287964	10.376867330633104	475.0	299.94724936410785	156.61242106556892
9	41	nan	0	0	nan	nan	C1	C1	C1	1154	219.0	665.0	1.0	1.2737341429467852	0.8347961807497064	1.0	0.5927067282999486	0.6202173288242107	53.5736297056407	58.077534382926416	13.92838827718412	5.259739248018499	5.0	30.316953129541623	29.495450036251892	-7.232707193934064	152.90999999999997	0.8873510188389081	1	1	1	1	0	0.0	38.06889442354441	13.708033956587315	7.377752359956503	22.512428514659405	8.417669959366322	10.468268856406212	15.14529637247324	17.008209355175495	26.840878948569298	13.467750042676926	24.095277309417725	16.614755555987358	0.0	360.17621102929115	125.32625327259302
9	42	nan	0	0	nan	nan	C1	C1	C1	1107	236.0	686.0	1.0	1.2627385250765628	0.8514214066079494	1.0	0.5347826086956522	0.5925366682289859	52.817681631326124	53.53503525729669	13.45362404707371	5.317418983159915	5.0	27.50826926669107	27.701934377153787	-35.72214780468488	153.22199999999992	0.8891566265060241	1	1	1	1	0	0.0	26.78895253688097	12.80808725208044	7.095552008599043	20.087632566690445	7.648233748972416	9.98460366204381	14.022781752049923	17.17172508686781	25.06752111017704	12.810605078935623	24.32240778207779	12.879072278738022	27.0	284.17984272539616	120.01689177006483
9	43	nan	0	0	nan	nan	C1	C1	C1	2306	185.0	692.0	1.0	1.0649478339777771	0.5052074942791394	1.0	0.6097303014278159	0.7095583502456754	59.81985063682949	64.07807737440318	22.090722034374522	8.131388554761486	7.211102550927978	50.907664791978924	51.62440590487862	56.30460502016337	202.0879999999997	0.9212944466640031	1	1	1	1	0	0.0	45.24483098089695	17.020599700510502	9.033875063061714	26.161944016814232	10.975585591048002	12.88384833931923	18.00630195438862	22.041672445833683	31.00425733625889	16.534279391169548	30.053681299090385	17.099107403308153	6.0	530.6289464980364	245.18480214476585
9	44	nan	0	0	nan	nan	C1	C1	C1	2338	405.0	778.0	1.0	1.0515354137372335	0.6186162484779445	1.0	0.7856182795698925	0.7968886262703461	62.16606541098772	62.433965115151864	23.0	8.544856108477713	7.615773105863909	45.81108749751438	48.84346010971089	-80.66601119723458	192.01199999999966	0.9500203169443315	1	1	1	1	0	141.0	15.89542999304831	11.429617788642645	9.282002039253712	42.216235522180796	5.378973109647632	11.026093002408743	13.092668058350682	24.33266194164753	99.92555129900575	14.836240209639072	32.80694284662604	36.11740287579596	1080.0	247.6631726194173	130.93305888958275
9	45	nan	0	0	nan	nan	C1	C1	C1	1996	159.0	806.0	1.0	1.3359752400735845	0.8363899692377523	1.0	0.6761517615176151	0.444047038401116	72.19317293419017	71.56814934033156	19.1049731745428	6.9785056968314985	6.082762530298219	39.27037829300813	39.571594384370336	10.664102579718568	237.66799999999972	0.841661395741092	1	1	1	1	0	49.0	54.3329823538661	14.678721312433481	9.543282236903906	21.411413714289665	8.277821039780974	11.461295489221811	14.266926109790802	21.195712238550186	28.700907927006483	14.367406707257032	28.756298184394836	10.691569374874234	275.0	524.0840621069074	149.50843081995845
9	46	nan	0	0	nan	nan	C1	C1	C1	1215	10.0	823.0	1.0	2.1486143450064117	0.9633826859333734	1.0	0.8804347826086957	0.5054830397748681	78.66747806291359	69.63476143421474	20.0	8.517141393439113	8.0	19.0	21.093126082519003	1.2962481295831416	173.79600000000002	0.9400386847195358	1	1	1	1	0	79.0	10.253986408933997	8.880323503166437	4.35779357329011	9.312825217843056	5.59977114200592	7.065644312649965	8.722590982913971	18.71474778652191	28.54778379201889	11.376211144030094	21.68757154047489	2.1881132181733847	536.0	54.42540638986975	79.6209964454174
10	1	nan	0	0	nan	nan	C2	C2	C2	1040	797.0	0.0	1.0	1.1502998319152984	0.6964732604754573	1.0	0.6603174603174603	0.6328920888852828	44.83880659933438	47.92702786528704	18.681541692269406	7.0324609683237185	6.4031242374328485	34.0	32.17555396959347	-34.834444277457294	143.70000000000002	0.9004329004329006	1	1	1	1	0	77.0	5.39627680554986	5.8136110585182905	7.9594873040914536	8.827786676585674	3.11143665201962	5.4527046997100115	5.748836498707533	15.619226403534412	19.743556939065456	6.734630335122347	15.326512552797794	3.321522847749293	635.0	57.234287118539214	69.7435417752713
10	2	nan	0	0	nan	nan	C2	C2	C2	1255	453.0	8.0	1.0	1.0647114826422022	0.41087212961298514	1.0	0.847972972972973	0.6788435176889599	43.09782343175336	48.83646178829912	19.1049731745428	7.815478651611587	7.0	36.0	39.29198315462312	7.102590500248551	152.41999999999993	0.9279112754158965	1	1	1	1	0	43.0	13.60738530009985	10.208133056759834	7.391073495149612	15.091630406677723	4.956084534525871	8.533257082104683	11.866666749119759	15.839459836483002	16.928099490702152	10.139925248920918	20.5710841268301	7.702037109062076	131.0	133.29686448723078	119.4304724112153
10	3	nan	0	0	nan	nan	C2	C2	C2	1761	214.0	35.0	1.0	1.0959679456022697	0.7311790554956697	1.0	0.6573348264277715	0.7458140982387937	57.87698814712864	59.61543424315552	19.1049731745428	7.268806257017544	6.4031242374328485	38.7287431635078	39.48284771384096	-66.48559496209863	172.25399999999982	0.9270860752829693	1	1	1	1	0	12.0	12.031021624803543	11.980346366763115	7.326970316469669	16.31110093742609	8.367238894104958	9.395758025348186	12.798565670847893	16.81728845089674	29.005004972219467	12.03822387009859	20.0591287240386	6.96260017901659	16.0	165.58582437504083	147.05186549574137
10	4	nan	0	0	nan	nan	C2	C2	C2	1344	451.0	54.0	1.0	1.0333102582925737	0.5159476569327515	1.0	0.8014311270125224	0.7698691397109655	45.152135763711776	47.20169488482379	18.027756377319946	6.633185975201544	6.0	38.0	38.67822756919372	56.71477673422702	148.11399999999998	0.9518413597733709	1	1	1	1	0	11.0	17.606942854821682	12.970290668308735	8.705302506685257	18.10560768842697	7.902830574661493	10.708659462630749	14.993850663304329	18.93330280482769	18.48748005181551	13.002548262476921	24.09393460303545	9.94607463106513	33.0	155.54647163301706	134.3941406607628
10	5	nan	0	0	nan	nan	C2	C2	C2	2962	534.0	47.0	1.0	1.2819107941826153	0.8425239990814134	1.0	0.6286078098471987	0.5196439284641503	86.46754463845686	84.90583018850944	19.924858845171276	8.160729016803963	7.615773105863909	53.29274842894231	46.57650448838696	64.9376461337413	267.6359999999995	0.8615474112856311	1	1	1	1	0	64.0	29.128862408921123	17.165514577180147	11.333882689476013	22.06295870989561	8.946776561439037	14.449988588690758	18.496543891727924	23.9714961014688	26.018204037100077	16.726771987974644	34.69979411363602	10.89457542449236	511.0	471.9282676326111	253.3212943263352
10	6	nan	0	0	nan	nan	C2	C2	C2	3347	823.0	59.0	1.0	1.89983315122031	0.9433278773114533	1.0	0.6746623664583753	0.42860347631251394	120.58457864232406	120.70211265756701	32.449961479175904	11.448999450441594	10.44030650891055	40.0	40.01746284544578	-89.44680417961959	313.2599999999994	0.8683357115060318	1	1	1	1	0	110.0	8.794903529807925	12.971068881452084	14.754619721323252	18.986175306141376	7.8354314882308245	11.495094258338213	13.777920227497816	28.506324909627438	37.624002531170845	16.959029529243708	29.613763622939587	6.919432409107685	1448.0	172.14393884129822	240.35107985697687
10	7	nan	0	0	nan	nan	C2	C2	C2	967	623.0	88.0	1.0	1.0357787429224834	0.4576986441762254	1.0	0.7484520123839009	0.7853791510494155	37.74815912119821	37.64306044943742	14.866068747318506	5.675128485713225	5.0	32.84542810881001	33.56216723709054	65.97456300685805	124.38800000000006	0.9406614785992218	1	1	1	1	0	76.0	27.65078205987811	9.333424877375364	10.501213105395436	10.048661015927792	4.402792416512966	7.950820162892342	9.593484412878752	20.519493371248245	23.01637288555503	11.657785937190056	22.407995708286762	2.8727550227195024	418.0	269.5764857698232	78.76731522008777
10	8	nan	0	0	nan	nan	C2	C2	C2	1836	508.0	93.0	1.0	1.0574252975816971	0.607992320684884	1.0	0.7346938775510204	0.8037526643851913	55.033866971594094	57.42821606144492	19.849433241279208	7.505162953099093	6.708203932499369	44.8	43.69374827186162	41.31141149619564	169.4259999999999	0.9400921658986177	1	1	1	1	0	41.0	26.697291500866413	13.630167096853256	8.186129570007324	16.220553901046515	11.840512655675411	11.180300623178482	15.277393765747547	20.33319601416588	20.26952012628317	15.116899378597736	29.176897771656513	6.812741292640567	437.0	457.5400476716459	167.63242561370134
10	9	nan	0	0	nan	nan	C2	C2	C2	2559	678.0	95.0	1.0	1.0923859954358517	0.7168067486945858	1.0	0.7602495543672014	0.7861146882736525	69.14348215271129	68.24221567329127	22.847319317591726	8.802432959225928	8.0	46.38620484583752	48.21180630537788	16.69415147651687	202.25399999999965	0.9598649662415604	1	1	1	1	0	146.0	9.97561608068645	14.81249713525176	14.392202708870173	18.34636453166604	6.07898073643446	13.029190566390753	15.375265132635832	29.24026870727539	40.32446767389774	16.3142443113029	37.65389493852854	5.613702602684498	1886.0	130.96495020668954	188.02868711948395
10	10	nan	0	0	nan	nan	C2	C2	C2	881	415.0	118.0	1.0	1.2899980855683735	0.7743825920075709	1.0	0.5206855791962175	0.2995263288573782	45.457909129665474	46.09772228646444	12.041594578792296	4.044067467021004	3.1622776601683795	34.3117661640624	28.762020596913334	72.8707279157548	192.2539999999998	0.7099113618049959	1	1	1	1	0	105.0	43.94615091383457	15.480689767748117	7.384390059858561	19.640421152114868	10.762584909796715	12.010055650025606	18.36731518059969	20.415106497704983	12.614328227937222	17.537895798683167	26.882200442254543	10.034699058160186	728.0	266.75819021463394	97.73696506768465
10	11	nan	0	0	nan	nan	C2	C2	C2	1177	788.0	128.0	1.0	1.0561059562677897	0.48335311020080296	1.0	0.6538888888888889	0.6566426839027265	42.32727154851506	44.91102314577124	15.811388300841896	5.907000030224151	5.0	37.90912701221205	37.05437200824216	-78.393703596114	150.08199999999994	0.9046887009992314	1	1	1	1	0	67.0	10.701686089858413	9.407049678266048	9.30061798170209	11.5121690928936	4.793987944722176	8.159090602770448	9.589608673006296	20.132539838552475	18.891355887055397	11.272205717861652	22.898710638284683	3.9547570245340466	496.0	131.93221946060658	97.13232641294599
10	12	nan	0	0	nan	nan	C2	C2	C2	1574	527.0	142.0	1.0	1.273310060233855	0.6972276234277713	1.0	0.5557909604519774	0.43830327551445114	58.02493986013351	59.665735560705194	16.278820596099706	5.560469668934356	5.0	46.03316244415177	41.595166751052815	18.320804268746684	212.4319999999996	0.7953511874684184	1	1	1	1	0	75.0	32.68859386444092	17.163393657654524	10.314137503504753	16.698252845555544	12.333852155134082	14.388937175273895	19.454566277563572	22.972030214965343	15.736217312514782	19.332143116742373	42.81850913912058	7.230884274467826	943.0	256.9540245011449	164.238346144557
10	13	nan	0	0	nan	nan	C2	C2	C2	2660	244.0	147.0	1.0	1.0488837393027428	0.48011867668326086	1.0	0.7044491525423728	0.7656231622216643	63.30759444608114	64.5600495662759	24.0	8.738967045065966	8.0	55.0236312869298	55.533646163081364	-37.207075292916244	208.9479999999997	0.9419263456090653	1	1	1	1	0	156.0	10.75626764819026	15.149477362632751	9.430624920874834	26.793804865330458	6.05883879866451	14.624094028025866	17.621499963104725	30.152803879231215	64.7367359623313	17.622140876948833	37.593774262815714	15.174822611734271	1990.0	132.85462756920606	199.91851700469851
10	14	nan	0	0	nan	nan	C2	C2	C2	2764	371.0	156.0	1.0	1.2946611806923278	0.6953050439999222	1.0	0.6281818181818182	0.25101213197520794	77.42938959066062	80.23091673413684	19.235384061671343	6.13569007094494	5.0	54.0	55.64964459349909	-2.3718124419589586	371.98599999999925	0.7830028328611897	1	1	1	1	0	140.0	60.33168538287282	29.097474679350853	15.937865313142538	37.31216909363866	23.92840475961566	25.59769594669342	34.626169338822365	43.09257637709379	32.74700544774532	34.5907225497067	67.10116742178798	18.562981734983623	1181.0	533.667002543807	268.3950257655233
10	15	nan	0	0	nan	nan	C2	C2	C2	1258	456.0	165.0	1.0	1.0250119440734324	0.2976928397181532	1.0	0.6501291989664083	0.8527906980626538	41.441327411701884	45.12205669071391	17.88854381999832	6.554101089480461	5.743903072168841	37.14800931198005	39.562448331787536	-46.30564351678062	136.15200000000002	0.9584761904761905	1	1	1	1	0	94.0	13.207599051296711	12.415091216564178	7.400808747857809	12.75042349845171	12.693110510706902	10.713954389095306	14.945494756102562	11.663981087505817	5.93257038667798	13.10983445495367	31.742900662124157	7.427847722545266	605.0	152.29069978371263	149.93096834421158
10	16	nan	0	0	nan	nan	C2	C2	C2	1137	783.0	167.0	1.0	1.7297347262033371	0.844906779362136	1.0	0.41345454545454546	0.25241957403612353	62.3591711262989	55.47071299343465	11.313708498984761	3.92642732943626	3.605551275463989	41.71930009000631	33.35676724680986	35.65314657106842	237.91599999999954	0.6430995475113123	1	1	1	1	0	51.0	19.520149614661932	11.622705433517694	10.839841328561306	19.441931841894984	5.857557051815093	10.315159877762198	14.673197511583567	27.310902651399374	21.83022823370993	12.764049796387553	25.08854804560542	5.4885328793898225	256.0	112.29654384963214	79.86733815260231
10	17	nan	0	0	nan	nan	C2	C2	C2	2650	547.0	182.0	1.0	1.0318791535489704	0.35293510011908863	1.0	0.567208904109589	0.6186035105362738	60.8792259959894	72.24956747275377	26.92582403567252	9.240683546554394	8.0	55.22524410273708	56.96151417658468	-41.59798246495351	232.01799999999955	0.8718539233426549	1	1	1	1	0	103.0	20.930525682866573	19.828015603125095	11.269245460629463	23.26181423664093	20.648477900773287	15.680033545941114	23.435278836637735	23.338307842612267	17.787731789052486	19.93096822872758	38.10789658129215	12.963897181674838	1136.0	305.9212485998869	293.64887491613626
10	18	nan	0	0	nan	nan	C2	C2	C2	1039	656.0	175.0	1.0	1.1185545672321355	0.5229522126631946	1.0	0.666025641025641	0.5973673801514894	41.40033927389656	45.221676218380054	13.92838827718412	4.983664708700861	4.242640687119285	35.94772697334462	35.28807608682445	48.77435844556696	147.84	0.873109243697479	1	1	1	1	0	55.0	26.9514913931489	8.183855976909399	6.162371255457401	16.12712286412716	3.322697819210589	7.157427342608571	10.03962773270905	14.026764307171106	16.21116966381669	8.875074420124292	17.610620237886906	9.358144567348063	638.0	267.24802005290985	66.4295109808445
10	19	nan	0	0	nan	nan	C2	C2	C2	1028	444.0	197.0	1.0	1.182913823492829	0.7235382054735234	1.0	0.5320910973084886	0.4796008698346237	45.79026177540258	46.57252408878007	13.45362404707371	5.065160748778204	4.242640687119285	32.19843250523217	31.60830046789154	30.575365242732776	164.11999999999983	0.8337388483373885	1	1	1	1	0	44.0	21.30830852687359	16.145235382020473	9.330266237258911	13.839536182582378	11.661234442144632	12.571114726364613	18.124132096767426	12.10370035097003	5.417578399181366	15.422461308538914	26.283451713621616	6.714717337861657	401.0	127.46027318015695	128.31194030493498
10	20	nan	0	0	nan	nan	C2	C2	C2	976	768.0	188.0	1.0	1.115365708978922	0.6741747737392461	1.0	0.6115288220551378	0.6725260251536539	42.352675809862085	44.77722635447622	14.560219778561036	5.314650268574489	5.0	31.041243910794098	31.28049403477135	42.86086297171681	135.044	0.8816621499548328	1	1	1	1	0	40.0	5.970412785187364	6.383077731356025	7.421576276421547	11.065827410668135	3.694911139085889	5.822079809382558	9.049652876332402	13.37296105362475	12.849774967879057	6.882627621293068	13.23540086299181	2.515144598670304	181.0	48.40468468051404	63.43970404565334
10	21	nan	0	0	nan	nan	C2	C2	C2	1476	318.0	198.0	1.0	1.2788242105040808	0.7919375603315446	1.0	0.5559322033898305	0.279133049928749	59.13460081388193	59.22837157984339	15.0	4.961218650348245	4.123105625617661	41.398859570892675	36.10771027802857	-18.46414634279179	257.7759999999996	0.7703549060542797	1	1	1	1	0	67.0	45.978927398100495	12.433661425486207	9.865049228072166	20.32271309942007	7.962584914639592	11.83970401994884	19.49230183660984	21.975005764514208	19.669184409081936	15.933379132300615	28.16418708115816	4.179049382917583	170.0	223.52065314911306	83.60981175675988
10	22	nan	0	0	nan	nan	C2	C2	C2	1023	388.0	215.0	1.0	1.1489480444062896	0.630761151656121	1.0	0.49902439024390244	0.46760003620225676	43.21954142481661	49.16299421312742	14.212670403551895	4.989388250137007	4.242640687119285	35.72123614055645	33.53737190725881	-87.58000450013814	165.80799999999994	0.7957992998833139	1	1	1	1	0	45.0	28.485069062560797	15.896360717713833	10.073166973888874	13.287403650581837	12.848447471857071	12.707194577902555	17.530998811125755	15.097978208214045	7.316807836294174	17.334996573626995	29.233081609010696	4.768200223334134	386.0	267.566567517817	127.00556942075491
10	23	nan	0	0	nan	nan	C2	C2	C2	979	502.0	221.0	1.0	1.0772058862984	0.4268554901865298	1.0	0.5823914336704342	0.448244838262857	38.43944905830036	43.382023926967726	13.152946437965905	4.5794167078270895	4.0	34.675678835499426	34.76155679359675	-48.870722150266865	165.66799999999984	0.8074226804123711	1	1	1	1	0	48.0	16.84704352170229	14.645624503493309	6.905180472880602	13.475806817412376	12.63364615663886	11.409201256930828	16.98084992915392	12.998107858002186	6.002777174115181	13.56047910824418	23.779217235744	7.2787976041436195	310.0	124.10960561037064	105.33017482608557
10	24	nan	0	0	nan	nan	C2	C2	C2	1767	358.0	232.0	1.0	1.0587604226299194	0.5786798991290524	1.0	0.5774509803921568	0.6636559954833279	53.4586971058413	59.135437767890075	19.209372712298546	7.219738161676846	6.4031242374328485	43.840620433565945	43.598495143226984	68.87078574168096	182.91599999999968	0.926829268292683	1	1	1	1	0	82.0	18.229694014415145	17.416220355778933	10.848279599100351	14.541985180228949	15.219714649021626	13.656092192977667	19.43492791056633	21.377126783132553	13.761745650321245	20.44437325745821	37.273472249507904	4.08851760905236	540.0	246.19414059631526	210.90273916348815
10	25	nan	0	0	nan	nan	C2	C2	C2	2025	411.0	240.0	1.0	1.1752428394383305	0.7987516768959105	1.0	0.5878084179970973	0.7104233381983037	66.64996559660071	67.05221845696084	18.973665961010276	7.2278932746494675	6.4031242374328485	39.32213229843437	40.10067385847439	-55.60936599423904	189.2599999999997	0.9331797235023044	1	1	1	1	0	47.0	23.75931945629418	16.847257189452648	11.702220171689987	13.259815428406	16.349416363984346	12.898832689970732	18.84020756930113	16.906919971108437	8.657068744301796	17.60892652347684	34.02139322459698	4.015838876366615	792.0	343.8233919609338	236.03622509539127
10	26	nan	0	0	nan	nan	C2	C2	C2	1010	330.0	251.0	1.0	1.2898736219333116	0.8498275380958628	1.0	0.5844907407407407	0.654509387573097	50.93963929519522	51.478150704935004	13.892443989449804	5.102635928421734	4.47213595499958	28.840658134720776	26.8482903535494	29.102588440296586	139.254	0.9439252336448598	1	1	1	1	0	68.0	12.87493702583015	11.161287866532803	12.23639278113842	11.377553954720497	6.888029310852289	8.876173079013824	12.313252501189709	17.635126266628504	16.575570337474346	13.289204247295856	24.759975627064705	3.5748378857970238	428.0	81.44504461996257	94.40360120683908
10	27	nan	0	0	nan	nan	C2	C2	C2	2544	713.0	253.0	1.0	1.138253666405449	0.7865973052368008	1.0	0.651472471190781	0.7056607877139853	72.99362808020886	70.66116330771806	21.840329667841555	8.351467001844336	7.615773105863909	44.71917516289133	45.071108277143075	-62.509076570919746	212.8459999999996	0.9254274281556931	1	1	1	1	0	32.0	47.40422664768994	17.38448155671358	9.400778230279684	24.528358913958073	10.181918073445559	14.220340304076672	19.925764828920364	22.878126107156277	24.943129673600197	16.48329895734787	35.07815672457218	11.209811553359032	322.0	867.7779662795365	241.18509200960398
10	28	nan	0	0	nan	nan	C2	C2	C2	2550	275.0	258.0	1.0	1.476458663026763	0.9081560442894094	1.0	0.5495689655172413	0.4927292833856249	90.20912121895529	84.30895563343196	16.1245154965971	6.773514944941432	6.324555320336759	40.78850972669848	37.7644084353194	-19.627438337260095	255.01799999999946	0.8539852645679842	1	1	1	1	0	93.0	24.769787162542343	17.747615818865597	11.107545603066683	18.60378430597484	13.262867155484855	15.18359659705311	20.132600968703628	36.79650576412678	46.105745213106275	22.96595711633563	43.427527368068695	5.240741616114974	1307.0	205.29338570591062	207.75054581835866
10	29	nan	0	0	nan	nan	C2	C2	C2	2516	474.0	255.0	1.0	1.1490167323008926	0.7864673521767284	1.0	0.6589837611314825	0.5963256636057787	72.92791458955779	82.09750300709517	20.248456731316587	8.13219535434601	7.211102550927978	44.181444068749045	45.04260291237706	4.220985638982991	230.25999999999956	0.8877911079745943	1	1	1	1	0	62.0	28.171908155083656	21.612771838903427	15.161287892609835	18.085313212126493	17.15127793699503	16.718806758522987	24.615075916051865	19.73707178980112	11.316289059817791	20.192172091454268	44.126924589276314	8.358342878520489	882.0	395.0961019843817	285.6704052314162
10	30	nan	0	0	nan	nan	C2	C2	C2	1886	193.0	279.0	1.0	1.0904979701903315	0.7367456159074252	1.0	0.7484126984126984	0.8371836863100303	59.90990360834376	59.413803110051795	20.09975124224178	7.777777932659522	7.0710678118654755	41.0	40.509280787254646	82.39309407409016	168.25399999999985	0.9674275455244934	1	1	1	1	0	143.0	10.454886719584465	12.328709853813052	7.999954219907522	29.01306177675724	5.437323594465852	11.128114756196737	15.534874562174082	22.865079648792744	81.303303450346	15.210605017840862	30.689906127750874	16.639581996947527	994.0	141.74180238042027	132.0655072350055
10	31	nan	0	0	nan	nan	C2	C2	C2	1874	393.0	280.0	1.0	1.1475773605193416	0.7671528898278424	1.0	0.6352542372881356	0.7399782650132359	62.24341752357802	58.855755878248644	18.24828759089466	7.098277648369842	6.4031242374328485	39.492021203678775	39.92693003082752	26.781950737617077	178.39399999999983	0.9323383084577115	1	1	1	1	0	65.0	14.511268792673945	16.313130348920822	8.20100710913539	14.531609080731869	17.366582795977592	12.622278206050396	17.482688669115305	22.974654741585255	22.37242693454027	18.31425964087248	35.07933156192303	4.692042430862784	303.0	197.75710687506944	193.46054788678885
10	32	nan	0	0	nan	nan	C2	C2	C2	1432	823.0	290.0	1.0	1.6638457249496337	0.9273529258002446	1.0	0.7103174603174603	0.44597865623581934	72.88500550492972	74.67261881037788	25.495097567963924	8.756866397207936	7.615773105863909	27.0	27.27268388910512	-83.20914525293857	200.87199999999982	0.9235730409545307	1	1	1	1	0	47.0	32.09939729422331	7.71058214828372	5.402700837701559	9.300511173903942	3.069565893150866	6.514152778312564	8.229419406503439	13.212665021419525	11.419394262135029	9.069642201066017	18.292027112096548	4.124116901308298	417.0	272.94789080135524	100.19542248919606
10	33	nan	0	0	nan	nan	C2	C2	C2	5336	462.0	306.0	1.0	1.111259667057123	0.685081282564025	1.0	0.7095744680851064	0.4175212873131806	99.18106252315663	109.22453936730518	30.265491900843113	11.09775293126208	10.0	71.31481941509838	72.25009473392606	17.929746091855467	400.74999999999886	0.8636400420814113	1	1	1	1	0	125.0	54.41663229651749	34.27655455470085	22.863920129835606	34.16636912152171	37.7335927952081	26.1138628218323	39.28331422433257	41.414114724844694	33.91519032046199	35.55547422543168	69.96548421680927	15.686274564824998	1703.0	1007.1244380343705	570.662806365639
10	34	nan	0	0	nan	nan	C2	C2	C2	3285	332.0	300.0	1.0	1.0991596887425445	0.5169715375300943	1.0	0.7118093174431203	0.6662536651086756	72.76491920569123	78.40918313565064	23.194827009486403	8.697347806029798	8.0	63.29722619516977	62.28695910132467	-40.83306977179771	248.91599999999954	0.8924205378973105	1	1	1	1	0	179.0	19.71795231103897	22.87652402743697	14.602761954069138	27.24505989998579	13.355901477858424	18.929869558662176	25.128206353634596	36.27669183909893	48.41356520354748	26.786266840994358	54.32646683603525	10.15529107209295	1371.0	207.3341578366235	307.0133213996887
10	35	nan	0	0	nan	nan	C2	C2	C2	2776	754.0	308.0	1.0	1.0866505451632653	0.6457135954710873	1.0	0.7143592382913021	0.7286230948747104	69.59062776279578	69.33974329343886	23.40939982143925	8.846217086487657	8.0	52.243840966365774	53.1379904134536	15.37444021344175	218.80799999999965	0.9327956989247314	1	1	1	1	0	80.0	36.418188920244575	17.258670937269926	9.931532762944698	17.740154091268778	7.871381718665361	14.572732172906399	18.050461553037167	21.742702431976795	18.28807510063052	16.244617395102978	38.706034891307354	7.247104624286294	721.0	424.6054939609021	255.68801428750157
10	36	nan	0	0	nan	nan	C2	C2	C2	2707	572.0	332.0	1.0	1.0540907377205155	0.6475261265407093	1.0	0.6847963571970656	0.7177237589052078	67.73599181764112	72.94518489934754	24.698178070456937	9.240111558184125	8.06225774829855	52.88235294117647	51.617755372315884	-35.511524245519574	217.70599999999956	0.942384682332463	1	1	1	1	0	65.0	48.50949875637889	15.831570945680141	9.939436968415976	15.726863499730825	13.30806440860033	12.707576103508472	17.097047362476587	23.67847714573145	20.743709467351437	16.648020181804895	33.744762275367975	6.120561558753252	1002.0	529.5379569195211	267.1651182472706
10	37	nan	0	0	nan	nan	C2	C2	C2	1129	318.0	346.0	1.0	1.0874419140306748	0.7037329620019732	1.0	0.6892551892551892	0.8201010600960379	45.57530341228251	44.82186966202994	15.264337522473747	5.995576828555643	5.385164807134504	32.45486995923411	32.37963875732283	54.81979013658396	131.52800000000008	0.9592183517417162	1	1	1	1	0	59.0	10.184130681678653	8.78075841628015	9.606027357280254	12.141527505591512	3.542229348793626	8.26678878441453	9.734050527215004	12.84977493993938	24.96255436167121	9.750515023246408	20.5284351631999	5.301197846420109	285.0	89.7695126067847	83.36759000085294
10	38	nan	0	0	nan	nan	C2	C2	C2	1006	291.0	361.0	1.0	1.2086051899939452	0.6265025966647586	1.0	0.5239583333333333	0.4759257662565781	43.882504807649184	54.70831746635972	14.7648230602334	5.059965863664879	4.242640687119285	35.6	34.202872619612926	34.98573470860596	162.97999999999993	0.7762345679012347	1	1	1	1	0	94.0	12.079697899520397	11.113420343957841	10.814587607979774	17.97799655329436	4.407888929359615	9.947661559097469	12.935332267545164	18.254398403689265	37.60930812545121	12.443991784006357	26.45662616379559	9.686213507317007	520.0	75.28007944487035	75.82597096357495
10	39	nan	0	0	nan	nan	C2	C2	C2	1815	207.0	357.0	1.0	1.1487394842460315	0.7890079740321561	1.0	0.673469387755102	0.7259294315245862	62.03997350501004	63.655321851358195	18.384776310850235	7.214800640503133	6.708203932499369	37.33341139726421	38.11630232683066	-33.15472989986283	177.25399999999988	0.9577836411609499	1	1	1	1	0	115.0	10.409506356343627	14.831769280135632	11.408499300479889	18.264164250344038	11.563912432640791	12.078675515949726	16.624856989830732	31.7439993545413	56.081834107637405	19.333302851766348	38.73116655647755	5.988006415776908	1732.0	104.77442611660808	174.86555288732052
10	40	nan	0	0	nan	nan	C2	C2	C2	2619	670.0	378.0	1.0	1.159520542974036	0.7840843508514889	1.0	0.6715384615384615	0.5995569519970545	74.64126823504161	77.23341245859851	21.587033144922902	8.175389495647115	7.0710678118654755	48.08326112068523	46.326422322161186	-1.1084680345993008	234.2919999999996	0.8762127801940448	1	1	1	1	0	17.0	65.14552532881498	22.13862820714712	10.853269279003143	28.06378272920847	10.909193567931652	18.560524843633175	25.45168226957321	26.133043445646763	25.545830458402634	20.195452846586704	39.61589999496937	18.39641408249736	42.0	748.7606017664075	282.46346248686314
10	41	nan	0	0	nan	nan	C2	C2	C2	2212	120.0	386.0	1.0	1.2469369687333685	0.8010641066841765	1.0	0.5962264150943396	0.6753440483521744	71.84174780576107	74.30343195303969	21.18962010041709	7.510960638813194	6.708203932499369	42.43456501123003	43.00293021893835	24.411296643227484	202.87799999999962	0.9522169608265173	1	1	1	1	0	154.0	10.808560319244862	15.810116715729237	9.780361652374268	33.8603036031127	5.964263383299112	13.320241078734398	18.522835113108158	31.392690986394882	98.27432677149773	19.92274359241128	37.51592266559601	20.786892469972372	2000.0	98.96322594117373	180.0319678299129
10	42	nan	0	0	nan	nan	C2	C2	C2	1490	206.0	393.0	1.0	1.1141858802696547	0.7735528648927178	1.0	0.7740259740259741	0.7635257884619917	54.893044744616965	54.3323108288245	17.0	6.781157473327936	6.082762530298219	34.0	34.78746679253568	-5.694340090634904	156.59799999999998	0.9523809523809523	1	1	1	1	0	113.0	9.78483253903687	14.156099751591682	10.054688360542059	23.123094610869884	8.957686763256788	11.809384297579527	16.07244985178113	26.577905021607876	48.574151277542114	16.692072983831167	34.51569398492575	10.412695484235883	1443.0	104.603052072227	146.7241474017501
10	43	nan	0	0	nan	nan	C2	C2	C2	1284	412.0	388.0	1.0	1.147920632528552	0.7542912852138715	1.0	0.6096866096866097	0.5915714592020803	51.19513067798919	54.57105459856901	14.7648230602334	5.663025677298593	5.0	34.3759645809981	33.61164662920019	-71.02201690189314	165.15199999999984	0.9087048832271764	1	1	1	1	0	91.0	15.669215019792318	16.068528279662132	7.792675696313381	14.49407184123993	17.1052262224257	12.451026137918234	17.20233466476202	31.86822310835123	27.7658808529377	20.829785622656345	37.90954453498125	3.6043030600994825	809.0	166.8227055221796	132.80001507885754
10	44	nan	0	0	nan	nan	C2	C2	C2	1952	747.0	396.0	1.0	1.0884782878105723	0.7110065582738544	1.0	0.6429512516469038	0.6447595270625283	60.1273260886767	68.11754546370561	21.18962010041709	7.760532002768752	6.854101966249685	42.05829288023945	42.28065644934289	9.463346274224223	195.04999999999973	0.908118167015585	1	1	1	1	0	12.0	59.31409164518118	16.25044632703066	8.870939191430807	22.468833476305008	7.102723756805062	13.562096629291773	19.351201616227627	20.644068017601967	19.989379711449146	14.539711594581604	29.127977430820465	15.653955902904272	23.0	690.2899517044425	195.0091555044055
10	45	nan	0	0	nan	nan	C2	C2	C2	1230	513.0	407.0	1.0	1.0339986944588635	0.6288777724349193	1.0	0.7356459330143541	0.8745619116291546	44.920294797599965	44.598206241955516	17.204650534085253	6.6146404246700214	5.830951894845301	34.46882649583533	34.925716897431336	66.17961045069431	132.94200000000004	0.9613130128956622	1	1	1	1	0	59.0	18.671824175864458	13.647577591240406	5.906599547713995	11.761974517256021	9.213519494980574	10.681818880140781	14.393362380564213	21.467887446284294	23.71091777831316	15.765300989151001	29.675120249390602	3.3738918360322714	515.0	157.62061504088342	124.23987186700106
10	46	nan	0	0	nan	nan	C2	C2	C2	2584	587.0	419.0	1.0	1.1219262569373396	0.7796580327058072	1.0	0.7238095238095238	0.7477078699521233	72.7501521221462	73.16419889536138	22.847319317591726	8.724426671540028	7.810249675906654	46.06300033649567	45.55654676763107	-23.196597537938587	208.3939999999997	0.9517495395948434	1	1	1	1	0	27.0	62.504112251102924	20.138353560119867	9.778500061482191	25.52281992137432	10.840436454862356	15.57093158364296	22.19423210248351	22.157137420028448	28.577645555138588	16.90846113488078	37.092530719935894	15.38208592031151	47.0	975.9989015329629	273.5873504988849
10	47	nan	0	0	nan	nan	C2	C2	C2	3915	212.0	432.0	1.0	1.146082495168652	0.7234034873319828	1.0	0.6447628458498024	0.5064350555572029	87.8517525128756	87.36704184073076	22.47220505424423	8.58013802005163	7.615773105863909	63.8900873984071	60.655091647498864	15.873190809056885	311.67999999999927	0.8713554417983532	1	1	1	1	0	168.0	22.634729645214975	29.693675242364407	14.635996080935001	29.08520636893809	29.818005721084774	24.642221761867404	33.508629059419036	58.16885631904006	75.30823232978582	42.855619149282575	75.38753361999989	6.247531897388399	1773.0	253.26694160327315	396.32877177000046
10	48	nan	0	0	nan	nan	C2	C2	C2	1606	397.0	451.0	1.0	1.2348140685941331	0.8553576604297187	1.0	0.7400921658986175	0.7455482721507739	63.054842197232595	62.16912416947821	16.0	6.671862667866235	6.0	32.78390753766161	32.664798457088864	80.10409332739256	164.52799999999982	0.9517037037037037	1	1	1	1	0	111.0	31.551705237478018	17.931151311844587	8.108491640537977	19.715495467185974	15.680155657231808	13.803952064365149	19.197985891252756	28.472297221422195	33.807812586426735	20.365087367594242	37.687479965388775	10.40103761292994	875.0	338.05841149017215	189.0768444761634
10	49	nan	0	0	nan	nan	C2	C2	C2	1792	651.0	458.0	1.0	1.0674877702202423	0.6854679163060657	1.0	0.6808510638297872	0.8099882027950699	56.38918507722722	58.69412236331676	20.591260281974	7.6001056057389516	6.708203932499369	42.017153359914666	41.05712541661296	54.079414622716016	166.73799999999974	0.9494039735099337	1	1	1	1	0	10.0	49.47072583436966	14.417105458676815	8.804684530943632	18.39307252317667	8.872419364750385	11.82853440195322	15.537682186812162	16.305943343788385	20.10472260415554	12.081651002168655	26.039383433759212	11.52204167097807	17.0	706.5034566223621	180.82060008123517
10	50	nan	0	0	nan	nan	C2	C2	C2	1838	169.0	492.0	1.0	1.1093910973366736	0.7161792556467641	1.0	0.6381944444444444	0.7277361796308335	59.05113800674209	63.50590523722971	20.591260281974	7.396291922687914	6.708203932499369	42.59074938847559	41.21275648561577	0.7360359048832361	178.15199999999982	0.9320486815415824	1	1	1	1	0	72.0	31.176714789122343	16.53107499703765	9.316762033849955	17.668039970099926	15.756282903254032	13.645304065197706	18.552635990083218	30.052399545907974	42.19865741580725	20.88657969981432	42.76919213682413	5.119462893344462	276.0	280.8813001420349	163.56057081371546
10	51	nan	0	0	nan	nan	C2	C2	C2	1048	653.0	504.0	1.0	1.113909980634466	0.7774566594457976	1.0	0.7432624113475177	0.8235283015123717	46.148642971938656	47.07440918375928	14.317821063276353	5.845277449752991	5.0990195135927845	28.25905620196369	29.024566784853917	79.86741863421318	126.45800000000006	0.9579524680073124	1	1	1	1	0	41.0	29.30286106094718	10.784512117505074	7.003952097147703	12.898817397654057	6.056824594736099	8.101289417594671	10.925719112157822	14.111253522336483	19.548485562205315	9.28880750387907	22.138918191194534	6.71967650949955	402.0	244.9189748056233	101.45677892491221
10	52	nan	0	0	nan	nan	C2	C2	C2	2917	211.0	534.0	1.0	1.0925501958055086	0.35069481342119035	1.0	0.5791145523128847	0.6648111883451902	65.68809888713831	72.83543093852057	22.80350850198276	8.53684564145678	7.810249675906654	57.982756057296896	61.516234671103504	-39.47292469456576	234.8139999999995	0.9191744131085552	1	1	1	1	0	129.0	21.30467681027949	21.897627279162407	18.919752836227417	21.839597199112177	15.743938380852342	17.982116408646107	22.793743833899498	39.14471660554409	39.96527053415775	26.403189193457365	48.63756772875786	7.450873589143157	1363.0	181.37367841228843	306.5274587981403
10	53	nan	0	0	nan	nan	C2	C2	C2	2219	391.0	526.0	1.0	1.0838610299921052	0.7024479520089613	1.0	0.6627837514934289	0.7667229308329215	63.70750869519165	62.6418390534633	20.518284528683193	8.1113764829398	7.211102550927978	42.877704256400044	45.34287106308704	-67.6530573116907	190.70599999999976	0.9418505942275044	1	1	1	1	0	67.0	19.750942318700254	16.498786894604564	8.955535240471363	17.071244351565838	17.03295947611332	14.149996228516102	18.351903546601534	24.8621042445302	24.73835364356637	19.04869158565998	34.781902730464935	8.123216590844095	503.0	205.43006037920713	225.75411645695567
10	54	nan	0	0	nan	nan	C2	C2	C2	1370	263.0	543.0	1.0	1.1498055792359632	0.7160528686658115	1.0	0.5829787234042553	0.6755675131096045	51.91216138903519	52.392747589718944	16.278820596099706	6.103494717999987	5.385164807134504	35.29527018682497	36.23707925495751	48.773110172562504	159.6359999999999	0.9087893864013266	1	1	1	1	0	69.0	15.836164006963372	13.092484947293997	11.473594307899475	14.320942992344499	9.87414358370006	11.137270208448172	15.924940843135118	21.867643244564533	22.50811018422246	20.18892203271389	27.296436950564384	5.35301748663187	704.0	125.39438507799059	130.84608236327767
10	55	nan	0	0	nan	nan	C2	C2	C2	1607	299.0	539.0	1.0	1.066872893480775	0.6821504589006242	1.0	0.7652380952380953	0.7683952957843639	53.31059382751615	55.80322571321482	18.601075237738275	7.1168065149887845	6.324555320336759	40.19707549124414	38.98133727526486	-65.49791489456184	162.11399999999995	0.9522962962962962	1	1	1	1	0	102.0	14.10850696079433	16.771572399884462	8.292210329324007	14.147386958822608	15.874937085434794	13.34305326640606	17.91697569191456	25.992660403251648	30.58728927373886	19.632120199501514	36.96156249195337	3.4545815344899893	742.0	89.32401028648019	188.1006640009582
10	56	nan	0	0	nan	nan	C2	C2	C2	2379	436.0	539.0	1.0	1.348104182320155	0.8214751798990213	1.0	0.5740830115830116	0.5139083936017206	78.42030683933886	78.39005038906404	18.384776310850235	6.6421152939389	6.0	51.13824372982854	44.71873071905369	-75.07287014272563	241.18999999999954	0.8105621805792164	1	1	1	1	0	117.0	36.860212210565805	21.31631951034069	13.39464407414198	26.678110860288143	18.16350043192506	17.290226589888334	24.34224460273981	27.90528728440404	24.867292281240225	22.083161734044552	38.93520998954773	14.421698339283466	1458.0	260.5863434486091	245.0764938518405
10	57	nan	0	0	nan	nan	C2	C2	C2	2287	543.0	549.0	1.0	1.1678199689544462	0.7667450747443055	1.0	0.6981074481074481	0.5001706674806005	69.33673353149527	70.2922470831599	19.1049731745428	7.049286490377023	6.324555320336759	46.716214592819405	44.5108342450274	-18.4681971464016	239.70599999999953	0.8727342110284295	1	1	1	1	0	102.0	36.552696980535984	25.207522734999657	10.296437062323093	33.22487222403288	15.857160298153758	20.10492106154561	27.087663114070892	29.513023510575294	25.059266049414873	22.48117796331644	45.97206053137779	33.04475471004844	720.0	514.5009994655848	285.6327154636383
10	58	nan	0	0	nan	nan	C2	C2	C2	1498	172.0	554.0	1.0	1.10687061805824	0.6205236861646377	1.0	0.6262541806020067	0.6150826870112076	51.10936169202583	55.54277630799526	17.0	5.998854646355032	5.0990195135927845	40.811805256271896	40.07933299178354	27.972337700414368	174.9419999999999	0.8803996473699678	1	1	1	1	0	75.0	25.14477762579918	17.697260968387127	10.946471359580755	20.071107152849436	10.948577102273703	13.788098003715277	18.577462412416935	31.79674991220236	40.03956660628319	21.74955367296934	37.51892889291048	9.758648041635752	832.0	308.1356376167387	161.62322433292866
10	59	nan	0	0	nan	nan	C2	C2	C2	916	229.0	570.0	1.0	1.0438363014395546	0.5469404449010685	1.0	0.6361111111111111	0.8070632365453158	37.84358670329159	40.024992192379	14.317821063276353	5.530576122333951	5.0	31.06321098861283	31.681572908448086	28.193553357075924	119.42600000000007	0.9414182939362795	1	1	1	1	0	55.0	6.221149019896984	10.870542451739311	7.367635615170002	11.52643621340394	7.600823998451233	9.274784456938505	11.101823411881924	18.71711304038763	18.166872642934322	13.196963489055634	25.051850125193596	4.478141453117132	704.0	55.8823835644871	110.48038453608751
10	60	nan	0	0	nan	nan	C2	C2	C2	1984	608.0	566.0	1.0	1.2750106037414677	0.7445605511648861	1.0	0.5080665813060179	0.22378228634520855	66.69546584527245	74.09453421137081	14.560219778561036	4.814996585761741	4.123105625617661	47.31661848992488	44.52288708769641	-32.44235495496801	333.78199999999913	0.7427929614376638	1	1	1	1	0	67.0	69.92472738027573	27.14866865798831	13.703608807176352	41.06265362724662	13.592584144324064	21.98066682741046	28.67246514931321	37.15747315809131	37.56661330536008	24.853665973991156	48.46338597685099	37.35445186495781	810.0	496.4300605505705	198.76856642216444
10	61	nan	0	0	nan	nan	C2	C2	C2	3498	101.0	570.0	1.0	1.8049717977544437	0.8311171340976186	1.0	0.404019404019404	0.24199071483201123	110.6524660126887	120.83045973594572	20.396078054371138	6.330265628531314	5.0	71.9568038843051	61.5335477700305	-25.905930649435884	426.20199999999875	0.6097794822627038	1	1	1	1	0	155.0	56.13038848899305	24.19037157855928	18.84271002933383	37.963912387378514	12.322972525842488	20.400000023655593	29.022537644021213	41.288807544857264	74.46378254517913	28.04225225467235	53.61705961637199	15.667414402589202	1423.0	540.8821701845154	232.7724120626226
10	62	nan	0	0	nan	nan	C2	C2	C2	1991	325.0	575.0	1.0	1.427016648767862	0.9012215658792778	1.0	0.5608450704225352	0.5841961046293587	77.9651447906652	76.96752561957543	16.1245154965971	6.518142838642978	6.0	36.95860041086373	33.78686716470175	-27.746057063043878	206.94799999999967	0.9183579335793358	1	1	1	1	0	81.0	20.169939829036593	20.49631492048502	9.854352654889226	21.091523613780737	18.064652545377612	17.146929193288088	21.7212023884058	28.109590224921703	20.732936643064022	22.644556373357773	39.33073941618204	9.909498754888773	527.0	216.35257520526648	221.44567039236426
10	63	nan	0	0	nan	nan	C2	C2	C2	932	382.0	578.0	1.0	1.0883721487047302	0.6762291407927161	1.0	0.7432216905901117	0.7351855311749611	40.92354850593397	40.311288741492746	13.892443989449804	5.361669933334656	5.0	29.90360751772698	30.148024306114706	-67.3397934268333	126.21600000000005	0.9132778049975502	1	1	1	1	0	51.0	12.278767073526978	12.306584298610687	15.125368060544133	12.466056313365698	9.2909284979105	10.430304422974586	12.781277142465115	13.12683305889368	11.714900471270084	12.211459539830685	24.98626685142517	6.158525997772813	476.0	99.17074869200587	108.7527428753674
10	64	nan	0	0	nan	nan	C2	C2	C2	2732	419.0	584.0	1.0	1.1571297306185802	0.7915257091442149	1.0	0.661501210653753	0.675972740283761	76.47778566930828	77.93587107359485	21.213203435596427	8.37638036226074	7.810249675906654	50.26328956323866	46.73831809089087	-34.23463987559611	225.36199999999954	0.9229729729729726	1	1	1	1	0	41.0	47.34012370184064	21.253772787749767	20.918318547308445	23.05632109940052	17.386358428746462	17.03039600327611	22.68986039608717	19.81841764226556	13.079499490559101	18.914702087640762	37.34528113901615	20.226855924353004	295.0	612.4522323030978	294.9666592516005
10	65	nan	0	0	nan	nan	C2	C2	C2	1138	273.0	599.0	1.0	1.1559802066577514	0.7996082906759884	1.0	0.6608594657375145	0.7507899094122565	49.6065694247567	50.44799302251776	14.212670403551895	5.806560231255917	5.0	28.284271247461902	29.78983252545859	48.066163382386684	138.01200000000003	0.9463617463617464	1	1	1	1	0	56.0	18.769878774881363	13.054138995707035	7.667063396424055	12.400488302111626	7.784390028566122	10.303761348128319	13.411184847354889	18.69324791431427	14.727748490869999	13.4027618765831	24.652002662420273	5.125185025855899	319.0	152.07809572760016	121.11645697057247
10	66	nan	0	0	nan	nan	C2	C2	C2	2609	363.0	619.0	1.0	1.291681170491886	0.7446963637348093	1.0	0.5029882398303451	0.29125821451291395	76.96943659276515	94.2443632266673	18.027756377319946	6.136116130971492	5.0990195135927845	54.74514566106595	51.36966526433356	13.59168297995703	335.50799999999913	0.7549189814814814	1	1	1	1	0	97.0	65.54905042611063	27.137224424630404	13.966445427387953	28.68374153971672	13.952925954014063	23.206591945141554	29.74256505817175	35.96746775880456	23.117769110947847	29.52822158485651	52.2186008580029	15.390096916817129	1231.0	535.6180973742157	255.3148853648454
10	67	nan	0	0	nan	nan	C2	C2	C2	1966	506.0	619.0	1.0	1.0935876346169708	0.49500035586928576	1.0	0.6170747018204645	0.5177985774876176	55.81539069166063	62.03224967708329	20.0	6.95622311642158	6.0	53.0	48.497589488730654	-43.28655204271341	218.43199999999965	0.8060680606806068	1	1	1	1	0	63.0	43.60628669336438	19.79865726083517	11.019485799595714	18.100953683257103	10.720714159309864	14.98345923051238	20.98089575767517	13.764003962278366	7.389303458854556	15.303974989801645	28.016189873218536	13.36717782728374	999.0	498.22977101430297	225.67252629250288
10	68	nan	0	0	nan	nan	C2	C2	C2	1985	434.0	633.0	1.0	1.1599927110532493	0.8073003249342471	1.0	0.6940559440559441	0.6839031390566094	65.89342329745483	68.00735254367721	18.110770276274835	7.354250282456283	6.708203932499369	40.00463890626459	38.8863987418459	-69.88552249217562	190.97999999999973	0.9262715818945404	1	1	1	1	0	20.0	50.034897580742836	19.162935853004456	9.993530161678791	17.413931496441364	17.243320383131504	14.362600099295378	20.223666839301586	13.827725660055876	7.683588936924934	15.621850937604904	30.977584339678288	14.949538372457027	43.0	574.44940867275	220.42684070020914
10	69	nan	0	0	nan	nan	C2	C2	C2	2278	608.0	630.0	1.0	1.1970609376017711	0.7919973511087661	1.0	0.6026455026455027	0.5632905373927487	71.05677453231952	77.3692445355388	21.02379604162864	7.426087189618444	6.324555320336759	43.826932358995876	43.38190353160998	65.38072154018865	225.43199999999956	0.9110177964407119	1	1	1	1	0	47.0	57.88580145686865	20.64643321931362	13.546913906931877	34.3350728712976	9.239047871902585	16.22548257932067	22.00607305765152	26.035050004720688	34.85803011059761	17.85232324898243	36.6439613327384	31.199542220681906	543.0	881.5764551497996	243.52684831619263
10	70	nan	0	0	nan	nan	C2	C2	C2	2554	537.0	643.0	1.0	1.2364646902597702	0.8339535946472885	1.0	0.517004048582996	0.5098997820982708	78.43047591187798	77.62087348130012	19.4164878389476	7.508444564191622	7.0	42.88048507188323	43.280648612590326	-54.86373638092146	250.8839999999994	0.854180602006689	1	1	1	1	0	32.0	39.72954910248518	23.380895748734474	14.645487144589424	20.707972832024097	15.09736780449748	17.50830852240324	24.272694028913975	21.18210120871663	13.784908827394247	18.71070421487093	34.05642790347338	14.488471860066056	242.0	483.48621352016926	294.13963547348976
10	71	nan	0	0	nan	nan	C2	C2	C2	1267	576.0	650.0	1.0	1.0732798909141987	0.6268507023543584	1.0	0.6033333333333334	0.7087787698625263	46.40847263941666	49.16299421312742	16.278820596099706	6.106498153037681	5.385164807134504	35.022826280238114	36.1586692986301	70.39134130268125	149.87799999999993	0.9105282069708949	1	1	1	1	0	9.0	24.92234679311514	13.508400104939938	11.369329374283552	14.885481096804142	9.083497356623411	10.224673833698034	14.411902070045471	15.10135043412447	12.083726242184639	11.607705771923065	21.240894243121147	10.124589912593365	156.0	271.1766083166003	147.43694210797548
10	72	nan	0	0	nan	nan	C2	C2	C2	1249	133.0	648.0	1.0	1.1608386827453097	0.764179757624359	1.0	0.709659090909091	0.5711634753143336	51.04508474043877	52.49761899362675	13.892443989449804	5.510111625105409	5.0	35.017484194160154	32.9242497297576	38.08333878693221	165.76999999999992	0.8985611510791364	1	1	1	1	0	26.0	49.657587602734566	15.357625663280487	7.768780030310154	21.213351603597403	5.9302357621490955	11.201068121939898	16.673151779919863	20.694575361907482	28.257816471159458	13.394430469721556	26.869642049074173	8.865644315257668	144.0	555.7016102522612	136.220859374851
10	73	nan	0	0	nan	nan	C2	C2	C2	2622	229.0	658.0	1.0	1.0397229119362008	0.4894702949913907	1.0	0.64013671875	0.7235252986820672	62.740785666545854	65.80273550544841	24.758836806279895	8.551358003222209	7.615773105863909	49.8	54.71121811538098	38.209887162966176	213.39999999999947	0.9407965554359526	1	1	1	1	0	0.0	35.73798718303442	19.0562142431736	10.820737045258284	21.15646605566144	6.643381441012025	14.699580386281013	19.881483122706413	19.43306627124548	23.720729365944862	16.64332040026784	33.48041508346796	10.674067344516516	0.0	462.47092409431934	284.937667068094
10	74	nan	0	0	nan	nan	C2	C2	C2	1746	371.0	663.0	1.0	1.361172744690515	0.7794885286009966	1.0	0.5290909090909091	0.1848309963509699	65.87372665634405	73.00684899377592	16.492422502470642	4.769014762794234	3.605551275463989	46.11421199527545	41.26438941533606	-43.7055172819375	344.53999999999917	0.7451984635083225	1	1	1	1	0	52.0	65.3529412355274	17.618051500990987	13.481208547949791	24.005920447409153	7.008453510701656	15.03654538653791	23.312397914007306	21.20556951314211	14.652643669396639	17.771175691857934	30.05145337060094	11.754421309567988	150.0	372.5016865171492	109.56261552870274
10	75	nan	0	0	nan	nan	C2	C2	C2	3455	282.0	667.0	1.0	1.1328821493414571	0.701042924675677	1.0	0.5841081994928149	0.48579067991075064	81.18925719987763	94.5568612000208	26.68332812825267	8.87905860714801	7.810249675906654	62.397516781269864	57.897608144216626	-20.009482254658717	298.9539999999994	0.8609519063045101	1	1	1	1	0	31.0	69.63799496740103	26.448203288018703	14.470511976629496	31.911360301077366	9.109300397336483	21.083314321935177	28.80054934322834	27.42371255904436	29.97788979113102	23.964995745569468	49.73327223956585	17.95957889035344	308.0	752.1810180097818	369.689479149878
10	76	nan	0	0	nan	nan	C2	C2	C2	1731	604.0	683.0	1.0	1.111886972851201	0.5692841904923048	1.0	0.515946348733234	0.5935780852389122	54.0463699421185	60.530983801686226	17.0	6.2274652142416285	5.656854249492381	46.04083393317007	44.433726328511376	-20.306592677780007	191.43199999999968	0.8705054060849886	1	1	1	1	0	32.0	50.440131187438965	17.693659894168377	10.803662165999413	19.283207401633263	10.227206852287054	12.928755670785904	17.360753774642944	22.5492332726717	19.639246225357056	15.362798552960157	29.4365758523345	11.143373776227236	656.0	473.99816877767444	198.36926854401827
10	77	nan	0	0	nan	nan	C2	C2	C2	1883	452.0	685.0	1.0	1.0433766102350401	0.5956485725435249	1.0	0.755921316740265	0.7475830821034591	55.11125053924544	55.31726674375732	20.09975124224178	7.612155459021873	7.0	43.349087862002165	44.26784494719357	69.38963847610768	177.90999999999983	0.9349553128103278	1	1	1	1	0	43.0	31.759700886905193	16.62200352549553	9.906813196837902	17.536354660987854	10.000305201858282	12.419714652001858	18.845655046403408	12.905943389981985	7.196871928870678	12.53925383463502	25.534828692674637	14.543846812099218	419.0	373.52568843215704	213.71206265687943
10	78	nan	0	0	nan	nan	C2	C2	C2	3119	193.0	712.0	1.0	1.1688829163479362	0.7996587993766199	1.0	0.670752688172043	0.7495345587335686	82.51029717777669	79.40403012442127	23.769728648009426	9.096273518038302	8.48528137423857	51.32493418191864	49.543692841264004	28.486036357427558	228.67399999999947	0.9500456899177578	1	1	1	1	0	10.0	53.6403752155602	20.783901751041412	10.675852622836828	29.990127466619015	10.018280312418938	15.290775947272778	23.331517457962036	23.573556154966354	35.177477680146694	17.623224265873432	34.222156062722206	14.470634039491415	100.0	1064.970886606723	327.63840736448765
10	79	nan	0	0	nan	nan	C2	C2	C2	3551	532.0	710.0	1.0	1.45239281971093	0.8970366481618794	1.0	0.5982142857142857	0.3092037932641317	104.67259905139463	111.64676439557037	20.8806130178211	7.560869040048064	6.4031242374328485	48.57374001637183	46.26070046598086	-8.776862151420728	379.8899999999991	0.8224667052692529	1	1	1	1	0	73.0	91.61754785478115	34.055024072527885	16.8007324449718	37.17871368676424	19.617074886336923	25.59842834994197	37.42932792007923	29.332021053880453	18.291554206982255	26.441840294748545	51.837537191808224	28.54372476786375	572.0	1120.3324173726141	387.2439157515764
10	80	nan	0	0	nan	nan	C2	C2	C2	2771	420.0	721.0	1.0	1.1958544926999533	0.8137718272769886	1.0	0.63671875	0.6661271926496799	79.33482460843956	77.15568676384133	20.518284528683193	8.359780195808247	7.615773105863909	47.06975724110443	46.108169696260795	50.64593774909904	228.63599999999968	0.9193762441937624	1	1	1	1	0	37.0	47.947295345366	19.951171182096004	10.061753287911415	21.335896886885166	20.876173097640276	14.125703826546669	20.67699697241187	18.4194552898407	14.804165702313185	17.249317180365324	32.00515764206648	12.378439040854573	301.0	542.7441826295108	286.43381429091096
10	81	nan	0	0	nan	nan	C2	C2	C2	1894	572.0	760.0	1.0	1.146362388032331	0.7937598555273767	1.0	0.6576388888888889	0.7260938869084765	63.48131314724644	66.12866246946176	19.1049731745428	7.292885890844895	6.4031242374328485	41.66454423818101	38.61132044466207	64.75867009038258	181.04999999999967	0.9318573185731859	1	1	1	1	0	0.0	48.21416035294533	15.44339669495821	8.56452277675271	18.529198117554188	7.989364480599761	12.210894964635372	16.35205616801977	14.256687339395285	11.753810964524746	12.54294653609395	24.126970306038857	14.374822590500116	0.0	663.7381400763988	195.83465335518122
10	82	nan	0	0	nan	nan	C2	C2	C2	2969	493.0	772.0	1.0	1.3136192002273293	0.82420277985595	1.0	0.5753875968992248	0.45300045620209667	86.61391376411903	94.89467845985885	20.8806130178211	7.612278516712245	6.4031242374328485	51.6682462227201	49.049007226414744	14.732317433971005	286.98599999999936	0.8275958188153311	1	1	1	1	0	43.0	39.20947601646185	24.852674148976803	14.410208262503147	30.003723174333572	24.53376057371497	19.114763103425503	26.565224714577198	26.23024344816804	19.159212607890368	22.21480132266879	40.87244985252619	22.432547491043806	1017.0	468.8081485424191	297.42110350728035
10	83	nan	0	0	nan	nan	C2	C2	C2	2175	662.0	790.0	1.0	1.1489054552281441	0.7851531432808632	1.0	0.7723721590909091	0.6850901626988235	67.75992737902597	69.35416353759881	20.0	7.958119928459023	7.280109889280518	41.24178652473984	41.963835262083236	79.94654529081636	199.7379999999999	0.9448305821025196	1	1	1	1	0	31.0	54.341771349310875	11.309468239545822	12.832913763821125	16.276432380080223	5.821942485868931	9.04742506891489	12.554161921143532	14.828137621283531	19.14807352423668	9.803707964718342	22.840634778141975	7.610162515193224	90.0	1003.9629815146327	169.7823607623577
10	84	nan	0	0	nan	nan	C2	C2	C2	1710	537.0	811.0	1.0	1.3048266180630836	0.853782081125186	1.0	0.6516768292682927	0.5830341585199106	66.80584490398012	65.7419196555744	17.029386365926403	7.024410282575167	6.4031242374328485	35.61569207700299	34.78116302852686	-18.075596377780354	191.97999999999988	0.9117568648360437	1	1	1	1	0	0.0	26.57280845195055	12.907576099038124	8.77766077592969	16.43401238322258	6.264957653358579	10.622156117111444	13.527809612452984	13.46994736418128	13.381109323352575	11.695216331630945	22.717540346086025	10.951903561130166	0.0	331.06288288906217	166.8258184492588
10	85	nan	0	0	nan	nan	C2	C2	C2	1299	123.0	819.0	1.0	1.1409877882226525	0.7641372818688664	1.0	0.7401709401709402	0.7686155470660869	51.607358170264426	54.56189146281496	19.235384061671343	7.859740665149941	7.211102550927978	35.86022866630942	33.28951487778323	-37.25107356512613	145.73200000000003	0.974859287054409	1	1	1	1	0	79.0	3.808072045445442	5.958526015281677	5.37882050126791	11.054520480334759	2.396551478654146	5.182894648984075	6.509071487933397	10.162630639970303	33.636270716786385	6.8779736161231995	16.495323188602924	4.8376440005376935	820.0	33.974868533201516	71.88769368827343
10	86	nan	0	0	nan	nan	C2	C2	C2	2504	333.0	823.0	1.0	1.213906138573399	0.5367834617515527	1.0	0.5877934272300469	0.5112739666652099	67.17691963415697	75.92759709091287	26.0	9.098296905123636	8.06225774829855	58.96537829187626	56.67851369073847	59.15861254917021	248.08199999999977	0.8143089430894309	1	1	1	1	0	38.0	34.54488442838192	17.03802551701665	9.193301282823086	21.4461128115654	7.807385401800275	13.202914480119944	17.258335329592228	22.06456096842885	28.992355190217495	15.37221335247159	32.0156099870801	11.801815822720528	264.0	487.3073779717088	260.10141161084175
10	87	nan	0	0	nan	nan	C2	C2	C2	1684	619.0	823.0	1.0	1.1608834294593922	0.7107891620810038	1.0	0.6890343698854338	0.6299315558291179	57.67343395475985	64.4437739428721	21.93171219946131	8.602007091892018	8.0	42.16250709503146	40.56778890500732	-49.74412361429431	183.28600000000003	0.9498025944726453	1	1	1	1	0	0.0	28.261921145021915	9.838620595633984	11.558297082781792	12.124910369515419	4.447425039485097	8.094056647270918	10.602136302739382	10.037384644150734	10.264469403773546	7.985412400215864	17.28273442387581	5.973281446844339	0.0	321.81606756709516	140.2690929248929
11	1	nan	0	0	nan	nan	C3	C3	C3	1255	505.0	0.0	1.0	1.1438219422598046	0.6655506971247706	1.0	0.6964483906770256	0.6488421787569602	48.438444218591215	52.23983154643591	21.840329667841555	8.334004449929973	7.615773105863909	33.0	36.15216092518015	16.400603687948013	155.90399999999994	0.9173976608187134	1	1	1	1	0	85.0	6.212680231779814	7.680201411247253	3.6558632999658585	13.693965021520853	3.0098420698195696	7.210528729483485	8.090501256287098	20.18480211496353	43.065232172608376	8.813168503344059	18.332326278090477	6.07751583866775	844.0	71.88947890885174	94.10635543242097
11	2	nan	0	0	nan	nan	C3	C3	C3	1279	640.0	7.0	1.0	1.2180523206656342	0.8008366884362099	1.0	0.6832264957264957	0.7258767257700813	54.01265202288082	58.60034129593445	17.204650534085253	7.165381331771455	6.4031242374328485	33.4	32.347247842314374	56.08884420499966	148.80199999999994	0.9838461538461538	1	1	1	1	0	71.0	9.280918592587113	5.37044327147305	4.067261766642332	6.8509804382920265	2.8655680315569043	5.089600982144475	5.86228734254837	19.40074759721756	33.172136925160885	7.595880096778274	12.93055622279644	1.4619516404345632	1203.0	81.81712080910802	90.4296789728105
11	3	nan	0	0	nan	nan	C3	C3	C3	1891	59.0	45.0	1.0	1.2143790006758919	0.8159289826566816	1.0	0.6003174603174604	0.6246107918418246	66.14909972689907	70.83078426785913	18.384776310850235	7.076035390983833	6.4031242374328485	39.57233602372683	38.2442434674547	71.83042286976001	195.04999999999967	0.9104477611940298	1	1	1	1	0	113.0	9.075120185501873	12.899671912193298	6.292408661916852	15.783535562455654	6.0645304126665	10.770656935870647	12.934035237878561	26.836530148983	42.30801863968372	13.650247994810343	25.114625800400972	5.082276665605605	1289.0	90.99497999157757	141.7951934672892
11	4	nan	0	0	nan	nan	C3	C3	C3	1752	7.0	46.0	1.0	1.3116329175692503	0.8727452006368823	1.0	0.6782810685249709	0.6205618137926739	68.68515311309429	66.30987860040162	18.867962264113206	7.521964221061216	7.0710678118654755	35.859247403482634	33.53044385410466	70.62146569010416	188.35599999999974	0.8989225243714727	1	1	1	1	0	42.0	7.854062721133232	6.252109599299729	4.941832600161433	7.362188168801367	3.1908903820440173	5.893598849885166	6.3444266533479095	17.2249790225178	16.234164975583553	7.5672541335225105	15.451255017891526	3.218142989091575	603.0	71.25265912339091	88.75072884466499
11	5	nan	0	0	nan	nan	C3	C3	C3	2846	328.0	48.0	1.0	1.1346656021153312	0.7443838972339196	1.0	0.6934697855750487	0.7788123746282752	75.33529049433628	76.90253571892151	24.0	8.952618532864918	8.031128874149275	51.62851046450503	50.30528413098302	-75.66773022418838	214.29199999999958	0.9592180653859116	1	1	1	1	0	182.0	12.86182958446443	13.20782789774239	6.970031293109059	37.50557701289654	6.351918837055564	12.872999142855406	16.396459883078933	32.40094605833292	104.97862210124731	15.486335560679436	33.6527962423861	32.20741581823677	1877.0	182.13388291932642	167.8702681120485
11	6	nan	0	0	nan	nan	C3	C3	C3	2156	232.0	50.0	1.0	1.2569015023454937	0.8562318814825527	1.0	0.6654320987654321	0.7108878721155232	73.73314849113459	73.76313442364011	19.697715603592208	7.390449056412509	7.0	39.75539657987661	38.089931142616095	-17.353115923479216	195.22199999999984	0.9414847161572051	1	1	1	1	0	140.0	8.66309605166316	14.193270787596703	6.741741057485342	16.937621112912893	11.987289231270552	12.186800982803106	15.992034796625376	38.13005268573761	86.37384562194347	20.173846043646336	36.07602050155401	3.1683985916897655	1369.0	71.56432458478957	160.19246246293187
11	7	nan	0	0	nan	nan	C3	C3	C3	3597	143.0	83.0	1.0	1.2057164185535427	0.8235818562465753	1.0	0.7108695652173913	0.6532115839604664	91.29423724952544	91.6624241442479	24.515301344262525	9.14417931759946	8.246211251235321	53.79716487043611	51.7818568594681	3.6090851081056616	263.05599999999936	0.9181876196553924	1	1	1	1	0	164.0	13.695674155838788	20.133958972990513	8.752864947542548	32.926756815984845	10.131731173954904	17.156710229814053	22.147661566734314	46.25201806426048	88.85473404452205	23.430182367563248	45.40785837173462	15.788632000796497	1961.0	191.30089303199202	283.1508967280388
11	8	nan	0	0	nan	nan	C3	C3	C3	1852	24.0	125.0	1.0	1.131391389337776	0.7531756688634476	1.0	0.6299319727891156	0.7245497441907043	60.983418376554496	62.625873247404705	18.788294228055936	7.292125544544096	6.4031242374328485	39.949774166552544	40.11607794915555	62.206307179950215	179.22199999999975	0.9325276938569991	1	1	1	1	0	89.0	7.599176032468677	12.24408334493637	6.678187243640423	18.2444343008101	5.132265210151672	10.593255531042814	12.921782273799181	23.097749292850494	32.85116360336542	13.99723818525672	26.86604107916355	9.108171181753278	610.0	112.1002978105098	131.76287520304322
11	9	nan	0	0	nan	nan	C3	C3	C3	1888	47.0	170.0	1.0	1.1733518302404204	0.7431359650778445	1.0	0.5839777296628519	0.6871998192526977	62.37559388137652	61.68468205316454	19.235384061671343	6.896879374270432	6.324555320336759	42.46892918446961	41.738032752866296	59.18797347849739	185.80799999999982	0.9127386995407296	1	1	1	1	0	118.0	7.6587625201791525	14.017807275056839	7.2671397011727095	16.740871340036392	8.703837614506483	11.875257477164268	15.015411660075188	34.052338533103466	50.40656143426895	17.845243029296398	33.62687133997679	4.570550120435655	1082.0	67.34348076861352	147.81939439103007
11	10	nan	0	0	nan	nan	C3	C3	C3	2061	320.0	190.0	1.0	1.2814148616322842	0.858106304590687	1.0	0.6687216093445815	0.7118908432420797	72.88384667424683	69.57010852370435	17.88854381999832	7.127951260445483	6.708203932499369	37.091945856679175	37.42381985925862	-69.28553031496567	190.73799999999977	0.9338468509288627	1	1	1	1	0	129.0	26.17663844116032	15.42453651316464	6.31357291713357	21.614862270653248	10.21452664397657	13.260593608021736	17.944930162280798	47.71438159793615	80.42575741559267	22.030731707811356	40.31535831093788	7.960051869042218	1107.0	237.09947364591062	184.77773736976087
11	11	nan	0	0	nan	nan	C3	C3	C3	2896	352.0	245.0	1.0	1.216028778161592	0.7467035066694059	1.0	0.5380899293942772	0.34492358990465255	78.76102092243286	83.38465086573187	21.470910553583888	7.019060539610522	6.082762530298219	55.78373255276352	52.38844667182253	-32.76092917497086	324.81999999999897	0.8021049716105803	1	1	1	1	0	143.0	80.70038929302245	14.495033216662705	9.884626554325223	37.496620090678334	6.608407755382359	13.282810747623444	23.619165373966098	39.71543453633785	54.96469081752002	18.293461529538035	40.572594955563545	16.47794311121106	1192.0	573.9561763890088	122.60473059862852
11	12	nan	0	0	nan	nan	C3	C3	C3	2245	528.0	271.0	1.0	1.2161461706145096	0.8348832826013245	1.0	0.6685527099463967	0.6910484541427708	72.97767592805317	75.96051605933177	20.248456731316587	7.665738565950352	7.0	43.982041789803255	40.16888469335529	68.19614036646578	202.04999999999964	0.9377610693400169	1	1	1	1	0	139.0	52.49672688730061	17.257389228791	11.768535893410444	41.378393195569515	6.386724652722478	15.488685432821512	20.530052695423365	40.03884956240654	78.94152757525444	18.40564589574933	44.040894113481045	27.558159820735455	1023.0	814.7564512528479	202.54749404639006
11	13	nan	0	0	nan	nan	C3	C3	C3	956	340.0	285.0	1.0	1.1779748207474996	0.8000717761795982	1.0	0.5857843137254902	0.6322913309095919	45.91843675553352	47.16990566028302	12.165525060596439	4.98049379366299	4.47213595499958	28.890745217727922	27.546667039014093	69.25779032087505	137.83999999999997	0.8710706150341687	1	1	1	1	0	28.0	32.801159750670195	8.040360134094954	4.405218601226807	13.476111996918917	2.745113314129412	6.062439929693937	9.877790488302708	18.271656394004822	23.114290084689856	9.17140457034111	23.637232091277838	5.008712873794138	552.0	324.35732097923756	82.21286340616643
11	14	nan	0	0	nan	nan	C3	C3	C3	8383	484.0	316.0	1.0	1.2623486987444337	0.8165066024215718	1.0	0.5442799636410856	0.4825892399552092	141.9219924773687	158.48343762046557	36.87817782917155	12.16748564961861	10.770329614269007	89.52302728233168	81.93668912965231	71.39464638096345	467.21399999999824	0.8502459556772656	1	1	1	1	0	79.0	114.55550462380052	41.98707569018006	24.6332494802773	66.3432364910841	13.22446021437645	36.71265737712383	47.84261855110526	77.88313122093678	96.99913023412228	45.643991861492395	96.67457084357738	33.14508283697069	938.0	2306.618921559304	905.803373016417
11	15	nan	0	0	nan	nan	C3	C3	C3	9364	610.0	351.0	1.0	1.2387787500374108	0.8123746614660146	1.0	0.5597800095648016	0.4726994194366325	148.21066071337864	163.1502375113196	39.698866482558415	13.96364897674683	12.083045973594572	97.29160216288402	86.42694832463843	17.383535550477255	498.9339999999982	0.8601478895880219	1	1	1	1	0	163.0	170.16765078529716	43.47493704035878	20.648432217538357	78.91313038021326	14.261341331526637	39.51343560218811	50.44666212424636	82.19101239740849	130.0566564798355	47.718577928841114	104.60457775741816	43.32538338750601	2830.0	2654.2015414983034	932.2468004263937
11	16	nan	0	0	nan	nan	C3	C3	C3	2573	478.0	411.0	1.0	1.1124067816188172	0.6600468264357988	1.0	0.6194029850746269	0.598851909135756	68.19415443350923	66.91038783328041	19.209372712298546	7.777331409278551	7.0710678118654755	52.32590180780452	51.22911673097881	54.79002883730662	232.3619999999997	0.8892344911007429	1	1	1	1	0	28.0	53.626092828810215	21.952178187668324	10.315999060869217	32.782101184129715	6.796490462496877	18.781933307647705	25.05792323499918	40.08653398603201	43.19984736293554	23.433737695217133	49.2056305333972	16.92510876059532	365.0	707.5611502937973	286.34155812114477
11	17	nan	0	0	nan	nan	C3	C3	C3	3399	530.0	435.0	1.0	1.3715398277961994	0.825380926855523	1.0	0.5616325181758096	0.3673437442244693	94.7543149183378	95.88013350011565	21.93171219946131	8.367240231708086	7.615773105863909	60.903713311110735	53.496034404894075	-87.98302490461957	340.9919999999992	0.7119815668202765	1	1	1	1	0	0.0	92.8928972184658	33.53984895348549	14.625513115897775	54.83378355205059	10.241779217496514	30.34802782535553	39.2437629699707	57.882200464606285	62.67075611650944	36.918730430305004	72.68754099309444	31.79699406027794	0.0	1144.5552915036678	377.09298883378506
11	18	nan	0	0	nan	nan	C3	C3	C3	2093	801.0	477.0	1.0	1.157699160357724	0.8129680498915943	1.0	0.7047138047138047	0.8021000203147111	67.82363352558588	69.42621983083913	20.248456731316587	8.304727993396272	8.0	40.30508652763321	39.49426436577341	-44.38383590960312	181.0819999999998	0.9703291608715809	1	1	1	1	0	127.0	16.709544502198696	14.601327508687973	4.932570401579142	17.7745326384902	21.363332629203796	12.81867703422904	16.913664437830448	36.82394137978554	41.96978709101677	18.977355621755123	41.32016468048096	5.1545891258865595	920.0	314.99598678573966	200.92204196751118
11	19	nan	0	0	nan	nan	C3	C3	C3	1326	315.0	503.0	1.0	1.7576597102791147	0.900026953637763	1.0	0.3709090909090909	0.1923465173062899	70.56080333230172	76.69419795525604	11.704699910719626	3.7659174126910133	3.0	38.10639790081988	30.752813929727676	40.11849575554047	294.3299999999995	0.6638297872340425	1	1	1	1	0	77.0	117.81535050272942	23.63944462314248	8.67844664119184	40.49610126018524	6.099885581061244	16.772869423031807	28.26465254276991	36.36923785507679	43.00961330533028	20.234790612012148	38.113405123353004	24.586221089586616	605.0	612.9650118350983	123.87554759532213
11	20	nan	0	0	nan	nan	C3	C3	C3	1761	155.0	503.0	1.0	1.099260655912843	0.5983067481829208	1.0	0.5462158808933002	0.48625642553857584	54.75828869852055	61.98386886924694	19.1049731745428	6.502694688574801	5.656854249492381	43.1335136523794	43.87601756247077	26.578446591626772	213.32999999999953	0.8891694016662459	1	1	1	1	0	14.0	31.651834923774004	15.613122753798962	6.903273101896048	22.92361333221197	5.188464183360338	13.866239435970783	18.478416182100773	21.873441718518734	33.540047243237495	15.095002640038729	29.56128792464733	11.0110780633986	33.0	376.6832837834954	163.67315202206373
11	21	nan	0	0	nan	nan	C3	C3	C3	3633	126.0	538.0	1.0	1.2550061310155212	0.8235856058656559	1.0	0.565359477124183	0.45791887321749214	93.60390323805159	102.96115772464877	24.351591323771842	8.656372287196946	7.615773105863909	60.391705945144956	53.091383843287694	10.05889482667291	315.7499999999992	0.8381589572038296	1	1	1	1	0	87.0	63.56552997417748	27.55178152769804	10.59627684764564	39.45323884487152	11.408133098855615	23.779247779399157	31.893278397619724	53.36316471546888	57.22912956029177	28.74505229666829	53.40483717620373	18.327321322634816	546.0	922.8019229136407	384.21765504032373
11	22	nan	0	0	nan	nan	C3	C3	C3	3022	202.0	542.0	1.0	1.0870204175839087	0.691747940661463	1.0	0.587024087024087	0.7634860785827284	74.07064872815054	78.44743462982075	25.96150997149434	9.425918503106198	8.48528137423857	53.033008588991066	53.48930683129079	27.35922853664901	223.02399999999938	0.9516611557235081	1	1	1	1	0	14.0	40.987334955483675	18.161242112517357	8.447776041924953	24.00730910897255	5.697779808193445	15.817486859858036	20.82301066070795	27.919249191880226	33.11949335038662	17.98721296340227	34.105271980166435	10.402945015579462	181.0	625.0268713533878	309.688075363636
11	23	nan	0	0	nan	nan	C3	C3	C3	851	335.0	555.0	1.0	1.194892538574029	0.8032628753768646	1.0	0.623900293255132	0.4761002596606208	43.72122692266843	48.373546489791295	12.041594578792296	4.453228465331956	4.0	27.609473353686493	26.041441560723186	-65.94246665113295	149.872	0.844665012406948	1	1	1	1	0	68.0	46.341267958283424	11.096040267497301	4.235599305480719	22.398062121123075	3.2642862843349576	8.284275583922863	16.586495757102966	19.00735491886735	21.860975041985512	10.084962252527475	18.02293435484171	8.433875068090856	649.0	300.09469723701477	75.68621366471052
11	24	nan	0	0	nan	nan	C3	C3	C3	2990	722.0	550.0	1.0	1.091308403604718	0.6992995852750807	1.0	0.6413556413556414	0.7061285306248536	74.07906048303451	80.99382692526635	25.059928172283335	9.341882699737205	8.246211251235321	53.10291111220951	52.95383952258628	42.89992161589844	230.67399999999958	0.9265571738456772	1	1	1	1	0	121.0	41.19870284199715	18.67876709625125	10.485206393525004	26.65728235989809	14.78876937739551	15.625604648143053	20.077714189887047	38.583260864019394	47.935973182320595	18.96063171327114	43.14305321872234	8.831784582696855	1978.0	514.6142825838178	279.6778059080243
11	25	nan	0	0	nan	nan	C3	C3	C3	989	242.0	558.0	1.0	1.1236501313780327	0.7425475486760176	1.0	0.5455046883618312	0.7090380605180211	44.197352116793574	49.72926703662542	14.142135623730951	5.4404748263521645	5.0	27.274703187427434	29.603092741678203	-30.00424831298259	132.3940000000001	0.9537126325940212	1	1	1	1	0	12.0	41.723399825394154	10.812649682164192	5.5228961911052465	12.321232907474041	2.9986724741756916	9.324238989502192	11.9568627551198	17.543373845517635	16.886488139629364	10.87325856089592	19.960952162742615	4.413916224613786	35.0	418.32774843275547	103.63698801398277
11	26	nan	0	0	nan	nan	C3	C3	C3	1708	180.0	578.0	1.0	1.3916731836235943	0.8956934681492293	1.0	0.6506666666666666	0.563170911675934	71.0258776780544	74.96665925596525	15.556349186104045	6.187820725103043	5.656854249492381	33.01902629637912	31.5832209581017	84.3449438013846	195.22199999999984	0.9214998651200432	1	1	1	1	0	37.0	42.12259101867676	17.014572352170944	6.654886743053794	23.08084223419428	5.4177615232765675	14.705836527049541	20.131090335547924	23.17236591130495	29.506401270627975	15.41371788084507	31.45093458890915	10.337285425513983	294.0	477.6430612578988	189.61666283011436
11	27	nan	0	0	nan	nan	C3	C3	C3	1496	270.0	579.0	1.0	1.0529938821724119	0.5260709545292769	1.0	0.5771604938271605	0.7122413345185495	48.228881465346966	54.817880294662984	19.6468827043885	6.856299625469678	5.830951894845301	39.59797974644666	41.01580276609305	33.42600459003399	162.46399999999988	0.9240271772699197	1	1	1	1	0	41.0	73.90547043085098	15.707866065204144	5.7260395381599665	15.433661386370659	3.9463035203516483	12.11474784463644	16.245227739214897	24.172991514205933	21.942412331700325	13.940978109836578	27.930601835250854	5.107148876413703	298.0	877.5934389643371	193.9402153864503
11	28	nan	0	0	nan	nan	C3	C3	C3	3725	423.0	581.0	1.0	1.0768886769375718	0.6039119854088859	1.0	0.6623399715504978	0.6491098089075751	78.9421195169936	79.07591289387686	24.698178070456937	9.416571769845918	8.54400374531753	66.13385177377486	62.92089615879418	17.396436397201278	268.5399999999993	0.9088690984506527	1	1	1	1	0	76.0	53.522148579359055	25.156465999782085	11.425329998135567	36.47371634095907	14.369604051113129	20.70942249149084	30.716731525957584	51.71723514050245	58.019073739647865	26.10058755427599	55.58808274567127	13.629266791045666	1465.0	809.0412308759987	423.35548977553844
11	29	nan	0	0	nan	nan	C3	C3	C3	4334	136.0	597.0	1.0	1.2056258598408607	0.5172353855500978	1.0	0.6469622331691297	0.4771399521137961	87.51981950229526	99.90495483208028	24.73863375370596	8.996748094378338	8.06225774829855	75.66196494461373	74.90324100310832	59.465769517950825	337.85199999999907	0.7951564076690212	1	1	1	1	0	99.0	58.411917332559824	29.20827043801546	11.834790594875813	48.35147624462843	9.8285649176687	25.50986498594284	35.21731897443533	39.56853595376015	62.21986735612154	26.96589608490467	52.735210344195366	28.146654412150383	1054.0	826.2376139760017	454.8986041173339
11	30	nan	0	0	nan	nan	C3	C3	C3	2816	718.0	602.0	1.0	1.0666577182275383	0.7030393270485544	1.0	0.7318087318087318	0.754240015271463	71.20269482789269	74.14849964766651	25.942243542145693	9.442943706057564	8.48528137423857	51.0	50.63586561818203	-0.1969210142119161	216.60399999999964	0.9599454576444517	1	1	1	1	0	56.0	23.77959875948727	17.96231020987034	9.863843785598874	28.798474043607712	15.85084304958582	14.486747544258833	19.877271719276905	41.07713435590267	46.87675280869007	19.050965163856745	39.449103593826294	10.330220505595207	755.0	475.6623792797327	276.6003205925226
11	31	nan	0	0	nan	nan	C3	C3	C3	2109	402.0	623.0	1.0	1.087082517691491	0.6753888290552374	1.0	0.6418137553256239	0.7193152389145455	61.44778657716321	62.36184731067546	21.213203435596427	7.934438828986028	7.0710678118654755	48.46648326421054	45.315396258768274	63.550679124134916	191.94799999999975	0.9217657342657343	1	1	1	1	0	79.0	35.3925079703331	17.10232698172331	8.711039938032627	26.61063551157713	7.914442677050829	13.584374763071537	20.300434913486242	30.91953919827938	40.526298850774765	16.724132128059864	34.73008309304714	11.151705227792263	260.0	459.00364700332284	224.6497291997075
11	32	nan	0	0	nan	nan	C3	C3	C3	1889	641.0	610.0	1.0	1.3867368237482447	0.8807082032882574	1.0	0.6101421188630491	0.5747783213252463	73.74226930249522	76.02631123499285	18.0	6.686175000821319	5.830951894845301	35.49676041556469	34.92870606786862	-18.1979321822752	203.2219999999997	0.9042604116802297	1	1	1	1	0	142.0	16.484763849526644	14.556343974545598	6.81748684681952	21.770519599318504	24.352803848683834	12.71973755210638	18.11367974244058	48.12208749353886	54.42595560848713	21.410147236660123	50.04943922534585	6.0701304860413074	1248.0	115.59913042280823	158.86947441473603
11	33	nan	0	0	nan	nan	C3	C3	C3	1543	45.0	659.0	1.0	1.039128072618642	0.5849737606053259	1.0	0.7623517786561265	0.7924245283943357	49.607023365377174	51.22499389946279	18.35755975068582	6.941413434011857	6.324555320336759	40.60517809103758	40.23388630074825	36.936155301890295	156.42599999999993	0.9460453709380748	1	1	1	1	0	77.0	17.059418603777885	12.778942499309778	5.29355307482183	16.816235594451427	6.258686212822795	10.387731742113829	13.005920492112637	25.329030375927687	38.607034385204315	14.19938961789012	28.21680022776127	5.746776538901031	1087.0	93.67722600325942	125.10768305510283
11	34	nan	0	0	nan	nan	C3	C3	C3	1706	218.0	668.0	1.0	1.07107543352201	0.6366508938459443	1.0	0.6705974842767296	0.7811089827134149	53.987836188394745	54.08326913195984	18.439088914585774	7.19100435066641	6.4031242374328485	42.50038097970051	41.632835982576495	57.70034498880071	165.66799999999992	0.9448906120188316	1	1	1	1	0	47.0	39.504921179264784	14.840878963470459	9.693324219435453	26.12370477616787	4.845853369683027	11.590661499649286	16.23309687525034	23.10457006841898	37.04901202023029	14.434866905212402	27.25925073772669	16.391470193862915	269.0	342.653757346794	177.96375995874405
11	35	nan	0	0	nan	nan	C3	C3	C3	2022	178.0	665.0	1.0	1.1857918016569282	0.7729977124555294	1.0	0.6172161172161172	0.6580874174679058	65.92652139694924	68.4470598345904	17.46424919657298	7.0745946737777325	6.4031242374328485	45.82352583353007	41.824365900257355	37.76423677176572	196.49599999999984	0.8860648553900089	1	1	1	1	0	69.0	31.545174334198236	17.50141152739525	10.38011753000319	24.585626043379307	5.673014452680945	13.272861860692501	18.782284252345562	27.794430442154408	36.31300839781761	15.716609492897987	35.08999768644571	11.07083236798644	339.0	362.1900973394513	210.8843979910016
11	36	nan	0	0	nan	nan	C3	C3	C3	1664	112.0	754.0	1.0	1.0662500886792274	0.6989988996942587	1.0	0.7375886524822695	0.8400677932189782	54.64582333789406	55.60575509783138	19.235384061671343	7.394797715223209	6.708203932499369	38.01315561749642	39.07847110450131	-50.9004536603422	157.76999999999995	0.9665988963113564	1	1	1	1	0	106.0	19.26988627575338	13.053879596292973	5.310399046167731	15.03321884945035	17.8328984901309	10.721614431589842	15.083939842879772	31.723445393145084	43.43501964956522	17.841016195714474	22.999710120260715	3.2981460466980934	1232.0	270.0654462352395	157.27721069008112
11	37	nan	0	0	nan	nan	C3	C3	C3	1340	254.0	810.0	1.0	1.0670289616702164	0.6845223064264436	1.0	0.7346491228070176	0.7876347427687561	48.74517337346137	51.97114584074513	18.384776310850235	7.9181457343720565	7.280109889280518	36.25192749621751	35.53483728015537	27.206560369943283	146.21600000000007	0.9640287769784173	1	1	1	1	0	71.0	14.185473412275314	5.1992065235972404	3.8408178724348545	10.375234566628933	3.02114899456501	4.993499666452408	6.029098946601152	12.256992526352406	31.96533129364252	6.491065822541714	12.557381596416235	5.728191062808037	886.0	114.73380664177239	67.36247816681862
12	1	nan	0	0	nan	nan	C4	C4	C4	2580	467.0	0.0	1.0	1.2944915502495882	0.8093514717360497	1.0	0.5013602798289933	0.47422651890402245	79.43332334752073	88.76936408468859	26.870057685088806	9.576743934375799	8.48528137423857	47.1969904818425	46.65314549967706	-34.567159924402674	261.46999999999923	0.8902691511387162	1	1	1	1	0	26.0	53.65146864950657	13.750255584716797	11.095658835023642	19.72433054447174	5.596795601770282	11.918455768376589	14.756450779736042	26.77656200528145	31.894727922976017	13.467246502637863	24.847745470702648	8.970458535477519	928.0	647.0847339779139	241.64686077088118
12	2	nan	0	0	nan	nan	C4	C4	C4	1818	69.0	20.0	1.0	1.2595491243723793	0.8453614231313727	1.0	0.56232601299103	0.5327445817095054	67.2987003331998	71.56116265125938	16.278820596099706	7.089904238797961	6.708203932499369	39.799912405970645	35.95061450079686	50.87954481367009	207.0819999999997	0.8776249094858796	1	1	1	1	0	67.0	9.699046287685633	11.326863538473845	7.953414250165224	17.431143667548895	4.773723972961307	10.568322315812111	12.397695917636156	19.64209969341755	26.981216214597225	11.109727587550879	22.790585160255432	6.870435659773648	508.0	116.06640744116157	122.472053270787
12	3	nan	0	0	nan	nan	C4	C4	C4	2117	506.0	31.0	1.0	1.0298721379836382	0.48423052106043984	1.0	0.6770067157019507	0.8496487161005535	56.037817077989445	58.42088667591412	23.345235059857504	8.469939932156432	7.615773105863909	47.37615433949868	49.02975325718025	-21.713064670341222	176.94799999999992	0.9724391364262749	1	1	1	1	0	88.0	22.498435869812965	12.388586293905973	10.341435927897692	26.790173154324293	4.846311146393418	12.362249184399843	14.03312737122178	30.492668099701405	59.438223980367184	12.980529494583607	30.77172515541315	15.067673712968826	674.0	212.18583994172513	126.91369523480535
12	4	nan	0	0	nan	nan	C4	C4	C4	2055	34.0	31.0	1.0	1.2471500081873457	0.8469667378257794	1.0	0.6374069478908189	0.6853006203447756	71.26665862327108	69.40461079784254	17.69180601295413	7.2366456419218546	6.708203932499369	39.9384141282165	37.88862565932695	55.27545991443086	194.11999999999978	0.9328188833408988	1	1	1	1	0	56.0	6.659678038209677	11.458701469004154	8.675486393272877	14.481376342475414	7.591241355985403	10.13345542922616	12.014770794659853	23.232547514140606	29.305851742625237	11.992843583226204	21.724925637245178	5.436072329990566	616.0	72.2984055802226	155.64867660216987
12	5	nan	0	0	nan	nan	C4	C4	C4	1138	408.0	47.0	1.0	1.6318083314922271	0.7588021814083499	1.0	0.322562358276644	0.19381057627441384	57.587957364199276	69.46221994724903	13.0	4.284940953354962	3.605551275463989	38.93017882734951	37.508255016804085	47.544404640540456	271.63599999999946	0.5654658385093169	1	1	1	1	0	31.0	57.557442471385	20.02117955684662	9.214374015107751	27.85911352932453	8.857663869857788	17.813748352229595	21.943846829235554	33.20746164023876	41.75730516016483	20.06259250640869	34.275501661002636	12.43791869096458	426.0	324.69739827513695	108.21876882016659
12	6	nan	0	0	nan	nan	C4	C4	C4	2036	226.0	70.0	1.0	1.0483793312686827	0.5450547969828031	1.0	0.6636245110821382	0.6784751007932227	56.4578300052793	62.609903369994115	21.95449840010015	7.835037625489237	7.0	47.37615433949868	47.33426852439998	-13.909116685264303	194.18999999999974	0.9216840199185151	1	1	1	1	0	31.0	50.33055602759123	15.271885313093662	10.124483086168766	29.737773708999157	5.78258947096765	14.37112995237112	19.248477913439274	26.096101328730583	28.894071877002716	15.451026201248169	29.04013119637966	18.264774575829506	830.0	559.7004502005875	196.1542079858482
12	7	nan	0	0	nan	nan	C4	C4	C4	3329	370.0	69.0	1.0	1.156471004873703	0.619783442326777	1.0	0.505466140297601	0.26374072440052987	77.80192518955893	89.10667763978185	23.194827009486403	7.455993922088387	6.082762530298219	64.56354091405099	61.05684146733853	68.13026448706246	398.26599999999894	0.783847421709442	1	1	1	1	0	53.0	83.91703656688333	32.80520337074995	15.758083501830697	38.27164113521576	14.207980489358306	27.815197952091694	36.19285885244608	57.277637884020805	54.751018576323986	30.96119635552168	57.70870532095432	14.230212856084108	437.0	859.3754787985235	338.4323493093252
12	8	nan	0	0	nan	nan	C4	C4	C4	1190	264.0	85.0	1.0	1.1870851945889935	0.7474432262423478	1.0	0.630965005302227	0.5343645409943523	49.9425609273019	48.60041152089147	13.92838827718412	5.273325991098432	5.0	34.52713842285851	33.178126291641206	27.084811636754925	167.28599999999992	0.8400988351570773	1	1	1	1	0	0.0	34.10418867319822	12.595941133797169	5.487403703853488	20.768505461513996	5.1484550181776285	11.188571009784937	15.574242793023586	26.24188604950905	18.040741570293903	14.164293926209211	23.222293511033058	11.49668114632368	0.0	264.50258629769087	98.97759986296296
12	9	nan	0	0	nan	nan	C4	C4	C4	1355	35.0	96.0	1.0	1.1114276070386155	0.7327054386010624	1.0	0.6584062196307094	0.7790498557317302	51.17722921501325	51.264022471905186	16.0	6.360017635916198	5.830951894845301	35.07186673357257	34.82845420137417	-30.815944820060057	147.84000000000003	0.9465595529165213	1	1	1	1	0	85.0	11.102540606632829	8.82018773816526	5.290745407342911	13.544365586712956	4.799847398884594	7.1652094554156065	9.493980348110199	20.257358755916357	36.32823684811592	9.733867416158319	17.297749247401953	5.672556643374264	961.0	184.9483482791111	85.93141079321504
12	10	nan	0	0	nan	nan	C4	C4	C4	2225	575.0	115.0	1.0	1.2411145501966363	0.8229483680193885	1.0	0.6812614819350888	0.7138457886620317	72.84269007692414	70.25667228100119	19.849433241279208	7.55205804071975	7.0	43.2132887103942	41.38311016046402	14.878843645154868	197.90999999999963	0.9607081174438687	1	1	1	1	0	171.0	11.928664110600948	13.999420121312141	7.499885560944676	49.48357366025448	7.0059968288987875	13.762249175459146	18.184145897626877	37.011352740228176	117.78197959065437	16.891706757247448	31.97546350955963	41.808224665001035	1854.0	112.83453122060746	149.32928973436356
12	11	nan	0	0	nan	nan	C4	C4	C4	6290	226.0	146.0	1.0	1.1417584911105754	0.6977329764332836	1.0	0.5652408339324227	0.5090831304227382	109.76863745557846	112.0044641967453	32.202484376209235	11.64721820000388	10.198039027185569	87.55178373156336	78.63363465158487	62.70708157164977	394.0359999999986	0.8377172537790504	1	1	1	1	0	115.0	87.23666758090258	30.021393232047558	18.828732803463936	54.245960257947445	12.97705047391355	27.779201991856098	39.96815437078476	54.959151573479176	57.088883727788925	31.0294346511364	61.42879378795624	27.018402367830276	1585.0	2107.202457778156	597.1758764982224
12	12	nan	0	0	nan	nan	C4	C4	C4	3601	276.0	180.0	1.0	1.0835371829572433	0.6986908466250291	1.0	0.6606127316088791	0.7217126811527684	80.97357397317367	85.47514258543241	28.284271247461902	10.203000315950499	9.0	58.09893510007563	57.93041561000124	-35.8050575836824	250.3999999999995	0.9348390446521287	1	1	1	1	0	60.0	73.42623028159142	21.479728437960148	12.507743952795863	32.06692596524954	9.216937502846122	18.315526101738214	26.410406656563282	37.52782475203276	38.54320602118969	21.51869996264577	43.59116503596306	16.461585404351354	555.0	1297.3078659400344	361.28841119259596
12	13	nan	0	0	nan	nan	C4	C4	C4	1594	773.0	169.0	1.0	1.2319845719224973	0.8191341144993212	1.0	0.5707124955245256	0.6437697470419146	61.3001729092413	65.11528238439882	16.97056274847714	6.40681595255945	5.830951894845301	35.0	35.16190434911308	-48.63538953511542	176.3939999999999	0.9359953024075162	1	1	1	1	0	99.0	12.732722954824567	11.370122890919447	10.20309761352837	15.217670023441315	4.470008414238691	9.975051496177912	12.089677289128304	31.902464251965284	43.77109915018082	12.644022289663553	27.80526441335678	4.517235076986253	1049.0	84.28030837420374	107.49082193896174
12	14	nan	0	0	nan	nan	C4	C4	C4	2746	166.0	200.0	1.0	1.1920773554109665	0.7516469220772677	1.0	0.5918103448275862	0.5232063502262041	76.13468565392738	81.49233092751734	20.248456731316587	7.737318260407404	7.0	50.1790331354515	50.215826770996706	-80.62258341498382	256.8139999999995	0.8433660933660935	1	1	1	1	0	6.0	32.18262001499534	18.553688872605562	9.603799534961581	26.98506148904562	8.811352731660008	15.678812868893147	22.74393831565976	29.799572691321373	27.327458534389734	17.888975385576487	34.06971853971481	10.512947294861078	6.0	467.24486153945327	254.70428022742271
12	15	nan	0	0	nan	nan	C4	C4	C4	1344	129.0	200.0	1.0	1.3749442587433307	0.8866983982315586	1.0	0.6153846153846154	0.5917440098260046	62.22388959509719	61.40032573203501	13.341664064126334	5.498698955518451	5.0	30.307692307692307	28.769109577765338	-67.70628815774838	168.94199999999995	0.9038332212508406	1	1	1	1	0	55.0	19.71607542783022	13.614953868091106	6.642664223909378	20.310200713574886	6.999191286042333	11.490012980997562	16.674448803067207	22.515175089240074	24.947310604155064	13.448859386146069	25.62343779951334	8.66976422816515	579.0	239.18733529746532	128.91822703927755
12	16	nan	0	0	nan	nan	C4	C4	C4	2525	645.0	206.0	1.0	1.4139459286425937	0.8995390148440003	1.0	0.5855751391465677	0.628799998568651	87.27221171060535	88.23264701911646	19.0	7.386137283124088	7.0	40.61712901371931	38.12403043985779	60.76957781821514	224.6359999999996	0.9414615958240119	1	1	1	1	0	158.0	10.20331123098731	14.095811396837234	8.629449903964996	16.97979704476893	13.505394062958658	11.589501772075891	16.518715193495154	52.08825816959143	83.24417486041784	21.085008135065436	35.13875029608607	3.330571477301419	2016.0	95.17618086840957	181.96864286065102
12	17	nan	0	0	nan	nan	C4	C4	C4	4903	778.0	215.0	1.0	1.1799525543335634	0.7294221258372228	1.0	0.6071826625386997	0.6285245809196836	100.03798199654193	98.08159868191383	27.0	10.290263946460431	9.433981132056603	69.18593494485532	68.43236794891143	57.274000793047364	313.09399999999926	0.8967535436671242	1	1	1	1	0	228.0	15.31323720421642	19.761333661153913	14.943648427724838	43.80666818097234	7.928145272657275	17.66961169242859	23.308812154456973	51.50768280774355	117.97676046192646	21.780376913025975	52.23607248812914	21.493080095387995	2630.0	251.87058881204575	279.74207719787955
12	18	nan	0	0	nan	nan	C4	C4	C4	4826	85.0	219.0	1.0	1.1114677156152966	0.35605421836666834	1.0	0.6195121951219512	0.49246570271957585	85.27661362490007	94.33981132056604	29.0	10.048361880986505	9.0	80.34323256787253	79.6880361824535	68.74392432440905	350.92199999999906	0.8672836732860094	1	1	1	1	0	21.0	39.330769784748554	23.883588917553425	12.594705177471042	33.70583654567599	10.000640904530883	20.91616703942418	27.335317097604275	38.94343475997448	47.15005715191364	23.90771347656846	46.120424315333366	12.754772314801812	117.0	563.8136266991496	422.9992526806891
12	19	nan	0	0	nan	nan	C4	C4	C4	7459	253.0	239.0	1.0	1.1774252300183883	0.7188567879061235	1.0	0.6982774761280659	0.5673996160356043	122.59373842437834	129.5569372901351	33.06055050963308	12.357304491462145	11.180339887498949	84.6589311422257	85.22204213351412	-27.84310257285774	406.4439999999987	0.8478545041204888	1	1	1	1	0	115.0	74.10818652436137	35.23213555663824	16.093110552057624	46.60669882595539	24.85203324072063	29.408606134355068	40.875104896724224	61.98023955523968	61.659143909811974	40.794201757758856	74.21989760547876	21.579278280958533	1628.0	1519.8747084829956	712.5378510951996
12	20	nan	0	0	nan	nan	C4	C4	C4	849	22.0	269.0	1.0	1.2756738731543527	0.3864645244580583	1.0	0.5736486486486486	0.27651558154560124	38.60615469853076	41.78516483155236	8.94427190999916	3.2804870182516432	3.0	35.804999254328074	35.606621428768904	-62.150857173185436	196.42599999999982	0.749007498897221	1	1	1	1	0	65.0	13.763347813859582	10.383230332285166	6.184939356520772	21.506782608106732	3.7856412744149566	8.451178766787052	15.691493079066277	16.202655024826527	22.686442397534847	9.700602756813169	18.534248888492584	4.750515015795827	430.0	92.4572366848588	54.51049062050879
12	21	nan	0	0	nan	nan	C4	C4	C4	1449	94.0	284.0	1.0	1.159192156111105	0.6178215703906786	1.0	0.5709219858156028	0.41174918351378625	51.38696450877918	57.697486947006624	14.866068747318506	5.334021774035386	5.0	45.363500673417974	40.406511824388254	11.800706396930082	210.29199999999975	0.7728	1	1	1	1	0	19.0	25.699687160551548	12.589913811534643	8.792584136128426	18.68912795931101	4.542473495006561	10.834805868566036	16.054535772651434	18.38681621849537	16.247425064444542	11.978774692863226	22.38912032917142	5.274433515965939	397.0	267.1036847624928	104.47867558524013
12	22	nan	0	0	nan	nan	C4	C4	C4	2539	147.0	288.0	1.0	1.4107704049324488	0.833655822714387	1.0	0.4521011396011396	0.4112419619203846	83.5068843641225	78.85429601486528	17.72004514666935	6.507741311934887	5.830951894845301	52.10651395632314	46.119542781079	-54.80860774073205	278.5399999999994	0.7809904644724701	1	1	1	1	0	86.0	50.78544284030795	21.00727854669094	11.909605517983437	36.29796289280057	15.087449489161372	18.8580453209579	27.312657348811626	36.92124831676483	33.433234084397554	25.974731154739857	47.88717482984066	18.43825434707105	990.0	513.3774626031518	243.22937402501702
12	23	nan	0	0	nan	nan	C4	C4	C4	1109	68.0	300.0	1.0	1.3847886240882887	0.8684694311339765	1.0	0.5201688555347092	0.40112298960157294	56.00263829893192	53.150729063673246	12.083045973594572	4.591043269287894	4.123105625617661	29.606668533701406	27.76290039297829	67.62569947198322	186.39399999999978	0.797841726618705	1	1	1	1	0	31.0	22.460547894239426	13.227756198495626	8.034302286803722	18.017624214291573	5.039276739582419	11.01234458386898	15.737666919827461	20.347829423844814	17.977096237242222	11.68339054659009	23.5348591953516	5.253192961215973	126.0	151.30785066261888	93.45632119849324
12	24	nan	0	0	nan	nan	C4	C4	C4	960	127.0	313.0	1.0	1.1201246880722502	0.6775297609846341	1.0	0.5581395348837209	0.5539983695863058	42.15611961559983	42.95346318982906	12.649110640673518	4.783882142883544	4.242640687119285	29.698484809834994	31.005630326984505	38.280654611799775	147.56599999999997	0.8715388107126646	1	1	1	1	0	43.0	24.318303275853395	8.572289608418941	7.560387613251805	15.337758384644985	6.269855814054608	8.217166401445866	11.990737803280354	14.16467535123229	10.242114890366793	10.510078575462103	17.344945408403873	6.626764332875609	464.0	189.3329671435058	65.25993749126792
12	25	nan	0	0	nan	nan	C4	C4	C4	979	69.0	332.0	1.0	1.0921824959819777	0.67499523579973	1.0	0.6953125	0.7236312410367036	41.990556285330044	43.56604182158393	15.0	5.552524160978072	5.0	30.884648912712905	30.981559860856645	-0.9900010505667348	130.38800000000003	0.928842504743833	1	1	1	1	0	41.0	23.026977978646755	11.138963915407658	4.664255760610104	13.715938031673431	14.394354209303856	9.320805631577969	13.396795623004436	19.082749605178833	15.70403604209423	12.7323262616992	23.842832140624523	5.9766842275857925	268.0	188.75152245163918	99.62839713692665
12	26	nan	0	0	nan	nan	C4	C4	C4	809	140.0	335.0	1.0	1.0978712538118194	0.6948437034213624	1.0	0.6261609907120743	0.659958825070842	38.62111016443594	38.2099463490856	12.083045973594572	4.9139297852842985	4.242640687119285	28.991378028648448	27.774787719061237	-58.118329001860594	124.11400000000006	0.9156762874929258	1	1	1	1	0	30.0	34.76337840035558	6.686869602650404	16.17688262462616	16.9517510086298	5.476813901215792	6.207873675972223	11.832074549049139	11.205401714891195	7.7902494966983795	8.174288548529148	12.891645699739456	5.70440218783915	303.0	264.5098652616143	44.593301365152
12	27	nan	0	0	nan	nan	C4	C4	C4	1075	169.0	323.0	1.0	1.7118731898188113	0.931213711285754	1.0	0.5418346774193549	0.40332876265135503	64.27058369876997	66.2117814289874	11.313708498984761	4.279444582828673	4.0	27.13129976716381	23.424932673820702	-71.03546241762254	183.01199999999983	0.7948243992606284	1	1	1	1	0	102.0	57.81962305307388	12.335286524146795	19.658457178622484	24.188174303621054	8.11522090062499	10.158205546438694	17.394628826528788	17.92056155949831	14.178667932748795	12.729671206325293	22.522972472012043	13.424597637727857	820.0	355.10354778170586	90.0524148195982
12	28	nan	0	0	nan	nan	C4	C4	C4	1576	194.0	341.0	1.0	1.0391297770674566	0.576749858404329	1.0	0.7357609710550888	0.8312258597117483	49.98982399897606	50.35871324805669	19.1049731745428	7.213516439971742	6.4031242374328485	39.802009999496256	40.83772723823008	8.923404342144227	154.356	0.9496836396504973	1	1	1	1	0	40.0	24.2472724057734	12.995361257344484	9.8887312207371	26.733668990433216	9.915068309754133	11.19845886155963	18.39737544208765	20.741664849221706	16.594338908791542	14.757610391825438	29.10022120922804	19.224277151748538	184.0	259.598291054368	154.83694235607982
12	29	nan	0	0	nan	nan	C4	C4	C4	1818	350.0	339.0	1.0	1.1407755919635383	0.8046850717102549	1.0	0.674582560296846	0.8079782470359615	62.44439814728767	62.00806399170998	18.867962264113206	7.44604444961784	6.708203932499369	37.16935532948824	37.07335726185918	-49.77959892174463	168.15199999999984	0.9688249400479617	1	1	1	1	0	66.0	29.639169884845614	16.404699757695198	5.9320516008883715	19.357274770736694	26.547814093530178	12.91992063075304	19.530647717416286	46.1803922355175	46.34859225153923	21.900740072131157	34.71471727639437	8.156466014683247	827.0	474.2904249317944	196.73644620925188
12	30	nan	0	0	nan	nan	C4	C4	C4	1156	823.0	339.0	1.0	1.228561145455556	0.8085402363446087	1.0	0.7135802469135802	0.7065486708703097	51.81265501504489	53.600373133029585	24.041630560342615	8.933773703107008	8.0	29.0	30.488685058711333	-83.0400717705649	143.38799999999998	0.9817409766454352	1	1	1	1	0	63.0	2.462241556495428	4.305806089192629	2.983993286266923	15.721309162676334	2.0011291801929474	4.493797190487385	6.287205342203379	11.047150366008282	45.444876819849014	6.2270694971084595	11.573937565088272	11.322133224457502	572.0	34.37027557659894	54.18445120565593
12	31	nan	0	0	nan	nan	C4	C4	C4	1113	88.0	360.0	1.0	1.4305649521884258	0.8944440900869708	1.0	0.6733212341197822	0.46540095834411177	58.097354483097476	57.271284253105414	11.0	4.7146558748653815	4.242640687119285	28.0	25.97996311016376	-5.801649354273755	173.3559999999999	0.8327721661054994	1	1	1	1	0	69.0	45.54796679317951	10.708003375679255	5.638361191377044	16.53513388708234	5.670389888808131	9.882475038990378	16.450919333845377	14.918898303061724	10.88766309991479	10.760097658261657	25.338918268680573	3.155062205158174	427.0	305.8087588250637	74.59433901682496
12	32	nan	0	0	nan	nan	C4	C4	C4	2154	751.0	374.0	1.0	1.1277891158553481	0.6841891202204566	1.0	0.718	0.7685552818877587	63.49518153917288	64.1404708432983	21.0	7.754863511838581	7.0710678118654755	48.01486980896936	46.30733007216277	-74.34413959642438	187.66799999999978	0.9543642002658396	1	1	1	1	0	111.0	10.470542509108782	11.670420456677675	7.05545130930841	27.228137623518705	4.613275378011167	11.676234079524875	13.588891491293907	29.366247035562992	84.552834443748	14.723231837153435	27.80225844308734	16.306233232840896	1185.0	107.38393248990178	124.34074954688549
12	33	nan	0	0	nan	nan	C4	C4	C4	2840	226.0	399.0	1.0	1.3658549518336278	0.8891670715293591	1.0	0.6004228329809725	0.6101693473204667	90.26385477270091	91.0	20.12461179749811	7.914127255319089	7.211102550927978	45.70916613604386	41.30317754770265	62.845945095480424	241.84599999999958	0.9187965059851181	1	1	1	1	0	55.0	47.91027696430683	22.242999952286482	10.911650290712714	28.104387076571584	20.997360267676413	19.889951892197132	28.007309129461646	41.6571908518672	32.387487690895796	27.82749678194523	52.59027997776866	12.200366199947894	894.0	682.7298855688423	321.0220800861716
12	34	nan	0	0	nan	nan	C4	C4	C4	2024	175.0	392.0	1.0	1.0327652343276483	0.4886734422173244	1.0	0.7071977638015374	0.7179258723626785	54.93941670884699	57.14017850864661	21.587033144922902	7.991865849603055	7.0710678118654755	49.49747468305833	47.93281550831324	47.60884627933025	188.22199999999967	0.9340101522842642	1	1	1	1	0	27.0	38.56943616271019	18.86234835535288	10.746791807934642	23.553154833614826	20.6990158110857	17.327458560466766	24.69964148849249	27.0687113776803	11.867490690201521	23.094727985560894	44.8716871291399	11.84631116501987	650.0	493.0856340676546	256.19768081605434
12	35	nan	0	0	nan	nan	C4	C4	C4	1230	112.0	412.0	1.0	1.178064758267488	0.70109398724461	1.0	0.5229591836734694	0.5200806338438303	49.44254446265729	49.76946855251722	14.142135623730951	5.465591731969815	5.0	35.35533905932738	35.2559395763896	-50.04054114178261	172.39399999999986	0.8299595141700403	1	1	1	1	0	71.0	45.161516681313515	14.160051889717579	7.101747127249837	13.434744842350483	18.2773479744792	12.47927062958479	18.078507661819458	24.851529739797115	10.764980558305979	18.440604262053967	31.742290422320366	3.955580996349454	359.0	392.7263598591089	116.34923338145018
12	36	nan	0	0	nan	nan	C4	C4	C4	3385	281.0	408.0	1.0	1.4829559639414762	0.8614247229783194	1.0	0.5816151202749141	0.5428915601779829	100.6669017879627	96.25487000666512	22.360679774997898	7.85456539557281	7.211102550927978	57.690553819494575	51.12723651127198	87.05293065138875	279.91599999999954	0.8440344096746043	1	1	1	1	0	131.0	29.949843542650342	20.212420865893364	10.147005416452885	36.808941666036844	14.275684777647257	18.562539106234908	24.74628823250532	48.78025481849909	76.61028446257114	25.493705671280622	50.8836957141757	17.025925114750862	2273.0	467.2302899463102	278.1080648936331
12	37	nan	0	0	nan	nan	C4	C4	C4	917	634.0	421.0	1.0	1.1741783869489044	0.7069535177992562	1.0	0.6175084175084176	0.5719490713367265	42.752080745891774	44.553338819890925	13.0	4.71000535490993	4.123105625617661	31.396972967221295	30.236837114072852	-82.69894630548282	141.94199999999995	0.8830043331728454	1	1	1	1	0	32.0	3.782177483662963	3.141039135865867	5.050659948959947	7.341008631512523	1.9205767968669534	3.6585336457937956	4.521950109861791	9.01000996120274	14.753582064062357	4.443289862945676	7.882413970306516	3.2052948996424675	100.0	40.61181057803333	19.94386212900281
12	38	nan	0	0	nan	nan	C4	C4	C4	1335	197.0	429.0	1.0	1.0420202178298885	0.513567305720568	1.0	0.6312056737588653	0.7181531532244285	45.157982948104426	47.29693436154187	17.4928556845359	6.4925095656560705	5.656854249492381	37.71961334331558	38.74777621759205	73.61578490801136	152.83999999999997	0.901113736078299	1	1	1	1	0	67.0	24.751918748021126	16.552345976233482	7.323598077520728	18.245746545493603	21.63457692414522	14.399130247533321	20.903990268707275	28.87301442027092	15.431982889771461	20.411566354334354	37.22429233789444	6.427939295768738	610.0	232.84212985262275	170.2066836245358
12	39	nan	0	0	nan	nan	C4	C4	C4	2167	587.0	427.0	1.0	1.0411744281701631	0.6300680313369398	1.0	0.7722736992159658	0.8042229902169026	59.82331170017171	61.0	22.0	8.394622149287454	7.280109889280518	45.0	46.455190780875824	-4.155361587531697	184.0119999999999	0.9567328918322295	1	1	1	1	0	133.0	12.801815876737237	13.712718393653631	6.890852248296142	33.89370567724109	8.492408717051148	13.404379341751337	18.056763593107462	34.79467459022999	93.54441148787737	16.163363054394722	34.461204029619694	20.082734392024577	1501.0	116.78504641074687	166.8558328822255
12	40	nan	0	0	nan	nan	C4	C4	C4	1873	163.0	458.0	1.0	1.0641814203837832	0.6021911185810392	1.0	0.6093038386467143	0.6013026155215522	55.6419024969699	58.69412236331676	19.72308292331602	7.192229263808158	6.4031242374328485	46.73155077501535	44.42182207919507	20.982353577223176	197.84599999999975	0.8866272189349113	1	1	1	1	0	49.0	33.15268178284168	18.355504736304283	8.692423906177282	21.104402288794518	17.673426385968924	16.767635613679886	23.20376894623041	28.150194577872753	15.11171130463481	25.243961207568645	39.140916883945465	7.911619754508138	151.0	491.41947036236525	217.66033439338207
12	41	nan	0	0	nan	nan	C4	C4	C4	1659	230.0	466.0	1.0	1.0482598081938304	0.6271010918829599	1.0	0.6636	0.68929819280305	52.47333146511463	53.71219600798314	19.4164878389476	7.215241910030793	6.324555320336759	42.42640687119285	40.873465556531876	47.62124483827559	173.9099999999998	0.9125412541254124	1	1	1	1	0	50.0	26.8812086712569	15.670313563197851	6.0940108466893435	17.538338251411915	19.700267005711794	13.937071807682514	19.151399970054626	33.35194943845272	27.34343485534191	20.76983294263482	37.06395046412945	4.7034867107868195	391.0	261.4690167028457	169.68654925003648
12	42	nan	0	0	nan	nan	C4	C4	C4	2129	133.0	487.0	1.0	1.0568557683116504	0.5050293890338141	1.0	0.6179970972423803	0.5760801557823696	57.26084301086553	64.19501538281614	20.248456731316587	7.287452604858255	6.4031242374328485	50.87430226423241	49.421956543569664	-88.50167632832054	215.50199999999953	0.8878231859883235	1	1	1	1	0	48.0	27.806088346987963	20.006424099206924	10.018814427778125	26.961943864822388	16.18995961919427	17.536812379956245	25.019684083759785	29.70696582645178	19.412298746407032	21.870405174791813	38.80132765322924	14.568978460505605	515.0	343.3368432633579	257.2997179403901
12	43	nan	0	0	nan	nan	C4	C4	C4	2326	519.0	494.0	1.0	1.360004981799089	0.8971733713453174	1.0	0.5648372996600292	0.6781849383495325	82.01000567531771	82.66196223173026	18.601075237738275	7.505292674288496	7.0	36.86543642335682	36.222060412476935	-35.85785009265894	207.6039999999997	0.9693686184621796	1	1	1	1	0	153.0	13.046646784059703	15.574212286621332	6.982116434723139	33.28154435753822	10.113527118228376	15.11683832667768	19.312581092119217	42.2402990013361	91.10211334377527	19.513618618249893	39.08242931216955	15.617792062461376	1849.0	116.916777391918	170.29210364446044
12	44	nan	0	0	nan	nan	C4	C4	C4	1400	389.0	500.0	1.0	1.0650827335814217	0.6646956876305773	1.0	0.7113821138211383	0.7662175895329941	49.347859558080565	50.0	17.46424919657298	6.528244045982531	6.0	36.99864862397004	36.86848711095375	-32.96848465328684	151.52799999999993	0.9314703925482368	1	1	1	1	0	81.0	8.540978134609759	10.482780184596777	10.887083273380995	11.011093338020146	9.232165990397334	9.100450165569782	11.75080493092537	34.13163962587714	38.545983128249645	13.194155748933554	25.47411308437586	2.8444190276786685	1121.0	107.12898481450975	150.68592361547053
12	45	nan	0	0	nan	nan	C4	C4	C4	3113	176.0	511.0	1.0	1.1474386655483653	0.7503662217478138	1.0	0.6542664985287936	0.5921634915378358	79.47249583436795	85.88364221433555	25.495097567963924	8.854814835267282	8.0	55.40998145046363	52.53309511884277	-30.27797264450076	257.0239999999994	0.890446224256293	1	1	1	1	0	84.0	44.77386110648513	23.444861583411694	10.397238148376346	29.62644388526678	22.19259937852621	20.55425349995494	27.676814012229443	40.452002823352814	30.382406540215015	26.755809921771288	48.617257967591286	19.36507212743163	586.0	616.2336312830448	352.1735259741545
12	46	nan	0	0	nan	nan	C4	C4	C4	1260	386.0	536.0	1.0	1.179644750892062	0.8225242863758576	1.0	0.726643598615917	0.7374611825126278	53.457074391656576	52.20153254455275	14.0	6.009245845935802	5.385164807134504	30.559488754577956	30.402641233640935	-17.851343693388237	146.52800000000005	0.9354120267260579	1	1	1	1	0	101.0	7.651468688622117	13.82400250993669	10.61342791840434	27.134386159479618	9.9256428219378	12.357045855373144	15.928038440644741	38.97299165278673	64.63862073421478	17.187182370573282	30.98191799968481	14.284290816634893	659.0	61.98597711883485	124.9186848718673
12	47	nan	0	0	nan	nan	C4	C4	C4	2372	562.0	528.0	1.0	1.106415684941935	0.7627607557427588	1.0	0.7267156862745098	0.8018155034961593	68.58518971957376	69.6419413859206	22.02271554554524	8.543055257673794	7.713011390885281	45.22057054040783	44.35272389295096	-17.24193540100459	192.8079999999997	0.967373572593801	1	1	1	1	0	127.0	16.792614651843905	16.068787693977356	6.678522955626249	31.057389106601477	11.134676152840257	16.068009454756975	18.82606242597103	48.06890968233347	92.41275669634342	19.591973811388016	40.34390787780285	14.273212803527713	1747.0	116.30888863652945	202.2025942504406
12	48	nan	0	0	nan	nan	C4	C4	C4	2032	226.0	538.0	1.0	1.1339360182629241	0.7856817440672998	1.0	0.6357947434292867	0.7390564060641449	65.09041742194071	68.06614430096654	19.79898987322333	7.719665003892322	7.0	40.24922359499622	40.266943858566265	19.697931982652893	185.87799999999982	0.9493109086661993	1	1	1	1	0	71.0	46.35565737634897	18.639368303120136	6.904982086271048	21.091447338461876	16.64386972784996	16.169420905411243	21.145616929978132	38.60045776516199	35.92207206785679	24.25580220669508	37.69700167328119	6.974120723083615	579.0	748.5969174206257	238.10395977646112
12	49	nan	0	0	nan	nan	C4	C4	C4	2216	106.0	542.0	1.0	1.1369785790117672	0.7132163068640226	1.0	0.6074561403508771	0.577598031736338	65.53552955828083	68.4470598345904	20.396078054371138	7.536329699884609	6.708203932499369	48.03928257466322	45.93673662746172	-29.498459662499265	219.57199999999966	0.891033373542421	1	1	1	1	0	44.0	23.434073489159346	18.676432445645332	7.271366463974118	25.97010763734579	16.051102478057146	16.464866142719984	23.005798436701298	28.95410095155239	23.85943391919136	18.111131444573402	31.458335258066654	13.445883871987462	633.0	336.7632716372609	253.8354314044118
12	50	nan	0	0	nan	nan	C4	C4	C4	994	31.0	579.0	1.0	1.1854471477413258	0.7830701007586928	1.0	0.577906976744186	0.6431983242346325	46.51026284644809	47.38143096192854	13.0	5.174766343184372	5.0	29.4306268664602	28.926288272465058	-49.05993601457597	139.35600000000005	0.911508482347547	1	1	1	1	0	10.0	17.28197142854333	12.777508191764355	4.971343576908112	16.955748945474625	5.33841460198164	10.98080413788557	13.85915919393301	15.845075115561485	17.204074203968048	11.162844270467758	20.853696510195732	7.3617303892970085	26.0	100.65062951110303	110.04473949223757
12	51	nan	0	0	nan	nan	C4	C4	C4	3705	173.0	613.0	1.0	1.2111683998023202	0.6972210917914939	1.0	0.5539772727272727	0.5322903216954297	86.77063437403352	96.60745312862771	26.1725046566048	8.958804852062652	8.0	67.57920664872235	62.20206345740956	43.42775459601275	295.7499999999993	0.8132133450395082	1	1	1	1	0	11.0	46.76813907921314	23.91871516779065	13.752864928916097	30.11052116751671	8.604440405964851	21.089601021260023	27.79749745875597	34.76986343041062	33.60822469741106	22.995178185403347	45.107026770710945	13.2701610121876	106.0	665.9715881198645	380.41344364732504
12	52	nan	0	0	nan	nan	C4	C4	C4	10889	90.0	625.0	1.0	1.1588166265730608	0.6483105025878547	1.0	0.5556746274749949	0.4458650373424609	142.37087181848085	155.4155719353759	41.10960958218893	14.671189561056746	13.038404810405298	115.6834748485268	108.39777227458339	-59.55621350998758	553.9839999999976	0.8008089722375437	1	1	1	1	0	75.0	75.49973292276263	46.51311515271664	22.64246586896479	57.12710773944855	35.20093081146479	41.416235748678446	53.57615005224943	74.62720680236816	62.96920734643936	46.76220342516899	89.25641280412674	23.622720731422305	1733.0	1989.4237588271499	1173.665416866541
12	53	nan	0	0	nan	nan	C4	C4	C4	4786	48.0	689.0	1.0	1.0851123969268983	0.7089670653903885	1.0	0.6516884531590414	0.704915866840174	93.8520249307136	103.32473082471591	33.95585369269929	12.044645028948457	10.63014581273465	69.80608176294449	66.18835128193305	73.34740651204285	292.09399999999937	0.9447295696802213	1	1	1	1	0	28.0	40.07901118323207	24.342793971300125	10.571877617388964	29.000320494174957	15.919295027852058	20.857648581266403	25.89936675876379	40.35471127182245	38.78477155417204	24.86216526478529	47.28355847299099	10.397268695756793	643.0	791.7145034316927	485.1586027443409
12	54	nan	0	0	nan	nan	C4	C4	C4	2353	257.0	751.0	1.0	1.1577239312170358	0.7985344102252875	1.0	0.7307453416149068	0.795970724806407	71.29092401558952	71.56814934033156	21.587033144922902	8.311002939064512	7.615773105863909	43.040052902455336	42.913512091000236	17.330619681014095	192.7379999999999	0.9719124328789754	1	1	1	1	0	68.0	28.251804437488317	18.160753808915615	7.29385825060308	35.76980245113373	6.537788987159729	15.907789722084999	20.071931049227715	27.933867380023003	38.76330202817917	17.261142946779728	37.74387730658054	25.120927810668945	254.0	311.9829104654491	262.31259648501873
12	55	nan	0	0	nan	nan	C4	C4	C4	2527	390.0	823.0	1.0	1.5867789672284414	0.9233563692919878	1.0	0.6175464320625611	0.5271982591261045	94.21333271462639	96.38464608017192	23.345235059857504	8.980407233513375	8.48528137423857	40.23076923076923	36.17264628825355	-19.08917815707678	245.42599999999982	0.9241177546169318	1	1	1	1	0	75.0	61.212878584861755	14.896513313055038	6.687800407409668	23.469291172921658	9.45090408436954	13.092423878610134	16.952559735625982	32.66283667087555	35.21759372204542	17.236285973340273	35.42273600399494	13.630136603489518	846.0	1079.3439387530088	236.34247383475304
13	1	nan	0	0	nan	nan	D1	D1	D1	963	299.0	1.0	1.0	1.378880113801712	0.7973169019941667	1.0	0.5648093841642229	0.5440175752751762	49.77165060857452	54.45181356024793	20.024984394500787	7.035644584434317	6.324555320336759	30.0	30.040222144493956	5.370233407340996	149.14599999999993	0.8867403314917129	1	1	1	1	0	53.0	14.253940664231777	7.583169333636761	3.457816455513239	12.944991260766983	7.291752524673939	5.873777374625206	8.351552605628967	12.750164031982422	21.32945755124092	9.088792227208614	15.048874616622925	11.03907836228609	325.0	214.51363407820463	88.77993447706103
13	2	nan	0	0	nan	nan	D1	D1	D1	1855	70.0	37.0	1.0	1.2958544068717892	0.8761868071214121	1.0	0.6653515064562411	0.7201835062269026	70.41748368450202	68.96375859826666	17.204650534085253	6.896020980608737	6.324555320336759	34.420934207888266	33.939231357114316	19.6386296709318	179.90999999999988	0.9532374100719424	1	1	1	1	0	134.0	6.229068442247808	10.59691771492362	6.737895788624883	17.697581432759762	8.262119482271373	7.952819097787142	11.366552226245403	16.098939457908273	47.49713905528188	12.207537960261106	18.605966307222843	10.17753868829459	838.0	65.16020472161472	85.9198293928057
13	3	nan	0	0	nan	nan	D1	D1	D1	1109	189.0	31.0	1.0	1.0235145010346651	0.29751727168458425	1.0	0.6601190476190476	0.8244693815461712	38.88631628627185	41.43669871020132	17.204650534085253	6.162943110354249	5.385164807134504	35.089066723842855	37.125405291571056	-69.15530094088768	130.01200000000006	0.9398305084745763	1	1	1	1	0	0.0	12.320790408179164	8.720775194466114	5.407919447869062	13.375249840319157	5.507042042911053	6.443884946405888	9.233844511210918	9.97328146547079	18.58538180589676	8.3543297983706	15.36023510247469	8.351293232291937	0.0	99.07000841200352	83.85239953920245
13	4	nan	0	0	nan	nan	D1	D1	D1	832	222.0	37.0	1.0	1.3160303062205008	0.8255728275980395	1.0	0.5402597402597402	0.5894257189869176	45.984857061823966	46.238512086787566	11.661903789690601	4.422262262394503	4.123105625617661	28.411386741088936	25.94905177940998	-34.04564677238653	133.18400000000005	0.8520225294418843	1	1	1	1	0	0.0	15.606988660991192	8.762890063226223	6.56098267622292	13.918532118201256	5.476401921361685	6.842435322701931	9.502082839608192	10.37979707121849	17.784695230424404	8.647608205676079	14.01174944639206	9.978637382388115	0.0	101.6678110845387	67.79511719942093
13	5	nan	0	0	nan	nan	D1	D1	D1	1721	251.0	62.0	1.0	1.0697321644846722	0.6158368837562531	1.0	0.5920192638458892	0.7329355100799342	53.752801177917576	57.48912940721924	19.235384061671343	7.132079176104921	6.4031242374328485	40.98409313881373	42.35041717094692	-41.35837609341946	171.77599999999973	0.9072219293621507	1	1	1	1	0	64.0	25.376028053462505	12.221149004995823	8.434912683442235	17.45401692390442	9.183444000780582	9.280155662447214	13.546746037900448	16.23761349916458	23.85499343276024	13.33565267175436	21.960036635398865	11.31450374610722	435.0	385.0810865275562	151.0388344451785
13	6	nan	0	0	nan	nan	D1	D1	D1	1355	277.0	89.0	1.0	1.058980860195113	0.5726266126011481	1.0	0.6552224371373307	0.7979133786521238	46.733422166200995	49.24428900898052	18.027756377319946	6.652435460318614	6.0	36.76955262170047	38.31282115528975	-42.557784559234975	146.08200000000002	0.9582743988684582	1	1	1	1	0	41.0	21.992019578814507	11.031250488013029	7.264591459184885	12.170580610632896	8.846707873046398	7.790951378643513	10.950255565345287	14.013122715055943	20.507591411471367	11.173678204417229	20.208956949412823	6.051270324736834	209.0	208.4632489643991	115.77859169617295
13	7	nan	0	0	nan	nan	D1	D1	D1	2122	212.0	106.0	1.0	1.1598732886814482	0.7813954972853252	1.0	0.6407004830917874	0.6505184492507461	67.10628217617904	74.04052944165107	20.615528128088304	7.341357606703936	6.4031242374328485	43.3656581972513	41.876743836276795	65.88100967122071	202.46399999999971	0.9056764831412719	1	1	1	1	0	59.0	17.385381881147623	16.435980759561062	9.342885499820113	22.292896904051304	11.382787842303514	11.961150523275137	17.371572457253933	19.939299650490284	30.354985892772675	16.1296406686306	27.510612711310387	13.27409778907895	438.0	198.5275808610022	184.57988861203194
13	8	nan	0	0	nan	nan	D1	D1	D1	1449	169.0	104.0	1.0	1.0323717990558787	0.3345678038711194	1.0	0.8414634146341463	0.7988659785025328	44.902767394724606	47.50789408087881	18.439088914585774	6.834912430696736	6.0	40.0	42.31509637850328	56.39006514377019	150.97399999999996	0.9492302653128072	1	1	1	1	0	83.0	13.86065462231636	12.927061907947063	8.271244386211038	16.754940129816532	9.452460519969463	9.71639583259821	14.044174928218126	17.756786417216063	31.531532682478428	14.875715225934982	23.784924037754536	8.3195086941123	425.0	137.56678120046854	137.49794778972864
13	9	nan	0	0	nan	nan	D1	D1	D1	1862	177.0	139.0	1.0	1.3058055834501776	0.7962606856367861	1.0	0.6104918032786886	0.5640842103786972	67.26867151818045	64.41273166075166	15.652475842498529	6.234938004124235	6.0	43.79956943228595	40.69442846903771	63.90647137644826	203.66799999999986	0.8465560354626052	1	1	1	1	0	57.0	28.5434348359704	18.15585570782423	9.01747159846127	24.270160980522633	13.149645250290632	13.222491834312677	19.48862435668707	24.178805261850357	38.49452954530716	19.038864724338055	29.58513769507408	12.342137824743986	446.0	281.78040761500597	177.32887793332338
13	10	nan	0	0	nan	nan	D1	D1	D1	1993	262.0	143.0	1.0	1.1474691382242377	0.7892902346518809	1.0	0.6406300225008036	0.7379623019984564	64.98029194320061	67.60177512462228	19.4164878389476	7.525889355410064	6.708203932499369	39.41590290811382	39.89921817690629	28.068737678141453	184.22199999999975	0.9434319526627218	1	1	1	1	0	95.0	26.09488060325384	14.376989372074604	8.088746516034007	16.158068221062422	17.020233441144228	10.639780282974243	16.062775563448668	20.63953611254692	30.400625593960285	16.794262651354074	34.671961694955826	5.711024661548436	504.0	341.40219735354185	169.37357147410512
13	11	nan	0	0	nan	nan	D1	D1	D1	2488	58.0	179.0	1.0	1.174892677358711	0.8227229153349277	1.0	0.7151480310434033	0.7758916075318403	74.9306737674024	73.92563831310488	20.8806130178211	8.409525881920189	7.615773105863909	41.60721793080626	42.593788010527575	-19.497429344565568	200.73799999999974	0.9658385093167701	1	1	1	1	0	162.0	12.970641696825624	12.66262300312519	7.606149414554238	19.50223544239998	5.678782368078828	9.837369360029697	13.38300147652626	21.29170683771372	55.3685664832592	14.132234662771225	25.428229101002216	9.433905556797981	1195.0	178.09372113924474	127.74799744971097
13	12	nan	0	0	nan	nan	D1	D1	D1	1633	181.0	207.0	1.0	1.0263601762573893	0.5648109931424454	1.0	0.7032730404823428	0.8176042391222553	50.36559088108892	54.3415126767741	21.0	7.53865179041027	6.708203932499369	41.53703014295132	41.56270797059199	83.49473947341274	158.42599999999987	0.9344778254649502	1	1	1	1	0	64.0	18.392996106296778	12.500007629394531	6.2426642421633005	20.25281148403883	7.71602962911129	8.384908858686686	14.422598596662283	14.470878131687641	33.70595872402191	11.839093670248985	18.998016335070133	11.473258605226874	293.0	201.26582751050591	136.63160156458616
13	13	nan	0	0	nan	nan	D1	D1	D1	3132	289.0	215.0	1.0	1.272324892834873	0.8455647868907461	1.0	0.6883516483516483	0.6122928679264295	88.75504943637927	90.35485598461214	24.041630560342615	8.78760127614526	8.0	48.54753836425354	47.38390880079905	85.90461558169605	253.53399999999957	0.91365227537923	1	1	1	1	0	148.0	30.305180549621582	21.766186073422432	11.149950426071882	29.197497569024563	18.343236412853003	15.53087667003274	23.929198130965233	29.263492852449417	52.07299926877022	23.157366324216127	44.05566493421793	13.658258961513638	1218.0	426.86414889246225	267.9163044542074
13	14	nan	0	0	nan	nan	D1	D1	D1	1442	365.0	222.0	1.0	1.04103346171754	0.2901355435417761	1.0	0.639751552795031	0.8164304321746557	44.65450158829789	48.662100242385755	19.235384061671343	6.91239632575421	6.082762530298219	40.77046442255434	42.73371330990868	-86.93844401044797	148.97999999999993	0.9626168224299065	1	1	1	1	0	69.0	18.03620971366763	12.860135801136494	6.714869907125831	18.213565297424793	11.844937846064568	9.19586481899023	14.201693773269653	20.34023044258356	37.063981115818024	14.547386899590492	25.81872270256281	9.795345988124609	632.0	190.53704140521586	133.50228141993284
13	15	nan	0	0	nan	nan	D1	D1	D1	986	269.0	248.0	1.0	1.3028074103080443	0.73173058927625	1.0	0.4695238095238095	0.30727325257205296	47.250899942911765	52.773099207835045	10.04987562112089	3.791089227200093	3.1622776601683795	33.88970632982752	32.20592864374512	50.541976939265545	200.80799999999977	0.7558451513990035	1	1	1	1	0	62.0	32.973052594810724	11.511100959032774	6.711207769811153	21.1806515827775	5.216815443709493	8.912352187559009	16.14026092365384	14.471610631793737	25.37871355190873	11.484641797840595	19.891905061900616	8.528236854821444	314.0	221.07763805612922	70.44150469079614
13	16	nan	0	0	nan	nan	D1	D1	D1	3253	338.0	260.0	1.0	1.0849255607830328	0.6810022607620325	1.0	0.6285990338164251	0.7696001145384125	76.40210899518526	77.4919350642375	27.018512172212592	9.81296925538584	8.94427190999916	55.86143571373726	55.94783666321025	42.798150652650584	230.4699999999996	0.9535394987542138	1	1	1	1	0	75.0	42.56475158035755	19.85271992906928	9.087891984730959	26.512916699051857	14.626443898305297	13.920347921550274	21.640955202281475	30.110063455998898	50.55957870930433	22.734569374471903	41.812908962368965	11.690486010164022	969.0	699.9326466787606	307.2946215085685
13	17	nan	0	0	nan	nan	D1	D1	D1	1959	38.0	308.0	1.0	1.345149549499153	0.8676901251536309	1.0	0.5758377425044092	0.6593729911309075	73.2839253286641	75.07329751649384	18.35755975068582	6.821149184158234	6.082762530298219	38.25855903804348	36.42984002652614	-54.29791536301635	193.22199999999984	0.9617083946980854	1	1	1	1	0	123.0	8.451285591349006	13.319996934384108	7.565102631226182	15.268421456217766	21.014786008745432	8.98751813173294	14.987991139292717	24.206424057483673	40.69742880016565	17.56131837144494	24.651239834725857	6.315373473800719	758.0	83.97851553466171	122.04222193546593
13	18	nan	0	0	nan	nan	D1	D1	D1	2040	650.0	310.0	1.0	1.1125246743176427	0.7551903455717006	1.0	0.7356653443923549	0.7717664479921819	63.53088701866193	66.03786792439622	20.0	7.684830903795895	7.0	42.849256977565105	41.644849806425164	-32.877886453367836	182.25399999999985	0.9455388180764774	1	1	1	1	0	90.0	29.11685362830758	10.925947954878211	6.679728398099542	13.760646995157003	13.653681248426437	9.545998364686966	12.208178836852312	33.20413510873914	73.06947427988052	17.44626535847783	29.36260025575757	2.829571998678148	1413.0	254.7371481684968	139.81373339146376
13	19	nan	0	0	nan	nan	D1	D1	D1	1324	435.0	333.0	1.0	1.1404786806846587	0.7554676122188626	1.0	0.5993662290629244	0.7345949441604755	51.8484832954015	51.478150704935004	16.1245154965971	6.184585407068821	5.656854249492381	34.185846942083224	33.97040007140571	-49.07754078592668	150.49599999999992	0.928796913363732	1	1	1	1	0	60.0	21.225345209240913	12.100846879184246	8.77953764051199	14.751247465610504	16.744563952088356	8.801937941461802	13.294209189713001	20.949370495975018	31.600274622440338	16.528877701610327	26.02902266383171	5.206149411387742	368.0	261.48421435430646	135.15239196643233
13	20	nan	0	0	nan	nan	D1	D1	D1	1933	98.0	347.0	1.0	1.3177668044569022	0.8774169521011042	1.0	0.6768207282913166	0.6578879013858019	72.54801715087154	70.77428911688199	17.46424919657298	6.852284583273265	6.324555320336759	34.73847616230164	34.80335586563166	-72.69544853040377	192.15199999999967	0.9259880239520958	1	1	1	1	0	130.0	24.792263638228178	15.905470363795757	6.860547803342342	15.519111908972263	27.43447021022439	11.029053185135126	18.820004649460316	29.55498594790697	46.87913328409195	22.63735418766737	36.88711370527744	3.108628986403346	964.0	311.16675096563995	151.47698205709457
13	21	nan	0	0	nan	nan	D1	D1	D1	2919	462.0	361.0	1.0	1.1617605473090256	0.8024577624256235	1.0	0.7119512195121951	0.7502187387289884	79.71287169385809	81.74350127074322	23.08679276123039	9.059058522446888	8.246211251235321	47.249044202612325	47.56538186677545	81.93325168920293	221.11999999999964	0.9630484988452656	1	1	1	1	0	54.0	37.482673443853855	18.456153228878975	10.973769767209888	21.815899843350053	15.68465713225305	12.741084970533848	19.641733419150114	29.96305786818266	41.15161377005279	20.958190318197012	32.92605473101139	9.980086972936988	991.0	537.0448922105134	272.44687605649233
13	22	nan	0	0	nan	nan	D1	D1	D1	4475	605.0	378.0	1.0	1.2663460356912815	0.8648951562419319	1.0	0.6389206167904055	0.6194559174328151	107.20696270565918	107.70329614269008	25.495097567963924	10.304000210566437	9.433981132056603	57.167942968563565	53.812808976124366	-66.49089999252222	301.2979999999993	0.9366823652537937	1	1	1	1	0	170.0	38.77074836567044	20.245899133384228	10.60457775183022	43.79555968567729	7.355138506740332	16.610544066876173	21.105104196816683	33.17016863077879	102.26395048201084	23.38944074884057	43.816235676407814	43.370076986029744	2347.0	655.4466930739582	296.9450220949948
13	23	nan	0	0	nan	nan	D1	D1	D1	2350	187.0	378.0	1.0	1.1375255209405413	0.7918363986252651	1.0	0.7088989441930619	0.7740455304225201	70.34796197120369	68.96375859826666	20.12461179749811	8.237023931707036	7.615773105863909	41.30210955137358	42.963840318464655	-69.48351959820901	195.32399999999978	0.9543147208121829	1	1	1	1	0	162.0	32.6495461743325	19.301319986581802	7.189410237595439	25.01589994877577	29.913511842489243	13.913008347153664	24.924193151295185	32.62133215367794	45.62442959845066	27.27498283982277	47.05352857708931	9.124345775693655	907.0	366.2646982576698	252.0419930368662
13	24	nan	0	0	nan	nan	D1	D1	D1	3108	398.0	394.0	1.0	1.106131583342345	0.7152478824958053	1.0	0.5915492957746479	0.7226983163003794	76.60888977527827	75.28612089887484	24.20743687382041	9.266143638464566	8.246211251235321	49.445190344956984	53.539720002803385	50.06233876003039	232.4699999999995	0.9351587182187453	1	1	1	1	0	85.0	28.146562919020653	20.473472233861685	9.466514091938734	33.75373463332653	17.486549247056246	15.441504575312138	26.208590917289257	29.823498860001564	43.97866781055927	22.226367563009262	34.277103915810585	13.065568028017879	770.0	418.8796217739582	298.35001171939075
13	25	nan	0	0	nan	nan	D1	D1	D1	2524	346.0	416.0	1.0	1.0781375798823156	0.6874728416387943	1.0	0.6694960212201592	0.8074873719641346	67.2952579075343	67.77905281132217	23.345235059857504	8.851528734989724	8.0	47.68968457162039	48.87049517146643	-50.12077485478005	198.1899999999997	0.9596958174904942	1	1	1	1	0	62.0	26.015350490808487	18.26912335306406	8.41603727079928	22.935789987444878	9.058274203911424	12.416128873825073	21.083421103656292	20.483207404613495	37.08352780342102	16.960555411875248	29.798825047910213	8.478721315041184	691.0	327.4323340691626	230.96673565730453
13	26	nan	0	0	nan	nan	D1	D1	D1	1748	34.0	432.0	1.0	1.1363759410499783	0.7250953535682833	1.0	0.6887312844759653	0.613737252647331	58.53816630058965	62.369864518050704	18.0	6.908411058792353	6.0	39.830822638645934	40.31221921205005	-19.06414699372894	189.18399999999986	0.8996397323726197	1	1	1	1	0	95.0	14.482368189841509	14.37685208581388	7.6971389427781105	15.70647749491036	13.617547884583473	10.383047208189964	15.513954419642687	18.774670008569956	36.180163104087114	17.72793159261346	30.512626696377993	5.34709701128304	850.0	125.53487442713231	135.26277579180896
13	27	nan	0	0	nan	nan	D1	D1	D1	3638	106.0	455.0	1.0	1.1364954564382532	0.7622992022613571	1.0	0.672209903917221	0.672064196080971	86.0358253485193	85.86617494683223	26.1725046566048	9.731342033282822	8.94427190999916	57.237225649047666	55.68451882359795	25.564163141141577	260.81399999999945	0.9446896909893534	1	1	1	1	0	112.0	18.375783978030086	20.474967509508133	10.297734055668116	20.092530731111765	18.526054801419377	15.283787317574024	23.234287042170763	28.767925549298525	43.956649109721184	27.238696875050664	49.35704595968127	4.243717108853161	857.0	231.03079306241125	313.0464638993144
13	28	nan	0	0	nan	nan	D1	D1	D1	3285	161.0	468.0	1.0	1.3710734309132182	0.8925354230151963	1.0	0.6293103448275862	0.6569414363423163	97.49672237045826	96.25487000666512	22.135943621178654	8.760440785661958	8.06225774829855	43.95565947634047	43.96880791602814	65.93252689901595	250.67399999999944	0.9567496723460026	1	1	1	1	0	72.0	61.719127003103495	24.045777082443237	9.532570403069258	30.279484190046787	15.068818226456642	17.419058565050364	28.69886328279972	30.559059977531433	44.89987027645111	25.761959299445152	46.079606376588345	10.943984156474471	655.0	821.8830857072026	326.40349470824003
13	29	nan	0	0	nan	nan	D1	D1	D1	1823	638.0	468.0	1.0	1.045017573118115	0.5001950373608691	1.0	0.6614658925979681	0.7692828803291909	52.62354749643408	56.462376853972415	20.808652046684813	7.543678555473879	6.708203932499369	42.38050855134934	45.567401760127545	-49.453719541270374	172.56599999999986	0.9348717948717948	1	1	1	1	0	102.0	15.462897672317922	10.674708183854818	11.875684764236212	18.694911058992147	4.171663989312947	8.976989408954978	10.670038904994726	20.20926227979362	57.59684142842889	12.246463706716895	22.74129861406982	9.11653315089643	833.0	159.41029998287559	106.43349374085665
13	30	nan	0	0	nan	nan	D1	D1	D1	2784	335.0	478.0	1.0	1.2409742417706033	0.857505916169335	1.0	0.7160493827160493	0.685695386696097	83.31082275064684	84.15461959987698	20.8806130178211	8.520176640156544	8.0	42.485291572496	42.861260892027175	-15.625491209948095	225.87799999999973	0.9527720739219715	1	1	1	1	0	79.0	44.13661406189203	18.431342002004385	9.897810369729996	30.546349324285984	8.063157122582197	13.856382071971893	19.752620767802	24.371007829904556	43.45731283724308	19.186022710055113	32.720805652439594	21.621850900352	721.0	618.5710232369602	249.85265908017755
13	31	nan	0	0	nan	nan	D1	D1	D1	2129	238.0	472.0	1.0	1.0223307262411128	0.5471619729489501	1.0	0.8088905775075987	0.8683458171442351	57.04867585086178	55.94640292279746	22.80350850198276	8.62431254813152	7.615773105863909	45.79467217919569	47.75126757373436	-79.70590961082587	175.5279999999998	0.9701526543631804	1	1	1	1	0	86.0	62.25864031165838	17.41179522126913	6.512275889515877	26.6215763092041	19.684733398258686	12.88633555546403	20.902113370597363	25.496574334800243	36.81966897845268	20.714763082563877	35.43768967688084	21.313237203285098	846.0	913.8248566314578	231.91898983716965
13	32	nan	0	0	nan	nan	D1	D1	D1	3907	593.0	482.0	1.0	1.4713401419607575	0.8184194538498779	1.0	0.505957005957006	0.49877240399812545	104.75406790283543	98.2496819333274	20.615528128088304	7.973049563023421	7.280109889280518	63.39462605550066	60.193914954786266	57.32044933269353	313.7439999999994	0.7796846936739172	1	1	1	1	0	213.0	39.10484476201236	21.78277261927724	19.67107654735446	42.07946912944317	8.69315635226667	19.59763480350375	23.83749147877097	42.37344929948449	111.77380044013262	26.044266425073147	53.928770922124386	20.57286939676851	2252.0	449.19710123632103	253.8165259808302
13	33	nan	0	0	nan	nan	D1	D1	D1	1626	57.0	502.0	1.0	1.0444126801546636	0.49233154937664275	1.0	0.6253846153846154	0.7126780228012636	49.57977421484235	51.35172830587107	19.4164878389476	7.232807309426838	6.4031242374328485	43.55550031621002	43.15461955546737	31.08791759861714	169.32399999999996	0.910159529806885	1	1	1	1	0	14.0	14.861127633601427	13.169558260589838	6.4483100939542055	17.55742732435465	10.643472965806723	9.250186953693628	14.840527959167957	16.84374763071537	29.105836540460587	13.377264093607664	21.91262688487768	8.256961923092604	46.0	199.77084013074636	149.71810491383076
13	34	nan	0	0	nan	nan	D1	D1	D1	2326	98.0	522.0	1.0	1.3420407290737113	0.8620942970822076	1.0	0.5141467727674625	0.6085621218026622	79.4441154177345	78.44743462982075	19.697715603592208	7.1496344045782205	6.4031242374328485	42.56765145618266	40.258137776108676	62.37388491562844	219.15799999999967	0.8822302294708895	1	1	1	1	0	84.0	26.33936076797545	18.28805984556675	8.129289699718356	19.988586269319057	20.18837265484035	12.912474248558283	20.040878899395466	25.79591055959463	39.61869232356548	21.43859002366662	33.4549630433321	8.933897908776999	716.0	370.4322121590376	232.48584762215614
13	35	nan	0	0	nan	nan	D1	D1	D1	1328	8.0	520.0	1.0	1.979194400855131	0.9272447262375811	1.0	0.38425925925925924	0.3728345825646053	76.5389671509644	75.0066663703967	17.0	5.967706630112154	4.47213595499958	34.95637188508045	28.66046748412584	47.99512060541364	211.5659999999996	0.6875485374061611	1	1	1	1	0	0.0	11.704402204602957	13.700587511062622	6.371145188808441	17.100389152765274	7.710933096706867	9.930724039673805	14.51320669054985	15.179125674068928	33.5466086268425	13.47399102896452	20.842725299298763	6.902632201090455	0.0	103.64110790006816	116.70713375136256
13	36	nan	0	0	nan	nan	D1	D1	D1	2337	418.0	535.0	1.0	1.0615761134213282	0.5564274501943831	1.0	0.7349056603773585	0.6130054744963448	61.08390717457064	63.245553203367585	22.360679774997898	8.087393912552798	7.0710678118654755	51.93464969054677	50.754386260452186	-87.97790904353971	218.87799999999962	0.911288750243712	1	1	1	1	0	113.0	52.14341953396797	15.287830935791135	7.547829438000917	26.940489972010255	5.472999168559909	11.442908395081758	18.105806082487106	23.1635919585824	39.57712680846453	15.807843079790473	33.29021144658327	14.76427864190191	902.0	747.5726866573095	146.96278357505798
13	37	nan	0	0	nan	nan	D1	D1	D1	6168	354.0	534.0	1.0	1.180116089237219	0.6600276352917834	1.0	0.5649386334493497	0.438468007276332	108.68605565824751	117.0341830406826	32.449961479175904	11.049571773982038	9.848857801796104	84.4770238588089	81.6494559020768	40.587235153011015	420.44399999999877	0.825923942153187	1	1	1	1	0	95.0	89.09149304032326	35.0153352804482	16.45233848877251	56.488334484398365	13.995193427428603	25.927000913769007	38.49587248638272	47.925596967339516	81.0605783611536	36.281254310160875	63.17465487867594	39.43544673360884	496.0	1377.7979404777288	612.3861758410931
13	38	nan	0	0	nan	nan	D1	D1	D1	1969	566.0	536.0	1.0	1.1793549765023519	0.8094195879778174	1.0	0.6794340924775707	0.6345702677513897	66.25647236053251	64.8459713474939	17.26267650163207	7.205796706938829	6.708203932499369	40.024921415008684	38.90783665076511	-67.07040692657381	197.46399999999971	0.9139011371547923	1	1	1	1	0	132.0	15.962340798228979	15.621423680335283	7.483497396111488	24.962951075285673	5.411810502409935	12.90505831874907	15.672907635569572	26.457969035953283	72.84422075748444	16.778179651126266	35.81696807965636	12.919249251484871	1084.0	160.38033133931458	134.60518812388182
13	39	nan	0	0	nan	nan	D1	D1	D1	1684	648.0	535.0	1.0	1.016553497747394	0.5393029291069674	1.0	0.7471162377994676	0.8713528823073581	50.4789760091013	50.695167422546305	21.213203435596427	7.81831683507625	7.0	42.050222816746796	42.50894335600561	58.891130024951025	155.83999999999992	0.9653195758096874	1	1	1	1	0	94.0	10.366689555346966	10.57994969189167	5.506248591467738	15.70237272977829	3.7101548947393894	9.033051073551178	11.2910201177001	19.09509429335594	55.576836943626404	11.549614742398262	26.691126964986324	6.353414217941463	329.0	103.01356550306082	80.31032296270132
13	40	nan	0	0	nan	nan	D1	D1	D1	1085	19.0	561.0	1.0	1.044885504113407	0.46584139748854725	1.0	0.7534722222222222	0.7472797596501392	40.23859233419384	42.638011210655684	16.0	6.340650588620582	6.0	34.342037877954475	35.6058521565859	-25.31853635664921	135.07600000000002	0.9418402777777778	1	1	1	1	0	0.0	14.677897341549397	9.360433354973793	4.332219425588846	11.93524070084095	4.479133300483227	6.364248126745224	9.596948184072971	10.42777144163847	24.855664893984795	8.634073436260223	13.773281522095203	5.666208904236555	0.0	177.1599148400128	97.1871824413538
13	41	nan	0	0	nan	nan	D1	D1	D1	2161	206.0	583.0	1.0	1.038844443610732	0.5469797338892923	1.0	0.6910777102654301	0.8431599011012283	57.933161268197985	59.033888572581766	23.08679276123039	8.429068515215823	7.615773105863909	47.33360949933244	48.49850541340648	63.63393776551424	179.46399999999974	0.9690582959641257	1	1	1	1	0	92.0	36.255252903327346	12.646234817802906	6.491966143250465	12.38822004199028	17.232562750577927	9.207202272489667	14.466559886932373	25.989379841834307	37.146364487707615	17.340306721627712	27.942137770354748	2.987655470147729	958.0	389.4962998190895	182.50365478172898
13	42	nan	0	0	nan	nan	D1	D1	D1	2804	613.0	585.0	1.0	1.064109140726261	0.33747024336631404	1.0	0.6539179104477612	0.7645906384147437	63.40906265048852	66.76076692189807	25.179356624028344	9.014980966781364	8.06225774829855	60.06252327710574	59.68924585908129	74.71876964201871	214.67399999999964	0.9468174911362485	1	1	1	1	0	110.0	17.94753948133439	11.800976616330445	9.57267109118402	18.364492256194353	5.573861331678927	10.301121545955539	12.905699253082275	25.49347685277462	58.957229090854526	14.286594954319298	26.15156796015799	6.686854367144406	1396.0	212.39624658506364	157.7522701798007
13	43	nan	0	0	nan	nan	D1	D1	D1	3307	700.0	585.0	1.0	1.0645483925356414	0.6950284822183642	1.0	0.7574438845625286	0.8187522718630992	76.79067325868454	75.29276193632427	26.832815729997478	10.285225280652686	9.219544457292887	54.53214388762954	55.21112746540228	-68.75069614716382	225.29199999999963	0.9715041128084604	1	1	1	1	0	174.0	11.326924597844481	14.885877819731832	9.868040014058352	36.77384611591697	7.367605107836425	13.153688866645098	16.05694669485092	31.16754411160946	100.15385616570711	17.184878278523684	34.622842743992805	27.474937017075717	967.0	229.5965365692973	160.04289357364178
13	44	nan	0	0	nan	nan	D1	D1	D1	2655	788.0	594.0	1.0	1.1625062469807987	0.8004006583535398	1.0	0.7042440318302388	0.6722967003589666	75.96006988506618	80.91971329657564	21.540659228538015	8.87473492322622	8.246211251235321	44.98357070801904	45.53543496445363	28.14448576943486	222.76999999999975	0.940655447298494	1	1	1	1	0	143.0	10.188143754377961	10.065354412421584	7.311757106333971	24.850644789636135	4.878233028575778	8.710978873074055	10.25192647986114	21.81272603943944	65.74306840449572	11.11229114420712	20.349919971078634	16.34810410812497	1273.0	147.7303274832666	122.28213967196643
13	45	nan	0	0	nan	nan	D1	D1	D1	1811	733.0	626.0	1.0	1.1021338229283197	0.43948898659840957	1.0	0.5673558897243107	0.3541322952595127	53.00500644808781	61.71709649683789	17.26267650163207	6.042706453628903	5.0990195135927845	46.53158320210175	47.611639885864626	-26.772132356406075	253.50199999999955	0.7844920944336149	1	1	1	1	0	106.0	27.699534518644214	10.431357280351222	12.89915307983756	17.73252461105585	6.403463837690651	9.447791254147887	12.310078562237322	22.375249853357673	38.02417020127177	13.025085898116231	23.086442310363054	6.2516365591436625	738.0	225.72471251152456	82.61605263967067
13	46	nan	0	0	nan	nan	D1	D1	D1	1244	692.0	632.0	1.0	1.0193831573421392	0.3781153537664308	1.0	0.7400356930398573	0.8010090670960631	41.69461083270386	43.9089968002003	17.88854381999832	6.470264835351946	5.830951894845301	39.0	38.599139907950146	-46.24400587060856	139.70000000000002	0.9349868470499813	1	1	1	1	0	65.0	8.257450234144926	6.820614954456687	6.714351138100028	10.768093403428793	3.8919356232509017	5.968093402683735	7.779781844466925	15.002731338143349	28.653986413031816	8.129686415195465	17.25130083411932	4.5081406850367785	425.0	70.15135442372411	71.27512042224407
13	47	nan	0	0	nan	nan	D1	D1	D1	2591	766.0	667.0	1.0	1.0925486213280362	0.7159478395778037	1.0	0.6804096638655462	0.7312035175080478	69.55017166354777	70.9365914038728	23.259406699226016	8.743932562397871	8.0	48.18218330673438	48.556714772143124	61.9576917003975	211.01799999999966	0.9603409933283915	1	1	1	1	0	172.0	8.061814276501536	8.838956313207746	15.540535623207688	24.25011057779193	4.440421178005636	8.340382998809218	9.776897855103016	19.25664157792926	64.35165940970182	11.026962695643306	22.414694409817457	14.342046302743256	1222.0	97.21977589279413	102.90099988505244
13	48	nan	0	0	nan	nan	D1	D1	D1	1414	719.0	671.0	1.0	1.046427871467474	0.5367029776974189	1.0	0.6996536368134587	0.6423170221871667	46.899182316354896	50.15974481593781	17.69180601295413	6.60001526404779	5.830951894845301	39.437746500739664	39.572181448158204	-49.99260344209284	166.32399999999978	0.9223744292237442	1	1	1	1	0	83.0	8.163973454385996	8.94877551868558	8.881025440990925	15.162401802837849	4.992172120139003	7.8395971935242414	9.090745385736227	18.636438500136137	43.566155567765236	11.45709927007556	23.650873567909002	6.276707139797509	923.0	71.42900750320405	94.17062639631331
13	49	nan	0	0	nan	nan	D1	D1	D1	3079	251.0	684.0	1.0	1.0052630569842869	0.3320817297829456	1.0	0.7524437927663734	0.8749314948508968	64.51888041247778	67.06713054842886	30.364452901377952	10.509798923220403	9.219544457292887	60.399503309216044	60.85747369817161	-65.69606313409031	210.2919999999996	0.9697637795275591	1	1	1	1	0	164.0	22.362523889169097	16.927855394780636	8.4592508058995	31.794186279177666	13.978927321732044	12.405142292380333	18.89410240203142	22.220386043190956	52.67235840857029	17.252811461687088	28.302571147680283	19.965026326477528	717.0	577.369924634695	267.44444987922907
13	50	nan	0	0	nan	nan	D1	D1	D1	3099	693.0	701.0	1.0	1.2033366263476564	0.8194038905709955	1.0	0.617822966507177	0.6889890337548751	84.44478051165949	80.05623023850174	21.213203435596427	8.869482798433829	8.06225774829855	46.51021393199562	48.405149501338634	60.052986348723984	237.74399999999955	0.9249365766303536	1	1	1	1	0	147.0	9.440634792670608	14.004898123443127	9.87449456192553	28.200930789113045	6.705058388411999	12.390142660588026	15.224979028105736	28.700007744133472	84.090058401227	17.225238472223282	37.40759900212288	11.55851072538644	971.0	162.74619698617607	175.1317619010806
13	51	nan	0	0	nan	nan	D1	D1	D1	2121	716.0	755.0	1.0	1.071325669638267	0.7056562803745149	1.0	0.7481481481481481	0.8150073696076093	62.0196498475419	63.34824385884742	21.18962010041709	8.182158162793712	7.211102550927978	43.108211735992306	43.944290368216315	83.5009231385915	180.83999999999975	0.9536870503597122	1	1	1	1	0	86.0	6.724361045286059	8.016174579970539	7.946471365168691	17.093888726085424	3.4606241080909967	7.268009469844401	8.540398249402642	16.115159841254354	63.47281591966748	9.512718446552753	20.868863973766565	9.015335317701101	805.0	99.92694002389908	84.66181454528123
13	52	nan	0	0	nan	nan	D1	D1	D1	1500	213.0	771.0	1.0	1.1204962620095702	0.6279468803058303	1.0	0.6533101045296167	0.6845236901937676	51.60481750920323	55.226805085936306	17.72004514666935	6.387251033584429	5.830951894845301	40.0	40.16176926511765	83.14830436088721	165.9419999999999	0.9253547193090687	1	1	1	1	0	77.0	23.858823612332344	14.103929173201323	6.293995589017868	18.579629234969616	8.409079156816006	9.629160031676292	13.80158694833517	25.049011886119843	38.496025025844574	15.12144647911191	26.503135673701763	8.95037766173482	617.0	305.75442137010396	137.13537804409862
13	53	nan	0	0	nan	nan	D1	D1	D1	3599	379.0	791.0	1.0	1.0611082046485583	0.5603655343234402	1.0	0.7798483206933912	0.7669221167449174	75.86060728407189	81.32035415564789	27.51363298439521	11.067007622089198	10.44030650891055	64.0	62.831200183850086	-39.076214271889285	242.8399999999998	0.9590939373750834	1	1	1	1	0	70.0	47.68758686631918	14.063294392079115	7.867841605097055	23.351796742528677	8.805935816839337	10.139498068019748	14.71233694255352	18.40416571497917	53.11065848171711	13.440344866365194	27.835706122219563	12.790020593442023	670.0	674.1038377471268	268.4348366521299
13	54	nan	0	0	nan	nan	D1	D1	D1	1493	468.0	823.0	1.0	1.3306919188362258	0.8199715997954884	1.0	0.5993576876756322	0.5879777273760367	61.688351779686236	63.7808748764079	17.0	7.170793204854356	7.0	36.526132713999765	35.310672045890854	-39.78624175459018	178.63000000000002	0.9227441285537701	1	1	1	1	0	106.0	5.956542336381972	7.726176859810948	4.847211422398686	15.724849294871092	3.2302891686558723	6.20283816754818	8.775844991207123	14.233035784214735	54.555184334516525	8.797848522663116	20.606775045394897	8.62285806890577	1151.0	55.025391126051545	84.33836894854903
13	55	nan	0	0	nan	nan	D1	D1	D1	1490	276.0	823.0	1.0	1.4487924520748374	0.9045305022067912	1.0	0.5877712031558185	0.6397164155392974	68.14499043972117	71.11961754677819	18.439088914585774	7.189435775558723	6.708203932499369	29.236238303885468	29.05763205823674	-27.49475389834949	171.08200000000005	0.9764089121887287	1	1	1	1	0	67.0	12.825909810140729	8.74103919416666	4.407049674540758	13.71125353872776	6.98463414888829	6.671305442228913	9.31969178467989	13.503074686974287	29.563408851623535	9.322224769741297	18.308583211153746	6.1585259642452	514.0	172.61223796010017	93.09695599414408
14	1	nan	0	0	nan	nan	D2	D2	D2	1562	379.0	38.0	1.0	1.1336038843544887	0.76406550100784	1.0	0.6791304347826087	0.7689541111146331	56.3951672636146	57.14017850864661	16.64331697709324	6.6938516599051985	6.082762530298219	36.382602423014184	36.38270349310735	42.514640834001284	159.76999999999992	0.9509893455098934	1	1	1	1	0	84.0	23.160967441275716	11.574792064726353	7.902830541133881	11.952681744471192	13.037613552063704	8.601510668173432	12.657160323113203	18.080384470522404	31.564538080245256	13.957061160355806	23.370046515017748	6.076066213659942	781.0	218.4248721273616	119.51003297045827
14	2	nan	0	0	nan	nan	D2	D2	D2	1345	600.0	59.0	1.0	1.0972850456059828	0.7381573328465229	1.0	0.7325708061002179	0.789817257160851	50.80301209475289	50.80354318352215	16.492422502470642	6.438562752018461	5.830951894845301	33.109235166146576	34.27316507689117	-3.064586293851752	146.286	0.9508660303994343	1	1	1	1	0	88.0	3.520653092302382	7.510292250663042	7.242755800485611	7.1559319803491235	6.463172363117337	6.2995651150122285	8.950835436582565	17.35526054352522	20.919218646362424	10.735149210318923	14.584542613476515	2.0021973233669996	710.0	35.45337621960789	84.70243395492435
14	3	nan	0	0	nan	nan	D2	D2	D2	5648	708.0	71.0	1.0	1.243413543814038	0.7468580815142906	1.0	0.5391370752195495	0.3402490214951951	111.1868676768231	109.89540481748998	29.206163733020468	9.918452356779715	8.48528137423857	94.46694593066272	73.93742830897024	-81.11895836650474	456.72399999999874	0.7246135095259479	1	1	1	1	0	43.0	61.122743763029575	33.017624244093895	21.155046995729208	44.057205975055695	11.638742700219154	28.229709420353174	35.00819406658411	42.58704514428973	62.408682353794575	31.43901737779379	61.53748383373022	24.353810975328088	280.0	1040.2588238492608	499.7917455136776
14	4	nan	0	0	nan	nan	D2	D2	D2	1630	59.0	83.0	1.0	1.0158670689793576	0.5130623043264463	1.0	0.7225177304964538	0.8646966811166686	49.251751185332246	49.040799340956916	20.518284528683193	7.60292173948332	6.708203932499369	40.91752561481479	42.27530803305767	49.57677914227352	153.9099999999999	0.9642117716651876	1	1	1	1	0	114.0	3.0091096507385373	8.641382468864322	7.164934754371643	9.326497273519635	10.699351519346237	6.573632413521409	9.228137630969286	17.777080934494734	42.49634547531605	12.02543674968183	20.367406774312258	2.3402762087062	1155.0	27.565545332618058	111.5102465506643
14	5	nan	0	0	nan	nan	D2	D2	D2	1468	791.0	95.0	1.0	1.1701311440720787	0.7657957424616759	1.0	0.5989392084863321	0.7260925500728791	55.59938419128271	56.32051136131489	16.278820596099706	6.330769065361186	5.656854249492381	36.763231165439265	35.75506788908497	-78.90637397309993	159.3939999999999	0.9416292495189224	1	1	1	1	0	66.0	7.409216473810375	8.020660696551204	9.407248087227345	17.207049692049623	3.6853742515668273	7.2970473896712065	8.938155194744468	13.289051603525877	27.330937635153532	7.598825067281723	14.928297899663448	15.006866456009448	724.0	66.93380658049136	77.29857341572642
14	6	nan	0	0	nan	nan	D2	D2	D2	1356	765.0	115.0	1.0	1.1158895463997751	0.7229079020031737	1.0	0.6208791208791209	0.6318396556039194	51.05046441038698	54.08326913195984	16.278820596099706	6.013157681453035	5.0	36.062445840513924	35.27303255089011	64.45464333185431	164.2219999999999	0.8885976408912187	1	1	1	1	0	39.0	8.305241519585252	9.451590767130256	9.722621500492096	14.221088000573218	3.7027084957808256	8.259571237489581	10.071610589511693	13.895368926227093	20.682444473728538	8.867933183908463	18.446997798979282	9.052460470236838	431.0	84.14311451185495	91.33998649008572
[truncated: 138 more rows]
[truncated: 261 more columns]
