# Supplementary material for: Resolving cell state in iPSC-derived human neural samples with multiplexed fluorescence imaging
Source: Commun Biol. 2021 Jun 24;4:786. doi: 10.1038/s42003-021-02276-x (PMC8225800; doi:10.1038/s42003-021-02276-x)
Supplement: Supplementary file 6 — Supplementary Data 3 [file 42003_2021_2276_MOESM6_ESM.zip]

Archive with 2 entries (2 files):
- 113018cortical_neuron_project_DNA.cppipe
- 113018cortical_neuron_project_LNA.cppipe
